# Supplementary material for: Imaging and multi-omics datasets converge to define different neural progenitor origins for ATRT-SHH subgroups
Source: Nat Commun. 2023 Oct 20;14:6669. doi: 10.1038/s41467-023-42371-7 (PMC10589300; doi:10.1038/s41467-023-42371-7)
Supplement: Supplementary file 3 — Supplementary Data 1 [file 41467_2023_42371_MOESM3_ESM.xlsx]

## Sheet: Supplementary Table 1
#Supplementary Table 1:	Patient and sample information
#
ATRT_ID	Imaging (RMI)	age at diagnosis (year)	RNA-seq	DNA meth-array	DKFZ subgroup	DKFZ score	scRNAseq
ATRT01	Cerebral Cortex	2	MYC	NA	NA	NA
ATRT02	MCP/ICV	0.5	TYR	TYR	TYR	0.99
ATRT03	MCP/ICV	0.8	SHH	TYR	SHH	0.63
ATRT04	Cranial Nerves	0.6	MYC	MYC	MYC	0.99
ATRT05	Cranial Nerves	NA	NA	MYC	MYC	0.99
ATRT06	Cerebellar Anterior Lobe	1.5	SHH	TYR	SHH	0.127
ATRT07	Cerebellar Anterior Lobe	0.3	SHH	SHH	SHH	0.99
ATRT08	Cerebral Cortex	6.9	MYC	MYC	MYC	0.33
ATRT09	NA	0.5	MYC	SHH	SHH	0.72
ATRT10	Septum	0.3	SHH	TYR	TYR	0.47
ATRT11	NA	3.7	TYR	TYR	TYR	0.99
ATRT12	Septum	4.6	SHH	SHH	SHH	0.99
ATRT13	Intraventricular	0.8	MYC	SHH	SHH	0.99
ATRT14	Basal Ganglia	0.7	MYC	SHH	SHH	0.97
ATRT15	NA	0.8	TYR	NA	NA	NA
ATRT16	Intraventricular	3.5	MYC	SHH	SHH	0.86
ATRT17	NA	NA	SHH	NA	NA	NA
ATRT18	Cranial Nerves	2.1	MYC	MYC	MYC	0.59
ATRT19	NA	NA	NA	SHH	SHH	0.99
ATRT20	Cerebellar Anterior Lobe	0.7	SHH	SHH	SHH	0.99
ATRT21	MCP/ICV	0.7	TYR	TYR	TYR	0.99
ATRT22	Septum	1.6	MYC	MYC	MYC	0.82
ATRT23	Basal Ganglia	2.3	MYC	SHH	SHH	0.99
ATRT24	Cerebellar Anterior Lobe	0.4	TYR	TYR	TYR	0.99
ATRT25	Cerebral Cortex	8.6	MYC	MYC	MYC	0.97
ATRT26	NA	1.8	SHH	SHH	SHH	0.98
ATRT27	NA	0.7	MYC	MYC	MYC	0.99
ATRT28	Spinal Cord	1	MYC	MYC	MYC	0.99
ATRT29	Cerebellar Anterior Lobe	NA	NA	TYR	TYR	0.99
ATRT30	Basal Ganglia	1.5	SHH	SHH	SHH	0.93
ATRT31	Cerebellar Anterior Lobe	0.3	SHH	SHH	SHH	0.99
ATRT32	Basal Ganglia	6.2	MYC	SHH	SHH	0.98
ATRT33	Basal Ganglia	NA	NA	SHH	SHH	0.99
ATRT34	MCP/ICV	NA	NA	TYR	TYR	0.99
ATRT35	Cerebellar Anterior Lobe	1.4	SHH	SHH	SHH	0.99
ATRT36	MCP/ICV	0.3	TYR	TYR	TYR	0.99
ATRT37	Intraventricular	1.2	MYC	NA	NA	NA
ATRT38	Cerebellar Anterior Lobe	3.9	SHH	SHH	SHH	0.99
ATRT39	Cranial Nerves	NA	NA	MYC	MYC	0.48
ATRT40	Cerebellar Anterior Lobe	1.1	SHH	SHH	SHH	0.99	yes
ATRT41	Cerebellar Anterior Lobe	1.4	SHH	SHH	SHH	0.99	yes
ATRT42	Cerebral Cortex	1.5	MYC	MYC	MYC	0.99
ATRT43	Spinal Cord	0.3	MYC	MYC	MYC	0.99
ATRT44	Cerebellar Anterior Lobe	0.4	SHH	SHH	SHH	0.99
ATRT45	Cranial Nerves	7.1	MYC	MYC	MYC	0.99
ATRT46	MCP/ICV	2.1	TYR	TYR	TYR	0.99
ATRT47	MCP/ICV	NA	NA	TYR	TYR	0.99
ATRT48	NA	NA	NA	MYC	MYC	0.57
ATRT49	Cerebellar Anterior Lobe	NA	SHH	SHH	SHH	0.019
ATRT50	Cerebellar Anterior Lobe	NA	SHH	SHH	SHH	0.86	yes
ATRT51	Spinal Cord	NA	NA	MYC	MYC	0.72
ATRT52	Cranial Nerves	1.3	MYC	MYC	MYC	0.99
ATRT53	Basal Ganglia	1.2	MYC	MYC	SHH	0.39
ATRT54	Cerebellar Anterior Lobe	NA	NA	SHH	SHH	0.98
ATRT55	MCP/ICV	NA	TYR	TYR	TYR	0.99
ATRT56	Cerebellar Anterior Lobe	NA	NA	SHH	SHH	0.72
ATRT57	Cranial Nerves	NA	MYC	MYC	MYC	0.8
ATRT58	Cranial Nerves	NA	MYC	MYC	MYC	0.95
ATRT59	NA	0.66	SHH	NA	NA	NA
ATRT60	Cerebral Cortex	NA	MYC	NA	NA	NA
ATRT61	Cerebellar Anterior Lobe	NA	NA	NA	NA	NA	yes
