# Supplementary material for: Imaging and multi-omics datasets converge to define different neural progenitor origins for ATRT-SHH subgroups
Source: Nat Commun. 2023 Oct 20;14:6669. doi: 10.1038/s41467-023-42371-7 (PMC10589300; doi:10.1038/s41467-023-42371-7)
Supplement: Supplementary file 5 — Supplementary Data 3 [file 41467_2023_42371_MOESM5_ESM.xlsx]

## Sheet: Supplementary Table 3
#Supplementary table 3:	Mouse sample information
#
mice ID	Tamoxifen	age (days)	sex	tumor location	tumour sub_location	RNAseq/Affy	subgroup	scRNAseq
25059	E6	73	M	IC	extra-CNS
29038	E6	36	F	IC	intra-CNS
29039	E6	127	F	IC	extra-CNS
29040	E6	163	F	IC	intra-CNS
29045	E6	30	F	IC	intra-CNS	Affy	Shh
29047	E6	180	F	EC	arm	Affy	Myc
29048	E6	45	F	IC	intra-CNS	RNAseq	Shh
29050	E6	180	F	IC	intra-CNS	RNAseq/Affy	Shh
29334	E6	92	F	EC	Spinal
29335	E6	45	M	IC	intra-CNS	Affy	Shh
29336	E6	100	M	EC	Spinal
38594	E6	30	NA	IC	intra-CNS	RNAseq	Shh
43821	E6	84	M	IC	extra-CNS
43822	E6	126	F	EC	Spinal
43825	E6	210	F	EC	back	RNAseq	Myc
1 (R26P27)	E6	27	NA	IC	intra-CNS			yes
2 (R26P68)	E6	68	NA	EC	Spinal
3 (R26P87)	E6	87	NA	IC	intra-CNS	RNAseq	Shh	yes
4 (R26P106)	E6	106	NA	EC	Spinal
6 (R26P170)	E6	170	NA	IC	extra-CNS	RNAseq	Myc
7 (R26P181)	E6	181	NA	EC	Spinal
10 (R26P26)	E6	26	NA	IC	intra-CNS			yes
12 (R26P98)	E6	98	NA	IC	intra-CNS	RNAseq	Shh
15 (R26P117bis)	E6	117	NA	EC	Spinal
16 (R26P133)	E6	133	NA	EC	ear
17 (R26P189)	E6	189	NA	EC	jaw
19 (R26P118)	E6	118	F	EC	Spinal
20 (R26P124)	E6	124	F	EC	Spinal
R26N41P2	E6	2	NA	IC	intra-CNS-A
R26N41P2	E6	2	NA	IC	intra-CNS-B
R26N57P0-1	E6	0	NA	IC	intra-CNS-A
R26N57P0-1	E6	0	NA	IC	intra-CNS-B
R26N57P0-2	E6	0	NA	IC	intra-CNS-A
R26N57P0-2	E6	0	NA	IC	intra-CNS-B
55 (R26P33)	E6	33	F	IC	intra-CNS
54(R26P36)	E6	36	F	IC	intra-CNS
53 (R26P44)	E6	44	F	IC	extra-CNS
47 (R26P51)	E6	51	M	IC	extra-CNS
46 (R26P54)	E6	54	M	EC	Spinal
48 (R26P50)	E6	50	F	EC	Spinal
51 (R26P64 )	E6	64	F	EC	Spinal
51 (R26P64)	E6	64	F	IC	extra-CNS
52(R26P72)	E6	72	F	IC	extra-CNS
45(R26P106)	E6	106	M	IC	extra-CNS
49 (R26P126)	E6	126	F	EC	Spinal
44(R26P142)	E6	142	M	EC	Spinal
50(R26P264)	E6	264	F	EC	jaw
E6P20	E6	20	NA	IC	intra-CNS
29043	E7	84	M	IC	intra-CNS
29044	E7	127	F	IC	intra-CNS	Affy	Shh
29225	E7	147	M	IC	extra-CNS	RNAseq/Affy	Myc
29941	E8	52	M	IC	extra-CNS	RNAseq/Affy	Myc
43987	E8	80	F	EC	jaw	RNAseq	Myc
43989	E8	106	F	IC	extra-CNS	RNAseq	Myc
43990	E8	90	M	IC	extra-CNS	RNAseq	Myc
43992	E8	90	F	IC	extra-CNS	RNAseq	Myc
43998	E8	84	F	EC	mouth	RNAseq	Myc
38 (R26P115)	E8	115	F	IC	extra-CNS	RNAseq	Myc
37 (R26P123)	E8	123	F	EC	Jaw	RNAseq	Myc
42(R26P243)	E8	243	M	IC	extra-CNS
29325	E10	77	M	IC	extra-CNS	Affy	Myc
