# Supplementary material for: Imaging and multi-omics datasets converge to define different neural progenitor origins for ATRT-SHH subgroups
Source: Nat Commun. 2023 Oct 20;14:6669. doi: 10.1038/s41467-023-42371-7 (PMC10589300; doi:10.1038/s41467-023-42371-7)
Supplement: Supplementary file 6 — Supplementary Data 4 [file 41467_2023_42371_MOESM6_ESM.xlsx]

## Sheet: Supplementary Table 4
#Supplementary Table 4:	List of differentially expressed genes for each anatomical-molecular subgroup in a one versus all others manner
#
anatomico-molecular subgroup	Differentially over-expressed genes
MCP/ICV-TYR	PMCH
MCP/ICV-TYR	TYR
MCP/ICV-TYR	TBXT
MCP/ICV-TYR	HELT
MCP/ICV-TYR	MIR92A2
MCP/ICV-TYR	HTR2C
MCP/ICV-TYR	TRPM1
MCP/ICV-TYR	KCCAT333
MCP/ICV-TYR	SLC6A20
MCP/ICV-TYR	KCNJ13
MCP/ICV-TYR	FYB2
MCP/ICV-TYR	OTX2-AS1
MCP/ICV-TYR	HSD17B2
MCP/ICV-TYR	GOLGA2P11
MCP/ICV-TYR	LINC00707
MCP/ICV-TYR	CLIC6
MCP/ICV-TYR	CXCL6
MCP/ICV-TYR	LOC643711
MCP/ICV-TYR	LDHAL6A
MCP/ICV-TYR	CAPN13
MCP/ICV-TYR	TEX11
MCP/ICV-TYR	FEZF1-AS1
MCP/ICV-TYR	BPIFB4
MCP/ICV-TYR	CPXM2
MCP/ICV-TYR	TRPM3
MCP/ICV-TYR	ABCA13
MCP/ICV-TYR	ARHGAP27P2
MCP/ICV-TYR	COLEC10
MCP/ICV-TYR	CCBE1
MCP/ICV-TYR	PKHD1L1
MCP/ICV-TYR	CRHR2
MCP/ICV-TYR	ANKUB1
MCP/ICV-TYR	MYO16
MCP/ICV-TYR	BTC
MCP/ICV-TYR	PTPRT
MCP/ICV-TYR	LOC401463
MCP/ICV-TYR	PRSS3
MCP/ICV-TYR	MAL2
MCP/ICV-TYR	CACNA2D3
MCP/ICV-TYR	GPR143
MCP/ICV-TYR	MTUS2
MCP/ICV-TYR	PMEL
MCP/ICV-TYR	SLC22A16
MCP/ICV-TYR	PKHD1
MCP/ICV-TYR	ANXA3
MCP/ICV-TYR	DDIT4L
MCP/ICV-TYR	CFAP157
MCP/ICV-TYR	DCDC2
MCP/ICV-TYR	ENPP2
MCP/ICV-TYR	TSPAN1
MCP/ICV-TYR	FRZB
MCP/ICV-TYR	CFAP74
MCP/ICV-TYR	FAM122C
MCP/ICV-TYR	RSPO2
MCP/ICV-TYR	LOC148709
MCP/ICV-TYR	SLC4A5
MCP/ICV-TYR	CFAP161
MCP/ICV-TYR	MAK
MCP/ICV-TYR	DCT
MCP/ICV-TYR	GPR63
MCP/ICV-TYR	DAW1
MCP/ICV-TYR	BHLHE22
MCP/ICV-TYR	ROPN1L
MCP/ICV-TYR	MITF
MCP/ICV-TYR	WNT5A
MCP/ICV-TYR	MMRN1
MCP/ICV-TYR	CFAP73
MCP/ICV-TYR	FAM110C
MCP/ICV-TYR	AK7
MCP/ICV-TYR	GRM8
MCP/ICV-TYR	GPR85
MCP/ICV-TYR	RGS9BP
MCP/ICV-TYR	DNAAF1
MCP/ICV-TYR	CCDC68
MCP/ICV-TYR	STRIP2
MCP/ICV-TYR	ZNF860
MCP/ICV-TYR	SNX25
MCP/ICV-TYR	ARHGEF34P
MCP/ICV-TYR	SOX17
MCP/ICV-TYR	LINC02204
MCP/ICV-TYR	ANKRD37
MCP/ICV-TYR	OBSCN-AS1
MCP/ICV-TYR	CFAP57
MCP/ICV-TYR	SGMS2
MCP/ICV-TYR	EDN1
MCP/ICV-TYR	TRIM36
MCP/ICV-TYR	SLCO5A1
MCP/ICV-TYR	DNAAF4
MCP/ICV-TYR	ADAMTS17
MCP/ICV-TYR	RAB11FIP1
MCP/ICV-TYR	SLC16A6
MCP/ICV-TYR	RSPH1
MCP/ICV-TYR	PIP5K1B
MCP/ICV-TYR	STOX1
MCP/ICV-TYR	EPB41L4A
MCP/ICV-TYR	PRTG
MCP/ICV-TYR	IQUB
MCP/ICV-TYR	PYGO1
MCP/ICV-TYR	OSBPL10
MCP/ICV-TYR	WDR93
CAL-SHH	MIR92A2
CAL-SHH	BRS3
CAL-SHH	TYR
CAL-SHH	LOC102724623
CAL-SHH	NKX2-3
CAL-SHH	MIR124-2HG
CAL-SHH	MIR124-2
CAL-SHH	TKTL1
CAL-SHH	CDRT15P1
CAL-SHH	POU3F4
CAL-SHH	LINC01606
CAL-SHH	FNDC7
CAL-SHH	CNPY1
CAL-SHH	SYT10
CAL-SHH	FGF19
CAL-SHH	OTOG
CAL-SHH	PAX3
CAL-SHH	RIT2
CAL-SHH	TARID
CAL-SHH	ATAT1
CAL-SHH	MC4R
CAL-SHH	ALX1
CAL-SHH	LINC01475
CAL-SHH	WNT3A
CAL-SHH	EN2
CAL-SHH	PRDM12
CAL-SHH	BHLHE23
CAL-SHH	FZD10
CAL-SHH	IRX2
CAL-SHH	MYO3A
CAL-SHH	NTNG2
CAL-SHH	GAD2
CAL-SHH	NNAT
CAL-SHH	CCDC140
CAL-SHH	IRX1
CAL-SHH	POU6F2-AS2
CAL-SHH	KEL
CAL-SHH	LINC00581
CAL-SHH	SLC8A3
CAL-SHH	OTOS
CAL-SHH	C5orf38
CAL-SHH	PAX1
CAL-SHH	DCHS2
CAL-SHH	POU6F2
CAL-SHH	EFCC1
CAL-SHH	SLIT1
CAL-SHH	GABRA3
CAL-SHH	HES3
CAL-SHH	LOC100129620
CAL-SHH	MC5R
CAL-SHH	TCF21
CAL-SHH	NEUROD4
CAL-SHH	ADGRA1-AS1
CAL-SHH	C22orf42
CAL-SHH	LINC02487
CAL-SHH	MYT1L
CAL-SHH	UNCX
CAL-SHH	FZD10-DT
CAL-SHH	LOC101927914
CAL-SHH	MIR138-1
CAL-SHH	ZNF804B
CAL-SHH	LRAT
CAL-SHH	LRRC55
CAL-SHH	NSG2
CAL-SHH	LHX4
CAL-SHH	AMER3
CAL-SHH	SATB2-AS1
CAL-SHH	ADGRF4
CAL-SHH	NKX6-2
CAL-SHH	PTGFR
CAL-SHH	CNGB1
CAL-SHH	IGFBPL1
CAL-SHH	PLCL1
CAL-SHH	LINC02538
CAL-SHH	FOXA2
CAL-SHH	NAALAD2
CAL-SHH	GRIA1
CAL-SHH	LOC101927987
CAL-SHH	ACTL6B
CAL-SHH	MAB21L1
CAL-SHH	USH1C
CAL-SHH	ELMOD1
CAL-SHH	VIPR2
CAL-SHH	SOX1
CAL-SHH	GPR50
CAL-SHH	CNTNAP2
CAL-SHH	ONECUT1
CAL-SHH	FUT9
CAL-SHH	PLPPR5
CAL-SHH	LINC00889
CAL-SHH	TMEM196
CAL-SHH	SATB1-AS1
CAL-SHH	POU4F1
CAL-SHH	LOC646548
CAL-SHH	GDF6
CAL-SHH	BHLHE22
CAL-SHH	DCX
CAL-SHH	TMEM47
CAL-SHH	SVOP
CAL-SHH	MASP1
CNCS-MYC	LINC00603
CNCS-MYC	LINC02010
CNCS-MYC	KERA
CNCS-MYC	HOXD10
CNCS-MYC	HOXC12
CNCS-MYC	HOXA10-AS
CNCS-MYC	HOXD11
CNCS-MYC	LINC00668
CNCS-MYC	HOTAIR
CNCS-MYC	HOXC11
CNCS-MYC	PRAC1
CNCS-MYC	GCG
CNCS-MYC	HOXA11
CNCS-MYC	HOXD13
CNCS-MYC	IDO2
CNCS-MYC	HOXA11-AS
CNCS-MYC	POU4F2
CNCS-MYC	PTH2
CNCS-MYC	PRAC2
CNCS-MYC	HOXC13
CNCS-MYC	HOXD9
CNCS-MYC	TNNT3
CNCS-MYC	HOXA10
CNCS-MYC	TBX5
CNCS-MYC	HOXA9
CNCS-MYC	LOC100507065
CNCS-MYC	LINC01117
CNCS-MYC	HOXC13-AS
CNCS-MYC	AVPR2
CNCS-MYC	LOC100507477
CNCS-MYC	LINC01116
CNCS-MYC	LINC01387
CNCS-MYC	WFDC5
CNCS-MYC	LINC02461
CNCS-MYC	H19
CNCS-MYC	GFY
CNCS-MYC	AADAC
CNCS-MYC	HOTTIP
CNCS-MYC	FLJ36000
CNCS-MYC	PI16
CNCS-MYC	MCTP2
CNCS-MYC	EPYC
CNCS-MYC	MEOX2
CNCS-MYC	LINC02587
CNCS-MYC	HOXB9
CNCS-MYC	LINC01489
CNCS-MYC	ZSCAN10
CNCS-MYC	AGMO
CNCS-MYC	HOXD8
CNCS-MYC	HOXA6
CNCS-MYC	LINC00379
CNCS-MYC	TRAPPC3L
CNCS-MYC	GPHA2
CNCS-MYC	MIR10B
CNCS-MYC	HOXA13
CNCS-MYC	HOXD4
CNCS-MYC	SMCO3
CNCS-MYC	FIBIN
CNCS-MYC	MATN4
CNCS-MYC	TBX5-AS1
CNCS-MYC	MYMX
CNCS-MYC	HOXB-AS3
CNCS-MYC	HOXD3
CNCS-MYC	FGF20
CNCS-MYC	LINC00616
CNCS-MYC	TRIML2
CNCS-MYC	SLPI
CNCS-MYC	IGF2-AS
CNCS-MYC	LOC401021
CNCS-MYC	KCNE5
CNCS-MYC	HOXD-AS2
CNCS-MYC	HOXA5
CNCS-MYC	LINC02008
CNCS-MYC	HOXA-AS3
CNCS-MYC	DIRC1
CNCS-MYC	SIGLEC15
CNCS-MYC	LINC02351
CNCS-MYC	KRT17
CNCS-MYC	IGF2
CNCS-MYC	TMEM190
CNCS-MYC	LINC02278
CNCS-MYC	MYL10
CNCS-MYC	LOC101929076
CNCS-MYC	IDO1
CNCS-MYC	LINC01266
CNCS-MYC	CPA6
CNCS-MYC	LOC284865
CNCS-MYC	TNFSF11
CNCS-MYC	ABCA8
CNCS-MYC	GATA3-AS1
CNCS-MYC	HOXC10
CNCS-MYC	EBF2
CNCS-MYC	VWC2L
CNCS-MYC	COL21A1
CNCS-MYC	WFDC21P
CNCS-MYC	LMO7DN-IT1
CNCS-MYC	LINC02425
CNCS-MYC	RFPL4B
CNCS-MYC	FILNC1
CNCS-MYC	LINC00578
BG/IV-SHH	CLRN1
BG/IV-SHH	CASC17
BG/IV-SHH	REG1A
BG/IV-SHH	LOC157273
BG/IV-SHH	ADH4
BG/IV-SHH	DPPA4
BG/IV-SHH	IGFL3
BG/IV-SHH	HABP2
BG/IV-SHH	LHCGR
BG/IV-SHH	LINC00943
BG/IV-SHH	KRT75
BG/IV-SHH	MSMP
BG/IV-SHH	DHH
BG/IV-SHH	AQP7P1
BG/IV-SHH	ARC
BG/IV-SHH	GACAT2
BG/IV-SHH	KRT16P2
BG/IV-SHH	LINC01551
BG/IV-SHH	AQP7P3
BG/IV-SHH	MAP3K20-AS1
BG/IV-SHH	MT3
BG/IV-SHH	WFDC2
BG/IV-SHH	SLC13A5
BG/IV-SHH	ACOT12
BG/IV-SHH	LBP
BG/IV-SHH	LINC00645
BG/IV-SHH	NRG1
BG/IV-SHH	CASQ1
BG/IV-SHH	C1orf143
BG/IV-SHH	TAC4
BG/IV-SHH	PRPH
BG/IV-SHH	C1orf61
BG/IV-SHH	LINC02552
BG/IV-SHH	MLC1
BG/IV-SHH	LOC286297
BG/IV-SHH	SHISA3
BG/IV-SHH	SCG2
BG/IV-SHH	GSX2
BG/IV-SHH	LOC100133920
BG/IV-SHH	LINC01268
BG/IV-SHH	IGSF11
BG/IV-SHH	DNAJC22
BG/IV-SHH	FOXG1
BG/IV-SHH	FABP7
BG/IV-SHH	LOC102724580
BG/IV-SHH	SCUBE1
BG/IV-SHH	CTXND1
BG/IV-SHH	MIA
BG/IV-SHH	C1QL4
BG/IV-SHH	CACNA1G-AS1
BG/IV-SHH	DGKB
BG/IV-SHH	B3GALT2
BG/IV-SHH	LOC101928100
BG/IV-SHH	FLJ30901
BG/IV-SHH	CARD16
BG/IV-SHH	BDNF
BG/IV-SHH	EMX2
BG/IV-SHH	DCC
BG/IV-SHH	NNMT
BG/IV-SHH	METTL7B
BG/IV-SHH	LOC105370361
BG/IV-SHH	PTPRZ1
BG/IV-SHH	SPP1
BG/IV-SHH	CLDN23
BG/IV-SHH	LRRTM3
BG/IV-SHH	CATSPERB
BG/IV-SHH	LOXL3
BG/IV-SHH	STXBP5L
BG/IV-SHH	ADGRE5
BG/IV-SHH	B3GAT2
BG/IV-SHH	RBP4
BG/IV-SHH	FBLN2
BG/IV-SHH	CYP4F11
BG/IV-SHH	P2RY6
BG/IV-SHH	PLAU
BG/IV-SHH	ELOVL2
BG/IV-SHH	PCDH9
BG/IV-SHH	ST6GALNAC5
BG/IV-SHH	PLD5
BG/IV-SHH	AR
BG/IV-SHH	P2RY2
BG/IV-SHH	S100A2
BG/IV-SHH	TPTE2P6
BG/IV-SHH	PID1
BG/IV-SHH	KLHL4
BG/IV-SHH	PCDHGA11
BG/IV-SHH	COL9A3
BG/IV-SHH	LOXL4
BG/IV-SHH	METTL7A
BG/IV-SHH	TFRC
BG/IV-SHH	SLC24A3
BG/IV-SHH	SLC26A9
BG/IV-SHH	PTN
BG/IV-SHH	DLGAP1
BG/IV-SHH	TRIM9
BG/IV-SHH	STK17A
BG/IV-SHH	ACAN
BG/IV-SHH	SPAAR
BG/IV-SHH	MTCL1
BG/IV-SHH	MOXD1
