# Supplementary material for: Imaging and multi-omics datasets converge to define different neural progenitor origins for ATRT-SHH subgroups
Source: Nat Commun. 2023 Oct 20;14:6669. doi: 10.1038/s41467-023-42371-7 (PMC10589300; doi:10.1038/s41467-023-42371-7)
Supplement: Supplementary file 7 — Supplementary Data 5 [file 41467_2023_42371_MOESM7_ESM.xlsx]

## Sheet: Supplementary Table 5
#Supplementary Table 5:	Differentially expressed genes between BG/IV SHH and MYC
#
symbol	baseMean	log2FoldChange	lfcSE	stat	pvalue	padj
LOC102725121	0.536779861036921	0.533136008057529	1.90764835591984	0.279472894678463	0.779881936549814	NA
DDX11L1	0.822780868782183	-1.74111081568632	1.73416724961447	-1.00400397716737	0.315376696574549	NA
WASH7P	2857.32319053915	-0.29656529619133	0.534852035634571	-0.554481008639095	0.57924969934566	0.782892735542677
LOC729737	549.888662210087	-0.153751970971418	0.697552934719025	-0.220416205450199	0.825547025619118	0.917759281880439
LOC100133331	550.18042873228	-0.210922823089041	0.296196811909712	-0.712103623699147	0.476400610512632	0.710245207319774
LOC101928626	0.172349084772808	0	3.81833793111022	0	1	NA
LOC100288069	61.8924949143137	0.0855590418458818	0.554981505538352	0.154165573072361	0.877479186339555	0.943162621810248
FAM87B	22.2713145622777	0.862889670609564	0.551239436136133	1.56536273358437	0.117497881282679	0.321821387032514
LINC00115	113.525397666681	-0.598844970919335	0.271539662561497	-2.20536832546042	0.0274282588386939	0.127984156652758
LINC01128	965.124797616933	0.439608269534477	0.2987374474277	1.47155394584695	0.141141369808551	0.359742210983901
FAM41C	4.2203516900922	-3.34710735521645	1.03841115881247	-3.22329679030435	0.0012672417791451	0.0143510501690451
LINC02593	268.559100502306	-2.08530890370631	0.790405461270657	-2.63827744858184	0.00833283752669155	0.0571086256014382
SAMD11	673.09733004187	-2.16402475616047	0.698633666863577	-3.0975099809827	0.00195153824478627	0.0198056486601368
NOC2L	5497.43634080156	0.0994248260585242	0.233998682962159	0.424894810517385	0.670913357876642	0.836690668823588
KLHL17	1045.34996791903	-0.278181649729163	0.328433388799494	-0.846995644218717	0.396997549308101	0.643945041854466
PLEKHN1	30.8631256816229	0.176049714038307	0.716257663596403	0.245791037200695	0.805843995547561	0.907097064504617
PERM1	27.470290686829	1.54869795880564	0.628969896447719	2.46227676006808	0.013805808823367	0.0812251734949614
HES4	2513.3519401336	2.06992447265481	0.680080751052763	3.04364513986108	0.00233730664430655	0.0227013784996255
ISG15	6245.67112563992	-0.784505597929298	0.758909219672669	-1.03372785254562	0.301263408361636	0.554437102173942
AGRN	8447.04133850096	1.00271149056365	0.341545706069302	2.93580470415925	0.00332683698769465	0.0294515336430022
LOC100288175	70.2802234498962	-0.241453120793591	0.682812832643147	-0.353615382210867	0.723627144946864	0.866069652410332
RNF223	0.995786763985511	-1.62471657767791	1.16878356936179	-1.39009190432501	0.164500971323413	NA
C1orf159	990.358229295217	-0.206242538346429	0.329961610140681	-0.62505010282407	0.531938175029724	0.751288468320792
LINC01342	3.72618940279453	5.9920817356971	1.90764185393291	3.14109366144565	0.00168318194490237	0.0177642967446191
MIR200B	0.0878056950161151	-0.798819860204895	4.15041351386656	-0.192467535472317	0.847375995421005	NA
MIR200A	0.111679043282675	-0.720645572510877	4.14926500469649	-0.173680295593361	0.862116723995639	NA
MIR429	0.205905241186235	-1.41821757437598	4.14425562546418	-0.342212861017022	0.732190707211591	NA
TTLL10	8.88620413701325	-0.174777978277026	0.996909206388669	-0.17531985576717	0.860828310749216	0.935491695096122
TNFRSF18	62.0982406083109	-0.263939790271109	0.728366546568875	-0.362372203273822	0.717073908571891	0.862428339238007
TNFRSF4	99.9523279203484	-0.894275058158023	0.546072795525926	-1.63764806722653	0.101495129839028	0.294338589581291
SDF4	7521.55643877333	0.803177357814607	0.22392509480837	3.58681262813329	0.000334744677168664	0.00528213021934966
B3GALT6	2429.03433338444	0.0770092124391614	0.30703236847312	0.250817895266646	0.801954905320929	0.905396614582107
C1QTNF12	142.527661748725	-0.316215321238793	0.468834437776999	-0.674471190167138	0.500011795958607	0.72850894928251
UBE2J2	2806.16940220421	-0.032965793417631	0.245883117381641	-0.134070991813822	0.893346437697224	0.950914880208346
SCNN1D	1708.94474939564	-0.287716851094038	0.387048247060641	-0.743361721126615	0.45726271293591	0.694114722970031
ACAP3	4028.05541428348	-0.57198507922741	0.424880726565673	-1.34622505438358	0.178229947333562	0.412725015714368
SNORD167	72.4514199810887	-1.17207428670164	0.539248659534605	-2.17353212841213	0.0297402904204692	0.134719169424497
PUSL1	511.177612756074	-0.100747346464283	0.396593961871953	-0.254031468327828	0.79947124711645	0.904286457797672
INTS11	6136.24011359355	0.111828350517465	0.285126897768325	0.392205545645608	0.694906346901704	0.850731971355771
CPTP	939.062335287513	0.262734004386236	0.324356784708802	0.810015442168446	0.417931300600883	0.661378762691096
TAS1R3	32.1752778524813	-0.616118498540674	0.502566533482418	-1.2259441436966	0.220219695302401	0.467043847936499
DVL1	3188.78995088414	0.40949885613355	0.247083265370819	1.65733140817521	0.0974524906540703	0.287143419637699
MXRA8	1759.33223169533	-1.38570355787388	0.746251334713026	-1.85688586862864	0.0633273934810734	0.220275374118681
AURKAIP1	4221.00058708128	-0.54735125728107	0.453099948302257	-1.20801438916947	0.227041727611529	0.474984827431973
CCNL2	21365.2308074502	-0.407313464310302	0.229383082460168	-1.77569095306334	0.0757838693612868	0.245426626477791
LOC148413	1114.48316672279	-0.171654665023034	0.197845973715771	-0.867617681568973	0.385603663575198	0.633467098430683
MRPL20	4445.19588497384	-0.472930823788127	0.333314531646644	-1.41887250295314	0.155936190145888	0.381842168354078
ANKRD65	174.23599868002	-0.332347618634999	0.53008176851327	-0.626974248835497	0.530676115201729	0.750839891324535
TMEM88B	23.7575913802273	-0.645684644968549	0.889560018390155	-0.725847195939686	0.467932450350736	0.703116353814307
LINC01770	60.1064553529115	-0.290238174370533	0.447668027271416	-0.648333489750353	0.516769277854194	0.740954192220994
VWA1	3375.01663865172	1.08884347229288	0.508493506870993	2.14131244072921	0.0322488505446594	0.14193419049047
ATAD3C	341.791207390419	1.16066392547708	0.689229462130576	1.68400219266481	0.0921812449840473	0.277016984969108
ATAD3B	2784.16619098042	-0.299152822138104	0.307481672163005	-0.972912694384967	0.330596695240338	0.582625657352571
ATAD3A	1985.74951251503	-0.171863410188657	0.297118053534652	-0.5784347606754	0.562970631253571	0.772633570963945
TMEM240	301.606594303606	-0.544645360089571	0.404981874705491	-1.34486354601831	0.178669304395012	0.413213234572902
SSU72	5821.35870914206	-0.0553170176080318	0.322692132118253	-0.171423508980257	0.863890770877697	0.936296766494087
FNDC10	746.450751574351	-0.311161418288736	0.613149208455975	-0.507480746933196	0.611817542010171	0.802419484962307
LOC105378586	16.1117586919337	-0.0828197615647056	0.467637327962664	-0.177102546380382	0.859427841821606	0.934823807491739
MIB2	3047.90598413307	0.0934353317034432	0.338549247223378	0.275987415331022	0.782557732108795	0.895019129511478
MMP23B	5.07596243377221	-1.43442711130639	0.694563525660011	-2.0652209024989	0.0389021036311562	0.161241231058038
MMP23A	12.754828550411	-0.845684737050844	0.613697247702381	-1.37801618015561	0.168198292625005	0.398903328601745
CDK11B	1547.95406676063	0.169198088629129	0.238406880771588	0.709703042468953	0.477888305064974	0.711490897731152
SLC35E2B	5325.18192956485	-0.205436760002038	0.245644870045431	-0.836316101223867	0.402977097424966	0.649034817393624
CDK11A	1326.29631756782	-0.069996274625071	0.319540039814677	-0.219053219952237	0.826608590810391	0.918510431884256
SLC35E2A	3697.82073807396	-0.440073800164661	0.291332476552507	-1.51055524386532	0.130901804260518	0.344781178543909
NADK	3601.80253792999	-0.0784906800381853	0.174084560189469	-0.450876746063857	0.652078384158936	0.826739078689002
GNB1	21420.2053589576	0.414854643040907	0.157874299153005	2.62775287216855	0.00859509323744185	0.0584444791808252
CALML6	141.402684373044	-0.376179899875015	0.494851551129763	-0.760187371376696	0.447142592581767	0.685467003945117
TMEM52	121.857320471605	0.0332283234238664	0.588781040388496	0.0564357904628541	0.954994645710676	0.979362940741203
CFAP74	217.070214270109	2.96913499164469	0.713232336172519	4.16292818070786	3.14192214065002e-05	0.000829360421019758
GABRD	411.262040449925	-0.214755612647027	0.720394768067391	-0.298108234771268	0.765620556724843	0.886753220871978
LOC105378591	1.90225391462068	-1.75580775446264	1.30245676046745	-1.34807373861109	0.177634666995021	0.411962056910856
PRKCZ	1413.71712105298	-0.531567288390847	0.476044944168955	-1.11663256779004	0.264151460639628	0.516121984057939
PRKCZ-AS1	133.762919515209	0.0944631616015353	0.425440991735759	0.22203587203982	0.824285958373877	0.917056695113386
FAAP20	4406.47217574511	-0.134509943655031	0.433155746000668	-0.310534824706731	0.756154281191427	0.882525716383819
SKI	4799.37675603779	0.130667451151787	0.264545939637453	0.493931040222581	0.621354882020105	0.808467442908285
MORN1	510.780018207988	0.0724167425256085	0.221049918312547	0.327603570625242	0.743211421839704	0.875600162161861
LOC100129534	325.853505516378	-0.074749826673691	0.375136737352687	-0.199260214291981	0.842059199465777	0.926897347301564
RER1	6501.33141840049	0.0174141298726767	0.192784105674802	0.0903296971071451	0.92802522172934	0.967538258566234
PEX10	1974.21758031931	0.99956695963322	0.226699723762704	4.40921119374415	1.03747813079486e-05	0.000335487339522903
PLCH2	119.311088214194	-2.48711695732662	0.847444417314474	-2.93484375672475	0.00333715678872855	0.0295188047296502
PANK4	1249.61216679822	0.358879884420567	0.150636033414865	2.38243052664683	0.0171987768727842	0.0939760918120551
HES5	525.4761374307	5.48914134679853	0.902765551922587	6.08036198890012	1.19911524904688e-09	1.79437259819443e-07
TNFRSF14-AS1	77.3261695061283	-0.518629516685234	0.683547159946733	-0.758732604090769	0.448012528976455	0.686364178050633
TNFRSF14	1634.60720251586	-0.284870232020795	0.647994260466315	-0.439618449422367	0.660213476059668	0.830990651581726
LOC100996583	12.6880018231118	-0.700329401706937	0.924760711468303	-0.757308775147874	0.44886489487145	0.687281807135751
FAM213B	0.268150767872458	-0.939281514074154	1.68038489637165	-0.558968076958013	0.576183507001537	NA
PRXL2B	9.60706478583645	0.0865627332553107	0.485721135352293	0.178214878775096	0.858554225197177	0.934551585343514
MMEL1	40.2403735969936	-0.92695779861959	0.57828084455126	-1.60295435574889	0.108944731726029	0.306948468366124
TTC34	11.4306632942679	-0.240250025231041	0.577537170635993	-0.415990584582589	0.677416892940213	0.840063539064796
LINC00982	2052.03330387526	3.89215572223133	0.861917367639466	4.51569473868566	6.31095202841654e-06	0.000226713637603613
PRDM16	1812.72978795803	3.9297246898107	0.625649674605321	6.28103050207721	3.36336139497356e-10	6.18459453797766e-08
MIR4251	1.39125470528862	0.437137832742064	1.88592195701515	0.231789990628203	0.816701131686654	0.912783857570358
ARHGEF16	130.151810502977	-1.41057048467647	0.692631373067382	-2.03653853915054	0.0416963072663669	0.168666382376143
MEGF6	888.349316401799	-2.40719584307997	0.468149740912167	-5.14193565159229	2.71922258482163e-07	1.8043330778428e-05
MIR551A	0.0456607931424335	0	4.15102635942377	0	1	NA
TPRG1L	1589.31572981355	0.519781933259647	0.235167814441881	2.21025965858991	0.0270871466688745	0.127188251119073
WRAP73	1240.23836460316	-0.113017458691099	0.157321467975038	-0.718385482577823	0.47251963557235	0.707134244082751
TP73	53.6309403341101	-0.112136358753886	0.629376192234172	-0.178170639654834	0.858588966935199	0.934551585343514
TP73-AS1	2441.95607512311	-0.0375826915111555	0.158708448798799	-0.236803344721745	0.812809356638204	0.910685604685312
CCDC27	0.534835966855187	1.16420980473726	1.21504650681127	0.958160694435129	0.337981733837331	NA
SMIM1	97.7494055675165	0.127282314894268	0.622449943031191	0.2044860254536	0.837973711355438	0.923980433704437
LRRC47	3966.78616142465	-0.0876121426353983	0.153245689571761	-0.571710322686576	0.567518239905583	0.775636604251492
CEP104	1607.63159842725	0.430003834657966	0.184698364560733	2.32814099724511	0.0199046179798516	0.103744991815234
DFFB	612.261957569974	-0.299641307411315	0.185806735809486	-1.61265040315087	0.10682048145037	0.303463758942659
C1orf174	1514.19392741682	-0.461851918258638	0.173143029144151	-2.66745892422918	0.00764272308593216	0.0537716619709974
LINC01134	15.3328648733189	-0.4320436031939	0.521037080914339	-0.829199339201982	0.406991618835753	0.652304930233281
LINC01346	1.19159854857689	-3.12699592845371	1.65313471315649	-1.89155542108424	0.0585502402274078	0.209289395614771
LINC01777	0.604617491436053	1.15330653096583	1.61136741375255	0.715731571287034	0.47415711242049	NA
AJAP1	165.436191879928	0.464209018164412	0.686512590564615	0.676184274759808	0.498923655314443	0.727695356468427
MIR4689	0.112895264590385	-0.292720879756667	4.03687190511367	-0.0725118078148245	0.942194608929261	NA
NPHP4	887.807413910957	-0.425286451782368	0.286963805879404	-1.482021227308	0.138334646863062	0.355589374841578
KCNAB2	1134.98045717984	-0.169529314147923	0.31459943148289	-0.538873555329813	0.589974105381952	0.790359922215463
CHD5	785.717125692221	-0.82249340300274	0.676782364900014	-1.21529969700711	0.22425180744113	0.471722318745287
RPL22	34191.3976535664	-0.371899433662785	0.217252590173205	-1.71182968804325	0.0869280592408148	0.266897556163464
LOC102724450	34.6163903596814	1.47454812423872	0.652316221974214	2.26048053776135	0.0237914429965836	0.116870824665358
RNF207	1100.63439869426	0.167024152063791	0.515092262461356	0.324260650442834	0.74574070794719	0.87712394828906
ICMT	4126.45376695481	-0.0945258466784056	0.196807000784606	-0.480297175921393	0.63101609669255	0.813860421188218
LINC00337	20.9771945435158	-0.105046890210988	0.540778914038894	-0.194251083916028	0.845979285386068	0.928621365624875
HES3	7.5693047199118	-0.282350568287567	1.17356604402765	-0.24059197155922	0.809871373205422	0.909121428230163
GPR153	377.711867068892	0.0344448049592684	0.450960572114074	0.0763809678477952	0.939116010824874	0.971625939484937
ACOT7	3487.21466686147	0.7020810043386	0.335359188316275	2.09351951220872	0.0363028041151851	0.153937510981295
HES2	19.3646179519759	1.43574581767149	0.669449225156659	2.14466723347915	0.0319794625000822	0.141358308314903
ESPN	33.9348322867066	1.06376627828306	0.636448340714972	1.67141024688358	0.0946406733269655	0.281650436133383
TNFRSF25	2332.44810424237	-0.434044300593661	0.51841409613264	-0.83725404812798	0.402449782817915	0.648618835889706
PLEKHG5	4002.63833210785	0.633690367016048	0.495866960693954	1.27794432226179	0.201269058694503	0.443139120807034
NOL9	2229.60048601381	-0.00518399610071346	0.14712674159034	-0.0352349004992429	0.971892432926247	0.988196907667934
TAS1R1	6.70319810146712	-1.16578590067135	0.658995203561563	-1.76903548670889	0.076887952699961	0.247522444840977
ZBTB48	1707.90415207088	0.0815496184769999	0.314304092745977	0.259460886317216	0.795279657085862	0.902273359448316
KLHL21	2527.26438089716	1.31999930318804	0.278665753146763	4.7368551330125	2.17060209608482e-06	9.75108163164565e-05
PHF13	2805.23073830423	0.315654518175872	0.178025298856893	1.77308798357707	0.0762141288305715	0.246232008243856
THAP3	1431.86891190685	-0.0519159149727674	0.321544962470538	-0.161457715194416	0.871732912733869	0.940451957070276
DNAJC11	3736.82976485386	0.0463685776866659	0.14619914943794	0.317160379283525	0.751121911836743	0.879276726536714
LINC01672	0.65638009787229	-1.17696084343527	1.65742492802829	-0.710114119518773	0.477633371186036	NA
CAMTA1-DT	36.335734402502	-1.43974822585978	0.346224333004293	-4.15842587771532	3.2044817755515e-05	0.000838731550855445
CAMTA1	3091.83432042073	-0.384083211408216	0.23938284553967	-1.6044725784019	0.108609924146104	0.306561531842228
LOC102725193	0.0186907786698006	-0.653431319347765	4.15066744101758	-0.15742801094842	0.87490753914563	NA
VAMP3	3444.46502481599	0.713967645073214	0.204465394332798	3.49187522613789	0.000479642248855671	0.00698006540286409
PER3	1253.08083349423	0.487897660303426	0.36345288670944	1.34239588718268	0.179467667557156	0.414201341429816
UTS2	7.24381539268953	-0.851020009394736	1.21715995572496	-0.699185021156777	NA	NA
TNFRSF9	87.943186778459	-0.75210281603671	0.827141780480161	-0.909279199510523	0.363202767387578	0.613133105024614
PARK7	13587.4547580263	-0.354327160797249	0.327243646496329	-1.08276253669366	0.278913838135281	0.531518747572399
ERRFI1	3540.09594146388	-1.81134505649743	0.592406296057128	-3.05760601896566	0.00223112701917578	0.021975031349104
LINC01714	0.414026783471527	-1.76197290397736	2.03389014077558	-0.866306821913925	0.386321926205693	NA
SLC45A1	429.610387171533	0.177395128317786	0.476778933677325	0.372069980000089	0.709840746840254	0.858487516021394
RERE	8446.2258253539	0.971796828072229	0.311494064328219	3.11979244345489	0.00180978513202012	0.018726141056067
LOC102724552	32.8247703193001	2.44089338014457	0.65919581649902	3.70283505909992	0.000213203504286756	0.00373372851978534
SNORD128	0.461786381387397	-0.964182537880781	1.83782532181739	-0.524632306691322	0.599838823685359	NA
ENO1	69038.7095229055	0.344938130840081	0.298076971460137	1.15721160594994	0.247185917148627	0.498183172050056
MIR6728	1.16320372406646	0.570652799213491	0.825696089979304	0.691117235674199	0.48949186970662	0.719774640071444
ENO1-AS1	15.9405603885986	0.733538619780088	0.486079738340777	1.50909112625021	0.131275496947121	0.345262513061652
CA6	3.8388734219642	-1.11550490845625	1.20353216986227	-0.926859236827797	0.353999624040063	0.605000302648179
SLC2A7	3.14734525446206	0.160154748752686	0.78867430016191	0.203068299195001	0.839081649059622	0.924745714206404
SLC2A5	583.164684118016	-0.539877174733388	0.659217329159632	-0.818966903405924	0.4128052967767	0.657121808990567
GPR157	40.7694294781503	-0.688915101864234	0.54719071740104	-1.25900363430201	0.20802901917616	0.451134928351435
MIR34AHG	1784.81244012567	0.588533367188523	0.359205333098475	1.63843159596736	0.101331692578473	0.294139808102703
LNCTAM34A	237.695743320984	0.776348348672067	0.426657237135586	1.81960665635059	0.0688189272827664	0.232052851984611
H6PD	5572.27102422986	-0.403729215429685	0.183215216060104	-2.20357907007703	0.0275539605645536	0.128242350135068
SPSB1	630.00364722506	-0.446891513695371	0.388704118176972	-1.14969585552965	0.25026916193706	0.501694408325049
LOC100506022	76.2875721990711	1.28152952811559	0.403691404808664	3.17452765367395	0.00150080589236558	0.016263514750852
SLC25A33	961.692316639522	0.120661727594178	0.2228035755045	0.541561001976567	0.588120963300045	0.78925343426896
TMEM201	1220.74376830373	0.565456846256282	0.216366792929755	2.61341788450809	0.00896416220828699	0.0601621996892704
PIK3CD	1320.19662271703	-7.29444556270269e-05	0.482785637927382	-0.000151090773827035	0.999879447004742	1
PIK3CD-AS1	3.56943552172321	0.121990209750611	0.875896387278935	0.139274703631998	0.889233078619167	0.948462829468549
PIK3CD-AS2	290.033543061729	0.241077033031009	0.479762018271677	0.502492952442294	0.615320808591552	0.804620663999199
CLSTN1	19246.015125068	0.905943443798844	0.250431330034441	3.61753237374195	0.000297425138415229	0.00481247625155379
CTNNBIP1	4850.83882926406	0.539793708192864	0.371366140683886	1.45353506703334	0.146075250667161	0.367696147213
LZIC	2594.69003190065	-0.0260691647822465	0.166512573731913	-0.156559737189686	0.875591836213885	0.942318033775007
NMNAT1	917.996048618821	0.0680315544394821	0.151769266129887	0.448256463079023	0.653968117395704	0.827876325043873
MIR5697	0.678136562381094	-1.04012133574578	1.08845221689337	-0.955596690054491	0.339276034416547	NA
RBP7	683.51374631132	-0.767413778634207	0.742667632729726	-1.03332061990304	0.301453880723109	0.554693546805462
UBE4B	4888.90599359194	0.336723612231864	0.199719592181509	1.68598187365536	0.091799290722752	0.276608944605232
KIF1B	14695.2728546474	1.50175405224846	0.301639032805024	4.97864629216994	6.40305365117637e-07	3.53520249677417e-05
RNU6-2	52.6301492064951	-0.641443640548972	0.430281984931254	-1.49075179303976	0.136026672524136	0.351914479602803
PGD	11069.8302699056	0.669337858252235	0.254078213375731	2.6343772232939	0.00842917824953498	0.0575145627856635
CENPS	57.0211485595955	-3.34757898886806e-05	0.353420254648473	-9.47195002221281e-05	0.999924424773279	1
CORT	36.6613197109331	-1.46604789437403	0.646148691618753	-2.26890174566668	0.0232743015555872	0.115219209480523
DFFA	1853.96985991424	-0.0868333822652194	0.287487984873042	-0.302041778558384	0.762620214663946	0.885926406348554
PEX14	1407.98941872873	0.598902436749585	0.207911110871358	2.88056965421222	0.00396957229456268	0.0332458603996879
CASZ1	687.07030129341	1.21625728185665	0.56815846004976	2.14070082094726	0.0322981722781099	0.142036023934015
C1orf127	60.1238595441162	1.92406089038914	0.622545399157483	3.09063546689615	0.00199728673362421	0.0201380704210865
TARDBP	11701.7150867713	0.0134864063525342	0.14696036286577	0.0917690055300991	0.926881570123812	0.966851416208185
MASP2	22.3917188912399	0.0525441432980608	0.653311716505163	0.0804273702286274	0.935897359116433	0.970656321309132
SRM	6026.97840219428	0.403870109117892	0.361413756219355	1.1174729853746	0.263792143967548	0.515654437241023
EXOSC10	5705.61184279817	-0.038228342583023	0.162021774146244	-0.235945710287787	0.813474797719443	0.911148882971117
LOC105376736	20.7007750072245	0.580598385892836	0.524860782660248	1.10619502365958	0.268642116312694	0.52091122785995
MTOR	3982.82386275049	0.0107117035433285	0.164881322186356	0.0649661429280734	0.94820095731396	0.976120591751447
MTOR-AS1	0.06664398756187	0	4.15102635942377	0	1	NA
ANGPTL7	66.2473654820876	1.66074430097542	1.2766450085943	1.30086616858671	0.193304268102863	0.432984000133781
UBIAD1	1431.66523586777	0.324210572284919	0.164307695989927	1.97319164103424	0.0484737324704764	0.186443855197945
DISP3	973.897245290723	2.81703937412539	0.633183149799784	4.44901190913902	8.62662334133466e-06	0.000292469489469187
LINC01647	0.679010241487684	0.256541807804858	1.26977992492001	0.202036433849762	0.839888241356539	NA
FBXO2	1832.70585709636	-0.665588906422602	0.585969978617276	-1.13587543852196	0.256008699004714	0.507057247810725
FBXO44	3852.7387871084	0.0214565623324978	0.250454713889074	0.0856704271974727	0.931728411352033	0.969236393744473
FBXO6	680.665209327201	0.670848221700637	0.343896572783345	1.95072668584944	0.051089567129826	0.192880311513293
MAD2L2	2230.42898814649	0.046222173933423	0.384884211998701	0.120093712582783	0.904408912977074	0.955676662792274
DRAXIN	369.653186893198	1.31811804189696	0.67566663497649	1.95084080471552	0.0510759861451544	0.192872737100167
AGTRAP	1995.52523770582	0.0901952810147005	0.393815881077789	0.229029059894323	0.818846329818429	0.914106009859371
C1orf167	8.44049013271728	-0.51979848068257	0.656751578362784	-0.791468947784451	0.428670389602552	0.670319236085542
LOC102724659	0.247201283858961	0.619750207240042	3.10582803209127	0.199544276385045	0.841837012132813	NA
MTHFR	2068.49591935347	0.474245166473633	0.177525860950296	2.67141454171802	0.00755323026561425	0.0534109107768661
CLCN6	2398.1432041916	0.707761511638431	0.177494586993826	3.98751040032027	6.67702782160589e-05	0.00150288537005399
NPPA-AS1	71.4734434633274	0.650057783585235	0.453242166298802	1.4342394241331	0.151503950158645	0.376081994113064
NPPA	12.8038477244288	0.998760873792578	0.971055875132884	1.02853079762882	0.30370021147054	0.556843602204477
NPPB	7.5574249183111	-0.0639985701285002	1.18454530161608	-0.054027963338495	0.956912885250478	0.98051424537621
KIAA2013	2606.53069288734	-0.249295392925596	0.247219260025241	-1.00839794156873	0.313263460738559	0.566290974848392
PLOD1	11584.9440008062	0.502345643464589	0.369685314602804	1.35884662879919	0.17419519404987	0.40751345773521
MFN2	4717.53696947768	0.211873770718634	0.126754102211326	1.67153383616252	0.094616281135554	0.281616470244067
MIIP	2308.18859921489	-0.33334698479383	0.355192682165069	-0.93849620651507	0.34798946555034	0.599922319911796
MIR6729	0.0546094153722316	0	4.15102635942377	0	1	NA
TNFRSF8	58.223344159552	-1.54524616113633	0.746338342311739	-2.07043652125659	0.0384114847683223	0.15963462871156
TNFRSF1B	1340.32255856238	-0.190583247552941	0.490889917917015	-0.388240297054052	0.697838214652103	0.851723335772485
MIR4632	1.05952732620677	0.800200992125726	2.32519032195881	0.344144298455368	0.730737769879217	0.870031971492268
VPS13D	2699.94568703732	0.297066326004421	0.199519448743346	1.4889091157552	0.13651130279276	0.352579722413679
DHRS3	1983.19748077833	-1.03942724375346	0.610620912472027	-1.70224638973706	0.0887091898954493	0.270338764375205
MIR6730	2.73023724882361	-2.17284763793652	1.18532078265619	-1.83313046538117	0.0667831714841653	0.227682892089269
AADACL4	0.547639327980349	-0.861634537730326	1.57842618182379	-0.545882061291427	0.585147010041079	NA
AADACL3	0.158239262084205	0.869629545378277	4.12727413742869	0.21070312182366	0.833118938431941	NA
C1orf158	2.85220249549706	-1.63983759271277	1.21077417822585	-1.35437113063942	0.175618003194978	0.409517402829084
PRAMEF12	37.1829557807128	-1.17311588727274	1.44579757795473	-0.811397048356014	0.417137693647769	0.660993818420957
PRAMEF1	11.522718252686	-2.06515886393184	1.3055250550056	-1.58186076629757	0.113681359179281	0.315469769979797
PRAMEF11	4.87982832048623	-0.0662094868333542	1.31617108002483	-0.0503046206060881	0.959879641722447	0.982057170223201
HNRNPCL1	0.0453785338682763	-0.0572387465937128	4.15102635942377	-0.0137890588104236	0.988998271509636	NA
PRAMEF2	10.9599429610609	-0.875640382200154	1.42515115727105	-0.614419304038511	NA	NA
PRAMEF4	26.0526091432254	-1.24667936644029	1.44795258837372	-0.860994604692486	0.389241014604079	0.636838450827877
PRAMEF6	1.27350078919311	-1.90136661155789	1.96912602223714	-0.965589093885279	0.334249834769015	0.585867789973508
PRAMEF18	0.226525384379049	0.752331616146663	3.11828484596472	0.241264558342139	0.80935007796394	NA
PRAMEF5	0.117815059488579	-1.32911503263581	4.14730561762173	-0.320476751698368	0.74860695123971	NA
HNRNPCL2	1.66899384486273	0.0963009375550034	1.52546627061182	0.0631288540495751	0.949663897908091	0.976578542976765
PRAMEF15	0.695717278574549	0.132436511502208	3.0305833057327	0.0437000069431152	0.96514353368376	NA
PRAMEF19	0.18336902452176	-1.20037444102411	4.1456196060909	-0.289552480710114	0.772158625106032	NA
PRAMEF17	0.019551516454963	-0.0572387465937128	4.15102635942377	-0.0137890588104236	0.988998271509636	NA
PRAMEF20	0.798796135069749	-2.64387278858186	2.30387089979194	-1.14757853351098	0.251142595768042	NA
LRRC38	85.0429040859176	0.378963796128399	0.928343005560725	0.408215275882326	NA	NA
PDPN	8692.85202565528	2.38862991544734	0.729284994977855	3.27530380015548	0.00105548401398359	0.0126810033972403
PRDM2	1978.60536609015	-0.486603563974604	0.216723147784627	-2.24527729939663	0.0247503364049251	0.119846641221617
KAZN-AS1	0.900293142416192	-2.64758212937986	3.4727972990133	-0.762377386705552	0.445834798675905	NA
KAZN	2890.79664122415	1.0094299976153	0.55432216628433	1.82101683643935	0.0686042976059201	0.231705852941433
TMEM51-AS1	347.741687414683	-0.381300481648452	0.632689884555938	-0.602665683387799	0.546731114977814	0.761276502136213
TMEM51	1095.9548082499	-0.0447020741467123	0.572532282698111	-0.0780778228540227	0.937766148130084	0.971079374677354
C1orf195	0.143483964678916	-0.998119622107208	3.23867380071688	-0.30818775941136	0.757939466050798	NA
FHAD1	133.261677929316	0.47059893404203	0.48871780466926	0.962925699751226	0.335584811367669	0.587230133467016
LOC101927417	6.0579377395211	-2.0588680972722	1.00913193482677	-2.04023678789398	0.0413267473117758	0.167635614296613
EFHD2	3412.90192885996	-0.0494382721399897	0.347105752313445	-0.142429999533242	0.88674036773214	0.947502620602579
CTRC	33.759681020426	0.0969046477946697	0.717767586231795	0.135008392205908	0.892605239063708	0.950504588713447
CELA2A	0.969265832776704	1.51417566545147	1.10754592742283	1.36714480904177	0.171579920535726	NA
CELA2B	0.596330723610124	1.25112282846008	1.2424953419932	1.00694367711113	0.313961841140717	NA
CASP9	1009.3627998372	0.278976265558953	0.190466144000382	1.46470264845805	0.143002062052889	0.362695352708776
DNAJC16	1369.66879525827	0.142546411077394	0.229741649500614	0.620463948906284	0.534952381798536	0.753433518127004
SCARNA21B	0.0319913628056396	-0.0572387465937128	4.15102635942377	-0.0137890588104236	0.988998271509636	NA
AGMAT	94.3333570674529	0.17055257749102	0.478270911863421	0.356602446982443	0.721389445343622	0.864972202725886
DDI2	61.2117993918307	0.479411579410218	0.501538132495498	0.955882610609917	0.339131545399011	0.59093985693567
RSC1A1	152.03896404525	0.169982329140024	0.230243573470228	0.738271764019522	0.460349321206182	0.696753597344569
PLEKHM2	4965.24146559092	0.714497233939922	0.174267988917392	4.09999127423578	4.1316571605308e-05	0.00102808138840823
SLC25A34	438.196892236217	0.831246125727642	0.36811736389092	2.25810083214101	0.0239393737802364	0.117227833961537
SLC25A34-AS1	3.25456717607691	0.0942433169645811	0.923925124468413	0.102003197519717	0.918754137070799	0.96325342352532
TMEM82	0.37886518880508	0.229377857164469	2.65792426862693	0.0862996210508905	0.931228239711266	NA
FBLIM1	934.141120403901	-0.113345143826846	0.472813219176073	-0.239724989128608	0.810543461203856	0.909538347250288
UQCRHL	555.998268633035	-0.275024320023757	0.352660554644764	-0.779855632850093	0.435475855912476	0.675869023681623
FLJ37453	337.221152616204	-0.389187797698258	0.227303010998552	-1.71219816221765	0.086860156021605	0.266834140685573
SPEN	4356.45642392005	0.0883582762134535	0.291323174249282	0.303299853989117	0.761661357450953	0.885286486713669
ZBTB17	2450.50902841855	0.197660866128761	0.266386157412483	0.742008774212299	0.458082019489776	0.694862771978098
SRARP	59.7009176724901	0.963154145454198	0.684313698608686	1.40747459449144	0.159286705514177	0.386859518272512
HSPB7	44.9490256600452	-1.23485617315204	0.682159001735249	-1.81021751528728	0.0702620624538308	0.235015605229416
CLCNKA	29.1274505063223	0.804986546193933	0.768942315620417	1.04687507741648	0.295157197846899	0.547471437757054
CLCNKB	74.8495739867085	-1.92555193800682	0.784494428639136	-2.45451320966942	0.0141075481226603	0.0822422297596677
FAM131C	49.0374915506755	-0.762538903362577	0.670214635519235	-1.13775328521708	0.255223516431505	0.506466743619321
EPHA2	1947.95113528397	0.994589039367799	0.475283728347925	2.09262169110011	0.0363829386836007	0.154036488498882
ARHGEF19	463.498011882785	-1.22211061162104	0.427402198126287	-2.85939243405561	0.00424453339522909	0.0349650287052698
CPLANE2	200.420288909985	0.16994177193565	0.267502077317508	0.635291410219367	0.525238374808427	0.747224165000793
FBXO42	2579.48463087097	0.0770690702388754	0.147052649587741	0.524091680462317	0.600214774769426	0.79546634809558
SZRD1	8045.00591795213	0.170120373558427	0.133925964428372	1.2702568488832	0.203993153526887	0.446351735714023
SPATA21	8.3276120475976	0.305462965192656	0.513226640811356	0.595181428442124	0.551722202922474	0.765035043392883
NECAP2	2217.70240225335	-0.236940324926857	0.193825947196012	-1.22243862782337	0.221541799187273	0.468449818621411
LINC01772	26.9929324745888	-0.0292021261932823	0.247809902905322	-0.117840836265689	0.906193772289644	0.956165749423298
CROCCP3	915.765984476973	-0.154957728831541	0.297589091501509	-0.520710379704072	0.602568542556908	0.79680687269109
LOC440570	1.98308741735348	-0.0384267248732438	1.29918294218068	-0.0295776088383245	0.976403923058031	0.990252755845883
LINC01783	0.145541984267154	-0.76826890535329	3.21048785028069	-0.239299739223782	0.81087316760384	NA
NBPF1	3216.3663594816	-0.450519327957793	0.229168730381819	-1.9658848186102	0.0493119171034852	0.188508883628865
CROCCP2	1846.98708827943	-0.188644821530771	0.2482468526202	-0.759908210475419	0.447309453500991	0.685630910905599
MST1P2	747.991648972827	0.261194518755201	0.370106121447773	0.705728718383437	0.480356858011663	0.713351796943198
ESPNP	2.81985196207914	-1.4512361323061	0.791266827532263	-1.83406669129817	0.0666440950494484	0.227411812285728
MST1L	48.6419589677076	0.559078926778775	0.522364635663076	1.07028479458433	0.28449113654213	0.536210019984496
LOC102724562	2.37072089995886	-0.164951812853173	1.59387928751618	-0.103490781356614	0.917573465620886	0.962881900519514
LOC105376805	114.475009130807	-0.352969078977903	0.532000515541452	-0.663475069415417	0.507026341245923	0.733800163296512
CROCC	6567.90271609686	0.291677496485183	0.464262140854669	0.628260352972628	0.529833399423137	0.750429247449241
MFAP2	3114.74843573268	-2.79243387076863	0.502352355984896	-5.55871558578416	2.71767129262702e-08	2.57502321866468e-06
ATP13A2	2680.84259673784	0.263299694739392	0.262921035963923	1.00144019961766	0.31661403746248	0.569406662649059
SDHB	2728.0729295706	-0.161513303281662	0.296723364570223	-0.544322835903398	0.586219335255422	0.787806529738173
PADI2	1154.27839932847	-0.780382971269547	0.820501653285173	-0.951104690825428	0.341551233747382	0.593341565031255
LOC400743	0.592752886010565	3.3106086668016	3.29725342761942	1.00405041331379	0.315354314698719	NA
PADI1	28.9725776181605	-1.97752583495077	0.875007032525776	-2.26001136155728	0.0238205457039966	0.116962706649766
PADI3	13.8835082848416	-3.85109395421825	1.09559732062638	-3.51506331908194	0.000439649149160706	0.00654736255215442
MIR3972	0.0983880733098788	-0.966392521659441	4.14732172155708	-0.23301604904107	0.815748943427236	NA
PADI4	5.52667531582206	-0.79791172056575	0.920620617392169	-0.866710679178558	0.386100552677314	0.633994989555953
PADI6	0.978019484862116	-1.5247106036174	2.34542542563654	-0.650078483396506	0.515641526969338	NA
RCC2	12315.9831548741	-0.114871434245733	0.186102257712924	-0.617249009536093	0.537070493976314	0.7551469946305
ARHGEF10L	1603.76378399831	1.1085897426024	0.29584663661646	3.74717710257287	0.000178835824454414	0.0032608232932873
ACTL8	5.34919027977643	-2.45947252469404	0.984665233351295	-2.49777532646629	0.0124975373584261	0.0760862978684425
LINC01654	0.0186907786698006	-0.653431319347765	4.15066744101758	-0.15742801094842	0.87490753914563	NA
IGSF21	326.33820547206	-0.942633636544282	0.673076765568516	-1.40048458773953	0.161368255497563	0.38947368273483
KLHDC7A	491.052767147962	1.33012089213988	1.44246320342699	0.922117728188689	0.356467170688876	0.607208719548377
PAX7	11.3468529516321	-1.62325398597525	1.00422969608867	-1.61641703317237	NA	NA
TAS1R2	0.917664263631531	2.26034462993507	1.10201322229092	2.05110481817646	0.0402567402143714	NA
ALDH4A1	1894.57394323368	0.267280008449083	0.330117565651319	0.80965097365159	0.418140802731085	0.661573511569133
MIR1290	0.218420960358381	-0.972792826614488	3.72017146169781	-0.261491395391363	0.793713584238966	NA
IFFO2	1712.72125238889	1.5853556410216	0.446185765421302	3.55312913114711	0.000380677549080867	0.00582917534224182
UBR4	8819.03518471212	0.237546600284103	0.152782120662169	1.55480627742669	0.11999221364663	0.325774656119191
LOC101927895	112.051748694842	0.255020417038085	0.400542959498223	0.636686804725167	0.524328870276556	0.746633150016279
EMC1	4829.56134013803	0.735350426428643	0.155755170910999	4.72119430852689	2.34463814349208e-06	0.000103402354547746
MRTO4	3379.23204674675	-0.0618598798778301	0.255074077640313	-0.242517312813968	0.808379343507208	0.908348782776769
AKR7L	231.465401795537	-0.445846851159679	0.340711715939376	-1.30857505128767	0.190678336543565	0.429853355462054
AKR7A3	164.890905166785	-0.585677545278764	0.384055248464004	-1.5249825321256	0.127263454610856	0.338319338170344
LOC100506730	576.397553650995	0.241886031810769	0.238876154639959	1.01260015749729	0.311251184604221	0.564629061411452
AKR7A2	2843.06823717645	-0.574865317583059	0.326663420169814	-1.75980927795411	0.0784401494448883	0.250551208987956
PQLC2	1505.65842971482	0.879369648967594	0.306615442130092	2.86798878379548	0.00413090177552438	0.034236939161699
CAPZB	10099.7687586228	0.108098727057421	0.157876107558316	0.684706056725471	0.493529426302753	0.722431457324235
LOC105378614	0.44231772068587	1.13125876612242	1.33937322325178	0.844618024672696	0.398324142009196	NA
MINOS1	1852.07295038265	-0.563658827131547	0.360962122913656	-1.56154563415613	0.118395065429525	0.323029134937634
RPS14P3	221.197885917357	-0.604464533160587	0.630161523925379	-0.959221580834194	0.33744713086796	0.589348519750145
NBL1	10.3684227972286	-0.401899156750839	0.671048656733489	-0.598912094850456	0.549231505561747	0.763137551544823
HTR6	43.8702193795153	-2.06989409470242	0.778003451017585	-2.66052045398399	0.00780199883145944	0.0546442126032947
TMCO4	324.273970846491	-0.270549690296471	0.389308257417295	-0.694949786298707	0.487086770515171	0.717798307652081
RNF186	1.10129325312308	-4.16950285684545	3.79784292435923	-1.09786079621735	0.272265279070562	0.524728328615021
OTUD3	1616.62822625709	-0.183996790506833	0.253194388625961	-0.726701691555446	0.467408716979692	0.702683734568376
PLA2G2A	152.263294557077	1.4410496488764	1.06798339545212	1.34931840233934	0.177234717278866	0.411386274659483
PLA2G5	114.346496617478	1.68542418139093	1.07317480395852	1.57050293686924	0.116298151688395	0.319631630064219
PLA2G2D	91.7353642871737	-2.33689159972767	1.30178464972004	-1.79514453502754	0.0726306747584879	0.239887126735382
PLA2G2F	0.12436107180078	1.54925475460646	4.12411689857578	0.375657332880521	0.707171661777411	NA
PLA2G2C	2.03334794755147	-0.305202262895134	1.05226036587771	-0.290044434621044	0.771782244041296	0.889933930006631
UBXN10-AS1	39.4583699012792	-0.576124714823482	0.901673691913664	-0.638950343112203	0.522855236214661	0.745945379652614
UBXN10	277.420834799379	1.29082490353852	0.857757638947694	1.50488301698148	0.132354155307678	0.346593506681136
LINC01757	0.0113491610741377	0	4.15102635942377	0	1	NA
VWA5B1	42.7233116282503	1.92586959733417	1.06585937353453	1.80687025432609	0.0707825114445394	0.235918013164471
LINC01141	19.1998554337012	0.857170281594739	0.679069749519703	1.26227133840228	0.206851166397429	0.449803902309817
CAMK2N1	1573.18812536401	0.527886101834379	0.653405271663501	0.807899973764272	0.419148166419356	0.66229805672642
MUL1	1514.27860072046	0.536591280134079	0.197894189580284	2.7115059884888	0.00669783311972421	0.0490315732225965
FAM43B	246.414766346469	-1.08893098343983	0.593464806857765	-1.83487035938226	0.0665249004223449	0.227244535479225
CDA	148.601806539459	-1.47104472300462	0.814536448794871	-1.80599005137348	0.0709198935700865	0.236196446766498
PINK1	3245.27811659952	-0.0554813612768174	0.293471187852972	-0.189052157667394	0.850051937874595	0.930365303695284
PINK1-AS	579.196550704356	0.518490048048505	0.207321413618938	2.50089963693526	0.0123878278823295	0.0756731670582164
DDOST	10952.8851334656	0.0444494904977121	0.22740752532235	0.195461827548165	0.845031418486349	0.928247923986572
KIF17	192.686713041415	0.436908174227978	0.463352224646622	0.942928836828587	0.345717303809603	0.597909617253369
SH2D5	347.552913218559	1.52518070716088	0.598107844674729	2.55000953547153	0.010771997278096	0.0687241390591373
HP1BP3	11387.5288758138	-0.133932250836826	0.248281612667153	-0.539436849141045	0.589585460576045	0.790217142725247
EIF4G3	7040.82427119828	0.688038151157029	0.224403365630368	3.06607768214292	0.00216886957822179	0.0214788371101124
MIR1256	1.12541470511251	3.62639565779173	3.89752881285534	0.930434598926037	0.352146111549943	0.603448612257989
ECE1	3745.63216749349	0.790020200244436	0.420841140959347	1.87724089532575	0.0604850848523513	0.214095492842793
LOC100506801	64.2138287402359	0.0769111238179529	0.423808695495465	0.181476040098795	0.855993938124109	0.933408766167321
NBPF3	553.290144510014	-0.392475307499813	0.303349055872938	-1.29380757876565	0.195731894219209	0.436179036079052
ALPL	541.132933418041	-0.606587129656372	0.47746941885426	-1.27042090174475	0.203934741785461	0.446336093126986
RAP1GAP	510.956379583493	-0.653881002209468	0.415306878206965	-1.57445261930772	0.115382847109816	0.318430851936197
USP48	4642.82086507878	-0.397389632145237	0.124954540028687	-3.1802736583561	0.00147136031423722	0.0160027950367515
LDLRAD2	34.435219376601	2.11823127510021	0.537382522236311	3.94175691886148	8.08869304608331e-05	0.00177054336245747
HSPG2	18057.9647005962	1.88314225321004	0.462432139618945	4.0722564282876	4.65598789662419e-05	0.00112701678805382
CELA3B	0.0920012228057581	0.741187883469974	4.14219279795111	0.178936114184881	0.857987865371313	NA
CELA3A	0.0595934565267806	-0.540350353511676	4.1500489923528	-0.130203367359606	0.896405530493794	NA
LINC01635	4.3930848208541	0.403287340291508	0.633671340108603	0.636429825313528	0.524496306307388	0.746687229306047
LINC00339	743.266929160058	-0.401082084755643	0.20115083163523	-1.99393699491619	0.0461589403698509	0.180233343196873
CDC42	13613.9850025502	-0.154267931426967	0.138516876555249	-1.11371217185536	0.265402685835377	0.517683160486876
WNT4	327.899846153263	-2.90677686550357	0.758400542492151	-3.83277266120054	0.000126707038087341	0.00253505250034685
MIR4418	0.126597623893132	-0.653374320249296	3.99105632630088	-0.163709621421173	0.869959742944359	NA
ZBTB40	2959.60978474704	-0.092884586509927	0.188818542688133	-0.491925131862406	0.622772271063181	0.808880331902648
EPHA8	29.9200240756938	0.187582387036439	0.595978502175719	0.314746901694673	0.752953830317284	0.880293135190171
MIR6127	0.0326136507585663	-0.268603919321359	4.15071196586107	-0.0647127339913205	0.948402723816936	NA
C1QA	7675.26252688002	-0.672977029582718	0.625164376429149	-1.07648013059648	0.281712582432251	0.534223143862536
C1QC	5931.29371389124	-0.538101517565585	0.621608746525293	-0.865659501372042	0.386676915213344	0.634509241949568
C1QB	7803.69364796178	-0.70710492531973	0.65221100426282	-1.08416589217006	0.278291251540693	0.530985189582304
EPHB2	2778.59918561364	0.137267265934534	0.556229904498444	0.246781528329206	0.805077306694244	0.906563257078816
MIR4684	0.125375206403199	1.01922074946613	4.13543757391732	0.246460194658594	0.805326014260661	NA
MIR4253	0.0488292147725206	-0.653431319347765	4.15066744101758	-0.15742801094842	0.87490753914563	NA
LACTBL1	0.120725415177455	-0.0572420668140188	3.28819095387941	-0.0174083767083188	0.986110826521996	NA
TEX46	10.9571913601132	0.20584103362263	0.495845592694659	0.415131316392251	0.678045775327545	0.840387091703013
KDM1A	7955.38985239972	-0.471434650571282	0.210856315032185	-2.23580996613416	0.025364221840269	0.121544365170088
LUZP1	1809.71089071981	-0.42451803481482	0.28929510309175	-1.46742212459844	0.142261259532024	0.361661957741752
HTR1D	492.893640449274	-1.15298571847565	0.793141251391445	-1.45369531146301	0.146030798646314	0.367669560109969
LINC01355	1306.0291485275	-0.904782082172105	0.375042097584856	-2.41248139341848	0.0158443461390096	0.0888577716922226
HNRNPR	11167.7489239801	-0.171957196871468	0.321066054590516	-0.535581991346858	0.592247477656415	0.791541509170574
ZNF436	3771.99562828944	1.47840893415535	0.420349205013432	3.51709701486912	0.000436294286825663	0.00651977509334933
ZNF436-AS1	520.730008036968	0.291586046211212	0.300641735497938	0.969878801851223	0.332106907538336	0.583832409125701
TCEA3	572.563202520292	0.194047328987779	0.505640661520861	0.383765277903333	0.701152425341397	0.853736005830166
ASAP3	2568.62745121656	-0.218652761536627	0.349625643217452	-0.625391088378017	0.531714409589712	0.751164741147051
E2F2	686.961202900388	-0.150882229469112	0.4026268156979	-0.374744611104897	0.707850411071034	0.857753726092891
LOC101928163	0.0555352291690235	0.104534849504105	4.14915467947703	0.0251942522223059	0.979900021564715	NA
ID3	16654.660085576	-0.244669790351166	0.43940597023833	-0.556819449263422	0.577650794043785	0.782388697201126
MDS2	8.31104601630364	-0.63899366271308	0.833282560141414	-0.766839117099292	0.44317717575414	0.682135089700882
RPL11	75837.8003058394	-0.294518912021938	0.288955109586571	-1.01925490240795	0.308081967921294	0.561225970947547
ELOA	3980.23141803805	0.116332597675363	0.108615341086	1.07105125769713	0.284146382854625	0.53596567317044
ELOA-AS1	295.139200845134	0.355810936811736	0.330809978284842	1.07557498312632	0.282117380717558	0.534548685283066
PITHD1	2476.19498340291	-0.396371512183629	0.167461754529944	-2.36693753326676	0.0179359598125137	0.0965097865654957
LYPLA2	3047.51102726569	-0.133839630894291	0.26545760803907	-0.504184573510482	0.614131679855601	0.803947462413686
GALE	949.333668013977	-0.195165662065387	0.316141127639463	-0.617337147882765	0.537012369260429	0.7551469946305
HMGCL	1838.78038322343	0.579102891095883	0.2525693416906	2.29284713346282	0.0218568073549149	0.110665334708056
FUCA1	1786.54386107381	-0.436560138914022	0.324718267738405	-1.34442740765579	0.178810215955474	0.413406932957045
CNR2	5.13894805097514	-1.24808071470141	1.02603052699671	-1.21641674576161	0.223826208048554	0.471246479557601
PNRC2	1418.41678985682	-0.0589643659036199	0.318484052560313	-0.185140717186942	0.853118665917636	0.931838349513258
SRSF10	1299.28716624703	-0.402473881292538	0.356543094106097	-1.12882254051672	0.258972701982783	0.510649735334644
MYOM3	136.694864110461	-1.87362277499523	0.798873293573408	-2.34533159396831	0.0190101642981478	0.100630042678997
IL22RA1	6.36201931325639	-0.847411212528704	0.939834179172302	-0.901660347440233	0.367237323021544	0.617124801341501
IFNLR1	237.068948953912	-1.59655170793735	0.774744265747034	-2.06074672446643	0.0393272094781551	0.162290184719857
LOC284632	6.6714102179583	-0.664055298144092	0.760957502153726	-0.872657535098382	0.382849770204332	0.63099690952477
GRHL3	240.143271005675	-1.80547644615837	0.758872289857373	-2.37915716555904	0.0173522758116783	0.0946479840527391
STPG1	639.568665685397	-0.183652056144687	0.373464232898999	-0.491752730158644	0.62289415669003	0.808880331902648
NIPAL3	1730.48118267209	0.69317294378631	0.414682786120552	1.67157395239647	0.0946083646803862	0.281616470244067
RCAN3AS	7.97689759668857	-1.87482952108446	0.67216027376439	-2.78925963681936	0.00528286944165419	0.0410483939079378
RCAN3	276.654042187537	-0.557500225231987	0.46468620728453	-1.19973482425878	0.230242343691846	0.478799920780685
LOC100506985	2.51023595978218	-0.786699785359361	1.16326519931963	-0.676285842488444	0.49885917966832	0.727695356468427
NCMAP	159.805730514612	0.243985954486762	1.02116993222185	0.238927867721194	0.811161515956733	0.910050242387858
SRRM1	5701.19285134496	-0.357366625402905	0.202984025888987	-1.76056526535911	0.0783120119587839	0.250399946283774
CLIC4	6823.63293584454	-0.932129856721341	0.550535700688458	-1.6931324445548	0.0904302598448617	0.273948480435135
RUNX3	349.2857736225	-0.163354848592991	0.512187664295565	-0.318935538632428	0.74977539455175	0.878792637201913
MIR6731	0.0639014130130992	-0.79881976144402	4.15041351403114	-0.192467511669255	0.847376014064569	NA
MIR4425	0.0130621343036033	-0.629273832271858	4.15071196586107	-0.151606239471091	0.879497511912221	NA
SYF2	3349.39269582529	-0.228286622281889	0.180543283716135	-1.26444261776483	0.206071204414852	0.44874879500135
RSRP1	6752.74326422821	-0.14007566254572	0.316208511696017	-0.442985110661347	0.657776504365557	0.829898541887365
RHD	1.94686683698436	-2.28301764705254	1.41305538585265	-1.6156604121182	0.10616775459466	0.302432445739126
TMEM50A	5042.97478887452	0.233788383437023	0.166058505274556	1.40786756481088	0.159170289069178	0.386653630186891
RHCE	35.2521796130484	1.04197694979542	0.465304615830988	2.23934367797867	0.025133562979392	0.120976151914233
MACO1	1397.36395438402	-0.329935086737559	0.187415939246768	-1.76044304483162	0.0783327163999005	0.250400943362237
LDLRAP1	1041.14301197773	-1.11242168822791	0.306585496463922	-3.62842241742775	0.000285158414932424	0.00465565634853555
MAN1C1	1786.55153554669	1.83545967542255	0.672342642461388	2.72994684481574	0.00633445382460721	0.0470058068010695
SELENON	13105.4574220119	1.49105455616623	0.276934631642771	5.38413901981605	7.27922291946314e-08	6.02841904223325e-06
MTFR1L	4444.84218267613	0.368913101765519	0.187145644297598	1.97126202509354	0.0486939126089997	0.186935689276376
LOC646471	3.07564990010204	0.5261400506243	0.626553133716463	0.839737322042342	0.401055683048406	0.647375039481428
AUNIP	187.989322329919	-0.753442058725696	0.349095327444619	-2.15827024738744	0.0309068265390787	0.138121992833854
PAQR7	1991.1160505796	0.650471232519883	0.341343059006614	1.90562314175335	0.0566991174653312	0.20521392006051
STMN1	32549.9342282444	-0.102383741296014	0.366801620449951	-0.279125651545434	0.780148398060208	0.893940639053147
MIR3917	0.108738148409799	-0.292730409832726	4.06301760442134	-0.07204753666688	0.942564077328993	NA
PAFAH2	782.454252664457	0.590172838500914	0.189143819976688	3.12023326257052	0.0018070787755907	0.0187159881970248
EXTL1	412.06139747472	0.680014756664694	0.506460370290011	1.34268107942049	0.17937526382843	0.41413965466581
SLC30A2	9.27195420284517	-2.05458154112186	1.09645953950871	-1.87383251920309	0.0609535127279542	0.215277476158229
TRIM63	13.2900364724699	0.0967347768772756	0.937722799535861	0.103159245914844	0.917836584339223	0.963052860201396
PDIK1L	757.73723557133	-0.184892699075723	0.354095441129456	-0.522154983091486	0.601562426555138	0.796236291794875
FAM110D	65.2756685717253	-1.21393751898811	0.442588782916817	-2.74281130892616	0.00609156781756085	0.0456878114432891
C1orf232	5.12553442403211	-2.09933164346006	1.11634230934701	-1.8805447270811	0.060033876635123	0.213089326881875
ZNF593	1597.0256231987	-0.218450422605287	0.597805386354586	-0.365420632854107	0.714797441807641	0.86114842738583
CNKSR1	132.669577269174	-0.272749905720192	0.405122491394685	-0.673252933405934	0.500786390566633	0.729021342000323
CATSPER4	2.11283237931842	0.0188994768184702	0.851231691091853	0.0222025061052748	0.982286418501529	0.992856510394847
LOC101928303	12.1987496147482	2.17725511369297	1.04764793532709	2.07823166569139	0.0376880268687344	0.157867723358648
CEP85	1421.67455009694	-0.574320319623814	0.283051872833978	-2.02902850941628	0.0424553865908894	0.17062362997761
SH3BGRL3	11090.8759594574	0.506838936654714	0.523998728526093	0.967252226127253	0.333417959768422	0.58506488067899
UBXN11	3014.90218663321	0.434965519187277	0.450457618459356	0.965608086893802	0.33424032719004	0.585867789973508
CD52	667.166423192049	-0.670842949267762	0.84049244583956	-0.798154644444975	0.424780753977996	0.667059183273076
CRYBG2	107.147858458044	-2.07318806864997	0.956776922337835	-2.16684581353012	0.0302466128275198	0.136148272065534
ZNF683	95.1225715087096	0.566149855864398	1.13924407171421	0.496952207100378	0.619222754537615	0.807229683735039
LIN28A	734.84951498224	0.11561044873787	1.50236076019145	0.0769525215256139	0.938661315243905	0.971433426412394
DHDDS	1927.59066062558	0.78771102534741	0.265532507023469	2.96653330387826	0.00301177740540687	0.0273314705740353
LOC101928324	33.8466864759587	-1.00376308180182	0.362570243851464	-2.76846514247604	0.00563210100218687	0.0431515987095518
HMGN2	18922.8330029006	-0.72845425685826	0.252175313044387	-2.88868187795227	0.003868602326848	0.0327301636151756
RPS6KA1	1320.54713952575	-0.751785430817048	0.504852295492933	-1.48911956532358	0.136455886544497	0.352520517471423
LOC101928728	89.4149236820358	0.0979077501679515	0.316479580164271	0.309365141716668	0.75704378353534	0.882993926525281
ARID1A	11107.9404438878	0.362707149052517	0.246272394141186	1.47278849632079	0.140808075181943	0.3591458346418
PIGV	552.312847698033	-0.0962870950042412	0.232752771648392	-0.413688285309432	0.679102407499601	0.841093312367793
ZDHHC18	1860.99612166768	0.223532254157439	0.183363014529763	1.21906947663732	0.222817823821129	0.469930161698095
SFN	2298.98628384597	0.843030476884688	0.900063425163478	0.936634522985498	0.348946587396254	0.601051286284346
GPN2	768.817130425011	0.121323310889868	0.182017778551247	0.666546487137299	0.505061860391549	0.732150738026178
GPATCH3	826.150385386857	0.357563151001975	0.245435081178849	1.4568542902855	0.145156605942708	0.366220229677751
NR0B2	1.90933190319632	-0.591659866919915	0.933732097312852	-0.633650560607938	0.526308896431738	0.747959813647881
NUDC	7181.38607877399	0.000196629371526104	0.287634619339875	0.00068360815529567	0.999454559649733	0.999961499298193
KDF1	20.5979303859148	-4.1669979709446	1.20928521768113	-3.44583553161682	0.000569296729331314	0.00794890632756168
TRNP1	657.928449503023	1.04433846308591	0.643873255279586	1.62196279240148	0.104811315148527	0.300382501134953
TENT5B	568.265403955527	2.09874070326458	0.711658081996111	2.94908574266154	0.00318715537998646	0.0285528065379629
SLC9A1	1511.35623634813	0.567291246136676	0.215947934949135	2.62698157437948	0.00861459986079732	0.0585169024413599
WDTC1	2254.21494711992	0.476121895821734	0.210458713025498	2.26230546113835	0.0236785372523098	0.116529122544935
TMEM222	2851.44293286194	0.993362438699552	0.313540147658801	3.16821448901193	0.00153378317152123	0.0165737187528226
ACTG1P20	118.45667534128	-0.226649838118196	0.4260189569141	-0.532018198814323	0.594713391075194	0.793268037102696
SYTL1	255.80312411023	-1.4670036056518	0.689595548422564	-2.12733914684852	0.0333919143459741	0.145110706484868
MAP3K6	2044.1095605934	0.717068938902897	0.61105505579267	1.17349317725995	0.24059809129948	0.490694368363203
FCN3	50.8369931394453	-0.288119996363035	0.805980702813771	-0.357477536815926	0.720734339779313	0.864578378180647
CD164L2	25.4469794873112	-1.35858698285127	1.18693120299205	-1.14462150748628	0.252365979016323	0.503895924606255
GPR3	187.150283033397	2.01666052000945	0.423389935265373	4.76312815217359	1.90614699336687e-06	8.78122663738308e-05
WASF2	7452.11816650021	0.141135229504839	0.173903542562398	0.811571906042101	0.417037317205671	0.660993818420957
AHDC1	1342.66987897542	-0.380072300829999	0.338054422570825	-1.1242932363956	0.260888646748903	0.513019384365101
FGR	460.015787495889	-0.514140041106884	0.641045311832727	-0.802033852547762	0.422533376313489	0.665176608811586
LINC02574	6.13084008731999	0.223171610391322	0.790520176855754	0.282309821969344	0.777705954918413	0.89227283258353
IFI6	14295.7602513248	-0.0988719847023575	0.647578993098841	-0.152679419431486	0.878651091374317	0.943411218959064
FAM76A	820.111152434344	-0.332346496869234	0.240651380724315	-1.38102883876641	0.167270093727413	0.397745369172319
STX12	3277.17145461034	0.810039990690987	0.277618539652382	2.91781662602675	0.00352491576347641	0.0306547584111869
PPP1R8	3072.43197278538	0.046747442680396	0.150508007344084	0.310597711745158	0.756106466974532	0.882521154001703
SCARNA1	3.09954169118643	-0.813502830026266	0.856503505199261	-0.949795097262339	0.342216377542657	0.594032876793645
THEMIS2	802.308796471921	-0.542528236410194	0.511708084872014	-1.06022994838139	0.289039999529516	0.540934096066193
RPA2	3114.97040339531	-0.487596625425044	0.219433984632892	-2.22206522039319	0.0262788982821984	0.124524903893239
SMPDL3B	132.382492113537	-1.7302443589636	0.883073075745148	-1.95934448290545	0.0500724576080682	0.190342008615954
XKR8	648.523208293245	0.607351849358753	0.227146216627128	2.67383651982966	0.00749889972985739	0.0531735706988385
EYA3	1716.51277684678	-0.414746174133278	0.170407155109858	-2.43385422323317	0.0149390102578761	0.0855173933649726
PTAFR	630.871262499486	-0.98634529836929	0.640194975963107	-1.54069515601155	0.123390996300169	0.331792614450893
DNAJC8	6843.70186939524	-0.0498733611087015	0.194806909882893	-0.256014333057706	0.797939769875473	0.903401885038247
ATP5IF1	6186.44892584469	-0.846116064244394	0.410789319092332	-2.05973238572499	0.0394241315688595	0.162566477913553
SESN2	1592.26737016925	0.625473701641551	0.264001518647979	2.36920493808053	0.0178263726597421	0.0961463171690487
MED18	668.609530802617	-0.23559850150153	0.237351009594488	-0.992616386608371	0.32089693600543	0.573897199594303
PHACTR4	3506.15383179658	0.293026340653843	0.167507272559644	1.74933503588333	0.0802331231495523	0.254087694329297
RCC1	2801.46431157667	-0.440150959306407	0.266960895307559	-1.64874694025625	0.099199489247219	0.290711847337407
SNHG3	2362.8073476687	-0.872447362370387	0.307751815414356	-2.83490565667575	0.00458392203571113	0.0371403810048021
SNORA73B	83.5110857596713	-1.70383841780894	0.480593817509608	-3.54527743747948	0.000392200041649756	0.00597651669530856
TRNAU1AP	1590.10827433603	-0.152871199324019	0.239181218537465	-0.639143826838869	0.522729371017927	0.74594134579363
SNHG12	1132.58468999717	-0.430168389528736	0.343725199443839	-1.2514892426414	0.210756035966605	0.455181878649923
SNORD99	64.8750747156097	-1.03626615747984	0.408958909367624	-2.53391265905472	0.0112796842298402	0.0707878547454436
SNORA44	3.18129905340316	-0.76391278574699	0.669083491265428	-1.14173013640228	0.253566210075358	0.505134720253019
SNORA16A	40.0242703646649	-0.361658428616558	0.296084741964255	-1.22146932063193	0.221908374682484	0.468795675271479
RAB42	279.129037516261	-0.401243382704367	0.409749304093285	-0.979241157205282	0.327460837142016	0.579846673085297
TAF12	1252.36782825871	-0.501085232368002	0.21778435654521	-2.30083207222454	0.0214011248451433	0.108877281803029
LINC01715	18.3912567352327	0.664151874166253	0.339364637475975	1.95704502126646	0.0503421754095739	0.190927665989809
GMEB1	688.136568846552	0.00799796431174611	0.231055806160955	0.0346148596940026	0.972386852278611	0.988425503898808
YTHDF2	4606.7649040545	-0.382743619424229	0.203694833369425	-1.87900504442387	0.0602438044419285	0.213431487911297
OPRD1	4.68557429023533	-2.41762596030945	1.07586045859274	-2.24715569849253	0.0246300783236888	0.119450925227403
EPB41	2564.35278578879	-0.649435602167088	0.318206400349118	-2.04092564277326	0.0412582185535402	0.167529887265496
TMEM200B	724.55183602999	-2.01332554797098	0.607820792597257	-3.31236702082518	0.000925100940992439	0.0114440366121174
SRSF4	7335.15173918457	-0.0507719031923928	0.166005951595915	-0.30584387309185	0.759723522108861	0.884218257936924
MECR	1275.18791082054	-0.166870256603458	0.259588061169611	-0.642827161817843	0.520336256415606	0.744150810157251
PTPRU	2146.05626760933	-0.254745266962039	0.509539503377091	-0.499951947343937	0.617108913206551	0.805842080468027
LINC01648	0.764969343607009	-1.18418800592315	1.40329306710944	-0.843863647357985	0.398745604172306	NA
MATN1	111.805166708138	-1.0988196714573	0.516234381756162	-2.12852864956275	0.0332932771798118	0.144956329700915
MATN1-AS1	111.828029830888	-1.16500952123903	0.330784237399785	-3.52196202091394	0.000428365507437466	0.00642785254521309
LAPTM5	8513.80146052446	-0.251324877224511	0.561718868935524	-0.447421105331177	0.654571040043421	0.828052793508546
MIR4420	2.34508025067459	1.60669230304258	0.98149447561465	1.63698557960442	0.10163348269679	0.294444234797122
LINC01778	8.98837659243276	1.81497680418324	0.608860973105053	2.98093798807184	0.00287366977218798	0.026499314371838
SDC3	11733.828524733	1.93432964302839	0.313543447900001	6.16925550823601	6.86122785893907e-10	1.12219984583023e-07
PUM1	6273.23973205302	0.039781798561391	0.234353586915842	0.169751182753081	0.865205820131789	0.936772817580265
SNORD103C	0.94606360022434	-0.708494410640901	1.13401518438981	-0.624766246866549	0.532124486612705	NA
NKAIN1	968.493721630098	-0.120401397824075	0.642009557426031	-0.187538326231143	0.851238576728629	0.931050238827392
SNRNP40	2659.31541550554	-0.655092234871653	0.239494420337365	-2.73531313985877	0.0062320958644437	0.0464802741214246
ZCCHC17	1921.56551182962	-0.174492533805592	0.173333451440971	-1.00668700908558	0.314085206900595	0.566963981698037
FABP3	604.153320452183	-3.06072257484884	0.561421404496365	-5.45173830270068	4.98798227385716e-08	4.38175058211144e-06
SERINC2	515.042366541559	-1.36415138789974	0.639519535821693	-2.13308790660632	0.0329175156492629	0.14385584180417
LINC01225	0.193408249839016	0.584963563422139	3.1945406627325	0.183113513077583	0.854708953139116	NA
LINC01226	0.500831886663105	1.08366000088694	1.48499645077326	0.729739118448845	0.465549664891107	NA
TINAGL1	270.917763268722	-1.01555343033371	0.641550278462524	-1.58296779601979	0.113428804689325	0.315050973393365
HCRTR1	7.64786999092563	-3.40215727187296	0.947830237048202	-3.58941626769387	0.000331419260660479	0.00524517514063536
PEF1	3060.72089354968	-0.152396449903031	0.23698742304996	-0.643057120676417	0.520187036409983	0.743986442292783
COL16A1	4638.08265483341	-3.14704004176986	0.619471307733895	-5.08020307394403	3.77031611506385e-07	2.3575884456673e-05
ADGRB2	4458.61879038106	0.33572871192116	0.310563943092295	1.08102926752635	0.279684094879678	0.532005390610963
MIR4254	2.94258136490695	-0.616879771597707	1.04133001584058	-0.592396034123487	0.553585421404989	0.766492021801126
SPOCD1	266.505973558429	-0.549262543956189	0.793828559607292	-0.691915826545608	0.48899019102369	0.719345395525207
PTP4A2	8447.14433989805	-0.428086658212182	0.177295153792442	-2.4145423552487	0.015754991087321	0.0884251931227864
KHDRBS1	12729.2019137618	-0.171882825529429	0.215385050982241	-0.798025790302413	0.424855523903331	0.667059183273076
TMEM39B	1096.77787245725	-0.443673073415262	0.228724978847239	-1.9397665950232	0.0524080620894119	0.195588257863099
MIR5585	0.358549251940565	-0.800945637182412	1.54654102688957	-0.517894852613957	0.604531633592563	NA
KPNA6	3731.96788094991	-0.0420710918263699	0.1896743731077	-0.221806937526986	0.824464178612806	0.917207944398106
TXLNA	6064.22574005481	0.0381721342512135	0.130581654349522	0.2923238677084	0.770039011607402	0.888881548856594
CCDC28B	946.532265523013	-0.0487428009445325	0.462169543482917	-0.105465194822675	0.916006686437366	0.961911521680235
IQCC	422.584023469383	-0.207212003164935	0.224570113142796	-0.922705164391919	0.356160873799912	0.606829889258774
DCDC2B	3.19002069593974	-0.229729062012584	0.559999784281851	-0.410230625904956	0.681636776838735	0.84263716515003
TMEM234	1101.10285539374	0.255066897199313	0.302780326561706	0.84241568828393	0.399555314595197	0.646193098819729
EIF3I	11463.9215598343	-0.152177857879884	0.301042006816789	-0.505503731818057	0.613205078023223	0.80326755511639
MTMR9LP	873.539488198485	-0.389378795316994	0.456711619215711	-0.852570372493819	0.393897598375529	0.641441045084175
FAM167B	180.548360753177	-1.03096296592744	0.537149316322941	-1.91932286721484	0.0549434857809774	0.201368863638638
LCK	270.065770415782	-0.137973308139869	0.906124494890788	-0.152267496263301	0.878975960174716	0.943552188387226
HDAC1	6222.10295170555	-0.163110688211542	0.280699028221384	-0.581087470252652	0.561181502848359	0.771910186909783
MARCKSL1	15513.9006682182	-0.854769454138587	0.321925351919366	-2.65517906260667	0.00792663198402995	0.0552496179856993
FAM229A	210.137095573541	-0.330911316805268	0.616985384414888	-0.536335746622401	0.591726529555232	0.791180813303514
TSSK3	5.83610220412478	-0.401028034421447	0.536297145474368	-0.747772084572122	0.454597642774915	0.692103540059649
BSDC1	4200.0463376675	0.19746686032714	0.167179213022488	1.1811687395644	0.237535697010024	0.487380572456122
ZBTB8B	104.877571213637	-0.533285141784964	0.427853942449047	-1.2464186697274	0.212610730604507	0.457389216007991
ZBTB8A	941.018717447962	-0.636654830942607	0.252063667632611	-2.52576992520218	0.0115445058164056	0.0719393128099855
ZBTB8OS	1480.0603083652	-0.111050169505236	0.276696507769175	-0.401342866234783	0.688167707594661	0.846436424316241
RBBP4	15830.897019488	-0.301201412858431	0.191484404268253	-1.57298143422936	0.115723117195216	0.31883568892792
SYNC	448.430978215465	0.158397517142695	0.501803408478772	0.315656518999902	0.75226323325951	0.879924939906461
KIAA1522	2374.52252116535	-0.0584357878967568	0.523196109799808	-0.111690027510174	0.911069186746965	0.958978326090795
YARS	5563.27397311464	0.555220863906189	0.207778941524147	2.67217100940744	0.00753622317592522	0.0533619099169385
S100PBP	2909.16562024555	-0.385559179064506	0.185647840621764	-2.07683093847581	0.0378171656414098	0.158155443210236
FNDC5	689.325197521832	-0.844592276985581	0.540828930026421	-1.56166253337136	0.118367509516367	0.323029134937634
HPCA	105.105978978774	-0.468985248893612	0.571951499608606	-0.819973807594777	0.412231038907584	0.656881861062137
TMEM54	480.947214771073	0.672472827862144	0.558663862200103	1.2037163549721	0.228699228706803	0.477054015043282
RNF19B	1037.52952853817	0.112091032793872	0.271481344666901	0.412886686307687	0.679689635897217	0.841535276444953
AK2	6363.01708483288	-0.200286341562376	0.145475431163383	-1.37677090874152	0.168583087733001	0.399379390504494
AZIN2	372.361822719627	-0.603524020605508	0.44358581076659	-1.36055754254745	0.173653556672291	0.406607327328633
TRIM62	337.33677710059	-0.699369731708889	0.297786843110808	-2.34855819821647	0.0188462537276689	0.100055300558591
ZNF362	3778.41718500298	-0.127932993104259	0.229154098484054	-0.558283678758472	0.576650688163484	0.781619604683363
A3GALT2	10.1813196115035	0.0594651141946372	0.567858015746294	0.104718279122091	0.916599357068104	0.962045801270436
PHC2	7180.82646557119	0.316661952784354	0.258831076307925	1.22343096239197	0.221166964824805	0.468092157897836
MIR3605	6.32312203522135	-0.374758076921421	0.63712096144475	-0.588205536467691	0.556394341667316	0.768420033066265
LOC101929464	8.91706401975131	0.729401458336343	0.554206908987367	1.31611758443987	0.188134579808737	0.426066601888108
ZSCAN20	271.200908771764	0.186539598073162	0.201877942877776	0.924021690601928	0.355475022723291	0.60642322848101
CSMD2	380.276553904627	-0.119404284201375	0.748814053366835	-0.159457856946603	0.873308158711572	0.941357325724136
HMGB4	0.0335692895772404	-0.0572387465937128	4.15102635942377	-0.0137890588104236	0.988998271509636	NA
CSMD2-AS1	0.194938059012195	1.86495811816213	4.1147114752503	0.453241528447311	0.650374831734085	NA
C1orf94	15.6589651196412	-0.0817510683434803	0.99917852310922	-0.0818182801698832	0.934791219337125	0.970377466891208
MIR552	0.0186907786698006	-0.653431319347765	4.15066744101758	-0.15742801094842	0.87490753914563	NA
GJB5	2.12204458899903	0.153570272056566	1.18245637547872	0.129873943124872	0.89666616003179	0.952271662687572
GJB4	0.276484169374138	2.42565566789093	2.50636981073002	0.967796395211295	0.333146064482074	NA
GJB3	5.91547468493086	0.998567186937858	1.21778011579214	0.819989728842234	0.412221962503098	0.656881861062137
GJA4	266.663890458532	0.520185289334172	0.579827405777218	0.897138155511812	0.36964520085844	0.618578555936555
SMIM12	1377.00220824764	-0.139864775146707	0.226202245607924	-0.618317359188087	0.536366161197285	0.754543112400071
DLGAP3	124.85255363122	-2.52003488777246	0.558790430960287	-4.50980322523016	6.48877854382989e-06	0.000230809044006592
LOC653160	249.426480759157	-0.251446365194298	0.340996881089158	-0.737386114474621	0.460887577153482	0.69722782186964
TMEM35B	754.742037184221	-0.557774425008185	0.342665152346085	-1.62775356988984	0.103577149136088	0.298303489979518
ZMYM6	1224.08388815095	-0.289670204815108	0.221489700546372	-1.30782697389787	0.190932002978125	0.430067746353093
ZMYM1	1001.97810988725	-0.707105578512733	0.419826137485701	-1.68428193334393	0.0921271952600739	0.276943181317967
SFPQ	17011.2650473263	-0.212145576394208	0.228797551701502	-0.927219608848704	0.353812523804907	0.604775810738844
ZMYM4	6274.74823423484	-0.187897118335052	0.201384017088931	-0.933028951607796	0.350805020368513	0.602490100389203
ZMYM4-AS1	0.148413804447136	-0.291828865309898	2.72785671717967	-0.106981009476047	0.914804045525664	NA
KIAA0319L	3659.94792372238	0.698579739886734	0.160495774673365	4.35263633144522	1.34510174264989e-05	0.000417732572801619
NCDN	2868.29538104265	0.524409856560409	0.209996492731455	2.49723150010429	0.0125167213674874	0.076139267039694
TFAP2E	410.290426382659	0.466773155987285	0.391791769519308	1.19138070858398	0.233504162714249	0.482806682158737
PSMB2	6941.11801870707	-0.0759441682669199	0.218319977428817	-0.347857164338895	0.727947456414623	0.868280083827692
C1orf216	2126.05628391262	0.210224273469803	0.174065215455103	1.20773281968003	0.227150049646756	0.475055592986535
CLSPN	841.587267161066	-0.356622824889705	0.363365423734189	-0.98144402740582	0.326373823686096	0.579040002153795
AGO4	2336.62139511052	0.424911843931461	0.266193633430134	1.59625096384202	0.110432773312931	0.309943127065578
AGO1	2015.08408821465	0.820396028924529	0.128810329851962	6.36902358582101	1.90235356532467e-10	3.8576885663939e-08
AGO3	488.561392547856	0.503892269108571	0.294731493249077	1.70966551132265	0.0873277438059842	0.267632399025741
TEKT2	390.12215340223	2.2154216183353	0.584601787003356	3.78962512189958	0.000150874801831931	0.00289615882676657
ADPRHL2	1994.65166244065	0.159683211447809	0.275995590285933	0.57857160428678	0.562878269365039	0.772555676430047
COL8A2	928.7897982469	-1.52558949976314	0.849221875236509	-1.79645572523466	0.0724220681313182	0.239544822303863
TRAPPC3	3897.84394182024	-0.0864150556156099	0.267447748810312	-0.32311005046784	0.746611898996528	0.877662337250312
MAP7D1	6784.38112687899	0.557074487424347	0.224665998518244	2.47956740716647	0.0131541864081999	0.0788234014595752
THRAP3	9050.28829783495	0.0357406663354126	0.167437619600466	0.213456608023309	0.830970830917043	0.920896369318699
SH3D21	504.687666642874	0.0277272734045869	0.357654609372985	0.0775252790763593	0.938205681991682	0.971193496868256
EVA1B	984.590697189242	-0.73382399461911	0.527557453561631	-1.39098403342601	0.164230268504215	0.393711459813702
STK40	2319.98587559037	0.751211663398404	0.226857309452797	3.31138399379946	0.00092835722273164	0.0114777749395049
LSM10	1700.56365483048	0.23921158473463	0.374285705564083	0.639114935939419	0.522748164161728	0.74594134579363
OSCP1	644.518868100959	0.237187557950575	0.264975663592977	0.895129593164878	0.370717816156174	0.619794872998566
SNORA63C	5.09005059862926	-1.13426769545138	0.834670954872355	-1.3589399377445	0.174165622014905	0.407488210748264
MRPS15	3766.77236797345	0.0354355462828659	0.448317003004398	0.0790412722368202	0.936999795237128	0.970907526951831
CSF3R	887.921516871213	-0.606803906667353	0.781356473676622	-0.776603160158227	0.43739293652019	0.677461056222077
GRIK3	1591.10973569198	3.20862940075406	0.76406933872668	4.19939557593194	2.67628417626757e-05	0.000732282648885923
LINC01137	86.7667266709309	0.651986980673993	0.434594141881927	1.50022036157848	0.133557330567407	0.348517974582271
ZC3H12A	216.119400664744	0.386132142240294	0.314743732887104	1.22681439499479	0.219892359152071	0.466714703011017
MIR6732	0.47390362471128	0.26549580538688	1.25741543633522	0.211144064018075	0.83277485710429	NA
MEAF6	3342.45034784781	-0.00967802795322519	0.156075898686585	-0.0620084717414285	0.950556085512287	0.97707925261479
MIR5581	9.15298735994566	0.172055115962072	0.616276194056844	0.279185075817162	0.780102796243923	0.893935594026969
SNIP1	998.458012060641	-0.0513602779536813	0.133850399352922	-0.383714043454292	0.701190402797465	0.853736005830166
DNALI1	2272.43953618579	2.60052680739771	0.690110429878788	3.76827634362007	0.000164378671733686	0.00308490207862747
GNL2	4480.92659599966	0.576258450941112	0.325574537633525	1.7699739516785	0.0767314801211538	0.247240816107632
RSPO1	84.0682977636519	-1.82268026918839	1.07039707509649	-1.70280759504511	0.0886040810539543	0.270132267909049
C1orf109	1229.6572638085	-0.099283989977215	0.282287707099388	-0.351712056459685	0.725054217837884	0.866599624067829
CDCA8	1418.75726294751	-0.775839639705904	0.320522526876358	-2.4205463724089	0.0154972025569287	0.0875490776127296
EPHA10	163.98230601764	-0.974555353316406	0.840594621067735	-1.1593642510804	0.246307742132461	0.497198380201893
MANEAL	465.500527263743	1.19155058320348	0.379888346325611	3.13658103684543	0.00170930192182079	0.0179605002903959
YRDC	793.784614375532	0.224599126369579	0.208554393717485	1.07693308381615	0.281510161583043	0.533934220806719
C1orf122	2605.16375197559	-0.16243341177381	0.428588391299693	-0.37899629357956	0.704690616193882	0.85564504701594
MTF1	919.519806691845	0.310211615769526	0.201644310803094	1.53840995827772	0.123948408912895	0.332768198044048
INPP5B	1579.99406113022	0.0719261857701156	0.130348057372377	0.551800979777072	0.581084715938323	0.784395680380101
SF3A3	7380.39583370052	-0.33449451099635	0.150481289284756	-2.22283124092182	0.0262271816392379	0.124334146211095
FHL3	1161.27322816682	-1.03920620037356	0.339245460477573	-3.06328697489606	0.00218920009037841	0.0216475616911459
UTP11	2020.31739031701	-0.446083294825086	0.182076107964912	-2.44998259140651	0.0142863121661492	0.0830389502762134
POU3F1	428.462226473697	3.46200996599572	0.807031206823579	4.28980928708068	1.78826614696994e-05	0.00052223147855927
MIR3659	0.0819127483300374	0	4.15102635942377	0	1	NA
LINC01343	0.140009094390583	0	4.15102635942377	0	1	NA
LINC01685	0.029352918021118	-0.629273832271858	4.15071196586107	-0.151606239471091	0.879497511912221	NA
RRAGC	2047.6264566506	0.253180710409729	0.200570049163798	1.26230567058876	0.206838817018058	0.449803902309817
MYCBP	0.185942745715463	-0.538796859737828	3.15071723270924	-0.171007684899266	0.864217722932463	NA
GJA9-MYCBP	0.1139567102959	-0.0572391070461186	4.06622369016196	-0.0140767236157238	0.988768770480669	NA
LOC105378663	30.8364313894262	0.662284879889243	0.462530979230466	1.43187139808693	0.152180629140545	0.376889121144288
RHBDL2	26.7747607109326	-0.445940194155289	0.538826346706727	-0.827613936996303	0.40788917280114	0.653272808120483
AKIRIN1	4132.47636763274	0.177292513488607	0.315343872160995	0.562219624797696	0.57396639210664	0.780018654207762
NDUFS5	13313.3247363279	-0.00438722032302481	0.511159314524438	-0.00858288247589991	0.993151934663514	0.997172582831849
MACF1	15610.2981222695	1.56028429871297	0.277130523495453	5.6301423568688	1.80060942460388e-08	1.79923477966216e-06
KIAA0754	197.041149132545	2.04079477153813	0.707891362125643	2.88292085583594	0.00394006421001895	0.0331140631915163
BMP8A	113.508782915424	1.24704368732285	0.489568959109115	2.54722785037707	0.0108582510657954	0.0691321395615108
OXCT2P1	5.54269005660839	0.497640760743889	0.624068507784462	0.797413672595962	0.425210821184764	0.667309735141546
PPIEL	1930.32556485532	0.349800176375603	0.415877157410929	0.841114185143774	0.400283969078316	0.646626816561855
PABPC4	6367.35720842586	-0.155135744979054	0.172375913464212	-0.899985049310632	0.368128207062881	0.61760674474561
LOC101929516	0.459394157102704	-0.165991249453142	1.21573970942083	-0.136535187727164	0.891398209215566	NA
SNORA55	9.84614160623343	-0.0801730167089379	0.593131910120034	-0.135168948662217	0.89247829712514	0.950504588713447
HEYL	626.533056029994	0.897769042348777	0.371665043807478	2.41553263430881	0.015712214429469	0.0882646436342851
NT5C1A	4.83431368884672	-0.430061660014374	1.27549306421032	-0.337172872265387	0.735986585964659	0.872313155747047
HPCAL4	807.722940279398	-1.93750651791483	0.833779682527677	-2.32376316971541	0.020138190709412	0.104605325715191
PPIE	2566.87076940326	-0.0986817340913595	0.22846637460285	-0.431931106986317	0.665791485383748	0.83389882723815
BMP8B	130.72826785279	1.22560113471229	0.5758070975721	2.12849258003255	0.033296264504994	0.144956329700915
OXCT2	11.433187197655	0.84311743165883	0.717255906258107	1.17547645729031	0.239804150617522	0.489581337984475
LOC101929536	6.23162152838611	0.300635728885149	0.754392861803584	0.398513485621267	0.6902517196684	0.848079377880235
TRIT1	2136.49924160019	-0.0640274583816256	0.223940124194936	-0.285913293170682	0.774944532088705	0.891346260576786
MYCL	1945.51061466994	-0.924372878112179	0.446076717495511	-2.07222847967061	0.0382441386369058	0.159213607088178
MFSD2A	816.517471477613	0.793424869433698	0.438225133045313	1.81054168189768	0.0702118265932896	0.234956232791672
CAP1	10158.4211014738	0.3783512525949	0.166808084262089	2.26818294969705	0.023318058227096	0.115278019460362
PPT1	10360.3757101876	0.688406323946027	0.212594337383142	3.23812163776201	0.00120319498411491	0.0139236932081735
RLF	1660.24877993051	-0.161676928063192	0.280753702624268	-0.575867482964468	0.564704756033572	0.773936571274409
TMCO2	1.18382591807644	0.0362633506490227	0.909833815284756	0.0398571146068836	0.968207041500252	0.986497839550153
ZMPSTE24	2257.29853386614	0.00530520904032477	0.316549091581738	0.0167595143420428	0.986628468231778	0.994532742870454
COL9A2	11578.5671869102	0.623788863953498	0.805949916409885	0.773979686891928	0.43894280372239	0.678553787059591
SMAP2	2308.04845819274	0.0666615875066398	0.302443688707918	0.220409914293228	0.825551924773823	0.917759281880439
ZFP69B	271.230844991858	-0.282781693719759	0.409403416968307	-0.690716496246659	0.489743720543592	0.719855398699474
ZFP69	636.398182546077	0.856874763007465	0.219212078042936	3.9088848144564	9.27231581615779e-05	0.00199396143289387
EXO5	644.777291016878	-0.202659665671994	0.195079870786829	-1.0388548283049	0.298872257404825	0.551486541472055
ZNF684	317.080803696922	-0.356843686279565	0.308686810615834	-1.15600561477718	0.247678860364618	0.498545182323505
RIMS3	887.826632815726	-0.214361575525957	0.319207071143261	-0.671543944055521	0.501874074847308	0.72983846142578
NFYC-AS1	389.165871728784	-0.434952493192079	0.302036380304656	-1.44006656666112	0.149848566936134	0.373508384893331
NFYC	2965.80609179568	-0.346631615516318	0.186525239868619	-1.85836305992944	0.063117474355754	0.219856750308518
MIR30E	0	NA	NA	NA	NA	NA
MIR30C1	0.587246077295872	-0.902775706665541	1.24077494943114	-0.7275902105208	0.466864474976075	NA
KCNQ4	256.064118860328	0.0144151260918223	0.67770821363377	0.0212704019249384	0.983029954337956	0.993460714698788
CITED4	373.244144437876	-0.769651113982494	0.73737292766938	-1.04377457471233	0.29658969753155	0.54914269622319
CTPS1	2850.60267914558	-0.433499762909786	0.347757445994856	-1.24655781753182	0.212559676860273	0.457389216007991
SLFNL1-AS1	66.1600218258573	-0.690812137090335	0.310767015574524	-2.22292618736647	0.0262207776138972	0.124330951194568
SLFNL1	81.0321197239488	-0.410377975935735	0.510434765865063	-0.803977321647055	0.421410072499872	0.664416840518315
SCMH1	2446.8586870267	0.241078415309407	0.18924828088867	1.27387373971036	0.202708166404156	0.445013254988198
FOXO6	73.0620941861307	-0.752317850493861	0.604597679428364	-1.24432804837287	0.213378852121258	0.45822390472358
LOC101929901	5.27188745317849	-2.2916802679552	0.673750452045651	-3.40137844953895	0.000670469376766258	0.00898015094881128
EDN2	183.571728951366	1.48127621019983	0.887501916501223	1.66904001293815	0.095109450251387	0.282464392493101
HIVEP3	454.754840535237	0.876056104660963	0.348496801854504	2.51381390015371	0.0119433438824757	0.0738099332275582
GUCA2B	0.129543655029841	-0.540350773426726	4.15004899088895	-0.130203468588688	0.896405450406416	NA
GUCA2A	0.835720257002152	1.20021493964322	1.67285699746311	0.717464159496808	0.473087743477394	NA
FOXJ3	3186.46701081983	-0.277566239377729	0.200613353512891	-1.38358805392231	0.166484628266242	0.396703652989338
RIMKLA	147.987535304006	0.468565621666423	0.512351118708595	0.914540057700009	0.360433139332336	0.611213075450384
ZMYND12	170.70342339026	0.854844055787659	0.418252575126904	2.04384648565113	0.0409687152038802	0.166655264809485
CCDC30	407.618564640099	0.437137529981887	0.364859279514415	1.19809897822433	0.230878486595797	0.479571261933334
PPCS	1759.56266083456	-0.225431176134729	0.210044208735444	-1.07325585167009	0.283156337567256	0.535266138087428
PPIH	1771.43741050698	-0.96637891831551	0.328857379014025	-2.93859581686412	0.00329702728148599	0.0292590048366018
YBX1	31555.905545404	-0.36320354524721	0.283887972752205	-1.27939039377422	0.200759614939875	0.4428262808748
CLDN19	203.994044443625	-1.35351666015468	1.27207730735359	-1.0640207574888	0.287319296281302	0.539367870167895
P3H1	4684.97919241567	-0.0046681946669257	0.284848359884923	-0.0163883501692326	0.986924573720911	0.994625610803359
C1orf50	619.326052446613	-0.206879093151827	0.34088674140198	-0.606885126423474	0.543927149467457	0.759467907924381
LOC105378683	0.210684031519743	-0.0932890411185403	2.07396663665311	-0.044980974847834	0.964122473475547	NA
TMEM269	56.0894154913933	-0.172754495579176	0.295630435718524	-0.58435964199457	0.558978373265872	0.770468348565805
SVBP	1441.48363687865	-0.929381857640759	0.347936910204592	-2.67112177634235	0.00755982151819324	0.0534109107768661
ERMAP	742.315755353962	-0.123520115467898	0.276099134648853	-0.447375960178188	0.654603630152645	0.828052793508546
ZNF691	949.023551460719	-0.412755593283791	0.210869176887662	-1.95740126355063	0.0503003100593729	0.190884841698522
LOC339539	22.5530798604189	-0.326887392630675	0.413556865192972	-0.790429128720049	0.429277196394454	0.670888069428362
SLC2A1	3707.17365022426	0.715796028683421	0.389803459225894	1.83629983711513	0.0663133238541767	0.226872847600703
SLC2A1-AS1	47.2609728471019	0.435344078906037	0.546358273225855	0.796810628190256	0.425561021593499	0.667714444033245
FAM183A	142.189143220161	0.291398387053263	0.7949748396063	0.366550452335792	0.713954372608984	0.860680147612075
EBNA1BP2	3650.65602224796	0.0278608638892911	0.22071870211064	0.126227925512743	0.899551506796374	0.953348121948718
MIR6733	0.902130376772794	-0.274954075991072	0.945112057846875	-0.290922196694289	0.771110824688049	NA
CFAP57	99.7640844247158	0.483007339856332	0.597672677200552	0.808146931057143	0.419006003585919	0.662170628217089
TMEM125	7.15208885745356	-2.28053186137328	1.28391820126556	-1.7762283135525	NA	NA
C1orf210	3.93310905711881	-0.694189112409307	0.779673025938284	-0.890359277947185	0.373273000898801	0.62251129807506
TIE1	552.369068082803	-0.0517311349891302	0.4278470540971	-0.120910345165985	0.903762048033844	0.955551550445295
MPL	13.8473537508048	-0.180028687268095	0.653071336057061	-0.27566465917035	0.782805642104447	0.89505544022017
CDC20	2553.63757547109	-0.697479845146749	0.425656681969427	-1.63859719509078	0.101297176892533	0.294139808102703
ELOVL1	2281.0850222405	-0.0912584870455684	0.303042206481854	-0.301141178006282	0.763306842023187	0.885965114914898
MED8	1761.50684348635	-0.243737943863497	0.187790774448367	-1.29792288561286	0.194313835019458	0.434268264279194
SZT2	3319.3016636086	0.433968875138489	0.193389030276312	2.24402012109188	0.0248311067631916	0.120076967806492
SZT2-AS1	20.6313988680736	0.826875197931998	0.598458801912942	1.38167438642215	0.167071702384476	0.397404275196049
HYI	1892.12068697039	-0.311423426554445	0.452815137704593	-0.687749592765627	0.491610484019734	0.721374469619273
PTPRF	6932.07889980838	1.46035950530444	0.382720203568774	3.81573664438652	0.000135777258775348	0.00266614928588914
KDM4A	4253.16435325429	0.0178725762795403	0.157445045180685	0.113516282833986	0.909621254685316	0.958151462894412
KDM4A-AS1	50.3809307737406	0.178966142118558	0.310420309917072	0.576528456422095	0.564258041273972	0.773617526826908
ST3GAL3	1322.95407386005	0.110287272667432	0.224471839820663	0.491318967918397	0.623200866312985	0.808932112542454
LOC101929592	0.54038934011107	0.22831142921029	2.93213063041316	0.0778653675392762	0.93793514843909	NA
MIR6079	0.380732136714272	0.0841250815709566	1.79566874545469	0.046848886680185	0.962633665845069	NA
ARTN	149.22911335242	-0.189779519338843	0.417251916696754	-0.454831989368113	0.649230114400858	0.825732416311244
IPO13	2678.92542399124	0.381024981323278	0.234902235348939	1.62205770735761	0.104790992594307	0.300363930952611
DPH2	1467.95373834133	-0.223430813720204	0.185829014418736	-1.20234622359207	0.229229415006108	0.477659253603292
ATP6V0B	6221.52540920056	-0.303028989354589	0.370442817947631	-0.818018259966448	0.413346760779542	0.657343780251514
B4GALT2	3374.10303953695	0.442123371329549	0.344331714462006	1.28400421094042	0.199140482033283	0.440553647956585
CCDC24	920.138769777454	0.216606553788361	0.501470839614317	0.431942471380697	0.665783225511507	0.83389882723815
SLC6A9	598.698187997793	-0.804035787189513	0.408162648555488	-1.96989065519602	0.0488509036533774	0.187259797829664
KLF17	2.69421359087963	-0.795638369036952	0.865949691444581	-0.918804379628179	0.358197901285101	0.608961690988335
KLF18	1.41094818171109	-0.164238479487398	1.88123150698972	-0.0873037044495425	NA	NA
DMAP1	2618.37072288483	0.300535326122397	0.370636964516206	0.810861718864676	0.417445086209601	0.661147699312111
ERI3	3340.68963324271	-0.11513822889341	0.217113475041976	-0.530313601544768	0.595894517795931	0.793642308686434
ERI3-IT1	77.930898028375	-0.417216195017477	0.381779772456188	-1.09281901535356	0.274473270992792	0.527294495209664
SNORA110	0.245212097806817	0.10292222882642	2.73916024864584	0.0375743729770104	0.970027040890341	NA
RNF220	3998.28444894657	-0.0375055440834307	0.190799668239638	-0.196570279337829	0.844163830451186	0.927753141145977
MIR5584	0.300377208339961	-0.901020685205209	4.15004899089303	-0.217110855120609	0.828121954566252	NA
TMEM53	337.231672476655	0.020993631950013	0.325189460908908	0.0645581560095322	0.948525801839183	0.97618984870307
SNORD145	0.968485263340703	-0.448719674408356	1.11616127556348	-0.402020464454679	0.687668965525105	NA
ARMH1	776.318865155621	0.579584091917422	0.498034026338128	1.16374396379883	0.244527787125424	0.495310299201591
KIF2C	2273.82707340386	-0.823787472411255	0.334141938776917	-2.46538185367159	0.0136867303878949	0.0808081483096969
SNORD160	6.53178092846175	-0.701192015304124	0.567520565590377	-1.23553586921505	0.216631135544526	0.462461863345644
RPS8	120817.644665629	-0.995270627213108	0.42568530444713	-2.33804319015838	0.0193850077566347	0.101992215883477
SNORD55	25.2010898771951	-0.472444256254523	0.437729564371989	-1.07930625369648	0.28045122599742	0.532484310613581
SNORD46	31.7017750990386	-0.174579181560902	0.39008513885264	-0.447541226703465	0.654484328101106	0.827998422898828
SNORD38A	37.6930101675523	0.446064456389751	0.457515569079	0.97497109724091	0.329574597013523	0.581674768667596
SNORD38B	120.518386985392	-0.10734708559795	0.517939202785097	-0.207258081683557	0.835808309290228	0.922859661854336
BEST4	118.567227970922	-0.661569760046974	0.733866442775428	-0.901485231488398	0.367330382629741	0.617143254681243
PLK3	1160.54558703208	0.5801085322966	0.357958301541745	1.62060365634222	0.105102667583825	0.300701171048765
TCTEX1D4	10.3478693643935	0.210165433101308	1.08546469685395	0.193617934982538	0.846475053849801	0.928808738304035
BTBD19	361.384217307884	0.468307260359177	0.49677763433852	0.942689903869662	0.345839538990173	0.598025686723683
PTCH2	1975.84033654858	-0.464193419723112	0.55951567131833	-0.829634348988618	0.406745550072298	0.652304930233281
EIF2B3	1157.3159921064	-0.33062492333111	0.219822900952992	-1.50405131538962	0.132568154377751	0.34685443309881
HECTD3	2295.49916467478	0.310277658782321	0.228476307832549	1.35802990570788	0.17445419494344	0.407896900790359
UROD	4988.57679618196	-0.257335431211877	0.291618203692611	-0.882439532077802	0.377539165709358	0.626281629466158
ZSWIM5	528.245748346277	-0.701445898528262	0.348902867703234	-2.0104331705433	0.0443853627117364	0.176101252177444
LINC01144	145.019914773925	0.488642871044842	0.303144089739201	1.6119162061356	0.106980175111464	0.303710040503537
HPDL	81.7995320694591	2.63092675569319	0.798055773459403	3.29667028695085	0.000978382839154925	0.0119802205665821
MUTYH	1883.55518387838	-0.022615352557542	0.272929098579732	-0.0828616394339324	0.933961556401964	0.969983092473769
TOE1	751.605218739851	-0.281265248081843	0.189016181333107	-1.48804851573085	0.136738099474531	0.352913439086283
TESK2	333.089332237946	-0.216503125168924	0.561632306285836	-0.385489087336684	0.699875090009999	0.853187802856169
CCDC163	268.794594152441	0.0206712750222671	0.442057396887036	0.0467615182278003	0.962703299468389	0.98341585574432
MMACHC	478.941915956898	-0.0842848483065185	0.231742642227376	-0.363700212858632	0.716081884387058	0.861856264002129
PRDX1	19785.7233259658	-0.0382479060428464	0.252375468984836	-0.151551599672885	0.87954061019204	0.943677580403067
AKR1A1	5593.99187920356	-0.166277295586295	0.268975660108677	-0.61818714570349	0.536451982393304	0.754614918247645
NASP	17345.0187935383	-0.402966357398277	0.27250366253605	-1.47875574826437	0.139205606723381	0.356619265972181
CCDC17	207.671250982391	-0.275170461994843	0.347839584863897	-0.79108437903211	0.428894754077249	0.670569129122939
GPBP1L1	5272.45167019261	-0.16362532518464	0.173467894712193	-0.94325999318846	0.345547933794648	0.597759632263117
RPS15AP10	15.4078303968474	-1.02087041958414	0.555040374187286	-1.83927236118443	0.0658751361462907	0.226163646595029
TMEM69	1683.17434701061	-0.251414517283158	0.170307541823882	-1.47623830742123	0.139879929135071	0.357661407302942
IPP	659.343721336332	0.0173886902990166	0.395740562050031	0.0439396209702109	0.964952532817151	0.98450839596871
MAST2	5426.53515554994	-0.123325763972628	0.306015856983397	-0.403004488683471	0.686944922377931	0.845796720943124
PIK3R3	151.036152407688	0.869435166232328	0.69434967541571	1.25215751805716	0.210512472352398	0.454840132340049
LOC101929626	5.98139241957161	-1.348600044207	0.62279121625364	-2.16541275633175	0.0303560900228697	0.136430866486406
TSPAN1	161.079754687933	-1.15139241565519	0.822076565400898	-1.40059024197301	0.161336640616273	0.389440697306919
LOC110117498	0	NA	NA	NA	NA	NA
POMGNT1	5665.12816929885	0.713999411833487	0.215088315674355	3.31956391770945	0.000901581627219835	0.0112492916316366
LURAP1	181.389991235513	0.217948526500925	0.376656534506203	0.5786399717893	0.562832127811577	0.772541213895218
RAD54L	1083.15404551871	-0.876882053897454	0.326173814640969	-2.68838887285501	0.00717977290776067	0.051649255626006
LRRC41	5116.04096122523	-0.0205527431847712	0.138636597118126	-0.148249045432492	0.882146226753555	0.945060426015544
UQCRH	10148.7378252536	-0.256798138456594	0.235171129500801	-1.09196285701268	0.274849427391617	0.527500564141412
NSUN4	1015.61485635317	0.0614210101183948	0.119245831933126	0.5150788847097	0.606497897213894	0.799404165578124
FAAH	704.07746617023	0.10279602022459	0.518815254201652	0.198136079061074	0.842938597354075	0.927165493440664
FAAHP1	30.5801143072021	-0.0162794266923394	0.599596462207883	-0.0271506383349795	0.978339586077476	0.991183860750576
LINC01398	0.439843073144756	-0.366500022775866	1.88166726993793	-0.194774086062493	0.845569810066531	NA
DMBX1	33.5891514309175	-0.22985594800998	0.891447368011789	-0.25784578681592	0.796525926147242	0.902614417360848
LOC105378696	0.308074679858174	0.153464994635154	3.56120789505986	0.0430935230846934	0.96562698233457	NA
MKNK1-AS1	1.02039488229278	-0.261579884683684	1.28925144079527	-0.202892838748608	0.839218791724197	NA
KNCN	1.51917453267572	0.999088130169829	1.47335887889191	0.67810235814456	0.497706795668804	0.726536736573043
MKNK1	1862.42981792433	-0.289257718239957	0.213859630902758	-1.35255876491942	0.176196633274107	0.4101174156599
MOB3C	695.775380314047	-0.24113247125362	0.310482498065325	-0.776637887018308	0.437372442105769	0.677461056222077
ATPAF1	2363.16401938531	0.377791523535439	0.200588850463055	1.88341237642728	0.0596445043902776	0.212054146527977
TEX38	18.4140716657355	-1.31632465611907	0.680797487371371	-1.93350398692207	0.0531741424119996	0.19740251841372
EFCAB14-AS1	0.0449020670426416	0	4.15102635942377	0	1	NA
EFCAB14	3782.95588948398	0.171474829608596	0.222170455831653	0.771816526939696	0.440223101795587	0.679884335524027
CYP4B1	6.08395095062503	-1.02855500594013	1.01850777953934	-1.00986465356733	0.312560139247689	0.565675311079541
CYP4Z2P	0.0982415558887285	0	4.15102635942377	0	1	NA
CYP4A11	1.41556698476811	-0.27801659119122	1.11726485701949	-0.248836781578255	0.803487038195002	0.905960775935897
CYP4X1	51.0761010594679	-1.81168149400161	0.69150295726831	-2.61991864960118	0.00879507447899209	0.0593832950919214
CYP4Z1	2.99523911010955	-2.33836021244941	1.21046778826491	-1.93178227055609	0.0533863852779513	0.19794562333578
CYP4A22	0.420928868249103	1.04300040802459	2.38911687837446	0.436563157485303	0.662428186582499	NA
LINC00853	22.5150820656846	0.395937470795581	0.613137397302602	0.645756518094384	0.518437051850129	0.742413354741558
PDZK1IP1	87.96599793159	-3.53337788790712	1.00909321507439	-3.50153765293787	0.000462581601693561	0.00680199359997742
TAL1	175.471236270284	-1.52624322402189	0.619182000409561	-2.46493474133995	0.0137038207697049	0.0808223710413309
STIL	918.494434354142	-0.682240412864249	0.293721018961583	-2.32274971425685	0.0201926018870867	0.104733922345678
CMPK1	4666.23175531362	0.38223801019433	0.288665553638368	1.32415525640855	0.185451487307621	0.422149220688289
LINC01389	11.3314348405678	-3.28438402138673	0.850707965982192	-3.86076556553073	0.000113032314744504	0.00234471813128704
FOXE3	17.4627434912138	-1.60051481096616	0.478478071289873	-3.34501183440135	0.000822790595439421	0.0104832121784172
FOXD2-AS1	218.904846695506	-1.67107719676428	0.590918372058865	-2.82793237743134	0.00468497016310823	0.037675160387282
FOXD2	95.6556479575332	-4.05481416088977	0.742916401026674	-5.45796829264534	4.81613633635343e-08	4.26532760106925e-06
TRABD2B	345.419369322822	-1.25602089085447	0.578177432504086	-2.17237965413947	0.0298270383587351	0.134971236351999
SKINT1L	63.0758028615508	0.291104097313184	0.538064118125469	0.541021204549645	0.588492967276415	0.789487281866631
SLC5A9	5.40535825409528	-0.802780733795582	0.851133698994258	-0.94318992978916	0.345583763328448	0.597773955412999
SPATA6	1345.86043534846	0.300575408480629	0.261938451255852	1.14750395384692	0.251173399968672	0.50270290473027
AGBL4	107.24428020258	0.596073275208113	0.609780243582552	0.977521462004231	0.328311057868513	0.580436187862055
BEND5	620.811418637915	1.31066831772484	0.53063625681133	2.46999390053148	0.013511535592664	0.0801677055755052
LOC101929721	0.028882787556424	0	4.15102635942377	0	1	NA
AGBL4-IT1	1.69740310958398	-0.146067029871566	1.25342722657638	-0.116534112850361	0.907229252115737	0.956954287677487
ELAVL4	499.521817946113	2.97356613178939	0.833646774769919	3.5669377268449	0.000361177266863417	0.00561594472606064
DMRTA2	111.845656875013	-1.6698194353556	1.02011290413405	-1.636896689169	0.10165205785407	0.294444234797122
FAF1	2580.53064654755	0.318340409998181	0.243137927729501	1.30929967599438	0.190432859354445	0.429510706973278
CDKN2C	1252.21657885811	0.302215385539729	0.369448233500919	0.818018217805274	0.413346784853519	0.657343780251514
MIR4421	0.208190242465565	0.102607492970157	2.60027474002753	0.0394602506383886	0.968523444212665	NA
MIR6500	0.240126697939614	-0.130589421926128	2.25267149048244	-0.0579709125266908	0.953771797989936	NA
C1orf185	1.04966166704168	0.991021256912395	0.978620564586273	1.01267160406686	0.311217045522299	0.564614335597228
LINC01562	14.099791333262	-0.990200196038853	0.443263075522756	-2.23388829505159	0.0254904239144601	0.122074750232325
RNF11	3265.50132480893	0.232732815759342	0.378238425140209	0.615307172117879	0.538351881962863	0.755827883940367
TTC39A	75.7788885618278	1.24077624907769	0.575981009274768	2.15419645630328	0.0312247686586317	0.139234490414096
TTC39A-AS1	0.323146127210918	0.893032576087594	1.3822433703447	0.646074776155298	0.518230929958799	NA
EPS15	2782.69579653872	-0.375298341115703	0.297046761055452	-1.26343185760455	0.206434021192869	0.449313410757636
OSBPL9	3266.41269086708	-0.299261484341994	0.245664785672636	-1.21817005039045	0.223159358306596	0.470381946428649
NRDC	10516.9076240317	-0.0947683077052701	0.176980107896466	-0.535474346985426	0.592321891818979	0.791559486914571
RAB3B	876.904320967295	-0.470597173290524	0.660729013199305	-0.712239305206008	0.47631660143773	0.710219737355406
TXNDC12	4201.51337906553	-0.197509797873902	0.145493481047139	-1.35751647738712	0.174617161510032	0.408041516606007
TXNDC12-AS1	0.037176178487451	0	4.15102635942377	0	1	NA
BTF3L4	4243.19924715532	-0.238055841481422	0.266238262652625	-0.894145864345674	0.371243852642137	0.620302565426543
ZFYVE9	1698.34864464689	-0.21603642486328	0.227804300764862	-0.948342169739241	0.342955289506091	0.59511620453511
CC2D1B	2724.0686918292	0.31241336038968	0.257456667914805	1.21345996947751	0.224954010263119	0.472558051572191
ORC1	651.72697681335	-0.84585027420445	0.383077986094441	-2.20803675728817	0.0272417109483576	0.127637798349701
PRPF38A	3507.00781992609	0.0366042218324923	0.150649389883007	0.242976236816617	0.808023806171955	0.908093919990102
TUT4	4432.74398528608	-0.286637054397764	0.306610020136558	-0.934858731199003	0.349861107485726	0.601814357874209
GPX7	1057.79891555226	-0.345407202793085	0.628039823402469	-0.549976593716313	0.582335427762346	0.785351116389297
SHISAL2A	53.9610473204943	-0.5691456537501	0.703602681274274	-0.808902053527336	0.418571487632796	0.661924265867916
COA7	694.48834581366	-0.376354816566428	0.281862546002747	-1.33524237932187	0.181797030575451	0.417130829963756
ZYG11B	2328.44509559079	-0.144249527913775	0.294543137323789	-0.489739904397102	0.62431796064514	0.809564997913001
ZYG11A	201.903880428933	-0.398222908305936	0.526921215771626	-0.755754174222756	0.449796596684185	0.688125682496894
ECHDC2	3520.20679485968	0.532760253332033	0.660360571920988	0.806771748625503	0.419797998528402	0.662870923506711
SCP2	4754.84642786763	0.705098812460541	0.267277926228527	2.63807349304884	0.00833785098393122	0.0571249417901293
PODN	425.332713716199	-1.38953225584054	0.766026143761385	-1.81394886735533	0.0696855983006416	0.233902434811332
SLC1A7	8.89080655223904	-2.00059728682124	1.15118925817686	-1.73785263596846	0.0822367832199483	0.25823063998646
CPT2	1117.1460158741	0.0959702228855635	0.188571613511189	0.508932501019667	0.610799537716352	0.802029595133925
C1orf123	2719.41569866908	-0.239636312742423	0.254353427534545	-0.942139113536722	0.346121421487678	0.598186338201312
MAGOH	2566.55536396678	-0.517453964693916	0.253622626130626	-2.04025158397108	0.0413252743538649	0.167635614296613
LOC100507564	48.4183660314188	0.180681679468547	0.325673623877228	0.554793714386463	0.579035766964918	0.782833303311584
LRP8	1868.90198005451	1.95745720850062	0.436392732187149	4.48554034960682	7.27293807653418e-06	0.000252089792946707
LINC01771	10.26111880439	1.11179876357743	0.649379401239868	1.71209428795348	0.0868792938605046	0.266834140685573
SLC25A3P1	0.0922238389421293	1.12232547526126	4.13323766556455	0.27153664174982	0.785978321863933	NA
DMRTB1	1.42622511132298	2.11962863045773	1.87330121982821	1.1314937544599	0.257847330666555	0.509449224258141
GLIS1	79.6258928680087	-3.92861228607942	0.799191538669544	-4.91573308273457	8.84508430785092e-07	4.72710934265393e-05
NDC1	2805.94720821984	-0.562057135378919	0.255348937723643	-2.20113363458444	0.0277265648068399	0.128719025376682
YIPF1	1263.81274977978	0.131756696645881	0.166775298457205	0.790025248731246	0.42951302302443	0.671052244641712
DIO1	1.24272250142865	-0.776427565098483	0.944669491945172	-0.82190392694882	0.411131577833253	0.656203954079407
HSPB11	1399.4022964195	-1.03910982868946	0.271227439181869	-3.83113829420736	0.000127551783171258	0.00254845174148246
LRRC42	2152.87607795457	-0.493523619237814	0.303432685448577	-1.6264682181757	0.103850089001418	0.298692899145382
LDLRAD1	1.20287831422707	-0.85073835229581	1.90772513709708	-0.445943881407544	0.655637783542311	0.828539815218466
TMEM59	7905.86723925098	0.101988005440251	0.199398867092777	0.511477356552872	0.609016839984762	0.800858679853354
TCEANC2	787.384921104217	-0.0220170273433299	0.185426817610055	-0.118737017800903	0.905483708026117	0.956030371886009
MIR4781	0.0389221757483878	-0.292761029738657	4.15066744170648	-0.0705334825905237	0.943769051649414	NA
CDCP2	8.62187405071662	-0.162619681179145	0.537238335124948	-0.302695601834377	0.762121849876635	0.88553710499214
CYB5RL	313.963412179564	0.266032793873103	0.294144213880104	0.90442980456362	0.365767540125086	0.615783463570778
MRPL37	3872.03379045551	-0.587691325676354	0.330154433389939	-1.78004977743928	0.075067814703623	0.24419637149152
SSBP3	6224.02046136027	-0.45475149766099	0.286026641559184	-1.58989209949834	0.111859128806204	0.3123303792095
SSBP3-AS1	46.7503087410362	0.0623923834919289	0.490719232782642	0.127144768991691	0.898825818435902	0.95304726630161
ACOT11	286.230932779431	-1.34539201078562	0.590252706352134	-2.27934916063389	0.022646317871044	0.113169001650372
FAM151A	20.1364512341519	-2.22638779091608	1.27334552420361	-1.74845534742703	0.0803852111549051	0.254478889938595
MROH7	49.0156717779138	-1.28397648385424	0.751767058393547	-1.70794459469663	0.0876466234944962	0.268268646717954
MROH7-TTC4	9.25246155385815	-0.419943488797901	0.740027924336747	-0.567469787270903	0.570395047670293	0.777545477312375
TTC4	13.5566372626132	0.0112949417345213	0.440591836937091	0.0256358397673491	0.97954779945597	0.991890430865953
PARS2	323.138318794253	-0.0211726341588592	0.205880241882794	-0.102839563258881	0.918090304773421	0.963115406927922
TTC22	7.12401586812573	-0.16805659014259	1.0774173692161	-0.155980954961646	0.876048033204255	0.942318033775007
LEXM	0.466998050824348	0.406744010636606	2.7111362034598	0.150027139956134	0.880743202999629	NA
DHCR24	5801.34961157018	0.338564822346889	0.433039297404963	0.78183394526958	0.434312168858369	0.675050532943331
TMEM61	11.0155085873837	0.284589647841464	0.848498293451071	0.335403913052036	0.737320416559132	0.87294038295957
BSND	8.92855178934615	-0.356015267988896	0.904484791491808	-0.393611115784163	0.693868173200844	0.850067846090673
PCSK9	33.3311912664689	-1.44917454182988	0.856694733579765	-1.69158801265696	0.0907245536716146	0.274322932771278
USP24	4271.33618078786	0.799421944187869	0.166575268350087	4.79916347790444	1.59329705501273e-06	7.58143848676891e-05
LOC100507634	70.1829516122038	0.573010155210587	0.295291980096844	1.94048668379908	0.0523205709501339	0.195362544910687
MIR4422HG	0.358636241172632	1.93932303044627	2.5151617041774	0.771053021054384	0.440675504926647	NA
MIR4422	0.0140177731222775	0	4.15102635942377	0	1	NA
LINC01753	0.101701766913697	0	4.15102635942377	0	1	NA
LINC01767	0.0296520697680395	-0.653430942689156	4.15066744170648	-0.157427920175775	0.874907610679771	NA
PLPP3	2456.37280054233	2.47019400270882	0.579861011638795	4.25997601688653	2.04448840139428e-05	0.000580645410123732
LOC101929935	0.783489915251692	1.42726346044853	1.24148623427623	1.14964098758663	0.250291769153564	NA
PRKAA2	686.472332482458	0.99834228965715	0.591730206696709	1.68715789452481	0.0915729952286837	0.276120455792581
FYB2	160.980685999916	-0.532597269010992	1.30128592023558	-0.409285354378208	0.682330262128016	0.843016943134645
C8A	0.373335522465376	0.321484406558273	2.2686085072295	0.141709953715584	0.887309112364539	NA
C8B	1.96058542571817	-0.245926172690845	1.23995006114889	-0.198335546242064	0.84278254217706	0.927129162449698
DAB1	490.546163603594	-0.388496691749053	0.821115491047923	-0.4731328247787	0.636118419542582	0.817125977817923
DAB1-AS1	0.0113491610741377	0	4.15102635942377	0	1	NA
OMA1	678.501275964805	-0.310183811468188	0.206783376768327	-1.50004229699618	0.13360344647478	0.348596390284967
TACSTD2	45.4309170533896	-0.130308582249395	0.792604745360634	-0.164405503515002	0.869411931347554	0.93929070319588
MYSM1	1908.20147527655	-0.361774029362437	0.398986137122575	-0.906733331567593	0.364547832659472	0.614591346654651
JUN	6621.0628157244	0.28186010451119	0.479963765212509	0.587252882280381	0.557033880780428	0.768862668268049
LINC01135	5.44967468769943	-0.180176662735376	0.672761634855572	-0.267816494580664	0.788840573544703	0.898585823434112
LINC01358	9.66872448475099	-1.07818790917486	0.762119836545445	-1.41472227525542	0.157149940641626	0.383688467654102
HSD52	1.26972855748155	0.5359633504695	1.18305311648452	0.453034054854723	0.650524219560133	0.825925951785592
FGGY	335.815855097134	-0.293733958803786	0.335853051200382	-0.874590710889608	0.381796643877335	0.629929464028165
LOC101926944	3.00808867725439	-0.288547924730593	0.525899933755765	-0.548674578963911	0.583228794745114	0.786079424326283
HOOK1	328.377942461343	-3.19149235694008	0.895879987634965	-3.56241059180851	0.00036746507341228	0.00568300581817509
CYP2J2	18.1324980668765	-0.37950194077024	0.685209931205263	-0.553847694680531	NA	NA
C1orf87	9.75032424283066	-2.37107856577609	1.66280376343001	-1.4259521285212	0.153882160783239	0.379196668851515
LINC01748	12.9402268416007	-1.31782379075186	0.925436630016598	-1.42400219313582	0.15444583720777	0.379907694789048
LOC101926964	15.826363864594	-0.433591726551532	0.949343604756231	-0.456727916403743	0.647866622796664	0.824860069531563
NFIA-AS2	102.145720305292	0.146779036710192	0.742095027319917	0.197790082545474	0.843209305870364	0.927316549355051
NFIA	5344.96930187468	0.099623570403134	0.392793067196584	0.253628637374281	0.799782470458787	0.904358593950454
NFIA-AS1	0.0483160441338039	-0.653430942689156	4.15066744170648	-0.157427920175775	0.874907610679771	NA
TM2D1	1597.18281433413	0.00741755090070407	0.316198067360895	0.0234585586262866	0.981284494805282	0.992629881971329
PATJ	1554.95941608967	-1.22288848797572	0.463599855333747	-2.63781033127233	0.00834432378444868	0.0571512428898256
MIR3116-1	0.0226983221482754	0	4.15102635942377	0	1	NA
L1TD1	734.958729904019	-0.500410114897352	1.17187586879731	-0.427016314800407	0.669367444639551	0.835902033054367
KANK4	1310.11433457254	0.912030980893833	0.882201534921113	1.03381250745091	0.301223823320032	0.554437102173942
USP1	4329.62628379185	0.238642530636692	0.38758512539811	0.615716432336173	0.538081690065382	0.755575307440586
DOCK7	3826.48632141025	0.647455056170727	0.276338651833649	2.34297682164449	0.0191305715226081	0.101070158484916
ANGPTL3	0.123525557639132	-0.292761029738657	4.15066744170648	-0.0705334825905237	0.943769051649414	NA
ATG4C	966.77825690946	0.020764294415168	0.325405900312963	0.0638104422667128	0.949121163479635	0.976541847809659
LINC01739	0.218124800791344	-0.652954960880401	3.20572220379999	-0.203684199493769	0.83860029033538	NA
LINC00466	1.08241199218264	-2.44131113749688	1.32122619039364	-1.84776168929071	0.0646368253418276	0.223561621436541
FOXD3-AS1	64.4093483865321	-1.60282414701999	0.855748192886766	-1.87300909349636	0.0610671292900206	0.215417748550621
FOXD3	24.037780637708	-1.98033124249259	0.788056835388226	-2.51292946595281	0.011973327115661	0.0739741605226687
MIR6068	0.0976295869031923	-0.0572387465937128	4.15102635942377	-0.0137890588104236	0.988998271509636	NA
ALG6	968.395927386378	-0.496256429062713	0.307396910681944	-1.61438326742384	0.106444318839121	0.302822712753539
ITGB3BP	856.264944890761	-0.646347208994528	0.237363022385358	-2.72303243571438	0.00646857066631801	0.0477885755252871
EFCAB7	717.531529762618	-0.066350676757633	0.308408425729215	-0.215138988504449	0.829658957106101	0.920166987997744
DLEU2L	28.7604346763051	0.310482745421206	0.547003859075687	0.567606133429939	0.570302441486631	0.777545477312375
PGM1	2178.45532992981	-0.109373021338539	0.300063530411879	-0.364499548440324	0.715485010932251	0.861472380401087
ROR1	439.043990231732	-0.832183402517234	0.751353238502453	-1.10757944449123	0.268043484852735	0.520154891225165
ROR1-AS1	10.28804795285	-2.28161759089599	1.09225073152595	-2.08891376772841	0.0367154862777898	0.155040174760215
UBE2U	0.894508960168424	-0.862715610107336	1.42677730424569	-0.604660312117478	0.545404723650085	NA
CACHD1	4709.45853680474	0.39271090162811	0.50164191438576	0.782851054439835	0.433714582699255	0.674693667622645
MIR4794	0.0434306723743639	0	4.15102635942377	0	1	NA
RAVER2	2863.87355616025	-0.567836506999315	0.298382964434872	-1.90304600021245	0.0570345431510839	0.205946999050128
JAK1	6085.99543741278	0.33743560969815	0.249522989836447	1.35232272553053	0.176272097548527	0.410161069448574
LINC01359	26.186396902513	0.157858215883204	0.538899347617585	0.29292708662773	0.769577884383035	0.888752448378922
MIR3671	9.3079152105167	-2.02772666843696	0.573436461717619	-3.53609650555407	0.000406086318061161	0.00613597557750074
MIR101-1	1.63226341745908	-0.373971953793703	1.35217199495056	-0.2765712906274	NA	NA
AK4	1989.49831900596	1.22763971593078	0.521949840084802	2.35202623250411	0.0186714581103515	0.0993948228847909
DNAJC6	359.337037841246	-0.925588113987518	0.710435974663779	-1.30284522039521	0.192627608894964	0.431781477454791
LEPROT	2852.90669324699	-0.190031810820853	0.216576262079618	-0.877436007972996	0.380249862330082	0.628751040278807
LEPR	819.254299580835	-1.92173944539668	0.714720914867867	-2.68879699113318	0.00717100147868592	0.0516416827363183
PDE4B	2313.15310609744	-0.359495902168565	0.62011441479518	-0.579725117803146	0.562100002099852	0.772320896004791
LOC101927139	0.0391030329099259	0.340058343394697	4.14951372500775	0.0819513721198892	0.934685382744354	NA
SGIP1	348.102685243397	-0.00315344143235524	0.608796954164762	-0.00517979173644454	0.995867142626252	0.998767056191561
MIR3117	0.64353364089651	-0.435716331333691	1.70122138821583	-0.256119711609464	0.797858401832081	NA
TCTEX1D1	95.1285707779975	-0.918601347678759	0.758377874533415	-1.21127129169468	0.225791447582494	0.47317199436401
INSL5	14.6602497414101	-0.995970034673703	0.680462629165274	-1.46366602952974	0.143285221590198	0.363112174479656
WDR78	454.563436270881	-0.309675004933759	0.312876716212619	-0.989766859874978	0.322288086566404	0.575177406013969
MIER1	1673.42683850842	-0.470768649416268	0.323510070551698	-1.45519009226959	0.145616643015885	0.367010096429164
SLC35D1	1237.08806062167	0.427341721996061	0.295116953764403	1.44804192556561	0.147605325606383	0.369874160411977
C1orf141	7.33834635517699	3.73803767366831	1.39265321040232	2.68411234451427	0.00727226646973603	0.0520599267107662
IL23R	1.46645439726581	-2.26916148969047	1.56670507492818	-1.44836544286709	0.147514874061529	0.36977561661126
IL12RB2	17.8584496727348	-0.351931899466131	0.652171142348388	-0.539631205083481	0.58945139200466	0.790086255480425
SERBP1	18046.8529837734	-0.26307378472343	0.227516996543754	-1.15628189858263	0.247565869940435	0.498519135129538
GADD45A	1131.5726441787	2.25899910524546	0.451950918318166	4.99832838851577	5.78294405839356e-07	3.26059787359336e-05
GNG12	2062.52101022061	1.50536939305589	0.563651093814589	2.67074686730064	0.00756826966452817	0.0534384364402643
GNG12-AS1	4.69289404924147	2.02279715723023	0.689107889504669	2.93538528296958	0.00333133765358301	0.0294793492689413
DIRAS3	1100.21469070659	3.15875050573706	0.694208890303475	4.55014412788088	5.36091827185346e-06	0.00020020861387724
WLS	18575.5844279269	1.85416360026809	0.572142449645377	3.2407376893942	0.00119220833815765	0.0138408435106178
MIR1262	0.623667763694291	0.205900182757498	1.53844427923286	0.133836620238316	0.893531768920344	NA
RPE65	30.588786038526	0.716545637879445	1.2119425087313	0.591237317543675	0.554361422085389	0.767028066344138
DEPDC1	942.269591165277	-0.920358756947199	0.424773150011267	-2.16670652776144	0.0302572385411316	0.136148272065534
DEPDC1-AS1	8.15425744561182	2.93353902691894	0.604672410550947	4.85145175425822	1.22561025642386e-06	6.12748648476613e-05
LINC01707	0.614080451944182	0.142222600402411	1.42090495346314	0.100092972479106	0.920270514464316	NA
LINC01758	1.13575792161498	-3.13451932697554	1.6073112121425	-1.95016329339065	0.0511566592984966	0.192966153850615
LRRC7	263.049995310321	0.610936286380814	0.994848121362568	0.614100055337152	0.539149211697133	0.756419259426602
PIN1P1	0.158579587587563	-0.540350353511676	4.1500489923528	-0.130203367359606	0.896405530493794	NA
LRRC40	1298.62861563449	-0.287239222497301	0.409037917010271	-0.702231286030357	0.482534937575177	0.715020356177436
SRSF11	12330.2346845001	-0.586861913000733	0.281798223408934	-2.08256072696776	0.0372912821367263	0.156780902887558
ANKRD13C	1681.60261886252	-0.0262174562349423	0.24249577816063	-0.108115103833172	0.913904387256486	0.960750842766048
HHLA3	482.015176406456	0.338602901386138	0.35964938401352	0.941480554220577	0.346458649858312	0.598570699846874
CTH	281.459478081886	0.542175253760616	0.298381712901498	1.81705255489166	0.0692090665450654	0.232821445875167
LINC01788	0.431889490697157	-2.19674697498542	3.02662688675479	-0.725806998080567	0.467957096234478	NA
PTGER3	96.3056595245297	-0.722194790533998	0.74323882560583	-0.971686039067349	0.331206764264526	0.583179775299171
ZRANB2-AS1	2.55606414304083	-0.761054181197046	1.06979932364143	-0.711399011364613	0.476837011466457	0.710507449169014
ZRANB2	7295.7615463374	-0.387851464390411	0.355389024772373	-1.09134339373263	0.275121810293297	0.527694156302884
MIR186	38.0476784520739	-0.299728305158116	0.881320058974303	-0.340090188695972	0.73378861017814	0.871421666227644
ZRANB2-AS2	14.8258170831709	-0.962121147114329	0.420129737909529	-2.29005723779903	0.0220179988299114	0.111233187103939
NEGR1	1854.61109848141	1.61076511339219	0.704247808537122	2.28721352607131	0.0221833629025152	0.11176902095868
NEGR1-IT1	0.03354742708761	0	4.15102635942377	0	1	NA
LINC02238	15.9023608140706	0.659150341617999	1.13756206508465	0.579441211912202	0.562291503120041	0.772340440484988
LRRIQ3	60.5620143783247	-0.112859157754674	0.491332115209201	-0.229700347811827	0.818324624618107	0.913947387602144
FPGT	817.868352394531	-0.221828788217195	0.345584978767174	-0.641893606048904	0.52094226605805	0.744450169530814
FPGT-TNNI3K	2.32452094648815	-0.70950164690675	1.05702209045429	-0.671226886660254	0.502076003064173	0.72987036811513
TNNI3K	0.347641242453762	0.480190884005298	1.81931622299498	0.263940307867316	0.79182591540988	NA
LRRC53	5.53026465836026	2.29773567465704	1.07131047972944	2.14478969274839	0.0319696656879704	0.141358308314903
ERICH3	33.5787207906302	0.540756316163528	0.891798231295824	0.606366212879548	0.544271599341369	0.759557831393686
ERICH3-AS1	0.0990829461121221	-0.511489993857207	4.14761631881356	-0.123321434419354	0.901852568172209	NA
CRYZ	1956.92723593927	0.367599174520588	0.346882006137191	1.05972396381726	0.289270197398286	0.541103735257528
TYW3	1705.57073707183	-0.221094384447791	0.227796468917739	-0.97057862880057	0.33175815247366	0.583832409125701
LHX8	2.74040580179567	0.469258739172698	1.20871810967857	0.388228434252122	NA	NA
SLC44A5	295.195625656188	1.21039578286987	0.731590170543766	1.65447245138658	0.0980315562240816	0.288311870994638
ACADM	2571.62888756762	0.0700035029892352	0.335168509652235	0.208860620772129	0.834557046216752	0.922194886372535
DLSTP1	30.7010697870054	0.0151286316586731	0.662141715759689	0.0228480267873106	0.981771498173266	0.992813759035581
RABGGTB	3440.02140631332	0.0188439986379626	0.20346778249021	0.0926141643032324	0.926210090628004	0.96632291945787
SNORD45C	13.1611983019029	-0.229702484526624	0.70015392467061	-0.328074265433403	0.742855511309599	0.875600162161861
SNORD45A	18.6352740670075	-0.286944164183297	0.672747432700338	-0.426525840509763	0.669724722830914	0.836067374488532
SNORD45B	25.7053476362938	-0.362199821473232	0.631655352237674	-0.573413682303363	0.566364628368115	0.774938813616556
MSH4	25.6622894444957	-0.799926198100547	0.463887279832611	-1.72439778557669	0.0846360570633436	0.263137006184329
ASB17	0.019551516454963	-0.0572387465937128	4.15102635942377	-0.0137890588104236	0.988998271509636	NA
LOC101927342	0.967279473106631	-0.799323825416421	1.12141559209225	-0.712781087629705	0.475981230317614	NA
ST6GALNAC3	331.670810087476	0.465095681795072	0.459596851497448	1.01196446468184	0.311555044389139	0.564896912605962
LINC02567	0.99776552938576	4.09128332759455	1.7968234168155	2.27695347762414	0.0227890038955675	NA
ST6GALNAC5	671.460349994783	5.29391525643554	0.781811365149089	6.77134599524018	1.27589730801964e-11	4.1320029536433e-09
MIR7156	0.292509212356954	1.97181016647175	2.63998761614577	0.746901293935039	0.455123144854194	NA
PIGK	1348.46255127134	-0.0141019240516723	0.306725910221298	-0.0459756531213746	0.96332965537859	0.983824101591106
AK5	415.665649461962	-2.62121646881972	0.743549149169395	-3.52527667034228	0.000423040711598059	0.00636997734923989
ZZZ3	2231.24536939781	-0.317989011165164	0.216750963746182	-1.46707080637267	0.142356794754087	0.361849826448847
USP33	3367.84717124433	-0.315345351852609	0.294363145628783	-1.07128000408817	0.284043547966877	0.53596567317044
MIGA1	909.750227251582	0.145126042958028	0.33673981941584	0.430973810016842	0.666487413699591	0.834330116105332
NEXN-AS1	44.4245225482023	-0.423866432599254	0.373145947583727	-1.13592666714985	0.255987256577044	0.507057247810725
NEXN	607.009315725438	-0.32478007573682	0.320600940825382	-1.0130353170539	0.311043292020115	0.564440691666175
FUBP1	7575.44886858683	0.065250650713055	0.19641615415352	0.33220613138599	0.739733614254027	0.874175696426332
DNAJB4	1371.31325839913	-0.51230370130408	0.417686943944479	-1.22652553241448	0.220000973131532	0.466808245160178
GIPC2	21.0105570270102	-1.38128527033092	0.535727237164903	-2.5783368373069	0.00992771717623883	0.0649682230090538
MGC27382	0.127219822154384	0.138620700304613	3.26885646155416	0.0424064812679804	0.966174661694084	NA
PTGFR	1484.90024863245	-3.15370153746704	1.05394973534173	-2.99226939550821	0.0027691178532042	0.0257047062763567
IFI44L	2911.67898579536	0.000660915037028726	0.684469673361124	0.000965587027082249	0.999229573138699	0.999874713058637
IFI44	2917.45523211099	0.0939952684355666	0.652016083929692	0.144160965890685	0.885373363617019	0.946952789656532
ADGRL4	1021.88299116575	2.02963430838903	0.483979599552691	4.19363607529094	2.74518273849448e-05	0.000746428258895404
LINC01781	2.1214962961758	-5.01942332400189	1.75894169583645	-2.85366100302428	0.00432186220000565	0.0354481943513575
LOC101927434	0.246963353357702	-0.246241163970155	4.14901244539051	-0.0593493432982409	0.952673860079907	NA
ADGRL2	6033.17290487878	1.21291361002553	0.772260698954477	1.57060123824458	0.116275302176945	0.319631630064219
LINC01362	1.8926999210661	-4.48251606933302	1.90539851167229	-2.35253467548839	0.0186459511820606	0.0993077684703853
LINC01361	2.34803014222399	-2.60045855261898	1.39418303907085	-1.86522033315801	0.0621505265951302	0.217752644285667
LINC01725	1.1102699341725	-2.28931448511829	1.26186832646919	-1.81422612573531	0.069642919523115	0.233849816152559
LOC101927560	1.4741372443056	-1.50067094574357	1.10063164942913	-1.36346337716341	0.172736518927026	0.405145588397764
TTLL7	1296.19558960172	0.391393343100082	0.745408820789108	0.525072057352022	0.599533100025649	0.795318165826424
PRKACB	3914.83976077445	0.236564591896782	0.623643372827619	0.379326714920726	0.70444526379208	0.855494953029361
SAMD13	195.700464922571	-0.897601386678315	0.620405301277884	-1.44679838297557	0.147953399807693	0.370405803632811
UOX	36.4722895441612	-0.402922896025644	0.609749579836527	-0.660800612824805	0.508740189761597	0.734831889059188
DNASE2B	6.58133341675039	-0.474081804939689	0.791206741919769	-0.599188277629417	0.549047338926956	0.763041920194076
RPF1	1749.34574991424	-0.138224161942239	0.194257681076525	-0.711550560967461	0.47674313089631	0.710443177501551
GNG5	4980.69313724852	0.237481866889068	0.268709783935803	0.883785708918601	0.376811902424445	0.625708925579087
SPATA1	33.6785427097499	-0.122342676405131	0.356977326220625	-0.342718339286116	0.731810364642996	0.870571703682831
CTBS	878.194914319899	0.639652116467132	0.383001613293677	1.67010292976667	0.0948990006048646	0.282032394894446
LINC01461	14.6451249363786	1.09903081700782	0.608656728489326	1.80566609316156	0.0709705119968801	0.23622984487683
LINC01555	0.816092068068101	0.0855431510459299	1.39677816906651	0.0612431901789387	0.951165533477993	NA
SSX2IP	1942.21700252443	0.606999460425587	0.428425991275887	1.41681287500297	0.156537644423957	0.382839698907915
LPAR3	86.1296015335033	0.323566557057682	0.979860124241237	0.330217088187193	0.741235935867421	0.874776130593156
MCOLN2	146.01465630211	0.284551673351231	0.592551734708138	0.480214058425442	0.631075191386462	0.813860421188218
MCOLN3	144.221721109577	-2.86939794043609	0.845310983859291	-3.39448794020844	0.000687570682105916	0.00915832330284479
WDR63	198.690137708443	1.39093488078095	0.488928896016809	2.8448612714703	0.00444307692926062	0.0362155834752431
MIR4423	0.314055281361268	-0.739437634932296	1.7199892303737	-0.429908293537187	0.667262352281683	NA
SYDE2	140.479415212236	-0.635551295997776	0.7712436297717	-0.82406035066495	0.409905267481764	0.655105740267295
C1orf52	1435.8690264278	-0.264046988591728	0.288006762772469	-0.916808293145292	0.359243106130677	0.610117166313668
BCL10	781.876028769896	0.303590893427154	0.205598928496541	1.47661709935546	0.139778305479254	0.357527958539297
LOC646626	14.1918378257865	0.454224249203644	0.404187282945468	1.12379648833466	0.261099371587871	0.513257307910275
DDAH1	6205.4790847413	2.53580776780753	0.537289198896655	4.71963287744276	2.36270667591799e-06	0.000103987848791214
CYR61	10380.2578343418	1.33700924681072	0.564147936949176	2.36996213092803	0.0177899072669766	0.0960499698680154
ZNHIT6	1384.71053838013	0.084887903237083	0.243267690348654	0.348948531206182	0.727127949752308	0.867684318346668
COL24A1	351.293376139625	-0.943358703787732	0.798444450593096	-1.1814957234495	0.237405851336674	0.487317927252096
ODF2L	1780.00567076756	-0.117377279527465	0.28992726386557	-0.404850782097848	0.685587198293425	0.845545056657762
MIR7856	2.09183730669862	-0.959833723953552	0.856423539015749	-1.12074654680399	0.26239576289714	0.514316963314276
CLCA2	2.76431311729208	-2.3344882397036	1.00813464738408	-2.31565123345494	0.0205773190759821	0.106154700264066
CLCA1	0.581932848385375	-0.578660579115561	2.76126295988968	-0.209563734972449	NA	NA
CLCA4	0.597548608488775	-1.51014606536122	1.99296856532821	-0.757737021864427	0.448608431040875	NA
LOC105378828	31.126312985981	0.167204251243978	0.368980035038029	0.453152570237966	0.650438882857373	0.825925951785592
CLCA3P	0.0992700133492469	0.0439529761562597	3.37569387168058	0.0130204271557296	0.98961149572804	NA
SH3GLB1	4019.16181025462	0.175591628523021	0.238686161805542	0.735659022688026	0.461938233214668	0.698038567051456
SELENOF	5946.24114141629	-0.228049539270341	0.304770692159934	-0.748265975491723	0.454299743004061	0.691899306902423
HS2ST1	3140.42000729183	0.649300496085728	0.37931856260972	1.71175513167225	0.0869418038614034	0.266901989273448
LINC01140	139.171773255653	-1.33371955611433	0.376823072684476	-3.53937869730999	0.000401070046983337	0.00606863171509376
LOC101927844	0.34910650016915	-2.02398694647489	2.98519043713678	-0.678009322720522	0.497765782198644	NA
LMO4	6040.49304473994	-1.55327281578553	0.655093261464582	-2.37107127664984	0.0177366102938243	0.0959489474519018
PKN2-AS1	29.5269422640389	-1.80394485755331	0.593384193732139	-3.04009590516264	0.00236502825067976	0.0228784587531206
PKN2	2800.45854508342	-0.275718671446651	0.418609007473916	-0.658654416230715	0.510117710878514	0.735695187148023
GTF2B	1367.99563778322	-0.425637918541377	0.196416516699806	-2.16701693774513	0.0302335626393235	0.136148272065534
KYAT3	1794.55489526021	-0.107180012009774	0.206312666304904	-0.519502820303699	0.603410146681211	0.797207397387623
RBMXL1	1237.25260750066	0.404068791254833	0.269534782659987	1.49913412757773	0.133838839657136	0.34883305019586
GBP3	461.149536642931	-0.0875758867965323	0.668918210265349	-0.130921666434813	0.895837274868269	0.951764049850253
GBP1	1611.79011242509	0.277157903791092	0.759144710663385	0.3650923202098	0.715042493416042	0.861178509221874
GBP2	1280.52990338974	-0.132825174832955	0.640298203470468	-0.20744267922826	0.835664154222817	0.922760346988635
GBP7	1.73812053575696	-1.08035202457956	1.3967490897703	-0.773476089937694	0.439240673819171	0.678917519627324
GBP4	760.942789312732	0.0336182048465958	0.686360204962512	0.048980410873955	0.960934907057485	0.982505050880439
GBP5	964.253514649499	1.12622955277509	0.949210053447407	1.1864913869009	0.235428300906641	0.484996219870104
LOC729930	0.339317710607384	0.333922727103072	1.85309171483077	0.180197625638603	0.856997422388649	NA
GBP6	9.14509155735875	0.746106838671203	0.753701593002915	0.989923393552276	0.322211564194817	0.575156153717581
GBP1P1	39.8728074110723	0.163851332272547	0.793543259002527	0.206480655482482	0.83641547386154	0.923179241788184
LRRC8B	826.601244755639	0.667339938317797	0.441892094854611	1.51018754598306	0.130995575613884	0.344944417435686
LRRC8C-DT	28.8664616802698	-0.0725663922173626	0.602242387006324	-0.120493664649016	0.90409209796021	0.955652428989345
LRRC8C	888.549707121864	-0.361788103695628	0.473781050943682	-0.763618770685351	0.445094460012002	0.683582927048445
LRRC8D	1683.27628037448	0.216884013707299	0.319576275790488	0.67866118400318	0.497352565949149	0.726191451777652
GEMIN8P4	54.222516723245	0.0691375772120326	0.297271665749752	0.232573720195162	0.816092436007561	0.912549025697004
ZNF326	3277.15481336378	-0.413320425272301	0.252111596048047	-1.63943440821949	0.101122820581543	0.294044888900872
BARHL2	105.167569453059	-1.78754612126904	0.994046524179339	-1.79825197089723	0.0721370871225036	0.238966491051005
LOC105378853	448.502505442817	0.135583906530945	0.505937923168822	0.267985261278196	0.788710663729663	0.898548316378991
LINC01763	14.6328367474005	-0.127173866108065	0.744105583858585	-0.170908361483596	0.864295821887325	0.936410383148308
ZNF644	2509.78425946004	-0.0354511643727398	0.357995913631435	-0.0990267291409299	0.921117047620525	0.964235070190782
HFM1	421.758593608662	-0.217673562937777	0.457000130736609	-0.476309629467551	0.633853806104907	0.81535213924972
CDC7	1965.66284828106	-0.797854634453173	0.312705464146913	-2.55145728466814	0.0107273472911575	0.0685198650348943
TGFBR3	1188.24560171906	-2.00938353360188	0.575444181031917	-3.49188261839497	0.000479628975113191	0.00698006540286409
BRDT	0.467793415902828	-0.319855376770128	2.12682558670612	-0.150390976471887	0.880456160038305	NA
EPHX4	91.7847820375845	0.140637213103198	0.491303754644504	0.28625308024556	0.77468429163667	0.891256615054744
SETSIP	19.8970007136224	-0.161359782752098	0.999556284641254	-0.161431412349141	0.871753627641002	0.940451957070276
BTBD8	20.7665905628776	0.583834812711986	0.593963151836531	0.982947866221619	0.32563309787339	0.578245925006696
KIAA1107	382.318455505568	0.0356546445656741	0.351946723240214	0.101306937133604	0.919306809492043	0.963396240152541
C1orf146	0.164736756896212	-1.01762126626869	3.15716082714203	-0.322321643395619	0.747209038291332	NA
GLMN	1025.91882445875	-0.853362705075638	0.301175225832949	-2.83344256724811	0.00460495820601471	0.0372274154821562
RPAP2	650.117233702976	-0.278478969387287	0.195198019671839	-1.42664853801005	0.153681226042722	0.378934026992666
GFI1	98.2996232503544	-0.11494255150592	0.573782991118302	-0.200324082946233	0.841227128803544	0.926401577135943
EVI5	1326.26788217159	-0.0253676908603339	0.31165679202371	-0.0813962394196882	0.935126839697514	0.970377466891208
RPL5	102353.19652988	-0.743940943902234	0.35307556510205	-2.10703038508828	0.0351149458339215	0.150251251174212
FAM69A	764.268229230464	0.387982281861818	0.506910674259837	0.765385898468854	0.444041787488599	0.682884591744817
SNORD21	19.2508098038234	-0.689927540627993	0.44255459184744	-1.55896595208265	0.11900443895261	0.324310263299891
SNORA66	38.8174251649214	-0.244081484947328	0.314172136560997	-0.776903666948642	0.437215607644388	0.67735308106848
MTF2	2580.79858148852	-0.866663101230878	0.284814865424922	-3.04289981471958	0.00234310326847266	0.0227106894066468
TMED5	2441.68420347373	1.12899843346026	0.374263988989599	3.01658312494401	0.00255641115117484	0.0242184170670292
CCDC18	488.870785294996	-0.0462320517627086	0.281214800989459	-0.16440120363523	0.869415316102394	0.93929070319588
CCDC18-AS1	1991.47805258463	-0.136907862177138	0.341065431641521	-0.401412308243058	0.688116588982841	0.846436424316241
DR1	1865.18796191256	-0.224225173433301	0.345462791387793	-0.649057377590633	0.51630129005966	0.740527855084248
FNBP1L	4853.93828213908	-0.107005820259829	0.428753455932289	-0.249574245476702	0.802916617546849	0.905752109220326
BCAR3	702.05961494291	0.549835861558687	0.533944415955446	1.02976235939242	0.303121574272326	0.556272150279876
LOC100129046	1.41175456575013	-0.273486373462587	1.15002364797361	-0.237809347611662	0.812028968288566	0.910443345222474
MIG7	11.6964137447673	-1.38099290377786	0.537729193245364	-2.56819402986685	0.0102229916535913	0.0663531178281854
MIR760	1.71143691569292	0.273931140217167	0.955402250327605	0.28671812330695	0.77432815956656	0.891083129476278
DNTTIP2	2948.85628407285	0.0467164133008805	0.136022691562543	0.343445735150744	0.731263157821088	0.870423391211913
GCLM	908.370873631319	0.750256206540392	0.381139537704194	1.96845546662407	0.0490156552971977	0.187772190790713
ABCA4	36.7640527916962	-0.189539939666288	0.635531452176093	-0.298238488460789	0.765521148090291	0.886753220871978
ARHGAP29	1133.32522221976	-1.15581556516301	0.550313858181056	-2.10028431590531	0.0357038381190831	0.152081248431069
ABCD3	3127.44168534937	0.898056413698279	0.36117657774984	2.48647467477887	0.0129015751989983	0.0778012916459254
F3	1628.38176424211	2.42734761736726	0.654186519392389	3.71048247772178	0.000206864615313714	0.00363739742550808
SLC44A3-AS1	203.578169034316	1.71624314051094	0.576402057894345	2.97751043218088	0.00290599754736826	0.0266758759156975
MIR378G	0.610375935050247	-0.253174596916983	2.24177877932802	-0.112934692419951	0.910082331692092	NA
SLC44A3	522.619961530468	1.16166901816697	0.554430723016108	2.09524647524488	0.0361490878175336	0.153525720779965
CNN3	18425.2384261267	0.99344970923087	0.29524331643127	3.36485079912769	0.000765850602883913	0.00992220742717804
LOC729970	504.888563319144	0.857718906319443	0.410866939870754	2.08758316400257	0.0368354520073643	0.155436724553829
ALG14	684.234811433729	0.113999222244239	0.322052359890357	0.353977292024969	0.723355901222941	0.865976074705504
LOC101928098	1.17404420109274	0.0202449842654487	0.968081361855934	0.0209124822180612	0.983315469431951	0.993460714698788
TMEM56	448.108381571888	-0.616517261396027	0.603546799858427	-1.02149039898918	0.307022155564923	0.560141825565266
TMEM56-RWDD3	24.5091973042974	-0.689446161225993	0.698819880444447	-0.986586358687317	0.323845460337327	0.576965955838156
LOC101928118	10.5646991307689	-0.155913025251126	0.53416650993688	-0.291880944145207	0.770377653756914	0.889130549532847
RWDD3	609.619837293242	-0.795592134277565	0.284520030797019	-2.79626053761098	0.00516977059504599	0.0404521032712974
LINC01760	0.207948082368338	-0.901020624183932	4.15004899110576	-0.217110840405732	0.828121966033548	NA
LINC01761	0.0841393194396845	-0.653430942689156	4.15066744170648	-0.157427920175775	0.874907610679771	NA
LOC100996635	0.671444467849289	-1.28264011203886	1.53927297966969	-0.8332765721088	0.404688766010694	NA
LOC102723661	0.451656621188555	-1.69987342215091	4.14472765084494	-0.410129100232769	0.681711246855244	NA
LINC01787	0.0186907786698006	-0.653431319347765	4.15066744101758	-0.15742801094842	0.87490753914563	NA
PTBP2	2940.83100641708	-0.323315604157255	0.354415884898641	-0.912249190664012	0.361637554493417	0.611751844675983
DPYD	860.851937915251	0.698885346130778	0.547595324968951	1.27628070267109	0.201856309220514	0.443846594798004
DPYD-AS1	0.154367621366661	-0.540011814938923	3.85221646392556	-0.140182105547784	0.888516109995754	NA
DPYD-AS2	0	NA	NA	NA	NA	NA
LINC01930	71.2761804859723	2.38016986439181	1.00098362145986	2.37783097881313	0.017414806344199	0.0947949058553481
MIR137HG	92.2373913135857	2.54957708759514	1.07233253395941	2.37759930511596	0.0174257501532567	0.0948104129451766
MIR2682	17.7511606147644	3.83670338797341	1.05328333037795	3.64261284434899	0.000269884602099728	0.00445319855236494
LINC01776	43.381305159362	3.99268696269974	1.18181735171475	3.37842980296961	0.000729010419655738	0.00957851548103902
SNX7	2029.17648410156	1.07567278355222	0.638650605615463	1.68428992957048	0.0921256506540962	0.276943181317967
PLPPR5	763.254608027007	1.00847894711212	0.904932623878959	1.11442434552675	0.265097183808838	0.517549870804926
LOC100129620	10.1331499102876	0.4386950601791	1.15352207351448	0.380309202790123	0.703715905008853	0.855227271585197
PLPPR4	1335.79424546493	3.67424636872925	0.85478276744074	4.29845629636418	1.71991804860611e-05	0.000509123899299527
LINC01708	2.88782022678391	0.612160532481201	1.37171733869372	0.446273087911945	0.655399993649487	0.828516528069186
PALMD	965.575926419783	-0.26134587174734	0.443758900441551	-0.588936630876122	0.555903783787532	0.768182416292311
FRRS1	447.246160906906	-1.24946510864368	0.437577740054617	-2.85541286558069	0.00429809149772677	0.0353104695214133
AGL	1601.32452760402	-1.11393186377951	0.522519501935642	-2.13184744235004	0.0330193900482677	0.144011000053731
SLC35A3	838.803274976945	0.285910848171241	0.37780444244203	0.756769418387955	0.449188017462271	0.687658624467487
MFSD14A	3002.75165984871	-0.159318890683947	0.358546674087012	-0.444346307463678	0.656792226197596	0.829129492904086
SASS6	543.452999085385	-0.48208326922328	0.364553526975816	-1.32239365017928	0.186037102208143	0.422949815979914
TRMT13	1229.17295759166	-0.456628989402949	0.304080224564027	-1.50167275776529	0.133181642765627	0.347872310669144
LRRC39	337.221162511556	-0.524776010394305	0.473273315174799	-1.10882230957916	0.267506844241167	0.519621011732265
DBT	1221.23283540122	0.0966237864029191	0.248670582452184	0.388561386916358	0.697600635208835	0.851707100087852
RTCA-AS1	90.4191715166314	-0.259035095632099	0.378272547901014	-0.684784283367777	0.493480054426411	0.722431457324235
RTCA	2088.75074113443	-0.226461984868524	0.170505275618997	-1.32818168849254	0.184118092208036	0.420342934166863
MIR553	2.23454117203061	-1.09836077462195	0.790377824281199	-1.38966547501614	0.164630483366617	0.394260443991755
CDC14A	459.62070782321	-0.0893348733798103	0.352066382987292	-0.253744400762725	0.799693029513793	0.904358593950454
GPR88	12.6197926864665	1.11204729228822	0.945864564577903	1.17569399883849	0.239717177576937	0.489534598714857
LINC01349	0.0200209700359088	-0.653431319347765	4.15066744101758	-0.15742801094842	0.87490753914563	NA
VCAM1	330.176939780635	-0.778404823658087	0.573018201026461	-1.35842949187951	0.174327441458551	0.407734916973983
EXTL2	2307.52603708775	-0.553855527839774	0.330974542481937	-1.6734082436869	0.0942469560960294	0.280941125617756
SLC30A7	1397.29997926961	-0.409394580587161	0.373758079504722	-1.095346436737	0.273364890692181	0.525886284088922
DPH5	2465.46421888333	-0.552518309854802	0.250283077909702	-2.20757357816313	0.0272740126758349	0.127706414984951
LOC102606465	512.530396980818	-0.682579405447804	0.232913607818024	-2.9306119631323	0.00338295060966638	0.0298274155332803
LOC101928370	9.76859518785352	-1.53162676865679	0.556414668955321	-2.75267144112581	0.00591111872467215	0.044752077490557
S1PR1	525.894549145954	-1.24899607890767	0.508615067643033	-2.45568045141806	0.0140618134151465	0.0821300746922878
LINC01307	0.360104190636476	-0.900290063346699	3.57618585132226	-0.251745882561955	0.80123748968353	NA
OLFM3	249.209663383012	-5.02835190014684	0.870618280500181	-5.7756102907212	7.66746554295995e-09	9.09118400825929e-07
DNAJA1P5	2.04689083230716	-3.64572329316222	1.87230677268143	-1.94718266598	0.0515128390736583	0.193739395845844
COL11A1	37608.7467657834	0.593807254451027	1.06905823818539	0.55544892994693	0.578587632615182	0.782652195337178
LOC101928436	1.88847017889694	0.383193135436347	0.808471051421296	0.473972611341731	0.63551943828741	0.816574925798557
RNPC3	736.216703449865	-0.711142052999543	0.490937065657457	-1.44854015462693	0.14746604437673	0.369695925001304
AMY2B	1331.45517891093	-1.46471845633189	0.504428209331195	-2.90372034956949	0.00368757377043188	0.0316632274122797
ACTG1P4	50.8141731331546	-0.817516876521996	0.639047663030819	-1.27927371276932	0.200800686140199	0.442871852802402
AMY2A	15.9016802194885	-1.64193827154927	1.01500154378051	-1.61767071351798	0.10573358071944	0.30180995721284
LOC100129138	1.70997417980744	-1.73096780808649	1.39018424065953	-1.2451355420813	0.213081931360353	0.458084984311596
LINC01676	0.0824396936810621	-0.901020624183932	4.15004899110576	-0.217110840405732	0.828121966033548	NA
PRMT6	1318.29272078736	-0.160639066244881	0.369045153104422	-0.435282958991818	0.663357052644109	0.832524803532412
NTNG1	487.006578779175	-2.7804780281222	0.787624866757829	-3.53020599713635	0.000415236227285171	0.0062611505626363
VAV3	302.383533634871	0.611613715164415	0.701437857291641	0.87194283685507	0.383239562979164	0.631380726555313
VAV3-AS1	0.849841663992729	-0.153668150381222	1.54533579108186	-0.0994399736730629	0.920788945626799	NA
SLC25A24	1382.74872877923	-0.7728369409807	0.474894170305475	-1.62738771984414	0.103654777982698	0.298408036708052
NBPF4	2.59875220367925	-3.27288549127579	1.42146951643977	-2.30246618265378	NA	NA
NBPF6	1.91025200735065	-4.2865865560644	1.87703727862861	-2.28369814753825	NA	NA
FAM102B	1049.35340389989	0.192752106079341	0.33908371077812	0.56844991355385	0.569729506268198	0.777190420407856
HENMT1	603.415968563782	-1.90858721140985	0.380739254026003	-5.01284590760768	5.36308447869213e-07	3.09489912283675e-05
PRPF38B	4021.15537665264	-0.264492497039127	0.184670611036325	-1.43223924778751	0.152075362995099	0.376853726161223
FNDC7	201.433373404426	-1.5000546708772	0.953583061943776	-1.57307184947214	0.115702182347865	0.31883568892792
STXBP3	2622.96523389578	0.28630365932016	0.338304501587171	0.846289830543055	0.397391079568788	0.644294376782752
AKNAD1	25.1826043000717	1.5326046718602	0.766183691575945	2.0003097021131	0.0454668320190496	0.178517282882167
SPATA42	16.7133075418088	0.794121142413884	0.709471849830348	1.11931310960932	0.263006584983789	0.514867451893883
GPSM2	2257.37876978642	1.30957906767733	0.45216023715881	2.89627207360424	0.00377624847176836	0.0321573937756789
CLCC1	2792.19830482843	0.0802730214023279	0.129099751025387	0.621790675541602	0.534079518422328	0.752888343992182
WDR47	1491.01781089185	0.950260020244919	0.427002289776649	2.22542136891577	0.0260529643319483	0.123860039455437
TAF13	749.25857111928	0.785915099258418	0.412247261748526	1.90641678473497	0.0565961527478193	0.205012240788344
TMEM167B	2507.12370656704	0.416951970218735	0.224372421835498	1.85830311411636	0.0631259818610962	0.219856750308518
SCARNA2	43.8746293385318	-1.50865048180064	0.564408853709066	-2.67297451463846	0.00751819618872676	0.0532755783484629
C1orf194	208.259029110824	2.36647557050309	0.740980027449512	3.19371033339268	0.00140456975580241	0.0154623818170475
KIAA1324	537.252357224812	-0.411907331165589	0.601052866983268	-0.685309652099299	0.493148542319995	0.722310950820586
SARS	7310.41085833335	0.554621688709941	0.227694945075594	2.43581028347295	0.01485847516469	0.0852456885572297
CELSR2	2267.20922043169	2.48204164988988	0.496381998703202	5.00026523196693	5.72515015392895e-07	3.24345451801437e-05
PSRC1	2788.56481592159	1.90473525868551	0.362036154727376	5.26117415018903	1.43138378694501e-07	1.04935919563683e-05
MYBPHL	13.2875124128036	1.98310414624015	0.71162308531729	2.78673385835417	0.00532421860189349	0.0412883828534256
SORT1	5511.56320224642	2.58298724792639	0.382768156664342	6.74817693936717	1.49714307679662e-11	4.64071578290473e-09
PSMA5	5288.57415183448	-0.515967982831926	0.265354590406546	-1.94444717176898	0.0518415501127034	0.194327842046917
SYPL2	105.380617383899	0.789301626047417	0.573797409355361	1.37557544383856	0.168953113566644	0.399717306758769
ATXN7L2	797.395194882148	0.223974593146974	0.272339992200479	0.822408017776903	0.410844717662026	0.655912639528412
CYB561D1	716.099968092635	0.279932778247519	0.193232278749786	1.44868538558198	0.147425463601489	0.36963689729895
AMIGO1	502.747254757166	0.888337069396787	0.262889751420077	3.3791240038768	0.000727172005027376	0.00956833120987508
GPR61	28.2217010931949	2.85191206727137	1.12226373454413	2.54121378022595	0.0110468351816056	0.0699224707615167
GNAI3	4829.75159632912	-0.189678671302597	0.224092585402633	-0.846429929673027	0.397312947829512	0.644263981915011
MIR197	3.01263139960772	-0.0590815811856053	0.700215645587596	-0.0843762654518039	0.932757277407005	0.969590897394596
GNAT2	8.42277374763467	1.20438937912771	0.587498977289806	2.0500280437656	0.040361694266207	0.165114638421599
AMPD2	5786.82520933229	0.255943008858835	0.178900314570566	1.43064594085931	0.152531713776988	0.377424236005598
GSTM4	1089.5278350118	0.901863598333606	0.345961079734248	2.60683542503214	0.00913832706438678	0.0610854653860334
GSTM2	3301.09962112536	0.187582990824621	0.328514747030278	0.571003257906508	0.567997434435067	0.775949652607951
GSTM1	999.682082491393	0.121460222733441	1.61147927240613	0.0753718802427327	0.939918831868642	0.972039407744426
GSTM5	51.4906374654223	-1.81772795371382	0.750707806085897	-2.42135214124286	0.0154628901151778	0.0875198723882564
GSTM3	1843.65235742843	-0.525588517232072	0.484952320530025	-1.08379421023831	0.27845605287913	0.531019461713074
EPS8L3	0.115465116265881	1.27697684219132	4.13000691805606	0.309194843381129	0.757173316241088	NA
CSF1	1668.39415743621	0.214237185967324	0.342899351440669	0.624781543234832	0.532114445852083	0.751371576310671
AHCYL1	6480.8650609702	0.397503292917085	0.240568504072501	1.65234968912343	0.0984632853477907	0.289296731953468
STRIP1	2207.97940596945	0.120606600536115	0.104157693632097	1.15792310995401	0.246895415687616	0.497828894116707
ALX3	26.1853511371124	-1.20073657989309	0.930717851997481	-1.29011878016104	0.197009420253323	0.437688103740741
LINC01397	7.78158940698187	-0.755687970456647	0.61434156260937	-1.23007788573985	0.21866794031027	0.465067725338233
UBL4B	19.1870148416273	0.10422589106883	0.683706399456428	0.152442468216903	0.878837963674822	0.943544093805853
SLC6A17	108.29714646501	0.289928260326356	0.671734770089906	0.431611215074592	0.666024005940908	0.833971258693689
LINC02586	11.6919917191288	1.77584629831405	0.712919433960426	2.49094948702524	0.0127402231296714	0.0771947551756201
KCNC4	348.208548347094	1.6239872885245	0.47839071615161	3.39468813606707	0.000687068156723931	0.00915725114532915
RBM15-AS1	22.8913809953433	0.827633044734548	0.333994110922246	2.47798693949793	0.0132125981612371	0.0789553717715568
RBM15	669.395827339928	0.234122833783054	0.220076304323736	1.06382572400278	0.287407655769251	0.539367870167895
SLC16A4	209.999800797396	0.291625150235984	0.4654182694547	0.626587242863633	0.530929832770901	0.750862863846668
LAMTOR5	4418.53666833257	0.172695472669953	0.291382694638998	0.592675803495848	0.553398137657826	0.766379422446995
LAMTOR5-AS1	59.0170882998391	0.820511059202192	0.292815337651572	2.80214508496319	0.00507640383238932	0.0398797285862358
PROK1	15.9594002993316	-1.25631727269106	0.812002272216478	-1.5471844299915	0.121818779355427	0.328840989606127
CYMP	1.13277718466572	-0.0488505675346212	1.07494870159792	-0.0454445569932822	0.963752966307615	0.984117457901202
CYMP-AS1	0.0953532023877188	-0.901020266462174	4.1500489923528	-0.217110754143497	0.828122033257661	NA
KCNA10	0.06403295694826	0.340058343394697	4.14951372500775	0.0819513721198892	0.934685382744354	NA
KCNA2	15.5355681572912	-0.00285379469295278	0.633082407105589	-0.00450777759881236	0.99640332603115	0.998981580640601
KCNA3	106.507675153298	0.0307050800866471	0.860777809294321	0.0356713193057563	0.971544439870221	0.988069262342944
CD53	1638.73400021552	-0.51440936403768	0.634597185821277	-0.810607698128928	0.417590994629385	0.661278375206631
LRIF1	1275.96114775605	-0.272765024558666	0.298799886842433	-0.912868567124002	0.361311670961577	0.611751844675983
DRAM2	1819.81741625985	-0.612132032524018	0.209917084770724	-2.91606580375582	0.00354475729725938	0.0307518240875884
CEPT1	1588.10578236024	-0.44329335825563	0.208915822478901	-2.12187546637546	0.0338481971654477	0.146360737763229
DENND2D	356.525739425943	-0.77113314709483	0.648323825609456	-1.18942589587839	0.234272115587142	0.483638527971715
CHI3L2	622.711125526252	1.57711709265807	0.919070142421403	1.71599208794114	0.0861634905549638	0.265549950425147
CHIAP2	0.559032627433951	-1.61747128502465	1.62930563831553	-0.992736566416651	0.320838350086438	NA
CHIA	0.361955971608247	1.12689239570603	2.37024587220358	0.475432700430515	0.634478591369015	NA
PIFO	999.506227538827	1.34617345718959	0.520643021192739	2.58559781346083	0.00972102863761739	0.0639848893324998
PGCP1	0.506330379541536	0.828828195747886	1.44433849254071	0.573846227894897	0.566071863229117	NA
OVGP1	290.515602604616	-0.173710970345652	0.381076956840947	-0.455842231410899	0.648503433177509	0.825137218467035
WDR77	3263.75319071481	-0.0874256322425689	0.168848180532176	-0.517776572818377	0.604614165477351	0.797987722781482
ATP5PB	8162.727329893	-0.193009464923663	0.218979933419141	-0.88140251898895	0.378099994750595	0.626595408699184
C1orf162	615.125830630844	-0.305888989327124	0.494068486990917	-0.619122646720732	0.5358355652484	0.754090030792567
TMIGD3	355.287101761738	0.21147002874011	0.669608805209202	0.315811302203593	0.752145738921264	0.879882372391286
ADORA3	306.317021132787	-1.01064265399797	0.726045663203262	-1.39198221987731	0.163927782162781	0.393427454108596
LINC01160	24.9911367772348	-0.74477375320635	0.656493364082463	-1.13447262981442	0.256596348311298	0.507871814178179
RAP1A	2454.6918220795	0.0824592694068935	0.212776468227332	0.387539421505922	0.69835690636005	0.852198872628107
INKA2	539.685964094401	-0.0124437175130104	0.384497894633789	-0.0323635517558876	0.974182128737386	0.989527963628725
INKA2-AS1	97.1934811931172	-0.80903461337106	0.534278816813964	-1.51425545597247	0.129961061406131	0.3429277770145
LOC101928718	1.90253427159717	0.631342429855859	0.723897566400835	0.872143324082228	0.383130193745814	0.631267290143266
DDX20	1187.66778583991	-0.32802871742884	0.187214057236481	-1.75215858398115	0.0797465429680975	0.253381240199411
KCND3	53.8497472491664	3.88795148781987	0.768547149259396	5.0588327489946	4.21830642478105e-07	2.56383229145376e-05
KCND3-IT1	0.111408274250696	0.761730486046494	4.14164926373264	0.18391960244359	0.854076526600102	NA
KCND3-AS1	0.0449020670426416	0	4.15102635942377	0	1	NA
LINC01750	44.9973458821219	2.75108069746496	0.729011420195616	3.77371413019396	0.000160835048292819	0.00303724880579425
CTTNBP2NL	1833.21722966582	1.22301846982379	0.295719521677027	4.1357380225967	3.53815658850664e-05	0.00091393954354068
WNT2B	187.87414690223	0.164239444741267	0.550117035736062	0.298553642356327	0.765280640989448	0.886719841348773
ST7L	1047.92643279086	0.293330685516993	0.13669707807879	2.14584459038636	0.0318853797525886	0.141100429400228
CAPZA1	7024.39997413793	-0.268200616966627	0.241449479739639	-1.11079393194731	0.266657058989583	0.519010124323285
MOV10	5476.34639983925	0.492894436870226	0.34206307833132	1.44094603625362	0.149599928825168	0.373220697778508
RHOC	10565.9507681637	0.510998019932078	0.385737892306973	1.32472860489791	0.185261182096133	0.421848790966723
PPM1J	669.175171312295	2.03274944734205	0.644093384046025	3.15598560347392	0.00159956755433729	0.0170972496522219
FAM19A3	2082.36958254292	4.31402174596611	1.04727967877414	4.11926425519471	3.80084061038944e-05	0.000969102697582022
LINC01356	45.0195600990464	0.85988067384134	0.53342709225791	1.61199287835495	0.106963489456458	0.303702406991132
SLC16A1	5440.09101541727	0.599344996796183	0.261885892443048	2.28857305448984	0.0221041709814295	0.111538674873269
AKR7A2P1	3.90742680425924	0.86738834213859	0.900896734592551	0.962805512366392	0.335645133895195	0.587230133467016
SLC16A1-AS1	99.1700266248957	-0.151498727294095	0.265403423518445	-0.570824314493313	0.568118739309403	0.775968803067823
LOC100996251	23.5719917283109	1.46675756038971	0.478113465854547	3.06780223763021	0.00215639274056434	0.0213747874302262
LRIG2	835.908414644017	0.0689829603872865	0.219145125218381	0.314782089350808	0.752927111565133	0.880293135190171
LOC643441	0.216192956757657	-0.48314014713957	3.73117146361652	-0.129487522042548	0.896971897796592	NA
MAGI3	1398.62426071483	0.792644089850664	0.515516152963306	1.53757372158828	0.12415287679995	0.333152253376863
PHTF1	1977.87097595822	0.394287707018915	0.211397697067197	1.8651466524424	0.0621608508402196	0.217753655397334
RSBN1	1548.93740349665	-0.0498573374889939	0.37077020846703	-0.134469642788	0.893031214590183	0.950691359737895
AP4B1-AS1	1.06437496353125	-0.0641989992939964	0.941171314133509	-0.0682118104641781	0.945617025479637	0.975004667309312
PTPN22	139.778906676572	-0.423196725869497	0.722475146226004	-0.585759562913895	0.558037101171525	0.769610946495885
BCL2L15	56.9615641864593	-0.202473240882134	0.369074012924796	-0.548597933724991	0.583281404169006	0.786079424326283
AP4B1	2065.91285597155	-0.390993456400499	0.186116453879161	-2.10080005421959	0.0356585216988878	0.151977726148589
DCLRE1B	884.172656857971	-0.235358148038463	0.236033147513971	-0.9971402344009	0.318696445867477	0.571646399790508
HIPK1-AS1	28.5431446759781	0.701623600217486	0.518792760883064	1.3524159416242	0.176242292504969	0.410161069448574
HIPK1	3020.80977056897	0.15754398855855	0.306479557996269	0.514044034742663	0.607221204105951	0.799920204401125
OLFML3	4006.53365423685	-0.583307601601628	0.570776997186117	-1.02195359041672	0.306802866421288	0.560071394548973
SYT6	273.066623393012	-1.53141721595224	0.73189510527118	-2.09239986020241	0.0364027612964811	0.154060291517661
TRIM33	3041.61479375508	0.0372262042965873	0.365404551013151	0.101876684878091	0.918854556429846	0.96325342352532
BCAS2	1849.60540612304	-0.122877042589134	0.287040419324031	-0.428082716986355	0.668590899220369	0.835521254302805
DENND2C	117.21905486801	-0.402182318215571	0.524761443674686	-0.766409809758995	0.443432497674975	0.682286082438775
AMPD1	3.2834229705979	0.303343856899675	0.941147647909248	0.322312718491675	0.747215798880423	0.877806627185025
NRAS	4736.61369098053	0.267693536741777	0.227422533740149	1.17707569403673	0.239165295467711	0.488884562473371
CSDE1	25116.1679020715	-0.110158303490737	0.183554176734294	-0.600140544065081	0.548412573969032	0.762759105721321
SIKE1	2222.04284702838	-0.344036409388958	0.279795071784736	-1.22960139074089	0.21884640898819	0.465271682979949
SYCP1	2.90557546727312	-2.69910544800062	1.56951540292449	-1.71970625007653	0.0854858511596061	0.264377422813731
TSHB	0.0359951220927911	-0.292761029738657	4.15066744170648	-0.0705334825905237	0.943769051649414	NA
TSPAN2	280.522773008379	-1.20042898674591	0.743653026249231	-1.61423263857411	0.106476974963919	0.302836204321289
NGF-AS1	0.992129615889697	0.0269296496632936	1.35280837617715	0.0199064776190941	0.984117977777154	NA
NGF	208.587898795839	-4.2012912836065	0.950427372466161	-4.42042328042912	9.85077548221958e-06	0.000319973243133533
VANGL1	1179.82653635418	-0.981154983516916	0.353761309624565	-2.77349432180185	0.00554578081915996	0.0426319490916711
CASQ2	30.8184972516038	-2.48157418072211	0.870153040408112	-2.85188244536641	0.00434611699533232	0.0356200889597797
NHLH2	95.6114680435118	-4.04867644552579	0.894643786544362	-4.5254619843325	6.02637140345312e-06	0.000218662553030311
LOC101928977	6.37822680146593	-4.88473793155189	1.09921353977074	-4.44384803754389	8.8364028277016e-06	0.000297259331093751
SLC22A15	336.630762275505	-2.43310936286074	0.51605876906726	-4.71479123832818	2.41958694331859e-06	0.000105847172371223
MAB21L3	3.19820379230438	-2.98215968116614	1.12815981390902	-2.64338407058933	0.00820818688007644	0.0566299646816848
ATP1A1	9334.38132385054	0.914253422011574	0.286316736247323	3.19315396645844	0.00140727889880085	0.0154765015439336
ATP1A1-AS1	197.241466810715	-0.926734134123499	0.276935892812684	-3.34638505941276	0.000818726148518781	0.0104490323745845
LINC01762	5.36324469046914	0.294280974644745	0.616863647443358	0.477060004855881	0.633319393600531	0.815184024670745
CD58	478.313913155926	0.610339927080871	0.376647413748614	1.62045431563279	0.105134720298712	0.300753218331108
IGSF3	1773.18643004176	0.106248859817176	0.657815179094093	0.161517798910472	0.871685593901826	0.940451957070276
C1orf137	0.0412198468405311	-0.653431319347765	4.15066744101758	-0.15742801094842	0.87490753914563	NA
CD2	292.979298395393	-0.318095718807418	0.856205911420716	-0.371517779268303	0.710251916084678	0.858664587857924
PTGFRN	4174.13171129932	-0.156203464168942	0.40006467045729	-0.390445534694166	0.696207122538581	0.850963392566592
CD101	185.627814535983	-0.117942972220463	0.427739964137296	-0.275735217910586	0.782751443835113	0.89505544022017
LOC101929099	16.4981569825976	-0.317880214415161	0.520877917068263	-0.610277771429311	0.541677819206113	0.75781701948732
TTF2	815.494360955415	-0.340885994420752	0.249051983763531	-1.36873430706906	0.171082342220827	0.402455635948777
MIR942	0.18908488377409	-0.786318694845263	2.65487238100915	-0.296179470045326	0.767093026383724	NA
TRIM45	1827.81539805049	-0.572727820347181	0.282093705716273	-2.03027507789637	0.0423285860272707	0.17024015933637
VTCN1	11.3160276901978	-0.426615760583415	0.904868274391261	-0.471467254027019	0.637307098716064	0.818241977984684
MAN1A2	2367.5420040073	0.215035326948463	0.239353632858218	0.898400096880253	0.368972284853259	0.618316391469417
LOC100996263	0.224402823094911	0.411463583014871	2.67346499813824	0.153906478409632	0.877683475937329	NA
TENT5C	269.692144073588	-0.566993426103254	0.582512725719536	-0.973358007591831	0.330375401643687	0.582574557496172
GDAP2	615.598862091876	-0.0296559119678241	0.175224319465933	-0.169245411014935	0.865603612132662	0.9370318886477
WDR3	2686.13087937849	-0.216326268452927	0.319293276689287	-0.677515889767513	0.498078691869113	0.726865995532003
SPAG17	1566.34155460717	-0.766364984630182	0.64157304269637	-1.19450932883549	0.232278793737396	0.481236060967633
TBX15	1421.50412640355	-1.0523250835025	0.654325173521037	-1.60826012216489	0.10777822051006	0.30517706232902
LOC105378933	0.355456915748852	1.04661282133302	1.93069947179428	0.542089971340988	0.587756527017602	NA
WARS2	715.844915359642	-0.565701311969035	0.204303638623674	-2.76892431177427	0.00562416989660611	0.0431060538384173
WARS2-IT1	0.287760923025821	-1.61874933307931	2.29768976750399	-0.704511703874531	0.481114163993534	NA
LOC101929147	702.528447078923	-0.510803785051907	0.229678647834627	-2.22399334839212	0.0261488917728933	0.124169867275702
LINC01780	1.08959111072662	-0.159657445104641	1.08936304892447	-0.146560364115775	0.883479040619519	0.94590448759393
HAO2	2.69320632267212	-0.804377972380459	0.704498350814881	-1.14177410273573	0.253547929594182	0.505134720253019
HSD3B2	3.95682258104363	-0.152562461807546	0.699976013968319	-0.217953842364735	0.827465075268631	0.918944477591297
HSD3B1	0.470405263333945	-0.594921365893373	2.91487404330078	-0.204098481462921	0.838276540978014	NA
HSD3BP4	5.28647978270663	-1.74385550992603	2.23788251791298	-0.779243546507669	NA	NA
LINC00622	62.0009191695558	-1.89186549743156	0.38392819343877	-4.92765451916017	8.32226022899678e-07	4.49195030967095e-05
ZNF697	492.906141505029	-0.733634737537663	0.320908564933791	-2.28611765999148	0.0222473761057028	0.111948879114457
PHGDH	6365.12118843874	0.0397408242825697	0.392258318177142	0.101312891125544	0.919302083210705	0.963396240152541
HMGCS2	4.91620377315756	-2.4710141526501	1.58563485082937	-1.5583752787457	0.119144313336191	0.324512492651837
REG4	0.9808571115187	-2.16389659498959	1.26389398858108	-1.71208710108582	0.0868806180979732	NA
NBPF7	0.419963263656047	0.776507756994923	1.59026802257214	0.488287349033768	0.625346321099199	NA
ADAM30	0.292675014944998	1.08509371785528	2.17801458991903	0.498203144679404	0.618340866206847	NA
NOTCH2	10889.1409922865	1.03942649857393	0.371423788716124	2.79849199257498	0.00513418424348934	0.0402316828151794
NOTCH2NLR	13.0334780675649	1.26823264030479	0.594481887584559	2.13334109380144	0.0328967554901701	0.143834215188313
FAM72B	159.39796772149	-0.682528816842861	0.387489980327205	-1.76141023379887	0.0781689941642193	0.250053197018315
HIST2H2BA	25.3330232685109	0.850192318918798	0.791078547866471	1.074725539217	0.282497625998648	0.534778702575351
FCGR1B	187.275201634665	-0.612073553862971	0.772919972923175	-0.791897706496205	0.428420324394391	0.670161750842505
SRGAP2-AS1	2.20070601265839	-1.13199210042045	1.13841078659366	-0.994361713496754	0.320046800678385	0.572876164106496
SRGAP2C	0.132499837014944	-0.177429141983159	2.75600313121269	-0.0643791510879331	0.948668330604728	NA
SRGAP2D	49.0464087359013	-0.477642963525402	0.395801519736959	-1.20677395034469	0.227519210738482	0.475681818564821
EMBP1	27.6981926697568	0.698248592494392	0.544823135993466	1.2816059861723	0.19998089920732	0.441647384325744
ANKRD20A12P	72.7431866500064	0.913500909966897	0.714652109229773	1.27824559414151	0.201162844431754	0.443130091216264
LOC102723769	8.25024016582401	0.935935634552326	1.23716898613204	0.756513980744452	0.449341093325798	0.687807274978227
LOC100132057	15.7113782709369	0.810204271225422	0.617495954535804	1.31208029020123	0.189493045448999	0.427892611109625
LINC01138	62.3026952793571	-1.08805080424237	0.390093966054649	-2.78920183064288	0.00528381252580285	0.0410483939079378
PPIAL4G	7.55768875874674	-0.947019969474289	0.709200589042076	-1.33533443726187	0.181766912387432	0.417130829963756
FAM72C	0.318783150296744	0.176661878291659	2.10852595749737	0.0837845404100883	0.933227739762486	NA
NBPF20	0.019551516454963	-0.0572387465937128	4.15102635942377	-0.0137890588104236	0.988998271509636	NA
NBPF19	27.225908153652	-0.539574752728801	0.50486859786966	-1.06874294619548	0.28518551415987	0.536915859977515
LINC00623	3.39342420747021	-1.78675659482937	0.938408133853854	-1.90402931344118	0.0569063665943887	0.205707430578297
LINC00869	31.8591161065976	-2.43687935599863	0.591035410081643	-4.12306828733326	3.73858805248516e-05	0.000954582951917281
PPIAL4C	0.0186907786698006	-0.653431319347765	4.15066744101758	-0.15742801094842	0.87490753914563	NA
NBPF8	319.927099719643	0.213842468847611	0.335829350098312	0.636759320723487	0.524281627124098	0.746633150016279
PFN1P2	46.4233048075968	0.894584405197606	0.661495822676643	1.35236591756212	0.176258286801078	0.410161069448574
NBPF9	46.511016812862	0.31141259316726	0.512994922624057	0.607048100153373	0.54381899143367	0.759412148865175
LOC100996724	130.624418047825	-0.10782916658336	0.61309855558137	-0.175875747221605	0.860391559246238	0.935215712479955
PDE4DIP	2093.85398464332	0.363531670962309	0.58843408711076	0.617795057977126	0.536710441567738	0.754831680135908
SEC22B	3310.15174659366	-0.0656817545301357	0.231994976522789	-0.283117141218288	0.777087042139847	0.892186226038797
NOTCH2NLA	0	NA	NA	NA	NA	NA
NOTCH2NLB	706.013079051447	1.15904965292372	0.402008939535258	2.88314397750368	0.00393727435976305	0.0331127825806739
NBPF25P	176.247837569195	0.261538985320333	0.77793631627505	0.336195881139276	0.736723158705463	0.872566544628337
NBPF10	103.339565041467	0.73160735502021	0.395208389543326	1.85119388752249	0.0641416648136593	0.222288107830503
LINC01719	57.0143847408792	0.368296556711289	0.493097025870915	0.746904843039356	0.455121002357524	0.692560173164566
HJV	2.61193872937725	-0.161617034308844	0.794615321752986	-0.203390281919437	0.838829994975056	0.92459193750877
TXNIP	7260.21414691743	-0.572754516659881	0.466787157948383	-1.22701429743107	0.21981721722617	0.46660085887042
POLR3GL	1625.34945072401	-0.0954563695228111	0.292281496645353	-0.326590532135653	0.743977605470449	0.876200172952153
ANKRD34A	200.66341160324	-0.104221195249064	0.444020325227877	-0.234721676751119	0.814424762087581	0.911525945833934
LIX1L	3610.55336912939	-0.329867370456658	0.240237553934911	-1.37308828305017	0.169724903135958	0.400714837092057
LIX1L-AS1	5.13904905319036	-0.534805480703317	0.566964341652569	-0.943278865024358	0.345538283381903	0.597759632263117
RBM8A	7045.15294162987	-0.196308659288058	0.181091604851479	-1.08402959623147	0.278351676558946	0.531007093192897
GNRHR2	46.7071197553731	-0.545788731487147	0.368868273924811	-1.47963045365728	0.138971894695802	0.356389572285724
PEX11B	1229.1067951251	-0.194839298916593	0.146781556443451	-1.32740995284143	0.184373109120444	0.420576926166464
ITGA10	1969.45002954904	1.23916559810979	0.790107731970743	1.56835017298081	0.116799432727081	0.320596342986995
ANKRD35	117.835023752395	1.06308711060034	0.78880379459464	1.34772058385781	0.177748269053712	0.412049352770026
PIAS3	4001.07433561762	-0.593235199006277	0.324751026253191	-1.82673848902255	0.0677390982822722	0.229666789505509
MIR6736	0.867780872542297	-0.596131455931204	1.09114572669858	-0.546335325653418	0.584835457864697	NA
NUDT17	296.588935122179	0.862419343832177	0.309561148138136	2.78594180509803	0.00533724526415122	0.0413613887296567
POLR3C	1591.4256910055	-0.140949166769872	0.133835068288438	-1.05315571301613	0.292269632125422	0.544076937181455
RNF115	1051.63650427247	0.168635974327129	0.158453660136982	1.06426051743674	0.287210698692425	0.539326149167675
CD160	10.9483423423459	-1.01170649272659	0.637899628546786	-1.58599636596651	0.112740133922688	0.3137808396427
PDZK1	50.1325359107758	-1.36840318730594	0.54013355954191	-2.53345337117451	0.0112944765936365	0.0707878547454436
GPR89A	599.049768948953	0.0285843489238743	0.337185917961208	0.0847732583160925	0.932441653763535	0.969590897394596
PDZK1P1	0.0113491610741377	0	4.15102635942377	0	1	NA
PDE4DIPP1	2.59278989178591	-0.407603572744113	0.979610069294356	-0.416087569452734	0.67734592562807	0.840053913746144
NBPF11	55.5618091172751	-0.317520248353451	0.422637201260291	-0.751283245787676	0.452482210080483	0.6903845717127
LOC100505824	0.0500562782616138	-0.0572387465937128	4.15102635942377	-0.0137890588104236	0.988998271509636	NA
NBPF12	54.2855989420057	-0.0362189075593837	0.448669739466329	-0.0807250954844076	0.935660578633443	0.970561032465378
LOC728989	28.8532344441064	0.080161279462965	0.580858045370823	0.138004939592064	0.890236513674774	0.948933197812011
RNVU1-8	4.29898302728353	-2.01485356175223	1.04871199817667	-1.92126490900774	0.0546983187026444	0.201057787431811
NBPF13P	1.07325453066137	-1.17772743637096	0.971007450287447	-1.21289227597823	0.225171009136217	0.472693552267574
PRKAB2	1835.06220110911	-0.379378605531823	0.278705690100648	-1.36121585962174	0.173445483658234	0.406241375692613
CHD1L	3961.89472104946	-0.33551911362384	0.163547661236223	-2.05150664392093	0.0402176332882099	0.164711628366851
PDIA3P1	325.452284109722	-0.299488003539501	0.295185928113789	-1.01457412097251	0.310308880619161	0.563956955496655
FMO5	55.6146456570068	0.362056622778571	0.422737095511683	0.856458131123639	0.391744422339813	0.63915109977662
LINC00624	5.50810089783072	0.47936664580227	0.699123921802677	0.685667634668018	0.492922720654079	0.722192777036322
BCL9	2980.55441256536	0.0691242451271087	0.273046248205828	0.25315947602767	0.800144980109536	0.904576969646054
ACP6	669.992207020022	0.15263996181653	0.26969070184383	0.565981551358486	0.571406321809446	0.778338849406434
GJA5	165.057475653064	-0.97715930709563	0.697228014237689	-1.40149174608826	0.161067074051347	0.389006386104867
GJA8	0.390807878274337	1.60688258971197	3.11390301476267	0.516034886794455	0.605830043430844	NA
GPR89B	86.3828363772926	-0.380319799667707	0.256724433841438	-1.48143203191406	0.138491484267672	0.355788328870465
LOC101927468	0.702428978260031	-2.16391192515558	1.65865206649237	-1.30462076337186	0.192022014504278	NA
MIR5087	5.08159517464082	-2.12280079888096	0.752989606846484	-2.81916347792798	0.00481489890091331	0.0384235661463836
LOC100996740	75.894582358835	-2.081304018646	0.60117525132151	-3.46205871594157	0.000536060192946402	0.00760224448794184
RNVU1-19	4.74066460777921	-0.11933586096483	1.0040239697213	-0.118857581655102	0.905388188396653	0.956030371886009
NBPF26	1328.61927775321	-0.0604650361296744	0.482627750536186	-0.125282966142124	0.900299536978185	0.953842741862923
NBPF14	0	NA	NA	NA	NA	NA
NBPF15	1828.54563061966	-0.349004075312366	0.249911040171572	-1.3965132355608	0.162559997743228	0.391475217924929
LOC101927429	0.637525479479139	-0.288828214162756	1.63030045228948	-0.177162567646439	0.859380697215236	NA
LSP1P5	606.81113956697	-1.90084244433987	0.445497657391115	-4.26678437653616	1.98310661496522e-05	0.000567670809122894
LOC644634	238.636925365509	-2.28573095758668	0.506391667978069	-4.51376099198709	6.36879880847497e-06	0.000228036627964175
FCGR1CP	141.588963125346	-0.927247187570582	0.802212855758519	-1.15586179019013	0.247737693880877	0.498574913054129
HIST2H3PS2	488.475997650249	-1.02400101804358	0.584668362213178	-1.75142197564337	0.0798732503597141	0.253593041904769
LINC01145	85.2524609599365	-2.5178948762962	0.50518302950206	-4.98412402882575	6.22431458536609e-07	3.47629462449726e-05
RNVU1-20	19.9030876912984	-1.62568393295516	0.516805980448054	-3.14563684333866	0.00165725645546196	0.0175410490588359
LOC101929798	3.37360802685211	0.286980180328974	0.87566041818681	0.327729990266331	0.743115825670778	0.875600162161861
HIST2H2BF	36.6241521361492	-0.835044665380631	0.452046359171713	-1.84725448715191	0.0647102658176376	0.223687007760252
FCGR1A	751.993018064572	-0.552043694590894	0.714075462228929	-0.773088733322013	0.439469868449583	0.679175014645231
HIST2H3D	10.2961654330551	-0.415767753899588	0.78035357005508	-0.532794069065695	0.59417613986504	0.792805903019355
HIST2H2BC	27.4955759475724	-0.760354213393056	0.407935159361673	-1.86390948645574	0.062334416312951	0.218115169353074
HIST2H2BE	1547.01267007492	0.523295205770276	0.360044300663442	1.45341893985273	0.14610747097472	0.367734590559039
HIST2H2AC	43.1624700346441	-1.18853019357123	0.657364552608189	-1.80802294382253	0.0706029297275781	0.235740201164806
HIST2H2AB	6.40447705249651	-0.0647984643282748	0.719759761805823	-0.0900279062081774	0.928265038919517	0.967596791625464
BOLA1	592.14663874678	0.416585160022498	0.339368520490874	1.22753035378749	0.219623320447307	0.466508742737706
SV2A	2843.92175949683	2.53031735869558	0.494609491767176	5.11578811327514	3.12433637450031e-07	2.01162761584296e-05
SF3B4	3782.48781736747	0.433446824778322	0.229558835654125	1.88817312800538	0.0590027120855171	0.210358371919816
MTMR11	3008.77567978809	1.41340280143336	0.31215015385958	4.52795804825768	5.9556401494332e-06	0.000217185680609078
OTUD7B	1403.93556702355	0.465265724451534	0.155847720130567	2.98538678693369	0.00283219954857255	0.0261725152491172
VPS45	2730.96210492526	0.5106174549785	0.150995633435801	3.38167033946448	0.000720465489467918	0.00953210987224078
PLEKHO1	3521.15593103649	0.366827347437444	0.435601766565995	0.842116298860025	0.399722858894772	0.646193098819729
LOC105371433	8.68123678656463	0.568048345722193	0.481189004902266	1.18050982033051	0.237797506976121	0.487584250240273
ANP32E	6265.69220872873	0.345027125330569	0.334950307420042	1.03008451608283	0.302970333127713	0.556187937400951
CA14	9050.86053296759	2.1228000681827	0.628357485210298	3.37833179065615	0.000729270327895496	0.00957851548103902
SNORD13C	10.4325408184547	0.903559519669433	0.752739149096303	1.20036206533724	0.22999875491042	0.478476796169348
APH1A	10191.853605782	0.0728783514490591	0.19195868680739	0.379656438899193	0.704200459865472	0.855474392505693
C1orf54	1616.3064914258	0.0131105072999196	0.478617695704789	0.0273924416451292	0.978146726681686	0.991165538483128
CIART	1039.13078502374	0.740274658732722	0.42454883517665	1.74367374821486	0.0812159954838887	0.256307079314776
MRPS21	7466.78034320105	-0.183695564373273	0.400562836572184	-0.458593627769485	0.646526013444171	0.824111780147402
PRPF3	4160.99275895206	-0.201480916865572	0.181538897317096	-1.10984984399042	0.267063736553423	0.519247377763887
RPRD2	3003.95618431633	-0.112327032208433	0.279883312070754	-0.401335225660175	0.68817333216715	0.846436424316241
TARS2	1836.43159602453	-0.000546325515919857	0.18620434866703	-0.00293401050958694	0.997659001671883	0.999366889948905
MIR6878	2.3984908168385	-0.921723853959252	0.640310799054333	-1.43949446943662	0.150010475805433	0.37365831556849
ECM1	946.350120267972	0.260253912208379	0.419275218250138	0.620723336081153	0.534781672476283	0.753365823373736
FALEC	36.3401984025824	-0.491600119613122	0.315827828978511	-1.55654465663497	0.119578632302787	0.325139995451864
ADAMTSL4	3313.00764102638	1.59872768428932	0.673441928134664	2.37396517427652	0.0175982102403286	0.0954376320406524
MIR4257	8.46777354914379	1.8047907265559	0.694184387171233	2.59987225283232	0.00932584699551773	0.0619003450929164
ADAMTSL4-AS1	29.0767323795638	0.99268298377222	0.544311060738808	1.82374207576239	0.0681910745836035	0.230648470197199
MCL1	15843.4946833785	0.406658041356708	0.246687849198689	1.64847211841867	0.099255827569696	0.290798399487883
ENSA	7676.15747784856	0.073602470192977	0.178530314987941	0.412268752216948	0.680142449355778	0.841752552602938
GOLPH3L	983.723079985178	-0.447170171773772	0.275177559969563	-1.62502411833012	0.104157419880902	0.299217024729993
HORMAD1	11.0400895591578	-2.96360735509056	0.907251373382939	-3.26657797611253	0.00108855824497411	0.0129945400400594
CTSS	2197.46944801068	-0.497004687827155	0.627567900400127	-0.791953647581835	0.428387704100622	0.670161750842505
CTSK	1622.12557612202	-1.59140385248934	0.455302506656297	-3.49526705700891	0.000473587641718907	0.00691514444819438
ARNT	2988.98161962598	-0.439230981307436	0.179094021075531	-2.45251616257025	0.0141861006266705	0.0826113825543467
CTXND2	0.53103538992373	-1.2159382927837	2.41998776364745	-0.502456380585582	0.615346528034849	NA
SETDB1	3991.33263987984	-0.0805810806830791	0.141194895057772	-0.57070817362135	0.568197477276092	0.775978654452206
CERS2	8343.99860534527	0.450653581908484	0.172918470804061	2.60616219778588	0.00915630910766094	0.0611679787617079
ANXA9	18.5598457579687	-1.09160195831755	0.589207238213936	-1.8526621662465	0.063930795997689	0.221876265444315
MINDY1	1198.40199782003	0.634972401082198	0.202825252594858	3.13063779267442	0.00174427148519707	0.018205688145426
PRUNE1	1311.04193470134	-0.394844054178883	0.185066401897684	-2.1335263998766	0.0328815683687356	0.143834215188313
BNIPL	65.2942632598088	-0.755806184778681	0.306244150305024	-2.46798570364817	0.0135875746186037	0.0803332953881372
C1orf56	310.275786215397	-0.367936426868775	0.238131518615035	-1.54509755369084	0.122322668629843	0.329545227704288
CDC42SE1	6120.29172595254	0.239141018910809	0.189361243456308	1.26288259701879	0.206631375089873	0.449518389200338
MLLT11	3747.44431361481	0.440081542044783	0.385604129997495	1.1412780823889	0.253754219953613	0.505319297407627
GABPB2	595.096652112768	-0.628436679389442	0.270574423730449	-2.32260193230792	0.02020054682536	0.104733922345678
SEMA6C	1118.9306644644	-0.138860940977015	0.311767513052339	-0.44539900779753	0.656031429129158	0.828849916089858
TNFAIP8L2	200.703750828675	-1.02734909454641	0.640796506246108	-1.60323766520638	0.108882192746627	0.306915354867062
LYSMD1	739.396079716895	-0.11421491175407	0.191309833594042	-0.59701537348275	0.55049711659657	0.764068728709293
SCNM1	27.2021164522782	0.380579798981555	0.309731331127697	1.22874168911459	0.219168670288687	0.465679769675278
TMOD4	141.892561955594	0.514207136070574	0.434999411567488	1.182086969308	0.237171194261206	0.487001095209582
VPS72	3108.66154483353	0.121684750020583	0.207200678970157	0.587279687621627	0.557015880830601	0.768862668268049
PIP5K1A	5523.98608312436	-0.262595320256179	0.244947848471101	-1.07204583300171	0.283699446443538	0.535605202204115
PSMD4	8339.1903540963	0.00319605958204661	0.273566905873746	0.0116829174634216	0.990678592578638	0.996372675524765
LOC100507670	37.9263005105116	-1.25970888151444	0.418876537943228	-3.00735125366505	0.00263535060747549	0.0247725665483005
ZNF687	1496.35147546195	0.063046095975132	0.196530013720858	0.320796273207815	0.748364783808667	0.878347978529802
PI4KB	4346.16191348841	0.0357200093128653	0.137490990913656	0.259798908099348	0.795018893254049	0.902095859431454
RFX5	3492.63662477	-0.275995557633413	0.200379918254153	-1.37736136454229	0.168400551649672	0.399077672531081
GBAT2	160.839686108237	1.0938580623241	0.418473095014493	2.61392685779768	0.00895081959903647	0.0600927424458421
SELENBP1	263.632131444333	-2.24630315740173	0.651473288024411	-3.44803570414013	0.000564679386840453	0.00790478279720268
PSMB4	14251.7291128824	-0.216066839891124	0.336291363043969	-0.642498926928652	0.520549285824923	0.744259251701975
POGZ	7836.60054626841	-0.255323461757591	0.211770033462255	-1.20566379285716	0.227947151103803	0.476143046217794
CGN	1373.58920498809	-0.60139445298398	0.599430141459296	-1.00327696488519	0.315727247125631	0.568590654857307
TUFT1	775.127743823033	-1.47564728147088	0.612512919572769	-2.40916923434065	0.0159888819126027	0.0894141133349623
MIR554	0.25422530925448	-1.33778638610547	2.57475310090972	-0.519578512453406	0.603357377789362	NA
SNX27	2686.15501736676	0.0579546089539967	0.206729225853211	0.280340666467486	0.779216153757452	0.893155420191716
CELF3	535.375765462735	1.87409213911599	0.759602950956164	2.4671996557635	0.0136174405876869	0.0804222171670194
RIIAD1	25.0916832525769	0.281847487835315	0.723552930757605	0.389532646271231	0.696882165635702	0.851308930861584
MRPL9	2820.21238572471	-0.160490387374811	0.229965745872671	-0.697888230117856	0.485247095612688	0.716543587900102
OAZ3	105.14247326773	0.260040749291399	0.408125400698165	0.637158943909291	0.524021317380651	0.746633150016279
TDRKH	702.443941843919	-0.394479519102554	0.363746456111782	-1.08449034340922	0.278147446258871	0.530919428337536
TDRKH-AS1	79.1334662192999	0.339993519882563	0.430465814755479	0.789826992593343	0.429628812865048	0.671184821192728
LINGO4	0.77220644110864	-1.16926904434135	1.74517655626577	-0.670000430697563	0.502857515632042	NA
RORC	6.75171810041838	-1.07888671941552	1.00465927021903	-1.07388320736871	0.282875030577087	0.535085032005877
C2CD4D	4.46337560837809	-1.81254225481157	1.08340353888409	-1.67300750805973	0.0943258180012341	0.281137582278953
LOC100132111	57.4229885781524	-0.109558570414155	0.467467554269942	-0.234366148866215	0.814700736155249	0.911721933730289
THEM5	1.57040497278406	-0.889785384000716	1.39628784486631	-0.637250683855885	0.52396156843368	0.746633150016279
THEM4	580.94704792292	-0.0321229349471967	0.444621547075282	-0.0722478142557443	0.942404694290742	0.973186256216732
S100A10	7425.54275936468	0.0590560321116256	0.526259094572084	0.112218549229341	0.910650121908012	0.958650144963219
NBPF18P	5.63270316447737	-0.394643738591681	0.869082270135488	-0.454092497514829	0.649762252973061	0.825925951785592
S100A11	11414.6321957359	1.87321183504818	0.62167953762136	3.01314700209593	0.00258553641549044	0.0244342200101531
LOC100131107	0.019551516454963	-0.0572387465937128	4.15102635942377	-0.0137890588104236	0.988998271509636	NA
TCHHL1	0.10210622881069	0.340058458224095	4.14951372449505	0.0819513998029917	0.934685360730481	NA
TCHH	77.5932248646741	1.18377720833964	0.608010771769543	1.94696749351067	0.0515386319375189	0.193776682685892
RPTN	0.570125777191064	-0.409742142444171	2.28655630484149	-0.179196174429029	0.857783667472661	NA
HRNR	0.457057633005367	2.12786900082581	3.50606028505348	0.606911697981072	0.54390951443884	NA
FLG	1.06061277476775	1.76060468197588	1.92335806883568	0.915380609831885	0.359991854117463	0.610815080594362
FLG-AS1	426.851909092814	-0.620652378836091	0.691450750918413	-0.897608944688708	0.369394068685057	0.618497762352678
FLG2	0.309437213370428	2.66856837381384	4.10871988676197	0.649489000798471	0.516022353656734	NA
CRNN	10.66503019607	-2.52307708874034	1.49735538057282	-1.68502222082719	0.091984284414179	0.276766440418962
LCE5A	6.561065321143	-2.22328426450669	0.920233686519694	-2.41599964995316	0.0156920764326134	0.0881861368647619
CRCT1	0.849122114505863	-1.25961679533751	2.66775736289455	-0.472163178277505	NA	NA
LCE3E	0.476342904193769	-1.54484385102351	4.14572915423197	-0.372635016314689	0.709420107645282	NA
LCE3D	0.0704731640199724	0.104534849504106	4.14915467947703	0.025194252222306	0.979900021564715	NA
LCE3C	0.142322373563601	-0.901020266462175	4.1500489923528	-0.217110754143497	0.828122033257661	NA
LCE3B	0.0168450219808806	-0.0572387465937128	4.15102635942377	-0.0137890588104236	0.988998271509636	NA
LCE3A	0.141767842057873	0	4.15102635942377	0	1	NA
LINC00302	0.0108491049393346	0	4.15102635942377	0	1	NA
LCE2D	0.019551516454963	-0.0572387465937128	4.15102635942377	-0.0137890588104236	0.988998271509636	NA
LCE2C	0.0828587208332026	0.87682711513798	4.1387390858077	0.211858514624596	0.832217416424229	NA
LCE2A	0.0375251061383251	0.340058343394697	4.14951372500775	0.0819513721198891	0.934685382744354	NA
LCE4A	0.019551516454963	-0.0572387465937128	4.15102635942377	-0.0137890588104236	0.988998271509636	NA
C1orf68	0.0504521939840636	0.340058343394697	4.14951372500775	0.0819513721198892	0.934685382744354	NA
KPRP	0.0898514686940802	1.27928162271699	4.1299523419016	0.309756993982153	0.756745757899475	NA
LCE1F	0.216890241708062	-0.430950245455165	4.13810862393542	-0.104141839816018	0.917056787983702	NA
LCE1E	1.50218201140254	-0.537537293627361	2.72020593277804	-0.197609043914699	NA	NA
LCE1D	0	NA	NA	NA	NA	NA
LCE1C	0.070167900025959	1.01052139030536	4.13563030048709	0.244345194536936	0.806963483823798	NA
LCE1B	0.163142863157508	-0.901020266462176	4.1500489923528	-0.217110754143497	0.828122033257661	NA
LCE1A	0.0251661326673853	0	4.15102635942377	0	1	NA
LCE6A	0.0391030329099259	0.340058343394697	4.14951372500775	0.0819513721198892	0.934685382744354	NA
SMCP	0.330600041444768	0.339568247309757	3.71050524917776	0.091515366373624	0.927083096870951	NA
IVL	0.376986300727013	-1.74477735491676	3.05781975117363	-0.570595226957734	0.568274054727805	NA
SPRR4	0.0242626697807943	0	4.15102635942377	0	1	NA
SPRR1A	0.41444784127347	-2.77093648875623	4.1338306508875	-0.670307209648593	0.502661972098447	NA
SPRR3	2.14661236241008	-4.76547908153572	2.73493482428715	-1.74244703720785	0.0814302513416108	0.256551995587378
SPRR1B	0.745599924919589	-0.394277887898043	3.20732891279518	-0.122930294527988	NA	NA
SPRR2D	0.190289864045473	-0.143024907986909	3.8219807153076	-0.037421671808566	0.970148793166803	NA
SPRR2A	0.229902727178602	-0.786876733255201	4.14421458582815	-0.189873549488982	0.849408219851032	NA
SPRR2E	0.0613421254473991	0.278658096489135	4.14979335075891	0.0671498730022723	0.94646239054611	NA
SPRR2F	0.372150878007129	-0.292228357943653	3.13396725123124	-0.0932455046646852	0.925708524343568	NA
SPRR2C	0.0387405261199699	0	4.15102635942377	0	1	NA
SPRR2G	0.113817387337388	0	4.15102635942377	0	1	NA
LOC101928009	0.0113491610741377	0	4.15102635942377	0	1	NA
LELP1	0.019551516454963	-0.0572387465937128	4.15102635942377	-0.0137890588104236	0.988998271509636	NA
PRR9	0.351702144112556	0.167100011498855	2.40646871749298	0.0694378490292352	0.944641102441996	NA
LOR	1.01817533952085	-1.45033789066336	1.02470497486313	-1.41537118120958	0.156959694666509	NA
PGLYRP3	0.0326136507585663	-0.268603919321359	4.15071196586107	-0.0647127339913205	0.948402723816936	NA
PGLYRP4	0.565804640809595	-0.839758447080283	1.95978991839139	-0.428494115210861	0.668291417069488	NA
S100A9	1587.98098726213	-1.53091263392434	0.725157985276149	-2.11114359216682	0.0347599715207355	0.149169815599738
S100A12	12.9095703126455	-1.8040957758249	0.857791573877861	-2.1031866373658	NA	NA
S100A8	896.044586288813	-1.43841816043097	0.907429379859458	-1.58515713989088	0.112930635790763	0.314215722890584
S100A7A	0.548788052401802	-1.59404619101217	4.13707237538585	-0.38530778443621	0.700009394802083	NA
S100A7	16.1106223008424	-0.793097697221907	1.19462378463828	-0.663889089954836	NA	NA
S100A6	13672.8577812165	0.22035898455854	0.769384054339732	0.28640960689996	0.774564417523119	0.891256615054744
S100A5	37.8636109104117	-0.526369322910422	1.15927431017412	-0.454050709388498	0.64979232905924	0.825925951785592
S100A4	8287.23714427691	-0.171983418136554	0.738832721508405	-0.232777208060617	0.815934412139735	0.912443687811574
LOC101928034	28.1102757993392	0.0723201681774359	0.853498507375465	0.0847337957272154	0.932473027470151	0.969590897394596
S100A3	78.7169262935194	0.920402112570381	0.720525815433473	1.277403380775	0.201459871817437	0.443244402625709
S100A2	411.401682587921	2.35312735315167	0.831215176058942	2.83094849676422	0.00464101935529597	0.0374631093642901
S100A16	964.220950723572	-1.39048669202011	0.602504068274781	-2.30784614617067	0.0210076952664397	0.107607406017754
S100A14	40.7590130167046	-2.67428729141916	0.991394898955112	-2.69749954759475	0.00698623796802395	0.050664235103671
S100A13	8034.30843264977	-2.53181686233351	0.727112914102921	-3.48201333414241	0.000497658910469778	0.00718921640437633
S100A1	3771.74111095163	-2.67917692234894	0.870632705871556	-3.07727576081227	0.00208901946647887	0.0208594313776616
CHTOP	4631.30133841319	-0.238566150418256	0.131472421422641	-1.81457181541781	0.069589737078801	0.233739646305855
SNAPIN	1709.29362330851	-0.0799616580776056	0.282896239070541	-0.282653662488835	0.777442340204749	0.892206267401631
ILF2	12773.1658508722	-0.632316075582501	0.255436318865623	-2.47543528027094	0.0133073878071602	0.0793469911073817
NPR1	756.741859045456	0.754637788918785	0.508156612650621	1.48504962866169	0.137530677971426	0.354003739179372
MIR8083	0.129267105691752	-0.368682163226556	4.14744198945073	-0.0888938685976372	0.929166256412386	NA
INTS3	11237.3220242977	-0.34050638735395	0.252236031912807	-1.3499514116669	0.177031568903036	0.41131073798673
SLC27A3	1042.83086016738	-1.1162885005634	0.356059785636412	-3.13511535308088	0.0017178654701882	0.0179981868527975
LOC343052	0.441762324352564	-2.24970282660636	1.93475485741571	-1.16278443131102	0.244916975328139	NA
GATAD2B	2945.59751871383	-0.0802111317143304	0.250408691076736	-0.320320877719657	0.748725098143581	0.878454809218534
DENND4B	3394.68555544444	0.0277788814701515	0.174997906056615	0.15873836491029	0.873875010560254	0.941473401288523
CRTC2	2365.97830838195	0.0669567193055034	0.231633276337706	0.289063472935058	0.772532805296751	0.890197387643596
SLC39A1	6042.82733592198	0.0760922304894087	0.167744510039845	0.45361979638758	0.650102502503471	0.825925951785592
MIR6737	0.101271580151408	0.104534849504106	4.14915467947703	0.025194252222306	0.979900021564715	NA
CREB3L4	870.453488097738	-0.514596735029433	0.309871398468986	-1.66067838971894	0.0967780558419046	0.285893840116766
JTB	4830.2717946929	-0.436347865700502	0.309419753039472	-1.41021334744856	0.158476695785325	0.3856165545231
RAB13	6096.52745732801	-0.0643060527456895	0.287848475669653	-0.223402443233675	0.823222302952626	0.916625315824195
RPS27	54493.5115163273	-0.480302374636225	0.291778267766163	-1.64612113956735	0.0997388209764419	0.291701433824887
NUP210L	9.12365615346716	-0.193580642423134	0.529334710965902	-0.365705551540156	0.714584803149454	0.861009610103113
MIR5698	0.0261242686072067	-0.79881976144402	4.15041351403114	-0.192467511669255	0.847376014064569	NA
TPM3	13993.4709333698	-0.215927498077196	0.243790757994268	-0.885708301059848	0.375774733999574	0.62479388339638
MIR190B	0.0382919794324803	0	4.15102635942377	0	1	NA
C1orf189	4.76159706382085	-0.494160749900928	0.588152603594605	-0.840191383802048	0.400801088617721	0.647163418725057
C1orf43	9431.23470903768	0.315785990089309	0.209728611237756	1.50568865270997	0.132147118281048	0.346512839847945
UBAP2L	8105.19707760382	0.171692430023657	0.190148115970208	0.902940474311917	0.366557488043456	0.616555377950924
SNORA58B	15.6700387517723	-0.644144260223638	0.529828191091422	-1.21576063911724	0.224076116872064	0.471535601191935
HAX1	3638.92762801758	0.197579775288485	0.294640438020235	0.670579288491675	0.502488580352998	0.730372267986291
AQP10	1.37384141254061	-1.30744981907651	1.50882474544076	-0.866535244087994	0.386196707544199	0.634104892946956
ATP8B2	3274.7305187704	-0.154638745447739	0.289449898083886	-0.534250474681192	0.593168251847377	0.792264998647268
IL6R-AS1	9.50199546146042	-0.880745782408776	0.636552611542705	-1.38361820600227	0.166475390651157	0.396703652989338
IL6R	631.907615231774	-1.33646687340562	0.644346719142475	-2.07414243558848	0.0380660844864223	0.158685475732256
SHE	117.756198771632	-1.33272119028262	0.47259983523414	-2.81997811028087	0.00480269255444545	0.0383684915487325
TDRD10	38.8488598418927	-0.800212749645444	0.536393494340935	-1.49183902878737	0.13574134964477	0.35148803873773
UBE2Q1	3841.43980134168	0.108415550436928	0.101338118409324	1.06983978130536	0.284691432511722	0.536270483114677
UBE2Q1-AS1	0.474213853443602	0.324108650789667	1.39454934523055	0.232411030773589	0.816218782148167	NA
CHRNB2	212.991462446348	-0.900066632949684	0.597469358353707	-1.50646492638512	0.131947864326753	0.34641444008864
ADAR	15999.2447419038	0.161728883297095	0.190152386283628	0.850522501757425	0.395034655574271	0.642462779698119
KCNN3	723.559424952705	2.79634184112135	0.619222559784767	4.51589141405526	6.30509685917116e-06	0.000226713637603613
PMVK	2843.72190157972	0.116815414856307	0.318564757402499	0.366692837615786	0.713848149726224	0.860599908476476
PBXIP1	7102.39954739604	1.00394312102062	0.307436419933142	3.26553087379479	0.00109259094150428	0.0130186920641185
PYGO2	4177.87904230664	0.686111307785147	0.24917605537454	2.7535202238989	0.00589581274156298	0.0446673690176095
LOC101928120	79.472683276455	-1.2094335796095	0.4712851220601	-2.56624604299575	0.0102805875843159	0.0665875192252195
SHC1	25625.4262489524	0.794073535852987	0.340347819321605	2.33312361876085	0.0196416581730735	0.10281898649924
CKS1B	2343.58547128885	-1.05669750042216	0.343655924679854	-3.07487060322493	0.00210593899149979	0.0210090410287644
MIR4258	10.4538900354653	-0.363244357187948	0.508790722236847	-0.713936676343037	0.475266336965	0.709141038334931
FLAD1	2492.03628496979	-0.134204172177078	0.268102765904816	-0.500569890519982	0.61667385725503	0.805595602275014
LENEP	1.0219547438544	0.364238921651315	0.91433636655821	0.398364250808924	0.690361705644534	NA
ZBTB7B	1125.1342763152	0.318718798808218	0.216224455283104	1.47401827601284	0.140476670486919	0.358637815769523
DCST2	112.503457822026	-0.908391405966822	0.438464130029233	-2.07175762794156	0.0382880500521409	0.159335272349703
DCST1	10.4250380608439	-0.669921965214305	0.49980371756124	-1.34037011265772	0.180125047397926	0.414767407241877
DCST1-AS1	113.274578146339	-0.998061622944999	0.237338606646543	-4.20522239111045	2.60825560024265e-05	0.000718197081396764
ADAM15	3446.72161688067	0.253015721973343	0.185425813526397	1.36451186143683	0.172406523622688	0.404725386732131
EFNA4	568.619541917461	-1.19221496920302	0.345836057580812	-3.44734142975948	0.000566132630234863	0.0079200166414159
EFNA3	291.685683123639	-0.373210348038781	0.344270694757312	-1.08406075138597	0.278337863542299	0.531007093192897
EFNA1	974.509987718791	0.177931842339217	0.454654264201116	0.391356369772239	0.695533837558247	0.850833296528055
SLC50A1	1803.14347555518	-0.163457287932619	0.264961336879914	-0.616909960741558	0.537294116424941	0.755358801230294
DPM3	1105.15355622871	0.106335255439024	0.44777551586989	0.23747447475427	0.812288719094729	0.910572464709518
KRTCAP2	5596.1657215518	0.16431687527005	0.492787516255992	0.333443664560469	0.738799407585746	0.87359507061556
TRIM46	1762.3531068939	-0.0781421021006587	0.374281913743204	-0.208778728630399	0.834620977503083	0.922218565456123
MUC1	4250.11957282922	0.945910009594461	0.488196366250121	1.93756052889144	0.0526768619744529	0.196320835470028
MIR92B	11.464167910044	2.22728545609267	0.628404406947875	3.54435047155457	0.000393581683974261	0.00598067343269088
THBS3	12167.4739960702	0.746878591051769	0.306361603165343	2.43789882065828	0.0147729082515662	0.0849569475861339
MTX1	1659.26206544038	-0.0499654486209986	0.311476950475036	-0.160414594225338	0.872554493961974	0.94096229698064
GBAP1	965.605919394998	0.528504430858307	0.339096151129924	1.55856806129248	0.119098647313768	0.324512492651837
GBA	2179.19954837528	1.14515198046538	0.225244177476823	5.08404698089571	3.69476484713949e-07	2.33049440852421e-05
FAM189B	2462.55456705114	0.0446662897792293	0.204734217596272	0.218167194051116	0.827298844771087	0.918853927817519
SCAMP3	2991.76069265563	0.340854113278651	0.197603266823711	1.72494169128661	0.0845379811580333	0.262964501623674
CLK2	4990.37729837676	-0.141968715749886	0.20497591777116	-0.692611684795011	0.488553275416415	0.718930415054959
HCN3	1083.62232797959	-0.279356592103504	0.304687286287062	-0.916863304366129	0.359214275110815	0.610117166313668
PKLR	3.08297557399303	0.0654070243008674	0.617525728628349	0.105917893406887	0.915647497041425	0.961680843105412
FDPS	6767.93394736119	0.115416946563087	0.260838827962725	0.442483764647112	0.658139176152721	0.829898541887365
RUSC1-AS1	185.871090523424	-0.698315256606082	0.367289956755877	-1.90126422942249	0.0572674118865849	0.206478614675161
RUSC1	3014.84662370856	-0.528688111853956	0.270306479787658	-1.95588397388502	0.0504788236359259	0.191212440597575
ASH1L	3042.71001034407	0.225638666686903	0.310443123819688	0.726827716171155	0.467331502080719	0.702616333990261
MIR555	0.381549931140466	-1.60487122936771	1.38225262396601	-1.16105493420078	0.245619560035566	NA
POU5F1P4	0.0391030329099259	0.340058343394697	4.14951372500775	0.0819513721198892	0.934685382744354	NA
ASH1L-AS1	120.49348959341	-0.736218497625447	0.266930884358334	-2.75808660880594	0.00581407913453211	0.0442024839036712
MSTO1	72.6928055696974	0.0504297198076874	0.285232643989192	0.176802062703588	0.859663868777175	0.934881459972276
MSTO2P	600.208260945254	-0.546114148663223	0.305822802782622	-1.78572082818625	0.0741444712585113	0.242433203340443
YY1AP1	4204.15034720181	0.0360894574408144	0.156995598218171	0.22987560065641	0.818188436500598	0.913881020034489
SCARNA26A	0.180432595288073	-0.621620719179228	3.11408939874495	-0.199615566409158	0.841781252567095	NA
DAP3	4960.20684332585	-0.271140278474662	0.182404421027668	-1.48647865521601	0.137152558590782	0.353624206924796
GON4L	3213.74055013881	0.331616186103206	0.172565447663483	1.92168357335291	0.0546455854334375	0.200911746308733
SCARNA26B	3.8941490931061	-0.418920521754924	0.909920236357208	-0.460392576202105	0.645234462374499	0.823450027326307
SYT11	10669.1340573769	1.9597841014657	0.446260289650117	4.39157179546995	1.12534162922673e-05	0.000357506042034576
RIT1	2046.1577204836	0.58019666997041	0.170671386313294	3.39949585283948	0.000675102036332636	0.00901992856178913
KHDC4	3807.08971032917	-0.448636204360263	0.200592138206096	-2.23655926085855	0.0253151600600494	0.121443365682722
SNORA80E	6.77054797405834	-0.231306212731204	0.54547324950978	-0.424046849115114	0.671531646884672	0.836846396907686
SCARNA4	4.52390583555072	-0.74264823569744	0.761347831328479	-0.975438827219867	0.329342631792952	0.581470648753983
RXFP4	10.7192470856636	-4.2015920235782	1.33843767734133	-3.13917644034367	0.00169423401787107	0.01783672475486
ARHGEF2	3034.7525556162	-0.471038934711209	0.245111914898488	-1.92173005912947	0.054639732889141	0.200911746308733
MIR6738	0.780862257817228	-0.067377565586892	1.09973769261797	-0.061266942143719	0.951146617673099	NA
SSR2	15002.820054058	-0.34017255814645	0.341169949415943	-0.997076555918244	0.318727351633993	0.571646399790508
UBQLN4	3309.32273786854	-0.0904199038791133	0.168866829154256	-0.535450948726683	0.592338067519213	0.791559486914571
LAMTOR2	2994.09474817311	0.129421659835952	0.427009908484517	0.303088188972656	0.761822654913264	0.885426534164015
RAB25	21.916621024777	-3.17287394825257	0.75785370336652	-4.1866575754108	2.83092419744579e-05	0.000760738221354103
MEX3A	4404.93077365624	-0.269813305198243	0.387677959179638	-0.695972775365389	0.48644587944403	0.717191186530989
LMNA	13637.1408279622	0.957033633801284	0.409794973215268	2.33539622580618	0.0195227314130168	0.102365399152948
SEMA4A	681.378976101715	0.091889196969185	0.445156483788048	0.206419990083613	0.836462857229479	0.923179241788184
SLC25A44	1745.30097441874	0.356974706010058	0.21193728054577	1.68434125931405	0.0921157359440512	0.276943181317967
PMF1	1066.29814526963	0.271774860314015	0.488523246626661	0.556319197071313	0.577992666006826	0.782458754630082
BGLAP	52.8438304646534	-0.160736371819663	0.504952086789905	-0.318320046643436	0.750242179533977	0.878792637201913
PAQR6	2395.13136138041	0.732008290680508	0.54062650095714	1.35400001550893	0.175736372768403	0.409617339814029
SMG5	5822.1419253399	0.236413123557974	0.154203804045438	1.53312121592222	0.125245991180906	0.335049626019394
TMEM79	399.40445077431	-0.151002327379775	0.247256563786068	-0.610711097281225	0.541390858037652	0.757632946643081
GLMP	1869.1250602152	-0.196633259702845	0.485535896318588	-0.404981920376536	0.685490800592693	0.84550143031842
VHLL	4.31936495258678	0.62995151659053	0.71439626797704	0.881795643158057	0.377887328148736	0.626439586668523
CCT3	17557.6995653365	-0.297249997365935	0.221167503702409	-1.34400394447594	0.178947111382679	0.413503133416545
TSACC	27.2742708382563	0.293645050795969	0.55418161037567	0.529871517383826	0.596201015374176	0.793642308686434
RHBG	4.59700732693075	-2.68405984129264	0.998315879861251	-2.68858774606057	0.00717549744892646	0.0516481082716344
C1orf61	2947.14770768396	3.47976450213947	0.981429499999215	3.54560821958404	0.000391708109195916	0.00597651669530856
MIR9-1	2.26425231138949	4.02269920956308	1.48908905099925	2.7014497265047	0.00690379166347252	0.0501701656028472
MEF2D	2531.30468420686	0.225883257874202	0.220244559985127	1.02560198485473	0.305079231502734	0.558287017386043
IQGAP3	1688.27537541835	-0.275074471876678	0.33812457624756	-0.813529956708266	0.41591427809141	0.660217134101062
TTC24	38.9772203262905	0.0920367447015506	1.06947187958834	0.0860581250036954	0.931420211485324	0.969056029662088
NAXE	4015.76864539137	-0.292239280090304	0.395965588402927	-0.738042114389311	0.460488857622135	0.696916177211765
GPATCH4	1981.41389438002	-0.0282840091705943	0.294873620677799	-0.0959190893562485	0.923584833370696	0.965408214398177
LOC101928177	1.63128760245136	-0.893596664734212	1.36923810680576	-0.652623280269964	0.51399917336238	0.739131424456022
HAPLN2	230.320973599508	-2.54172891957874	0.723091592395554	-3.51508570464519	0.00043961209036338	0.00654736255215442
BCAN	336.582005449322	0.407590893405714	0.800776547152093	0.508994543927745	0.610756048503579	0.802029595133925
NES	9995.13000284349	0.867083530705548	0.618082725246688	1.40285999800347	0.160658591432605	0.388495499487871
CRABP2	4987.33643039415	-5.22577040857069	0.739718814472355	-7.06453628910096	1.61153226733087e-12	6.71166548901527e-10
ISG20L2	1923.67221954512	-0.202466019138717	0.162486495230094	-1.24604828759466	0.212746668070716	0.45754556485265
RRNAD1	1228.93615806574	0.00329575956195438	0.26984769061872	0.0122134065864996	0.99025535371419	0.996283652176315
MRPL24	3222.33675154908	0.234132315112114	0.36196237731814	0.646841577422639	0.517734480238606	0.741847900166234
HDGF	18321.9601076305	0.146269590133261	0.171196407983153	0.854396373477968	0.392885404633958	0.640434791506846
PRCC	3949.72503074271	-0.0649397292501357	0.196684563426907	-0.330171967330161	0.741270027058873	0.874776130593156
SH2D2A	141.977907728591	-0.884006199422533	0.633443052748388	-1.39555749421672	0.162847789925206	0.391872833789562
NTRK1	57.4964142791654	-1.130759548821	0.442783513054524	-2.55375260253142	0.0106568946678173	0.0682305401305105
INSRR	49.3581866005786	-2.00454082419707	0.609875486094604	-3.28680340479553	0.00101331549204311	0.012296934869324
PEAR1	479.97419496786	-2.19032584311254	0.636235583174513	-3.44263335946074	0.0005760797497198	0.00802811715441247
LRRC71	106.25673279025	-2.14263618787942	1.00505366482567	-2.13186246950413	0.0330181543147832	0.144011000053731
ARHGEF11	3551.1279644606	-0.104639979705549	0.212114021402954	-0.493319484555733	0.621786863047838	0.808592932751291
MIR765	5.68068155265063	-0.0629719049024819	0.542195469660778	-0.116142440182837	0.907539653982669	0.95707389609312
ETV3L	4.8497182716813	-3.25976364788155	1.33427750063664	-2.44309271971249	0.0145619955370017	0.0840858880812908
ETV3	1278.41929893071	-0.250241034344869	0.260155204142565	-0.961891326255142	0.336104196033397	0.58781256745636
CYCSP52	0.0113491610741377	0	4.15102635942377	0	1	NA
FCRL5	61.7341775978895	-1.88492443669506	1.15172550132794	-1.63660910045123	0.101712172892277	0.29450637487611
FCRL4	1.25378707122894	-3.10854817973374	1.82058434200392	-1.7074453009478	0.0877393164286938	0.268438760274929
FCRL3	62.6307648269983	-1.67933546447392	1.11636818400197	-1.50428459762605	0.132508103205764	0.346780946008764
FCRL2	21.3505516852391	-3.02216883051067	1.15083671893466	-2.62606222132738	0.0086379025887578	0.0586070076206587
FCRL1	23.7165554678256	-4.19437793591962	1.18518143366605	-3.53901758564122	0.00040161909697065	0.00607270464534436
CD5L	43.0146639325135	-1.34162322538055	1.2461237537004	-1.07663722916489	0.281642365268114	0.534138278261299
LOC105371458	0.0379945597192709	-0.292761029738657	4.15066744170648	-0.0705334825905237	0.943769051649414	NA
KIRREL1	3685.22380334375	-0.579723540542038	0.467183665538364	-1.24089000387886	0.214646385978709	0.459851554709725
KIRREL1-IT1	10.3100670043828	-3.41419121150497	1.02169621809173	-3.34168919395806	0.000832702455825906	0.0105613050171022
LINC01704	3.02300206792282	-1.95469901372559	1.38620184084469	-1.41011139657302	0.158506792643147	0.3856165545231
CD1D	89.0943747359854	-0.77987991529112	0.564082970527091	-1.38256241730252	0.166799079474973	0.397083382183416
CD1A	6.30186570917971	-0.500155788063342	1.46563426815941	-0.341255522560517	0.732911228151251	0.87112461110752
CD1C	26.1883391764166	-2.23932338967657	0.952407839361002	-2.35122318100511	0.0187118067723194	0.0995363528673172
CD1B	2.82540579150788	-2.06510632000714	1.41258297860556	-1.46193629067067	0.143758669028654	0.363933683418941
CD1E	6.56395219899657	-2.07452582037033	1.17180951406237	-1.770360963514	0.0766670283298981	0.247099973941237
OR10K2	0.0113491610741377	0	4.15102635942377	0	1	NA
SPTA1	5.46353218363157	-2.64012490934895	0.938823744893351	-2.81216247853729	0.0049209638867668	0.0390545261210922
OR6K2	0.019551516454963	-0.0572387465937128	4.15102635942377	-0.0137890588104236	0.988998271509636	NA
OR6K3	0.019551516454963	-0.0572387465937128	4.15102635942377	-0.0137890588104236	0.988998271509636	NA
OR6K6	0.019551516454963	-0.0572387465937128	4.15102635942377	-0.0137890588104236	0.988998271509636	NA
OR6N1	0.0326136507585663	-0.268603919321359	4.15071196586107	-0.0647127339913205	0.948402723816936	NA
MNDA	448.189989167942	-0.411357572244348	0.729545630163289	-0.563854480428148	0.572853170999778	0.779393535512489
PYHIN1	46.1094733787555	-0.359353843218049	1.01639976457324	-0.353555614378691	0.723671943009227	0.866069652410332
PYDC5	0.0345924836323925	-0.0572387465937128	4.15102635942377	-0.0137890588104236	0.988998271509636	NA
IFI16	1309.32234842287	-0.517096156026962	0.519612920734628	-0.995156462421859	0.319660173033153	0.572772933800437
AIM2	68.7340890316362	-0.607187128848566	0.872257618165523	-0.696109860439584	0.486360031846584	0.717170247717496
CADM3	240.905856362985	0.376595736801109	0.948096928489518	0.397212273855893	0.691210931932066	0.848656996414681
CADM3-AS1	4.88239280718189	-0.845269118736897	1.27246933850628	-0.664274645492939	0.506514545606607	0.733387283387325
ACKR1	121.047990147654	-0.57661157197534	0.832779566446651	-0.692393996211575	0.488689935141737	0.719082748725445
FCER1A	19.6565174238883	-1.44720953691935	0.970501795662978	-1.49119717592147	0.135909734916868	0.351821692701765
OR10J3	0.117309098729778	1.60647129464357	4.12301210110057	0.389635357658725	0.696806202832295	NA
APCS	0.0309006775291007	-0.0572387465937128	4.15102635942377	-0.0137890588104236	0.988998271509636	NA
CRP	0.540138078919846	-1.29602585253006	1.69789068652544	-0.763315249217982	0.445275409885117	NA
DUSP23	710.723799318991	-1.04497954731191	0.567380809369954	-1.84176047207572	0.0655101943252099	0.225192229653687
FCRL6	24.4029025600164	-0.128255163389696	0.853037224905992	-0.150351191771062	0.880487546773349	0.944053900770279
SLAMF8	547.081676004203	-0.35170944744898	0.701866476158712	-0.501105921704471	0.61629657949745	0.805226903229703
SNHG28	55.0868371784136	0.121700097786783	0.567292555189959	0.214527930383348	0.830135388628905	0.920308484695993
VSIG8	7.38598438001722	1.89582776935827	0.778983030189997	2.43372152650857	0.0149444875629183	0.0855173933649726
CFAP45	103.907647816903	1.48914258433891	0.799924371896209	1.86160421741985	0.0626588983946837	0.218862327329016
MIR4259	0.0559829786550846	-0.653431319347765	4.15066744101758	-0.15742801094842	0.87490753914563	NA
TAGLN2	5510.31036035834	1.01322568843224	0.361655424483499	2.80163276931153	0.00508447145533544	0.0399161046772728
IGSF9	1047.78036298393	-0.307723783305215	0.697550307054091	-0.441149233529551	0.659104962816178	0.830401072781138
SLAMF9	19.3495793434273	0.21689661728954	1.0059806747337	0.215607141108307	0.82929398892325	0.92008083917046
LINC01133	142.750626610733	-4.83784205706338	1.29011218915822	-3.74993903454243	0.000176877567630645	0.00323872528476771
PIGM	841.75862790381	0.394918964279997	0.23823823998733	1.65766404377819	0.0973852951121363	0.286984399476183
KCNJ10	661.149749713635	1.5097262277505	0.953158958402918	1.58391862599723	0.113212238166175	0.314650844591989
KCNJ9	34.5707400098809	-1.50356778799696	1.06008140008195	-1.41835125857384	0.156088238382195	0.382042030052664
IGSF8	1849.64207363046	0.443896031106088	0.319434964061508	1.38962881665207	0.164641620564535	0.394260443991755
ATP1A2	4275.06161614134	1.62447591108403	0.741211015463923	2.19165106453157	0.0284047117260134	0.130743622195808
ATP1A4	8.22440314468925	1.43433051204134	0.797062656798342	1.79952040132302	0.0719363997027739	0.238521451075017
CASQ1	319.714712049604	5.76440012749104	0.759235460983152	7.59237472921323	3.14095092281282e-14	2.19846300397396e-11
LOC729867	41.7693257984929	-0.13875485140848	0.386629240878233	-0.358883490274291	0.719682250869159	0.863937232606308
PEA15	9901.2396002892	1.07058334436007	0.280179063775749	3.82106831942642	0.000132874833441191	0.00262818426254053
DCAF8	7488.31847428661	0.0901457989831042	0.131098989642183	0.687616275526952	0.491694456260673	0.721448898562624
LOC100287049	4.47876162179886	0.236777513980366	0.585634553273327	0.404309330207599	0.685985265297624	0.845637690230121
PEX19	3449.86227224359	0.0593861221535316	0.230032959030699	0.258163536233111	0.796280698116196	0.902614417360848
COPA	9800.3566859477	-0.212894364786633	0.211489322897959	-1.00664355944509	0.314106093833169	0.566963981698037
SUMO1P3	41.078360537047	-2.05096374589135	0.673425253372146	-3.0455699955136	0.00232239714478475	0.0226376339836206
NCSTN	7566.2506527785	1.17058986270511	0.145911324068906	8.02261147429729	1.03520381032112e-15	1.06961201315941e-12
NHLH1	263.91999056814	1.56769320902467	0.568852619816871	2.75588641840018	0.00585333189783462	0.0444081813069831
VANGL2	5510.93522558146	-0.0139950159040704	0.385160065811924	-0.0363355839462969	0.971014776777751	0.987767399274432
SLAMF6	137.794442976859	-0.522467449888033	0.982571316308042	-0.531734889077747	0.594909624146216	0.793369521871538
CD84	655.298599298185	-0.804840017506028	0.661743196289815	-1.21624222510864	0.223892662915798	0.471286670542004
SLAMF1	47.5565151003568	-1.07858383662688	0.872805352926979	-1.23576675258672	0.216545276729117	0.462415058996987
CD48	431.394421613522	-0.780181181309155	0.7140077469918	-1.09267887441859	0.274534818362274	0.527338423792492
SLAMF7	343.237768979582	0.112344263589883	0.832543104291831	0.134941077537894	0.892658461376416	0.950504588713447
LY9	41.2649079052067	-0.340557260584489	0.874619425491661	-0.389377654621663	0.696996799381985	0.851391766958254
CD244	52.2434097882584	0.245560094156855	0.934148931216162	0.262870390310421	0.792650479019921	0.900770884994325
ITLN1	4.79408831838033	-0.707426039794442	1.68835099458116	-0.419004130103845	NA	NA
LOC101928372	0.626047366156149	-0.230212392420524	2.0501094947287	-0.112292730223655	0.910591305788491	NA
ITLN2	3.58728425221511	-0.261765373891733	1.20205326555892	-0.217765203416356	0.82761205756139	0.919060669684582
F11R	1111.4660640153	-0.579306804070862	0.515115683546456	-1.12461496043464	0.26075223139624	0.512993192205605
TSTD1	442.103180369301	0.202392481971414	0.855085081404795	0.236692799784214	0.812895121203971	0.910687646627621
USF1	3701.48067300138	-0.271798646893723	0.187151318002487	-1.45229352266764	0.146420007757988	0.368051590400003
ARHGAP30	958.353753859554	-0.274847741361124	0.63667501434296	-0.431692362931445	0.665965018774745	0.833971258693689
NECTIN4	30.3342835569221	-0.797091799093321	0.551991004175056	-1.44403041546767	0.148730419877988	0.371733330763802
KLHDC9	436.468778174147	0.962679775497595	0.574681522530359	1.67515352026433	0.0939041143497769	0.280371195740254
PFDN2	3050.32742424474	-0.0655840843617275	0.426842236778126	-0.153649472125267	0.877886126949797	0.943362380277174
NIT1	2134.51519088941	0.0905362452435884	0.158196830178259	0.572301260028855	0.567117896250149	0.775573447777535
DEDD	2239.98148437729	0.0287336926173947	0.147820739102427	0.194382011562564	0.845876773983146	0.928600089077854
LOC112543491	21.8710197729271	-0.788199146532741	0.339000475911545	-2.32506796461963	0.0200683263079713	0.104447719892147
UFC1	5555.23147410466	-0.259736192931898	0.306563939311986	-0.847249658635058	0.39685597973542	0.643903972487456
USP21	2393.92474512766	-0.30335378251354	0.173984453108136	-1.7435683309301	0.0812343895496227	0.256307079314776
PPOX	1859.18510655326	-0.393777328497435	0.308184375838603	-1.27773293965966	0.201343606651536	0.443202012963416
B4GALT3	1992.61105910705	0.0691539906736256	0.199710444006329	0.346271277988016	0.729138851821911	0.868848086486453
ADAMTS4	618.722056726774	-0.418763953889629	0.519951875338866	-0.80538983269694	0.420594757065596	0.663608587984842
NDUFS2	6604.7509452959	-0.280177141237089	0.220886161239119	-1.26842324419675	0.204646845164729	0.446971807088506
FCER1G	2019.69270404181	-0.656854192875163	0.556917988002935	-1.17944510147821	0.238220984871064	0.488094327642338
APOA2	1.99033376064157	-1.95368990004329	1.20775406663789	-1.61762229083767	0.105744022204818	0.30180995721284
TOMM40L	852.702911828295	-0.0260127191341141	0.215773674338091	-0.120555573861876	0.904043059025992	0.955652428989345
MIR5187	0.59455698194094	-0.773317043105502	1.35032551596967	-0.572689350797155	0.566855049159963	NA
NR1I3	0.942773712849718	-0.0448574504184323	1.39001654267537	-0.0322711629978842	0.974255805816318	NA
PCP4L1	23.893492960238	-0.459864832461209	0.727786978332402	-0.631867354256473	NA	NA
MPZ	128.022295557454	0.838867910929139	0.524755234968044	1.59858893257201	0.109911970484109	0.308840965496528
SDHC	3298.10936325186	-0.200090600501037	0.219504707754235	-0.911554939063382	0.362003052340106	0.61212143311063
CFAP126	193.115921822297	2.17342331201712	0.814594122990304	2.66810580960083	0.0076280231007584	0.0537030646464165
FCGR2A	1573.84193458273	-0.432355639318532	0.555727475980943	-0.777999393597301	0.436569370705598	0.676883201589565
HSPA6	413.209173969826	0.266163062050677	0.530064789728169	0.502133073557239	0.615573916776608	0.804718812279723
FCGR3A	4105.28851960402	-0.153445428822048	0.64791673101357	-0.236828934147148	0.812789503801552	0.910685604685312
FCGR2C	167.37815845844	0.338205734233505	0.745602210896645	0.453600766321207	0.650116201843694	0.825925951785592
HSPA7	612.222517646353	0.277995202009653	0.72556007575203	0.38314567091018	0.701611758130613	0.85395041313962
FCGR3B	96.9900769700744	-1.78659171886698	0.994364267298364	-1.79671753865518	0.0723804731713502	0.239498036141828
FCGR2B	333.136310814525	-0.140388552215395	0.773882439480112	-0.181408111947477	0.856047252103912	0.933408766167321
RPL31P11	0.387332499788054	-1.27391953632598	2.02398996846392	-0.62941000507666	0.529080669549246	NA
FCRLA	27.449936061618	0.673838770226733	0.934224933564597	0.721281081265576	0.470736594467467	0.705784274645328
FCRLB	69.820451883031	1.39778596063258	0.432684845608162	3.23049437672797	0.00123576335253245	0.0141198489853865
DUSP12	1261.34162382363	-0.388009392963849	0.195072126276536	-1.98905605003661	0.0466950166663002	0.181758791255222
ATF6	2410.7802736327	0.291014893709841	0.204057239750026	1.4261434392935	0.153826942081594	0.379159035475
OLFML2B	1093.09666572847	0.0980488512168641	0.512790550798978	0.191206431288748	0.848363865136144	0.92956743904105
NOS1AP	107.953146501108	2.21155633473641	0.651630218051358	3.39388240979658	0.00068909274578058	0.00917296588831106
MIR4654	0.019551516454963	-0.0572387465937128	4.15102635942377	-0.0137890588104236	0.988998271509636	NA
MIR556	0.311710874581583	0.2815501058413	1.86781587723746	0.150737612455527	0.880182701769024	NA
SPATA46	0.0726723224871664	0.817082056392081	4.14022156097266	0.197352253824823	0.843551890678342	NA
C1orf226	587.107201445561	1.08914326839785	0.632633972738731	1.72160098150095	0.0851418252797065	0.263990758062171
SH2D1B	13.1333411596049	-1.12112038674298	1.34824206030361	-0.831542361533003	0.405667307745691	0.651578151118958
UHMK1	2536.42122947089	0.398472477860942	0.428078648838799	0.930839412201085	0.35193663916011	0.603249384724271
UAP1	2932.41475356669	0.917714411299291	0.32998297245554	2.78109626224104	0.00541756703525892	0.0418477641619965
DDR2	3650.97703107332	-1.71151396255672	0.684935975559639	-2.49879408240791	0.0124616698029885	0.0759745185122911
HSD17B7	813.334681934451	0.110479661885395	0.324461966112389	0.340501117000339	0.733479181744622	0.871346748777133
CCDC190	20.4698066041486	1.26730960315899	1.20569129044285	1.05110621035796	0.293209812103274	0.545164224765795
RGS4	416.143718937581	0.823083319417147	0.698609460288705	1.17817373826716	NA	NA
RGS5	5698.98034031549	-1.30240211299409	0.548662323973554	-2.37377719607528	0.0176071714251925	0.0954623702108515
LOC101928404	7.96450825604218	-4.58526535466252	1.62639143464116	-2.81928769237166	0.00481303587563846	0.0384228301801336
NUF2	1141.44841616763	-0.531093698985735	0.348650662197147	-1.52328320743422	0.127687866540138	0.339105614629594
PBX1	5830.93820624427	2.9744622875068	0.67829995529116	4.38517246581568	1.15893919208616e-05	0.000367104563355991
LOC100505795	0.0224510335213208	0	4.15102635942377	0	1	NA
LMX1A	529.133762402802	-4.60390662989005	1.30846650710632	-3.51855137665817	0.000433909788958878	0.00648861102744985
RXRG	90.1488899312511	-1.73461229953334	1.10727343723649	-1.56656182763903	0.117217146216836	0.321297613942968
LOC400794	1.99903079149063	-0.111968722144806	1.12523082049668	-0.0995073367217077	0.920735462951728	0.964119445920153
LRRC52	9.67209927111967	4.3710843254581	1.36783399465677	3.19562486568769	0.00139528393903768	0.0153757597304416
MGST3	3960.79733719726	-0.156283256015457	0.423505459121438	-0.369023002300057	0.712110579575568	0.859794967204422
ALDH9A1	6579.96250268438	0.487248556745112	0.3339455285316	1.4590659706917	0.144546951154435	0.365332527215951
LOC440700	6.74269006586692	-0.298134753892939	0.658056494600049	-0.453053432857825	0.65051026616451	0.825925951785592
TMCO1	4593.95565003733	0.271988876672611	0.169411580788691	1.60549163998337	0.10838565151952	0.306377262463593
LOC100147773	40.7827205639437	-0.0411570861204668	0.26013311931708	-0.158215479168955	0.874287006766525	0.94164000162911
UCK2	2770.90329936432	-0.467718760517221	0.233891302263904	-1.99972703555041	0.0455297471720608	0.178676877218191
FAM78B	138.536850783744	0.315110226794878	0.514363175947546	0.612622056807218	0.540126270468242	0.756892408696789
LINC01675	0.276941266897861	0.00876358703322739	3.77562852461749	0.00232109355464604	0.99814803695147	NA
FMO9P	0.103060462610226	0.0439473869196743	3.37857319045535	0.0130076764486938	0.989621668458832	NA
POGK	4004.92384816729	0.318261084702471	0.185821730180964	1.71272264224712	0.0867635775643426	0.266732233776014
TADA1	1269.30735127923	0.0204058169640224	0.307410019087624	0.0663798044858321	0.947075448421101	0.975627549724211
ILDR2	3770.56624787361	3.76904155624219	0.684957693918114	5.50259029091624	3.74251448574622e-08	3.44089319117464e-06
MAEL	131.486935292054	1.27584103684219	0.793926840387264	1.60700076120346	0.108054201126061	0.30567927718817
GPA33	38.9469241378196	0.13040727811851	0.891615836781352	0.146259490622405	0.88371654370119	0.945926770520863
DUSP27	15.197889081939	0.408607351622177	0.824938747037719	0.495318413748232	0.620375374940351	0.807783538493503
LINC01363	12.8071549019494	0.314078315750261	0.954864867508435	0.328924360333623	0.742212861014478	0.875246448820225
POU2F1	2646.65099669861	0.0928241611518407	0.267571883879873	0.34691298579605	0.728656690547776	0.868559735840556
CD247	222.675810314996	-0.780454573690749	0.691766344300042	-1.12820547012943	0.259233154304623	0.510838341849215
CREG1	5850.46530304143	-1.07102642362566	0.515261757585811	-2.07860647109502	0.0376535357203522	0.157784167257668
RCSD1	641.378844639495	-0.429445266818224	0.482010874133547	-0.890945183737164	0.372958578608815	0.622241062220257
MPZL1	4917.68796660408	-0.315098253221482	0.2073232710701	-1.51984025524535	0.128551129045512	0.340657351982111
ADCY10	19.9089035443568	0.0516268156057018	0.37944176533734	0.136059918337675	0.891773913330667	0.949984507716512
MPC2	2298.54486069457	-0.570217583143753	0.258660336008899	-2.20450337280988	0.0274889630141747	0.128059828865049
DCAF6	2872.08157719866	-0.534053997640511	0.258631127445348	-2.06492545161008	0.0389300544828747	0.161263771604759
MIR1255B2	0.024929924038334	0	4.15102635942377	0	1	NA
GPR161	2093.1312426174	0.0896376756048859	0.42382679578682	0.211496008501484	0.832500246527648	0.921418929765896
TIPRL	2646.8812981253	-0.118333504753601	0.276539216891091	-0.427908584120289	0.668717677168188	0.835579392985623
SFT2D2	168.807674988529	-0.268641537757388	0.354589292792877	-0.757613225265398	0.448682560479739	0.687099597522011
TBX19	271.693377749278	0.211992263807918	0.266326757348892	0.795985600238452	0.426040405104127	0.668137113174685
MIR557	0.0620399132776217	-0.653430942689156	4.15066744170648	-0.157427920175775	0.874907610679771	NA
LOC100505918	0.19766799993245	0.312502491594767	2.70553372904672	0.115504932812231	0.908044910828796	NA
LOC101928565	0	NA	NA	NA	NA	NA
XCL2	24.6011620490692	0.0970293957163794	1.03201927027788	0.0940189766904772	0.925094082288799	0.96577940789626
XCL1	30.317801055323	-1.22904366764365	0.863444924786392	-1.42341871769957	0.154614809590382	0.380107878823036
DPT	14.5904494039328	-4.38038232812918	1.09346203694178	-4.00597568103994	6.17620037790745e-05	0.00142262415923393
LINC00626	0.373247886301138	0.462980199820808	2.30989223900589	0.200433679113992	0.841141421743159	NA
LINC00970	0.356353917025618	-0.0572455736003535	2.00815667813993	-0.0285065275152623	0.977258161941919	NA
LOC101928596	0.135119240338548	0	4.15102635942377	0	1	NA
ATP1B1	2213.97091432318	-0.350539312508291	0.60929589129638	-0.5753186875468	0.56507578519647	0.774057164026401
NME7	951.614237039821	-0.095882362333793	0.270396475246806	-0.354599157575097	0.722889907356371	0.865871664908559
BLZF1	847.434135584264	-0.340040287239588	0.305238712560798	-1.11401428864256	0.265273056818357	0.517681446466999
CCDC181	405.286630792585	0.586987974677176	0.571755149943563	1.02664221692645	0.304588967278008	0.557793845027108
SLC19A2	581.356268303502	-0.214276782217197	0.38580138230915	-0.55540698411882	0.578616316559031	0.782652195337178
F5	414.420258675498	-0.874091768518341	0.866066242110637	-1.00926664268561	0.31284677326453	0.565900021996956
SELP	42.0328092994505	-0.781109072063133	1.08295956674067	-0.721272608924821	0.47074180611136	0.705784274645328
SELL	409.654064462192	-1.19559805619635	0.930429777222297	-1.28499547785936	0.198793864282525	0.44005603623773
SELE	50.839333387112	-1.25288458684806	0.950055718618606	-1.31874853473834	0.187253195000429	0.42517997332768
METTL18	370.008537857237	-0.421256126356863	0.187871895434702	-2.24225196313771	0.0249450924744416	0.12054757606023
C1orf112	621.544987681859	-1.09328085848093	0.212810307232438	-5.13734918528555	2.78640921956179e-07	1.8319316835386e-05
SCYL3	677.888850147756	-0.33403247111448	0.206717549055629	-1.6158883105981	0.106118463396756	0.302331725155307
KIFAP3	2942.46198709168	0.10819477123421	0.239979313729819	0.450850406864739	0.652097368755731	0.826739078689002
METTL11B	1.1084931748012	-2.57672367297688	1.56242629830162	-1.64918094106443	0.09911057129865	0.290529745479345
MIR3119-1	0.0200209700359088	-0.653431319347765	4.15066744101758	-0.15742801094842	0.87490753914563	NA
LINC01681	0.62244009804857	-3.10481892321373	3.37223919280746	-0.920699495408243	0.357207339715502	NA
LINC01142	0.754270359321725	-0.568838633911625	1.996112458208	-0.284973239645174	0.775664643904766	NA
LOC101928650	7.88655222132122	-2.44231827332194	0.767064404183922	-3.18398071922047	0.00145264687817637	0.0158708620154436
GORAB	791.232926906046	-0.700637163137207	0.288423085067366	-2.42919932353391	0.0151322105628139	0.0863367617123158
PRRX1	4250.69398460467	-1.7440883487999	0.581789772043229	-2.99779822989104	0.00271937646631576	0.0253675969759757
MROH9	0.428504865810467	-0.671050241891127	1.68948709087144	-0.39719169534761	0.691226105746126	NA
FMO3	123.535682879821	-3.19117765188007	0.868809797038516	-3.67304519672514	0.000239677070982268	0.00408203538946095
MIR1295B	0.311961462370641	-2.25333068137587	4.13961951639441	-0.544332799778301	0.586212479912731	NA
FMO6P	1.19120342570119	-2.37639104117493	2.02878968821113	-1.1713343452915	0.241464411256186	0.491721707689978
FMO2	53.2960694748346	-5.00449705692379	1.33326062526293	-3.75357747922455	0.000174328615272098	0.00322072536738475
FMO1	228.672119094979	-4.8454966374245	0.75467572286361	-6.4206340427095	1.35707913669583e-10	2.94459031080261e-08
FMO4	253.28664772155	-0.838549580326832	0.426824715861357	-1.96462282797891	0.0494579078386149	0.188899433952168
TOP1P1	64.2973797116013	-0.503751566527453	0.43935331961301	-1.14657507759624	0.251557281639538	0.503068193273244
PRRC2C	8275.88692541057	-0.207901966461786	0.285794133956394	-0.727453582002168	0.466948140776115	0.702433855542216
MYOC	171.671889795619	0.788893250074161	1.26427622480012	0.623988045174927	0.53263543621313	0.751707522148239
VAMP4	1297.84413891031	-0.0488719834382194	0.317832563592195	-0.153766445092537	0.877793892063285	0.943356704803822
METTL13	2107.68646398483	-0.424793455942045	0.199646134799866	-2.12773193113844	0.0333593158707258	0.145056199551705
DNM3	1296.39643104414	-4.85491079798694	0.591206653522836	-8.21186765923197	2.17774227106433e-16	2.62514732208633e-13
DNM3-IT1	0.839007874016686	-1.58255463263704	1.09290171460574	-1.44803014899463	0.147608618993361	NA
DNM3OS	4907.5255844853	-4.77919751731249	0.90631595213077	-5.27321350360929	1.34055455815362e-07	9.99565388412962e-06
MIR3120	1.13197876800608	-4.15742305646955	1.63967676772535	-2.53551379046307	0.0112282507432981	0.0705970978348546
C1orf105	4.87401075936222	-2.53859430851162	1.36787694924158	-1.85586452781381	NA	NA
PIGC	1704.99348502282	-0.914764479237769	0.204676050162905	-4.4693283777447	7.8465588576536e-06	0.000269073872030335
SUCO	3225.1454030131	-0.88158130438857	0.338471506685479	-2.60459532627002	0.00919828293384433	0.0613162344388799
FASLG	60.8106010698365	0.866337247883922	1.07309387214282	0.807326619202443	0.419478331684037	0.662674979314178
TNFSF18	8.33053477337493	0.0103220419754766	0.686956953341823	0.0150257478656606	0.988011638873411	0.995219011423916
TNFSF4	122.382543980872	-0.402324891048985	0.443938736620978	-0.906262188587698	0.364797093815393	0.61483356700376
LOC100506023	34.6124857099456	-0.256534731103692	0.321777624379287	-0.797242293023175	0.425310327738758	0.667417624305747
LOC101928673	47.1898982044177	0.0440338692063816	0.28228191418873	0.155992527303542	0.876038911463597	0.942318033775007
PRDX6	10070.3355005411	0.0528751874769266	0.279820390637862	0.188961166684084	0.850123252918879	0.930365303695284
SLC9C2	51.0466727454921	0.546808070658504	0.611140703228568	0.894733516798662	0.370929557285118	0.620016141589438
ANKRD45	249.635460016994	1.31266692670489	0.562968758061318	2.33168698601551	0.0197171639421469	0.103040227171653
TEX50	0.0563959669541858	0.777659257770874	4.14123294426597	0.187784475840133	0.851045605758858	NA
KLHL20	850.671800133447	-0.0739918203560671	0.361416503543505	-0.204727287300428	0.837785199754553	0.923969311415335
CENPL	375.207316071448	-0.655261108744579	0.246155989496011	-2.66197507558596	0.00776836304984945	0.0544613704218525
DARS2	1197.66108887403	-0.231082971804158	0.331380209103339	-0.697334860248388	0.485593256730982	0.716908381611815
GAS5-AS1	62.8745483564843	0.365348622009381	0.361177227711794	1.01154943882817	0.311753531347911	0.565036424391059
GAS5	11166.1358178039	0.0766437784524937	0.391617123546185	0.195710998943219	0.844836374985382	0.928165046300396
SNORD81	33.9599124768645	-1.5500821565233	0.670948348247939	-2.31028537527674	0.020872360060774	0.107192536946432
SNORD47	76.1820800527078	-1.83556699782853	0.593538808886794	-3.09258126064446	0.00198423900418136	0.0200531056882753
SNORD80	202.364865967923	-1.20236310136212	0.351745093908641	-3.41827966383636	0.000630183184857016	0.00859441530171435
SNORD79	24.5897095033925	-0.976805246479933	0.563635839498047	-1.73304317793176	0.0830879946527399	0.259910049130804
SNORD78	22.4124723384738	-0.893680360438299	0.559504648170676	-1.59727066318434	0.110205387255355	0.309427815354796
SNORD44	38.5732572701285	-1.37893329570306	0.510280757578528	-2.70230314434471	0.00688609475472047	0.0501222690331851
SNORA103	0.0209485860650257	-0.653431319347765	4.15066744101758	-0.15742801094842	0.87490753914563	NA
SNORD77	8.52176165966786	-1.51746845541181	0.990818521814887	-1.53153016622282	0.125638416811654	0.335621887174962
SNORD76	26.8261337843245	-0.696238251926178	0.524974728984632	-1.32623193743591	0.184762883564375	0.421129622396784
SNORD75	3.58857679266825	-0.561791128826453	0.797899358407621	-0.704087705932772	0.481378155837154	0.714121724478398
SNORD74	24.0188176919715	-1.15888377520405	0.45664099148225	-2.53784438283198	0.0111537568440419	0.0703325242667893
ZBTB37	45.0047885520424	0.633628308155745	0.446734000770488	1.41835702467893	0.156086555780479	0.382042030052664
SERPINC1	8.70686982260212	-0.324290563849534	0.511831788115049	-0.633588165838266	0.526349625960469	0.74796870679745
RC3H1	1854.70235341682	-0.250510852521583	0.320035055412177	-0.782760664137082	0.433767670816992	0.674693667622645
LOC102724601	3.71234310468461	0.145802589918457	0.671582198575209	0.217103118914979	0.828127983392045	0.919301721594723
RABGAP1L	2384.61196795009	-0.220854443618732	0.405787832141382	-0.544260882474622	0.586261961272111	0.787806529738173
GPR52	4.52169989324917	-0.297242819248442	0.863836346664599	-0.344096217294099	0.730773927571508	0.870031971492268
LOC101928696	0.320640492264191	0.937433840265108	2.30818658624045	0.406134341934631	0.684643893827219	NA
CACYBP	4657.05579067232	-0.499831612752263	0.255537411748224	-1.95600170375341	0.0504649534005572	0.191208245098247
MRPS14	1916.29897792203	-0.374883971692778	0.240747681893467	-1.55716544701214	0.119431209699868	0.324902004522032
TNN	87.6142504753862	-2.50789917700218	0.825716063351296	-3.03724159951968	0.00238754009160711	0.0230216544250375
KIAA0040	414.564114961943	0.0404597303725535	0.485321096326355	0.0833669310458869	0.933559782154817	0.969983092473769
TNR	6.418021919286	2.49616938433177	1.02846625670133	2.42707951580045	0.0152209194178064	0.0867288627961037
COP1	1946.31763800248	-0.338414857176776	0.130384032152848	-2.59552378914049	0.00944468646178582	0.062574292167276
SCARNA3	2.34953726316849	0.42956415404595	1.00172093627967	0.428826171529691	0.668049731284367	0.835225760265525
PAPPA2	3.41630319376715	2.32813295561006	1.17750076914909	1.97718168565824	0.0480210970056007	0.185204721441081
ASTN1	378.067807188647	0.85423245346817	0.835030949835624	1.02299496040994	0.306310228603816	0.559595801990873
BRINP2	152.040963772637	0.0559060459654126	0.936214491497145	0.0597149974425311	0.952382626819615	0.977794422298983
LINC01645	1.26483801875883	-2.28820950546835	1.15861137208296	-1.97495861045676	0.0482728452033583	0.185957369554022
CRYZL2P-SEC16B	0.48789453977735	1.64100116281115	1.32435956830377	1.23909035135596	0.215312039822943	NA
SEC16B	0.0309006775291007	-0.0572387465937128	4.15102635942377	-0.0137890588104236	0.988998271509636	NA
CRYZL2P	382.0532542451	0.282027588326106	0.503225061940397	0.560440267499058	0.575179171971654	0.7807956502403
RASAL2-AS1	68.8554374412218	-0.251805437597926	0.477041260134289	-0.527848340680305	0.597604602249383	0.794535824730828
RASAL2	1711.62580070395	0.500793941795257	0.480123293374695	1.0430527922844	0.296923842968761	0.549494303633543
TEX35	0.416220663374925	0.685817689209551	1.40040855898183	0.489726862072433	0.624327190922213	NA
C1orf220	131.204173299298	-1.3646770792478	0.577836211223343	-2.36170224839081	0.0181912462388871	0.0974601631830548
MIR4424	0.228225178229315	-1.05040187696356	2.65690782810376	-0.39534750353505	0.692586446019861	NA
RALGPS2	1093.3048473094	-1.15453899531688	0.65094399529966	-1.77363798368767	0.0761230505814168	0.246133581734893
ANGPTL1	706.887133805653	-0.421942067328203	0.949996985979552	-0.444150953692904	0.65693344950064	0.829163049692564
[truncated: 24,117 more rows]
