# Supplementary material for: Imaging and multi-omics datasets converge to define different neural progenitor origins for ATRT-SHH subgroups
Source: Nat Commun. 2023 Oct 20;14:6669. doi: 10.1038/s41467-023-42371-7 (PMC10589300; doi:10.1038/s41467-023-42371-7)
Supplement: Supplementary file 8 — Supplementary Data 6 [file 41467_2023_42371_MOESM8_ESM.xlsx]

## Sheet: Supplementary Table 6
#Supplementary Table 6:	Differentially expressed genes between BG/IV SHH versus CAL SHH
#
symbol	baseMean	log2FoldChange	lfcSE	stat	pvalue	padj
LOC102725121	0.536779861036921	-0.121679377682984	1.69339861182193	-0.0718551301704852	0.942717198634137	NA
DDX11L1	0.822780868782183	-0.473253039226392	1.57520369780388	-0.300439263751217	0.763842118023859	NA
WASH7P	2857.32319053915	-0.64896934590129	0.478058258578032	-1.35751100259543	0.17461889986822	0.384153730032157
LOC729737	549.888662210087	0.123217672480549	0.623485816971884	0.197627065646797	0.843336857111414	0.924519880019403
LOC100133331	550.18042873228	-0.405376015624893	0.264631481293091	-1.53185106187696	0.125559192232794	0.31696933089788
LOC101928626	0.172349084772808	-0.538657598672188	3.41184223854254	-0.157878811800598	0.874552294387094	NA
LOC100288069	61.8924949143137	-0.0320158255479904	0.495156207567057	-0.0646580312610836	0.948446279063532	0.974426474653729
FAM87B	22.2713145622777	0.522716182079993	0.48631098419135	1.07485991283783	0.282437451835253	0.512160285579858
LINC00115	113.525397666681	-0.344713340868728	0.242768688658401	-1.41992504376779	0.155629504091916	0.359855050455882
LINC01128	965.124797616933	0.115477841823599	0.266830835541923	0.432775475851835	0.665177891438464	0.823318293120984
FAM41C	4.2203516900922	-3.3154033362138	0.955463721660956	-3.46994162211662	0.000520571496520446	0.00684046453264696
LINC02593	268.559100502306	-1.37318224575978	0.707005492360141	-1.94225117145242	0.0521067010266955	0.181342051216681
SAMD11	673.09733004187	-1.99406109764951	0.624748669009276	-3.19178126591559	0.00141398367344833	0.014403345699564
NOC2L	5497.43634080156	0.172365172339255	0.209139975580479	0.824161769460123	0.40984764645447	0.635833697970401
KLHL17	1045.34996791903	-0.206511286836474	0.293547875954058	-0.703501213099543	0.481743451027704	0.695710025240231
PLEKHN1	30.8631256816229	0.781861919426784	0.640050027610866	1.22156376173479	0.221872639571466	0.443703436118025
PERM1	27.470290686829	0.223971260873821	0.549809750762414	0.407361383757277	0.683742584771913	0.835878068817313
HES4	2513.3519401336	1.53301956041746	0.607786372948311	2.5222999867222	0.0116590232713147	0.0650525034301613
ISG15	6245.67112563992	0.9446147293357	0.678358289630694	1.3925011955702	0.163770679857507	0.370598439865345
AGRN	8447.04133850096	0.758220343845125	0.305260356868473	2.48384805555285	0.0129971251791233	0.0704069044186071
LOC100288175	70.2802234498962	-0.219014252215763	0.610082207481678	-0.358991377768284	0.719601539490242	0.857271248204375
RNF223	0.995786763985511	-1.44101548670728	1.05333683516892	-1.36804812914018	0.171297011448436	NA
C1orf159	990.358229295217	-0.241977458832042	0.294891584226344	-0.820564138738907	0.41189458145867	0.637392213321816
LINC01342	3.72618940279453	6.41901401614087	1.67630499182734	3.82926379592983	0.000128527177883583	0.00232378890754905
MIR200B	0.0878056950161151	-0.532232095942426	3.70850133572705	-0.143516759941542	0.88588207574515	NA
MIR200A	0.111679043282675	0.00671180782697662	3.71010982345302	0.00180905907004389	0.998556580485744	NA
MIR429	0.205905241186235	-0.147686331663122	3.70946527369116	-0.0398133749116256	0.968241913048909	NA
TTLL10	8.88620413701325	-1.92265564153668	0.870138030825684	-2.20959844694094	0.0271330431978467	0.11674529927773
TNFRSF18	62.0982406083109	0.892643266554868	0.652089745529733	1.36889634083989	0.171031679734191	0.379696416183683
TNFRSF4	99.9523279203484	-0.353090451366448	0.48861039804426	-0.722642114821437	0.469899787019736	0.686176907079264
SDF4	7521.55643877333	0.923159095920564	0.200126127088715	4.61288642992293	3.97115310224505e-06	0.00014959185611441
B3GALT6	2429.03433338444	-0.0779917710224485	0.274397230676397	-0.284229439306645	0.776234556097759	0.889425818019411
C1QTNF12	142.527661748725	0.0729264653399146	0.41910765371569	0.174004136391615	0.861862211453388	0.934477187142303
UBE2J2	2806.16940220421	0.01103679440728	0.219754138736289	0.0502233744981906	0.959944384900037	0.980611031415194
SCNN1D	1708.94474939564	-0.40516158467561	0.345940859662536	-1.17118742513054	0.241523448702957	0.46680299827689
ACAP3	4028.05541428348	-0.280341153476091	0.379782491772864	-0.738162394394302	0.460415771859826	0.678325647072122
SNORD167	72.4514199810887	-0.622270528215955	0.483197116068556	-1.28781920984741	0.197808903695914	0.414252121021324
PUSL1	511.177612756074	0.227016138024265	0.354462975272338	0.640450918321854	0.521879488630537	0.727393545930364
INTS11	6136.24011359355	0.0345307327227929	0.254840907916831	0.135499174779515	0.892217216671188	0.949096791451199
CPTP	939.062335287513	0.0721995246528011	0.289794078480096	0.249140786559447	0.80325188080769	0.903924752635545
TAS1R3	32.1752778524813	-0.394919641514431	0.449330374920131	-0.87890706606387	0.379451667102942	0.608361880550287
DVL1	3188.78995088414	0.372419986204623	0.220804048632485	1.68665379331198	0.091669941805353	0.260852827828784
MXRA8	1759.33223169533	0.0664813675879183	0.667091259115036	0.0996585799611773	0.920615385176252	0.962027051990365
AURKAIP1	4221.00058708128	-0.108561652528029	0.405005097523813	-0.268050089225472	0.788660763345291	0.896543603614223
CCNL2	21365.2308074502	-0.323828517001872	0.205031081357157	-1.57941183774851	0.114241623875076	0.298599501989478
LOC148413	1114.48316672279	-0.0456600561278549	0.176795027996524	-0.258265499009128	0.796202011027553	0.900626820090263
MRPL20	4445.19588497384	-0.136966479204034	0.297935214458543	-0.459719001169272	0.645717929038409	0.810529450139068
ANKRD65	174.23599868002	-0.0285859619069415	0.47382113231643	-0.0603307027848032	0.951892249189018	0.976148678535888
TMEM88B	23.7575913802273	1.5012285459429	0.800506165483608	1.87534913617557	0.0607447076949763	0.199918336560375
LINC01770	60.1064553529115	0.588108096844633	0.40076719265976	1.46745568902872	0.142252134813445	0.341508181471988
VWA1	3375.01663865172	1.81061944176868	0.454497737846534	3.98378097622139	6.78273901522728e-05	0.00141660510384235
ATAD3C	341.791207390419	1.87723596493523	0.6159664336577	3.04762704972076	0.00230655998489603	0.0207958390000038
ATAD3B	2784.16619098042	0.273590019782252	0.274850897081232	0.995412504334641	0.319535679446869	0.550961944335363
ATAD3A	1985.74951251503	0.209531628227105	0.265573768924866	0.788977123288048	0.430125377378081	0.65382016939753
TMEM240	301.606594303606	-0.657190106514835	0.361980680454979	-1.81553917653507	0.0694410911179856	0.217862826515463
SSU72	5821.35870914206	0.10801718066282	0.288427392423315	0.374503890754892	0.708029462462339	0.84978597405742
FNDC10	746.450751574351	-0.798960787791126	0.548007494769235	-1.45793770234396	0.144857715285768	0.345184542222537
LOC105378586	16.1117586919337	-0.853142290215344	0.409319059264781	-2.08429651858323	0.0371332038328386	0.144023589408713
MIB2	3047.90598413307	-0.102517631990554	0.302576773678011	-0.33881527238323	0.734748895381979	0.866066513071261
MMP23B	5.07596243377221	-1.03668933497884	0.626074821393132	-1.65585533798024	0.0977511180310741	0.270994210614774
MMP23A	12.754828550411	-0.537624952697074	0.549368539231326	-0.978623481878514	0.327766052421428	0.558783154321032
CDK11B	1547.95406676063	0.0940760034819964	0.213014482922618	0.441641348471931	0.658748757943739	0.819041077301107
SLC35E2B	5325.18192956485	-0.410911167992363	0.219552807688849	-1.87158238748059	0.0612644019377651	0.200973772048898
CDK11A	1326.29631756782	-0.049703310480617	0.285576780860654	-0.17404534896298	0.861829822750626	0.934477187142303
SLC35E2A	3697.82073807396	-0.504996371731669	0.260402570361378	-1.93929104090966	0.0524659091900904	0.182259951204494
NADK	3601.80253792999	0.252989316148295	0.155594150656608	1.62595647124702	0.103958915580016	0.281625929053623
GNB1	21420.2053589576	0.203303678207464	0.141100013813918	1.44084803900572	0.149627618397904	0.3522760358551
CALML6	141.402684373044	-0.0729466894232954	0.442347785827623	-0.16490800171366	0.869016394175931	0.937619179424979
TMEM52	121.857320471605	-0.275506794386846	0.525793118733217	-0.523983263703829	0.600290180531078	0.781903583632423
CFAP74	217.070214270109	-0.0101326355079159	0.629536488250351	-0.0160953903340491	0.987158291020352	0.993947725190242
GABRD	411.262040449925	-1.25210402657393	0.643734774497355	-1.94506196678843	0.0517675207036164	0.180551664586076
LOC105378591	1.90225391462068	-2.59814512940083	1.16271944961798	-2.23454172909421	0.0254474500573408	0.111875937150929
PRKCZ	1413.71712105298	-0.72311450023667	0.425505414829254	-1.69942490749933	0.0892391522450124	0.256239842648551
PRKCZ-AS1	133.762919515209	-0.466221143693918	0.379295862671273	-1.22917539993834	0.219006050139761	0.440004993792902
FAAP20	4406.47217574511	0.0652594945063351	0.3871660136596	0.168556877938444	0.866145201553509	0.936076532760844
SKI	4799.37675603779	0.274807573139318	0.236445164189147	1.16224653645055	0.245135336543091	0.470908534185314
MORN1	510.780018207988	-0.379400751498149	0.197180316415966	-1.9241309598965	0.0543381702694033	0.186201957517128
LOC100129534	325.853505516378	-1.07677633476339	0.334757044854523	-3.21659051337167	0.00129723606416425	0.0135060296754028
RER1	6501.33141840049	0.194099477011949	0.172305918977522	1.12648177244143	0.259961651620755	0.487484677140539
PEX10	1974.21758031931	0.459790171404437	0.202426397415705	2.27139433035607	0.0231231173278627	0.104964698692062
PLCH2	119.311088214194	-0.978642632550171	0.758939628152625	-1.28948680006648	0.197228902409772	0.41324150981095
PANK4	1249.61216679822	0.240189094500385	0.134427714705857	1.7867527914608	0.073977452499936	0.227708826214607
HES5	525.4761374307	2.95077737684804	0.802414964046544	3.67737082315538	0.000235650344783003	0.0036992394612568
TNFRSF14-AS1	77.3261695061283	0.847088051093215	0.611901231177487	1.38435421916566	0.16625001969169	0.373877224525203
TNFRSF14	1634.60720251586	0.589866996838421	0.579221760725525	1.01837851550943	0.308498108263211	0.538620884172731
LOC100996583	12.6880018231118	-0.134922987378251	0.828873970992028	-0.162778651640815	0.870692717585692	0.938482834330643
FAM213B	0.268150767872458	-0.161251828696643	1.51161367456299	-0.106675291054946	0.915046585612316	NA
PRXL2B	9.60706478583645	0.0401460546657793	0.425755691320329	0.0942936418331383	0.924875900495036	0.963870668191584
MMEL1	40.2403735969936	-0.873617841517621	0.517445456311919	-1.68832836555241	0.0913482130472394	0.260111828988433
TTC34	11.4306632942679	-0.533748734995252	0.510725941073744	-1.04507856772089	0.295986658693078	0.525691739181208
LINC00982	2052.03330387526	0.821625084873137	0.769625837303849	1.06756432158184	0.285717084758877	0.515437898397947
PRDM16	1812.72978795803	1.51175831093047	0.558473734384362	2.70694612450659	0.00679052763467327	0.0448221319875975
MIR4251	1.39125470528862	-0.644915443161078	1.65675077807945	-0.389265212181569	0.697079967535538	NA
ARHGEF16	130.151810502977	-1.9238909411698	0.619822210265132	-3.10393998360731	0.00190962063562511	0.0180317161355019
MEGF6	888.349316401799	-2.2701604780184	0.418834404585224	-5.42018624345476	5.95369774331706e-08	4.7114187216518e-06
MIR551A	0.0456607931424335	-0.0546965545001428	3.71030634707875	-0.0147417893250802	0.988238179914268	NA
TPRG1L	1589.31572981355	0.571462937744735	0.21010067011578	2.7199481916446	0.00652921452034059	0.0436818869234647
WRAP73	1240.23836460316	-0.0747382269888215	0.140535342785882	-0.531810899004186	0.594856973348774	0.778460242550956
TP73	53.6309403341101	-0.119948945306701	0.562235731951115	-0.213342799986128	0.83105959233514	0.918165859254202
TP73-AS1	2441.95607512311	-0.237552174554888	0.141789441262622	-1.67538691484717	0.0938583422829535	0.264735699313323
CCDC27	0.534835966855187	0.706098782583422	1.05108703540498	0.671779556591489	0.501724045255747	NA
SMIM1	97.7494055675165	-0.483712890362611	0.555477496452458	-0.870805556393967	0.383860330885386	0.612651256578662
LRRC47	3966.78616142465	-0.0561057754950206	0.136950507112097	-0.409679209505204	0.682041283158373	0.834746833331117
CEP104	1607.63159842725	0.277856789053064	0.164941107893924	1.68458180377786	0.0920692844662652	0.261708267653204
DFFB	612.261957569974	-0.333311262887692	0.165967520697124	-2.00829211334641	0.0446122594728987	0.163042701861319
C1orf174	1514.19392741682	-0.425861342534037	0.154756948690207	-2.75180756753306	0.00592673360240538	0.0409386549766469
LINC01134	15.3328648733189	0.0656015182656681	0.465722129855973	0.140859783248771	0.887980713616521	0.946852671466875
LINC01346	1.19159854857689	-1.64458166010194	1.51480738529912	-1.08567047933767	0.277624805777014	NA
LINC01777	0.604617491436053	-0.24622478571088	1.40319791683647	-0.175474024552428	0.860707179505875	NA
AJAP1	165.436191879928	-1.66851169819908	0.611189407893599	-2.729942104117	0.00633454491479114	0.0427448365406688
MIR4689	0.112895264590385	0.0671885790511855	3.60855489448184	0.0186192481521978	0.985144847692355	NA
NPHP4	887.807413910957	-0.490589879001092	0.256481683501601	-1.91276769671558	0.0557777983166196	0.189497896467971
KCNAB2	1134.98045717984	0.415107308818599	0.281218162325936	1.47610419392999	0.139915923207085	0.338080995713325
CHD5	785.717125692221	-1.1406463103134	0.604979931721283	-1.88542834316511	0.059372030399434	0.197391757440225
RPL22	34191.3976535664	-0.308882628253296	0.19418810775063	-1.59063617144852	0.111691479152096	0.294746726124984
LOC102724450	34.6163903596814	1.85037089582526	0.580876057130188	3.18548315619515	0.00144512516093628	0.0146501980942336
RNF207	1100.63439869426	0.875373917150239	0.460412396008075	1.9012822520419	0.0572650524655093	0.192804767850218
ICMT	4126.45376695481	-0.0131146437304408	0.175896437507906	-0.0745588933820863	0.940565681373703	0.971092699719971
LINC00337	20.9771945435158	0.235147304368171	0.482324890407945	0.487528860825088	0.625883595376587	0.798324369444077
HES3	7.5693047199118	-2.41357725281444	1.01593146586532	-2.37572841663948	0.0175143484372707	0.086684784517535
GPR153	377.711867068892	0.19182525187192	0.402996309094717	0.475997540282272	0.634076130270735	0.803890875823873
ACOT7	3487.21466686147	0.845767232062787	0.29972224970329	2.82183666010799	0.00477494903691023	0.0348956303152282
HES2	19.3646179519759	1.28673545457166	0.592260896131764	2.17258215589737	0.0298117801050804	0.124950243570859
ESPN	33.9348322867066	1.44468909632931	0.567087427283901	2.54755973562796	0.0108479279009557	0.0620658010046153
TNFRSF25	2332.44810424237	-1.59567232230504	0.463344914527197	-3.44381101912661	0.000573576463976421	0.00734122489318765
PLEKHG5	4002.63833210785	-0.603184564425719	0.443155248949064	-1.3611134379118	0.173477843647111	0.38284041359209
NOL9	2229.60048601381	-0.00483753722577776	0.131443861617907	-0.0368030668471986	0.970642028716312	0.985513076696938
TAS1R1	6.70319810146712	-0.333862919557277	0.59458135952312	-0.561509226971141	0.574450441981499	0.765404597194422
ZBTB48	1707.90415207088	0.0266749902117075	0.280888555283148	0.0949664545243503	0.924341471874378	0.963764998020046
KLHL21	2527.26438089716	1.13319723153244	0.248966850279929	4.5515988584758	5.32397712595016e-06	0.00018662959816058
PHF13	2805.23073830423	0.259859167338691	0.159055039534733	1.63376883938308	0.102307397590688	0.278618171955374
THAP3	1431.86891190685	-0.0100956978907399	0.287372755104425	-0.0351310195953381	0.971975266612276	0.985828521720853
DNAJC11	3736.82976485386	-0.00619075879255049	0.130633135621639	-0.0473904171639971	0.962202066435944	0.981831284881327
LINC01672	0.65638009787229	-0.408249379680833	1.49444593012488	-0.273177752002521	0.78471658110998	NA
CAMTA1-DT	36.335734402502	-1.19545372701761	0.311322475610615	-3.8399210486583	0.000123073883373754	0.00225791601954202
CAMTA1	3091.83432042073	-0.586258246308768	0.213959932981389	-2.74003753010972	0.00614321691264455	0.041852021934907
LOC102725193	0.0186907786698006	0.0291162739043348	3.71028411978064	0.00784745129061873	0.993738704037997	NA
VAMP3	3444.46502481599	0.764835891024533	0.182695702093703	4.18639235767165	2.83423249717296e-05	0.000728586700606594
PER3	1253.08083349423	-0.523496875732962	0.324648506909193	-1.61250356798773	0.106852404139025	0.286456028589218
UTS2	7.24381539268953	0.371281020009033	1.09791085815418	0.338170460061972	NA	NA
TNFRSF9	87.943186778459	1.00966311979192	0.740676743520705	1.36316298388501	0.172831150368261	0.382060428571366
PARK7	13587.4547580263	-0.111512679761626	0.292502627093273	-0.381236506727398	0.70302776245488	0.847280657776307
ERRFI1	3540.09594146388	-0.909975520073184	0.52955818915218	-1.71836738381867	0.0857296256218983	0.249806041559738
LINC01714	0.414026783471527	-0.974929873396646	1.82575747294394	-0.533986516743991	0.59335086264941	NA
SLC45A1	429.610387171533	-0.164670372300949	0.42595311493226	-0.38659271766832	0.699057750029423	0.844812625370334
RERE	8446.2258253539	0.557752570298534	0.278393807563118	2.00346615171058	0.0451272772048085	0.164317004124832
LOC102724552	32.8247703193001	2.62344082515391	0.584363382115958	4.489399756115	7.14241490611948e-06	0.000240797469104239
SNORD128	0.461786381387397	-0.651041808092148	1.64014951942489	-0.396940523032577	0.691411320709605	NA
ENO1	69038.7095229055	0.621603058819984	0.266430720953244	2.33307576767421	0.0196441690332278	0.0939376633273272
MIR6728	1.16320372406646	1.64899804503429	0.740076736002177	2.22814468394455	0.025870868385763	NA
ENO1-AS1	15.9405603885986	0.383428445652392	0.425251879510306	0.901650208092966	0.367242710843166	0.597505440089134
CA6	3.8388734219642	-0.366783761261104	1.07997335172997	-0.339622973727607	0.734140474925346	0.866066513071261
SLC2A7	3.14734525446206	0.89635136205251	0.705759038914566	1.2700529679805	0.204065763182888	0.421732653276712
SLC2A5	583.164684118016	0.755216862078489	0.589355616233848	1.28142812467716	0.20004333075983	0.416765268038407
GPR157	40.7694294781503	0.333234095744983	0.490513296721705	0.679357925610008	0.496911102040845	0.708422334772938
MIR34AHG	1784.81244012567	0.86835815399647	0.321024918400347	2.70495561006124	0.00683135175301407	0.0449383781009402
LNCTAM34A	237.695743320984	0.850150940891045	0.380913465967215	2.23187420988739	0.0256232778553143	0.112485712431278
H6PD	5572.27102422986	-0.00204344184596943	0.163773260634612	-0.0124772617828527	0.990044843769577	0.995237770020587
SPSB1	630.00364722506	0.483566468018141	0.347559227184321	1.39132104745328	0.164128094170354	0.371090471339539
LOC100506022	76.2875721990711	0.951305773739293	0.358000969934461	2.65727149821255	0.00787759732329283	0.0495016545281168
SLC25A33	961.692316639522	0.257172260672963	0.19905404097498	1.29197206654693	0.196366818376657	0.412040386339935
TMEM201	1220.74376830373	0.35157326403985	0.193197784494947	1.81975825943824	0.0687958268265757	0.216823832738746
PIK3CD	1320.19662271703	0.00324401276743501	0.431499876913983	0.00751799233556141	0.994001566492727	0.997098741839857
PIK3CD-AS1	3.56943552172321	1.77257383971199	0.797623606096597	2.22231868034423	0.0262617765943999	0.114248155490058
PIK3CD-AS2	290.033543061729	-0.199180411491066	0.428462402016307	-0.464872554870021	0.642022725640306	0.808408120013039
CLSTN1	19246.015125068	-0.0154839145804906	0.223819870852447	-0.0691802498210643	0.944846143797466	0.972956558570059
CTNNBIP1	4850.83882926406	0.368070411669547	0.331913488676439	1.10893478037693	0.267458318400841	0.495436808161851
LZIC	2594.69003190065	-0.096969656780574	0.148783749222586	-0.651748979893656	0.514563119784934	0.722036168082498
NMNAT1	917.996048618821	0.14811348495995	0.135497395615073	1.09310946005721	0.274345742929469	0.503751040350492
MIR5697	0.678136562381094	-0.76830288211081	0.976142710014343	-0.787080489593085	0.431234749795756	NA
RBP7	683.51374631132	0.350073180027696	0.663945174549769	0.527262179840506	0.598011534041016	0.779989459652021
UBE4B	4888.90599359194	-0.00750447921252896	0.178465467218338	-0.0420500353905882	0.966458810890846	0.98333908092173
KIF1B	14695.2728546474	0.651555684249051	0.269575586047803	2.41696844214042	0.0156503739195594	0.0800369255090465
RNU6-2	52.6301492064951	-0.245522949063901	0.385239111677717	-0.637326121936707	0.52391243928141	0.728755989620301
PGD	11069.8302699056	0.31992821423083	0.227081697289297	1.4088683414377	0.158874102325237	0.364207797898593
CENPS	57.0211485595955	-0.39794245530075	0.313660982191645	-1.26870244593448	0.204547209777175	0.422275598652228
CORT	36.6613197109331	-0.620750596803739	0.579918913324948	-1.07040929781835	0.284435115972427	0.514437995867579
DFFA	1853.96985991424	0.373403230910454	0.256965936600499	1.45312346005991	0.146189478458816	0.34718773338797
PEX14	1407.98941872873	0.422434124176091	0.185661389896153	2.27529334134777	0.0228883386209866	0.104188857152583
CASZ1	687.07030129341	0.096116094667417	0.507405670367455	0.189426528477325	0.849758534122522	0.927347514540867
C1orf127	60.1238595441162	1.95926386141525	0.554067528164132	3.53614633925065	0.000406009719525187	0.0056986460170021
TARDBP	11701.7150867713	-0.00117287806535947	0.13134633044307	-0.00892965994103533	0.992875256886397	0.996587554926722
MASP2	22.3917188912399	-0.303931281034561	0.580795827850966	-0.523301419294202	0.60076451346901	0.782165272463507
SRM	6026.97840219428	0.704460074739509	0.323034317505588	2.18075924619781	0.0292012283602228	0.122998937649177
EXOSC10	5705.61184279817	-0.0334225093202581	0.144800874462353	-0.230817040603906	0.817456942176714	0.911464626077076
LOC105376736	20.7007750072245	1.23668018251052	0.467804083784684	2.64358569191057	0.00820329980593418	0.0509743868398043
MTOR	3982.82386275049	-0.140385648433684	0.147336314384589	-0.952824488789904	0.340679004361892	0.572377432029391
MTOR-AS1	0.06664398756187	-0.289724553464277	3.71021251851477	-0.0780883984457732	0.93775773571297	NA
ANGPTL7	66.2473654820876	1.47699377478328	1.14002093323294	1.29558478421508	0.195118574065906	0.410401142397077
UBIAD1	1431.66523586777	0.244145323113597	0.146706136981841	1.66417934611567	0.0960765942518876	0.26838677698815
DISP3	973.897245290723	2.14415918175159	0.565544521960769	3.79131809873729	0.000149849879915819	0.0026027979142135
LINC01647	0.679010241487684	1.62474739341752	1.13937880311353	1.42599404954493	0.153870059681724	NA
FBXO2	1832.70585709636	0.240129918867219	0.523793197165149	0.458444134377536	0.646633389912535	0.81113153920063
FBXO44	3852.7387871084	-0.244456041429798	0.223832951273579	-1.09213607754746	0.274773293906843	0.504307475738936
FBXO6	680.665209327201	0.789643699421409	0.307217512914685	2.57030822211198	0.0101608067590235	0.0595275600585216
MAD2L2	2230.42898814649	0.247106836550866	0.344007272290537	0.718318641654087	0.472560838500624	0.688376280164931
DRAXIN	369.653186893198	-0.0663888231713458	0.6025284927209	-0.110183707448501	0.912263683167125	0.958452693000399
AGTRAP	1995.52523770582	0.114743010204509	0.351977931001947	0.325994899390083	0.744428214219563	0.871971409950719
C1orf167	8.44049013271728	-0.152631003902033	0.586405435907308	-0.260282382385963	0.794645961215264	0.899723417133345
LOC102724659	0.247201283858961	0.717756030215227	2.76876004795855	0.259233742824496	0.795454897718815	NA
MTHFR	2068.49591935347	0.228268176102311	0.158541565483019	1.43980018998084	0.149923937438403	0.352777861443876
CLCN6	2398.1432041916	0.37994043403202	0.158497399457626	2.39713986054135	0.0165236153116836	0.0832382027387616
NPPA-AS1	71.4734434633274	0.604932377281736	0.403665246660299	1.4985991047944	0.133977665112508	0.329628575603953
NPPA	12.8038477244288	0.0549445869309478	0.854149238395803	0.0643266825761509	0.948710107824622	0.974426474653729
NPPB	7.5574249183111	-0.00673043479506351	1.05716705222008	-0.00636648179767752	0.994920316782054	0.99731862165306
KIAA2013	2606.53069288734	0.130624558987318	0.22097645436692	0.59112433205405	0.554437117732978	0.751822403636893
PLOD1	11584.9440008062	1.69690201110854	0.330442675044066	5.13523869422208	2.81786151423329e-07	1.71727606304194e-05
MFN2	4717.53696947768	0.142213002600052	0.11324418630996	1.25580841925785	0.209185438369457	0.428265737710151
MIIP	2308.18859921489	-0.283835237556563	0.317479003850779	-0.894028373888845	0.371306710117692	0.601625367631838
MIR6729	0.0546094153722316	0.0274746726465656	3.71032873470465	0.00740491600908043	0.994091785836331	NA
TNFRSF8	58.223344159552	0.270612232578067	0.66960942849219	0.404134441755733	0.686113859191933	0.837256211904027
TNFRSF1B	1340.32255856238	1.02734998876457	0.438827104016944	2.34112701644997	0.0192256251568579	0.092352674592671
MIR4632	1.05952732620677	1.6016356431454	2.07152354455684	0.773167964879703	0.439422982427224	NA
VPS13D	2699.94568703732	0.201303199058013	0.178270638589977	1.12919996613134	0.258813488024726	0.486268137816621
DHRS3	1983.19748077833	-0.497177628373697	0.545835815985843	-0.910855634263823	0.362371444419722	0.592872599430206
MIR6730	2.73023724882361	-1.990093373129	1.07039342966978	-1.85921673093878	0.0629964242364661	0.204594510648096
AADACL4	0.547639327980349	-0.675366258737791	1.40423236357912	-0.480950500967242	0.630551679265444	NA
AADACL3	0.158239262084205	1.41381371791255	3.68458230778082	0.383710716660329	0.701192868804156	NA
C1orf158	2.85220249549706	-1.94005357062118	1.08242594077316	-1.79231991542574	0.0730817349157062	0.225508138235457
PRAMEF12	37.1829557807128	1.2740643829736	1.29794003137967	0.981604968004038	0.326294499044503	0.557563347289079
PRAMEF1	11.522718252686	-0.697928459022056	1.1788176525306	-0.592058031641955	0.55381172907661	0.75155100782293
PRAMEF11	4.87982832048623	1.61272635966712	1.18910097271488	1.35625686688746	0.175017454121105	0.384719130078813
HNRNPCL1	0.0453785338682763	0.138503855731533	3.71010337978268	0.0373315354192762	0.970220661382298	NA
PRAMEF2	10.9599429610609	-0.297076820155212	1.27913330518471	-0.23224852245741	NA	NA
PRAMEF4	26.0526091432254	1.51771063636501	1.30253240768627	1.16519990397856	0.243938084503642	0.469604413910875
PRAMEF6	1.27350078919311	-0.557281931960833	1.77593592057133	-0.313796193604526	0.753675835542195	NA
PRAMEF18	0.226525384379049	0.955587385804502	2.77852317950114	0.343919170030487	0.730907074696868	NA
PRAMEF5	0.117815059488579	-0.356408799656046	3.70986639360355	-0.0960705216421152	0.923464563310946	NA
HNRNPCL2	1.66899384486273	1.53967519773063	1.36734169159652	1.12603543590695	0.260150520432622	0.487650012138505
PRAMEF15	0.695717278574549	0.684152800954828	2.69937321967438	0.253448762093504	0.799921450653115	NA
PRAMEF19	0.18336902452176	-0.0730486604851451	3.70965700657606	-0.0196914863977054	0.984289482334917	NA
PRAMEF17	0.019551516454963	0.468293740122685	3.71032873470465	0.12621354429932	0.899562890303242	NA
PRAMEF20	0.798796135069749	-1.06572613651649	2.07943164924757	-0.512508375498716	0.608295260074891	NA
LRRC38	85.0429040859176	-1.48936613250219	0.826527023123621	-1.80195697277212	NA	NA
PDPN	8692.85202565528	0.0961247568263412	0.651769224461347	0.147482810201392	0.882750946831531	0.944178733254344
PRDM2	1978.60536609015	-0.307896539656857	0.193733073019472	-1.58928227822985	0.111996677895612	0.295279157733733
KAZN-AS1	0.900293142416192	-0.393357291487637	3.12427371983386	-0.125903594486771	0.899808237331774	NA
KAZN	2890.79664122415	0.40795643810682	0.495407665688228	0.82347623252878	0.410237227586088	0.636127156733623
TMEM51-AS1	347.741687414683	-0.518323806870304	0.565487922968683	-0.916595714633872	0.359354530799955	0.590378099713801
TMEM51	1095.9548082499	0.013904146042268	0.511725614352835	0.027171096486644	0.978323268853942	0.989449000814528
C1orf195	0.143483964678916	-0.00758163994209691	2.8987291720021	-0.00261550475819733	0.997913131514059	NA
FHAD1	133.261677929316	-0.205018223435316	0.435691452677518	-0.470558286547483	0.637956201724708	0.805919414235026
LOC101927417	6.0579377395211	-0.645773875565701	0.927562447378935	-0.696205282340289	0.486300280060422	0.699633272608045
EFHD2	3412.90192885996	0.162415466202527	0.31024744957344	0.523502985845112	0.600624273738691	0.782146604288969
CTRC	33.759681020426	-0.226532324975197	0.639751381749962	-0.354094311380064	0.723268205132317	0.859411931187459
CELA2A	0.969265832776704	0.835902570338187	0.938529436188433	0.890651414976354	0.373116207073019	NA
CELA2B	0.596330723610124	0.259878306951721	1.06589027784371	0.243813375873409	0.807375360452968	NA
CASP9	1009.3627998372	0.144615896537544	0.170047541782239	0.850443911284158	0.395078331554166	0.623192358170379
DNAJC16	1369.66879525827	0.248574345387239	0.205282099086693	1.21089148295519	0.225936997251442	0.448388016735652
SCARNA21B	0.0319913628056396	0.388144585597064	3.71032873470465	0.104611912676778	0.916683761627321	NA
AGMAT	94.3333570674529	1.29887983052423	0.427985144760224	3.03487129501169	0.00240638353279678	0.0214655014479358
DDI2	61.2117993918307	0.734958199938045	0.447450016141271	1.64254815828636	0.100476454376898	0.275583694722166
RSC1A1	152.03896404525	0.363232662183891	0.205130467323702	1.77073970006951	0.0766039974174017	0.233221863666081
PLEKHM2	4965.24146559092	0.579567682383082	0.155704394372945	3.72223073547234	0.000197470444782987	0.00323394068954254
SLC25A34	438.196892236217	0.271624735803639	0.328488705396911	0.826892162016456	0.408298186342764	0.634568816902158
SLC25A34-AS1	3.25456717607691	0.879565464336059	0.824086408626545	1.06732189140454	0.285826505996042	0.515464859518291
TMEM82	0.37886518880508	0.656831569435149	2.36915065084556	0.277243479303742	0.781593155928727	NA
FBLIM1	934.141120403901	0.307410420922923	0.422614345754842	0.727401764778829	0.466979873731032	0.683910583667408
UQCRHL	555.998268633035	-0.496667858164638	0.315137133967032	-1.57603723786038	0.115017221638741	0.299887538297813
FLJ37453	337.221152616204	-0.545830385940706	0.20298452912412	-2.68902456899533	0.00716611446948866	0.0462927065698799
SPEN	4356.45642392005	0.0792007113249657	0.260377801212561	0.304176127750267	0.760993710985832	0.881250715871584
ZBTB17	2450.50902841855	0.260871459875586	0.238067016814046	1.09579001478963	0.273170679233432	0.502289211477599
SRARP	59.7009176724901	0.169708537264396	0.608707635612041	0.278801393864162	0.780397244707419	0.892181783549466
HSPB7	44.9490256600452	0.208198441578635	0.612015090904893	0.340185143589848	0.733717105433321	0.865684137526001
CLCNKA	29.1274505063223	1.25825193113852	0.686235591992392	1.83355679277047	0.0667198109102989	0.212365863692874
CLCNKB	74.8495739867085	-1.56928614608257	0.702785508050645	-2.23295177277542	0.0255521248798544	0.112243053946138
FAM131C	49.0374915506755	-0.967055324648717	0.599152176566789	-1.61403957537141	0.106518842409688	0.285955899977806
EPHA2	1947.95113528397	1.20499137915016	0.424776279170088	2.83676711304226	0.00455728399978975	0.0337115029883296
ARHGEF19	463.498011882785	-0.681222235259791	0.382269200122197	-1.78204844921336	0.074741331284799	0.229272897148034
CPLANE2	200.420288909985	0.327756654206925	0.238676918156247	1.3732230864166	0.169683004739624	0.377968402953257
FBXO42	2579.48463087097	-0.0349996211686139	0.131365756371714	-0.266428802568446	0.78990898536143	0.897289221293262
SZRD1	8045.00591795213	0.330280387803568	0.119688814411478	2.75949251755555	0.00578912128372233	0.0403469221771881
SPATA21	8.3276120475976	-0.14346431995173	0.444131100447099	-0.323022458475228	0.746678233642866	0.873252011641
NECAP2	2217.70240225335	0.377112819363742	0.173269297330714	2.17645494714484	0.0295212589808004	0.124002151013035
LINC01772	26.9929324745888	-0.123724751543613	0.216556112771244	-0.571328834639306	0.567776759333694	0.760839966035819
CROCCP3	915.765984476973	-0.279178817904651	0.265928983763965	-1.04982470866149	0.293798712864894	0.523471654409701
LOC440570	1.98308741735348	0.0653078787684588	1.14975935645713	0.0568013457787363	0.954703441894435	0.977727701046834
LINC01783	0.145541984267154	-0.162700776737132	2.87151980440398	-0.056660161802681	0.954815909282067	NA
NBPF1	3216.3663594816	-0.537947461184528	0.204837113711689	-2.62622066595654	0.00863388249830945	0.0529212080994644
CROCCP2	1846.98708827943	-0.1584161071706	0.221866763390317	-0.714014594840002	0.475218154680461	0.690823677048682
MST1P2	747.991648972827	-0.000502268177014801	0.330659549039084	-0.00151898887685059	0.998788022693201	0.999318514853981
ESPNP	2.81985196207914	-1.47502506245774	0.709078840797405	-2.08019895333356	0.0375072882172741	0.144944345574335
MST1L	48.6419589677076	0.051683198370532	0.46401868324771	0.111381718530807	0.911313656349909	0.95821985077636
LOC102724562	2.37072089995886	1.16267063821154	1.43626916272827	0.809507485353919	0.418223298983347	0.643070590083829
LOC105376805	114.475009130807	0.178225866662841	0.475748066136079	0.374622367065729	0.707941335995135	0.84978597405742
CROCC	6567.90271609686	-0.644109658187843	0.414946059374405	-1.55227322596806	0.120596861428808	0.309189825578114
MFAP2	3114.74843573268	-1.90974293134431	0.449145430592026	-4.25194781304366	2.11919250167524e-05	0.000581413467302162
ATP13A2	2680.84259673784	0.122202544307351	0.234956208373205	0.520107747539253	0.602988478776477	0.783639325294905
SDHB	2728.0729295706	0.318180781176509	0.265224871970087	1.19966418991201	0.230269785994581	0.453483296626714
PADI2	1154.27839932847	0.983677080220645	0.733512834957386	1.34104958133117	0.179904355335765	0.390643142004803
LOC400743	0.592752886010565	3.83261161744032	2.93387207491269	1.30633221884918	0.191439605042648	NA
PADI1	28.9725776181605	-0.575839561584128	0.785974704457373	-0.732643885761794	0.463775657117831	0.681283888146142
PADI3	13.8835082848416	-2.36841136966989	0.992467111967176	-2.38638776148002	0.0170148001933687	0.0849458292139743
MIR3972	0.0983880733098788	0.165242481767442	3.70986839391677	0.0445413325276975	0.964472906059832	NA
PADI4	5.52667531582206	0.530082598456824	0.831676346416556	0.637366447586	0.523886178116478	0.728755989620301
PADI6	0.978019484862116	0.755619564308789	2.11721684138673	0.356892855534756	0.721172018393288	NA
RCC2	12315.9831548741	-0.053934770334324	0.166339250596439	-0.3242456013294	0.745752100474985	0.872802145626987
ARHGEF10L	1603.76378399831	0.6563069562113	0.264241722002487	2.48373705423068	0.0130011768851547	0.0704108680746583
ACTL8	5.34919027977643	0.510625724424747	0.923328715347189	0.553027016204887	0.580244910856015	0.769210780687234
LINC01654	0.0186907786698006	0.0291162739043348	3.71028411978064	0.00784745129061873	0.993738704037997	NA
IGSF21	326.33820547206	-0.792028207338124	0.601747261820898	-1.3162140612679	0.188102205496813	0.401820263313498
KLHDC7A	491.052767147962	0.922201348900015	1.28919693135756	0.715330083766887	0.474405103533613	0.69019235863153
PAX7	11.3468529516321	-1.41046312227868	0.902280461417489	-1.5632202874734	NA	NA
TAS1R2	0.917664263631531	1.35265075828777	0.911946195340509	1.48325719784676	0.138006089643188	NA
ALDH4A1	1894.57394323368	-0.176500282702382	0.294991069028164	-0.598324157012127	0.549623660900235	0.748886514640038
MIR1290	0.218420960358381	-0.180918781370143	3.32791281373002	-0.0543640388124723	0.956645129335885	NA
IFFO2	1712.72125238889	2.61194722160717	0.398806314923885	6.54941289509339	5.77637208603957e-11	1.57058075898368e-08
UBR4	8819.03518471212	0.173677727989486	0.136538251223537	1.27200785445205	0.203370328570171	0.420870211584326
LOC101927895	112.051748694842	-0.331391968561158	0.356566669388943	-0.929396931937224	0.352683417229438	0.584352336922024
EMC1	4829.56134013803	0.917825269306735	0.139169090694229	6.59503676231747	4.25150500818989e-11	1.23514956457111e-08
MRTO4	3379.23204674675	0.284879688129523	0.227988509662211	1.2495352882108	0.211469355009125	0.430696444927832
AKR7L	231.465401795537	-0.956771267663308	0.304257776041169	-3.14460744475385	0.00166309827551913	0.0162539116254422
AKR7A3	164.890905166785	-0.725808668791419	0.343233523077557	-2.11462057168412	0.0344622989021047	0.137253790632082
LOC100506730	576.397553650995	-0.502630012049337	0.212992126048592	-2.35985255123782	0.0182822000254139	0.0890511938766599
AKR7A2	2843.06823717645	-0.325748576494617	0.291996216962502	-1.1155917699319	0.264596916579225	0.491897914341883
PQLC2	1505.65842971482	0.683081268067815	0.27392632707929	2.49366782430552	0.01264308007206	0.0689646198992407
CAPZB	10099.7687586228	0.267512190270368	0.141103847966756	1.8958532607374	0.0579794508122629	0.194593109255416
LOC105378614	0.44231772068587	0.989084146142816	1.17156915876021	0.844238804638297	0.398535974446953	NA
MINOS1	1852.07295038265	-0.0815769104576767	0.322666490869705	-0.252821141227888	0.800406429971297	0.902417993305259
RPS14P3	221.197885917357	0.369197526042981	0.563505215141146	0.655180317986063	0.512351664846594	0.720410668173875
NBL1	10.3684227972286	-0.0883397970907342	0.598925186177797	-0.147497215227328	0.882739577617663	0.944178733254344
HTR6	43.8702193795153	-1.54928445029072	0.698120429953323	-2.21922233445354	0.0264716023277489	0.114761994965004
TMCO4	324.273970846491	0.463157271891843	0.348112596012484	1.33048122129782	0.183359769515323	0.395313001106126
RNF186	1.10129325312308	-1.14290712285892	3.41892329776739	-0.334288611740793	0.738161783158021	NA
OTUD3	1616.62822625709	-0.416936434729511	0.226263589916822	-1.84270228755224	0.0653724898537014	0.209348310816997
PLA2G2A	152.263294557077	4.00602843798094	0.956335775154093	4.18893503940648	2.8026660655309e-05	0.000723982240167836
PLA2G5	114.346496617478	-0.405591157566969	0.956055539927899	-0.424233886660556	0.671395249783225	0.827653479272416
PLA2G2D	91.7353642871737	0.0204238032601509	1.17412029250294	0.0173949836235368	0.986121511039707	0.99359876368033
PLA2G2F	0.12436107180078	1.99463808679724	3.68019832020809	0.541992010551338	0.587824009748198	NA
PLA2G2C	2.03334794755147	-0.582659353386685	0.923221019377421	-0.631115779599131	0.527964824298078	0.732218022084335
UBXN10-AS1	39.4583699012792	-2.56110263059525	0.802469086148172	-3.19152809099284	0.00141522348516009	0.0144090540918268
UBXN10	277.420834799379	-1.40910622729061	0.764036355073997	-1.84429211768875	0.0651405796163022	0.208875326958352
LINC01757	0.0113491610741377	-0.0526733419588468	3.71032873470465	-0.0141964083845632	0.988673285392972	NA
VWA5B1	42.7233116282503	-0.319502808184696	0.942415709450769	-0.339025341980876	0.734590639369857	0.866066513071261
LINC01141	19.1998554337012	1.12590655147326	0.604222847727347	1.86339618852235	0.0624065458889786	0.203367858821982
CAMK2N1	1573.18812536401	-0.020248479345181	0.583970749569075	-0.0346737903570048	0.972339860621295	0.98605574351152
MUL1	1514.27860072046	0.425676384787536	0.176730584908129	2.40861752938133	0.0160130694726913	0.0814205651826511
FAM43B	246.414766346469	-1.08827085191249	0.530709577813097	-2.05059583887093	0.0403063219486588	0.152234698281113
CDA	148.601806539459	0.1564391058972	0.728850026581367	0.214638266024315	0.830049357198832	0.91772789754244
PINK1	3245.27811659952	-0.0706354417449227	0.262295828053137	-0.269296855650381	0.787701251665286	0.896077248582169
PINK1-AS	579.196550704356	0.247943403546296	0.184859575626253	1.34125269251719	0.179838423658945	0.390579957906697
DDOST	10952.8851334656	0.408748288176571	0.203261581871363	2.01094709788913	0.0443310448467633	0.162409878559039
KIF17	192.686713041415	0.386101387831709	0.413728407336983	0.933224262546779	0.350704190072898	0.582600915637135
SH2D5	347.552913218559	1.42108403759069	0.534220658873709	2.66010685656886	0.00781158640073168	0.0491888730364363
HP1BP3	11387.5288758138	-0.185290965606335	0.221917577223383	-0.834953985730565	0.403743616773765	0.631144993684974
EIF4G3	7040.82427119828	0.513186551739711	0.200544660016717	2.55896393200862	0.0104984633148101	0.0608004942601018
MIR1256	1.12541470511251	3.92526305720524	3.47202571937576	1.13053974090692	0.258248862611409	NA
ECE1	3745.63216749349	1.0314854452034	0.376139002492616	2.742298560819	0.00610108586416203	0.0416318626149126
LOC100506801	64.2138287402359	-0.387385424620333	0.377038007778741	-1.02744396222161	0.304211459615981	0.534195686827413
NBPF3	553.290144510014	-0.385400436616265	0.271123968717346	-1.42149157243289	0.155173901868306	0.359467843891101
ALPL	541.132933418041	-0.336456308067971	0.426829415720158	-0.788268792347156	0.430539497867933	0.653965638846206
RAP1GAP	510.956379583493	-0.442069299899526	0.371278772975942	-1.1906667767623	0.233784425406059	0.457684860519865
USP48	4642.82086507878	-0.277729781089341	0.111687743424335	-2.48666301757179	0.0128947476891915	0.0700491314017347
LDLRAD2	34.435219376601	1.8229270099382	0.47360279536664	3.84906302870738	0.000118570498121009	0.00220196420678665
HSPG2	18057.9647005962	1.95294906249202	0.413327627082979	4.72494199401762	2.30181050125226e-06	9.82229318119878e-05
CELA3B	0.0920012228057581	1.02627404652972	3.70044330565166	0.277338135396453	0.781520479740395	NA
CELA3A	0.0595934565267806	0.307256537816697	3.7102072520499	0.0828138475679323	0.93399955818418	NA
LINC01635	4.3930848208541	0.750902928993282	0.557092432706888	1.34789647984389	0.177691680453156	0.388128861585225
LINC00339	743.266929160058	-0.429690064561699	0.179748410083611	-2.39050829079281	0.0168250692659494	0.084276350730339
CDC42	13613.9850025502	0.0581281700246852	0.123807889379206	0.469502955879064	0.638710172528386	0.806339422222263
WNT4	327.899846153263	-2.6086264702164	0.678821724406498	-3.84287416920422	0.000121601822235652	0.00224060073499019
MIR4418	0.126597623893132	-0.530324973608461	3.56732393437707	-0.14866184943226	0.881820466388693	NA
ZBTB40	2959.60978474704	0.0379114912914522	0.168752095973377	0.224657898752459	0.822245419283868	0.913759214639084
EPHA8	29.9200240756938	-0.368808839181033	0.529165421714728	-0.696963225574964	0.48582580819739	0.699483621198252
MIR6127	0.0326136507585663	0.397838682546803	3.71028965420771	0.1072257747035	0.914609868048342	NA
C1QA	7675.26252688002	1.09270797043598	0.558810997866984	1.95541600757128	0.0505339882414948	0.177438555255565
C1QC	5931.29371389124	1.01270885269291	0.555632930584329	1.82262208906139	0.0683606477351239	0.21607632837717
C1QB	7803.69364796178	0.923492606416639	0.582983466787349	1.58408026818622	0.113175454028629	0.296947300388366
EPHB2	2778.59918561364	-0.192513738429272	0.497152281142644	-0.387232937937654	0.698583767647223	0.84464486137821
MIR4684	0.125375206403199	1.4646040816569	3.69288009698545	0.396602121702375	0.691660887720729	NA
MIR4253	0.0488292147725206	0.0291162739043348	3.71028411978064	0.00784745129061873	0.993738704037997	NA
LACTBL1	0.120725415177455	0.0534837318364931	2.9381200482849	0.0182033854837599	0.985476601859312	NA
TEX46	10.9571913601132	0.553862959333071	0.439501245548402	1.26020794012078	0.207594359266196	0.426366567046047
KDM1A	7955.38985239972	-0.445981135517471	0.188472927401272	-2.36628751761226	0.017967484713846	0.088169624221316
LUZP1	1809.71089071981	0.0155693297156485	0.258606093695819	0.0602048060551955	0.951992517982041	0.976204299456683
HTR1D	492.893640449274	-0.296353606128536	0.709069422579591	-0.417947237169532	0.675985694549719	0.830801148007095
LINC01355	1306.0291485275	-0.965654119451702	0.335282548840338	-2.88012043213006	0.0039752329082143	0.030512754077962
HNRNPR	11167.7489239801	-0.245436648120719	0.28697652449403	-0.855249914791636	0.392412808454149	0.620737719308893
ZNF436	3771.99562828944	1.3595465170665	0.375669727099411	3.6189940764291	0.000295750407340339	0.00443583779269725
ZNF436-AS1	520.730008036968	-0.210369965111403	0.268358853317879	-0.78391289316702	0.433091223882153	0.655556254092692
TCEA3	572.563202520292	2.61199019846719	0.452548586660303	5.77173429651618	7.84597668989402e-09	8.89826062242099e-07
ASAP3	2568.62745121656	0.219292788602572	0.312512025020465	0.701709921684488	0.482860084252351	0.696585039577162
E2F2	686.961202900388	-0.156247753597706	0.359831123466717	-0.434225233471663	0.664124890966656	0.822707984090002
LOC101928163	0.0555352291690235	0.787082442756206	3.70859172703051	0.212232162688457	0.831925916024332	NA
ID3	16654.660085576	-0.506006421828774	0.392754347036163	-1.28835345973187	0.197622951592839	0.413944450111698
MDS2	8.31104601630364	0.573151501791458	0.749895062219168	0.764308942234302	0.444683157723019	0.666019802894759
RPL11	75837.8003058394	-0.30276645519634	0.258278010548848	-1.17225022197187	0.24109661033763	0.466318003834059
ELOA	3980.23141803805	0.0333645639866471	0.0970169976348154	0.343904313677441	0.730918247679427	0.864208853029229
ELOA-AS1	295.139200845134	0.0367668394683131	0.295169859509671	0.124561632171351	0.900870604851815	0.95370956859668
PITHD1	2476.19498340291	-0.248318918581635	0.149684637961408	-1.65894725045638	0.0971264221625493	0.270109777238834
LYPLA2	3047.51102726569	-0.0262638174500026	0.237261887812448	-0.110695475333838	0.911857834090437	0.958415160697218
GALE	949.333668013977	-0.023601047150165	0.282556083996553	-0.0835269473456212	0.933432551370862	0.967162589121142
HMGCL	1838.78038322343	0.473303914420677	0.225654366790836	2.09747287921706	0.0359517355297295	0.141235722028245
FUCA1	1786.54386107381	0.130939683686967	0.290271436548258	0.451093932093447	0.651921850818807	0.814537446221589
CNR2	5.13894805097514	0.0387703760666715	0.926133199811655	0.0418626349585094	0.966608203253954	0.98333908092173
PNRC2	1418.41678985682	-0.0539660196592465	0.284636505296194	-0.189596269821713	0.849625510445409	0.927325295945975
SRSF10	1299.28716624703	-0.508850596100971	0.318684624541951	-1.59672151372959	0.110327797865303	0.292438625177346
MYOM3	136.694864110461	-0.454775352536159	0.715009074888943	-0.636041371372518	0.524749457113348	0.729284828732627
IL22RA1	6.36201931325639	0.801378519067355	0.850207462313697	0.942568201985122	0.345901810770977	0.577856290100896
IFNLR1	237.068948953912	-1.10921786311962	0.692878611517001	-1.60088339383298	0.109402748294209	0.290506832248351
LOC284632	6.6714102179583	0.403095326680178	0.686794856059879	0.58692246035843	0.557255784383383	0.753750562966877
GRHL3	240.143271005675	-0.449050424380272	0.678843038637391	-0.661493745714222	0.508295724197797	0.717070090558814
STPG1	639.568665685397	-0.477910697643552	0.333719975494972	-1.43207099585429	0.15212350412777	0.355890848689122
NIPAL3	1730.48118267209	1.10512520868639	0.370622555572246	2.98180775042162	0.0028655188031837	0.0241445859268653
RCAN3AS	7.97689759668857	-0.466744355647187	0.61313995190347	-0.761236246632106	0.446515972088452	0.667727452831186
RCAN3	276.654042187537	-0.271081502406044	0.415431801048219	-0.652529492739964	0.514059653353302	0.721616172115226
LOC100506985	2.51023595978218	-0.957155018557085	1.03159138309288	-0.927843169538091	0.353488927261601	0.585184073793149
NCMAP	159.805730514612	0.340807270845817	0.912601083664432	0.373446051014261	0.708816490674017	0.850307151660985
SRRM1	5701.19285134496	-0.31211915045946	0.181431964617815	-1.72030959989292	0.0853761793670905	0.249161691484417
CLIC4	6823.63293584454	-0.176097812314828	0.492104193819953	-0.357846599411948	0.720458115309528	0.857638590311374
RUNX3	349.2857736225	1.35304631483748	0.458103404769808	2.95358275173129	0.00314108381129226	0.0258330664059671
MIR6731	0.0639014130130992	-0.0994956946533703	3.71025255769584	-0.0268164210134416	0.9786061558532	NA
MIR4425	0.0130621343036033	0.0371687695963038	3.71028965420771	0.0100177541540866	0.99200712231483	NA
SYF2	3349.39269582529	-0.0797532066268968	0.16136577018371	-0.49423868851554	0.621137619597796	0.794900231500728
RSRP1	6752.74326422821	0.190945225167647	0.282637074207977	0.675584495426602	0.499304488176948	0.710497154136924
RHD	1.94686683698436	-2.41013962359457	1.2747919208005	-1.89061413417268	0.0586758720916661	0.195844805684617
TMEM50A	5042.97478887452	0.237312007229646	0.148394133459773	1.59920073453562	0.109776007187896	0.29127105723019
RHCE	35.2521796130484	0.412815586847997	0.409238633708637	1.00874050699208	0.313099099716253	0.543432826481896
MACO1	1397.36395438402	-0.242027655049482	0.167503702119733	-1.4449092884913	0.148483366964717	0.35043793084662
LDLRAP1	1041.14301197773	-0.457929216984906	0.274174312246941	-1.67021196563616	0.0948774334272487	0.26638252561846
MAN1C1	1786.55153554669	2.05983466113471	0.600900821482064	3.42791120846586	0.000608244362444301	0.00766012258831279
SELENON	13105.4574220119	1.25838959057942	0.247508414146972	5.08422953989833	3.69121327077507e-07	2.1823618469355e-05
MTFR1L	4444.84218267613	0.310073623077139	0.167232807652971	1.85414349868825	0.0637186329439384	0.205966280669874
LOC646471	3.07564990010204	0.554220764290493	0.539631325485948	1.02703593752903	0.304403542196042	0.534419728716362
AUNIP	187.989322329919	-0.245043815025036	0.312342601367086	-0.784535359417862	0.432726042447119	0.655337176593423
PAQR7	1991.1160505796	0.775967223753058	0.30504795706568	2.54375486142326	0.0109668019619374	0.0624743546906332
STMN1	32549.9342282444	-0.463937462561546	0.327857038621878	-1.41506024855123	0.15705083197444	0.361829657965808
MIR3917	0.108738148409799	0.0708543222279584	3.63192628435832	0.0195087445835858	0.984435261202589	NA
PAFAH2	782.454252664457	0.691562905897221	0.168805248313001	4.09680926871962	4.18883749564516e-05	0.000977303252009269
EXTL1	412.06139747472	1.10661848600082	0.452577058563647	2.4451493178044	0.0144792182069939	0.0759899182712019
SLC30A2	9.27195420284517	-0.576556476100266	0.98904066596518	-0.582945166908399	0.559930213600687	0.755551311957967
TRIM63	13.2900364724699	0.292606697111197	0.836972663603711	0.349601259199237	0.726637965795986	0.861597784781465
PDIK1L	757.73723557133	-0.435813530787034	0.316426195045871	-1.37729915414827	0.168419776647802	0.376419709468498
FAM110D	65.2756685717253	-0.622883688586658	0.396876015887338	-1.56946669401025	0.116539234229188	0.302529398672716
C1orf232	5.12553442403211	-2.10775295240431	1.00641863733685	-2.09431033390019	0.0362323443807595	0.141826422965513
ZNF593	1597.0256231987	0.523760113419362	0.534354117320138	0.98017418869362	0.327000143148779	0.558131650791964
CNKSR1	132.669577269174	-0.328106508481284	0.361897210871984	-0.906629005763041	0.364603017705699	0.59517401474003
CATSPER4	2.11283237931842	0.621967416362094	0.762578398520161	0.815611112993847	0.414722591444121	0.639914487153266
LOC101928303	12.1987496147482	1.11888194760517	0.920322894159761	1.21574933613565	0.224080423887114	0.446136879654836
CEP85	1421.67455009694	-0.648504026209829	0.253010618942602	-2.56314943981442	0.0103727391491374	0.0603525519547064
SH3BGRL3	11090.8759594574	0.672595291826139	0.468363347289157	1.43605449854063	0.150986834203365	0.35406112116154
UBXN11	3014.90218663321	-0.0126929792607626	0.402591810047448	-0.0315281606430759	0.974848334358437	0.98733844071433
CD52	667.166423192049	0.28460681903129	0.751374590360248	0.37878153278358	0.704850102023117	0.847906516685183
CRYBG2	107.147858458044	-3.05719840003378	0.857043097221021	-3.56714663468711	0.000360889554225695	0.00518898011255494
ZNF683	95.1225715087096	0.526015754351696	1.01794015919033	0.516745262088971	0.605333995433117	0.78533818897324
LIN28A	734.84951498224	0.207308257431541	1.34284745479211	0.154379603350877	0.877310435024413	0.942028236848653
DHDDS	1927.59066062558	0.471323279492023	0.237213274643221	1.98691780719656	0.0469315059425875	0.169359091038012
LOC101928324	33.8466864759587	-1.41330453712873	0.323153730236048	-4.37347430925949	1.22284641349027e-05	0.000371736084648061
HMGN2	18922.8330029006	-0.608990393526386	0.225407032058654	-2.70173644524061	0.00689784156488296	0.0452208420117582
RPS6KA1	1320.54713952575	-0.358529163332792	0.45129280779314	-0.794449096332889	0.42693403188693	0.650788251869332
LOC101928728	89.4149236820358	0.00830038750184563	0.281724836834066	0.0294627466826239	0.976495529874974	0.988426746734844
ARID1A	11107.9404438878	0.0831270447276039	0.220109520511106	0.377662195322485	0.705681555170594	0.848353749967487
PIGV	552.312847698033	-0.1391929388172	0.207886552865959	-0.669562013022308	0.503137036584212	0.713127733200426
ZDHHC18	1860.99612166768	0.355774256236052	0.163825877369452	2.17166092407811	0.0298812479856067	0.125142477740669
SFN	2298.98628384597	1.82610762076397	0.804555374851192	2.26971029943305	0.0232251660929899	0.105337750748531
GPN2	768.817130425011	0.270517203423744	0.162546188167993	1.66424821444697	0.0960628365152006	0.268383696063018
GPATCH3	826.150385386857	0.312950458597763	0.219197987446772	1.4277068062669	0.153376266301169	0.357401997301355
NR0B2	1.90933190319632	-1.33351041416289	0.809074232921326	-1.64819290975067	0.0993130913335789	0.273500317877668
NUDC	7181.38607877399	-0.0269892795636853	0.257087968714328	-0.104980718073491	0.916391108912424	0.960283238179612
KDF1	20.5979303859148	-2.86625452063649	1.09226564783937	-2.62413683549078	0.00868688775152201	0.0531539282845582
TRNP1	657.928449503023	1.45877788810185	0.575440326869489	2.53506370684497	0.0112426877895183	0.0635656951853116
TENT5B	568.265403955527	2.10810630789652	0.635876852693034	3.31527448902783	0.000915531774429499	0.0104093102027137
SLC9A1	1511.35623634813	0.468109534149771	0.192879448076024	2.42695392805803	0.0152261893011341	0.078645158962117
WDTC1	2254.21494711992	0.0692804690725521	0.187990944184907	0.368530885213322	0.712477420054357	0.852625049346169
TMEM222	2851.44293286194	0.802660355178732	0.280176846164157	2.86483471481598	0.00417226954729586	0.031690030832597
ACTG1P20	118.45667534128	-0.195644916237245	0.380578300516316	-0.514072704544167	0.607201160203306	0.786623124306779
SYTL1	255.80312411023	0.128970962405913	0.61697833157117	0.209036453642515	0.83441978128809	0.920079533665913
MAP3K6	2044.1095605934	1.34676702741051	0.546172757395512	2.46582607640983	0.0136697691039423	0.0730332379214583
FCN3	50.8369931394453	0.664779812302853	0.721016771611212	0.922003257729096	0.356526876399181	0.587959063221988
CD164L2	25.4469794873112	-2.27634406445328	1.06270935399359	-2.14201941095083	0.0321919200689617	0.131589434911757
GPR3	187.150283033397	2.02569857460709	0.377232157136337	5.36989897675922	7.87807611649748e-08	5.94584477860066e-06
WASF2	7452.11816650021	0.593653520536475	0.155434810103429	3.81930868729756	0.000133826205892851	0.00239914300471309
AHDC1	1342.66987897542	-0.234685894158845	0.302166032723071	-0.776678609583924	0.437348409968042	0.659786959638799
FGR	460.015787495889	0.43412738974578	0.573091750010089	0.757518128184776	0.448739509360747	0.669071113225725
LINC02574	6.13084008731999	1.12949342404326	0.707407391820414	1.59666613199597	0.110340148937624	0.292438625177346
IFI6	14295.7602513248	0.830041986548476	0.578831148667441	1.4339967509685	0.151573190027885	0.354990074371604
FAM76A	820.111152434344	-0.441728544626006	0.215046220554825	-2.05410977922018	0.0399650677783845	0.151245388551745
STX12	3277.17145461034	0.88643463924933	0.248095995365369	3.57295021204951	0.000352981893110856	0.00509601088433971
PPP1R8	3072.43197278538	0.0614305881272193	0.134482865764191	0.456791188811628	0.647821139582314	0.811661294279064
SCARNA1	3.09954169118643	-1.16582260290526	0.758206754840984	-1.53760513931291	0.124145190110182	0.314989578203219
THEMIS2	802.308796471921	0.918306515392896	0.457519169199132	2.00714325697075	0.0447344114438416	0.163376510745823
RPA2	3114.97040339531	-0.469514649793882	0.196141114586201	-2.39375946641487	0.0166766812725631	0.0838300678901442
SMPDL3B	132.382492113537	-2.13190430543908	0.790167580765704	-2.69804071608858	0.00697489092071556	0.045487349237053
XKR8	648.523208293245	0.404496192465298	0.202666777033957	1.99586828381607	0.0459482617754377	0.166545875254851
EYA3	1716.51277684678	-0.306429494392976	0.152315899204638	-2.01180241848084	0.0442407689147754	0.162272263428668
PTAFR	630.871262499486	0.583370139426324	0.572412254695561	1.01914334405121	0.308134919244095	0.538248338418698
DNAJC8	6843.70186939524	-0.0944514598260527	0.174110687589536	-0.542479391321001	0.587488300803631	0.773450252437892
ATP5IF1	6186.44892584469	-0.228618685572821	0.367190930217123	-0.622615284744743	0.533537364507574	0.736661362735198
SESN2	1592.26737016925	1.24887796266519	0.235939912981052	5.29320345543014	1.20192072603189e-07	8.59345274989178e-06
MED18	668.609530802617	-0.0267316230061242	0.212117922670074	-0.126022462739758	0.899714143634387	0.952914388556855
PHACTR4	3506.15383179658	-0.0288909296616055	0.149644126477163	-0.193064240753976	0.846908657490832	0.926085188535506
RCC1	2801.46431157667	-0.0497069313378166	0.238632551012687	-0.208299040205852	0.834995481015789	0.920261090338453
SNHG3	2362.8073476687	0.164537720682582	0.275141769548486	0.598010694459776	0.54983279724631	0.748887122756281
SNORA73B	83.5110857596713	0.217925896438536	0.432387968636617	0.504005458629407	0.614257541110348	0.790867771483018
TRNAU1AP	1590.10827433603	0.12823124235406	0.213776018271256	0.599839230756695	0.54861338520203	0.7482277715818
SNHG12	1132.58468999717	0.37964770169726	0.307292182919314	1.23546163163202	0.216658747548318	0.437168296242652
SNORD99	64.8750747156097	-0.135099539541213	0.36692622548481	-0.368192650614464	0.712729589983282	0.852793566444928
SNORA44	3.18129905340316	-0.151648795662666	0.600109337453488	-0.252701943126189	0.800498546213099	0.902417993305259
SNORA16A	40.0242703646649	0.269688246166996	0.264947820264616	1.0178919226346	0.308729320664245	0.538802784121733
RAB42	279.129037516261	0.626797833900896	0.366518539152454	1.71013950713194	0.0872400787079389	0.252413040823734
TAF12	1252.36782825871	-0.0134678237353502	0.194712739032315	-0.069167655913438	0.944856168269479	0.972956558570059
LINC01715	18.3912567352327	0.766463600151845	0.296926958640771	2.58132034780692	0.0098423203558813	0.0581761232183753
GMEB1	688.136568846552	0.16899567141881	0.206429621018617	0.818659989709371	0.412980430095443	0.638418817110386
YTHDF2	4606.7649040545	-0.223247699979591	0.182071525086965	-1.22615384186494	0.220140787525852	0.441405485662122
OPRD1	4.68557429023533	-0.38545035117213	0.986853232321027	-0.390585285175153	0.696103804079119	0.843068327160639
EPB41	2564.35278578879	-0.628411204736701	0.284442744654019	-2.20927134387297	0.0271557731310677	0.1167957080843
TMEM200B	724.55183602999	-1.61181243731221	0.543536467854727	-2.96541728593453	0.00302272616913567	0.0250904017984459
SRSF4	7335.15173918457	-0.280591042376696	0.148360293198374	-1.89128126082572	0.0585868088221785	0.195639905762992
MECR	1275.18791082054	0.141940402808941	0.232018146289595	0.611764230853637	0.540693758484903	0.741488243010659
PTPRU	2146.05626760933	0.208648769289685	0.455449963373834	0.458115679149647	0.646869334963588	0.811144661382362
LINC01648	0.764969343607009	0.04619393042369	1.27690661261954	0.0361764360581739	0.971141674989281	NA
MATN1	111.805166708138	0.0246691051703659	0.462369189825119	0.053353695949543	0.957450097908658	0.97898490883849
MATN1-AS1	111.828029830888	0.204998718016848	0.29727912027836	0.689583304151655	0.490456269748356	0.702810578974537
LAPTM5	8513.80146052446	1.27067838375881	0.50209560957331	2.53074984033151	0.0113818992907906	0.0640874695214597
MIR4420	2.34508025067459	2.20580281600021	0.860087482962948	2.56462611035956	0.0103287037386966	0.0602937048638426
LINC01778	8.98837659243276	1.37804732184393	0.523836565765045	2.63068180403051	0.00852137782225069	0.0524133935192264
SDC3	11733.828524733	1.81021056794235	0.280227368449391	6.45979219645448	1.04846855356537e-10	2.49841809932745e-08
PUM1	6273.23973205302	-0.0843719741036194	0.209456096289807	-0.402814602191768	0.687084618160519	0.837540187425433
SNORD103C	0.94606360022434	-0.410191634580317	1.01449304846796	-0.404331636574316	0.685968864281997	NA
NKAIN1	968.493721630098	-0.564522039760329	0.573807032224401	-0.98381861506981	0.325204704901142	0.556339548402308
SNRNP40	2659.31541550554	-0.414930797026676	0.214093192406137	-1.9380849636711	0.0526128576114224	0.182501387671417
ZCCHC17	1921.56551182962	-0.121383998234032	0.154895533904039	-0.783650730105825	0.433245080076509	0.655695544013602
FABP3	604.153320452183	-1.82108687816292	0.50253023247781	-3.62383546395556	0.000290266298285212	0.00436903311144981
SERINC2	515.042366541559	-0.795235421066964	0.571805691237788	-1.39074415182108	0.1643030238712	0.371248511640786
LINC01225	0.193408249839016	1.2328530641674	2.85117432215414	0.432401854417638	0.665449370561842	NA
LINC01226	0.500831886663105	0.88767838807597	1.30163797923832	0.681970257655982	0.495257757850925	NA
TINAGL1	270.917763268722	0.442314279040388	0.573831528264753	0.770808603664444	0.440820386817693	0.66285583973551
HCRTR1	7.64786999092563	-2.23924643204737	0.86564531902992	-2.58679436348915	0.00968733861929154	0.0574200887193781
PEF1	3060.72089354968	0.0094253669170456	0.211816417024425	0.0444978111208384	0.964507596723074	0.982749826881599
COL16A1	4638.08265483341	-0.781516583608476	0.553801203134863	-1.41118614258077	0.158189735075047	0.363437103398506
ADGRB2	4458.61879038106	-0.067784332263314	0.277554277792231	-0.244220095624163	0.807060364140473	0.90657501073576
MIR4254	2.94258136490695	-0.0321024929405887	0.932024399766654	-0.0344438331749963	0.972523230373062	0.98614739037781
SPOCD1	266.505973558429	1.02275865895542	0.709896123501383	1.44071593729928	0.149664950530096	0.352319043911377
PTP4A2	8447.14433989805	0.161061709752078	0.15848312198801	1.01627042508832	0.309500628071525	0.539571666267234
KHDRBS1	12729.2019137618	-0.178905822769104	0.192514420889203	-0.929311279346024	0.352727791446242	0.584380204748995
TMEM39B	1096.77787245725	-0.228140212497456	0.204459156929967	-1.11582291506563	0.264497942993013	0.491757024195302
MIR5585	0.358549251940565	-0.264266957320013	1.38943074402026	-0.190198006239137	0.849153973396389	NA
KPNA6	3731.96788094991	0.0723993120620011	0.169517531229158	0.427090410868065	0.669313477041916	0.826113544649974
TXLNA	6064.22574005481	0.291169132633502	0.116702576456684	2.4949674760743	0.0125968675693814	0.0688010217387177
CCDC28B	946.532265523013	0.240764760593559	0.413088320370996	0.58284088104289	0.560000421606225	0.755597973115206
IQCC	422.584023469383	-0.666589339292676	0.200380493257852	-3.3266179180171	0.000879068175172515	0.0101432414902387
DCDC2B	3.19002069593974	-0.701934504644681	0.475968434259786	-1.47475011811721	0.140279736401781	0.338689964664045
TMEM234	1101.10285539374	0.307462698212554	0.270552226563294	1.13642641983811	0.255778143857619	0.48248179978052
EIF3I	11463.9215598343	0.0891124834719883	0.269080435955323	0.331174145588139	0.740512948183307	0.869677321143987
MTMR9LP	873.539488198485	0.215514001048203	0.408267229702228	0.527874846103592	0.59758620430241	0.77977039444075
FAM167B	180.548360753177	-0.623187332701728	0.48048619019358	-1.29699322357351	0.194633518406912	0.409705971054471
LCK	270.065770415782	1.94423589456121	0.810564819376281	2.39861865218536	0.0164570437694375	0.0829919288782204
HDAC1	6222.10295170555	0.258213859584368	0.250899652985425	1.02915191994852	0.30340829158145	0.533600053724139
MARCKSL1	15513.9006682182	-1.15680312791924	0.287753074674719	-4.02012430006843	5.81674429592707e-05	0.00127308062980414
FAM229A	210.137095573541	-0.484938408703803	0.551398039467898	-0.879470679967907	0.379146123786606	0.60807168559286
TSSK3	5.83610220412478	-0.17626268345115	0.474573454012084	-0.371412859191786	0.710330049224281	0.851208028248873
BSDC1	4200.0463376675	0.0987158401883114	0.149384857888036	0.660815571162498	0.508730595704736	0.717339948750225
ZBTB8B	104.877571213637	-1.38315815603001	0.381596429628862	-3.62466220497729	0.00028933937949483	0.00436116739864168
ZBTB8A	941.018717447962	-0.526123687203612	0.225346373783379	-2.3347333190698	0.019557356528312	0.093654777797864
ZBTB8OS	1480.0603083652	0.0940253069554567	0.247299545903414	0.380208166626312	0.70379089756248	0.847532558655592
RBBP4	15830.897019488	-0.402702602896958	0.171152968252179	-2.35288120918599	0.0186285841898656	0.0901586064579348
SYNC	448.430978215465	0.420314505375784	0.448465131859084	0.937228951631973	0.348640800393073	0.580660969370592
KIAA1522	2374.52252116535	-1.12331863233555	0.46759847578397	-2.40231457224536	0.016291691827563	0.0824222806008958
YARS	5563.27397311464	0.781222284623691	0.185693758244786	4.20704654807981	2.58729864080093e-05	0.000675756521848596
S100PBP	2909.16562024555	-0.502286606424138	0.16592715877596	-3.02715125196799	0.00246870397683157	0.0218297708887174
FNDC5	689.325197521832	-0.0129963503674635	0.483519787799241	-0.0268786318479681	0.978556536674543	0.989473969190126
HPCA	105.105978978774	-0.228069329754656	0.511508679459899	-0.445875776722838	0.655686980749711	0.817315709870687
TMEM54	480.947214771073	2.30328922800959	0.499571515757439	4.61052953453	4.01644571209888e-06	0.000150762443649899
RNF19B	1037.52952853817	0.283017409030007	0.242594104457291	1.16662937734265	0.243360074265328	0.46885723610275
AK2	6363.01708483288	0.0194765693765712	0.130025963569218	0.1497898484421	0.88093041876347	0.943601097571931
AZIN2	372.361822719627	-0.235353117699545	0.396595535224206	-0.593433603750718	0.552891005555752	0.75095086339231
TRIM62	337.33677710059	-0.198297995731815	0.266366113188872	-0.744456542755527	0.456600322635562	0.675331588148058
ZNF362	3778.41718500298	-0.512589605296387	0.2047929538563	-2.50296504662002	0.012315770646802	0.0677894793349018
A3GALT2	10.1813196115035	-0.572219229920135	0.496386639572141	-1.15276920106745	0.249005129031498	0.475585444569525
PHC2	7180.82646557119	-0.323178601321618	0.231318101547115	-1.39711764518262	0.162378196481031	0.368785263543554
MIR3605	6.32312203522135	-0.687581031937347	0.56145451280163	-1.22464245323517	0.220709965127388	0.442086979639369
LOC101929464	8.91706401975131	0.00814659631820807	0.475746587181021	0.0171238145216758	0.986337840455542	0.993646823122798
ZSCAN20	271.200908771764	-0.0618163392031231	0.179666530171935	-0.344061518547539	0.730800021876155	0.864208853029229
CSMD2	380.276553904627	-0.616181457443344	0.669207937903846	-0.920762325942222	0.357174528279686	0.588437613280166
HMGB4	0.0335692895772404	0.388144585597064	3.71032873470465	0.104611912676778	0.916683761627321	NA
CSMD2-AS1	0.194938059012195	2.54750572999685	3.67001615371181	0.694140195383154	0.487594293164241	NA
C1orf94	15.6589651196412	-0.886008588529358	0.887965538260515	-0.997796142252334	0.318378221222983	0.549537341555874
MIR552	0.0186907786698006	0.0291162739043348	3.71028411978064	0.00784745129061873	0.993738704037997	NA
GJB5	2.12204458899903	2.03537097027106	1.07568729578924	1.89215860244746	0.0584698522098543	0.195391570921028
GJB4	0.276484169374138	2.43763257826045	2.22343800798749	1.09633485147933	0.272932262930172	NA
GJB3	5.91547468493086	2.14494390976636	1.09398871990254	1.96066364373249	0.0499182727953311	0.176033709584866
GJA4	266.663890458532	1.0868216953162	0.518180943301185	2.09737874263064	0.03596006131957	0.141235722028245
SMIM12	1377.00220824764	0.107431505811946	0.202165461400103	0.531403856365602	0.595138949749892	0.778637066397021
DLGAP3	124.85255363122	-1.59698771092283	0.501454656703816	-3.18471010204635	0.00144899084131709	0.014675357097733
LOC653160	249.426480759157	0.0482522173059321	0.30476808460126	0.158324377597026	0.874201199855015	0.940462688762393
TMEM35B	754.742037184221	0.477615184309053	0.306446425984529	1.5585601390997	0.119100523639852	0.306539308902182
ZMYM6	1224.08388815095	-0.132395657730335	0.197962923961499	-0.668790170810392	0.503629337650689	0.713539380913609
ZMYM1	1001.97810988725	-0.639587164132015	0.375294813974207	-1.70422595867784	0.088338881330098	0.25455038771001
SFPQ	17011.2650473263	-0.139514985011324	0.204505309059471	-0.682207154684441	0.495107971236285	0.706936238537436
ZMYM4	6274.74823423484	-0.387223253827933	0.179989826790534	-2.15136188935038	0.0314476468142599	0.129755193314557
ZMYM4-AS1	0.148413804447136	-0.225884122766057	2.43725223112987	-0.0926798301304009	0.9261579212565	NA
KIAA0319L	3659.94792372238	0.380772850171572	0.143347731303061	2.6562879419874	0.00790061228366898	0.0495875067511251
NCDN	2868.29538104265	0.373648647796237	0.187622902106255	1.99148741225968	0.0464273277463892	0.167882483690609
TFAP2E	410.290426382659	-0.0670118702871425	0.349745178553111	-0.191601984520185	0.84805398789381	0.926420571507774
PSMB2	6941.11801870707	0.0151006531110223	0.195133253036716	0.0773863648354235	0.938316187538309	0.970124606517622
C1orf216	2126.05628391262	0.631881725815461	0.15555460229776	4.06212170184411	4.86287121789721e-05	0.00109948585063075
CLSPN	841.587267161066	-0.200364221986043	0.324788673698534	-0.616906432433106	0.537296443796046	0.739357836752306
AGO4	2336.62139511052	0.213668453249585	0.237857937063628	0.898302810019022	0.36902413485285	0.599433286548012
AGO1	2015.08408821465	0.486465201346516	0.114865355079535	4.23509073740883	2.28459436337794e-05	0.000614089699094036
AGO3	488.561392547856	0.547408603146363	0.263179312282787	2.07998340902331	0.0375270546562277	0.144967900755788
TEKT2	390.12215340223	-0.114133252399238	0.520126703238964	-0.219433556647833	0.826312332509655	0.915400749470579
ADPRHL2	1994.65166244065	0.143219589862221	0.246645365641726	0.580670102961758	0.561462815077389	0.756848877020357
COL8A2	928.7897982469	-0.525328852248561	0.759193345717373	-0.691956607907529	0.488964579409079	0.701652593084425
TRAPPC3	3897.84394182024	0.178328645610966	0.239047149903953	0.745997790321352	0.455668749860626	0.674800841215289
MAP7D1	6784.38112687899	0.474388750395041	0.200784739675574	2.3626733344454	0.0181436545408318	0.0886410102515457
THRAP3	9050.28829783495	0.0672074867808739	0.149648385074403	0.449102653179045	0.653357606592252	0.815658589628472
SH3D21	504.687666642874	0.498480012172884	0.319663998579768	1.55938740173299	0.118904716283949	0.306258346241195
EVA1B	984.590697189242	0.654134689701277	0.471658375953817	1.38688237726818	0.165477632357801	0.372947923288838
STK40	2319.98587559037	0.976144821374846	0.202702730496009	4.81564712515831	1.46723611221158e-06	6.72076532781496e-05
LSM10	1700.56365483048	0.66343122813098	0.33453051097022	1.98317106026254	0.0473483252963518	0.170226018458218
OSCP1	644.518868100959	-0.377372661314382	0.236495002730764	-1.59568979029971	0.110558069213907	0.292796644841226
SNORA63C	5.09005059862926	-1.2838509405299	0.743922372825205	-1.72578616725049	0.0843858893048216	0.247039650162477
MRPS15	3766.77236797345	0.483639723742937	0.40071868821688	1.20693079201032	0.227458798052105	0.450149305990162
CSF3R	887.921516871213	0.382886389998158	0.698459027922758	0.548187330525136	0.583563280575672	0.770719271045513
GRIK3	1591.10973569198	2.3876564707444	0.682667969915694	3.49753698132236	0.000469575603945253	0.00635110894046796
LINC01137	86.7667266709309	1.19201278741861	0.387931834522258	3.07273773725373	0.00212104807457118	0.0194732413703488
ZC3H12A	216.119400664744	0.788446254155602	0.281056680105018	2.80529270416557	0.00502709055825582	0.0363252254035739
MIR6732	0.47390362471128	0.538650210031045	1.10777332033216	0.486245877333038	0.626792847516901	NA
MEAF6	3342.45034784781	-0.213676142907651	0.139452350695246	-1.53225199749133	0.125460261635849	0.316795002830465
MIR5581	9.15298735994566	-0.219788397260326	0.540829282732731	-0.406391451568168	0.684454999742818	0.836315125571566
SNIP1	998.458012060641	-0.106784108923491	0.119462794537608	-0.893869169366154	0.371391895182762	0.601625367631838
DNALI1	2272.43953618579	0.775481404679768	0.616590727844958	1.25769229029789	0.208503061562167	0.427363770137279
GNL2	4480.92659599966	0.738438430126804	0.290986548516859	2.53770641251488	0.0111581546036695	0.0632057005434357
RSPO1	84.0682977636519	-3.94050802679801	0.959531771293526	-4.10669885530303	4.01353943149439e-05	0.000946820292137185
C1orf109	1229.6572638085	-0.0417803883649525	0.252280308149271	-0.165610977215992	0.868463108023819	0.937466888884434
CDCA8	1418.75726294751	-0.506907184434396	0.286543600663765	-1.76904032496335	0.0768871453393863	0.233747502631552
EPHA10	163.98230601764	-0.626237350538929	0.751585005952553	-0.833222251081554	0.404719395637916	0.63167735002959
MANEAL	465.500527263743	1.10142437998976	0.339160683217294	3.24750018056809	0.0011642359025872	0.012426437412871
YRDC	793.784614375532	0.442928748496312	0.186286460697114	2.37767547270371	0.0174221514812639	0.0863292029473468
C1orf122	2605.16375197559	-0.0155609851602335	0.38308006220626	-0.0406207127319905	0.967598271411091	0.984023407503904
MTF1	919.519806691845	0.246047538923935	0.180043258539062	1.36660234279504	0.171749982495039	0.380738945886283
INPP5B	1579.99406113022	0.266865900778968	0.116427135852235	2.29212802346752	0.0218982567554902	0.101224548664001
SF3A3	7380.39583370052	-0.290992328733053	0.134502242837802	-2.16347566102645	0.0305046137496755	0.127225535575834
FHL3	1161.27322816682	-0.543694669218277	0.303326037830869	-1.79244311865318	0.0730620130462435	0.225480089156684
UTP11	2020.31739031701	-0.097868608091073	0.16276774800995	-0.601277644297753	0.547655076989276	0.747597121060026
POU3F1	428.462226473697	1.50369134262998	0.718789542359409	2.09197721170811	0.0364405542657956	0.142326201633332
MIR3659	0.0819127483300374	-0.277222021729765	3.70967677116099	-0.0747294276107523	0.940429993282867	NA
LINC01343	0.140009094390583	-0.337035203314528	3.70944559745699	-0.0908586457085615	0.927604910167909	NA
LINC01685	0.029352918021118	-0.0429803849293169	3.71028965420771	-0.0115841049985341	0.990757428183824	NA
RRAGC	2047.6264566506	0.464676546035364	0.179224263765559	2.59271002861086	0.00952230190387395	0.0567750854026873
MYCBP	0.185942745715463	-0.207179745122131	2.81651782059833	-0.0735588262949881	0.941361434195612	NA
GJA9-MYCBP	0.1139567102959	-0.203113067360037	3.63272236109781	-0.0559120811254775	0.955411846540095	NA
LOC105378663	30.8364313894262	0.565185522428785	0.409789962235198	1.37920782477438	0.167830686211046	0.375776308399901
RHBDL2	26.7747607109326	0.80637935893285	0.484072835323558	1.6658223723582	0.0957487987296085	0.267892076554725
AKIRIN1	4132.47636763274	0.165222550471402	0.281844508798698	0.586218802614346	0.557728487797298	0.754019619379428
NDUFS5	13313.3247363279	0.482411312897571	0.456891984190278	1.05585418346203	0.291034838996174	0.520822450884386
MACF1	15610.2981222695	1.45977816929862	0.247689162528518	5.89358918410711	3.77895991305036e-09	4.74225928023504e-07
KIAA0754	197.041149132545	1.9810310569067	0.632008770098426	3.13449931493543	0.00172147655836995	0.0166480049475193
BMP8A	113.508782915424	1.26807122400272	0.43643212988027	2.90554048885127	0.00366619413094219	0.0288186231019355
OXCT2P1	5.54269005660839	1.31525921374979	0.556036240462617	2.36541994574941	0.0180096364215726	0.088291818360299
PPIEL	1930.32556485532	0.0249657314285218	0.371663868293708	0.0671728773182562	0.946444077106925	0.973709693989725
PABPC4	6367.35720842586	0.177952620117205	0.154073597055406	1.15498452374817	0.24809676414071	0.474731349373476
LOC101929516	0.459394157102704	0.13816167047194	1.08357395368471	0.127505529273861	0.898540297175189	NA
SNORA55	9.84614160623343	0.417124430751072	0.529268098932918	0.788115572414162	0.430629107207302	0.653965638846206
HEYL	626.533056029994	0.934715751458842	0.331985683817274	2.81553029850923	0.00486968048800433	0.0354900975221979
NT5C1A	4.83431368884672	-1.81375396392971	1.12072944800468	-1.61836914980585	0.105583066374874	0.284319162982578
HPCAL4	807.722940279398	-2.6674307778342	0.74551831849274	-3.57795470837941	0.000346293438484364	0.0050130998248303
PPIE	2566.87076940326	-0.0823234996905873	0.20418489377606	-0.403181147087579	0.686814967839628	0.837445011781915
BMP8B	130.72826785279	1.50144129138867	0.514020982451216	2.92097276696514	0.00348940327541443	0.0279152262033154
OXCT2	11.433187197655	1.56308538405233	0.639065237930104	2.44589330052605	0.0144493755343719	0.0758708483121957
LOC101929536	6.23162152838611	0.688383401997615	0.669659693857587	1.02796003449479	0.303968627634675	0.534178220888076
TRIT1	2136.49924160019	-0.300785587529516	0.20011036400658	-1.50309849778508	0.132813646151788	0.327982278480102
MYCL	1945.51061466994	-2.40989153525362	0.398754703440312	-6.0435438490429	1.50765376301551e-09	2.17512387796143e-07
MFSD2A	816.517471477613	0.190346217748463	0.391434240736074	0.48627891466655	0.626769426791553	0.799021760242562
CAP1	10158.4211014738	0.85390006267691	0.14909053633811	5.72739278863695	1.01985848764622e-08	1.11490509309283e-06
PPT1	10360.3757101876	0.831191507300237	0.190006769956188	4.37453627305961	1.21690888091017e-05	0.000370807522217569
RLF	1660.24877993051	-0.236463597630926	0.250913960817661	-0.942409090591671	0.3459832348278	0.577901271499408
TMCO2	1.18382591807644	0.0065759767983417	0.787567707171852	0.0083497288404015	0.993337957682123	NA
ZMPSTE24	2257.29853386614	0.182605769598917	0.282923612784135	0.645424281847558	0.518652272001712	0.724991918310856
COL9A2	11578.5671869102	0.677196907172444	0.720382175596064	0.940052280738502	0.347190744318843	0.579233897538862
SMAP2	2308.04845819274	0.670216522810819	0.270336781139323	2.47919102974527	0.0131680760093715	0.0710968828937754
ZFP69B	271.230844991858	-0.0684719522359081	0.365959290784114	-0.187102647644765	0.851580152298163	0.92834020414837
ZFP69	636.398182546077	0.738840911067795	0.195516251592097	3.77892326111709	0.000157507950115268	0.00269824604688578
EXO5	644.777291016878	0.0806772513498873	0.174328873343648	0.462787659912488	0.643516577305623	0.809270440236738
ZNF684	317.080803696922	-0.411960776587461	0.275819974346739	-1.49358572584586	0.13528393258819	0.331496434700211
RIMS3	887.826632815726	-0.461874524959864	0.285250095369044	-1.61919148304687	0.105406069946766	0.284011171570451
NFYC-AS1	389.165871728784	-0.788723320119468	0.269842492428535	-2.92290259040041	0.00346784987251247	0.0277952230144537
NFYC	2965.80609179568	-0.353431054283877	0.166712115130126	-2.12000821900682	0.034005352174263	0.136047068272358
MIR30E	0	NA	NA	NA	NA	NA
MIR30C1	0.587246077295872	-0.250642074964254	1.12276671735071	-0.223236110485776	0.82335174887214	NA
KCNQ4	256.064118860328	-0.914307444506821	0.605380536531064	-1.51030201556522	0.130966377674759	0.325695935474471
CITED4	373.244144437876	0.468691913203183	0.659309632258662	0.710882854232752	0.477156831731723	0.69231320293948
CTPS1	2850.60267914558	0.0747044513514515	0.31085231647556	0.240321359668314	0.8100811375219	0.908271446578417
SLFNL1-AS1	66.1600218258573	-0.0721137554586585	0.278452764593019	-0.258980210033319	0.795650509815691	0.900148944809598
SLFNL1	81.0321197239488	-0.642036830206097	0.455888532179986	-1.40831976434235	0.159036405799922	0.364395429365249
SCMH1	2446.8586870267	0.15803888607099	0.169084494873838	0.934674029034483	0.349956315027666	0.581879539718287
FOXO6	73.0620941861307	0.275284402887156	0.541390437021711	0.508476663166691	0.611119101096069	0.78936682477894
LOC101929901	5.27188745317849	-0.614322664326978	0.625293919904151	-0.982454242352374	0.325876114969408	0.557081424276501
EDN2	183.571728951366	-0.0201158325304328	0.791863073605933	-0.0254031703218975	0.979733382374022	0.990050296535392
HIVEP3	454.754840535237	1.19406857813923	0.311270930033724	3.8361069503338	0.000124999990254351	0.00227944952133644
GUCA2B	0.129543655029841	-0.314949536916194	3.70764071553645	-0.0849460778646736	0.932304259305723	NA
GUCA2A	0.835720257002152	1.56044691512959	1.47562275582503	1.05748363460086	0.290290919681414	NA
FOXJ3	3186.46701081983	-0.228846501962983	0.179304658247082	-1.27629981396039	0.201849555932775	0.418990445553713
RIMKLA	147.987535304006	-0.306334064372117	0.456888116040741	-0.67047938787885	0.502552241833022	0.712727560839557
ZMYND12	170.70342339026	0.165520874023912	0.372516596206826	0.444331543102612	0.6568028990819	0.817734543734952
CCDC30	407.618564640099	-0.582798817711954	0.325448849743414	-1.79075396386079	0.0733327857678984	0.226111838287721
PPCS	1759.56266083456	-0.0843845257028095	0.18772604722714	-0.449508882487192	0.653064601905708	0.815436801720122
PPIH	1771.43741050698	-0.60672207309907	0.294001269106582	-2.06367161251647	0.0390488626373223	0.148857116473182
YBX1	31555.905545404	-0.219231717367157	0.253749193219955	-0.863970106013785	0.387604312700832	0.616862694263788
CLDN19	203.994044443625	-1.12968668141253	1.13728769060314	-0.993316546680832	0.320555716347186	0.552037810173864
P3H1	4684.97919241567	0.619056938819265	0.254609886317781	2.43139395634706	0.0150408504682352	0.0779346095114421
C1orf50	619.326052446613	0.298381879419401	0.304719260593561	0.979202557915716	0.327479905013462	0.558434549604079
LOC105378683	0.210684031519743	-0.124660117067375	1.85157889153058	-0.067326387029789	0.946321870730917	NA
TMEM269	56.0894154913933	-0.326816071299992	0.262457765678732	-1.24521395072775	0.213053115879264	0.432839897701247
SVBP	1441.48363687865	-0.904719428918306	0.311053157252146	-2.90856854471637	0.00363087571323051	0.02867918514942
ERMAP	742.315755353962	0.207085941814658	0.246765733724026	0.839200559532528	0.40135677338329	0.62911393155561
ZNF691	949.023551460719	-0.349908540656462	0.188471059768731	-1.85656376679702	0.063373242916099	0.205350608978553
LOC339539	22.5530798604189	-0.995692264687453	0.363851840639992	-2.73653216357541	0.00620905249067759	0.0421650929306085
SLC2A1	3707.17365022426	0.172075788142631	0.348366588415981	0.493950320910676	0.621341264953173	0.794921007849845
SLC2A1-AS1	47.2609728471019	0.178921184388865	0.486353071052453	0.367883323943417	0.712960235176629	0.852811576467918
FAM183A	142.189143220161	-1.89495268601812	0.708104468577808	-2.67609197527595	0.00744862008640184	0.0476388223137546
EBNA1BP2	3650.65602224796	0.205814970578167	0.197267916573164	1.04332713678675	0.296796806954758	0.526455697955405
MIR6733	0.902130376772794	0.0812813308382151	0.835993781986038	0.0972271954524807	0.922545971505123	NA
CFAP57	99.7640844247158	-1.57989474936904	0.529610507152019	-2.98312576513054	0.0028532072622072	0.0240887020767875
TMEM125	7.15208885745356	-2.05989236875202	1.15503146167368	-1.78340801710038	NA	NA
C1orf210	3.93310905711881	0.655601681252203	0.709342087127647	0.924239084567707	0.355361850429826	0.586885959088463
TIE1	552.369068082803	-0.00324953160099498	0.382356640213187	-0.0084986927366638	0.993219105906659	0.996791160234168
MPL	13.8473537508048	-0.0105911307797213	0.581959736909219	-0.0181990782317188	0.985480037980001	0.99315530528759
CDC20	2553.63757547109	-0.394002008065866	0.38048465382115	-1.03552667396428	0.300423016040363	0.530552941083548
ELOVL1	2281.0850222405	0.650171982691251	0.270884395271818	2.4001824912758	0.0163869000261029	0.0827657479765635
MED8	1761.50684348635	0.315777865887907	0.167875620947703	1.88102277212889	0.0599688211914816	0.198659600098242
SZT2	3319.3016636086	0.352118587573269	0.172794447427691	2.03778878786379	0.0415710601473715	0.155449176266769
SZT2-AS1	20.6313988680736	0.659625897685847	0.529823972908968	1.24499065994355	0.213135183508996	0.432839897701247
HYI	1892.12068697039	-0.198147290884826	0.404739223567873	-0.489567799083346	0.624439767273993	0.79715395078233
PTPRF	6932.07889980838	0.771629762512757	0.34204141289848	2.2559542014925	0.0240734995016029	0.107984765181667
KDM4A	4253.16435325429	-0.0379888498221114	0.140695709173188	-0.270007166852184	0.787154739968387	0.895791893391798
KDM4A-AS1	50.3809307737406	-0.0201967468128594	0.274715066506974	-0.0735188902074531	0.941393212538931	0.971394309907344
ST3GAL3	1322.95407386005	-0.0485269650344286	0.200534322564265	-0.241988326057636	0.808789208909363	0.907843841566093
LOC101929592	0.54038934011107	-0.182205357264555	2.60772450584111	-0.0698713981697178	0.94429601842891	NA
MIR6079	0.380732136714272	0.375417911050311	1.60035878212554	0.234583591656674	0.814531946179224	NA
ARTN	149.22911335242	-0.771230678557289	0.372336777234992	-2.07132554641666	0.0383283834833953	0.147045650672187
IPO13	2678.92542399124	0.440467740867794	0.209912674829597	2.09833799328867	0.0358752985569033	0.141079794510441
DPH2	1467.95373834133	0.0222157621732268	0.166086150153793	0.133760474023002	0.893591983409031	0.949888087612797
ATP6V0B	6221.52540920056	0.187852672628101	0.331118417551656	0.567327767561572	0.570491514942871	0.762476937793573
B4GALT2	3374.10303953695	0.33248404578038	0.307739589066995	1.08040712859988	0.279960922820384	0.509824081330474
CCDC24	920.138769777454	-0.624362050974686	0.448080940290656	-1.39341354392285	0.163494772417889	0.370141596423326
SLC6A9	598.698187997793	-0.253837503481835	0.364953680579478	-0.695533479971455	0.486721037175382	0.699881618842621
KLF17	2.69421359087963	0.404516112258573	0.784776205718661	0.515454099284441	0.606235736710179	0.785979184750549
KLF18	1.41094818171109	-0.34188320917076	1.66903645863633	-0.204838670480627	NA	NA
DMAP1	2618.37072288483	0.0643602867075199	0.3312449123042	0.194298189396535	0.845942403273352	0.925658812439356
ERI3	3340.68963324271	-0.257408490372718	0.194035629460181	-1.32660424834781	0.184639629786688	0.396949156857704
ERI3-IT1	77.930898028375	-0.652200335921969	0.340609088951024	-1.9148060256717	0.0555172457465675	0.188808490666004
SNORA110	0.245212097806817	-0.284368755768778	2.44288331734454	-0.116407015328874	0.907329975765726	NA
RNF220	3998.28444894657	-0.379289463675854	0.170502091310516	-2.22454434875581	0.0261118421486014	0.113852785420958
MIR5584	0.300377208339961	-0.740798019041767	3.70894136745198	-0.199733008869507	0.841689396556322	NA
TMEM53	337.231672476655	0.320380010287376	0.290563646027344	1.10261560476573	0.270194130685734	0.498669225050428
SNORD145	0.968485263340703	0.0939178417043583	0.99446768774776	0.094440315016228	0.924759392144301	NA
ARMH1	776.318865155621	-0.235783309621598	0.444927441241629	-0.529936541930552	0.596155929258286	0.778973663431758
KIF2C	2273.82707340386	-0.682210631297026	0.298697202039424	-2.28395387248048	0.0223742420137901	0.102754619131368
SNORD160	6.53178092846175	-0.148972653193383	0.509565403698316	-0.29235236951365	0.770017221735135	0.887025058142214
RPS8	120817.644665629	-0.427285975030856	0.380493391376308	-1.12297870269255	0.261446539674032	0.489042001535269
SNORD55	25.2010898771951	-0.141418280318679	0.390963485238179	-0.36171736148844	0.717563251768582	0.855910092435775
SNORD46	31.7017750990386	0.483196656144089	0.349049188722534	1.38432253033595	0.166259718242983	0.373877224525203
SNORD38A	37.6930101675523	0.554517757144713	0.406830430543575	1.3630193700206	0.172876406042983	0.382071990345935
SNORD38B	120.518386985392	0.626448853206303	0.463091298756368	1.35275453218109	0.176134062696743	0.386172976498762
BEST4	118.567227970922	-1.11296866039102	0.655935700480905	-1.69676488042203	0.0897411208858924	0.256984835504727
PLK3	1160.54558703208	0.515582819087221	0.319847909356912	1.61196244841448	0.106970111471174	0.286661233386561
TCTEX1D4	10.3478693643935	-1.42337828138146	0.954962485010274	-1.49050701333691	0.13609097378728	0.332820268920736
BTBD19	361.384217307884	0.586942370401549	0.443860706708668	1.3223571303571	0.186049257024481	0.399106976446827
PTCH2	1975.84033654858	-0.609985483491267	0.500119119648139	-1.21968039118445	0.222586057846571	0.444577881173621
EIF2B3	1157.3159921064	0.253712187431766	0.196528605435081	1.29096823777938	0.196714691503024	0.412516536062071
HECTD3	2295.49916467478	0.537871455211357	0.204176934754881	2.63433994568037	0.00843010384226724	0.0520330740066367
UROD	4988.57679618196	0.0932651386699268	0.260659968665475	0.357803843633624	0.72049011395441	0.857638590311374
ZSWIM5	528.245748346277	-1.04167014729179	0.311896980567056	-3.33978913613702	0.00083842023622599	0.00978602992288431
LINC01144	145.019914773925	-0.208516613528962	0.26911055115231	-0.77483626203473	0.438436418936874	0.660677860827654
HPDL	81.7995320694591	1.62639796626908	0.709017299753807	2.29387628035849	0.021797606241028	0.100825219882164
MUTYH	1883.55518387838	-0.289240359017256	0.243896157705007	-1.18591601335144	0.235655468609761	0.459779985399441
TOE1	751.605218739851	-0.0102628638586519	0.168931289184626	-0.0607517050759942	0.951556952996742	0.975946409669935
TESK2	333.089332237946	0.734750899367073	0.502127740621899	1.46327486001284	0.143392183928751	0.343234925142319
CCDC163	268.794594152441	-0.08144507576225	0.394909483963355	-0.206237325436853	0.836605533015967	0.921283325040707
MMACHC	478.941915956898	-0.0779767407592405	0.206971062696947	-0.376751898275829	0.706357990610677	0.848750156649928
PRDX1	19785.7233259658	0.515311101770195	0.225582443625576	2.28435818624926	0.0223504888549661	0.102688294548553
AKR1A1	5593.99187920356	0.239388382430508	0.240420850633953	0.995705579608746	0.319393218311462	0.550930571285033
NASP	17345.0187935383	-0.596069775508497	0.243572164123393	-2.44719989927309	0.0143970964417377	0.0757651665847081
CCDC17	207.671250982391	0.239159972606734	0.31098949512222	0.769029103419535	0.441876033593478	0.663455357200034
GPBP1L1	5272.45167019261	-0.0665037271442558	0.155041349984597	-0.428941873576714	0.667965526122765	0.825323049579923
RPS15AP10	15.4078303968474	-0.416157939072497	0.499204545166338	-0.833642127464668	0.404482678863915	0.631590977274769
TMEM69	1683.17434701061	0.00394946521924504	0.152217685310137	0.0259461652645563	0.979300277870295	0.989829045718316
IPP	659.343721336332	-0.0202315020857059	0.353646927055382	-0.0572081942126916	0.95437935081472	0.977611923883239
MAST2	5426.53515554994	0.151049475990999	0.273525096686547	0.552232602495332	0.580789000024636	0.769537786791427
PIK3R3	151.036152407688	0.836313913765896	0.620176789424621	1.34850888976642	0.17749476286897	0.387993087087726
LOC101929626	5.98139241957161	-0.739500489961341	0.561963423693638	-1.31592281415897	0.188199950556959	0.401826693990937
TSPAN1	161.079754687933	-1.13560450203811	0.735803730372282	-1.54335246637517	0.122745280102777	0.312807245904795
LOC110117498	0	NA	NA	NA	NA	NA
POMGNT1	5665.12816929885	0.461873861949251	0.192203733540985	2.40304313261824	0.0162592695289777	0.0823126191509899
LURAP1	181.389991235513	1.06561748894184	0.336748130685617	3.1644347565412	0.00155384495574137	0.0154134442569518
RAD54L	1083.15404551871	-0.632861388807674	0.291618812039764	-2.17016654166117	0.029994231743903	0.125466995428934
LRRC41	5116.04096122523	0.0724155304536133	0.123895442191558	0.584489059263774	0.55889132397106	0.754928553056678
UQCRH	10148.7378252536	-0.293913655432255	0.210200237894637	-1.39825557942317	0.162036331935259	0.36832438667556
NSUN4	1015.61485635317	0.222985115197818	0.106422808469589	2.09527561247867	0.0361464990909341	0.14161920676327
FAAH	704.07746617023	-0.227450413108124	0.463631498655903	-0.490584470139575	0.62372037254499	0.796523252901436
FAAHP1	30.5801143072021	-0.13775046247881	0.53433966216676	-0.257795691078271	0.796564590142354	0.900844762317445
LINC01398	0.439843073144756	-0.443686922078581	1.67843614604249	-0.264345428406515	0.791513758004793	NA
DMBX1	33.5891514309175	0.408165876426702	0.797112168077102	0.512055759243185	0.608611986006614	0.787519402027351
LOC105378696	0.308074679858174	1.03119882934908	3.18189617165913	0.324083117021189	0.745875108403497	NA
MKNK1-AS1	1.02039488229278	0.155612391397519	1.14810538441094	0.135538421394443	0.892186188635538	NA
KNCN	1.51917453267572	0.846361900786544	1.29762212195731	0.652240653473068	0.514245938000845	NA
MKNK1	1862.42981792433	0.0672590683555076	0.191161303186013	0.351844579601238	0.724954823819204	0.860371678990356
MOB3C	695.775380314047	0.522223778921139	0.277587457418883	1.88129457929036	0.0599318580025644	0.198599194455998
ATPAF1	2363.16401938531	-0.0234917858348274	0.17917759529262	-0.1311089469443	0.895689123622287	0.950834664820375
TEX38	18.4140716657355	-1.47910281330318	0.610041360071867	-2.4245943146034	0.0153255019388331	0.078965802992899
EFCAB14-AS1	0.0449020670426416	-0.224163273639347	3.71008990428494	-0.0604199034046188	0.951821206990446	NA
EFCAB14	3782.95588948398	0.356058734671545	0.198560805341387	1.79319747449337	0.0729413537807947	0.225238822216525
CYP4B1	6.08395095062503	-0.39452977391291	0.913768036017	-0.431761408105952	0.665914830793093	0.823912104871065
CYP4Z2P	0.0982415558887285	-0.547822706920033	3.70929877705898	-0.147689021522928	0.882588196174193	NA
CYP4A11	1.41556698476811	-0.981497775196601	0.967427947060212	-1.01454354112794	0.3103234640346	NA
CYP4X1	51.0761010594679	-1.93540605392655	0.620153508723622	-3.12084996166503	0.00180329886625891	0.0171807557752107
CYP4Z1	2.99523911010955	-2.54093916164355	1.09305684561063	-2.32461758219359	0.0200924178007527	0.0955267945682169
CYP4A22	0.420928868249103	1.25868886985217	2.12440893953052	0.59248897254703	0.553523202944467	NA
LINC00853	22.5150820656846	1.17552171242133	0.547815632654463	2.14583455153569	0.0318861809543694	0.130891302410876
PDZK1IP1	87.96599793159	-1.30003552732132	0.90749143652161	-1.43255955373455	0.15198374742342	0.355690941884341
TAL1	175.471236270284	-0.393650109037444	0.554189314333154	-0.710317032206073	0.477507560115799	0.692632537783726
STIL	918.494434354142	-0.645399468129343	0.262578813787883	-2.45792666521341	0.0139741706413505	0.0741652179583988
CMPK1	4666.23175531362	0.0961585676894834	0.257983506697313	0.372731454504588	0.709348323435386	0.850608348038995
LINC01389	11.3314348405678	-2.23652323478784	0.773741963941713	-2.89052854700319	0.00384594599574206	0.0299100926577549
FOXE3	17.4627434912138	-0.918727267157397	0.432428848183044	-2.12457441499949	0.0336221406095322	0.135202570733212
FOXD2-AS1	218.904846695506	-0.60660821835476	0.528827890948929	-1.14708060739055	0.25134830790384	0.477865971674106
FOXD2	95.6556479575332	-2.95575588897971	0.668883733674377	-4.41893821029683	9.91869978978993e-06	0.000315375989717938
TRABD2B	345.419369322822	-1.47435220237292	0.51710048830112	-2.85119089176796	0.00435558121901853	0.0327332269641903
SKINT1L	63.0758028615508	-0.122472858982376	0.479311637561126	-0.255518225273129	0.798322868956807	0.901664736538231
SLC5A9	5.40535825409528	-0.0844831881925168	0.763902462340893	-0.110594208498331	0.911938140262069	0.958415160697218
SPATA6	1345.86043534846	-0.10336901767793	0.233982700387938	-0.441780599619316	0.658647978593801	0.818984892707395
AGBL4	107.24428020258	-0.373481689735055	0.543388511506435	-0.687319812300876	0.491881216504142	0.703996277474682
BEND5	620.811418637915	0.159488507598289	0.47375831792093	0.336645292684671	0.736384308450387	0.867238916793415
LOC101929721	0.028882787556424	0.0274746726465656	3.71032873470465	0.00740491600908043	0.994091785836331	NA
AGBL4-IT1	1.69740310958398	-0.467963209845494	1.09666827855159	-0.426713545926167	0.669587982974186	0.826290116543497
ELAVL4	499.521817946113	0.801685863795142	0.742416289201601	1.07983334344304	0.280216400187382	0.50998278685094
DMRTA2	111.845656875013	-2.16311588941114	0.912735410074241	-2.36992655871124	0.0177916189129321	0.0876073029731746
FAF1	2580.53064654755	0.330121240611585	0.217274218415395	1.51937603558856	0.128667870539793	0.321980908366717
CDKN2C	1252.21657885811	0.281941070141155	0.330156541991427	0.853961785644326	0.393126163473887	0.621459020179547
MIR4421	0.208190242465565	0.287503452614342	2.32339549864248	0.123742794880306	0.901518926620726	NA
MIR6500	0.240126697939614	0.198589894833463	2.01329849144019	0.0986390719894718	0.921424846317722	NA
C1orf185	1.04966166704168	0.745113721101049	0.840312706191729	0.886710049259973	0.375235026546011	NA
LINC01562	14.099791333262	-0.905306273487444	0.396377877211292	-2.28394752970753	0.0223746148221736	0.102754619131368
RNF11	3265.50132480893	0.121548469744949	0.338055479331082	0.359551840382708	0.719182303857445	0.857166365078604
TTC39A	75.7788885618278	1.30731988584903	0.513422345101402	2.54628552559555	0.0108876093285133	0.0622048541592433
TTC39A-AS1	0.323146127210918	0.543376583497039	1.20940058743427	0.449294128961691	0.653219492460074	NA
EPS15	2782.69579653872	-0.324145192000154	0.265510667065121	-1.2208367956857	0.222147819006039	0.444002539391204
OSBPL9	3266.41269086708	-0.554073661763067	0.219565658013373	-2.52349874190854	0.0116193476343834	0.064895407355622
NRDC	10516.9076240317	0.101347664769512	0.158186418839457	0.64068499377541	0.521727365766962	0.727393545930364
RAB3B	876.904320967295	-1.14567964824393	0.590553929802149	-1.94000850799141	0.052378655910367	0.182016472971827
TXNDC12	4201.51337906553	-0.0844116093081011	0.130033004866235	-0.649155261734785	0.516238025599741	0.723480857654316
TXNDC12-AS1	0.037176178487451	-0.323690747408461	3.70922536345233	-0.0872664008495801	0.930459760342281	NA
BTF3L4	4243.19924715532	-0.185368641255358	0.237968083559439	-0.778964298416333	0.436000745741281	0.658497348191495
ZFYVE9	1698.34864464689	-0.234539748073779	0.203589310914429	-1.15202388092152	0.249311260184054	0.475797938677673
CC2D1B	2724.0686918292	0.333320557610009	0.230079627092583	1.44871826255126	0.147416278226442	0.348851197124121
ORC1	651.72697681335	-0.915632600240912	0.342492799945906	-2.67343605583979	0.00750785880533315	0.0479181879553209
PRPF38A	3507.00781992609	-0.0917393591713071	0.134604510403653	-0.681547437721059	0.495525161011118	0.707349910124775
TUT4	4432.74398528608	-0.532225732801121	0.274048532534861	-1.94208568780939	0.0521267278372235	0.181374067603658
GPX7	1057.79891555226	-0.112334490657014	0.56137573049556	-0.200105712724435	0.841397905618835	0.923478071850347
SHISAL2A	53.9610473204943	0.0186141395350983	0.629373940387277	0.0295756438908868	0.976405490173666	0.988382780564322
COA7	694.48834581366	0.288154579983109	0.252020004794304	1.14337978930798	0.252880940059036	0.479147590169932
ZYG11B	2328.44509559079	-0.151741743751865	0.263254972589529	-0.576405992484188	0.564340794915422	0.75842912538427
ZYG11A	201.903880428933	0.576711802716003	0.471235881621631	1.22382828899065	0.221017010232638	0.442493038139694
ECHDC2	3520.20679485968	0.0454200793467912	0.590225377727007	0.0769537892825053	0.938660306710839	0.970273811216234
SCP2	4754.84642786763	0.440355584613287	0.238854282126782	1.84361603523419	0.0652391174347197	0.209064853816188
PODN	425.332713716199	-1.01007811349185	0.684892374480912	-1.47479830573	0.140266776875324	0.338689964664045
SLC1A7	8.89080655223904	-1.47348915884382	1.03466773939753	-1.42411820020774	0.154412258704448	0.358643651582952
CPT2	1117.1460158741	0.051443049404199	0.16842426310394	0.305437283537063	0.760033129424654	0.880807792832681
C1orf123	2719.41569866908	-0.155476111070605	0.227340077032449	-0.683892224811787	0.494043224114694	0.7060423650286
MAGOH	2566.55536396678	-0.391670612506498	0.226706104053941	-1.72765799201113	0.0840495591072104	0.24644311482728
LOC100507564	48.4183660314188	-0.0266547992849068	0.28833781980299	-0.0924429521701975	0.92634611461033	0.964455002388605
LRP8	1868.90198005451	1.53753835487503	0.389891986553287	3.94349821976886	8.03015877832046e-05	0.00163126060699828
LINC01771	10.26111880439	0.998836520277926	0.571303960765563	1.74834516977522	0.0804042760939444	0.239866913405595
SLC25A3P1	0.0922238389421293	1.56770880745204	3.69041638341605	0.424805399872219	0.670978540934716	NA
DMRTB1	1.42622511132298	2.91993212680522	1.66077351717937	1.75817599245223	0.0787175687906948	NA
GLIS1	79.6258928680087	-2.83061287737248	0.721874026288975	-3.92120061712728	8.81088684471176e-05	0.00173340712618411
NDC1	2805.94720821984	-0.463956449200797	0.228253219703291	-2.03263923200689	0.0420889848316456	0.156875780370745
YIPF1	1263.81274977978	0.342354545441148	0.148982578366397	2.29795019790292	0.0215646237843854	0.10027242736664
DIO1	1.24272250142865	0.143058489047316	0.850950191177058	0.168116172404208	0.866491886688561	NA
HSPB11	1399.4022964195	-0.747127876824805	0.242522912794676	-3.08064862084736	0.00206550243460599	0.019120548072075
LRRC42	2152.87607795457	-0.536684685950584	0.271220310755009	-1.97877763821076	0.0478410472498552	0.171188874965232
LDLRAD1	1.20287831422707	-0.390428394402862	1.70345228955272	-0.229198314973281	0.818714782183964	NA
TMEM59	7905.86723925098	0.158673884342809	0.178216081469418	0.89034548978139	0.373280402198626	0.603486108387594
TCEANC2	787.384921104217	-0.106912856119562	0.165575501483795	-0.645704558714717	0.518470707701704	0.72492924373271
MIR4781	0.0389221757483878	0.389786312407704	3.71028411986627	0.105055650676626	0.916331650131063	NA
CDCP2	8.62187405071662	-0.555057356947615	0.470561485569916	-1.17956393365973	0.238173694559144	0.462660849664931
CYB5RL	313.963412179564	0.0166205068561886	0.262446528372464	0.063329116827184	0.949504430416721	0.974831290133021
MRPL37	3872.03379045551	-0.101229714133328	0.295118086510398	-0.343014267035651	0.73158772704502	0.864550348808788
SSBP3	6224.02046136027	-0.724063349294508	0.255657486671134	-2.8321617282654	0.00462344572251986	0.0340868601611908
SSBP3-AS1	46.7503087410362	-0.905586932346965	0.434405425293921	-2.08465843108253	0.0371003164868938	0.143922354500465
ACOT11	286.230932779431	-0.0668465806981837	0.528040109094431	-0.126593755941803	0.899261939215716	0.952707320680702
FAM151A	20.1364512341519	-2.07807152203102	1.14289679588566	-1.81824949506545	0.0690260082078268	0.217164156960628
MROH7	49.0156717779138	-1.15932134718605	0.67303578543727	-1.72252556590709	0.0849743556358844	0.24818220106148
MROH7-TTC4	9.25246155385815	-0.556543964310086	0.658410183111619	-0.845284563613343	0.39795197754642	0.625956058726134
TTC4	13.5566372626132	0.268515226177682	0.390646564453054	0.687361033249149	0.49185524663987	0.703996277474682
PARS2	323.138318794253	0.0172466839368776	0.183698115330823	0.0938860145942048	0.925199703499295	0.963970865591668
TTC22	7.12401586812573	0.877504027784549	0.965645881092905	0.908722384640011	0.363496685218283	0.593916617882076
LEXM	0.466998050824348	1.02323306104174	2.41630506743074	0.423470146561313	0.671952275221189	NA
DHCR24	5801.34961157018	0.638783944994995	0.387057996244849	1.65035718469153	0.0988699026611853	0.273096235430896
TMEM61	11.0155085873837	1.04375524235264	0.758759999071861	1.37560657339527	0.168943470481622	0.376994225796953
BSND	8.92855178934615	1.7332416542008	0.821482940537277	2.10989366750233	0.0348675158350546	0.138373928860374
PCSK9	33.3311912664689	-0.902295947742677	0.767599814070037	-1.17547702748707	0.239803922623967	0.464750213927542
USP24	4271.33618078786	0.673892585037927	0.148810597072194	4.52852551025648	5.93967112030372e-06	0.000204494391427599
LOC100507634	70.1829516122038	0.642189819631426	0.262004898053596	2.45106035956648	0.014243606619835	0.07516258004316
MIR4422HG	0.358636241172632	2.99635726454282	2.23573420395671	1.34021175649592	0.180176510518114	NA
MIR4422	0.0140177731222775	0.0274746726465656	3.71032873470465	0.00740491600908043	0.994091785836331	NA
LINC01753	0.101701766913697	-0.14844632831499	3.71016630855687	-0.0400106938528939	0.968084600659281	NA
LINC01767	0.0296520697680395	-0.0510327550684156	3.71028411986627	-0.013754406244839	0.989025917634892	NA
PLPP3	2456.37280054233	1.95124798651311	0.518173699318881	3.76562528950804	0.000166132789267381	0.0028209321015073
LOC101929935	0.783489915251692	0.911025332328911	1.07289362971313	0.849129221293353	0.395809392033653	NA
PRKAA2	686.472332482458	-0.884816320595044	0.528148546892743	-1.67531715423754	0.0938720214763257	0.264739073333765
FYB2	160.980685999916	-5.22994607169937	1.1445377486622	-4.56948325017015	4.88928238013721e-06	0.000175451608659814
C8A	0.373335522465376	0.35081068592172	2.0219113168474	0.17350448706559	0.862254901203923	NA
C8B	1.96058542571817	-0.713055617388287	1.0897966019314	-0.654301560607336	0.512917540646943	0.720824014448371
DAB1	490.546163603594	-0.664857562059607	0.733992833174021	-0.90580933765327	0.365036777782544	0.595556554784676
DAB1-AS1	0.0113491610741377	-0.0526733419588468	3.71032873470465	-0.0141964083845632	0.988673285392972	NA
OMA1	678.501275964805	-0.071385091704734	0.184812117811582	-0.386257635862989	0.699305872171125	0.844869038944793
TACSTD2	45.4309170533896	1.47823793905655	0.710046157750223	2.08188992070647	0.0373525256491527	0.144504261942216
MYSM1	1908.20147527655	-0.415513716057177	0.356621904692486	-1.16513795308079	0.243963156246543	0.469604413910875
JUN	6621.0628157244	0.436824766840645	0.429001109197293	1.01823691705131	0.308565379222829	0.538693987698201
LINC01135	5.44967468769943	-0.0648222478530748	0.595335193144457	-0.108883614809827	0.913294802856393	0.958726732612898
LINC01358	9.66872448475099	0.681785725148557	0.691192823185248	0.986390052498897	0.323941744590168	0.555209028549239
HSD52	1.26972855748155	0.96833510420179	1.04583800010512	0.925893976031143	0.354501082189831	NA
FGGY	335.815855097134	0.0410041114763496	0.300204065843818	0.136587462135446	0.891356887379629	0.948705052070018
LOC101926944	3.00808867725439	-0.343009143479979	0.455068480093053	-0.753752805313697	0.450997667567175	0.670599350330551
HOOK1	328.377942461343	-3.74055107463051	0.80226273744351	-4.6625013228835	3.12389078280959e-06	0.000123688044334533
CYP2J2	18.1324980668765	-1.15286233438056	0.608655148106322	-1.89411415966397	NA	NA
C1orf87	9.75032424283066	-2.8363229939669	1.49117075706711	-1.90207793475342	0.0571609666580871	0.192576613325609
LINC01748	12.9402268416007	-1.60698050863249	0.828984381363509	-1.93849310645556	0.0525630910376206	0.182418267832737
LOC101926964	15.826363864594	-0.746212462501538	0.847255301164886	-0.880740977926694	0.378458031984531	0.607498407981053
NFIA-AS2	102.145720305292	-1.43547146676445	0.661483983954644	-2.17007743435082	0.0300009803454482	0.125467856172142
NFIA	5344.96930187468	-0.54265150886352	0.351067745588987	-1.54571735991614	0.122172842804483	0.311786461196137
NFIA-AS1	0.0483160441338039	-0.0510327550684158	3.71028411986627	-0.013754406244839	0.989025917634892	NA
TM2D1	1597.18281433413	0.159545487945204	0.282599585736287	0.564563771491465	0.572370512852726	0.764052148343926
PATJ	1554.95941608967	-1.54068586416545	0.414447400904164	-3.71744607591764	0.000201246924043543	0.00326802815093067
MIR3116-1	0.0226983221482754	-0.195799592795256	3.71019717284628	-0.052773365854583	0.957912482889104	NA
L1TD1	734.958729904019	1.83255366083129	1.04853570254513	1.7477265260335	0.0805113932964947	0.240040314582081
KANK4	1310.11433457254	3.31541525935673	0.788766869000128	4.2032891969201	2.63064140348424e-05	0.000685285451305359
USP1	4329.62628379185	0.396762175281357	0.346424287372281	1.14530704036632	0.252081990579463	0.478537063005312
DOCK7	3826.48632141025	0.44695425851719	0.24694966175841	1.80990026604873	0.0703112548847964	0.219581085691568
ANGPTL3	0.123525557639132	0.389786312407704	3.71028411986627	0.105055650676626	0.916331650131063	NA
ATG4C	966.77825690946	-0.10955653190052	0.29077604177083	-0.376772897909056	0.706342383312024	0.848750156649928
LINC01739	0.218124800791344	-1.15831503982463	2.86058749667252	-0.404922080227227	0.685534787516993	NA
LINC00466	1.08241199218264	-2.17878589957546	1.19953538333996	-1.81635817487009	0.0693154466838936	NA
FOXD3-AS1	64.4093483865321	-1.87470060018172	0.766284854274801	-2.44648003901357	0.0144258785210368	0.0758269932217803
FOXD3	24.037780637708	-1.80374389888682	0.708148340968661	-2.54712719713431	0.0108613835718813	0.0621036205129551
MIR6068	0.0976295869031923	0.212223584635509	3.71016630855687	0.0572005584078673	0.954385433345296	NA
ALG6	968.395927386378	-0.61883500152576	0.274755979147281	-2.25230767842194	0.0243028352707327	0.108668465195383
ITGB3BP	856.264944890761	-0.453916219136364	0.212220995702227	-2.13888459826692	0.032445015704446	0.132147857318973
EFCAB7	717.531529762618	-0.716511466736957	0.275453669830471	-2.60120501272659	0.00928969198063728	0.0557171344811526
DLEU2L	28.7604346763051	-0.87288127877593	0.481096544890983	-1.81435782078569	0.0696226550351575	0.218096666764958
PGM1	2178.45532992981	-0.158193698067173	0.268184406678774	-0.589869112922193	0.555278403047195	0.752149292645797
ROR1	439.043990231732	-1.73950866120123	0.671615302402114	-2.59003726535066	0.00959655428190381	0.0570894034251377
ROR1-AS1	10.28804795285	-1.41146319863829	0.985898039705916	-1.43165230256398	0.152243353222995	0.355949582066803
UBE2U	0.894508960168424	-0.848021662529563	1.26713046226675	-0.66924573892143	0.503338733694066	NA
CACHD1	4709.45853680474	-1.56502489340388	0.448265408627997	-3.49129079175202	0.000480692760546651	0.00646450987043334
MIR4794	0.0434306723743639	-0.129427384333244	3.71021251851477	-0.0348840891693867	0.972172167895159	NA
RAVER2	2863.87355616025	-1.12597082409713	0.266697168560923	-4.22190767968322	2.42243332588096e-05	0.000642131007571775
JAK1	6085.99543741278	-0.0269160312837882	0.222999899677909	-0.120699746155332	0.903928860065231	0.954900171862293
LINC01359	26.186396902513	-0.669256470943749	0.475549864727318	-1.40733185010473	0.159329009117121	0.364632553185992
MIR3671	9.3079152105167	-2.19792174875376	0.521218718141335	-4.21688951730578	2.47695254495269e-05	0.000652561609606916
MIR101-1	1.63226341745908	-1.73649657788454	1.1758337095485	-1.47682156395339	NA	NA
AK4	1989.49831900596	0.494590661212064	0.466413337765282	1.06041277374654	0.288956853424506	0.518547719362577
DNAJC6	359.337037841246	-1.17047007287377	0.635202643771487	-1.84267191635752	0.0653769267512719	0.209348310816997
LEPROT	2852.90669324699	-0.0918625650981084	0.193569263495743	-0.47457206500209	0.635092021258678	0.804457479953057
LEPR	819.254299580835	-2.56445584191524	0.639096118974515	-4.01262934600531	6.00461578088578e-05	0.00130000806305669
PDE4B	2313.15310609744	0.851686114250038	0.55433321679834	1.53641544190535	0.124436521869855	0.315298656608827
LOC101927139	0.0391030329099259	0.865590830111095	3.70863635814726	0.233398679870442	0.815451838182169	NA
SGIP1	348.102685243397	-0.335861629926715	0.544006966663016	-0.617384795615612	0.536980948261903	0.739019594467128
MIR3117	0.64353364089651	-0.128439398319816	1.51765777914151	-0.0846300134885947	0.932555537344805	NA
TCTEX1D1	95.1285707779975	-1.05109394850713	0.678136579516495	-1.54997382571007	0.121147798432312	0.310114967912187
INSL5	14.6602497414101	-1.3497507087151	0.60785033807889	-2.22053131200188	0.0263827226084946	0.114492486409035
WDR78	454.563436270881	-0.8801021529413	0.279460305347735	-3.14929217530977	0.00163666472869738	0.01603991939289
MIER1	1673.42683850842	-0.369450328823564	0.28917534280965	-1.27759969170939	0.201390609336222	0.418365368087235
SLC35D1	1237.08806062167	0.3153031024063	0.263671390153183	1.19581840951011	0.231767430212854	0.455390236578744
C1orf141	7.33834635517699	0.00396223525849463	1.16324026253825	0.00340620539547767	0.997282246559362	0.998525095815936
IL23R	1.46645439726581	0.615371070057969	1.44353278285008	0.426295181771344	0.669892768364996	NA
IL12RB2	17.8584496727348	0.778514656879667	0.585367678937913	1.32995839177899	0.183531980732859	0.395367760310071
SERBP1	18046.8529837734	-0.106227560666926	0.203362221917985	-0.5223564124401	0.601422198251891	0.782609030588177
GADD45A	1131.5726441787	1.68488797257734	0.403655351358045	4.17407564871556	2.99198334460701e-05	0.000755222177142783
GNG12	2062.52101022061	1.31951791931097	0.503735552122888	2.61946553851548	0.00880676703828215	0.0535782889695605
GNG12-AS1	4.69289404924147	1.21611754688185	0.570400398174723	2.13204189683847	0.0330034024588662	0.133724068058364
DIRAS3	1100.21469070659	0.547840709855832	0.619405241927588	0.88446250172335	0.37644659615236	0.606047939296182
WLS	18575.5844279269	0.402172602252425	0.511376288153608	0.786451408813895	0.431603075637125	0.654799200809224
MIR1262	0.623667763694291	-0.783184405468008	1.34888600000809	-0.580615712123419	0.561499480394891	NA
RPE65	30.588786038526	2.00651964180715	1.08396040762264	1.85110049010728	0.0641550976121018	0.206778314613595
DEPDC1	942.269591165277	-0.376791895447316	0.379765227654857	-0.992170604386551	0.321114309438267	0.552616520879286
DEPDC1-AS1	8.15425744561182	3.28570679334645	0.519941282930459	6.31938047855665	2.626139692133e-10	5.30430196102445e-08
LINC01707	0.614080451944182	-0.209993626593097	1.25147520612919	-0.167796873293724	0.866743082374423	NA
LINC01758	1.13575792161498	-1.92446258052942	1.47337341187863	-1.30616079061426	0.191497883552159	NA
LRRC7	263.049995310321	0.555956653768765	0.889079540525684	0.625317115541817	0.531762948838218	0.73508203747627
PIN1P1	0.158579587587563	0.144936075291647	3.71018486362162	0.039064381053555	0.968839059081855	NA
LRRC40	1298.62861563449	-0.239793901672741	0.365605071866959	-0.655882317081203	0.511899846551699	0.720061812407536
SRSF11	12330.2346845001	-0.483937969699171	0.251884352047039	-1.92127047895693	0.0546976168558904	0.18704080268941
ANKRD13C	1681.60261886252	-0.115366764834882	0.216696553189213	-0.532388555041514	0.594456910291428	0.778080735262643
HHLA3	482.015176406456	0.180283327529115	0.321230737502369	0.561226889216308	0.574642874523891	0.765516713750168
CTH	281.459478081886	0.00825329854162132	0.265856821565064	0.0310441480983457	0.975234331533566	0.987527201258779
LINC01788	0.431889490697157	-0.500114563223579	2.72068447699313	-0.18381939083811	0.854155143654749	NA
PTGER3	96.3056595245297	-1.83012649928468	0.663992782766086	-2.75624456588319	0.00584692609002314	0.0406030152315687
ZRANB2-AS1	2.55606414304083	-0.503241896745239	0.972248785870851	-0.517606094302788	0.604733128863763	0.784776810413777
ZRANB2	7295.7615463374	-0.344593755637039	0.317660050529206	-1.08478782605166	0.278015638623156	0.507764008260412
MIR186	38.0476784520739	-0.774767433386315	0.786912700043988	-0.984565928778385	0.324837332339499	0.55615969518496
ZRANB2-AS2	14.8258170831709	-0.545642702410592	0.376989050639998	-1.44737015964861	0.147793278660048	0.349399350558795
NEGR1	1854.61109848141	1.13549013083969	0.629388989481401	1.80411502237322	0.0712132771950406	0.221417854090664
NEGR1-IT1	0.03354742708761	-0.275948747320877	3.71019717284628	-0.0743757634608898	0.940711393335305	NA
LINC02238	15.9023608140706	-0.0791805179489934	1.01065264985197	-0.0783459262295421	0.937552885858252	0.969743542883428
LRRIQ3	60.5620143783247	-0.454158280290127	0.438001021267409	-1.03688863321817	0.299787761942951	0.530049934860473
FPGT	817.868352394531	-0.152625784413807	0.308865077455094	-0.494150344452578	0.62120000513884	0.794921007849845
FPGT-TNNI3K	2.32452094648815	0.144401115339344	0.959622170025276	0.150477052166835	0.880388254300575	0.943405814453818
TNNI3K	0.347641242453762	0.725500285087499	1.61662143627808	0.448775618587495	0.653593528634215	NA
LRRC53	5.53026465836026	3.59137023742827	0.967731080711295	3.71112420486544	0.000206340822281268	0.00333796808462328
ERICH3	33.5787207906302	1.40468633485144	0.798067432088989	1.7601098332939	0.0783891858408007	0.236315259887946
ERICH3-AS1	0.0990829461121221	0.352652561541535	3.708874287577	0.0950834496393572	0.924248543785342	NA
CRYZ	1956.92723593927	0.211577806625892	0.309994279995216	0.682521647267675	0.494909159455802	0.70677694462528
TYW3	1705.57073707183	0.0419655489545621	0.203607459839676	0.206110075670147	0.836704928499107	0.921283325040707
LHX8	2.74040580179567	0.562104287956385	1.06991724451291	0.525371743318602	NA	NA
SLC44A5	295.195625656188	-1.16614150107365	0.650507360318262	-1.79266457569844	0.0730265740554645	0.225403519512195
ACADM	2571.62888756762	-0.149207580576887	0.299549021214766	-0.49810738813902	0.618408353426735	0.79332230579931
DLSTP1	30.7010697870054	0.0623037311879812	0.590790141284911	0.105458312240074	0.916012147489754	0.960117054317426
RABGGTB	3440.02140631332	0.539863212671359	0.181864052427861	2.96849875203074	0.0029925831740936	0.0249182190640664
SNORD45C	13.1611983019029	0.204821009324395	0.625414855824334	0.327496232967521	0.743292591677564	0.871310484429459
SNORD45A	18.6352740670075	-0.0118471146162621	0.600829959786661	-0.0197179158983162	0.984268398737947	0.992901405794853
SNORD45B	25.7053476362938	-0.00153370237520089	0.564546263442238	-0.00271669918750213	0.997832390328271	0.998774274782045
MSH4	25.6622894444957	-0.494790911576618	0.415268425108334	-1.19149658789381	0.233458695348228	0.457173777557268
ASB17	0.019551516454963	0.468293740122685	3.71032873470465	0.12621354429932	0.899562890303242	NA
LOC101927342	0.967279473106631	-0.319392946705189	1.00227918416424	-0.318666646730291	0.749979309099875	NA
ST6GALNAC3	331.670810087476	-0.315600657896165	0.410220988276903	-0.769343029526153	0.441689699237594	0.663378801865329
LINC02567	0.99776552938576	3.42122768577798	1.5648770615302	2.18625971961822	0.0287966093090639	NA
ST6GALNAC5	671.460349994783	3.65907615132424	0.696700351205697	5.25200847823876	1.50449535406438e-07	1.03259991809053e-05
MIR7156	0.292509212356954	1.9710908624181	2.34572291657253	0.840291429346726	0.400745005694591	NA
PIGK	1348.46255127134	0.152928856097804	0.274130314341473	0.557869188838802	0.576933712430877	0.766868223910387
AK5	415.665649461962	-2.04220136555112	0.665182374459988	-3.0701375201185	0.00213960228431862	0.0196011599334035
ZZZ3	2231.24536939781	-0.361745639919665	0.193723957702463	-1.86732526121143	0.0618561798152575	0.202226894022195
USP33	3367.84717124433	-0.405208064932056	0.263104879372954	-1.54010091298105	0.123535757283738	0.314217599001381
MIGA1	909.750227251582	0.116335430599232	0.300903630465886	0.386620229271118	0.699037379602259	0.844812625370334
NEXN-AS1	44.4245225482023	-0.123872279831001	0.333259647293304	-0.371699006576635	0.710116964735393	0.851000767819869
NEXN	607.009315725438	0.113964075336295	0.286596709568885	0.397646140137918	0.690891044220084	0.839798053934314
FUBP1	7575.44886858683	-0.232066963670261	0.175540360011311	-1.32201485547431	0.186163204194052	0.399165831012786
DNAJB4	1371.31325839913	-0.178197373764851	0.373373773300788	-0.477262696277534	0.633175070880848	0.803137050284262
GIPC2	21.0105570270102	-0.661197797334933	0.482081738958176	-1.37154707158965	0.170204480334733	0.378516497083942
MGC27382	0.127219822154384	0.823123416978764	2.92115500335244	0.281780123284836	0.778112112931379	NA
PTGFR	1484.90024863245	-4.34268693142362	0.943210318729289	-4.60415545206733	4.14143039284272e-06	0.000154090273283173
IFI44L	2911.67898579536	0.829621101489512	0.611820595805881	1.35598753487	0.175103134155039	0.384747955777049
IFI44	2917.45523211099	0.495086848653368	0.58279742993694	0.849500741118467	0.395602717985649	0.623774319632022
ADGRL4	1021.88299116575	2.42189640832046	0.432453697616473	5.6003600424024	2.1390705258231e-08	2.00731892529453e-06
LINC01781	2.1214962961758	-2.16305756413963	1.62931446173212	-1.32758753140881	0.18431440585602	0.39652464185377
LOC101927434	0.246963353357702	0.601366007301585	3.70904778845468	0.162134877089878	0.871199641599913	NA
ADGRL2	6033.17290487878	1.02682796618473	0.690257080321908	1.48760222163293	0.136855827211025	0.333882248187211
LINC01362	1.8926999210661	-3.07275846450806	1.73404251120487	-1.77202026170224	0.0763911938947104	0.232773626453882
LINC01361	2.34803014222399	-1.89102249979269	1.26445047761736	-1.49552911186842	0.134776408078105	0.330687964560253
LINC01725	1.1102699341725	-1.82892796644285	1.14930828933137	-1.59132930948133	0.111535484020558	NA
LOC101927560	1.4741372443056	-1.31480186162667	0.989357019720389	-1.32894580562865	0.183865850207094	NA
TTLL7	1296.19558960172	-0.744490585749112	0.66616237303311	-1.11758126229701	0.263745875195996	0.491164670833372
PRKACB	3914.83976077445	0.351517942488433	0.557426846247783	0.630608204205829	0.528296733177805	0.732383342950366
SAMD13	195.700464922571	-0.828558747646297	0.554883410296323	-1.49321232581782	0.135381616671859	0.331620850817369
UOX	36.4722895441612	-0.825372578844445	0.543823230085794	-1.51772218100031	0.129084449929739	0.322794837178388
DNASE2B	6.58133341675039	0.333096721146433	0.711363230930234	0.468251248677627	0.639604927036059	0.806776910324946
RPF1	1749.34574991424	-0.0641747633793427	0.173597820138285	-0.369674937900846	0.71162470763789	0.852037305910031
GNG5	4980.69313724852	0.318408045279074	0.240162922931811	1.32580017511479	0.1849058950029	0.397434298289398
SPATA1	33.6785427097499	-0.332147574299796	0.316103165569302	-1.05075687458428	0.293370267123635	0.523147786526365
CTBS	878.194914319899	0.271890947248317	0.342151608888336	0.794650500495091	0.426816833559956	0.650656369043959
LINC01461	14.6451249363786	-0.0504122600700996	0.524943530230116	-0.0960336820381437	0.923493821780979	0.963234986098018
LINC01555	0.816092068068101	-0.303976385129018	1.21936540463451	-0.249290642471631	0.803135969111984	NA
SSX2IP	1942.21700252443	0.00564872966282035	0.382849468043011	0.0147544404115137	0.988228086905434	0.994328583708856
LPAR3	86.1296015335033	-0.628292313745517	0.874549799712288	-0.718417995124137	0.472499594492221	0.688376280164931
MCOLN2	146.01465630211	0.669053219468916	0.52946084080405	1.2636500528592	0.206355659820916	0.424809826585322
MCOLN3	144.221721109577	-2.86322369129489	0.75794368570521	-3.77762061389941	0.000158333829915244	0.00271020489494955
WDR63	198.690137708443	0.330996042130878	0.435410481138505	0.76019309701823	0.447139170604088	0.668064848414813
MIR4423	0.314055281361268	-1.04462631744191	1.52796954486205	-0.683669593385919	0.494183828207105	NA
SYDE2	140.479415212236	-2.19702407549898	0.688953300208932	-3.18893033073898	0.00142800289067348	0.0145182575768951
C1orf52	1435.8690264278	-0.224437553612792	0.257411439637291	-0.871902017754296	0.383261832844086	0.611972364926771
BCL10	781.876028769896	0.500762084285559	0.183619363092818	2.72717471540531	0.00638792056521662	0.0429806533461656
LOC646626	14.1918378257865	0.117676415480966	0.35092026707265	0.335336617809547	0.737371174170419	0.867822855816106
DDAH1	6205.4790847413	1.50454276478586	0.480171365539055	3.13334545281936	0.00172825904869501	0.0166983680659334
CYR61	10380.2578343418	1.43270275152089	0.504244520731438	2.84128571083463	0.00449320375187763	0.0333654990090409
ZNHIT6	1384.71053838013	0.292753389118703	0.217397225705297	1.34662891013871	0.178099778332281	0.388514719077454
COL24A1	351.293376139625	-1.52945839029633	0.714069932902019	-2.14188879803485	0.0322024314971716	0.131589434911757
ODF2L	1780.00567076756	-0.247741375064486	0.259108890477966	-0.956128423874182	0.339007356034738	0.570653861956085
MIR7856	2.09183730669862	-1.07734455325573	0.757397687612344	-1.42242915561572	0.154901704198762	0.359095897430532
CLCA2	2.76431311729208	-0.808238313594973	0.930185580613558	-0.86890006729824	0.384901792757259	0.61375918953353
CLCA1	0.581932848385375	-0.340831659194606	2.46132199572207	-0.138475038937202	NA	NA
CLCA4	0.597548608488775	-0.125641574646101	1.80220408531304	-0.0697155087317856	0.944420097633459	NA
LOC105378828	31.126312985981	0.826617562948766	0.329524726634474	2.50851452451304	0.0121239983692902	0.0670043631918736
CLCA3P	0.0992700133492469	0.315883663994098	3.01702746286911	0.104700294538818	0.916613628239784	NA
SH3GLB1	4019.16181025462	0.412014458295559	0.213330101748923	1.93134702940551	0.0534401510962164	0.184183405399638
SELENOF	5946.24114141629	0.0215221677867274	0.272413634292442	0.0790054721109257	0.937028270556087	0.969342742400541
HS2ST1	3140.42000729183	0.440906467296121	0.339001277152204	1.30060414816126	0.193393986436243	0.4080471023109
LINC01140	139.171773255653	-0.00909006102041768	0.338173993681228	-0.0268798346125522	0.978555577353865	0.989473969190126
LOC101927844	0.34910650016915	-0.3475845897072	2.682038162982	-0.129597182659303	0.896885132361378	NA
LMO4	6040.49304473994	0.434349182526246	0.585584357686912	0.741736313179449	0.458247113788089	0.676801044974394
PKN2-AS1	29.5269422640389	-0.848021232148596	0.534127842432661	-1.58767464411951	0.112359929522489	0.295832325923395
PKN2	2800.45854508342	-0.341839129706306	0.374159857756209	-0.913617863114107	0.360917676778933	0.591937366725514
GTF2B	1367.99563778322	-0.0678006345870416	0.175592121123915	-0.386125722230982	0.699403560690747	0.844869038944793
KYAT3	1794.55489526021	-0.049658517599954	0.184371857910762	-0.269338922776323	0.787668882406686	0.896077248582169
RBMXL1	1237.25260750066	0.14730013020726	0.240772557941041	0.611781224018602	0.540682513897258	0.741488243010659
GBP3	461.149536642931	0.750008614333814	0.597983207005249	1.25423022845394	0.20975833560987	0.428932197593214
GBP1	1611.79011242509	1.87265240057471	0.678648483097818	2.7593849352269	0.00579102767869657	0.0403469497404063
GBP2	1280.52990338974	1.58974304783234	0.572415150548607	2.77725536493701	0.00548200899502989	0.0386639330783485
GBP7	1.73812053575696	0.996812462338838	1.27143112868816	0.784008224942023	0.433035284158706	0.655538445231463
GBP4	760.942789312732	1.56816769557496	0.613593652192521	2.55571042818242	0.0105971265275855	0.0611714369616314
GBP5	964.253514649499	2.71866584926461	0.848496228880124	3.20409891845106	0.00135485918242846	0.0139417047748388
LOC729930	0.339317710607384	-0.165924420186851	1.64753410021901	-0.100710765358238	0.919780065307296	NA
GBP6	9.14509155735875	0.709500068169331	0.666808534965091	1.06402367541153	0.287317974462092	0.517094331499665
GBP1P1	39.8728074110723	1.51696827656543	0.71048343713009	2.13512123898768	0.0327511081842625	0.133011394556078
LRRC8B	826.601244755639	0.106934902344591	0.394752050189443	0.270891315936859	0.786474624277524	0.895502436851904
LRRC8C-DT	28.8664616802698	-0.392273348108036	0.53621055551097	-0.731565882238606	0.464433578776212	0.681697724683495
LRRC8C	888.549707121864	-0.785645458973483	0.423445165907253	-1.85536528039043	0.0635440818745013	0.205601831600782
LRRC8D	1683.27628037448	0.105606515178582	0.285586638269252	0.369788011857248	0.71154044824501	0.851984520459586
GEMIN8P4	54.222516723245	0.0174929974100719	0.263689162198721	0.0663394629654472	0.947107565504056	0.973926360027639
ZNF326	3277.15481336378	-0.561200485026965	0.225340366172921	-2.49045696764473	0.0127578944185932	0.0694658343593129
BARHL2	105.167569453059	-3.26426902466064	0.890180876034461	-3.66697276086425	0.000245438928747541	0.00381338373690685
LOC105378853	448.502505442817	-1.12040315894083	0.451770627144206	-2.48002657017186	0.0131372592822885	0.0709900947998474
LINC01763	14.6328367474005	-1.64747523669672	0.65218643540747	-2.5260801931083	0.0115343149068359	0.0645946000908833
ZNF644	2509.78425946004	-0.275419148381321	0.319959104426789	-0.860794847125036	0.389351043525243	0.618028269874718
HFM1	421.758593608662	-1.40555518077516	0.408059862702351	-3.44448280570151	0.000572153025271117	0.00732742835745764
CDC7	1965.66284828106	-0.88494050612443	0.279537114274693	-3.16573528499269	0.00154691499844859	0.0153975786262889
TGFBR3	1188.24560171906	-2.38375779298838	0.514562883740212	-4.63258790774321	3.61122913892567e-06	0.000138918956872525
BRDT	0.467793415902828	-0.118602955824964	1.89152904923211	-0.0627021593314216	0.95000367788149	NA
EPHX4	91.7847820375845	-0.179178174268407	0.438234802743982	-0.408863406435303	0.682639905017861	0.835204055937394
SETSIP	19.8970007136224	-0.49159101109432	0.891904641226596	-0.551169921504453	0.581517197088746	0.769920173777389
BTBD8	20.7665905628776	0.190515594676634	0.525188683735215	0.362756473200565	0.716786809477669	0.85512823622672
KIAA1107	382.318455505568	-0.390195664378853	0.314272471788801	-1.24158397379798	0.214390097765938	0.434392394518011
C1orf146	0.164736756896212	-0.0922789449432254	2.82615549047825	-0.0326517579284393	0.973952294953015	NA
GLMN	1025.91882445875	-0.599059535828469	0.269283573534694	-2.22464195630294	0.0261052836866333	0.113847595399161
RPAP2	650.117233702976	-0.0667311117742852	0.17443507331059	-0.382555586487285	0.702049306364823	0.846739177057846
GFI1	98.2996232503544	0.139284547419298	0.512731480868567	0.271652029603	0.78588958938438	0.895396663577252
EVI5	1326.26788217159	0.0972038379257995	0.278536320440364	0.348980835864138	0.727103696956516	0.862053622822775
RPL5	102353.19652988	-0.438497597606495	0.315589018275566	-1.38945771941788	0.164693609214119	0.371774567771477
FAM69A	764.268229230464	-0.196262292454504	0.452925620833635	-0.433321241781977	0.664781408352748	0.822940557812829
SNORD21	19.2508098038234	-0.334158074050727	0.395744640131308	-0.84437801593435	0.3984582030904	0.626287821176996
SNORA66	38.8174251649214	-0.0285853374506116	0.279625267626597	-0.102227304754103	0.918576255224462	0.961036220255557
MTF2	2580.79858148852	-0.844865139326616	0.254611773182043	-3.31824851917807	0.000905838501229476	0.0103425123323722
TMED5	2441.68420347373	0.955659762433519	0.334451461285206	2.85739448935633	0.00427134614547419	0.0322832177666489
CCDC18	488.870785294996	0.0905531991585291	0.25125116395585	0.360409073266786	0.71854124243119	0.856546718536376
CCDC18-AS1	1991.47805258463	-0.341161199638165	0.304825275903353	-1.11920246320497	0.263053774852405	0.49049098444433
DR1	1865.18796191256	-0.0533157834531946	0.308781698561287	-0.172664972378901	0.862914778186736	0.935235926808273
FNBP1L	4853.93828213908	-0.827256076221012	0.383212267674873	-2.15874111035213	0.030870257483583	0.128195892052443
BCAR3	702.05961494291	0.0631381069059101	0.477081752278043	0.13234232205367	0.894713533593658	0.950655542106929
LOC100129046	1.41175456575013	-0.5161953569442	1.00799974287801	-0.512098699023844	0.608581935011151	NA
MIG7	11.6964137447673	-0.637988012575607	0.487019483037751	-1.30998457925379	0.190201052381714	0.404037027403496
MIR760	1.71143691569292	0.0862493836024908	0.827973747646815	0.104169224987652	0.917035055976816	0.96041873911883
DNTTIP2	2948.85628407285	0.134708624861331	0.121533299435794	1.10840918074883	0.267685141775484	0.495683793484192
GCLM	908.370873631319	0.651357490843784	0.340521520412494	1.91282327782031	0.0557706800897429	0.189497896467971
ABCA4	36.7640527916962	-0.707974137983539	0.566416088197396	-1.24991883658645	0.211329197684232	0.430589023768811
ARHGAP29	1133.32522221976	-1.15471961534283	0.491964145515183	-2.34716213746352	0.0189170208933537	0.0913045469062918
ABCD3	3127.44168534937	0.351011594188214	0.322754730157775	1.08754903147857	0.276794241837765	0.506419207504892
F3	1628.38176424211	1.50238639405354	0.5845375752821	2.57021354585884	0.0101635842593317	0.0595275600585216
SLC44A3-AS1	203.578169034316	1.71614228003591	0.514483260737543	3.33566203412666	0.000850965466688135	0.00991051910345522
MIR378G	0.610375935050247	0.297392363844253	1.99797279549185	0.148847053631199	0.88167432074311	NA
SLC44A3	522.619961530468	0.8608065609124	0.495290010707723	1.73798490238555	0.0822134740690821	0.243243839727051
CNN3	18425.2384261267	0.832803623052213	0.263886766918105	3.15591279084739	0.00159996690729923	0.0157728078589656
LOC729970	504.888563319144	0.516476596281697	0.366900943715464	1.407673120302	0.159227884705189	0.364561424090784
ALG14	684.234811433729	0.477934151554931	0.287813564362526	1.66056854413203	0.0968001309164424	0.269593819332171
LOC101928098	1.17404420109274	-0.410716226478523	0.829555412633571	-0.495104028282609	0.620526690462162	NA
TMEM56	448.108381571888	-1.40758295403978	0.539434371671075	-2.60936830865881	0.00907095528474961	0.0547769987696383
TMEM56-RWDD3	24.5091973042974	-1.04614575981239	0.623986018670531	-1.67655320553707	0.0936298837840889	0.264231879613168
LOC101928118	10.5646991307689	-0.643975451314465	0.469177298834567	-1.37256310762284	0.169888207515185	0.378147471135815
RWDD3	609.619837293242	-0.710521135163434	0.254407110855981	-2.79285092611133	0.00522457632286171	0.0373450672919619
LINC01760	0.207948082368338	-0.0534134943743872	3.71020725189491	-0.0143963640702571	0.988513760142027	NA
LINC01761	0.0841393194396845	-0.0510327550684158	3.71028411986627	-0.013754406244839	0.989025917634892	NA
LOC100996635	0.671444467849289	-1.53432404125077	1.370136042621	-1.11983335488036	0.262784782579563	NA
LOC102723661	0.451656621188555	-0.623120759236695	3.70941467544666	-0.167983580633692	0.866596196275996	NA
LINC01787	0.0186907786698006	0.0291162739043348	3.71028411978064	0.00784745129061873	0.993738704037997	NA
PTBP2	2940.83100641708	-0.839368801366566	0.316769778072817	-2.6497755135391	0.00805452695142005	0.0502265238417278
DPYD	860.851937915251	0.317734117419245	0.48931234304562	0.649348257682561	0.516113300275247	0.723397718077949
DPYD-AS1	0.154367621366661	-0.0115812442851352	3.44403280978971	-0.00336269859340925	0.997316959766207	NA
DPYD-AS2	0	NA	NA	NA	NA	NA
LINC01930	71.2761804859723	1.59299043980048	0.891911937274541	1.78604004860419	0.0740927739347161	0.227954344035331
MIR137HG	92.2373913135857	1.9919451711311	0.956635759912889	2.08223992307426	0.037320560333969	0.144481585908931
MIR2682	17.7511606147644	2.2038809179507	0.913476818869674	2.41262927796872	0.0158379196463059	0.0808012027565207
LINC01776	43.381305159362	2.83841846135326	1.04729144187161	2.710246974119	0.006723312458149	0.0445031244108689
SNX7	2029.17648410156	0.19165893061056	0.570726836317517	0.335815522268402	0.737009984180626	0.867494047313948
PLPPR5	763.254608027007	-1.17822723182473	0.807562506019151	-1.45899199509987	0.144567310927791	0.344970036355734
LOC100129620	10.1331499102876	-1.87959441152447	0.979575614247757	-1.91878440437481	0.0550116243723184	0.187736569683318
PLPPR4	1335.79424546493	2.9337336129498	0.763705453744971	3.84144646154312	0.000122311415936198	0.00224976626988282
LINC01708	2.88782022678391	-0.492750370273818	1.18995648252024	-0.414091084432104	0.678807401914442	0.832773030589546
PALMD	965.575926419783	-1.39958133901177	0.396484797006616	-3.52997479242164	0.000415599261971069	0.00580252083468231
FRRS1	447.246160906906	-0.616967179708636	0.391422262483063	-1.57621892989628	0.114975357401984	0.299815244040485
AGL	1601.32452760402	-0.966493663258102	0.467097337761756	-2.0691483019136	0.0385321722912811	0.147454043658154
SLC35A3	838.803274976945	-0.131120600065519	0.337533715935388	-0.388466674216978	0.697670711544924	0.844045611154639
MFSD14A	3002.75165984871	-0.10983277671022	0.320471980616489	-0.342721933127931	0.73180766072488	0.864550348808788
SASS6	543.452999085385	-0.749439342808058	0.325817690829348	-2.30018002061339	0.0214380232531101	0.0999247466268041
TRMT13	1229.17295759166	-0.475021532970054	0.271800792775019	-1.74768266170309	0.080518992735615	0.240040314582081
LRRC39	337.221162511556	-0.317683190680855	0.423092231194857	-0.750860373360401	0.452736690718793	0.672007260411825
DBT	1221.23283540122	0.0209671555660704	0.22218243670733	0.0943690954010441	0.924815964519625	0.963855569095887
RTCA-AS1	90.4191715166314	-0.45016626283515	0.337437860046895	-1.33407159105557	0.182180395212314	0.393851357967662
RTCA	2088.75074113443	0.148107675711336	0.15240451683875	0.971806340018383	0.33114690119094	0.562421997313803
MIR553	2.23454117203061	-0.381553454014431	0.713263035109787	-0.534940737473802	0.592690837490697	0.777208142057918
CDC14A	459.62070782321	-0.163393037749263	0.314566827697606	-0.5194223400642	0.603466255872869	0.783904080012689
GPR88	12.6197926864665	0.835839584395391	0.838871874339251	0.996385276421088	0.319062984066981	0.550450481257019
LINC01349	0.0200209700359088	0.0291162739043348	3.71028411978064	0.00784745129061873	0.993738704037997	NA
VCAM1	330.176939780635	0.61615534314829	0.512505406042508	1.20224164639774	0.229269918117468	0.452448390709534
EXTL2	2307.52603708775	-0.571510377436803	0.29584549886721	-1.93178662384627	0.0533858477395118	0.184038858722296
SLC30A7	1397.29997926961	-0.145426703922257	0.334088630270937	-0.435293783581679	0.663349196538223	0.822342145161229
DPH5	2465.46421888333	-0.202818653517206	0.223739906580277	-0.906492974888391	0.36467498157027	0.595245671449419
LOC102606465	512.530396980818	-0.161342450226876	0.208368114885507	-0.774314488162115	0.438744837995064	0.661000250351589
LOC101928370	9.76859518785352	-0.992863984639752	0.502292643731446	-1.97666439481163	0.0480795779876714	0.171806518949037
S1PR1	525.894549145954	-0.953659136237194	0.454810533409671	-2.09682728561211	0.0360088672614152	0.14131681289417
LINC01307	0.360104190636476	-1.35455021106537	3.18968648776647	-0.424665626625228	0.671080444809387	NA
OLFM3	249.209663383012	-4.09051977088661	0.781962905658972	-5.23109183477121	1.68511763451219e-07	1.12383568530612e-05
DNAJA1P5	2.04689083230716	-1.55869901952762	1.70857328892131	-0.912281041518383	0.361620791745595	0.5924569054719
COL11A1	37608.7467657834	2.57335389280021	0.955565200171318	2.69301759036312	0.00708085330864127	0.0458728884708401
LOC101928436	1.88847017889694	1.14008390953598	0.722171806040715	1.57868792439635	0.11440765597163	0.298849312457978
RNPC3	736.216703449865	-0.585549633588916	0.438871308937988	-1.3342171649495	0.18213269566741	0.393828528722923
AMY2B	1331.45517891093	-0.86411380557726	0.450989514385601	-1.91603968166416	0.0553600449647035	0.188441248564539
ACTG1P4	50.8141731331546	-0.483565885744123	0.572931857575112	-0.844019894077416	0.398658288839265	0.626509447180669
AMY2A	15.9016802194885	-0.613386821231941	0.915899561554454	-0.669709700691315	0.503042866528064	0.713109905597735
LOC100129138	1.70997417980744	-0.840831462114519	1.26413582641982	-0.665143289622489	0.505958848625199	0.71502467259567
LINC01676	0.0824396936810621	-0.0534134943743872	3.71020725189491	-0.0143963640702571	0.988513760142027	NA
PRMT6	1318.29272078736	-0.618396093881417	0.329804452412712	-1.87503864595365	0.0607874071006884	0.19996043966329
NTNG1	487.006578779175	-4.46407064348341	0.705836595453622	-6.32451005266236	2.54037315131568e-10	5.18040709549067e-08
VAV3	302.383533634871	0.073455155403578	0.626618682354073	0.117224649491175	0.906682034111359	0.956376831763339
VAV3-AS1	0.849841663992729	0.513893830890631	1.37834723193495	0.372833360842766	0.709272471788078	NA
SLC25A24	1382.74872877923	-0.447348376825279	0.424513311204109	-1.05379116512601	0.291978539290862	0.521813757777119
NBPF4	2.59875220367925	-1.51494731582814	1.30110844605138	-1.16435130401752	NA	NA
NBPF6	1.91025200735065	-2.6030444003131	1.71181876813703	-1.52063083357007	NA	NA
FAM102B	1049.35340389989	0.0514426248421197	0.302990515022784	0.169782954553054	0.865180832591266	0.935971422630434
HENMT1	603.415968563782	-1.20405581179738	0.34071667093844	-3.53389168918866	0.000409488846606757	0.00573608947082965
PRPF38B	4021.15537665264	-0.17896560940932	0.165057530720165	-1.08426200627426	0.278248645980121	0.508014573342493
FNDC7	201.433373404426	-2.91363696976248	0.85707490119648	-3.39951265133891	0.000675060567633331	0.00829107527356173
STXBP3	2622.96523389578	0.304503141219481	0.302355541550225	1.00710289501639	0.313885330147293	0.544152067197861
AKNAD1	25.1826043000717	2.24943481553445	0.687041764801181	3.27408744384762	0.00106003802585456	0.0115823217168076
SPATA42	16.7133075418088	0.870874496019054	0.635184230307887	1.37105811899159	0.170356839216244	0.378554887478845
GPSM2	2257.37876978642	1.15159807620911	0.40407819397524	2.84993868359963	0.00437276581010111	0.0327810594912069
CLCC1	2792.19830482843	-0.0170004308220733	0.115315622644982	-0.147425218128613	0.882796401804774	0.944178733254344
WDR47	1491.01781089185	0.91609304375818	0.381580139064697	2.40078806513265	0.0163598085141471	0.0826682913910013
TAF13	749.25857111928	0.959413453774897	0.368349901193114	2.60462525079356	0.0091974797008084	0.0553048339934064
TMEM167B	2507.12370656704	0.34859127433676	0.200482573650408	1.7387609705401	0.0820768164305495	0.243112447326689
SCARNA2	43.8746293385318	-1.26721164966593	0.506241386542923	-2.50317671243673	0.0123084071462519	0.0677665365414617
C1orf194	208.259029110824	-0.763976274378873	0.655061342654608	-1.16626676714412	0.243506605193615	0.469096928235643
KIAA1324	537.252357224812	-0.624920864475098	0.537325277878667	-1.16302152569902	0.244820768983993	0.470559984467331
SARS	7310.41085833335	0.79261661946885	0.203503770442935	3.89484979931175	9.82595983012615e-05	0.0018841675702363
CELSR2	2267.20922043169	1.35311621042568	0.44344513517254	3.05137231892103	0.00227797910064129	0.0206018681306612
PSRC1	2788.56481592159	2.02195154180901	0.323515186488789	6.24994320592452	4.10601966573732e-10	7.4427747923895e-08
MYBPHL	13.2875124128036	2.30023095935735	0.628713445209977	3.65863172941867	0.000253565398938077	0.00392049753681983
SORT1	5511.56320224642	2.31347277825528	0.342056806621989	6.76341687540784	1.34774714267975e-11	5.01456515823721e-09
PSMA5	5288.57415183448	-0.029275211985953	0.237194495843442	-0.123422813340812	0.901772292749892	0.953997445235682
SYPL2	105.380617383899	1.21439018490015	0.512416320620186	2.36992877867425	0.017791512089652	0.0876073029731746
ATXN7L2	797.395194882148	0.306904730462042	0.243310679498221	1.26136974790819	0.207175662506372	0.425795275747179
CYB561D1	716.099968092635	0.275962645359001	0.172484450930627	1.59992766808872	0.109614630559608	0.290952075708155
AMIGO1	502.747254757166	0.348572580344785	0.234308469413941	1.48766530384772	0.13683918203554	0.333880047470057
GPR61	28.2217010931949	0.733055205427885	0.987244786268764	0.742526286918593	0.457768531146471	0.676584783447671
GNAI3	4829.75159632912	0.0307198089260727	0.20029780965976	0.153370668297649	0.878105974506273	0.94266730400988
MIR197	3.01263139960772	0.11845927460324	0.612863598790831	0.193288155532418	0.84673330193687	0.926027220888879
GNAT2	8.42277374763467	1.24488262246275	0.512493524804071	2.42906995349586	0.0151376113132566	0.0783402783629932
AMPD2	5786.82520933229	0.316850941035694	0.159880887359808	1.98179373574922	0.0475023308689764	0.170517585581683
GSTM4	1089.5278350118	1.12479710125471	0.309121057672497	3.63869452868654	0.000274023601287703	0.00417492279892931
GSTM2	3301.09962112536	0.108480887740563	0.293609892329365	0.369472863737409	0.71177529614336	0.852169497606886
GSTM1	999.682082491393	0.174400554463465	1.44038301367558	0.121079291277136	0.903628231652963	0.954900171862293
GSTM5	51.4906374654223	-1.35697543561998	0.672942162867843	-2.01648152024987	0.04374964869712	0.161111746756125
GSTM3	1843.65235742843	-0.354498343561342	0.433476373867461	-0.817803148989459	0.413469599681098	0.63875752258426
EPS8L3	0.115465116265881	1.47271999430262	3.68657082161915	0.399482355164901	0.689537822509248	NA
CSF1	1668.39415743621	0.69435444995517	0.306481318267664	2.26556859608898	0.0234778096660697	0.106052691671567
AHCYL1	6480.8650609702	-0.148026735679488	0.214987578880954	-0.688536223580877	0.491115167329016	0.703322384965197
STRIP1	2207.97940596945	-0.0812069755627512	0.0929439583600876	-0.873719787661028	0.382270872139369	0.611034116395218
ALX3	26.1853511371124	1.31441324827872	0.840240665029996	1.56432948675698	0.117740210794821	0.304665006166004
LINC01397	7.78158940698187	-0.273088505138595	0.55103045645348	-0.495596027298085	0.62017945624483	0.794489030990054
UBL4B	19.1870148416273	1.17377935146985	0.613763736034087	1.91242864730715	0.0558212364897889	0.18956874034835
SLC6A17	108.29714646501	-0.964659165028562	0.598715903096245	-1.61121353222764	0.107133189344402	0.286842656181804
LINC02586	11.6919917191288	2.1762882421062	0.630393141658441	3.45227144505539	0.00055588819321071	0.00717109294501991
KCNC4	348.208548347094	1.66026192245188	0.427127323846045	3.88704217632845	0.000101473128430192	0.00193008260784529
RBM15-AS1	22.8913809953433	0.800039503077813	0.291551950583153	2.74407185915786	0.00606822529235078	0.0415109058356844
RBM15	669.395827339928	0.359377583302595	0.196540533216154	1.82851637482511	0.067472090414151	0.213893586472842
SLC16A4	209.999800797396	1.2524988636438	0.416121318115392	3.00993678794527	0.00261302065542404	0.0226283961046276
LAMTOR5	4418.53666833257	0.314164920371257	0.260431711914998	1.20632360038318	0.227692741286003	0.450457803842683
LAMTOR5-AS1	59.0170882998391	0.234789068669929	0.256625377148379	0.914909785146368	0.360238992661583	0.591327287644494
PROK1	15.9594002993316	-0.0477913812179269	0.732572551766399	-0.0652377448522894	0.947984709076966	0.974214261283341
CYMP	1.13277718466572	0.512233815876147	0.953380099923456	0.537281841646656	0.591072946385862	NA
CYMP-AS1	0.0953532023877188	-0.213710544264835	3.7102072520499	-0.0576007025340052	0.954066690062691	NA
KCNA10	0.06403295694826	0.703270367586045	3.7086139602357	0.18963159151279	0.849597829918141	NA
KCNA2	15.5355681572912	-0.241640264466604	0.561996984796162	-0.429967190223	0.667219508083511	0.824759067869388
KCNA3	106.507675153298	0.541920252259164	0.7694163595503	0.704326396927535	0.481229531088038	0.695557547557767
CD53	1638.73400021552	0.997159747164716	0.567282535828471	1.75778326351691	0.0787843941150943	0.237102232211284
LRIF1	1275.96114775605	-0.116899008003941	0.267069553149827	-0.437709977139777	0.66159653607773	0.82139909478612
DRAM2	1819.81741625985	-0.431309656544968	0.187658789052231	-2.29837173480279	0.0215406408122732	0.10019897424367
CEPT1	1588.10578236024	-0.350415261167182	0.186739262805326	-1.87649482975889	0.0605873639887325	0.199667643462881
DENND2D	356.525739425943	1.00926668454608	0.579861034731624	1.74053199662432	0.0817656467579526	0.242529487614358
CHI3L2	622.711125526252	1.16731707568882	0.821311508239681	1.4212842070005	0.155234152887805	0.359528875662833
CHIAP2	0.559032627433951	-0.29741365839845	1.48226756278837	-0.200647754740695	0.840974014453351	NA
CHIA	0.361955971608247	0.88825975461722	2.09801452636499	0.423381126991629	0.672017212394745	NA
PIFO	999.506227538827	-0.179395639802604	0.464937772253773	-0.385848710318778	0.699608717803378	0.844869038944793
PGCP1	0.506330379541536	-0.233835754332452	1.25495462050403	-0.186330047725977	0.852185945375501	NA
OVGP1	290.515602604616	-0.358648883050653	0.340427732408138	-1.05352428403415	0.292100770518298	0.521849308495667
WDR77	3263.75319071481	0.0701192786779283	0.150901529870071	0.464669104006449	0.642168436931027	0.808495230782687
ATP5PB	8162.727329893	0.0463581246966669	0.195729820772446	0.236847530507692	0.812775076413257	0.909467249637231
C1orf162	615.125830630844	0.927442556377063	0.441739784999635	2.09952236106111	0.0357708787594869	0.140773575195992
TMIGD3	355.287101761738	0.776939574122924	0.598496444513444	1.29815236371963	0.194234983590086	0.409313943956532
ADORA3	306.317021132787	0.314411575111527	0.649271933561093	0.48425252788467	0.628206662185768	0.799860071055533
LINC01160	24.9911367772348	-0.0687671129669472	0.588108919701619	-0.116929212707463	0.906916148543934	0.956451672622362
RAP1A	2454.6918220795	0.22654749654742	0.190152523693434	1.19139884208249	0.233497047290244	0.457206664105946
INKA2	539.685964094401	-0.267511486020545	0.34353307363715	-0.778706641512771	0.436152542903471	0.658511408246004
INKA2-AS1	97.1934811931172	-1.04638695840483	0.477700025432228	-2.19046870985207	0.0284902616724582	0.120820129883922
LOC101928718	1.90253427159717	-0.0394479174078745	0.596930488758176	-0.0660846080922084	0.947310465025131	0.974062407850788
DDX20	1187.66778583991	-0.27225293703796	0.16731018736844	-1.62723466705839	0.103687267602759	0.281130090938292
KCND3	53.8497472491664	2.11891515428826	0.672643742149529	3.15012988527474	0.00163197890808503	0.0160087921751467
KCND3-IT1	0.111408274250696	0.903690819363958	3.69970294199472	0.244260372665684	0.80702917207912	NA
KCND3-AS1	0.0449020670426416	-0.224163273639347	3.71008990428494	-0.0604199034046188	0.951821206990446	NA
LINC01750	44.9973458821219	1.49088978951498	0.643173159435623	2.31802239823443	0.0204481037978073	0.0966919476797986
CTTNBP2NL	1833.21722966582	1.24479837446457	0.264205820633576	4.71147218285916	2.45933670823071e-06	0.000102470752275357
WNT2B	187.87414690223	0.256187706926744	0.491486638223771	0.521250603785698	0.60219220657189	0.783259310082126
ST7L	1047.92643279086	0.136044098752829	0.121899863575768	1.11603159152241	0.264408612148697	0.491757024195302
CAPZA1	7024.39997413793	0.0740124642296122	0.215817661709379	0.342939792987275	0.731643754550887	0.864550348808788
MOV10	5476.34639983925	0.710121873667104	0.305732625601144	2.32268921993796	0.0201958538059603	0.0958410533714043
RHOC	10565.9507681637	1.20616221388852	0.344783987486725	3.49831273395478	0.000468211765008418	0.00634089087630813
PPM1J	669.175171312295	1.68525120882922	0.575424539740211	2.92870931363141	0.00340372574242486	0.0273951482145527
FAM19A3	2082.36958254292	1.45488365174827	0.935509341920985	1.55517811159511	0.119903655774196	0.307896444080295
LINC01356	45.0195600990464	0.349556072102213	0.473215074963709	0.73868329771409	0.460099330182632	0.67809038468812
SLC16A1	5440.09101541727	0.109915717677977	0.234035234366065	0.469654571354213	0.638601829315453	0.806339422222263
AKR7A2P1	3.90742680425924	0.224658221324596	0.775113382470795	0.289839172442698	0.771939278239064	0.887622290297063
SLC16A1-AS1	99.1700266248957	0.292774559144006	0.237044327491332	1.23510468376305	0.216791546475175	0.437377769943446
LOC100996251	23.5719917283109	0.40879911608133	0.413054824640499	0.98969698861919	0.322322247351516	0.553641388339755
LRIG2	835.908414644017	-0.0215549554456479	0.195728075828051	-0.110127049246548	0.912308616428279	0.958452693000399
LOC643441	0.216192956757657	-0.105971498192992	3.33477953423123	-0.0317776623927319	0.974649360466628	NA
MAGI3	1398.62426071483	-0.271729811133853	0.460577401680675	-0.589976429894942	0.555206451637461	0.752149292645797
PHTF1	1977.87097595822	-0.288609856679764	0.188779868613697	-1.5288169167569	0.126309837424775	0.318162493093696
RSBN1	1548.93740349665	-0.431807949540741	0.331350370843565	-1.30317629777033	0.192514580141573	0.406852743838003
AP4B1-AS1	1.06437496353125	-0.600498582972628	0.800935557590371	-0.74974643999979	0.453407432088439	NA
PTPN22	139.778906676572	1.06224734411843	0.646380930103728	1.64337667565156	0.100305022881917	0.275326895076075
BCL2L15	56.9615641864593	-0.0824204396370231	0.329307525685888	-0.250284105913936	0.802367647042087	0.903612333468456
AP4B1	2065.91285597155	-0.178731311451394	0.166364590768149	-1.07433505306715	0.282672539831787	0.512298686100883
DCLRE1B	884.172656857971	-0.0348847581833842	0.210955809483062	-0.165365240563262	0.868656510992524	0.93752397678226
HIPK1-AS1	28.5431446759781	0.382100346051066	0.459093237091103	0.832293563007205	0.405243263084579	0.631987581697018
HIPK1	3020.80977056897	-0.0839059875049179	0.273902833668044	-0.306334864744801	0.75934969612142	0.880428357048846
OLFML3	4006.53365423685	0.590177371205271	0.510199168906798	1.15675878592637	0.24737092458595	0.473761556032299
SYT6	273.066623393012	-0.794005571149414	0.654602510560711	-1.21295833477524	0.225145750706291	0.447464256487585
TRIM33	3041.61479375508	-0.276894673890028	0.326580945116625	-0.847859246016775	0.396516363359988	0.624485298836969
BCAS2	1849.60540612304	-0.207424551182438	0.256533232849486	-0.808567953860925	0.41876370403719	0.64351428412584
DENND2C	117.21905486801	-0.0110836398573469	0.469303238325866	-0.0236172243278893	0.981157932956312	0.990869563592355
AMPD1	3.2834229705979	1.54264033180753	0.848946392504767	1.81712337248534	0.0691982247152703	0.2175123684247
NRAS	4736.61369098053	0.19262822730816	0.203247009471229	0.947754300588756	0.343254550268304	0.575155447743556
CSDE1	25116.1679020715	-0.157253081807	0.164063787247699	-0.958487454453205	0.337817014647713	0.569390013828744
SIKE1	2222.04284702838	-0.260669969881185	0.250088148718838	-1.04231236552614	0.29726688119561	0.526989325041287
SYCP1	2.90557546727312	-2.10374937809346	1.41692713451018	-1.48472657969156	0.137616267781396	0.3349074950808
TSHB	0.0359951220927911	0.389786312407704	3.71028411986627	0.105055650676626	0.916331650131063	NA
TSPAN2	280.522773008379	-1.70368047677222	0.665013429999276	-2.56187379069033	0.0104109143678615	0.0604947462797895
NGF-AS1	0.992129615889697	-0.947191932700543	1.17708617657031	-0.80469208759242	0.420997386661629	NA
NGF	208.587898795839	-2.54100790065274	0.851849013155511	-2.9829322584293	0.00285501177342331	0.0240943452808442
VANGL1	1179.82653635418	-0.504186625381416	0.316288025498217	-1.59407433963781	0.110919385480295	0.293496984063144
CASQ2	30.8184972516038	-2.13970729540884	0.782475696081497	-2.73453515057927	0.00624684252295083	0.0423539118371935
NHLH2	95.6114680435118	-4.35563443346438	0.809242385249841	-5.38236072758305	7.35152529322373e-08	5.60831469131974e-06
LOC101928977	6.37822680146593	-4.70038693475844	1.02778537224561	-4.57331565683657	4.80066057999067e-06	0.000172563406068546
SLC22A15	336.630762275505	-2.45433027824191	0.462270917132478	-5.30928982828168	1.10053208778365e-07	7.96589915280394e-06
MAB21L3	3.19820379230438	-2.14072069350957	1.03966395158362	-2.05905060981369	0.0394893905101201	0.150031365906541
ATP1A1	9334.38132385054	0.92226090872938	0.255900294861073	3.60398533041968	0.000313374751116638	0.00463008330291022
ATP1A1-AS1	197.241466810715	-0.757452469467757	0.247855542574718	-3.05602393071124	0.00224293353486069	0.0203717920373985
LINC01762	5.36324469046914	0.481035041344803	0.543178387999212	0.885593116317986	0.375836822286121	0.605449853934223
CD58	478.313913155926	1.04257322711262	0.336537224212738	3.0979432648246	0.00194868731085231	0.018302816868271
IGSF3	1773.18643004176	-0.481220658545387	0.587931214500868	-0.818498230195049	0.413072752192739	0.638470004263801
C1orf137	0.0412198468405311	0.0291162739043348	3.71028411978064	0.00784745129061873	0.993738704037997	NA
CD2	292.979298395393	1.88365541904141	0.766100626632283	2.4587571835332	0.0139418877867717	0.0740608334899479
PTGFRN	4174.13171129932	0.246334098271463	0.357596888580938	0.688859736025662	0.49091153953794	0.703130406599624
CD101	185.627814535983	-0.123503619013944	0.382171852633033	-0.32316252011509	0.746572163894758	0.873224269351424
LOC101929099	16.4981569825976	-1.2017082499294	0.458258740281303	-2.62233569007703	0.00873293662409077	0.0533433525125913
TTF2	815.494360955415	0.0215676899183593	0.22263041685094	0.0968766542480124	0.922824348798197	0.96310510256937
MIR942	0.18908488377409	0.247825762676751	2.37893123006087	0.104175252964505	0.917030272373184	NA
TRIM45	1827.81539805049	-1.03142861090182	0.252136971203485	-4.09074720767315	4.29985611835533e-05	0.000997717161466956
VTCN1	11.3160276901978	-0.43369954060214	0.808882077079043	-0.536171529684863	0.591840008011684	0.776668701807549
MAN1A2	2367.5420040073	0.0914936949280624	0.213883038604045	0.427774430011917	0.66881535490604	0.825874576210266
LOC100996263	0.224402823094911	0.204572224608443	2.38033916606789	0.0859424688400094	0.931512151128062	NA
TENT5C	269.692144073588	0.0587131944382179	0.520823616253168	0.112731436528558	0.91024347736062	0.95789429205895
GDAP2	615.598862091876	-0.0217299296840051	0.156418470913364	-0.138921762609742	0.889511973642413	0.947890894770427
WDR3	2686.13087937849	0.189214403616523	0.285401496508319	0.662976213970227	0.507345788087659	0.716268770720482
SPAG17	1566.34155460717	-0.321257973311667	0.573489659394323	-0.560180934475708	0.575356030068951	0.76593752342617
TBX15	1421.50412640355	2.11516284877684	0.585207253007872	3.61438249082738	0.000301064324757795	0.00449329500314096
LOC105378933	0.355456915748852	1.69747074727191	1.71326463499623	0.990781407961328	0.321792329622793	NA
WARS2	715.844915359642	-0.271735156531455	0.182675768217908	-1.48752710434649	0.13687565005573	0.333892199951912
WARS2-IT1	0.287760923025821	-0.610870368794712	2.06533785411489	-0.295772610557464	0.767403741236661	NA
LOC101929147	702.528447078923	-0.695196445565419	0.205260573263258	-3.38689712550784	0.000706878886921202	0.00858618982464195
LINC01780	1.08959111072662	0.815368199057622	0.979900515693238	0.832092835955682	0.40535654526964	NA
HAO2	2.69320632267212	-0.945892589238553	0.620438967692983	-1.52455380543831	0.127370426843906	0.320055925652318
HSD3B2	3.95682258104363	-0.185107896326246	0.615125977709406	-0.300926806920994	0.7634703082606	0.88295769972684
HSD3B1	0.470405263333945	0.7047972139654	2.60985493003451	0.270052256872408	0.787120051352331	NA
HSD3BP4	5.28647978270663	-4.01160157005495	1.9825799926685	-2.02342482265013	NA	NA
LINC00622	62.0009191695558	-1.25816841592465	0.346282832319331	-3.6333548720787	0.000279759830017927	0.00424099104719099
ZNF697	492.906141505029	-0.501303729148294	0.286963904260515	-1.74692259794874	0.0806507653440507	0.240365574960178
PHGDH	6365.12118843874	-0.0159698286142883	0.350605193160904	-0.0455493213614758	0.96366946290532	0.982477741048746
HMGCS2	4.91620377315756	-4.03137209903362	1.41751669906147	-2.84396797702825	0.00445555256815938	0.0331706233402371
REG4	0.9808571115187	-1.34834342791621	1.15533928186274	-1.16705408453029	0.243188528720515	NA
NBPF7	0.419963263656047	0.44030307179323	1.39128790252466	0.316471573564499	0.751644598256314	NA
ADAM30	0.292675014944998	1.29006843055095	1.93739222641929	0.665878810164974	0.505488565632495	NA
NOTCH2	10889.1409922865	0.680683373977008	0.331971716387823	2.05042580549786	0.0403228971231808	0.152246395262314
NOTCH2NLR	13.0334780675649	1.16368014726247	0.521909168879761	2.22966028698102	0.0257700042354646	0.112872831438607
FAM72B	159.39796772149	-0.470704375525957	0.346544968129974	-1.35827791142365	0.174375516483216	0.384033883240139
HIST2H2BA	25.3330232685109	0.274145566002114	0.702559808176941	0.390209577620857	0.696381579965588	0.843290009816931
FCGR1B	187.275201634665	1.00039834147797	0.691337162806018	1.44704840893772	0.147883365883611	0.349566476110079
SRGAP2-AS1	2.20070601265839	0.262543621012032	1.03497124357283	0.25367238234147	0.799748671975538	0.902104376518516
SRGAP2C	0.132499837014944	0.255457421194746	2.46385113128717	0.10368216567585	0.917421580095281	NA
SRGAP2D	49.0464087359013	-0.325615385953243	0.353457948669659	-0.92122807586812	0.356931362990062	0.588290643440004
EMBP1	27.6981926697568	0.521351304049876	0.483359621119997	1.07859920702902	0.280766434970361	0.510414413925203
ANKRD20A12P	72.7431866500064	2.56405450737252	0.640071361018791	4.00588850482446	6.17847898517079e-05	0.00132893694033978
LOC102723769	8.25024016582401	2.4980231130311	1.11049087768532	2.2494764821823	0.0244821974353435	0.109238455084387
LOC100132057	15.7113782709369	0.203057705022836	0.542202698495616	0.374505153858946	0.708028522904544	0.84978597405742
LINC01138	62.3026952793571	-1.14556617036086	0.349193403327006	-3.28060656199761	0.0010358412692294	0.0114120112404245
PPIAL4G	7.55768875874674	-0.368547510582379	0.63733640061076	-0.578262139474851	0.563087151469275	0.757453727138329
FAM72C	0.318783150296744	0.554365708403016	1.88009151161115	0.294861024040235	0.768100047161884	NA
NBPF20	0.019551516454963	0.468293740122685	3.71032873470465	0.12621354429932	0.899562890303242	NA
NBPF19	27.225908153652	-0.417312405284553	0.451020650180834	-0.92526230255141	0.354829482661438	0.586579130741584
LINC00623	3.39342420747021	-1.51168670389151	0.848296800750987	-1.7820257043917	0.0747450401207801	0.229272897148034
LINC00869	31.8591161065976	-2.14109205123135	0.533601820460226	-4.0125276360277	6.0072043653129e-05	0.00130000806305669
PPIAL4C	0.0186907786698006	0.0291162739043348	3.71028411978064	0.00784745129061873	0.993738704037997	NA
NBPF8	319.927099719643	0.276351986269499	0.299934137674748	0.921375567355984	0.35685438030027	0.588239627517848
PFN1P2	46.4233048075968	0.0863961092185717	0.587588597467916	0.147035033679817	0.883104367950086	0.944248963811236
NBPF9	46.511016812862	0.354526880299903	0.457150971133984	0.77551378578609	0.438036122609861	0.660495562624239
LOC100996724	130.624418047825	-0.519596946928584	0.547594550403691	-0.948871654302501	0.342685892777494	0.57447493589638
PDE4DIP	2093.85398464332	0.123276978398884	0.525927077341699	0.234399375331629	0.814674943552978	0.910402898243838
SEC22B	3310.15174659366	0.00211749735048083	0.207345700324925	0.010212400581071	0.991851824880984	0.995956996563007
NOTCH2NLA	0	NA	NA	NA	NA	NA
NOTCH2NLB	706.013079051447	0.59183922491041	0.358976056562772	1.6486871870434	0.0992117364507846	0.2733994941071
NBPF25P	176.247837569195	0.203675581645568	0.6951043612226	0.293014391806331	0.769511151188339	0.886559783485566
NBPF10	103.339565041467	0.7608526408158	0.352117402076661	2.16079249798098	0.0307113718431335	0.127713394953733
LINC01719	57.0143847408792	-0.192290222423796	0.438326097040905	-0.43869216029328	0.660884608401286	0.820899658836504
HJV	2.61193872937725	0.261554091139134	0.703459943908181	0.371810923143726	0.710033630335573	0.850984174218048
TXNIP	7260.21414691743	0.137188834784653	0.417245255861749	0.328796631854599	0.74230940906208	0.870783668753172
POLR3GL	1625.34945072401	0.286125454574048	0.261245199937314	1.09523717428188	0.273412743481589	0.502516462757392
ANKRD34A	200.66341160324	0.885573455847719	0.397103750759217	2.23008081428243	0.0257420782748635	0.11283044120435
LIX1L	3610.55336912939	-0.384507678160315	0.214724713146422	-1.79070062558713	0.0733413492824044	0.226111838287721
LIX1L-AS1	5.13904905319036	-0.290296536835763	0.502762951279385	-0.577402404248449	0.563667650438347	0.757922167314542
RBM8A	7045.15294162987	-0.335192901939367	0.161853809431414	-2.07096084495562	0.038362455305145	0.147149747171553
GNRHR2	46.7071197553731	-0.22638377841038	0.329784501174227	-0.686459726288897	0.492423252412955	0.704486800942658
PEX11B	1229.1067951251	-0.0148599885316804	0.131151707557014	-0.113303812878078	0.909789694469231	0.957701883173844
ITGA10	1969.45002954904	2.20908071547511	0.706221890823371	3.12802639535795	0.00175984376185187	0.0168728600819866
ANKRD35	117.835023752395	0.915336108688222	0.704349072126863	1.29954896642976	0.193755600470886	0.408587926298752
PIAS3	4001.07433561762	-0.49240254127813	0.290281272046827	-1.69629455529841	0.0898301110929671	0.257170220850384
MIR6736	0.867780872542297	-0.103433177994361	0.969750389102025	-0.106659589062025	0.915059042918812	NA
NUDT17	296.588935122179	0.39286917381052	0.275813194736664	1.42440311525203	0.154329812955718	0.358643651582952
POLR3C	1591.4256910055	0.101641953581208	0.11958843404427	0.849931303085562	0.395363280768354	0.623549078495965
RNF115	1051.63650427247	0.101858363176388	0.141444408574011	0.720130008695895	0.47144495262324	0.687473126455125
CD160	10.9483423423459	-0.224350999409039	0.573695588247959	-0.391062793587444	0.695750821501137	0.842785208041816
PDZK1	50.1325359107758	-0.672171334624779	0.484469122910597	-1.38743895707224	0.165307952772717	0.372764599936607
GPR89A	599.049768948953	0.294482707472052	0.301331706573162	0.977270897978184	0.328435056618125	0.559384089363732
PDZK1P1	0.0113491610741377	-0.0526733419588468	3.71032873470465	-0.0141964083845632	0.988673285392972	NA
PDE4DIPP1	2.59278989178591	0.654666854576644	0.883712847492413	0.740814005855295	0.458806221807704	0.677018418853673
NBPF11	55.5618091172751	-0.0482139194801218	0.377687311838928	-0.127655650504573	0.898421488620275	0.95244759671858
LOC100505824	0.0500562782616138	0.388144585597064	3.71032873470465	0.104611912676778	0.916683761627321	NA
NBPF12	54.2855989420057	0.231280966961982	0.401099709321536	0.576617139297348	0.564198118456508	0.758318885621752
LOC728989	28.8532344441064	0.15247830405903	0.517702593640021	0.2945287621353	0.768353888553967	0.886038980036588
RNVU1-8	4.29898302728353	-0.279137492028397	0.957569280183954	-0.291506314796119	0.770664114982869	0.887216472098083
NBPF13P	1.07325453066137	-1.03905151440027	0.867903257645631	-1.19719738950965	0.231229627128554	NA
PRKAB2	1835.06220110911	-0.17141839787773	0.24913142619741	-0.688064129420185	0.491412398008124	0.703477294594211
CHD1L	3961.89472104946	-0.0474268829474044	0.146189613685933	-0.324420331592736	0.74561982903931	0.872736445694314
PDIA3P1	325.452284109722	-0.0192691476923532	0.263831945171424	-0.0730356882288575	0.941777718233251	0.97164924344672
FMO5	55.6146456570068	1.18536520790845	0.377937918329568	3.13640190734923	0.00171034641134101	0.0165702995120068
LINC00624	5.50810089783072	1.23746887890373	0.623307481764729	1.98532652840965	0.0471081543866564	0.169697212210614
BCL9	2980.55441256536	0.146513147118433	0.24403551157036	0.600376339392681	0.548255452731606	0.748079626940224
ACP6	669.992207020022	-0.110505071794236	0.240846544068801	-0.458819420562949	0.646363847437408	0.810985297074635
GJA5	165.057475653064	0.45701273588822	0.623812247479584	0.732612637431708	0.463794721132324	0.681283888146142
GJA8	0.390807878274337	1.15129519514661	2.77170930126273	0.415373717085735	0.677868344037773	NA
GPR89B	86.3828363772926	-0.0950977505918694	0.229254725652788	-0.414812607771049	0.678279089296188	0.832376753731502
LOC101927468	0.702428978260031	-0.555436754295368	1.51766310616176	-0.365981588430447	0.714378814224906	NA
MIR5087	5.08159517464082	-1.78149786681827	0.683083954075135	-2.60802183419802	0.00910671453711266	0.054926837583518
LOC100996740	75.894582358835	-1.81777874511342	0.539427137638413	-3.36983184248307	0.000752140675357534	0.00900700137943681
RNVU1-19	4.74066460777921	1.47228654081498	0.907877114251446	1.62168042095531	0.104871793131443	0.283147165974747
NBPF26	1328.61927775321	-0.300423304333754	0.431348975130103	-0.696473903161914	0.486132094981755	0.699633272608045
NBPF14	0	NA	NA	NA	NA	NA
NBPF15	1828.54563061966	-0.183679992758789	0.223381518760681	-0.822270319307722	0.410923065163708	0.636660702740085
LOC101927429	0.637525479479139	-1.66131737935506	1.43138303500116	-1.16063788568915	0.245789191632047	NA
LSP1P5	606.81113956697	-1.12696845112915	0.398555487606783	-2.8276325033091	0.00468936045055517	0.0344720819533359
LOC644634	238.636925365509	-1.75255356456665	0.453684569271379	-3.86293403670586	0.000112033267189718	0.00210265622173411
FCGR1CP	141.588963125346	0.806595110626996	0.71777941342024	1.12373675748591	0.261124717857193	0.488581513703039
HIST2H3PS2	488.475997650249	-0.347101224139833	0.52274730058689	-0.663994292749368	0.506693963907797	0.715752814525374
LINC01145	85.2524609599365	-2.00556130206073	0.454506931937072	-4.41260883197795	1.02132425558415e-05	0.000322325071613522
RNVU1-20	19.9030876912984	-0.250742245619324	0.468368139004149	-0.535352908830341	0.592405846730908	0.777026606312642
LOC101929798	3.37360802685211	0.544687627081482	0.774266686502612	0.703488393052081	0.481751437637247	0.695710025240231
HIST2H2BF	36.6241521361492	-0.0633114263219366	0.405506355363348	-0.156129307184859	0.875931097835614	0.94120074493947
FCGR1A	751.993018064572	1.19577202781753	0.638408465077193	1.8730516483251	0.0610612532645388	0.200567343672794
HIST2H3D	10.2961654330551	0.790447388496062	0.701594243237893	1.1266446327269	0.259892760381948	0.487484677140539
HIST2H2BC	27.4955759475724	-0.34087042335978	0.365272029837708	-0.933196071736535	0.350718742591614	0.582600915637135
HIST2H2BE	1547.01267007492	0.809509679376901	0.321775170600258	2.51576179065276	0.0118775430291962	0.0659421289432443
HIST2H2AC	43.1624700346441	-0.156132536129437	0.589369073398825	-0.264914708247311	0.791075167484108	0.89774000476167
HIST2H2AB	6.40447705249651	0.522826021165908	0.641991082754701	0.814382061075567	0.415426112116231	0.640427199662792
BOLA1	592.14663874678	0.163805535319002	0.303097605416764	0.540438236368666	0.588894844620893	0.774462022796938
SV2A	2843.92175949683	1.94535631506775	0.441966742041473	4.40158982570052	1.07460562294307e-05	0.000337133669399061
SF3B4	3782.48781736747	0.444958685652645	0.205146278938639	2.16898248388769	0.0300840137600918	0.125737607946889
MTMR11	3008.77567978809	2.24263773912071	0.278989064530687	8.03844316583969	9.09870433852211e-16	1.75423019646706e-12
OTUD7B	1403.93556702355	0.400727109942418	0.139112084194391	2.88060603982077	0.00396911412282745	0.0304878566884913
VPS45	2730.96210492526	0.501603044603992	0.134867652480129	3.71922425711309	0.000199835571560534	0.00325258081477805
PLEKHO1	3521.15593103649	0.820762742099565	0.389347275065798	2.10804799381441	0.0350268382294059	0.138850314984905
LOC105371433	8.68123678656463	0.544580195952959	0.419790067713494	1.29726793899429	0.194539011728279	0.4095883411827
ANP32E	6265.69220872873	0.0824023178008599	0.299368501117994	0.275253800894642	0.783121255513076	0.893594617831822
CA14	9050.86053296759	0.713031896072583	0.561601722449544	1.26963979555217	0.204212967089131	0.421831947601665
SNORD13C	10.4325408184547	0.0635185447978673	0.659295992420238	0.0963429863492637	0.92324817168152	0.963215625001066
APH1A	10191.853605782	0.0266543851295425	0.171566909840292	0.155358542940212	0.876538665217799	0.941526489016028
C1orf54	1616.3064914258	0.833874605537244	0.427822329977475	1.94911426334653	0.0512817806829132	0.179321352798553
CIART	1039.13078502374	0.375311073705883	0.379326092924884	0.989415388780554	0.322459948393567	0.553804766762136
MRPS21	7466.78034320105	0.0851494139509808	0.358036207914501	0.23782347167333	0.812018013133045	0.909158379396348
PRPF3	4160.99275895206	-0.439408117052616	0.162239946153705	-2.70838426336953	0.00676116893563481	0.0447118399709832
RPRD2	3003.95618431633	-0.209673274175476	0.250148698642697	-0.838194543138381	0.401921451289133	0.629538414988179
TARS2	1836.43159602453	-0.167015950855565	0.16635641233103	-1.00396461137442	0.315395671410084	0.5458108036936
MIR6878	2.3984908168385	-0.869175567841936	0.56730173558039	-1.53212217296093	0.125492289099979	0.316838150860994
ECM1	946.350120267972	0.449448629575087	0.374706904907411	1.19946716670766	0.230346344195673	0.453591946861824
FALEC	36.3401984025824	-0.68229535498808	0.280245944061117	-2.43463061445514	0.0149069986930163	0.0774711259380862
ADAMTSL4	3313.00764102638	0.693242331643897	0.601878116874972	1.15179853230634	0.249403871148207	0.475832790510181
MIR4257	8.46777354914379	0.700530881547502	0.590067596320255	1.18720445914351	0.235146982429788	0.459165565175486
ADAMTSL4-AS1	29.0767323795638	1.37274189136767	0.484146430359587	2.83538575374418	0.00457703823148193	0.0338340281677479
MCL1	15843.4946833785	0.482703192284996	0.220490096036483	2.18922845498297	0.0285802394443396	0.120983975675759
ENSA	7676.15747784856	0.0801746517576444	0.159560149143754	0.502472905596322	0.615334906633708	0.791442467883461
GOLPH3L	983.723079985178	-0.350154541143207	0.245969330355531	-1.4235699249052	0.154571007053918	0.358777259437526
HORMAD1	11.0400895591578	-1.30691549138429	0.824191040141952	-1.58569485438619	0.112808546995401	0.296387966387322
CTSS	2197.46944801068	0.897026671188458	0.560980954349667	1.59903230980161	0.109813423650758	0.291333886513045
CTSK	1622.12557612202	-0.590385154461553	0.407071252920366	-1.45032386891994	0.146968225969916	0.348257221940779
ARNT	2988.98161962598	-0.225738246620152	0.160089318474749	-1.41007687940003	0.158516983417913	0.363735990673847
CTXND2	0.53103538992373	-0.294498663479322	2.17136496369383	-0.135628357463378	0.892115086576791	NA
SETDB1	3991.33263987984	-0.335602162556847	0.126157283336554	-2.66018856526539	0.0078096914815907	0.0491888730364363
CERS2	8343.99860534527	0.517101738165807	0.154536924757228	3.34613710592569	0.000819458655969297	0.00962183951082094
ANXA9	18.5598457579687	-0.326354695777004	0.529369173608569	-0.616497355809994	0.537566316535087	0.739533325527557
MINDY1	1198.40199782003	0.413439674986579	0.181058710973794	2.2834564145683	0.0224034974395904	0.102811560097186
PRUNE1	1311.04193470134	-0.300732256574893	0.165419094194296	-1.8180020755141	0.0690638155549398	0.217244020430729
BNIPL	65.2942632598088	-0.0235167278642068	0.274743483731501	-0.0855952161077968	0.931788201496924	0.966920389626175
C1orf56	310.275786215397	-0.762692988584572	0.212523459080134	-3.5887472935258	0.000332270723263823	0.00485316632161099
CDC42SE1	6120.29172595254	0.430143524349531	0.169239163165235	2.5416311231081	0.011033655151789	0.0627014358143464
MLLT11	3747.44431361481	0.439253735678696	0.344644832152027	1.27451130758559	0.20248226783114	0.41968764035993
GABPB2	595.096652112768	-0.298007142942407	0.241944909179355	-1.23171487241954	0.218055612242598	0.438967577070813
SEMA6C	1118.9306644644	-0.208256194279293	0.27862797381779	-0.74743462196471	0.454801253094643	0.673904453580624
TNFAIP8L2	200.703750828675	0.631476227426778	0.573385140583184	1.10131250835086	0.270760669073071	0.499344884658666
LYSMD1	739.396079716895	-0.36800053205039	0.170802600498754	-2.15453705608583	0.0311980791985317	0.129068065634969
SCNM1	27.2021164522782	0.358352436845145	0.272084955285687	1.31706082928723	0.187818235564573	0.401421729678506
TMOD4	141.892561955594	-0.135513179776309	0.387537629652174	-0.349677474927883	0.726580760146674	0.861578124752064
VPS72	3108.66154483353	-0.0725719191113741	0.185151903703951	-0.391958806037517	0.695088651333382	0.842416144778465
PIP5K1A	5523.98608312436	-0.0620552335551105	0.218941595335539	-0.283432818967122	0.776845073483764	0.889933037241056
PSMD4	8339.1903540963	0.164222499750167	0.244517606169994	0.671618303166261	0.501826723075025	0.712079562623787
LOC100507670	37.9263005105116	-0.60803344774907	0.376360095130554	-1.61556300897987	0.106188827044225	0.285418808106822
ZNF687	1496.35147546195	-0.130308327947109	0.17555926764149	-0.742246932888851	0.457937737603379	0.676587472093528
PI4KB	4346.16191348841	0.206693959641699	0.122868624011913	1.68223548773249	0.0925231851748426	0.262400603261308
RFX5	3492.63662477	-0.0235402305174563	0.179105479783604	-0.131432218298947	0.895433403202384	0.950743587267077
GBAT2	160.839686108237	0.780463676197116	0.372849927802149	2.09323810466517	0.0363279048015819	0.141990822895678
SELENBP1	263.632131444333	-1.3350223411615	0.583076729319567	-2.289616913231	0.022043533671976	0.101682247835978
PSMB4	14251.7291128824	0.165999327945032	0.300589425330476	0.552246067081462	0.580779776220994	0.769537786791427
POGZ	7836.60054626841	-0.382931485185183	0.189280214758416	-2.0230930405163	0.043063555943081	0.159444120345543
CGN	1373.58920498809	-0.657217410187399	0.535802920866319	-1.22660288810066	0.219971883178637	0.441191951811286
TUFT1	775.127743823033	-0.628875408317104	0.54764544696897	-1.14832582247824	0.250834082916504	0.477229721277903
MIR554	0.25422530925448	-0.280998105789571	2.30932606891641	-0.121679701091939	0.903152689946809	NA
SNX27	2686.15501736676	-0.0266919081140018	0.184735503351758	-0.144487159369562	0.885115795395154	0.945649395940668
CELF3	535.375765462735	0.0111547323382077	0.677322924581071	0.0164688539740582	0.986860349645563	0.993856132734179
RIIAD1	25.0916832525769	-1.33671106816253	0.637646120460484	-2.09632118077846	0.0360537090620772	0.141440447981601
MRPL9	2820.21238572471	-0.0643481938489787	0.205535775911026	-0.313075393146321	0.75422338345593	0.878092966480411
OAZ3	105.14247326773	0.271133906096007	0.364050964904152	0.744769090688695	0.456411323514293	0.675287522609958
TDRKH	702.443941843919	-0.181064736694775	0.325138606205063	-0.556884766186699	0.577606163535074	0.767295428515619
TDRKH-AS1	79.1334662192999	0.260619269981117	0.383586882829413	0.67942696074156	0.496867371919981	0.708407611675896
LINGO4	0.77220644110864	0.266738642927206	1.57694858746843	0.169148598151457	0.865679759819798	NA
RORC	6.75171810041838	0.128594384251074	0.904813410315052	0.142122544587726	0.886983210923638	0.946520073325375
C2CD4D	4.46337560837809	0.658703952141369	1.00122891786135	0.657895452668683	0.510605312858108	0.71905211706805
LOC100132111	57.4229885781524	1.27147550008823	0.419304572713755	3.03234351073062	0.00242662882562554	0.0215691299806649
THEM5	1.57040497278406	1.35433588506271	1.28114241721429	1.0571314062082	0.290451619615023	0.52012986141986
THEM4	580.94704792292	-0.136660215141221	0.397329865339604	-0.343946496507166	0.730886523486778	0.864208853029229
S100A10	7425.54275936468	0.486711724068295	0.470387717696529	1.03470330061275	0.300807494157878	0.530830865044124
NBPF18P	5.63270316447737	-0.613151363442943	0.770742083674593	-0.795533780275342	0.426303069115117	0.650340633706906
S100A11	11414.6321957359	3.33736696431242	0.555686752663976	6.00584222732142	1.9034121720388e-09	2.63840296369927e-07
LOC100131107	0.019551516454963	0.468293740122685	3.71032873470465	0.12621354429932	0.899562890303242	NA
TCHHL1	0.10210622881069	0.272210888034966	3.70634088227716	0.0734446443759703	0.941452292423067	NA
TCHH	77.5932248646741	0.083007303529721	0.540278409719671	0.153638017060112	0.877895159524469	0.942512936275941
RPTN	0.570125777191064	1.21523249256684	2.05195043394375	0.592232869012933	0.553694662036569	NA
HRNR	0.457057633005367	2.41286466462701	3.12360151475771	0.772462381397637	0.439840619199009	NA
FLG	1.06061277476775	2.82982161173558	1.70980842418354	1.6550518594426	0.0979139788328575	NA
FLG-AS1	426.851909092814	-0.722730127005588	0.618064282813417	-1.16934459262997	0.242264823653385	0.46748918136368
FLG2	0.309437213370428	2.97053345567298	3.66284506874195	0.810990746243396	0.417370984945632	NA
CRNN	10.66503019607	-3.08212183964751	1.35073535959578	-2.28181028781972	0.0225005431391476	0.103042867392581
LCE5A	6.561065321143	-2.71658266030684	0.829862142428907	-3.27353486972635	0.00106211285042631	0.0115930464909116
CRCT1	0.849122114505863	-0.493626653765225	2.38589540575404	-0.206893668756288	NA	NA
LCE3E	0.476342904193769	-0.674550482531967	3.70878577491627	-0.181879063248725	0.85567763554676	NA
LCE3D	0.0704731640199724	0.626785273625173	3.70859172703051	0.169008971534066	0.865789584652876	NA
LCE3C	0.142322373563601	-0.215733837658852	3.71018486362162	-0.0581463850424606	0.953632026948146	NA
LCE3B	0.0168450219808806	0.468293740122685	3.71032873470465	0.12621354429932	0.899562890303242	NA
LCE3A	0.141767842057873	-0.938165503062275	3.70547806788597	-0.253183391150798	0.800126500428879	NA
LINC00302	0.0108491049393346	0.0274746726465656	3.71032873470465	0.00740491600908043	0.994091785836331	NA
LCE2D	0.019551516454963	0.468293740122685	3.71032873470465	0.12621354429932	0.899562890303242	NA
LCE2C	0.0828587208332026	1.32221044732876	3.69657688995325	0.357685092638632	0.72057899037893	NA
LCE2A	0.0375251061383251	0.865590830111095	3.70863635814726	0.233398679870442	0.815451838182169	NA
LCE4A	0.019551516454963	0.468293740122685	3.71032873470465	0.12621354429932	0.899562890303242	NA
C1orf68	0.0504521939840636	0.705293660980062	3.70863635814726	0.190176008880097	0.849171210176873	NA
KPRP	0.0898514686940802	1.80481410943339	3.68673647408146	0.489542478048436	0.624457688969173	NA
LCE1F	0.216890241708062	0.845872368914097	3.70115236002326	0.228542974358608	0.819224151266732	NA
LCE1E	1.50218201140254	-1.83087931991963	2.41730538120733	-0.75740505695031	NA	NA
LCE1D	0	NA	NA	NA	NA	NA
LCE1C	0.070167900025959	1.53605387702176	3.69309591877208	0.415925800684994	0.677464299239527	NA
LCE1B	0.163142863157508	-0.213710544264835	3.7102072520499	-0.0576007025340052	0.954066690062691	NA
LCE1A	0.0251661326673853	-0.0526733419588468	3.71032873470465	-0.0141964083845632	0.988673285392972	NA
LCE6A	0.0391030329099259	0.865590830111095	3.70863635814726	0.233398679870442	0.815451838182169	NA
SMCP	0.330600041444768	-0.627180755110872	3.30800131473069	-0.189595074318141	0.849626447328179	NA
IVL	0.376986300727013	-0.134309492019886	2.74735339747644	-0.0488868640427747	0.961009457320981	NA
SPRR4	0.0242626697807943	-0.206030137857256	3.71016325495534	-0.0555312862802141	0.955715205549771	NA
SPRR1A	0.41444784127347	-0.917165106221806	3.70819497704089	-0.247334649849965	0.804649244922667	NA
SPRR3	2.14661236241008	-3.16030430133363	2.4677093531678	-1.28066309643668	0.200312027258155	0.416836531724592
SPRR1B	0.745599924919589	-0.750130228798509	2.85700822885558	-0.262557951784054	NA	NA
SPRR2D	0.190289864045473	-0.0469018926406875	3.41332338064251	-0.0137408289254617	0.989036749744733	NA
SPRR2A	0.229902727178602	0.489945881114061	3.70797793170453	0.132132901041522	0.894879172787305	NA
SPRR2E	0.0613421254473991	0.724041428679912	3.70894922275123	0.195214705081034	0.845224867533941	NA
SPRR2F	0.372150878007129	-1.26526639592462	2.78994996766951	-0.453508632981515	0.650182528348394	NA
SPRR2C	0.0387405261199699	-0.335491736952261	3.70912497679274	-0.0904503728106674	0.927929328988976	NA
SPRR2G	0.113817387337388	-0.375965147176763	3.70930938038558	-0.101357182327477	0.91926692492524	NA
LOC101928009	0.0113491610741377	-0.0526733419588468	3.71032873470465	-0.0141964083845632	0.988673285392972	NA
LELP1	0.019551516454963	0.468293740122685	3.71032873470465	0.12621354429932	0.899562890303242	NA
PRR9	0.351702144112556	-0.504533967242391	2.13595763431022	-0.23620972585691	0.813269932893606	NA
LOR	1.01817533952085	-0.46070380020198	0.940368749763398	-0.489918237199923	0.624191757373952	NA
PGLYRP3	0.0326136507585663	0.397838682546803	3.71028965420771	0.1072257747035	0.914609868048342	NA
PGLYRP4	0.565804640809595	0.889026533211796	1.76619865993742	0.503355909715896	0.61471406437471	NA
S100A9	1587.98098726213	0.440031031694662	0.648289070774203	0.678757442523542	0.497291562953396	0.708726528265279
S100A12	12.9095703126455	-0.613157494327598	0.773653120339406	-0.792548337501182	NA	NA
S100A8	896.044586288813	-0.057129089013886	0.811194631604104	-0.0704258716566154	0.943854699764148	0.972815694752549
S100A7A	0.548788052401802	0.0605922260640668	3.70709164805722	0.0163449495767987	0.98695919774591	NA
S100A7	16.1106223008424	1.12581910104403	1.07652469022274	1.04579032071349	NA	NA
S100A6	13672.8577812165	1.80628320014572	0.687710513069613	2.62651677678058	0.00862637399518417	0.0528943817439386
S100A5	37.8636109104117	2.20024893610583	1.04157704593602	2.11242072268265	0.034650379124126	0.137873403464252
S100A4	8287.23714427691	1.6976103597587	0.660408966368604	2.57054408133397	0.0101538903378135	0.0595261404345198
LOC101928034	28.1102757993392	1.48141179322025	0.764602226768611	1.93749343299854	0.0526850553509224	0.182651245173724
S100A3	78.7169262935194	2.57596125804847	0.645475086342955	3.99079888991999	6.5851102870167e-05	0.00139517501465585
S100A2	411.401682587921	3.62392007445635	0.743070173412044	4.87695537262109	1.07735797505481e-06	5.26465620621252e-05
S100A16	964.220950723572	-0.0101140567140189	0.538683098868702	-0.0187755226315056	0.985020180491441	0.993095569947466
S100A14	40.7590130167046	-1.34694097407444	0.889970265657921	-1.51346738879944	0.130160978711696	0.324193721377721
S100A13	8034.30843264977	-0.608956182025411	0.649951211071235	-0.936925990216624	0.348796629043512	0.580809160521277
S100A1	3771.74111095163	1.02146578909815	0.778392999977808	1.31227514780743	0.189427314325642	0.403310358620442
CHTOP	4631.30133841319	-0.231721831586672	0.117497902168431	-1.97213590464367	0.0485940941738824	0.173088035879359
SNAPIN	1709.29362330851	0.00498442099223913	0.252834429310253	0.0197141702806731	0.984271386727629	0.992901405794853
ILF2	12773.1658508722	-0.484631066415878	0.22832239674402	-2.12257348962228	0.0337896084119639	0.135618852233333
NPR1	756.741859045456	2.37949073602586	0.454360388968954	5.23701183861	1.63197228386321e-07	1.09528063911933e-05
MIR8083	0.129267105691752	0.629344061859879	3.70837885522108	0.169708674984439	0.865239251391231	NA
INTS3	11237.3220242977	-0.364849201205978	0.225455612989664	-1.61827508469574	0.105603327673882	0.284325932881515
SLC27A3	1042.83086016738	-0.0517775743687953	0.318408205122848	-0.162613819417181	0.870822505507012	0.938482834330643
LOC343052	0.441762324352564	-1.76095004454232	1.73637982917752	-1.0141502538511	0.310511061619434	NA
GATAD2B	2945.59751871383	-0.297613856254679	0.223790857185239	-1.32987495556324	0.183559474296418	0.395377672363116
DENND4B	3394.68555544444	0.179937382146606	0.156393002994169	1.15054624376843	0.249918959128613	0.476429778444909
CRTC2	2365.97830838195	0.117298949049216	0.20700358654475	0.56665177162937	0.570950793541029	0.762898464555074
SLC39A1	6042.82733592198	0.0847277963872357	0.149913441591662	0.565178115368864	0.571952620496837	0.763707811842657
MIR6737	0.101271580151408	0.624761986196086	3.70856932885452	0.168464421396986	0.866217931225159	NA
CREB3L4	870.453488097738	-0.876727991854956	0.276950876774899	-3.16564439897962	0.00154739836436573	0.0153975786262889
JTB	4830.2717946929	-0.126213396010611	0.276575731968315	-0.456342988274438	0.648143355749663	0.811825200138133
RAB13	6096.52745732801	0.300869678993434	0.257286566068364	1.16939521402563	0.242244437213098	0.46748918136368
RPS27	54493.5115163273	-0.391569518795816	0.260802096850266	-1.50140479514867	0.133250894402578	0.328622071726479
NUP210L	9.12365615346716	0.606895384768133	0.474033107024365	1.28028058752643	0.20044647243784	0.417016753723927
MIR5698	0.0261242686072067	-0.0193465401277496	3.71025255769584	-0.00521434587724247	0.995839572783126	NA
TPM3	13993.4709333698	0.405131841444802	0.217911545582074	1.85915730331146	0.0630048448247226	0.204594510648096
MIR190B	0.0382919794324803	-0.302315211744586	3.71010337978268	-0.0814843094108862	0.935056802657808	NA
C1orf189	4.76159706382085	-0.475147432937701	0.518433959179494	-0.916505226026665	0.359401967691117	0.59041029673069
C1orf43	9431.23470903768	0.365058915369241	0.187447684041735	1.9475242771629	0.0514719121106729	0.179778707516988
UBAP2L	8105.19707760382	0.151367849059834	0.169943221652257	0.890696596122952	0.373091961393329	0.603365435201289
SNORA58B	15.6700387517723	-0.0724568082203182	0.474538050787997	-0.152689142841126	0.87864342312188	0.942886693192776
HAX1	3638.92762801758	0.468751143937514	0.263344383750981	1.77999294027385	0.0750771160676723	0.229925700731147
AQP10	1.37384141254061	-0.825698697425237	1.35151681138562	-0.610942232067912	0.541237824810104	NA
ATP8B2	3274.7305187704	0.477503655747337	0.258728914224054	1.84557515413152	0.0649539168648777	0.208553194839803
IL6R-AS1	9.50199546146042	0.53564847471362	0.576683642006152	0.928842845013291	0.352970536681622	0.584554048254244
IL6R	631.907615231774	-0.401114261720347	0.576092353795756	-0.696267289571692	0.486261454174849	0.699633272608045
SHE	117.756198771632	-0.745663137366478	0.423280777613968	-1.76162768734687	0.078132222800495	0.235808763505464
TDRD10	38.8488598418927	-0.30443914167549	0.480301192845418	-0.633850480095459	0.526178405529663	0.730505961054958
UBE2Q1	3841.43980134168	0.143305929893432	0.0905172583491315	1.58318902391731	0.113378387437983	0.297332612932453
UBE2Q1-AS1	0.474213853443602	0.270667275378018	1.23026533529521	0.220007235522953	0.825865519628386	NA
CHRNB2	212.991462446348	-0.782611450362015	0.534316404802466	-1.46469665413201	0.143003698208705	0.342730526795142
ADAR	15999.2447419038	0.282815497192434	0.169957981413794	1.66403186740532	0.0961060611855696	0.268433734442718
KCNN3	723.559424952705	2.34340446224006	0.553029295657481	4.23739660925928	2.26126491399066e-05	0.000610916003769605
PMVK	2843.72190157972	0.154824121236672	0.284718932885412	0.543778805531636	0.586593695317328	0.77308470608314
PBXIP1	7102.39954739604	0.920661715393572	0.274769065929352	3.35067454656737	0.000806149862023411	0.00951409364150946
PYGO2	4177.87904230664	0.776584186112239	0.22268266449489	3.48740297262816	0.000487735861125894	0.00653288024742293
LOC101928120	79.472683276455	-1.37601668502524	0.421933927572594	-3.26121365243495	0.00110936417124937	0.0119257874628966
SHC1	25625.4262489524	1.94995545016362	0.304216607735389	6.40976002158211	1.45748870310157e-10	3.28834259738066e-08
CKS1B	2343.58547128885	-0.413636427232534	0.307224952024108	-1.3463633878282	0.17818535233918	0.388581486108929
MIR4258	10.4538900354653	-0.00892601681494365	0.453450242268884	-0.0196846665474946	0.9842949227336	0.992901405794853
FLAD1	2492.03628496979	0.168874828889392	0.239634064685685	0.704719627866328	0.480984734068271	0.695440703580576
LENEP	1.0219547438544	0.651409197376269	0.803131161506294	0.811086941458645	0.417315744452089	NA
ZBTB7B	1125.1342763152	0.91253562792894	0.193236263335173	4.72238291187676	2.33097290077124e-06	9.86732001587954e-05
DCST2	112.503457822026	-0.515015990443751	0.392451207967651	-1.31230578473899	0.189416981128787	0.403310358620442
DCST1	10.4250380608439	-0.293506626802589	0.446674915144744	-0.657092254010904	0.511121599245762	0.7192056048835
DCST1-AS1	113.274578146339	-0.622682264596102	0.212699150033477	-2.92752587162712	0.00341670633282217	0.0274787667449725
ADAM15	3446.72161688067	0.786057900628754	0.165728856311978	4.74303581235746	2.10539032283448e-06	9.07543048103123e-05
EFNA4	568.619541917461	-0.670976546426004	0.309359392731799	-2.16892249658543	0.0300885684803122	0.125737607946889
EFNA3	291.685683123639	-0.147125112418981	0.307728726429965	-0.478100027013449	0.632579012855628	0.802808671213103
EFNA1	974.509987718791	1.09475781783182	0.406413658022267	2.69370331489165	0.00706630333050183	0.045827766562829
SLC50A1	1803.14347555518	0.396399316068567	0.236843244793807	1.67367794852527	0.0941939098778134	0.265262617449574
DPM3	1105.15355622871	0.283149650056239	0.400202323428163	0.707516257353925	0.479245713353516	0.694109341583102
KRTCAP2	5596.1657215518	0.555962122602545	0.440466906002664	1.26221088355542	0.206872913468605	0.425580717298932
TRIM46	1762.3531068939	-0.100980098127369	0.334519798902325	-0.301865834126171	0.762754341892287	0.882610982259473
MUC1	4250.11957282922	0.0552372570966959	0.436311987663392	0.12660036546901	0.899256707666958	0.952707320680702
MIR92B	11.464167910044	0.610474457418892	0.521638208144763	1.17030242012003	0.241879288324872	0.467235262482364
THBS3	12167.4739960702	0.717417736117432	0.273823556479885	2.62000006624753	0.00879297498809974	0.0535285122396768
MTX1	1659.26206544038	-0.0822852489836068	0.278371815889692	-0.295594755958388	0.767539578908475	0.885731820083303
GBAP1	965.605919394998	0.473835587384884	0.302964850623946	1.5639952503039	0.117818683854915	0.304766760063958
GBA	2179.19954837528	1.46607398204333	0.201240369685268	7.28518827676677	3.21221382971665e-13	2.18653126175139e-10
FAM189B	2462.55456705114	-0.0795281814299178	0.182945108870492	-0.434710618506978	0.66377248990269	0.822514320591319
SCAMP3	2991.76069265563	0.378397603296784	0.176570951729075	2.14303428503566	0.0321103454653175	0.131415709499894
CLK2	4990.37729837676	-0.236870058319151	0.183197789765706	-1.29297443283616	0.196019901952698	0.411602978278496
HCN3	1083.62232797959	-0.494699179342872	0.27229386408608	-1.81678416075686	0.0692501690491865	0.217549704364626
PKLR	3.08297557399303	-0.164327068634379	0.530714183695324	-0.309633836220811	0.756839422391894	0.879565264904972
FDPS	6767.93394736119	0.151805724982786	0.233133911092709	0.651152482585078	0.514948060501971	0.722289581159114
RUSC1-AS1	185.871090523424	-0.69625637273009	0.328395527887792	-2.12017617051104	0.0339911912201524	0.136047068272358
RUSC1	3014.84662370856	-0.268673315120733	0.241622057744078	-1.11195690339376	0.26615668059484	0.493955904486927
ASH1L	3042.71001034407	0.0566075091374261	0.277447136285847	0.204029891586644	0.838330140089906	0.922185132406079
MIR555	0.381549931140466	-0.714160332576934	1.25343023434809	-0.569764724837973	0.56883728384718	NA
POU5F1P4	0.0391030329099259	0.865590830111095	3.70863635814726	0.233398679870442	0.815451838182169	NA
ASH1L-AS1	120.49348959341	-0.51473145237651	0.238763844624767	-2.1558182445313	0.0310978602834995	0.128788014234028
MSTO1	72.6928055696974	0.224811567164912	0.253886704581132	0.88547987392964	0.375897869755994	0.605502204297821
MSTO2P	600.208260945254	-0.370374076058909	0.273401589956955	-1.35468881551575	0.17551672279948	0.385297449242456
YY1AP1	4204.15034720181	0.147086151100958	0.140301501758818	1.04835763877854	0.294473862889355	0.524190169897384
SCARNA26A	0.180432595288073	0.463883129395075	2.78726131352974	0.16642972337876	0.867818784257772	NA
DAP3	4960.20684332585	0.0512534838683496	0.163040986609479	0.314359505141574	0.753248008496712	0.877499794792544
GON4L	3213.74055013881	0.41543274999181	0.154192065626164	2.69425504032755	0.00705461609403778	0.045767604197722
SCARNA26B	3.8941490931061	-0.0347520513875831	0.809920876419519	-0.0429079585418445	0.965774904596048	0.98311338087322
SYT11	10669.1340573769	1.22765016027698	0.398849227768548	3.07798053701982	0.00208408526117378	0.0192726410949949
RIT1	2046.1577204836	0.331642847652391	0.152394409868431	2.17621399589863	0.0295392628628771	0.124053205306119
KHDC4	3807.08971032917	-0.308990708062914	0.179301868368321	-1.72329887510256	0.0848344910935633	0.247887832338425
SNORA80E	6.77054797405834	-0.030993580883832	0.482553959765423	-0.0642282179155642	0.948788509128607	0.974426474653729
SCARNA4	4.52390583555072	-0.148840446197053	0.682104836067618	-0.218207580897869	0.82726737869752	0.916123782957392
RXFP4	10.7192470856636	-1.06484100312544	1.22489481133811	-0.86933260984441	0.384665231371227	0.613476310027194
ARHGEF2	3034.7525556162	0.126035442382123	0.219114403467465	0.575203822239086	0.565153458071364	0.758900665934223
MIR6738	0.780862257817228	1.25535438345273	0.99655449618075	1.25969466623634	0.207779530243724	NA
SSR2	15002.820054058	-0.00903437283713677	0.304950830885248	-0.0296256705086217	0.976365592190864	0.988382780564322
UBQLN4	3309.32273786854	0.0516448820959469	0.150919496603144	0.342201526365753	0.732199236622374	0.864667102250635
LAMTOR2	2994.09474817311	0.274538338942935	0.381661366262282	0.719324414811923	0.471941056212451	0.687960322187083
RAB25	21.916621024777	-1.39006217701006	0.68830732897003	-2.01953708540359	0.0434314268038746	0.160326061505567
MEX3A	4404.93077365624	-0.79871474295908	0.346505622606761	-2.30505564945917	0.0211634569342621	0.0990149116836159
LMNA	13637.1408279622	1.46243287133308	0.366284145570604	3.99261854223822	6.53476462874326e-05	0.00138920710603881
SEMA4A	681.378976101715	-0.103498286890863	0.397794231116947	-0.260180462145605	0.794724574366228	0.899723417133345
SLC25A44	1745.30097441874	0.227689865670302	0.189329777321722	1.20260990580153	0.229127312575949	0.452283325121997
PMF1	1066.29814526963	0.252769479559416	0.436598986963796	0.57895113618387	0.56262214453957	0.757409232271286
BGLAP	52.8438304646534	-0.684218553703972	0.449760623510358	-1.52129492431703	0.128185843422236	0.321267474273077
PAQR6	2395.13136138041	0.967285070868147	0.483203428271214	2.00181748364009	0.0453043648665886	0.164777048549239
SMG5	5822.1419253399	0.07540808828639	0.137792372615382	0.547258798546679	0.584200945638553	0.771273260402292
TMEM79	399.40445077431	-0.137848383008273	0.220841736007934	-0.624195342330222	0.532499305340488	0.735860120392329
GLMP	1869.1250602152	0.413292389382942	0.434007739787853	0.952269629073813	0.340960256347778	0.572759217158311
VHLL	4.31936495258678	0.306428342539487	0.618735715988101	0.495249158277748	0.620424254424968	0.794610640005116
CCT3	17557.6995653365	0.00204562333806293	0.197687930923816	0.0103477401402479	0.99174384524212	0.995950169451037
TSACC	27.2742708382563	0.95302086580503	0.494913036859121	1.92563297959013	0.0541502177176344	0.185737961726604
RHBG	4.59700732693075	-1.7187748641099	0.914500727670421	-1.87946801145612	0.0601806173806931	0.198926205331942
C1orf61	2947.14770768396	5.01346690805345	0.877391097220683	5.7140617495831	1.10310940482254e-08	1.19360940089165e-06
MIR9-1	2.26425231138949	4.51921940796768	1.30087096684845	3.47399513336526	0.000512770333974058	0.00679045745386309
MEF2D	2531.30468420686	0.72052389940857	0.196846502716965	3.66033375987671	0.000251886932791591	0.00389928326324385
IQGAP3	1688.27537541835	-0.164734943933488	0.302218949342498	-0.545084761534252	0.585695222695746	0.772380567275923
TTC24	38.9772203262905	2.4275252514233	0.96129337391997	2.52526993036924	0.0115609452184143	0.0647065005784531
NAXE	4015.76864539137	-0.208792645984163	0.353925330480465	-0.589934169732129	0.555234784713427	0.752149292645797
GPATCH4	1981.41389438002	0.502129145720764	0.263569297615529	1.90511243253083	0.0567654576532296	0.191725577441631
LOC101928177	1.63128760245136	0.137740237002406	1.24227868168956	0.11087708340537	0.911713818327548	0.958415160697218
HAPLN2	230.320973599508	-2.25099620156626	0.648003306419298	-3.47374184555431	0.000513254587822639	0.00679045745386309
BCAN	336.582005449322	0.523063710411272	0.715727116487781	0.730814438019412	0.464892503452091	0.682172574082332
NES	9995.13000284349	1.77552173151164	0.552467349855013	3.21380391434463	0.00130989093580521	0.0135910797292353
CRABP2	4987.33643039415	-2.91473856157228	0.661421019355525	-4.40678248237763	1.04917453421741e-05	0.00033013195136028
ISG20L2	1923.67221954512	0.000872424568017189	0.145217811357976	0.00600769671336373	0.99520658038079	0.997558425026742
RRNAD1	1228.93615806574	-0.175575294749542	0.2411161809279	-0.728177155402292	0.466505148194545	0.683592978850958
MRPL24	3222.33675154908	0.503516747968116	0.323519113916378	1.55637403265844	0.119619176309547	0.307545931701625
HDGF	18321.9601076305	-0.132836588361183	0.153009470746053	-0.868159256505433	0.385307155370266	0.614228034208913
PRCC	3949.72503074271	-0.135813549646557	0.175777909884354	-0.772642874954595	0.439733762898412	0.66197285942288
SH2D2A	141.977907728591	0.59779903262696	0.566997551430295	1.0543238345897	0.291734680061297	0.521546749957007
NTRK1	57.4964142791654	-0.954544483400769	0.396626467613618	-2.40665855998965	0.016099213680817	0.0816951276885945
INSRR	49.3581866005786	-2.71093502121001	0.548041993575312	-4.94658265788071	7.55276644786388e-07	3.88784152491013e-05
PEAR1	479.97419496786	-0.702075176281277	0.56911646774721	-1.23362302106697	0.217343410572047	0.438282690064845
LRRC71	106.25673279025	-2.62799501579536	0.900089003205046	-2.91970572514225	0.00350362056334611	0.0279972814270702
ARHGEF11	3551.1279644606	-0.163634306658611	0.189571385224266	-0.86318041335737	0.388038280941584	0.617368031673601
MIR765	5.68068155265063	-0.258255578744801	0.472737387181833	-0.546298189538932	0.584860980547537	0.771808330250275
ETV3L	4.8497182716813	-1.62564171515715	1.21512139010906	-1.33784305698976	0.180947602745343	0.392145591561745
ETV3	1278.41929893071	-0.00601703550585182	0.232529722571412	-0.0258764145904141	0.979355912176856	0.989829045718316
CYCSP52	0.0113491610741377	-0.0526733419588468	3.71032873470465	-0.0141964083845632	0.988673285392972	NA
FCRL5	61.7341775978895	0.66471707803195	1.03296636420875	0.643503119814673	0.519897691045975	0.725919430621044
FCRL4	1.25378707122894	-0.826747522510482	1.66538287066305	-0.496430903111981	0.619590426351796	NA
FCRL3	62.6307648269983	0.579871072299074	1.00002869354021	0.579854434222547	0.562012785662117	0.757205206678241
FCRL2	21.3505516852391	-0.805038208137519	1.0378890674034	-0.775649569323987	0.437955923921318	0.660421589485446
FCRL1	23.7165554678256	-2.41463054726535	1.07098349401488	-2.25459174745396	0.0241589659311105	0.108235679436296
CD5L	43.0146639325135	1.44505274369272	1.11905794453847	1.29131181342777	0.196595575875241	0.412321892124418
LOC105371458	0.0379945597192709	0.389786312407704	3.71028411986627	0.105055650676626	0.916331650131063	NA
KIRREL1	3685.22380334375	0.819474608893028	0.417616541212446	1.96226568639711	0.0497315599416158	0.175586300742667
KIRREL1-IT1	10.3100670043828	-0.375971560660934	0.941904357763453	-0.399161079956862	0.689774518795903	0.839092462694936
LINC01704	3.02300206792282	0.604834820805532	1.26895120576694	0.4766415115544	0.633617418250977	0.803549752273651
CD1D	89.0943747359854	0.64473548028349	0.50532175343249	1.27589100588686	0.201994050902038	0.419126292097683
CD1A	6.30186570917971	-0.6469266874821	1.3084950560943	-0.49440514464999	0.621020081397949	0.794900231500728
CD1C	26.1883391764166	-0.902875726583649	0.855673974217968	-1.0551632441653	0.291350671271571	0.521211728074861
CD1B	2.82540579150788	-0.780105804944951	1.27814357963874	-0.610342857697915	0.54163471231347	0.742149436538576
CD1E	6.56395219899657	-1.3623985858308	1.05450822070532	-1.2919753104623	0.196365694940835	0.412040386339935
OR10K2	0.0113491610741377	-0.0526733419588468	3.71032873470465	-0.0141964083845632	0.988673285392972	NA
SPTA1	5.46353218363157	-0.788184975045807	0.862472149065491	-0.913867161855398	0.36078665050088	0.59185978371153
OR6K2	0.019551516454963	0.468293740122685	3.71032873470465	0.12621354429932	0.899562890303242	NA
OR6K3	0.019551516454963	0.468293740122685	3.71032873470465	0.12621354429932	0.899562890303242	NA
OR6K6	0.019551516454963	0.468293740122685	3.71032873470465	0.12621354429932	0.899562890303242	NA
OR6N1	0.0326136507585663	0.397838682546803	3.71028965420771	0.1072257747035	0.914609868048342	NA
MNDA	448.189989167942	0.739548259869732	0.652204126456881	1.13392146702191	0.2568274915024	0.483987687913889
PYHIN1	46.1094733787555	1.61271536229682	0.910877107355573	1.77050817203959	0.0766425242533636	0.233221863666081
PYDC5	0.0345924836323925	0.388144585597064	3.71032873470465	0.104611912676778	0.916683761627321	NA
IFI16	1309.32234842287	0.801522032043772	0.464518769441095	1.72548901093524	0.0844393824984814	0.247039650162477
AIM2	68.7340890316362	1.21545557513009	0.781051502332695	1.55617852535973	0.11966564637881	0.307545931701625
CADM3	240.905856362985	0.389247437122645	0.847295911278113	0.459399640599564	0.645947206303629	0.810606411318779
CADM3-AS1	4.88239280718189	1.46743767135417	1.15592039186097	1.26949717444786	0.204263797665593	0.421895853222819
ACKR1	121.047990147654	0.56604228197722	0.744883772670717	0.759906850900676	0.447310266236851	0.66820850365226
FCER1A	19.6565174238883	0.092388742711238	0.872668992423682	0.105869170915131	0.915686154614423	0.960117054317426
OR10J3	0.117309098729778	2.13200378135997	3.67896021570849	0.579512594960038	0.562243350655466	NA
APCS	0.0309006775291007	0.307996570991652	3.71032873470465	0.0830105882831347	0.933843120441081	NA
CRP	0.540138078919846	-0.023142576366319	1.53593282110676	-0.0150674404819625	0.987978376744052	NA
DUSP23	710.723799318991	-0.531053656925472	0.507242292146086	-1.04694278286348	0.295125968254243	0.524807787130021
FCRL6	24.4029025600164	1.05602585702148	0.764226098663428	1.38182385928508	0.167025791226236	0.374712756464837
SLAMF8	547.081676004203	1.41603817606477	0.627629204379326	2.25616999047251	0.0240599871858092	0.107969574320068
SNHG28	55.0868371784136	-0.318877945387711	0.505544873307673	-0.63076091208553	0.528196864714397	0.732348267969596
VSIG8	7.38598438001722	0.447218997519541	0.654597891776517	0.683196513673197	0.494482675337537	0.706289640258519
CFAP45	103.907647816903	-0.498683696354024	0.710398964374049	-0.701976947268535	0.482693540006194	0.696554991862192
MIR4259	0.0559829786550846	0.0291162739043348	3.71028411978064	0.00784745129061873	0.993738704037997	NA
TAGLN2	5510.31036035834	1.41121601109187	0.32324219366985	4.36581621684339	1.26648934721256e-05	0.000380449094556429
IGSF9	1047.78036298393	-1.90857346948042	0.62337721508714	-3.06166703448349	0.0022010814589457	0.0200641081851326
SLAMF9	19.3495793434273	-0.0793822668332829	0.896852730284983	-0.0885120423372725	0.929469713504471	0.966045180586355
LINC01133	142.750626610733	-3.14144604712211	1.16074019874118	-2.70641617351496	0.00680137510424753	0.0448239786236425
PIGM	841.75862790381	0.226348683866266	0.212725231210778	1.06404248606499	0.287309453333195	0.517094331499665
KCNJ10	661.149749713635	3.39720482247318	0.852345822978554	3.98571182129047	6.72781271674383e-05	0.00141660510384235
KCNJ9	34.5707400098809	-1.07717131595576	0.950278031149653	-1.1335327984512	0.256990575765792	0.484122946423957
IGSF8	1849.64207363046	0.84976071245218	0.285491246712007	2.9764860472566	0.00291572349540323	0.0244413691266845
ATP1A2	4275.06161614134	0.425579635784369	0.66245334196382	0.64242960043458	0.520594285516016	0.726416071564631
ATP1A4	8.22440314468925	1.13985059449142	0.697745573609456	1.6336192411726	0.102338825101308	0.278618171955374
CASQ1	319.714712049604	5.32565253965394	0.675042810946894	7.88935524279351	3.03751735428241e-15	4.02622925310134e-12
LOC729867	41.7693257984929	0.00875769097923173	0.34445962104484	0.025424434227348	0.979716421710164	0.990050296535392
PEA15	9901.2396002892	1.31145941404773	0.250417544875986	5.23709077451903	1.63127472468286e-07	1.09528063911933e-05
DCAF8	7488.31847428661	0.0471310027484699	0.11715508000642	0.402295852180608	0.687466306868397	0.837726122504307
LOC100287049	4.47876162179886	0.449024804104228	0.513551068541098	0.87435277932499	0.381926164655706	0.610667227082193
PEX19	3449.86227224359	0.00168056674200446	0.205580871563734	0.00817472330582785	0.993477587130096	0.996923863421242
COPA	9800.3566859477	0.143343166220219	0.189037331765513	0.758279673551601	0.44828357310429	0.668767446426265
SUMO1P3	41.078360537047	-1.18927080702765	0.605586964645176	-1.96383158234667	0.0495496262299097	0.17522454421685
NCSTN	7566.2506527785	0.868769689737774	0.130345476687715	6.66513109479968	2.64429213909308e-11	8.38999938295179e-09
NHLH1	263.91999056814	-0.108669883567845	0.505140327115408	-0.215128109427338	0.829667438788607	0.917567078542036
VANGL2	5510.93522558146	-1.38443162557806	0.344210660074451	-4.0220475021855	5.76944184531554e-05	0.00126533942766755
SLAMF6	137.794442976859	1.51806652882929	0.879073841799896	1.72689307387541	0.0841868685559105	0.246640246061263
CD84	655.298599298185	0.582643844660287	0.591624569350934	0.984820230335432	0.324712381645423	0.556012359588564
SLAMF1	47.5565151003568	0.385992283366174	0.783013918847504	0.492957116182948	0.62204288859942	0.795246456268793
CD48	431.394421613522	1.41842089039168	0.638623142255493	2.22106089889273	0.0263468369305193	0.114406985590183
SLAMF7	343.237768979582	2.3072904023449	0.74469038246373	3.09832174105898	0.00194620013100357	0.0182875553293415
LY9	41.2649079052067	1.58178899579335	0.784229006441237	2.01699883937138	0.0436956344338925	0.161024676815637
CD244	52.2434097882584	1.97981029678735	0.836606029203126	2.36647863830617	0.0179582105787565	0.0881615115634879
ITLN1	4.79408831838033	-0.0540832487169344	1.51585628655995	-0.0356783484004738	NA	NA
LOC101928372	0.626047366156149	-0.790012456109882	1.81738056363054	-0.434698418107704	0.663781346771696	NA
ITLN2	3.58728425221511	-1.60662212213671	1.04908784680025	-1.53144670109081	0.125659029548958	0.317122801677218
F11R	1111.4660640153	-0.553526992646315	0.460448503218558	-1.20214744705897	0.229306406208913	0.452468390666042
TSTD1	442.103180369301	-1.28825129576009	0.763948174759332	-1.6863071846018	0.0917366479414459	0.260978044003116
USF1	3701.48067300138	-0.12128828810222	0.167277223082053	-0.725073538808838	0.468406916869878	0.685243856250596
ARHGAP30	958.353753859554	1.18266556125356	0.569165845779113	2.07789270917099	0.0377192421973695	0.145471847339846
NECTIN4	30.3342835569221	0.302059359935369	0.49567395010287	0.609391233637921	0.542265147137887	0.742643230183199
KLHDC9	436.468778174147	-0.689448096076134	0.512765794331875	-1.34456725409009	0.178765024093111	0.389217127532021
PFDN2	3050.32742424474	0.484550955189896	0.381528243403734	1.27002643596465	0.204075213614127	0.421732653276712
NIT1	2134.51519088941	-0.127837131222409	0.141302544463017	-0.904705090118656	0.365621643772726	0.596142475788014
DEDD	2239.98148437729	0.116715039241577	0.132070027840978	0.883736008461438	0.376838737401516	0.606418995584745
LOC112543491	21.8710197729271	-0.501832742004206	0.302845614860141	-1.65705797733264	0.0975077540215819	0.270630617186733
UFC1	5555.23147410466	0.00772501798632854	0.274017687848128	0.0281916764096267	0.977509275850188	0.989122416252244
USP21	2393.92474512766	-0.499185288261937	0.155479326940153	-3.2106216182302	0.0013244820892281	0.0137168912890868
PPOX	1859.18510655326	-0.414543449331933	0.275460072020087	-1.50491302166545	0.132346440025001	0.32770616462933
B4GALT3	1992.61105910705	0.2858700625022	0.178470838159929	1.60177463976513	0.109205452953673	0.29026560298803
ADAMTS4	618.722056726774	1.04701917019138	0.464918109427617	2.25205073530135	0.0243190660242585	0.108695205952049
NDUFS2	6604.7509452959	-0.0701723628841973	0.197434974991617	-0.355420121927115	0.722274876531086	0.858969639515015
FCER1G	2019.69270404181	0.987997566025627	0.497858002492451	1.98449670604744	0.0472004949321085	0.169780884755793
APOA2	1.99033376064157	0.495183109088634	1.12496562690848	0.440176212716337	0.659809486726733	0.8199484117251
TOMM40L	852.702911828295	0.379989233427232	0.192834302973223	1.97054791377029	0.0487756093715066	0.173358995064674
MIR5187	0.59455698194094	0.134602430788895	1.21225197627814	0.111035026894451	0.911588571009337	NA
NR1I3	0.942773712849718	-0.376724384001421	1.22091235742412	-0.308559727248754	0.757656459837854	NA
PCP4L1	23.893492960238	-1.58037083518408	0.646858685414235	-2.44314696674753	NA	NA
MPZ	128.022295557454	0.137418573973562	0.467647406316717	0.2938508203347	0.76887189944006	0.886282550248784
SDHC	3298.10936325186	-0.0347549854016319	0.19619254044307	-0.177147333548683	0.859392663019032	0.932657844504535
CFAP126	193.115921822297	-0.992949392231043	0.720619230979753	-1.37791131507971	0.168230671012101	0.376234954215399
FCGR2A	1573.84193458273	0.905577726314213	0.496786186326432	1.82287219580451	0.0683227499420557	0.216041282357405
HSPA6	413.209173969826	1.05074857270202	0.473807336755473	2.21767054072508	0.0265773042974561	0.115007441244736
FCGR3A	4105.28851960402	1.43015319840609	0.579152677516476	2.46938890887784	0.0135344035244439	0.0724842499864663
FCGR2C	167.37815845844	1.86130766485365	0.66690887866401	2.79094749582931	0.00525539965745892	0.0374643751043324
HSPA7	612.222517646353	1.88020780266258	0.648693151934355	2.89845483501088	0.00375006315888404	0.0293365324506134
FCGR3B	96.9900769700744	0.169449658056278	0.891503735431431	0.190071730854021	0.849252921759642	0.927061764704472
FCGR2B	333.136310814525	2.1171007415051	0.692428177881688	3.05750229284696	0.00223189933933136	0.0203039028213475
RPL31P11	0.387332499788054	-0.941572546204002	1.8095472529922	-0.520335981636874	0.602829421383734	NA
FCRLA	27.449936061618	3.2335067663135	0.845263695783966	3.82544143613608	0.000130537964888929	0.00235212332996126
FCRLB	69.820451883031	1.72001764961187	0.385113128908545	4.46626593719771	7.95966572009165e-06	0.000262125140670347
DUSP12	1261.34162382363	-0.228854770409156	0.174361351924985	-1.31253152079031	0.189340857882303	0.403283125356982
ATF6	2410.7802736327	0.447789849438031	0.182343164884973	2.45575341264099	0.0140589590086748	0.0744372243258496
OLFML2B	1093.09666572847	1.55458323322752	0.458437974054773	3.39104376427984	0.000696269818235626	0.00847188198803279
NOS1AP	107.953146501108	1.51730587981844	0.58002731588441	2.61592142001949	0.00889870342428417	0.0539518874277355
MIR4654	0.019551516454963	0.468293740122685	3.71032873470465	0.12621354429932	0.899562890303242	NA
MIR556	0.311710874581583	0.505301800722921	1.66299022206388	0.303851335996316	0.761241154093769	NA
SPATA46	0.0726723224871664	1.26246538858286	3.69823661450792	0.341369555325448	0.732825391392275	NA
C1orf226	587.107201445561	0.728577893660803	0.565253170773565	1.28894083453565	0.19741865638495	0.413598228253682
SH2D1B	13.1333411596049	-0.141187837245883	1.2078744313419	-0.116889499092244	0.906947619617677	0.956451672622362
UHMK1	2536.42122947089	0.332765836596402	0.382596543123662	0.869756516563314	0.384433479286434	0.613335231227465
UAP1	2932.41475356669	1.31741829719194	0.294915986934914	4.46709692100442	7.92882137947157e-06	0.000261515464721358
DDR2	3650.97703107332	-0.919184171680351	0.612253481062145	-1.50131310006721	0.133274598265882	0.328623146148451
HSD17B7	813.334681934451	-0.204562485466053	0.289873215663583	-0.705696402469488	0.480376958685509	0.695225504285675
CCDC190	20.4698066041486	-1.21048183755945	1.05392043019874	-1.1485514493074	0.250740986524087	0.47718187744103
RGS4	416.143718937581	0.842407027757671	0.624280731046261	1.34940417966424	NA	NA
RGS5	5698.98034031549	-0.78189870290719	0.49043117896185	-1.59430871536822	0.11086690659778	0.293394728615639
LOC101928404	7.96450825604218	-2.77333804560339	1.47551115761306	-1.87957782040078	0.0601656384073307	0.198907694363627
NUF2	1141.44841616763	-0.66154690152628	0.311638602470728	-2.12280152805658	0.0337704867522092	0.135568392081744
PBX1	5830.93820624427	1.58222506884893	0.606167527373826	2.61021086976367	0.00904864262638967	0.0546733939659465
LOC100505795	0.0224510335213208	-0.0526733419588468	3.71032873470465	-0.0141964083845632	0.988673285392972	NA
LMX1A	529.133762402802	-4.99605891189232	1.17152853359536	-4.26456442896844	2.00292543842076e-05	0.000555268532000359
RXRG	90.1488899312511	-1.67144021094578	0.990756911878697	-1.68703361127842	0.0915968891912455	0.260679928337082
LOC400794	1.99903079149063	1.0961376690683	1.02633826833646	1.06800818295996	0.285516820615812	0.515208094241482
LRRC52	9.67209927111967	1.64704021151809	1.14601883729662	1.43718423983618	0.1506656499227	0.353627006271012
MGST3	3960.79733719726	0.21548723470756	0.378543680201985	0.569253288266705	0.569184262048678	0.761416347742782
ALDH9A1	6579.96250268438	-0.455466247187189	0.29844980056412	-1.52610672322877	0.126983287976643	0.319347986648718
LOC440700	6.74269006586692	-0.439241417980957	0.581235592436425	-0.755702891730605	0.449827349920965	0.669842226381699
TMCO1	4593.95565003733	0.151617939924538	0.151379686921185	1.00157387697252	0.316549442942931	0.547316206255803
LOC100147773	40.7827205639437	-0.234475003321065	0.228975938236306	-1.02401590807801	0.30582776112179	0.535913141100646
UCK2	2770.90329936432	-0.235186110782898	0.209073817362497	-1.12489509088136	0.260633492481362	0.48816701479685
FAM78B	138.536850783744	0.360488427374085	0.45932068072565	0.784829515632898	0.432553532249393	0.655337176593423
LINC01675	0.276941266897861	1.05951573776228	3.37443494590186	0.313983157105765	0.753533831049023	NA
FMO9P	0.103060462610226	0.314364644690363	3.01969553280487	0.104104748732189	0.917086222394634	NA
POGK	4004.92384816729	0.0560204756735809	0.166033658002457	0.337404333239179	0.735812118526368	0.86675757663337
TADA1	1269.30735127923	-0.281120784888784	0.274688910640843	-1.02341512161134	0.306111612701554	0.536264255920581
ILDR2	3770.56624787361	1.1434266764825	0.611820791789951	1.86889149866463	0.0616379113193186	0.201824428479251
MAEL	131.486935292054	-0.152006492875888	0.707626437320051	-0.214811777597758	0.829914070052213	0.917712998470584
GPA33	38.9469241378196	-1.12676685944536	0.793706916982317	-1.41962585349431	0.155716634612064	0.360002718869838
DUSP27	15.197889081939	1.22689070106663	0.737522103836114	1.66353075343116	0.0962062401378935	0.268607417172781
LINC01363	12.8071549019494	-1.31804350317647	0.833192951016211	-1.58191869190553	0.113668133231304	0.297730330629827
POU2F1	2646.65099669861	-0.306252887634709	0.239106576943166	-1.28082168023133	0.200256307141534	0.416836531724592
CD247	222.675810314996	0.540195151470816	0.618680765425604	0.873140368440586	0.382586572914618	0.61117023488801
CREG1	5850.46530304143	-0.701342789162223	0.460574943879557	-1.52275497936255	0.127820017278406	0.320671375044587
RCSD1	641.378844639495	0.501493292089685	0.430929119473377	1.1637489077149	0.244525782988496	0.470078209356419
MPZL1	4917.68796660408	-0.139222156959213	0.185311927201756	-0.751285462633154	0.452480876216758	0.671864617212333
ADCY10	19.9089035443568	0.0163381427262634	0.334785768491043	0.04880178389871	0.961077260524724	0.981263013640405
MPC2	2298.54486069457	-0.311651663227016	0.231219539616055	-1.34786040896249	0.177703283949101	0.388128861585225
DCAF6	2872.08157719866	-0.191393456702055	0.231190209068178	-0.827861428360111	0.407748981279621	0.634262901201277
MIR1255B2	0.024929924038334	-0.0546965545001428	3.71030634707875	-0.0147417893250802	0.988238179914268	NA
GPR161	2093.1312426174	-0.972158933377983	0.378730511657052	-2.56688833736821	0.0102615650956122	0.0599854665236338
TIPRL	2646.8812981253	-0.0205095119569004	0.247166153862484	-0.0829786426514985	0.933868521733127	0.967206309953419
SFT2D2	168.807674988529	0.138175492087317	0.316985125947883	0.435905286325753	0.662905449529497	0.822033374723123
TBX19	271.693377749278	0.374344928236818	0.237733269519005	1.57464257734819	0.115338969165431	0.300283434576535
MIR557	0.0620399132776217	-0.133203982215124	3.71026173197117	-0.0359015055642331	0.971360895376233	NA
LOC100505918	0.19766799993245	0.276059524435536	2.40951503372716	0.114570575643396	0.90878550332908	NA
LOC101928565	0	NA	NA	NA	NA	NA
XCL2	24.6011620490692	0.994709579593904	0.92514701820796	1.07519081834224	0.282289305323377	0.512160285579858
XCL1	30.317801055323	-0.200992527949587	0.775226672092022	-0.259269366219289	0.795427413676901	0.900134709421041
DPT	14.5904494039328	-2.7098925940407	0.99427195251754	-2.72550441273047	0.00642033182275259	0.0431303127326376
LINC00626	0.373247886301138	0.427672936063731	2.04992336160284	0.20862874392013	0.834738069904529	NA
LINC00970	0.356353917025618	-0.598094397414834	1.78913487062254	-0.334292516028556	0.738158837274049	NA
LOC101928596	0.135119240338548	-0.585473296143047	3.70954164100404	-0.157829013070353	0.87459153605759	NA
ATP1B1	2213.97091432318	-0.784789990961426	0.544603664185182	-1.44102958274363	0.149576325467931	0.352194372213155
NME7	951.614237039821	-0.393127962619443	0.241580787351874	-1.62731468395636	0.10367028082861	0.281119973892491
BLZF1	847.434135584264	0.00963109680920631	0.272849206815785	0.0352982400850767	0.971841926666499	0.985828521720853
CCDC181	405.286630792585	-0.983574626687245	0.51027264765246	-1.92754722639404	0.0539114684625533	0.185167502978889
SLC19A2	581.356268303502	-0.816785182166636	0.344689384108179	-2.369626741711	0.0178060510905148	0.0876340626231758
F5	414.420258675498	-2.15779228643391	0.774174281413491	-2.78721773409239	0.00531627457904017	0.0377587244716289
SELP	42.0328092994505	1.37423512571216	0.971818428540877	1.4140862998199	0.157336565194334	0.362261847208929
SELL	409.654064462192	0.182906505328716	0.831842154815495	0.219881265057173	0.825963627577206	0.915400749470579
SELE	50.839333387112	0.263434800016907	0.852499485147618	0.309014614796267	0.757310409544454	0.879565264904972
METTL18	370.008537857237	-0.441721108740938	0.167780636926164	-2.63272995521723	0.00847016629902206	0.0521700572251001
C1orf112	621.544987681859	-0.726507171309887	0.190466977421593	-3.81434714376648	0.000136543419817463	0.00243575191879337
SCYL3	677.888850147756	-0.385864052019469	0.184694237200443	-2.08920461119046	0.0366893085307042	0.142850533379691
KIFAP3	2942.46198709168	0.126537612743834	0.214470133454246	0.590001091088186	0.555189918012842	0.752149292645797
METTL11B	1.1084931748012	-1.22941745576409	1.4289587393008	-0.860358960655258	0.38959120083371	NA
MIR3119-1	0.0200209700359088	0.0291162739043348	3.71028411978064	0.00784745129061873	0.993738704037997	NA
LINC01681	0.62244009804857	-0.948309853951343	3.03354085925398	-0.312608235046009	0.754578320837428	NA
LINC01142	0.754270359321725	-0.0109618513604479	1.78464688630307	-0.00614230828775075	0.995099177865861	NA
LOC101928650	7.88655222132122	-0.558759872572022	0.704727184965942	-0.792874014926821	0.427851228183273	0.651577541814653
GORAB	791.232926906046	-0.627140944881513	0.257856743302927	-2.43212931664446	0.0150103471031146	0.0778526391202875
PRRX1	4250.69398460467	-0.607751949348776	0.520060775699082	-1.16861716504541	0.242557909325292	0.467864314776788
MROH9	0.428504865810467	-0.652846197752851	1.50375371147858	-0.434144363381777	0.664183611793547	NA
FMO3	123.535682879821	-0.579573432606081	0.779525647122321	-0.743495014879396	0.457182038549027	0.676087495936419
MIR1295B	0.311961462370641	-0.504183513438366	3.7089124458684	-0.135938370289654	0.891870001903973	NA
FMO6P	1.19120342570119	-0.72364230090947	1.83304790107011	-0.394775445031752	0.693008618147494	NA
FMO2	53.2960694748346	-3.36389357315623	1.19988479782805	-2.80351378669463	0.00505490710546299	0.0364760429045027
FMO1	228.672119094979	-2.49382206196629	0.678059119078514	-3.67788293350498	0.000235177846334443	0.00369455686300804
FMO4	253.28664772155	0.193406843970565	0.381898629425556	0.506435030315462	0.612551288179942	0.790109945245116
TOP1P1	64.2973797116013	0.134085818449083	0.3932087410377	0.341004165103813	0.733100446175216	0.865197232191651
PRRC2C	8275.88692541057	0.108052085203655	0.255453485141426	0.422981448633728	0.67230879622859	0.828201960409848
MYOC	171.671889795619	3.01564658276311	1.13092652353299	2.66652741801678	0.00766393547583219	0.0486491300722685
VAMP4	1297.84413891031	0.270229871989534	0.284077701294708	0.951253374544848	0.341475769482412	0.5731712005685
METTL13	2107.68646398483	0.14290146547619	0.178485904660849	0.800631656307679	0.423344918649535	0.647854418051026
DNM3	1296.39643104414	-2.1344759510785	0.529387730849281	-4.03197094812572	5.53110258271208e-05	0.00122191274556414
DNM3-IT1	0.839007874016686	-0.72644140635405	0.994400067627473	-0.730532338043034	0.465064853639457	NA
DNM3OS	4907.5255844853	-1.72128936565722	0.810280564940389	-2.12431278761308	0.0336439971377685	0.135239175757732
MIR3120	1.13197876800608	-1.37932715877704	1.52149641501537	-0.906559585132584	0.364639741912784	NA
C1orf105	4.87401075936222	-0.493441729045709	1.24282595718506	-0.397032043137665	NA	NA
PIGC	1704.99348502282	-0.334378535842541	0.183041033542322	-1.82679549700656	0.067730523195154	0.214552492296165
SUCO	3225.1454030131	-0.217499835734494	0.30257454883512	-0.718830571083543	0.472245318935837	0.68823736857177
FASLG	60.8106010698365	3.17981746165599	0.962741412093754	3.30287803319957	0.000956980013412218	0.0107366367197628
TNFSF18	8.33053477337493	0.729049642510027	0.615350521279702	1.18477130886941	0.236107879429551	0.460307696176378
TNFSF4	122.382543980872	0.279388816059416	0.397104612425195	0.703564771895079	0.481703856350192	0.695710025240231
LOC100506023	34.6124857099456	0.210045912654633	0.287155380654176	0.73147127585115	0.464491343248817	0.681725426132936
LOC101928673	47.1898982044177	0.51399505302784	0.251415884663014	2.04440166426546	0.0409138830396186	0.153818121128287
PRDX6	10070.3355005411	0.437773879597193	0.250110619833143	1.75032103750431	0.0800629327767549	0.239506111180927
SLC9C2	51.0466727454921	-0.834449580030837	0.540831353865982	-1.54290163479984	0.122854644120965	0.312983869016063
ANKRD45	249.635460016994	0.234055019074083	0.502023556355999	0.466223180388189	0.641055758716215	0.80766093265261
TEX50	0.0563959669541858	1.30319174448727	3.69936883557424	0.35227407766303	0.724632726741426	NA
KLHL20	850.671800133447	0.197443542418247	0.323030477931977	0.61122264277436	0.54105219524362	0.741638764007672
CENPL	375.207316071448	-0.360000093467266	0.220155838031772	-1.63520575554899	0.102005922024187	0.278157862269857
DARS2	1197.66108887403	0.00429342637711808	0.296191251877962	0.0144954530219788	0.988434706846354	0.994342247547552
GAS5-AS1	62.8745483564843	-0.207505781136976	0.31981057474684	-0.648839649224347	0.516442026626039	0.723523566305679
GAS5	11166.1358178039	0.442615211978897	0.350039538250035	1.2644720484768	0.20606064707617	0.424490937658224
SNORD81	33.9599124768645	-0.0959421733850916	0.603204302311975	-0.159054192779067	0.873626177563495	0.940262064134311
SNORD47	76.1820800527078	-0.468342592058167	0.532538350329839	-0.879453267108535	0.379155561284991	0.60807168559286
SNORD80	202.364865967923	0.0549657505564132	0.315252534926348	0.174354666392309	0.861586739531284	0.934274034767332
SNORD79	24.5897095033925	0.165786872112289	0.506918792299801	0.327048187265151	0.743631439237846	0.871495458369075
SNORD78	22.4124723384738	0.662010107581277	0.50473646671103	1.31159555776716	0.189656632675155	0.403636514377791
SNORD44	38.5732572701285	-0.115599460105698	0.459205558139876	-0.251737937524018	0.801243631184854	0.903006426302922
SNORA103	0.0209485860650257	0.0291162739043351	3.71028411978064	0.00784745129061881	0.993738704037996	NA
SNORD77	8.52176165966786	-0.371987041864385	0.892995950574135	-0.416560726423477	0.676999740758653	0.831197875985604
SNORD76	26.8261337843245	0.60824174897452	0.472347725341069	1.28769911728764	0.197850720973475	0.414298784597696
SNORD75	3.58857679266825	0.455732840908153	0.71900927834125	0.633834436684219	0.526188876731081	0.730505961054958
SNORD74	24.0188176919715	0.4063611221113	0.413724102665607	0.982203162670805	0.325999769811465	0.557167509009954
ZBTB37	45.0047885520424	0.410610190301316	0.396395387676507	1.0358601615123	0.300267385674308	0.530448662628666
SERPINC1	8.70686982260212	-0.110331031913979	0.45396486515544	-0.243038702733528	0.807975415676934	0.907314551290713
RC3H1	1854.70235341682	-0.344270745035872	0.286038348060796	-1.20358248245336	0.228750993522278	0.451876003311859
LOC102724601	3.71234310468461	-0.530374869125451	0.572320990445388	-0.92670874907577	0.35407777372782	0.58578609807403
RABGAP1L	2384.61196795009	-0.784090947121684	0.362677567207201	-2.1619504982334	0.0306219919853649	0.12751447202545
GPR52	4.52169989324917	-1.13097728587481	0.750871862146926	-1.5062187610028	0.132011024843533	0.327372522787846
LOC101928696	0.320640492264191	1.33668257207506	2.05355133977392	0.650912663436121	0.515102866395711	NA
CACYBP	4657.05579067232	-0.554015850383425	0.22840933146566	-2.42553947699251	0.015285653195989	0.0787987683472372
MRPS14	1916.29897792203	-0.306830466402219	0.21518546561644	-1.4258884331395	0.153900548748398	0.358239802201297
TNN	87.6142504753862	-2.81721042078805	0.741612147071141	-3.79876520619855	0.000145418770340845	0.00254039644265951
KIAA0040	414.564114961943	1.07239118010697	0.43389338551497	2.47155457056391	0.0134527017632344	0.072174272449956
TNR	6.418021919286	1.31374364833003	0.874324459843476	1.50258137415625	0.132947029419752	0.328216643857966
COP1	1946.31763800248	-0.162374320894443	0.116531051317621	-1.39339960515649	0.16349898506666	0.370141596423326
SCARNA3	2.34953726316849	0.780761263464766	0.882819565867503	0.884395060611905	0.376482988419355	0.606047939296182
PAPPA2	3.41630319376715	1.30207872354391	1.00463976666714	1.29606528304519	0.194952994442276	0.410174911322598
ASTN1	378.067807188647	-1.3587299547844	0.745219180771594	-1.82326218895437	0.0682636901212259	0.215918917239517
BRINP2	152.040963772637	-1.38775324123164	0.836032826485031	-1.65992673644913	0.0969291920587469	0.269667362610771
LINC01645	1.26483801875883	-1.5152864967381	1.06768880214277	-1.41922111920349	0.155834560683779	NA
CRYZL2P-SEC16B	0.48789453977735	1.35251827642558	1.14053149691183	1.18586665961242	0.23567496156333	NA
SEC16B	0.0309006775291007	0.307996570991652	3.71032873470465	0.0830105882831347	0.933843120441081	NA
CRYZL2P	382.0532542451	0.475649356410535	0.449686133312639	1.05773632134626	0.290175671284053	0.519921421147884
RASAL2-AS1	68.8554374412218	-0.412225255648033	0.425758950120481	-0.96821277751503	0.332938114819222	0.563973765102721
RASAL2	1711.62580070395	0.25320837013768	0.429088428446691	0.59010766394773	0.555118471046768	0.752149292645797
TEX35	0.416220663374925	0.84336886607114	1.2349620331131	0.682910764426634	0.494663231553417	NA
C1orf220	131.204173299298	-0.947281350661199	0.517216165455127	-1.83149989101295	0.067025963957015	0.212947322880055
MIR4424	0.228225178229315	-0.761796951110037	2.37431429740641	-0.320849245587322	0.748324638095587	NA
RALGPS2	1093.3048473094	-1.48141334772632	0.581899504509626	-2.54582335308005	0.0109020341483647	0.0622537264993316
ANGPTL1	706.887133805653	3.02203113017551	0.849859193448068	3.55591979644822	0.000376658980975827	0.00536479762829774
[truncated: 24,117 more rows]
