# Supplementary material for: Imaging and multi-omics datasets converge to define different neural progenitor origins for ATRT-SHH subgroups
Source: Nat Commun. 2023 Oct 20;14:6669. doi: 10.1038/s41467-023-42371-7 (PMC10589300; doi:10.1038/s41467-023-42371-7)
Supplement: Supplementary file 9 — Supplementary Data 7 [file 41467_2023_42371_MOESM9_ESM.xlsx]

## Sheet: Supplementary Table 7
#Supplementary Table 7:	Gene markers of the 13 mouse R26 single cell clusters
#
cluster	gene	p_val	avg_logFC	pct.1	pct.2	p_val_adj
0	AY036118	0	1.68725500181225	0.922	0.922	0
0	Gm42418	0	1.38245375834685	0.992	0.997	0
0	Trpm7	3.90006355043407e-177	0.259090007128096	0.155	0.507	1.21108673431629e-172
0	Ccnl2	1.06600808530325e-175	0.253281554993376	0.153	0.502	3.31027490729217e-171
0	Fbl	1.52573940468626e-173	0.296071831879885	0.219	0.634	4.73787857337226e-169
0	Zcchc7	2.32164597477508e-160	0.2747622365658	0.244	0.664	7.20940724546906e-156
0	Adgrv1	1.26810763712971e-142	0.280138994889729	0.175	0.504	3.93785464557888e-138
0	Apoe	1.90818172086049e-142	0.853708181451136	0.663	0.726	5.92547669778807e-138
0	Zfhx2	3.36368747124587e-137	0.282160813400909	0.107	0.367	1.04452587044598e-132
0	Paxbp1	2.65185213095088e-124	0.283804479621393	0.15	0.433	8.23479642224176e-120
0	Nme7	5.35620672979968e-123	0.34861307195958	0.172	0.473	1.6632628758047e-118
0	Letm2	9.07862477643953e-101	0.325278773215975	0.085	0.282	2.81918535182777e-96
0	Gm26518	5.05719995929534e-94	0.412137262703624	0.169	0.428	1.57041230335998e-89
0	AC149090.1	1.46385096008377e-91	0.301142078252509	0.282	0.636	4.54569638634813e-87
0	Ctsd	2.11536579143893e-91	0.561770953491573	0.198	0.484	6.56884539215532e-87
0	Ap3m1	1.218927452817e-90	0.487566834951311	0.119	0.332	3.78513541923262e-86
0	Gm26917	3.98854720721109e-88	0.571098681007007	0.191	0.462	1.23856356425526e-83
0	Mfsd4a	1.89037500882022e-87	0.275660046900916	0.085	0.265	5.87018151488942e-83
0	Gm26699	5.31723018505103e-87	0.303026102386174	0.128	0.343	1.6511594893639e-82
0	Rufy2	1.32108125964748e-84	0.344727527536174	0.138	0.357	4.10235363558332e-80
0	Megf11	2.00130345787844e-83	0.293674584855707	0.116	0.316	6.21464762774991e-79
0	Map3k12	3.91675731266303e-81	0.303423960424042	0.094	0.273	1.21627064830125e-76
0	Fgfr2	7.60886487714617e-76	0.334837664215521	0.116	0.304	2.3627808103002e-71
0	Cst3	4.00760345853021e-73	0.303908937941563	0.369	0.79	1.24448110197739e-68
0	Draxin	1.97276650120649e-71	0.252648481428266	0.093	0.257	6.12603181619652e-67
0	Slit2	1.1110108751168e-69	0.346647599787627	0.252	0.537	3.45002207050019e-65
0	Thbs3	1.9059728225398e-69	0.484286018512345	0.163	0.381	5.91861740583285e-65
0	Phykpl	1.49385552324112e-66	0.417698405631795	0.137	0.327	4.63886955632064e-62
0	Uba52	2.52191442033601e-60	0.257505778087321	0.375	0.713	7.83130084946942e-56
0	Xist	1.51484971193982e-55	0.252369948502209	0.387	0.639	4.70406281048672e-51
0	Pycard	1.16304525915445e-44	0.477550146195753	0.124	0.267	3.61160444325231e-40
0	Tsix	6.43811268655309e-43	0.842616335501583	0.275	0.538	1.99922713255533e-38
0	Lars2	1.27517238988436e-32	0.81987532281188	0.208	0.395	3.9597928223079e-28
1	Rack1	7.44995524268922e-278	0.407663885472196	0.972	0.812	2.31343460151228e-273
1	Rps5	2.25221538605162e-266	0.354528900425867	0.982	0.894	6.99380443830611e-262
1	Eef1a1	1.48460836087384e-264	0.320246296331832	0.996	0.951	4.61015434302154e-260
1	Rps14	5.12597524675899e-263	0.329792053915202	0.989	0.921	1.59176909337607e-258
1	Rplp0	3.64543076854578e-245	0.346539864478295	0.98	0.893	1.13201561655652e-240
1	Rpl17	6.89749273161046e-242	0.350937828355783	0.977	0.855	2.141878417947e-237
1	Antxr1	1.56777033892703e-241	0.317926121909988	0.662	0.327	4.86839723347009e-237
1	Gsta4	4.62636073962172e-236	0.260240453671411	0.705	0.361	1.43662380047473e-231
1	Nedd9	4.59683391269237e-227	0.372714674871633	0.713	0.38	1.42745483490836e-222
1	Rpl15	6.36248812055329e-227	0.327578086404184	0.97	0.817	1.97574343607541e-222
1	Hand2	4.58669584004226e-225	0.4125767316825	0.746	0.393	1.42430665920832e-220
1	Rps8	3.18684506773851e-222	0.27718825656893	0.997	0.977	9.8961099888484e-218
1	Rps2	1.70188083005994e-220	0.32193431534236	0.982	0.86	5.28485054158512e-216
1	Rpl12	4.52713157811935e-220	0.308597350921285	0.978	0.86	1.4058101689534e-215
1	Rpl13a	1.35161241669089e-219	0.355924260209181	0.912	0.626	4.19716203755021e-215
1	Nkx2-3	6.99788605686729e-219	0.317871303636657	0.507	0.219	2.173053557239e-214
1	Rps15a	4.64940694873939e-217	0.283316913817155	0.989	0.934	1.44378033979204e-212
1	Rpl23	2.7424170308643e-216	0.272668569777721	0.994	0.945	8.5160276059429e-212
1	Rps3a1	3.82459204398528e-214	0.274180693733937	0.988	0.913	1.18765056741875e-209
1	Rps4x	5.44564881736906e-214	0.302905257727911	0.988	0.906	1.69103732725761e-209
1	Rps19	5.71723531222709e-212	0.287501375817655	0.988	0.917	1.77537308150588e-207
1	Rpl3	1.40814236070526e-210	0.319527697371967	0.973	0.833	4.37270447269804e-206
1	Abat	1.20692673768535e-208	0.255256025717714	0.594	0.291	3.74786959853433e-204
1	Rpl18a	2.0410897188606e-208	0.289139348334372	0.981	0.904	6.33819590397782e-204
1	Rps18	2.30399786191924e-208	0.279827920274355	0.988	0.92	7.15460456061781e-204
1	Rps23	6.35726707709377e-207	0.278734217771684	0.988	0.913	1.97412214544993e-202
1	Rps3	7.4321521847036e-207	0.301941255426642	0.973	0.847	2.30790621791601e-202
1	Rpl18	1.04360405583837e-206	0.282573905982934	0.983	0.868	3.24070367459488e-202
1	Rpl32	1.44290810273467e-206	0.278947361396078	0.989	0.949	4.48066253142196e-202
1	Prr18	6.72449378468826e-204	0.30665773362453	0.607	0.299	2.08815705495925e-199
1	Rpl13	2.50710128710027e-202	0.259391645082679	0.993	0.955	7.78530162683246e-198
1	Npm3	2.02195699129285e-200	0.27804565440708	0.636	0.34	6.27878304506168e-196
1	Rpl26	5.09583192876855e-198	0.267870755234216	0.988	0.915	1.5824086888405e-193
1	Rps20	1.66092940073712e-197	0.283739714920045	0.987	0.908	5.15768406810897e-193
1	Rpl4	1.34435785555739e-196	0.320373396134109	0.961	0.74	4.17463444886236e-192
1	Hsp90ab1	7.94744382339898e-196	0.268628504583081	0.991	0.907	2.46791973048008e-191
1	Rps26	1.23640933438928e-195	0.272237448125866	0.993	0.942	3.83942190607902e-191
1	Cd24a	1.25223781424573e-195	0.357766591505959	0.88	0.534	3.88857408457726e-191
1	Mycn	6.46277127380519e-195	0.262899584124557	0.528	0.247	2.00688436365473e-190
1	Rps9	1.27096440696391e-194	0.284256746711729	0.981	0.881	3.94672577294503e-190
1	Tob1	6.18593590268022e-193	0.334853031996491	0.893	0.572	1.92091867585929e-188
1	Rplp2	3.70528673582487e-192	0.257551416354744	0.989	0.906	1.1506026900757e-187
1	Rps7	5.64792123905302e-191	0.272869362963817	0.984	0.908	1.75384898236313e-186
1	Rpl10a	4.25276089957716e-190	0.278391549935702	0.981	0.845	1.3206098421457e-185
1	Gnai2	2.52778470502489e-186	0.405423963741049	0.887	0.592	7.84952984451378e-182
1	Rps6	2.80527348705371e-185	0.308721388353542	0.97	0.797	8.71121575934789e-181
1	Rps13	1.2455789143539e-183	0.25806409550629	0.984	0.9	3.86789620274318e-179
1	Ccnd1	1.51466056535536e-183	0.304659066958381	0.759	0.44	4.70347545359799e-179
1	Zfp36l1	1.94449866764529e-181	0.417886104847446	0.937	0.646	6.03825171263892e-177
1	Rpl5	3.40375351489001e-181	0.276350042922631	0.978	0.859	1.05696757897879e-176
1	Rpl14	1.54940425943914e-179	0.252199818726169	0.976	0.859	4.81136504683635e-175
1	Rps11	3.44319158450947e-179	0.264914414221781	0.986	0.89	1.06921428273773e-174
1	Rpl7	8.12505936300673e-178	0.289901262670362	0.972	0.839	2.52307468399448e-173
1	Rpl35	3.08807639328471e-172	0.28448943787335	0.974	0.842	9.589403624067e-168
1	5033428I22Rik	1.01944354468155e-170	0.346533197940529	0.447	0.202	3.16567803929962e-166
1	Rps16	1.23195147140513e-168	0.264048585689734	0.984	0.889	3.82557890415434e-164
1	Sox1	1.24809464923785e-168	0.279400245015175	0.783	0.463	3.87570831427829e-164
1	Nfib	3.41031216327319e-167	0.310081606282165	0.989	0.851	1.05900423606122e-162
1	Rps24	5.29727952839989e-163	0.255172018437674	0.995	0.972	1.64496421195402e-158
1	Rpl28	5.23097078976018e-161	0.268839824032303	0.972	0.865	1.62437335934423e-156
1	Gstm1	8.04888632500587e-156	0.40945246392012	0.805	0.525	2.49942067050407e-151
1	Rpl29	1.02562802932198e-153	0.2807589232862	0.965	0.78	3.18488271945355e-149
1	Mgst1	3.51992127366909e-151	0.292178850338712	0.52	0.265	1.09304115311246e-146
1	Sox2	6.5389742574148e-151	0.306238480576761	0.804	0.51	2.03054767615502e-146
1	Eef1g	2.37536232392238e-149	0.254524290351402	0.942	0.705	7.37621262447618e-145
1	Rpl31	1.12079054156489e-148	0.264334128816889	0.959	0.777	3.48039086872147e-144
1	Gm10076	1.71643773008881e-146	0.337490065992462	0.641	0.383	5.3300540832448e-142
1	Irf2bpl	2.22428742622568e-146	0.310606226725403	0.854	0.569	6.90707974465862e-142
1	Gpr88	3.00058246369859e-141	0.25160981336431	0.411	0.193	9.31770872452322e-137
1	Camk2n1	1.34948149709212e-139	0.335477611043597	0.843	0.573	4.19054489292016e-135
1	Rpl10	9.63283533324435e-135	0.279565306251143	0.959	0.752	2.99128435603237e-130
1	Sox11	9.76929110715626e-128	0.25906105421558	0.985	0.82	3.03365796750523e-123
1	Gxylt2	2.16510252210478e-126	0.526434141102893	0.385	0.189	6.72329286189197e-122
1	Uba52	2.0825514447647e-125	0.366782303909388	0.839	0.599	6.46694700142782e-121
1	Epcam	1.87435028875726e-121	0.266789530133305	0.625	0.363	5.82041995167791e-117
1	Gas1	5.46569732846092e-116	0.336912312607422	0.533	0.305	1.69726299140697e-111
1	Ly6h	1.70841961442659e-114	0.301691289552832	0.925	0.705	5.30515542867888e-110
1	Slc5a3	1.23360283204788e-113	0.314198359132395	0.608	0.377	3.83070687435827e-109
1	Egr1	1.32830195049455e-111	0.303575885206049	0.935	0.691	4.12477604687071e-107
1	Pax3	1.35399040203389e-108	0.387239182084763	0.332	0.154	4.20454639543585e-104
1	Pbx1	7.31803470704526e-95	0.297418101091217	0.948	0.726	2.27246931757877e-90
1	Igfbp5	7.57340245636877e-79	0.294058108798728	0.64	0.426	2.35176866477619e-74
1	Plagl1	1.27668158530466e-71	0.334584810110446	0.316	0.17	3.96447932684655e-67
1	Fos	1.13868546129154e-68	0.251238806778766	0.915	0.739	3.53595996294861e-64
1	Fst	6.30284240647012e-67	0.365005107792242	0.368	0.214	1.95722165248117e-62
1	Id3	2.83351135007557e-53	0.258659544582376	0.68	0.496	8.79890279538967e-49
2	Gadd45g	0	0.999279158896666	0.625	0.216	0
2	Ascl1	0	0.997115456090992	0.811	0.371	0
2	Pak3	0	0.963721670437813	0.729	0.291	0
2	Sox4	0	0.954022942219295	0.969	0.729	0
2	Elavl4	0	0.951247109107909	0.847	0.43	0
2	Enc1	0	0.93880821013953	0.682	0.265	0
2	Hes6	0	0.909982463372161	0.753	0.321	0
2	Sox11	0	0.906697261662389	0.988	0.832	0
2	Dll1	0	0.843463741128386	0.561	0.168	0
2	Insm1	0	0.670772328164817	0.391	0.086	0
2	Dll3	0	0.506707857480842	0.383	0.081	0
2	Lzts1	5.78376950869773e-293	0.458225984856926	0.389	0.094	1.7960339455359e-288
2	Elavl2	3.58772363104021e-291	0.547176614196093	0.672	0.279	1.11409581914692e-286
2	Gm26735	3.39544825567707e-267	0.669162494549379	0.887	0.548	1.0543885468354e-262
2	Basp1	1.4241450456963e-248	0.625896965225575	0.965	0.776	4.42239761040073e-244
2	Cited2	4.84239740990629e-239	0.708829474499597	0.639	0.301	1.5037096676982e-234
2	Bcl7a	7.53722542459245e-234	0.489771513342703	0.737	0.408	2.34053461109869e-229
2	Mex3a	3.26971696211155e-231	0.475448318580908	0.804	0.473	1.0153452082445e-226
2	Chd7	1.33382989538581e-214	0.447016727686571	0.837	0.53	4.14194197414155e-210
2	Gdpd1	1.79891733365725e-210	0.400531518191032	0.606	0.294	5.58617799620587e-206
2	Gse1	1.35466888157814e-207	0.483575367545595	0.597	0.287	4.2066532779646e-203
2	Rab3c	1.11547156731339e-198	0.384180763926172	0.474	0.175	3.46387385797828e-194
2	Cecr2	6.011317702533e-198	0.4069739139785	0.536	0.244	1.86669448616757e-193
2	Sbk1	1.21444463258975e-192	0.342395939793615	0.538	0.242	3.77121491758096e-188
2	Cdc42se2	3.87589337676384e-189	0.413909954561569	0.686	0.386	1.20358117028647e-184
2	Fam60a	6.50694793636938e-189	0.420990141463684	0.684	0.381	2.02060254268078e-184
2	Gsk3b	5.37543178319385e-185	0.461320278624869	0.946	0.742	1.66923283163519e-180
2	Rnf165	1.31785905856239e-184	0.350032308304552	0.4	0.144	4.0923477345538e-180
2	Elavl3	2.02767414072283e-182	0.417063040915356	0.376	0.123	6.2965365091866e-178
2	Kdm5b	7.57048688391513e-181	0.391287716203458	0.8	0.518	2.35086329206217e-176
2	Igfbpl1	2.07395746459553e-178	0.705851732241052	0.486	0.2	6.44026011480849e-174
2	Cdk5r1	4.8152665339443e-178	0.440980396561469	0.39	0.139	1.49528471678572e-173
2	Map2	7.36952924898166e-178	0.535855075251515	0.777	0.482	2.28845991768627e-173
2	Sept3	1.35209030397703e-174	0.330593014999725	0.519	0.232	4.19864602093989e-170
2	Map1b	1.17734315029291e-173	0.564637612283102	0.928	0.71	3.65600368460457e-169
2	Stxbp5l	1.58636683234377e-171	0.416719110024783	0.611	0.307	4.9261449244771e-167
2	Rufy3	1.90945165660369e-171	0.438911124419101	0.612	0.32	5.92942022925142e-167
2	Amotl2	2.50806318998922e-169	0.482424639683142	0.707	0.408	7.78828862387354e-165
2	Ypel3	1.22797552409248e-166	0.328360193963458	0.648	0.358	3.81323239496438e-162
2	2510009E07Rik	5.40457190532095e-164	0.533126077536329	0.576	0.305	1.67828171375931e-159
2	Serf1	7.4873887595909e-162	0.407860617497025	0.779	0.504	2.32505883151576e-157
2	Smarce1	3.59214994239881e-160	0.341888315271083	0.793	0.527	1.1154703216131e-155
2	Ttll7	2.17474348092043e-155	0.298561649313638	0.406	0.165	6.75323093130222e-151
2	Zfp266	1.89460849951908e-154	0.318839377180243	0.822	0.548	5.88332777355661e-150
2	Onecut2	2.01949161759187e-153	0.525205396702935	0.358	0.13	6.27112732010804e-149
2	Tubb3	3.11782881885905e-153	0.334585046643672	0.377	0.136	9.68179383120302e-149
2	Mex3b	3.2065993541068e-151	0.380741500854887	0.501	0.238	9.95745297430784e-147
2	Dbn1	2.00024690657583e-150	0.335433844409113	0.647	0.38	6.21136671898992e-146
2	Mtss1	1.57325811697538e-149	0.427088364344498	0.69	0.429	4.88543843064364e-145
2	Kdm1a	3.43994619228635e-149	0.316572691066006	0.815	0.556	1.06820649109068e-144
2	Marcksl1	1.32828008373818e-146	0.336127130596199	0.884	0.628	4.12470814403218e-142
2	Klhl24	4.7105070287598e-146	0.29721234469633	0.725	0.448	1.46275374764078e-141
2	Zfp292	1.13571864857026e-142	0.329085931664932	0.711	0.445	3.52674711940524e-138
2	Mllt11	1.01267338714514e-141	0.269405732032702	0.436	0.193	3.14465466910179e-137
2	Rsf1	3.38100475255276e-139	0.342678373763157	0.859	0.604	1.04990340581021e-134
2	Dpysl3	9.74596780149388e-138	0.471852601774534	0.625	0.353	3.0264153813979e-133
2	Rbpj	6.70864306365866e-136	0.31542735730933	0.672	0.422	2.08323493055793e-131
2	Tfrc	1.43606179191798e-135	0.414073274082864	0.665	0.404	4.45940268244291e-131
2	Myt1l	8.77239566965158e-135	0.337145427510131	0.426	0.182	2.72409202729691e-130
2	Csnk1e	1.23030981108098e-133	0.294194629139021	0.755	0.503	3.82048105634978e-129
2	Myo10	3.216246218279e-132	0.415407971571475	0.713	0.445	9.98740938162178e-128
2	Map4k4	9.3694662729218e-132	0.361804793468538	0.869	0.63	2.90950036173041e-127
2	Peli1	1.25735767723152e-130	0.312159596253249	0.716	0.452	3.90447279510703e-126
2	Cirbp	6.03243016811704e-130	0.313861677963688	0.773	0.509	1.87325054010538e-125
2	Runx1t1	1.6347191900333e-129	0.486854132683618	0.712	0.457	5.07629350081041e-125
2	Cdkn1c	6.65038786612563e-129	1.28248434538926	0.426	0.201	2.06514494406799e-124
2	H3f3a	7.09043931302448e-129	0.328799975372077	0.967	0.873	2.20179411987349e-124
2	Pou3f2	1.00969649466778e-128	0.453519145708499	0.804	0.554	3.13541052489184e-124
2	Scg5	2.76298735177198e-128	0.273031541671244	0.507	0.26	8.57990462345754e-124
2	Gdap1	9.28428299260606e-128	0.266972885633775	0.366	0.153	2.88304839769396e-123
2	Polr3k	1.31700517304482e-125	0.29898946008376	0.592	0.352	4.08969616385608e-121
2	Msx3	4.08190188808553e-125	0.523523240337689	0.357	0.15	1.2675529933072e-120
2	Fam214a	2.32212036428572e-124	0.262728713046747	0.357	0.148	7.21088036721645e-120
2	Coro1c	6.21524416454124e-124	0.309269552873415	0.474	0.248	1.93001977041499e-119
2	Zmiz1	2.22898043137957e-123	0.314359188522686	0.918	0.702	6.92165293356298e-119
2	Nlk	1.07402727808241e-122	0.367621837845127	0.477	0.249	3.33517690662929e-118
2	Atxn7l3b	5.0311964144124e-122	0.300275151004514	0.911	0.683	1.56233742256748e-117
2	Gm1673	9.23074050473799e-122	0.311700324564763	0.8	0.543	2.86642184893629e-117
2	Phc2	1.56384117541751e-121	0.317366250629864	0.528	0.297	4.856196002024e-117
2	Top2b	1.61043468112953e-121	0.278785267239156	0.828	0.574	5.00088281531152e-117
2	Ttc3	2.48953014956304e-121	0.309507793018133	0.949	0.764	7.7307379734381e-117
2	Rgmb	4.09397192416949e-121	0.268423122459821	0.352	0.147	1.27130110161235e-116
2	Psip1	4.68145141973721e-121	0.379787609127864	0.938	0.74	1.45373110937099e-116
2	Caprin1	4.89547973121221e-121	0.280893789152426	0.844	0.598	1.52019332093333e-116
2	Tmem131l	5.14366646949701e-121	0.269542193187321	0.425	0.203	1.59726274877291e-116
2	Sp9	8.06569119673406e-121	0.398372229289979	0.515	0.266	2.50463908732183e-116
2	Brd3	1.43324427952713e-120	0.284356643375869	0.798	0.541	4.45065346121559e-116
2	C1galt1	2.53133909545666e-119	0.279953346850931	0.353	0.151	7.86056729312156e-115
2	Smarcd1	3.932272385106e-119	0.262902505989521	0.692	0.446	1.22108854374697e-114
2	Dnaja1	4.7876133388605e-119	0.284164487147257	0.94	0.747	1.48669757011635e-114
2	Bnip3l	7.64869596338762e-119	0.280335084380421	0.763	0.517	2.37514955751076e-114
2	Smarcc1	8.15650500570332e-119	0.28473583558739	0.784	0.535	2.53283949942105e-114
2	Apc	5.16703371514052e-118	0.32540987244719	0.807	0.568	1.60451897956259e-113
2	Prox1	1.44133077729421e-117	0.398497082656837	0.398	0.184	4.47576446273172e-113
2	Cdk2ap1	2.17331725688411e-117	0.354638406095128	0.757	0.526	6.74880207780222e-113
2	Ppp1r14b	3.61045834408004e-117	0.314904907241438	0.876	0.626	1.12115562958717e-112
2	Pik3r1	3.72927108935096e-117	0.376883940090962	0.639	0.395	1.15805055137615e-112
2	Fbxw7	1.02400951410386e-115	0.355469763891254	0.536	0.309	3.17985674414672e-111
2	Prdx2	1.83617357301915e-115	0.302571373684107	0.94	0.766	5.70186979629636e-111
2	Camta1	2.38727436088739e-114	0.28449082279689	0.778	0.541	7.41320307286362e-110
2	Dync1i2	1.11252230574897e-113	0.282967462667099	0.918	0.689	3.45471551604227e-109
2	Zkscan1	3.57217737164778e-113	0.261618044204771	0.67	0.432	1.10926823921778e-108
2	Sars	5.81050697389215e-113	0.266970581652795	0.738	0.499	1.80433673060273e-108
2	Rtn3	7.59439844021535e-112	0.332252146967496	0.932	0.724	2.35828854764007e-107
2	Acvr2b	7.96148309739593e-110	0.254255492821547	0.46	0.245	2.47227934623436e-105
2	Pantr1	2.14779803938649e-109	0.388465677453704	0.647	0.406	6.66955725170686e-105
2	Cdk4	1.02812876121905e-107	0.263032986559478	0.799	0.543	3.19264824221352e-103
2	Akap9	5.7104013861303e-107	0.279661465922588	0.834	0.601	1.77325094243504e-102
2	Bcl11b	1.18801983409375e-106	0.271405631431312	0.305	0.124	3.68915799081132e-102
2	Hnrnpab	9.60826754158598e-106	0.271406398542053	0.901	0.659	2.98365531968869e-101
2	Top1	5.06300834861036e-105	0.268121732276418	0.943	0.744	1.57221598249398e-100
2	Casp3	7.6762200631162e-105	0.254909774768831	0.576	0.347	2.38369661619947e-100
2	Pcmtd2	8.60060689008666e-105	0.257240872385649	0.519	0.299	2.67074645757861e-100
2	Pbrm1	9.99557080549602e-105	0.265177894028625	0.871	0.628	3.10392460223068e-100
2	Foxn3	5.05442153145238e-104	0.299083447560684	0.702	0.474	1.56954951816191e-99
2	Nfix	9.12458026911492e-98	0.474733006339032	0.619	0.404	2.83345591096826e-93
2	Thsd7a	3.82449697993688e-97	0.359578737977992	0.446	0.228	1.1876210471798e-92
2	Hist3h2ba	5.80231086869799e-96	0.270270517905539	0.32	0.141	1.80179159405679e-91
2	Tcf12	2.86526324610504e-95	0.289418694487034	0.907	0.702	8.89750195812999e-91
2	Mapkapk2	1.76460063182844e-94	0.298739527117489	0.456	0.26	5.47961434201684e-90
2	Stmn1	7.41978844481491e-94	0.321791309595903	0.936	0.741	2.30406690576838e-89
2	Gsx1	2.50648118500725e-92	0.479092238370538	0.356	0.171	7.78337602380302e-88
2	Cd24a	3.06593495326772e-92	0.251134074559276	0.826	0.566	9.52064781038226e-88
2	Ncoa1	1.22651125200637e-90	0.312691230244351	0.504	0.299	3.80868539085537e-86
2	Srpk2	8.02073713310633e-87	0.25199587377444	0.794	0.595	2.49067950194351e-82
2	Pou3f3	1.63077367520517e-86	0.312042511647377	0.676	0.451	5.0640414936146e-82
2	Tox3	3.13941246710444e-86	0.285365669720804	0.732	0.511	9.74881753409941e-82
2	Rgs16	4.18565342856312e-82	0.35972656744497	0.342	0.166	1.29977095917171e-77
2	Plxna2	1.79132042615946e-80	0.286548106959243	0.391	0.203	5.56258731935297e-76
2	Celf4	1.50917671426422e-79	0.287901815330858	0.453	0.249	4.68644645080467e-75
2	Lrrn3	3.20201515478407e-79	0.335310856607505	0.301	0.141	9.94321766015096e-75
2	Zeb1	1.84040514519103e-78	0.273420783476161	0.577	0.387	5.71501009736169e-74
2	En1	3.5120069197864e-78	0.305658640621441	0.724	0.506	1.09058350880127e-73
2	Hnrnpa1	6.68378545171856e-78	0.253934360582027	0.943	0.782	2.07551589632217e-73
2	Kitl	5.13248602094347e-76	0.364101713298407	0.603	0.391	1.59379088408357e-71
2	Smarca5	1.55730973984407e-75	0.262375880632892	0.823	0.595	4.83591393513779e-71
2	Tuba1a	1.24809653399363e-74	0.285301999382459	0.974	0.87	3.87571416701043e-70
2	Pcdh19	3.89448670651463e-72	0.292029714586562	0.373	0.201	1.20935495697399e-67
2	Tmem2	5.70724804667981e-70	0.30830146709817	0.419	0.246	1.77227173593548e-65
2	Ly6h	6.30573802800605e-69	0.270518091606489	0.922	0.722	1.95812082983672e-64
2	Nkd1	4.07108226049194e-68	0.258764634292347	0.281	0.135	1.26419317435056e-63
2	Celf2	3.85794974554187e-65	0.295611443794329	0.38	0.205	1.19800913448312e-60
2	Nr2f2	1.28105506504623e-64	0.376842736391479	0.327	0.174	3.97806029348804e-60
2	Slc22a17	1.15131726681987e-63	0.278082002400996	0.776	0.585	3.57518550865574e-59
2	Tcf4	5.74454661069795e-60	0.275689842530047	0.969	0.843	1.78385405902003e-55
2	Hmgn2	6.40308377315033e-60	0.255174340248202	0.792	0.579	1.98834960407637e-55
2	Peg10	2.11991777411655e-59	0.293580861537337	0.607	0.417	6.58298066396414e-55
2	Jag1	3.6433126291334e-48	0.274977903919736	0.259	0.135	1.13135787072479e-43
2	Rnd3	2.22139007292771e-39	0.308169063593378	0.441	0.306	6.89808259346242e-35
3	Sox9	0	1.51107520743548	0.76	0.287	0
3	Neat1	0	1.21544870111838	0.7	0.233	0
3	Fos	0	1.06551987950935	0.97	0.748	0
3	Fosb	0	1.00842811470401	0.863	0.47	0
3	Nr4a3	0	0.945789626589173	0.65	0.232	0
3	Zfp36	0	0.84226313198246	0.575	0.191	0
3	Ttyh1	0	0.758971335212318	0.926	0.59	0
3	Ndrg2	0	0.665860443525073	0.575	0.187	0
3	Csdc2	3.05146129995597e-294	0.428889481329132	0.449	0.119	9.47570277475328e-290
3	Srxn1	8.07456549208579e-294	0.690931070528684	0.506	0.152	2.5073948222574e-289
3	Itm2b	1.77393329241424e-293	0.863950556371723	0.949	0.693	5.50859505293395e-289
3	Junb	8.46855615275549e-285	0.897978385029963	0.761	0.358	2.62974074211516e-280
3	Gstm1	3.11751190191421e-261	0.921619645667443	0.876	0.541	9.68080970901419e-257
3	Fosl2	1.72900119991782e-260	0.627582719277559	0.431	0.12	5.36906742610481e-256
3	Cspg5	4.982053447968e-259	0.643609724258222	0.81	0.441	1.5470770571975e-254
3	Usp2	5.49384623251852e-258	0.430254608422113	0.366	0.089	1.70600407058398e-253
3	Fgfr1	1.05411940639006e-256	0.657017368892481	0.918	0.604	3.27335699266306e-252
3	Ccnl1	2.03753032449745e-256	0.779177094239963	0.884	0.586	6.32714291666194e-252
3	Gm26532	6.3171861025871e-245	0.685595772157189	0.316	0.068	1.96167580043637e-240
3	Coq10b	2.82090727754371e-241	0.627202905152554	0.686	0.333	8.75976336895649e-237
3	Nr4a1	2.12236004649208e-230	0.767525615395879	0.453	0.146	6.59056465237184e-226
3	Klf9	9.08167411690412e-229	0.716511380270834	0.786	0.428	2.82013226352224e-224
3	Adcyap1r1	1.4521412427903e-227	0.416336178589482	0.291	0.061	4.50933420123671e-223
3	Lmna	1.5692570930645e-226	0.712867751131348	0.618	0.262	4.87301405109318e-222
3	Btg2	2.72587054550581e-226	0.906136847514312	0.903	0.668	8.4646458049592e-222
3	Jund	2.81622018032919e-216	0.758903399972874	0.917	0.678	8.74520852597623e-212
3	Jun	1.12759342061691e-215	0.913570100821515	0.874	0.572	3.50151584904168e-211
3	Maff	2.04968836914257e-215	0.818581441128576	0.551	0.229	6.36489729269842e-211
3	Csrnp1	4.59994881807146e-213	0.257654914809021	0.254	0.049	1.42842210647573e-208
3	Klf4	8.77171741819357e-209	0.807586634624583	0.653	0.312	2.72388140987165e-204
3	Paqr8	1.9878719475159e-197	0.37870081207914	0.401	0.128	6.17293875862113e-193
3	Ednrb	2.08444115477484e-195	0.825978889641209	0.809	0.508	6.47281511792232e-191
3	Fabp7	5.07325045452817e-195	1.0705868467242	0.945	0.775	1.57539646364463e-190
3	Ier2	3.84606204548566e-192	0.631986161170417	0.745	0.405	1.19431764698466e-187
3	Crem	3.21374420963554e-186	0.406540042649713	0.462	0.176	9.97963989418124e-182
3	Gpm6b	7.44500904244302e-185	0.538369765745559	0.87	0.58	2.31189865794983e-180
3	Stat3	2.05219173265371e-183	0.403630559913827	0.537	0.224	6.37267098740956e-179
3	Ppp1r15a	2.24572545780678e-181	0.528463634060039	0.49	0.201	6.9736512641274e-177
3	Fbxo2	2.96915460114606e-179	0.480051274276536	0.529	0.213	9.22011578293886e-175
3	Lamp2	3.26189568957188e-177	0.425537950252453	0.753	0.437	1.01291646848276e-172
3	Zfp36l1	2.45790073066883e-176	0.676041871801345	0.919	0.673	7.63251913894592e-172
3	Fjx1	1.20217476893438e-172	0.782229724477389	0.792	0.502	3.73311330997193e-168
3	Sidt2	2.04316221138085e-172	0.663236703022939	0.577	0.266	6.34463161500096e-168
3	Lrig1	2.60860914717734e-171	0.41625861233944	0.612	0.294	8.1005139847298e-167
3	Tiparp	5.84526829804015e-169	0.704700894738754	0.731	0.435	1.81513116459041e-164
3	Cd63	1.4649510777363e-166	0.614427639939953	0.755	0.452	4.54911258169452e-162
3	Pde4b	1.405826670065e-162	0.495178431483781	0.469	0.193	4.36551355855285e-158
3	Ptprz1	5.52245795622282e-162	0.688736822106954	0.824	0.524	1.71488886914587e-157
3	Egr1	8.31749100178788e-162	0.558470972384521	0.945	0.711	2.58283048078519e-157
3	S100a1	1.77248063850956e-156	0.606613815259467	0.299	0.088	5.50408412676372e-152
3	Selenom	3.89019106887743e-156	0.463276728700404	0.523	0.24	1.20802103261851e-151
3	Nfkbiz	1.16033028284254e-155	0.593734508129511	0.412	0.158	3.60317362731095e-151
3	Grm5	5.03209946958328e-153	0.367208919105354	0.359	0.122	1.56261784828969e-148
3	Pmm1	5.23796042463267e-152	0.301604660595941	0.472	0.202	1.62654385066118e-147
3	Hist1h2bc	1.22398378860644e-151	0.481725691912501	0.68	0.372	3.80083685875959e-147
3	Cyb5a	3.07939968888558e-150	0.343268633186282	0.689	0.394	9.56245985389638e-146
3	S100a6	2.05051090202491e-148	1.04582981874148	0.446	0.185	6.36745150405796e-144
3	Irs2	1.56593044981358e-147	0.522017193182171	0.649	0.362	4.86268382580611e-143
3	Hepacam	5.4714362072758e-146	0.402379065761239	0.385	0.146	1.69904508544535e-141
3	Malat1	1.84051663200316e-145	0.484350136550615	1	1	5.71535629735942e-141
3	Notch1	2.45079320026686e-145	0.383448576407521	0.264	0.074	7.61044812478867e-141
3	Klf6	5.00368554721998e-143	0.584776272179352	0.657	0.367	1.55379447297822e-138
3	Acox1	1.87782612672229e-142	0.367481788172488	0.614	0.322	5.83121347131073e-138
3	Bhlhe40	5.62500496688159e-142	0.669982949016175	0.509	0.243	1.74673279236574e-137
3	Syt11	1.23154195861013e-141	0.492342065015428	0.791	0.521	3.82430724407203e-137
3	Sik1	1.63516659104514e-140	0.290433337363169	0.304	0.099	5.07768281517248e-136
3	Scd1	1.10193172535084e-139	0.512115529071352	0.548	0.27	3.42182858673196e-135
3	Alcam	4.02085118466827e-139	0.473614213384417	0.786	0.49	1.24859491837504e-134
3	Fermt2	4.34318115775896e-139	0.480953958255456	0.702	0.431	1.34868804491889e-134
3	Ifrd1	4.15430284710951e-138	0.528928640478415	0.704	0.428	1.29003566311292e-133
3	Eps15	1.13757943957145e-136	0.328273507626988	0.522	0.247	3.53252543370122e-132
3	S100a13	3.37817440740272e-136	0.482861802020217	0.26	0.075	1.04902449873077e-131
3	Slc7a11	1.21917314296111e-135	0.713141305481516	0.461	0.202	3.78589836083715e-131
3	Srebf1	3.86806427792931e-135	0.362537248902308	0.585	0.3	1.20115000022539e-130
3	Psph	3.36220846128077e-134	0.418511675697512	0.516	0.256	1.04406659348152e-129
3	Ndfip1	3.25633032622961e-133	0.359525060258945	0.658	0.394	1.01118825620408e-128
3	Ubc	3.76290725237399e-133	0.493039804978249	0.9	0.679	1.1684955890797e-128
3	Gabarap	1.38511836318092e-132	0.355021731244392	0.887	0.66	4.3012080531857e-128
3	Rgs2	3.31247306305285e-132	0.797156676692517	0.596	0.324	1.0286222602698e-127
3	Dclk1	4.71404517328147e-131	0.68519543268624	0.738	0.462	1.46385244765909e-126
3	Rfx4	1.48320246663819e-130	0.393720725033845	0.837	0.54	4.60578861965156e-126
3	Klf7	5.42443519936301e-129	0.394953520213637	0.742	0.469	1.6844498624582e-124
3	Vcam1	1.96280509085044e-128	0.570975878659975	0.586	0.316	6.09509864861786e-124
3	Slc39a1	6.61015321609069e-128	0.327964620814206	0.674	0.393	2.05265087819264e-123
3	Rheb	8.07995096593177e-128	0.41244146108046	0.782	0.523	2.50906717345079e-123
3	Tmem100	8.01215110684579e-126	0.66494528503601	0.284	0.095	2.48801328320882e-121
3	Tsc22d3	1.31719328961913e-125	0.560644387416195	0.573	0.322	4.0902803222543e-121
3	Oxnad1	2.75398002651959e-125	0.356357986325181	0.334	0.127	8.55193417635129e-121
3	Gde1	2.99180957732776e-125	0.290722569426965	0.664	0.394	9.29046628047588e-121
3	Tubb2a	4.68977217743766e-124	0.517543795443912	0.832	0.563	1.45631495425972e-119
3	Cbs	2.47029334684092e-123	0.280019516156414	0.284	0.094	7.67100192994512e-119
3	Selenok	1.95493424895036e-122	0.328198027436971	0.855	0.624	6.07065732326557e-118
3	Fgfr2	4.01778505250284e-122	0.45606229441963	0.493	0.238	1.24764279235371e-117
3	Polr3h	4.01962588588012e-121	0.290766672680348	0.431	0.199	1.24821442634235e-116
3	Plpp3	4.38146138183019e-121	0.734824372119588	0.525	0.268	1.36057520289973e-116
3	Socs3	2.5504506789087e-119	0.349862704415187	0.351	0.139	7.91991449321519e-115
3	Tril	6.24522008133035e-118	0.33796431515095	0.424	0.189	1.93932819185551e-113
3	Ezr	8.08326989138412e-118	0.457673517739316	0.709	0.439	2.51009779937151e-113
3	F3	1.43737353202684e-116	0.608291264350037	0.342	0.136	4.46347602900293e-112
3	Tmem47	3.14129566789161e-116	0.425638166011698	0.827	0.553	9.75466543750381e-112
3	Dhrs7	9.38544090439771e-116	0.308294509785669	0.449	0.213	2.91446096404262e-111
3	Bmpr1b	1.29917188559618e-115	0.30959245512799	0.457	0.217	4.03431845634183e-111
3	Gm26669	3.52222026139512e-115	0.396904483327267	0.671	0.397	1.09375505777103e-110
3	Spry2	7.59296061901932e-114	0.480626650454279	0.779	0.512	2.35784206102407e-109
3	Selenos	7.69280685388811e-114	0.311161704187812	0.713	0.451	2.38884731233788e-109
3	Slc5a3	1.22221905001042e-112	0.4834093858105	0.653	0.391	3.79535681599734e-108
3	Fat1	4.04538619217008e-112	0.279502490874128	0.67	0.405	1.25621377425458e-107
3	Naaa	6.00469378625954e-111	0.257793367127462	0.382	0.163	1.86463756144717e-106
3	Slc4a4	1.98876330616089e-110	0.339009015374604	0.258	0.085	6.1757066946214e-106
3	Cachd1	4.70516723163846e-110	0.293544724816375	0.607	0.343	1.46109558044069e-105
3	Ptn	3.10470698775897e-109	0.823698406823981	0.869	0.666	9.64104660908792e-105
3	Slc1a4	1.25015934911068e-107	0.264697818838107	0.43	0.202	3.88211982679341e-103
3	Tppp3	6.30274832806038e-107	0.390997514002699	0.306	0.118	1.95719243831259e-102
3	Qk	6.29866070783457e-106	0.318224805813121	0.961	0.762	1.95592310960387e-101
3	Ttyh3	9.31841202851941e-106	0.334037193974915	0.615	0.374	2.89364648721613e-101
3	Pmp22	1.09197925156319e-105	0.333209681895638	0.359	0.147	3.39092316987917e-101
3	Fndc3c1	8.09278669566585e-105	0.361829132318666	0.767	0.502	2.51305305260512e-100
3	Mt3	9.81043517518733e-104	0.811373672414403	0.668	0.426	3.04643443495092e-99
3	Fmo1	9.64513717844901e-103	0.286737594257325	0.301	0.115	2.99510444802377e-98
3	Adamts1	1.01574309085915e-102	0.572502214416069	0.333	0.14	3.15418702004492e-98
3	Sat1	1.18755637235157e-102	0.652541897526311	0.47	0.24	3.68771880306334e-98
3	Pnp	1.96549700813929e-102	0.563065872506948	0.573	0.332	6.10345785937494e-98
3	Rap2a	3.72462205574887e-102	0.371356974867763	0.614	0.369	1.1566068869717e-97
3	Selenop	2.32667011253151e-101	0.297944795822764	0.609	0.357	7.22500870044411e-97
3	Cd81	2.8158732139841e-101	0.361815265178183	0.805	0.564	8.74413109138482e-97
3	Mrps6	5.24846004933742e-101	0.383744452825846	0.696	0.448	1.62980429912075e-96
3	Tor1aip1	6.63054180329771e-101	0.265915022160273	0.57	0.329	2.05898214617804e-96
3	Atp2a2	2.13681247191192e-100	0.356342713910162	0.79	0.547	6.63544376902809e-96
3	Gpm6a	1.05473205881522e-97	0.253531324910262	0.461	0.227	3.2752594622389e-93
3	Aplp2	9.68154973979715e-97	0.317068966819527	0.826	0.59	3.00641164069921e-92
3	Cyr61	1.74845074303773e-95	0.664092002117529	0.391	0.184	5.42946409235507e-91
3	Col1a2	8.62523814140609e-95	0.533749138199181	0.251	0.09	2.67839520005083e-90
3	Arhgap5	1.43085163531419e-93	0.301429973705941	0.85	0.617	4.44322358314115e-89
3	S100a11	8.62504553885968e-93	0.279823672378008	0.496	0.273	2.6783353911821e-88
3	Dtna	8.76108261540025e-93	0.296864529937633	0.364	0.162	2.72057898456024e-88
3	Klf2	1.67239129973564e-92	0.400335859772503	0.29	0.115	5.19327670306908e-88
3	Atp1b1	1.13127037715924e-91	0.438573557434958	0.826	0.584	3.51293390219258e-87
3	Tceal8	2.32606062319433e-91	0.323350064554839	0.75	0.518	7.22311605320537e-87
3	Homer1	5.33662101658268e-91	0.389925048654307	0.494	0.272	1.65718092427942e-86
3	Slc16a1	5.62656970889696e-90	0.252534168764622	0.349	0.162	1.74721869170377e-85
3	Prnp	5.92802379533849e-90	0.343132061947801	0.772	0.51	1.84082922916646e-85
3	Ubald1	1.43884164535018e-89	0.312971796440543	0.572	0.339	4.46803496130591e-85
3	Tmem132c	2.11719555110943e-89	0.32732523782186	0.675	0.435	6.57452734486011e-85
3	Adgrb3	3.47801835275317e-89	0.296418302294316	0.645	0.387	1.08002903908044e-84
3	Mid1ip1	5.57366088507074e-89	0.331204508663289	0.379	0.183	1.73078891464102e-84
3	Pcdh17	7.94600367873688e-89	0.252198118407627	0.719	0.455	2.46747252235816e-84
3	Tmem255a	8.54756012603593e-89	0.272224416171437	0.264	0.101	2.65427384593794e-84
3	Cdo1	9.22416093820386e-89	0.532189320652493	0.269	0.107	2.86437869614045e-84
3	Brd2	1.69943070265652e-88	0.343586249711678	0.81	0.582	5.27724216095929e-84
3	Id4	3.13290296019661e-88	0.481937541591834	0.698	0.442	9.72860356229854e-84
3	Cpeb4	3.4071946379166e-88	0.277205808939467	0.452	0.238	1.05803615091224e-83
3	Eno1	5.86567177311426e-88	0.295962242765889	0.582	0.353	1.82146705570517e-83
3	Dad1	1.48864667969439e-86	0.523722282135823	0.794	0.568	4.62269453445498e-82
3	1500015O10Rik	2.91164650112413e-86	0.660489079162444	0.348	0.157	9.04153587994076e-82
3	Atp1b2	6.20542224653351e-85	0.427992279896267	0.269	0.108	1.92696977021605e-80
3	Vps37b	9.61308353888286e-85	0.32793908194679	0.58	0.342	2.98515083132929e-80
3	Mgst1	1.44990744242331e-84	0.355320433328706	0.512	0.287	4.50239758095711e-80
3	Ddt	3.42989601760721e-84	0.326078214993368	0.671	0.445	1.06508561034757e-79
3	Ildr2	6.03468068396471e-84	0.311405487747941	0.857	0.644	1.87394939279156e-79
3	Scg3	1.45155286819313e-83	0.348358202800738	0.507	0.285	4.50750712160013e-79
3	Dbi	2.08644122341041e-83	0.894103527556438	0.904	0.707	6.47902593105634e-79
3	Gstm5	6.25957050380654e-83	0.331173923760614	0.825	0.605	1.94378442854704e-78
3	Tob1	9.22810090946928e-83	0.383852180908073	0.815	0.607	2.8656021754175e-78
3	Dusp1	1.65713332136166e-81	0.363186551987632	0.409	0.208	5.14589610282437e-77
3	Itgb8	1.40758160634207e-80	0.286616204560809	0.681	0.447	4.37096316217404e-76
3	Sdc4	4.62930073184072e-80	0.373713232649607	0.288	0.125	1.4375367562585e-75
3	Tspan3	4.57721106731432e-79	0.288350073498561	0.833	0.624	1.42136135273312e-74
3	Cry2	5.32757687174713e-79	0.297980161679291	0.364	0.178	1.65437244598364e-74
3	Btbd7	5.81055524132757e-79	0.274739646158682	0.735	0.503	1.80435171908945e-74
3	Tob2	6.43966214631653e-79	0.300891287772404	0.591	0.37	1.99970828629567e-74
3	Gja1	8.51204324641476e-79	0.602912422073782	0.458	0.263	2.64324478930918e-74
3	Cnn3	2.22364813851756e-78	0.281214640608196	0.793	0.552	6.90509456453858e-74
3	Vim	5.73188100338651e-78	0.354127145977088	0.943	0.763	1.77992100798161e-73
3	Kif1b	6.98736331607587e-78	0.321784961050225	0.923	0.736	2.16978593054104e-73
3	Rhob	7.32171418144402e-78	0.295753235755407	0.668	0.443	2.27361190476381e-73
3	Ptp4a1	2.76711396647955e-77	0.357999656668854	0.773	0.56	8.59271900010894e-73
3	Lrrtm2	5.12684389384913e-77	0.299456277784001	0.275	0.116	1.59203883435697e-72
3	Kif21a	1.6807855732627e-76	0.319352191142279	0.89	0.692	5.21934344065267e-72
3	Slc1a3	2.36700500099087e-76	0.463329348044721	0.388	0.194	7.35026062957694e-72
3	Ddit3	4.63506876439081e-75	0.313722787966041	0.479	0.272	1.43932790340628e-70
3	Eif1a	1.49913310138718e-74	0.2743395972816	0.658	0.443	4.65525801973761e-70
3	Atp1a1	6.36126192417054e-72	0.275020805731337	0.611	0.396	1.97536266531268e-67
3	Spty2d1	1.04187570226559e-71	0.279902606911048	0.45	0.257	3.23533661824533e-67
3	Birc2	2.86539778375761e-71	0.285320726772283	0.523	0.323	8.89791973790251e-67
3	Sox2	1.026624093703e-69	0.323749415893247	0.773	0.538	3.18797579817593e-65
3	Ctsc	1.65198374167918e-68	0.278861305834251	0.311	0.145	5.12990511303637e-64
3	Id3	4.8486075589818e-68	0.438865822301151	0.732	0.506	1.50563810529062e-63
3	Pde10a	7.12526994356172e-68	0.333729900711145	0.434	0.243	2.21261007557422e-63
3	Tpm3	9.51311581404536e-68	0.317311435452237	0.769	0.568	2.95410785373551e-63
3	Btg1	1.86047449235945e-67	0.376295032190679	0.84	0.628	5.77733144112379e-63
3	Sparcl1	7.27487098694965e-67	0.365320199298879	0.49	0.291	2.25906568757747e-62
3	Arf4	1.68583297802633e-66	0.293754579439892	0.798	0.593	5.23501714666517e-62
3	Dhrs1	1.72671855408983e-66	0.362145192906361	0.423	0.246	5.36197912601516e-62
3	Scd2	2.85831221032015e-66	0.324206324583129	0.877	0.662	8.87591690670717e-62
3	Rorb	2.72690807430128e-65	0.490196174200224	0.591	0.393	8.46786764312777e-61
3	Nedd9	8.35575466526711e-65	0.31882564024729	0.622	0.418	2.5947124962054e-60
3	Ifi27l2a	5.70225127170936e-64	1.18488380621226	0.36	0.198	1.77072008740391e-59
3	Mt2	7.35638489515624e-62	0.754148569756975	0.48	0.294	2.28437820149287e-57
3	Slc25a3	1.68373331445614e-61	0.273612200745529	0.897	0.682	5.22849706138064e-57
3	Fzd10	7.68992026056668e-59	0.34390760108169	0.375	0.207	2.38795093851377e-54
3	Hspa5	1.12846728194967e-58	0.274709485355189	0.858	0.652	3.5042294506383e-54
3	Timp3	1.97895403253355e-58	0.262071128263248	0.338	0.177	6.14524595722645e-54
3	Trib1	1.1847852287536e-57	0.397880318823801	0.409	0.24	3.67911357084856e-53
3	Zfp36l2	8.49577567349078e-57	0.354740274574926	0.374	0.214	2.63819321988909e-52
3	Nr4a2	9.54534048094002e-57	0.514374923662758	0.359	0.201	2.9641145795463e-52
3	Arl6ip5	1.73032225228532e-56	0.253830807338971	0.476	0.299	5.37316969002161e-52
3	Ndnf	2.12559105459866e-56	0.251327035750048	0.327	0.17	6.60059790184521e-52
3	Hmgcs1	4.0797230695806e-56	0.355243362558739	0.589	0.397	1.26687640479686e-51
3	Msmo1	1.7542872705652e-54	0.291868643870987	0.35	0.192	5.44758826128611e-50
3	Fzd3	1.15852411238614e-52	0.259404410158905	0.769	0.571	3.59756492619268e-48
3	Dnajb1	1.61199780722875e-52	0.265332995411126	0.398	0.235	5.00573679078742e-48
3	Emd	2.22300106520644e-52	0.487366474153281	0.496	0.33	6.90308520778555e-48
3	Slc38a1	3.18444904713934e-52	0.36316853783853	0.761	0.597	9.88866962608179e-48
3	Mt1	3.82061608113305e-51	1.18921625211345	0.625	0.473	1.18641591167425e-46
3	Crip2	4.40972240868894e-51	0.276120330448669	0.507	0.339	1.36935109957018e-46
3	Rin2	4.06071593187716e-50	0.265805028978624	0.666	0.477	1.26097411832582e-45
3	Cwc25	5.98272151376673e-47	0.368242795315741	0.43	0.277	1.85781451166998e-42
3	Irf2bpl	4.33092763656914e-46	0.255705155194566	0.775	0.602	1.34488295898381e-41
3	Hes5	6.91865297005278e-46	0.467298733729107	0.272	0.141	2.14844930679049e-41
3	Camk2n1	1.25550088357983e-45	0.267141906536994	0.796	0.601	3.89870689378046e-41
3	Fst	3.23430129752799e-43	0.722209053816987	0.372	0.227	1.00434758192137e-38
3	Id2	1.73527971398297e-41	0.52256234107157	0.303	0.173	5.38856409583132e-37
3	Igfbp5	1.00699498053296e-40	0.355392870112363	0.623	0.446	3.12702151304899e-36
3	Sparc	9.80006595377867e-34	0.350346128543972	0.443	0.297	3.04321448062689e-29
3	Ncan	1.39800889699237e-33	0.619174921168269	0.319	0.205	4.3412370278304e-29
3	Egr3	1.36161931908993e-29	0.358278170795102	0.317	0.202	4.22823647156995e-25
3	Plagl1	1.77783548580318e-29	0.290556999509411	0.304	0.184	5.52071253406461e-25
3	Ddit4l	5.70962460553964e-29	0.334401105681819	0.304	0.19	1.77300972875822e-24
3	Cst3	6.74594344836141e-28	0.513198312175934	0.849	0.685	2.09481781901967e-23
3	Cpe	1.34839851752166e-27	0.502366362024445	0.665	0.539	4.18718191646002e-23
3	Idi1	4.95401696470452e-27	0.273630964362613	0.303	0.196	1.53837088804969e-22
3	Fabp5	5.20805270361124e-12	0.544582416058047	0.738	0.649	1.6172566060524e-07
4	Col3a1	0	1.55781358125084	0.556	0.1	0
4	Csrp2	0	1.4699909456235	0.894	0.503	0
4	Igfbp4	0	1.36597437751554	0.64	0.22	0
4	Lgals1	0	1.26425160347283	0.533	0.143	0
4	Nrgn	0	1.1912514175509	0.699	0.255	0
4	Ifitm2	0	1.17447480147534	0.332	0.05	0
4	Sparc	0	1.09260231173455	0.782	0.265	0
4	Twist1	0	1.08927963693877	0.655	0.148	0
4	Cltb	0	0.957482824932868	0.794	0.365	0
4	Pmp22	0	0.886150863985069	0.628	0.123	0
4	Col5a2	0	0.848263304439988	0.422	0.064	0
4	Foxc1	0	0.822188792133845	0.369	0.032	0
4	Col12a1	0	0.755974316027572	0.394	0.073	0
4	Olfml3	0	0.632389190233221	0.497	0.131	0
4	Heg1	0	0.631909037133074	0.388	0.075	0
4	Pcdh20	2.04211537650018e-286	0.607708328174403	0.362	0.075	6.341380878646e-282
4	Gm34030	3.7914540029633e-282	0.488083678523942	0.595	0.193	1.1773602115402e-277
4	Cnn2	8.67482479170138e-270	0.542057179560061	0.384	0.09	2.69379334256703e-265
4	Cyr61	5.55106289722625e-263	0.972396981617037	0.534	0.172	1.72377156147567e-258
4	Mmp14	1.27450071352464e-261	0.479830475231423	0.513	0.159	3.95770706570808e-257
4	Calcrl	7.7907227821442e-246	0.589164514033373	0.507	0.163	2.41925314553924e-241
4	Cpne8	1.65167538873057e-238	0.352648950611989	0.262	0.045	5.12894758462504e-234
4	Sept4	2.51304670228795e-235	0.515450132257566	0.41	0.112	7.80376392461477e-231
4	Rbp1	1.62466951000481e-232	1.06822394445338	0.358	0.09	5.04508622941793e-228
4	Cped1	8.07764010057269e-230	0.409794709165104	0.293	0.06	2.50834958043084e-225
4	Adamts1	1.25478786797396e-228	0.512704733264888	0.448	0.13	3.89649276641954e-224
4	S100a10	5.86985704145723e-224	0.806296079196187	0.308	0.068	1.82276670708371e-219
4	Gab1	4.02003248800157e-218	0.4901638227113	0.509	0.185	1.24834068849913e-213
4	Vim	5.25131184842306e-218	0.812781971966266	0.963	0.763	1.63068986829081e-213
4	Serpinh1	6.89992335759507e-214	0.613084407484845	0.77	0.412	2.142633200234e-209
4	Anxa5	2.06976224067645e-205	0.632532350884135	0.536	0.208	6.42723268597257e-201
4	Tgfb2	1.63667949460683e-204	0.523572058109227	0.323	0.079	5.0823808346026e-200
4	Tmem176b	1.05250182604665e-203	0.721584718058978	0.68	0.336	3.26833392042267e-199
4	Nr4a2	1.10997048742663e-201	0.877203722269072	0.505	0.188	3.44679135460593e-197
4	Hand2	1.74383720594447e-201	0.584098046589233	0.802	0.421	5.41513767561935e-197
4	Cd63	8.7139169512351e-201	0.74506577621961	0.798	0.451	2.70593263086703e-196
4	Samd4	6.5952951353722e-198	0.330190355394153	0.48	0.165	2.04803699838713e-193
4	Bhlhe40	1.24995620973973e-196	0.702047536724366	0.584	0.239	3.88148901810477e-192
4	Tmem176a	1.2670928851704e-195	0.576928214099185	0.532	0.213	3.93470353631964e-191
4	Gabarapl1	1.08585629862801e-188	0.607468166545551	0.705	0.366	3.37190956412955e-184
4	Rhoc	2.7189860718831e-185	0.348329377772238	0.401	0.132	8.44326744901859e-181
4	Fmo1	3.84988656461883e-180	0.458584875348077	0.368	0.11	1.19550527491109e-175
4	Lmna	1.93078260811883e-178	0.518194089954046	0.605	0.267	5.99565923299141e-174
4	Rbbp7	4.6570348824918e-177	0.535321059839563	0.86	0.561	1.44614904206018e-172
4	Laptm4a	2.75249874353159e-174	0.628878430683628	0.903	0.607	8.54733434828865e-170
4	Myl6	4.37876891170747e-174	0.435003598593698	0.922	0.654	1.35973911015252e-169
4	Cplx2	9.58497366859711e-174	0.516044304957814	0.588	0.268	2.97642187330946e-169
4	Fbn2	2.24168582986323e-173	0.40970923964777	0.32	0.091	6.9611070074743e-169
4	App	4.98212426538205e-173	0.460535039590713	0.739	0.398	1.54709904812909e-168
4	Cdh11	3.82977939711671e-172	0.490613085829595	0.372	0.117	1.18926139618665e-167
4	Creb5	8.45366533638144e-172	0.412837187337068	0.622	0.278	2.62511669690653e-167
4	S100a11	6.00833631040088e-168	0.565427713291303	0.571	0.268	1.86576867446878e-163
4	Pdgfrl	1.12518779328106e-166	0.374515055906222	0.305	0.083	3.49404565447566e-162
4	Emp3	1.78528601755805e-166	0.498463161356277	0.265	0.065	5.54384867032301e-162
4	Tpm1	2.72859677413757e-165	0.583299651578931	0.661	0.347	8.47311156272938e-161
4	Fstl1	2.58747124170794e-164	0.566061953788521	0.932	0.656	8.03487444687567e-160
4	Hs3st3b1	2.2007964699508e-158	0.269479502735822	0.27	0.068	6.83413327813821e-154
4	Ctsc	4.44250903593393e-157	0.502581463774592	0.395	0.139	1.37953233092856e-152
4	Ccnd2	9.10447092173278e-157	0.731855697129205	0.776	0.436	2.82721135532568e-152
4	Col4a2	2.93535100655918e-156	0.495548840759533	0.284	0.079	9.11514548066823e-152
4	Fth1	2.36923496547671e-154	0.684834412950198	0.987	0.859	7.35718533829483e-150
4	Thbs1	2.74090679237794e-153	0.58937286397802	0.274	0.072	8.51133786237122e-149
4	Phlda1	3.85036542450088e-153	0.781060531656049	0.348	0.116	1.19565397527026e-148
4	5033428I22Rik	8.30648778199427e-150	0.311705486079046	0.526	0.217	2.57941365094268e-145
4	Nes	6.58334562806952e-149	0.59278515398835	0.365	0.128	2.04432631788443e-144
4	Pls3	5.34867318494691e-148	0.334182291472196	0.42	0.167	1.66092348412156e-143
4	Itm2a	2.26295353603643e-147	0.9783582735758	0.728	0.445	7.02714961545393e-143
4	Wnt5a	5.08463963511445e-146	0.456012749335046	0.582	0.28	1.57893314589209e-141
4	Ptn	1.81821354191943e-145	0.98953413184056	0.891	0.666	5.64609851172242e-141
4	Scd1	1.50820033996825e-144	0.37091888629451	0.583	0.27	4.6834145157034e-140
4	Klf6	2.26087987133641e-144	0.659598453340073	0.666	0.369	7.02071026446096e-140
4	Ldha	1.97667915525226e-143	0.560087503073222	0.552	0.271	6.13818178080483e-139
4	Spats2l	7.81167651410104e-143	0.465685472864231	0.494	0.22	2.4257599079238e-138
4	Ifitm3	4.19957442111392e-142	0.870476816253349	0.353	0.121	1.3040938449885e-137
4	Spry1	2.35973526420791e-141	0.501534093892681	0.454	0.192	7.32768591594482e-137
4	Usp53	1.04124272495137e-140	0.400375085772934	0.357	0.126	3.23337103379149e-136
4	Atox1	7.85690859849551e-140	0.32636749172345	0.85	0.564	2.43980582709081e-135
4	Zfp36	1.26425866258396e-138	0.445207678554729	0.482	0.204	3.92590242492197e-134
4	Tec	1.26432333510011e-138	0.345208639830266	0.511	0.226	3.92610325248638e-134
4	Gnas	5.38081220400323e-137	0.489097489037911	0.978	0.79	1.67090361370912e-132
4	Myl12a	3.21550408099494e-136	0.367767387486368	0.769	0.464	9.98510482271358e-132
4	Pfn1	3.47371918527699e-136	0.389685291394123	0.903	0.623	1.07869401860406e-131
4	Fosl2	3.45676086859628e-134	0.342384409803231	0.367	0.13	1.0734279525252e-129
4	Zfhx4	5.5082319948604e-134	0.272411356414956	0.578	0.26	1.710471281364e-129
4	Col4a1	1.11657127021992e-132	0.587951621126229	0.253	0.072	3.46728876541392e-128
4	Tppp3	5.2753378974414e-128	0.429131928016615	0.336	0.117	1.63815067729248e-123
4	Plce1	1.43576433112187e-127	0.267008216360486	0.382	0.143	4.45847897743276e-123
4	Rhoj	2.05304747700629e-127	0.464023365010584	0.341	0.122	6.37532833034764e-123
4	Nenf	1.94978005570235e-126	0.289080134007506	0.834	0.539	6.05465200697252e-122
4	Rftn2	1.97272323526049e-126	0.267066701882558	0.316	0.106	6.12589746245439e-122
4	Rbms1	5.87866397546546e-126	0.287880564889256	0.481	0.215	1.82550152430129e-121
4	Itgb1	1.14415234313136e-125	0.345314039880947	0.747	0.464	3.55293627112582e-121
4	Klf4	2.37982089165832e-125	0.69751833116468	0.602	0.321	7.39005781486657e-121
4	Otx1	4.98098593273667e-125	0.259963779563609	0.378	0.141	1.54674556169272e-120
4	Mdk	3.87069744910936e-122	0.423243664797704	0.684	0.389	1.20196767887193e-117
4	Gpx8	1.52747295062808e-120	0.252950056035491	0.456	0.207	4.74326175358537e-116
4	Dab2	2.21962303436791e-118	0.514603667990171	0.299	0.103	6.89259540862266e-114
4	Spcs1	5.74021266031635e-118	0.274453183199524	0.801	0.507	1.78250823740804e-113
4	Sh3rf1	4.9643704480021e-116	0.271441576170783	0.563	0.278	1.54158595521809e-111
4	Klf3	1.88702376856645e-115	0.28594049854497	0.362	0.142	5.85977490852941e-111
4	Jun	1.82132461739112e-114	0.496473404920363	0.863	0.576	5.65575933438464e-110
4	Bsg	1.21241118928243e-113	0.490193656749726	0.849	0.567	3.76490046607873e-109
4	Cdkn1a	3.6135891110569e-113	0.476315818053969	0.255	0.079	1.1221278266565e-108
4	Neat1	8.71155830717537e-113	0.535903930328345	0.527	0.255	2.70520020112717e-108
4	Higd2a	1.17768983286189e-112	0.293962442688871	0.759	0.488	3.65708023798601e-108
4	Tpm4	1.89104708983e-111	0.327288944629849	0.638	0.362	5.87226852804909e-107
4	Lhfp	3.27489610244253e-111	0.25812478353587	0.288	0.098	1.01695348669148e-106
4	Gng2	1.06116540417807e-110	0.260850688863128	0.769	0.472	3.29523692959417e-106
4	Pam	1.22757451853615e-110	0.541210279134283	0.478	0.233	3.81198715241031e-106
4	F2r	1.06967231921242e-108	0.314777610941429	0.377	0.164	3.32165345285034e-104
4	Tiparp	1.9981157625155e-108	0.384406097697867	0.729	0.438	6.20474887733938e-104
4	Junb	8.08764760808103e-108	0.506502798064307	0.645	0.374	2.5114572117374e-103
4	Dad1	4.91578674391434e-107	0.286532290307716	0.841	0.566	1.52649925758772e-102
4	Atp1a1	2.1615201288649e-106	0.377562149711607	0.66	0.394	6.71216845616418e-102
4	Gas6	4.10125279731569e-105	0.402288973861383	0.26	0.085	1.27356203115044e-100
4	Ppib	7.29395496598802e-104	0.270593065682829	0.912	0.632	2.26499183558826e-99
4	Atp1b1	7.61769265921125e-104	0.552261441298611	0.837	0.586	2.36552210146487e-99
4	Ndufb4	2.90392672998055e-102	0.279867258207162	0.89	0.622	9.0175636746086e-98
4	Hlf	5.9733089423597e-102	0.304779072294337	0.359	0.144	1.85489162587096e-97
4	Spred1	1.72932799307227e-101	0.297525749916066	0.843	0.548	5.37008221688732e-97
4	Sidt2	9.33335962821547e-101	0.579903349385034	0.513	0.276	2.89828816534975e-96
4	Klf9	2.97149592033132e-100	0.348373498434455	0.729	0.438	9.22738628140485e-96
4	Tmem100	8.62142358761404e-99	0.390783166143952	0.278	0.097	2.67721066666179e-94
4	Ier2	2.91720896096302e-98	0.305194563732711	0.7	0.413	9.05880898647847e-94
4	Rhob	1.35005720090936e-97	0.413741935252486	0.707	0.441	4.19233262598383e-93
4	Cstb	2.04820804808273e-97	0.340182414296409	0.634	0.381	6.36030045171132e-93
4	Mpp6	5.32768205956432e-97	0.352376445607441	0.536	0.301	1.65440510995651e-92
4	Socs3	2.9782906139034e-95	0.289767538506893	0.342	0.142	9.24848584335423e-91
4	Klf2	3.20490693671772e-95	0.421678450721892	0.3	0.116	9.95219751058953e-91
4	Tceal3	4.48673397916063e-95	0.297153336612684	0.478	0.248	1.39326550254875e-90
4	Cd9	1.04675476906969e-94	0.33365305588033	0.286	0.105	3.2504875843921e-90
4	Ifi27l2a	4.50960742110815e-93	0.933637488192651	0.409	0.194	1.40036839247672e-88
4	En2	2.27290947113426e-92	0.290504764236431	0.62	0.343	7.05806578071322e-88
4	Wwtr1	4.68692427596979e-92	0.259329591834209	0.791	0.499	1.4554305954169e-87
4	Ptprg	1.26131730623432e-91	0.254804697500878	0.489	0.255	3.91676863104944e-87
4	Myadm	3.21384697535364e-91	0.315692109311817	0.358	0.16	9.97995901256566e-87
4	Palld	4.81073847594642e-91	0.343230053265167	0.678	0.416	1.49387861893564e-86
4	1810058I24Rik	1.42124427283177e-90	0.268157695623455	0.687	0.441	4.41338984042449e-86
4	Calm1	1.0244910646019e-89	0.419600222837576	0.955	0.775	3.18135210290827e-85
4	Rgcc	9.13233702661114e-89	0.371941090791407	0.348	0.147	2.83586461687356e-84
4	Morf4l2	3.17635897609799e-88	0.315273482091163	0.916	0.675	9.8635475284771e-84
4	B230118H07Rik	3.9130486867719e-88	0.251544565756436	0.587	0.344	1.21511900870328e-83
4	Wls	6.99702662223282e-88	0.290826073748771	0.811	0.539	2.17278667700196e-83
4	Epb41l2	1.60782078591006e-87	0.25230324814231	0.4	0.194	4.99276588648649e-83
4	Sostdc1	3.51516597186049e-85	0.433199914720814	0.266	0.103	1.09156448924184e-80
4	Nsa2	5.8742119501802e-85	0.278671205545105	0.911	0.649	1.82411903688946e-80
4	Sez6	5.8810844687479e-85	0.308824511904408	0.703	0.428	1.82625316008029e-80
4	Ndufc2	8.69384769237216e-85	0.256573647871834	0.891	0.644	2.69970052391233e-80
4	Ncald	4.95764892078127e-84	0.264565353064188	0.395	0.189	1.53949871937021e-79
4	Nr4a1	8.44438492180734e-84	0.372030556017446	0.359	0.159	2.62223484976883e-79
4	Tceal9	2.82106463974119e-82	0.255140746851771	0.902	0.631	8.76025202578831e-78
4	Wif1	2.02518640879528e-80	0.35639236497764	0.284	0.115	6.28881135523197e-76
4	Car14	8.19111149916836e-79	0.293856809606838	0.297	0.126	2.54358585383675e-74
4	Cdon	4.31087741922597e-76	0.265741950415754	0.43	0.219	1.33865676499224e-71
4	Fosb	5.01063586974642e-76	0.519766375859748	0.72	0.489	1.55595275663235e-71
4	Nanog	2.26390702488275e-75	0.282491070866115	0.276	0.112	7.03011048436842e-71
4	Mt2	1.7000493852935e-74	0.41489685604445	0.522	0.292	5.2791633561519e-70
4	Ebf1	1.43537351380162e-72	0.315733609234024	0.347	0.156	4.45726537240817e-68
4	Ptms	1.64544712828814e-72	0.265603914407152	0.967	0.774	5.10960696747316e-68
4	Trib1	2.27935741105625e-72	0.433415163612387	0.436	0.239	7.07808856855298e-68
4	Tmem132c	3.89388570220474e-72	0.31481214486641	0.676	0.437	1.20916832710564e-67
4	S100a6	4.63578680817864e-72	1.1800673605766	0.384	0.194	1.43955087754371e-67
4	Arl4a	2.73059823274941e-70	0.350170238952995	0.607	0.381	8.47932669215674e-66
4	B2m	8.74645980528563e-67	0.255335971840672	0.691	0.465	2.71603816333535e-62
4	Jund	8.85283293978918e-67	0.314696664145354	0.916	0.681	2.74907021279273e-62
4	Egr2	7.63171855662942e-65	0.265548928611738	0.361	0.185	2.36987756339013e-60
4	Nfkbiz	4.21711162482233e-63	0.268791936688493	0.342	0.167	1.30953967285608e-58
4	Cygb	1.23590020930484e-62	0.348011957322336	0.276	0.124	3.83784091995433e-58
4	Cald1	1.50251903629836e-58	0.294308093840544	0.466	0.281	4.66577236341729e-54
4	Prrx1	3.54678696847318e-58	0.44697509355431	0.485	0.289	1.10138375731998e-53
4	Lpar4	1.04455805458559e-57	0.273998739659106	0.338	0.175	3.24366612690463e-53
4	Fos	2.82227190985712e-53	0.403189629452261	0.914	0.756	8.7640009616793e-49
4	Gpx4	2.44440292094519e-51	0.287750805113187	0.853	0.624	7.59060439041109e-47
4	Pim1	9.67693205367162e-51	0.261159391890785	0.351	0.189	3.00497771062665e-46
4	Rgs2	8.28458093527781e-50	0.511276584402954	0.508	0.336	2.57261091783182e-45
4	Pou3f1	2.34898629425785e-49	0.264412223238461	0.488	0.297	7.2943071395589e-45
4	Enpp2	2.26155488974815e-48	0.34254313442118	0.315	0.169	7.02280639913494e-44
4	Egr1	2.17672524680643e-47	0.300480302799284	0.911	0.717	6.759384908908e-43
4	Gja1	3.48665471926718e-47	0.282251281889194	0.43	0.268	1.08271088997404e-42
4	Itm2b	5.32063883974007e-47	0.341823865474247	0.924	0.699	1.65221797890448e-42
4	Pmepa1	3.86308125602934e-40	0.341360060969811	0.424	0.276	1.19960262243479e-35
4	Egr3	1.7964439763226e-31	0.263447807825165	0.328	0.202	5.57849747967458e-27
4	Tmsb4x	1.69403635479561e-26	0.434988751121845	0.975	0.932	5.2604910925468e-22
4	Igfbp5	1.07826343801691e-25	0.404302317158857	0.587	0.452	3.3483314540739e-21
4	Slc7a11	5.7795616234858e-23	0.337234393314795	0.326	0.218	1.79472727094105e-18
4	Gsto1	6.09696926535621e-21	0.254000127515021	0.282	0.193	1.89329186597106e-16
4	Timp3	3.79305208665457e-19	0.259796068028992	0.278	0.185	1.17785646446884e-14
4	Nnat	9.70734171090119e-05	0.324683662270316	0.347	0.292	1
5	Top2a	0	1.9715798620511	0.912	0.145	0
5	Cenpf	0	1.54219753985107	0.795	0.101	0
5	Hmgb2	0	1.51394978714692	0.994	0.743	0
5	Mki67	0	1.3651070102439	0.777	0.063	0
5	Hist1h2ap	0	1.3546805503143	0.527	0.129	0
5	Prc1	0	1.31764015810034	0.828	0.132	0
5	Pclaf	0	1.31336828677555	0.863	0.099	0
5	Ube2c	0	1.28058463195123	0.701	0.094	0
5	Nusap1	0	1.20262034213379	0.713	0.056	0
5	Cks2	0	1.16685568823304	0.862	0.201	0
5	Cdk1	0	1.12852611713738	0.82	0.07	0
5	Tuba1b	0	1.12321004353377	0.969	0.551	0
5	Smc2	0	1.1192398097664	0.918	0.206	0
5	Cdca8	0	1.0892950935118	0.793	0.077	0
5	Dek	0	1.0875114408836	0.976	0.539	0
5	Tpx2	0	1.06951962303269	0.751	0.055	0
5	Dut	0	1.04626140940927	0.941	0.36	0
5	Pbk	0	1.03764401457636	0.779	0.05	0
5	H2afx	0	1.00450569246281	0.846	0.284	0
5	Smc4	0	0.987937492585489	0.874	0.233	0
5	Birc5	0	0.987623779879539	0.752	0.059	0
5	H2afz	0	0.971023970101899	0.992	0.825	0
5	Spc25	0	0.959303800281427	0.749	0.044	0
5	Atad2	0	0.949761271092874	0.825	0.13	0
5	Hells	0	0.941243220182198	0.782	0.105	0
5	Cenpe	0	0.932573937061461	0.662	0.054	0
5	Rrm2	0	0.921979609918976	0.779	0.058	0
5	Anp32b	0	0.910233320412474	0.966	0.57	0
5	Kif11	0	0.884833657018065	0.699	0.044	0
5	Hist1h1b	0	0.880170552641519	0.556	0.048	0
5	Lmnb1	0	0.867936026254963	0.922	0.305	0
5	Spc24	0	0.86105543129274	0.806	0.076	0
5	Lig1	0	0.858652661400758	0.792	0.147	0
5	Ube2s	0	0.837409275636455	0.963	0.553	0
5	Cenpa	0	0.831015780116784	0.554	0.073	0
5	Racgap1	0	0.828921527057493	0.751	0.089	0
5	Nasp	0	0.825214828154378	0.96	0.503	0
5	Ccnb1	0	0.821898240337854	0.616	0.048	0
5	Tubb5	0	0.800372030287523	0.989	0.746	0
5	Knl1	0	0.798994202965015	0.718	0.036	0
5	Ckap2	0	0.797896551586958	0.705	0.076	0
5	Tmpo	0	0.797549133405543	0.969	0.545	0
5	Selenoh	0	0.788241563368597	0.934	0.424	0
5	Uhrf1	0	0.787518403336337	0.761	0.059	0
5	Gmnn	0	0.785821321807381	0.802	0.066	0
5	Nucks1	0	0.783395043589785	0.967	0.568	0
5	Rrm1	0	0.781788375106542	0.86	0.166	0
5	Ccna2	0	0.778402780692037	0.71	0.037	0
5	Ranbp1	0	0.770550072362524	0.966	0.601	0
5	Lockd	0	0.761496974856483	0.74	0.137	0
5	Kif15	0	0.743598089388758	0.721	0.039	0
5	Hmgn2	0	0.738227448616966	0.962	0.57	0
5	H2afv	0	0.73757614283623	0.967	0.661	0
5	Cenpw	0	0.72831198076011	0.827	0.128	0
5	Ncapg2	0	0.723895379707895	0.761	0.09	0
5	Mcm6	0	0.716119884104776	0.741	0.145	0
5	Mcm3	0	0.715949587079507	0.738	0.086	0
5	Hmgb1	0	0.704091491920038	0.994	0.864	0
5	Dnajc9	0	0.702130164383054	0.869	0.226	0
5	Tipin	0	0.700560369878389	0.874	0.244	0
5	Cks1b	0	0.699799011623898	0.906	0.335	0
5	Cdca3	0	0.694422244842899	0.657	0.042	0
5	Esco2	0	0.686261098879182	0.619	0.016	0
5	Hmmr	0	0.686088521732731	0.601	0.022	0
5	Mis18bp1	0	0.677462637598267	0.649	0.034	0
5	Pcna	0	0.666099719394308	0.833	0.252	0
5	Ckap2l	0	0.660791160515195	0.644	0.029	0
5	Dtl	0	0.658612041595904	0.718	0.122	0
5	Aspm	0	0.658358069813828	0.589	0.037	0
5	Dhfr	0	0.652796120312067	0.684	0.098	0
5	Ran	0	0.652575718698831	0.98	0.671	0
5	Kif23	0	0.65198091290171	0.657	0.049	0
5	Cenph	0	0.649735913566696	0.714	0.05	0
5	Hist1h4d	0	0.647037858389227	0.608	0.155	0
5	Aurkb	0	0.644044830188533	0.628	0.02	0
5	Alyref	0	0.642523206850721	0.932	0.45	0
5	Rangap1	0	0.640269561805112	0.772	0.21	0
5	Mcm4	0	0.639035172385182	0.724	0.138	0
5	Ect2	0	0.637827776249522	0.665	0.036	0
5	Usp1	0	0.63755435588835	0.872	0.272	0
5	Incenp	0	0.632668848428728	0.682	0.061	0
5	Ccdc34	0	0.632468558182718	0.94	0.499	0
5	Clspn	0	0.631854438812681	0.68	0.046	0
5	Ccnb2	0	0.63013419018919	0.606	0.047	0
5	Hnrnpd	0	0.629537613630579	0.966	0.59	0
5	Ezh2	0	0.625210305305092	0.927	0.423	0
5	Cdc20	0	0.62512708728985	0.529	0.043	0
5	Dnmt1	0	0.623502502153435	0.82	0.198	0
5	Anp32e	0	0.622678235383374	0.94	0.511	0
5	Rad21	0	0.617824108294916	0.875	0.405	0
5	Tacc3	0	0.613129771485571	0.665	0.059	0
5	Mcm7	0	0.610565675347229	0.899	0.336	0
5	Slbp	0	0.59272873094776	0.858	0.374	0
5	Cenpm	0	0.586814969855131	0.71	0.046	0
5	Sgo2a	0	0.585297856366162	0.626	0.029	0
5	Lsm2	0	0.583587636853824	0.884	0.325	0
5	Siva1	0	0.577199949790609	0.843	0.307	0
5	Mad2l1	0	0.565313290171291	0.713	0.049	0
5	Bub1b	0	0.559274786023276	0.614	0.036	0
5	Topbp1	0	0.558825690368097	0.795	0.165	0
5	Ppia	0	0.551902327171578	0.991	0.872	0
5	Smc1a	0	0.546638869955663	0.892	0.417	0
5	Kif20b	0	0.543750931689841	0.617	0.055	0
5	Zfp367	0	0.543365647115506	0.575	0.058	0
5	Rad51ap1	0	0.534426726527956	0.614	0.022	0
5	Sae1	0	0.534329626679285	0.841	0.283	0
5	Knstrn	0	0.531932127660322	0.568	0.045	0
5	Ncaph	0	0.522266262232067	0.648	0.036	0
5	Ssrp1	0	0.51499737716869	0.908	0.442	0
5	Banf1	0	0.509557184057528	0.927	0.494	0
5	Mcm5	0	0.509232526118211	0.662	0.061	0
5	Paics	0	0.508297407206004	0.879	0.406	0
5	Hist1h2ae	0	0.507455306601402	0.484	0.106	0
5	Dtymk	0	0.506691603939075	0.904	0.426	0
5	Dlgap5	0	0.506490193267515	0.57	0.025	0
5	Trim59	0	0.506235548590642	0.718	0.173	0
5	Kif4	0	0.505034356784097	0.593	0.021	0
5	Bub1	0	0.504505513481326	0.615	0.02	0
5	Sgo1	0	0.504308250587121	0.603	0.026	0
5	Pimreg	0	0.502013171110876	0.52	0.021	0
5	Dctpp1	0	0.501273173512875	0.884	0.4	0
5	Rfc4	0	0.490880211520751	0.736	0.109	0
5	Hjurp	0	0.486947063191233	0.828	0.292	0
5	Cenpq	0	0.486407474584409	0.76	0.141	0
5	Rad51	0	0.486086931937635	0.642	0.033	0
5	Rfc3	0	0.485271963910105	0.772	0.214	0
5	Tyms	0	0.482408379248187	0.67	0.099	0
5	Ncapg	0	0.482090244605673	0.614	0.024	0
5	Dbf4	0	0.479436196112333	0.686	0.105	0
5	Shcbp1	0	0.479065627936937	0.612	0.033	0
5	Cdca7	0	0.479039813957877	0.734	0.22	0
5	Arhgap11a	0	0.478812583613546	0.572	0.04	0
5	Neil3	0	0.475811161278497	0.535	0.016	0
5	Hat1	0	0.475029377819428	0.785	0.221	0
5	Cenpk	0	0.474806568305586	0.652	0.041	0
5	Cdca2	0	0.474484740689635	0.572	0.019	0
5	Gas2l3	0	0.473031462096813	0.522	0.084	0
5	Melk	0	0.469091184323654	0.598	0.016	0
5	Plk4	0	0.465620884549276	0.713	0.113	0
5	Rpa2	0	0.464831625110205	0.681	0.1	0
5	Nuf2	0	0.461626061463205	0.567	0.019	0
5	Lsm3	0	0.459210680831732	0.899	0.382	0
5	Orc6	0	0.458705360972528	0.824	0.284	0
5	Anln	0	0.455304145731435	0.576	0.026	0
5	Nt5dc2	0	0.438652647844447	0.808	0.261	0
5	Ccne2	0	0.438599679441111	0.419	0.04	0
5	Brca1	0	0.436556972066417	0.567	0.043	0
5	Ncapd2	0	0.433758376596369	0.629	0.056	0
5	Nsmce4a	0	0.433101930116225	0.846	0.306	0
5	Mcm2	0	0.430725701191206	0.569	0.078	0
5	E2f3	0	0.43020140462416	0.703	0.18	0
5	Hirip3	0	0.428837343293881	0.68	0.167	0
5	Bub3	0	0.426681928151394	0.849	0.364	0
5	Lbr	0	0.425926241571826	0.74	0.175	0
5	Chek1	0	0.425903601728824	0.603	0.055	0
5	Tfdp1	0	0.421361479876168	0.809	0.255	0
5	Pmf1	0	0.417220286679093	0.684	0.108	0
5	Prim1	0	0.414488648966096	0.631	0.069	0
5	Kpna2	0	0.412742896414731	0.503	0.058	0
5	Ndc80	0	0.409561628652636	0.524	0.014	0
5	Fbxo5	0	0.409362539069742	0.517	0.037	0
5	Cmc2	0	0.404043708953482	0.695	0.135	0
5	Kif2c	0	0.402069982221475	0.476	0.016	0
5	Plk1	0	0.398128567490687	0.454	0.014	0
5	Rnaseh2c	0	0.397921236374226	0.807	0.289	0
5	Tk1	0	0.394715525850854	0.531	0.021	0
5	Aurka	0	0.391283614394084	0.478	0.022	0
5	Nde1	0	0.389125161442981	0.672	0.175	0
5	Ncapd3	0	0.38912174685625	0.675	0.141	0
5	Fen1	0	0.386334457040957	0.563	0.048	0
5	Atad5	0	0.386020955894886	0.616	0.1	0
5	Lyar	0	0.381504593207197	0.829	0.307	0
5	Cit	0	0.381177169737776	0.605	0.053	0
5	Hist1h3c	0	0.372398774209783	0.372	0.012	0
5	Ube2t	0	0.371205537603159	0.568	0.043	0
5	Depdc1a	0	0.369548909538637	0.484	0.014	0
5	Psmc3ip	0	0.368814859529033	0.644	0.088	0
5	C330027C09Rik	0	0.365999797122457	0.512	0.034	0
5	Mxd3	0	0.365741528937174	0.473	0.015	0
5	Cenpp	0	0.362059000514538	0.552	0.04	0
5	Spag5	0	0.361832744300897	0.509	0.02	0
5	Brca2	0	0.361565468058469	0.576	0.088	0
5	Blm	0	0.361401571175473	0.626	0.088	0
5	Wdr76	0	0.360864754327017	0.562	0.08	0
5	Vrk1	0	0.360183122617942	0.709	0.17	0
5	Exo1	0	0.358626567963922	0.489	0.015	0
5	Trip13	0	0.355926166661242	0.554	0.035	0
5	Gjc1	0	0.352971666447908	0.715	0.223	0
5	Rfc2	0	0.35017071841561	0.746	0.214	0
5	Cenps	0	0.34943723278105	0.567	0.048	0
5	Pola1	0	0.344399934858337	0.619	0.145	0
5	Chaf1a	0	0.338177538977208	0.522	0.034	0
5	Arl6ip6	0	0.337582799868	0.709	0.225	0
5	D030056L22Rik	0	0.336691014879825	0.715	0.215	0
5	Cdc6	0	0.33420321878395	0.379	0.014	0
5	Spdl1	0	0.333014897579015	0.476	0.025	0
5	Exosc8	0	0.332475028616721	0.767	0.229	0
5	Ddx39	0	0.33244017182896	0.722	0.214	0
5	Rad18	0	0.330348494692139	0.591	0.07	0
5	E2f8	0	0.328319486664729	0.442	0.015	0
5	Cdt1	0	0.323989488046652	0.435	0.029	0
5	Mcm10	0	0.323771657346046	0.468	0.013	0
5	Cep55	0	0.322324675912196	0.473	0.013	0
5	Ccne1	0	0.322119529343194	0.421	0.064	0
5	Rfc5	0	0.319837888673857	0.576	0.058	0
5	Kif22	0	0.317805974038233	0.564	0.084	0
5	Jpt2	0	0.312864110266187	0.63	0.128	0
5	Wee1	0	0.312810863384801	0.582	0.089	0
5	Kif18a	0	0.312202183143983	0.529	0.052	0
5	Kif20a	0	0.310731460574293	0.473	0.025	0
5	Dck	0	0.310639591381199	0.623	0.134	0
5	Hist1h4i	0	0.306673816247657	0.52	0.083	0
5	Ttk	0	0.304793102228701	0.47	0.016	0
5	Cdc45	0	0.304049771984274	0.483	0.019	0
5	Pole	0	0.303162493057019	0.494	0.032	0
5	Cdc25a	0	0.29665061988049	0.57	0.121	0
5	Cdkn2c	0	0.296030418977087	0.47	0.068	0
5	Ska2	0	0.292484970691486	0.608	0.126	0
5	Ppil1	0	0.291033143776733	0.647	0.151	0
5	Rnf168	0	0.286752890831255	0.641	0.181	0
5	Foxm1	0	0.286220902076063	0.451	0.02	0
5	Syce2	0	0.284824466117634	0.482	0.064	0
5	Mdc1	0	0.284354753536239	0.557	0.093	0
5	Skp2	0	0.282598181665579	0.536	0.097	0
5	Mis18a	0	0.280701798714884	0.519	0.045	0
5	Diaph3	0	0.27992550194069	0.463	0.037	0
5	Zwilch	0	0.27780506048752	0.467	0.03	0
5	Ska1	0	0.277013855738083	0.414	0.009	0
5	Rpa1	0	0.276259600814753	0.533	0.087	0
5	Chaf1b	0	0.275542900804138	0.42	0.035	0
5	Brip1	0	0.273951993060976	0.409	0.012	0
5	Nup62	0	0.273214806469433	0.581	0.124	0
5	Kifc1	0	0.273198057740399	0.4	0.015	0
5	E2f1	0	0.272561856015573	0.409	0.042	0
5	Hspa14	0	0.27241627215576	0.69	0.208	0
5	Haus3	0	0.269719758801404	0.585	0.128	0
5	Mms22l	0	0.268299496650227	0.471	0.042	0
5	Asf1b	0	0.26729546783351	0.435	0.017	0
5	Prim2	0	0.26684958685138	0.519	0.07	0
5	Bard1	0	0.26640299934445	0.413	0.016	0
5	Pold3	0	0.264144403315115	0.602	0.146	0
5	Zgrf1	0	0.264055849437648	0.469	0.06	0
5	Cdca5	0	0.263795877547512	0.408	0.012	0
5	Tcf19	0	0.255518170464952	0.355	0.011	0
5	Gins2	0	0.252033442564217	0.659	0.144	0
5	Ung	0	0.25150522732714	0.312	0.036	0
5	Wdhd1	0	0.251351921800836	0.442	0.04	0
5	Ndc1	0	0.250657166628753	0.646	0.163	0
5	Mns1	1.0667901756781e-307	0.288691589004171	0.739	0.234	3.31270353253322e-303
5	H1fx	3.82661880707521e-307	0.545119274490651	0.848	0.369	1.18827993816107e-302
5	Suz12	3.12601885444332e-306	0.365757202370272	0.822	0.321	9.70722634870283e-302
5	Pole3	5.350881632403e-306	0.344709045445498	0.81	0.304	1.6616092733101e-301
5	Rfc1	3.88902322252324e-304	0.436285330004562	0.843	0.358	1.20765838129014e-299
5	Ipo5	2.27670982714863e-302	0.368808645001168	0.797	0.308	7.06986702624464e-298
5	Rad50	9.88586698733676e-295	0.266905309903216	0.661	0.199	3.06985827557768e-290
5	Lsm8	1.59609866287036e-294	0.387377033146863	0.887	0.401	4.95636517781134e-290
5	Cse1l	5.30992562663708e-294	0.272680154724402	0.759	0.269	1.64889120483961e-289
5	Rpa3	1.19125888961624e-293	0.307955035941244	0.801	0.301	3.69921622992531e-289
5	Ckap5	5.13165154034257e-293	0.505421473270453	0.82	0.36	1.59353175282258e-288
5	Mrpl18	9.06947240590913e-290	0.348056234410121	0.843	0.357	2.81634326620696e-285
5	Cep295	2.62809350069559e-288	0.257762196681782	0.703	0.228	8.16101874771002e-284
5	Tubb4b	9.31300624366767e-288	0.586469216645192	0.822	0.361	2.89196782884612e-283
5	Pa2g4	1.97720996650129e-285	0.387081246783463	0.873	0.393	6.13983010897647e-281
5	Casp8ap2	2.85300665294917e-285	0.340041131857537	0.736	0.261	8.85944155940306e-281
5	Cntln	5.75639939859618e-285	0.364346739013552	0.803	0.313	1.78753470524607e-280
5	Srsf7	2.38937477209398e-284	0.418748194343393	0.929	0.48	7.41972547978343e-280
5	Hmgn1	5.49696281155577e-282	0.551320863921105	0.982	0.726	1.70697186187241e-277
5	Hpf1	1.37580147721227e-279	0.322098934596046	0.864	0.381	4.27227632718726e-275
5	Baz1b	3.01868310924354e-279	0.401721067956788	0.855	0.369	9.37391665913396e-275
5	Raly	1.05205253064304e-276	0.374776440983779	0.881	0.401	3.26693872340582e-272
5	Larp7	1.10226780520614e-276	0.308150652866364	0.823	0.328	3.42287221550662e-272
5	Ybx1	6.11442300964908e-276	0.533611955877353	0.982	0.762	1.89871177718633e-271
5	Supt16	8.34525590266902e-274	0.469046685485518	0.918	0.485	2.59145231545581e-269
5	Prdx4	9.48899509511144e-272	0.357558301771547	0.828	0.352	2.94661764688495e-267
5	Snrpd1	1.86178687632015e-268	0.471625770211611	0.953	0.601	5.78140678703695e-264
5	Rbm3	8.70614091959756e-267	0.575862709678408	0.98	0.702	2.70351793976263e-262
5	Smc3	1.72260165765833e-265	0.444195230182568	0.925	0.5	5.3491949275264e-261
5	Lsm6	1.99704841510987e-265	0.353985198585123	0.899	0.435	6.20143444344068e-261
5	Hnrnpf	1.09544855388545e-263	0.470254239276296	0.958	0.588	3.40169639438049e-259
5	G2e3	2.24592882614833e-260	0.337151603110077	0.774	0.305	6.9742827838384e-256
5	Kpnb1	3.09917838389454e-260	0.330847346087888	0.835	0.367	9.62387863550773e-256
5	Lsm4	7.37654517874888e-260	0.399661191725369	0.918	0.482	2.29063857435689e-255
5	Dpy30	1.77725279587378e-258	0.298330212669854	0.818	0.338	5.51890310702685e-254
5	Gapdh	2.00090679911983e-257	0.536662514135307	0.959	0.614	6.2134158833068e-253
5	Mettl9	6.65507506626327e-257	0.362024214172452	0.888	0.431	2.06660046032673e-252
5	Kmt5a	1.59604324730278e-254	0.34623994433518	0.807	0.339	4.95619309584932e-250
5	Lsm5	1.90101924924169e-254	0.396460187010817	0.917	0.488	5.90323507467021e-250
5	Hnrnpab	4.62170394304912e-250	0.528786260883902	0.97	0.66	1.43517772543504e-245
5	Snrnp40	1.5454660848516e-249	0.255864452292534	0.784	0.31	4.79913583328967e-245
5	Trim28	4.80615637421877e-247	0.305003065734748	0.874	0.4	1.49245573888615e-242
5	Syne2	1.22618741211367e-246	0.29049944410877	0.781	0.302	3.80767977083658e-242
5	Eif4a3	2.47106039857645e-245	0.329982002287411	0.82	0.361	7.67338385569946e-241
5	H2afy2	2.4809315048001e-245	0.25046996962371	0.782	0.301	7.70403660185576e-241
5	Ak2	6.26497764025921e-244	0.269645008969475	0.759	0.296	1.94546350662969e-239
5	Nudcd2	3.17710981825695e-243	0.265997633547855	0.77	0.299	9.86587911863332e-239
5	Nsd2	1.92344677707687e-242	0.379623504185186	0.916	0.468	5.97287927685682e-238
5	Naa50	9.44589208483818e-242	0.352835161953623	0.892	0.446	2.9332328691048e-237
5	Ndufaf2	1.13550634788548e-240	0.260030730803087	0.777	0.3	3.52608786208878e-236
5	Ptges3	1.81956990908026e-239	0.456474167116112	0.96	0.617	5.65031043866694e-235
5	Nap1l1	8.7743991605111e-239	0.509015057637898	0.98	0.703	2.72471417131351e-234
5	Ppp1cc	1.36719653800455e-235	0.334970081571522	0.904	0.457	4.24555540946553e-231
5	Med30	4.17473847649011e-235	0.257369111780368	0.782	0.317	1.29638153910447e-230
5	Pbdc1	2.60786270051352e-234	0.285579872883042	0.767	0.311	8.09819604390464e-230
5	Hist1h1e	9.10394937921739e-234	0.55418621938614	0.608	0.223	2.82704940072838e-229
5	Set	7.90430304490459e-228	0.499975956762226	0.987	0.755	2.45452322453422e-223
5	Cenpx	1.63861415114251e-227	0.258274483820692	0.797	0.328	5.08838852354284e-223
5	Pgk1	1.94119256236608e-227	0.273310213848072	0.83	0.361	6.02798526391538e-223
5	Rbbp4	1.35192171109303e-225	0.372554064961255	0.936	0.529	4.19812248945719e-221
5	Nudc	2.96473016689746e-225	0.339848029382801	0.886	0.465	9.20637658726668e-221
5	Rbm15	4.20136148563799e-225	0.269249736441207	0.784	0.319	1.30464878213517e-220
5	Phf5a	1.81859967113615e-221	0.269783540986914	0.855	0.399	5.64729755877909e-217
5	H2afy	1.62681480620636e-220	0.41541334046028	0.96	0.589	5.05174801771261e-216
5	Clic1	1.37294643126916e-219	0.310750193481232	0.749	0.306	4.26341055302013e-215
5	Erh	7.11353808268516e-219	0.299353249536254	0.835	0.386	2.20896698081622e-214
5	Rif1	5.93462893677188e-217	0.357141840920392	0.864	0.42	1.84288032373577e-212
5	Ptma	1.06702629151193e-216	0.397820365805652	1	0.976	3.313436743032e-212
5	Snrpb	2.37883760098335e-216	0.369535086677403	0.94	0.573	7.38700440233358e-212
5	Odc1	3.03433263898204e-216	0.379597072856466	0.907	0.487	9.42251314383094e-212
5	Ctcf	4.89828507603266e-216	0.350783874548014	0.885	0.461	1.52106446466042e-211
5	Hmgb3	5.5699178049549e-215	0.405449325059651	0.94	0.55	1.72962657597264e-210
5	Tcerg1	2.25420758123078e-213	0.287937153467925	0.817	0.368	6.99999080199596e-209
5	Nop56	3.86697819376679e-213	0.315091031013672	0.883	0.428	1.2008127385104e-208
5	Ybx3	1.17456531695384e-211	0.339992549894782	0.893	0.458	3.64737767873677e-207
5	Anapc11	1.67505864555235e-211	0.299547165342459	0.873	0.433	5.20155961203371e-207
5	G3bp1	3.32600873798391e-208	0.345489230294521	0.899	0.494	1.03282549340614e-203
5	Txnl1	4.76414865170699e-207	0.275726088661305	0.864	0.429	1.47941108081457e-202
5	Acat1	3.94738971325977e-204	0.299290088219098	0.871	0.427	1.22578292765856e-199
5	Cycs	1.23186665529325e-203	0.281502691254662	0.88	0.446	3.82531552468212e-199
5	Cdk4	3.16931229251825e-201	0.393793685270989	0.932	0.539	9.84166546195693e-197
5	Smc6	5.00394349784661e-199	0.317065096500404	0.893	0.486	1.55387457438631e-194
5	Txn1	3.50973580875727e-198	0.375504862132145	0.941	0.593	1.0898782606934e-193
5	Hnrnpa3	1.90270078870548e-197	0.464836617161827	0.984	0.749	5.90845675916714e-193
5	Impdh2	4.22795978080715e-196	0.253001898390773	0.833	0.391	1.31290835073405e-191
5	Sf3b5	1.19656200395192e-195	0.286232352241195	0.875	0.46	3.7156839908719e-191
5	Nudt21	2.37227986194964e-195	0.272920794721104	0.905	0.483	7.36664065531222e-191
5	1810037I17Rik	1.40701125561053e-194	0.348946458344687	0.932	0.543	4.36919205204738e-190
5	Jpt1	6.15951800113314e-192	0.430224673557095	0.925	0.556	1.91271512489188e-187
5	Srsf3	1.63197359162166e-189	0.392892605852137	0.977	0.711	5.06776759406274e-185
5	Rnps1	2.33643981940815e-189	0.320656825254367	0.925	0.518	7.25534657120811e-185
5	Ppa1	1.61397864896563e-187	0.251396718598869	0.838	0.398	5.01188789863296e-183
5	Arpp19	2.76946624654746e-187	0.267628443639583	0.903	0.492	8.60002353540384e-183
5	Ppp1ca	4.23228042827386e-185	0.304903034230649	0.917	0.53	1.31425004139188e-180
5	Sumo2	7.3853172047025e-185	0.37834416708258	0.98	0.76	2.29336255157627e-180
5	Arl6ip1	1.13133876394497e-183	0.709190861081039	0.918	0.585	3.51314626367832e-179
5	Srsf2	4.70381660449251e-183	0.363744723751468	0.966	0.656	1.46067617019306e-178
5	Gspt1	3.62133058728128e-179	0.264996910803901	0.869	0.453	1.12453178726846e-174
5	Nolc1	4.32871063189053e-179	0.265488919951393	0.838	0.401	1.34419451252097e-174
5	Cbx5	2.1044881660078e-178	0.359026316529458	0.95	0.606	6.53506710190403e-174
5	Sap30	1.20202992144099e-177	0.326764727590983	0.826	0.386	3.73266351505071e-173
5	Sms	1.68856559560757e-177	0.319926376626181	0.868	0.437	5.24350274404017e-173
5	Nop58	2.78180262562599e-177	0.296142647663885	0.932	0.53	8.63833169335638e-173
5	Pfn1	5.89362711642568e-174	0.385911710502333	0.96	0.621	1.83014802846367e-169
5	Ddah2	2.26536439986848e-171	0.27488461402845	0.861	0.439	7.0346360709116e-167
5	Cdv3	2.65360819112112e-171	0.27168492033825	0.893	0.487	8.24024951588842e-167
5	Stmn1	6.96942003579465e-170	0.451841132782064	0.984	0.743	2.16421400371531e-165
5	Ncl	3.08805761429918e-169	0.430931965740976	0.986	0.754	9.58934530968325e-165
5	Nrgn	2.08985986751862e-168	0.449317718417147	0.648	0.264	6.48964184660558e-164
5	Ppig	3.77862066077684e-168	0.307188964574349	0.932	0.56	1.17337507379103e-163
5	Psat1	4.26411842713932e-168	0.466880128054199	0.951	0.618	1.32413669517957e-163
5	Smarca5	3.1584458427817e-164	0.346436064877259	0.951	0.59	9.80792187559001e-160
5	Cbx1	2.37806904555885e-163	0.353857359861518	0.953	0.626	7.3846178071739e-159
5	Hsp90aa1	2.47281011312866e-163	0.37949768688823	0.983	0.778	7.67881724429842e-159
5	Zfp91	1.04690419665983e-162	0.297793758019206	0.935	0.563	3.25095160188777e-158
5	Smarcc1	4.28905361213668e-162	0.310893362903362	0.917	0.531	1.3318798181768e-157
5	Cbx3	9.28462531336681e-162	0.428398685065377	0.981	0.719	2.8831546985598e-157
5	Srsf9	1.13325511475515e-161	0.27385459895495	0.913	0.524	3.51909710784916e-157
5	Hspd1	1.09032131518923e-160	0.344547776354854	0.95	0.611	3.38577478005713e-156
5	Nes	6.77202789791957e-160	0.302905936311945	0.409	0.126	2.10291782314096e-155
5	Hdgf	7.56365254614227e-160	0.348083474495539	0.943	0.605	2.34874102515356e-155
5	Npm3	6.88603844342886e-158	0.262737898428783	0.771	0.358	2.13832151783797e-153
5	Hmgn5	9.25741201189421e-158	0.363105271315474	0.927	0.567	2.87470415205351e-153
5	Scaf11	1.38104311552554e-156	0.259838895556183	0.886	0.487	4.28855318664145e-152
5	Rdx	1.95853458092866e-155	0.317512375255524	0.957	0.619	6.08183743415777e-151
5	Snu13	1.45910588648329e-151	0.253917133935179	0.926	0.565	4.53096150929655e-147
5	Npm1	7.85558507901696e-150	0.38504460778755	0.982	0.795	2.43939483458714e-145
5	Nol7	1.15010088067642e-145	0.25255015383325	0.926	0.56	3.57140826476447e-141
5	Mdk	4.93422602103008e-144	0.28727755899529	0.784	0.382	1.53222520631047e-139
5	Snrpf	6.97030395114084e-144	0.328938138471041	0.968	0.711	2.16448848594777e-139
5	Srsf10	7.93437531375898e-144	0.279388845035202	0.949	0.591	2.46386156618158e-139
5	Ube2i	2.64295528156055e-143	0.259294731413123	0.952	0.601	8.20716903582998e-139
5	Pdap1	1.74322201438187e-142	0.359071027891252	0.971	0.666	5.41322732126002e-138
5	Myh10	2.27299354919603e-142	0.266911262781381	0.845	0.438	7.05832686831845e-138
5	Eif5a	1.16912962781107e-141	0.317439949675255	0.954	0.635	3.6304982332417e-137
5	Ssb	1.36908798149587e-140	0.271227276269778	0.966	0.652	4.25142890893914e-136
5	Ccnd1	3.30105114407234e-139	0.43110032474239	0.856	0.463	1.02507541176878e-134
5	Hnrnpa0	1.57396868251455e-132	0.310976942546853	0.974	0.724	4.88764494981244e-128
5	Bzw1	3.21523367158868e-132	0.259575892873416	0.934	0.569	9.98426512038432e-128
5	Snrpe	8.44025122331418e-132	0.354181412228699	0.981	0.759	2.62095121237575e-127
5	Hsp90b1	3.59657755371594e-130	0.324711905436373	0.93	0.601	1.11684522775541e-125
5	Cnbp	2.46125872891897e-126	0.252300843527709	0.946	0.613	7.64294673091207e-122
5	Hint1	5.41479974863938e-125	0.316063056265972	0.976	0.732	1.68145776594499e-120
5	Pcbp2	1.0735540277241e-124	0.28465562308071	0.974	0.719	3.33370732229164e-120
5	Anp32a	1.70687507134111e-124	0.271456820576743	0.94	0.596	5.30035915903556e-120
5	Eif3a	3.30365845916384e-121	0.29198699849241	0.953	0.626	1.02588506132415e-116
5	Pbrm1	3.52078659902331e-120	0.274218702352526	0.944	0.629	1.09330986259471e-115
5	Fgfbp3	1.68687295430548e-119	0.265235427921045	0.595	0.271	5.23824658500479e-115
5	H3f3b	2.58824101864761e-119	0.418963185498467	0.979	0.803	8.03726483520643e-115
5	Snrpg	4.33768858774389e-118	0.270670191504452	0.964	0.705	1.34698243715211e-113
5	Rps27l	1.59557308543932e-115	0.296869151810119	0.944	0.64	4.95473310221471e-111
5	Tceal9	6.70111855965696e-111	0.286077782391084	0.945	0.629	2.08089834633028e-106
5	Serbp1	2.8230427366324e-110	0.291493887769285	0.992	0.803	8.76639461006461e-106
5	Atp5g2	8.4809817583069e-109	0.275914402733224	0.971	0.724	2.63359926540704e-104
5	Prdx1	4.14076364280983e-103	0.254531858363095	0.966	0.704	1.28583133400174e-98
5	Calm2	4.89543209436342e-101	0.29384312396521	0.973	0.754	1.52017852826267e-96
5	Gng5	7.16359690296518e-101	0.25806618678336	0.952	0.654	2.22451174627778e-96
5	Eef1b2	6.74383505158535e-96	0.284768590082903	0.981	0.776	2.0941630985688e-91
5	Gm10076	1.15895003513178e-93	0.279188971102245	0.733	0.401	3.5988875440947e-89
5	Hnrnpu	1.75722204595606e-91	0.264881905284623	0.981	0.77	5.45670161930735e-87
5	Psip1	2.81609232144688e-88	0.267347346420354	0.978	0.743	8.744811485789e-84
5	Gnai2	1.76920969003023e-86	0.349656795776277	0.941	0.617	5.49392685045089e-82
5	Mif	2.39429132146786e-77	0.276954359980528	0.971	0.752	7.43499284055414e-73
5	Cfl1	8.49474956997003e-73	0.254974772953278	0.976	0.74	2.63787458396279e-68
5	Slc25a5	7.66185206478312e-68	0.264862162987374	0.966	0.729	2.3792349216771e-63
5	Uba52	1.44830590533023e-57	0.269038152076499	0.901	0.618	4.49742432782196e-53
6	Grik1	0	0.939638421289386	0.586	0.152	0
6	Ntn1	3.77745928654476e-220	0.615941403377334	0.511	0.165	1.17301443225074e-215
6	Dlx1	7.56911984517232e-176	0.750850430953015	0.601	0.278	2.35043878552136e-171
6	P4ha3	1.2701048245161e-169	0.462568360482089	0.356	0.1	3.94405651156985e-165
6	Cdk6	3.00280802118238e-147	0.57748904960121	0.719	0.397	9.32461974817764e-143
6	Mark1	4.88899180826602e-137	0.583495206007273	0.541	0.259	1.51817862622085e-132
6	Foxa2	7.23300954529619e-137	0.317527406416916	0.261	0.065	2.24606645410082e-132
6	Rorb	2.58865297802459e-136	0.481929373590212	0.723	0.387	8.03854409265975e-132
6	Ptprz1	5.17977440211885e-135	0.618918134903843	0.834	0.531	1.60847534508997e-130
6	Ckb	1.71896662990779e-125	0.605087561521319	0.896	0.687	5.33790707585265e-121
6	Meis2	1.85637877761544e-124	0.572605743928011	0.546	0.248	5.76461301812924e-120
6	Pcdh8	2.01125009337669e-123	0.857423398123532	0.385	0.143	6.24553491496263e-119
6	Dlx2	2.31657420466152e-123	0.544030150057185	0.551	0.276	7.19365787773542e-119
6	Fgf15	2.77661685385213e-110	0.779757373644875	0.323	0.114	8.62222831626702e-106
6	Tmem47	4.06468021698347e-106	0.47132849134576	0.807	0.562	1.26220514777988e-101
6	Id4	6.73743922758642e-101	0.626421457558374	0.716	0.447	2.09217700334241e-96
6	Atp1b1	6.41183934585897e-99	0.606736992172532	0.811	0.592	1.99106847206959e-94
6	Nr2f2	8.23879654625444e-99	0.387318985364338	0.406	0.173	2.55839349150839e-94
6	Cpeb3	7.03574358720413e-93	0.327203778340604	0.357	0.148	2.1848094561345e-88
6	Prrx1	1.72894054333754e-90	0.480525724968538	0.546	0.286	5.36887906922606e-86
6	Tenm3	2.90390914020058e-90	0.409001499728377	0.698	0.443	9.01750905306488e-86
6	Btg1	1.08820343583395e-88	0.556919396917447	0.845	0.633	3.37919812929516e-84
6	Wls	1.0467421548574e-86	0.434252118805649	0.778	0.546	3.25044841347868e-82
6	Zfp536	1.11346258290314e-84	0.252742139694643	0.283	0.105	3.45763535868913e-80
6	Sez6	2.45360255854519e-83	0.462483081088017	0.696	0.433	7.61917202505038e-79
6	Jak2	1.16163290201979e-80	0.32443006057502	0.601	0.371	3.60721865064206e-76
6	Sfrp2	2.94996933698939e-80	0.327121393472324	0.402	0.199	9.16053978215314e-76
6	Sox21	6.55814376474046e-80	0.383354755902688	0.466	0.232	2.03650038326485e-75
6	Ppp3ca	9.19696301792376e-79	0.392066148138968	0.777	0.574	2.85593292595587e-74
6	Tcf7l2	2.65761375001278e-78	0.333781285443865	0.708	0.474	8.25268797791469e-74
6	Peg10	1.84087916785753e-75	0.515495546135019	0.659	0.419	5.71648207994799e-71
6	Hes5	2.56260422857486e-75	0.529181245531241	0.325	0.14	7.95765491099353e-71
6	Tfdp2	3.87555345699877e-72	0.369832319230544	0.649	0.432	1.20347561500183e-67
6	Ephb2	4.92014948737524e-70	0.363433890700948	0.507	0.298	1.52785402031463e-65
6	Cfap20	1.52531175513729e-67	0.325435860111677	0.791	0.601	4.73655059322784e-63
6	Fabp7	9.33255376405046e-67	0.59472559711775	0.913	0.782	2.89803792035059e-62
6	Pon2	1.41092146358933e-66	0.286745984869749	0.425	0.231	4.38133442088396e-62
6	Slc22a23	1.93067462916024e-65	0.287052967569565	0.394	0.204	5.99532392593129e-61
6	Fez1	4.43670552442234e-65	0.316080271448262	0.839	0.651	1.37773016649887e-60
6	Otud1	4.99083835935789e-63	0.320235397407213	0.255	0.105	1.54980503573141e-58
6	Ascl1	3.07093806112977e-61	0.476204668177078	0.626	0.403	9.53618396122626e-57
6	Pou3f3	3.55072954700098e-60	0.343435069931198	0.69	0.458	1.10260804623022e-55
6	Tubb2b	1.48115980587414e-58	0.321675468251766	0.896	0.754	4.59944554518098e-54
6	Foxg1	1.31030747980704e-57	0.257786481425745	0.392	0.207	4.0688978170448e-53
6	Arhgap5	1.11338668434027e-56	0.259306314622579	0.819	0.626	3.45739967088184e-52
6	Stox2	5.72827403306321e-54	0.281225371453772	0.781	0.606	1.77880093548712e-49
6	Rab6a	7.11271347480541e-54	0.332770947961205	0.691	0.524	2.20871091533132e-49
6	Zfp516	2.97365243788692e-53	0.279279692011404	0.486	0.308	9.23408291537025e-49
6	Psat1	6.66333131844452e-53	0.289169555786046	0.808	0.632	2.06916427431658e-48
6	Ednrb	6.99311579869597e-53	0.276747436635563	0.73	0.522	2.17157224896906e-48
6	Gsk3b	7.83335609782808e-53	0.304492435906107	0.894	0.754	2.43249206905855e-48
6	Notch2	1.78583405587861e-51	0.306255461687244	0.713	0.515	5.54555049371984e-47
6	Ccnd2	1.99900070075663e-51	0.412291958246394	0.653	0.452	6.20749687605956e-47
6	Kat6b	3.78323307777741e-51	0.250845552541582	0.63	0.453	1.17480736764222e-46
6	Kif1b	1.24126805896777e-50	0.326013508626714	0.9	0.743	3.85450970351263e-46
6	Sox1	4.65726444710457e-50	0.25658481654975	0.709	0.504	1.44622032875938e-45
6	Rbm24	1.2469486478222e-47	0.261871890305684	0.396	0.22	3.87214963608228e-43
6	Flrt2	1.6005306520751e-47	0.295106046017613	0.283	0.141	4.97012783388882e-43
6	Fjx1	9.58465065929256e-47	0.319642930553051	0.72	0.515	2.97632156923012e-42
6	Btbd7	2.28345728930273e-44	0.268359539610189	0.679	0.514	7.09081992047177e-40
6	Celf2	2.17071409470988e-43	0.289523056639129	0.375	0.212	6.7407184783026e-39
6	Eml5	5.67896693750286e-43	0.257791933106132	0.568	0.399	1.76348960310276e-38
6	Epha3	1.84692517746292e-42	0.418200232045051	0.419	0.262	5.7352567535756e-38
6	Enpp2	2.06312451062824e-42	0.29612089874372	0.317	0.171	6.40662054285388e-38
6	Nme7	6.36250277524867e-42	0.322046870554442	0.554	0.398	1.97574798679797e-37
6	Mest	1.03492299610623e-41	0.458095979256399	0.488	0.323	3.21374637980866e-37
6	Pbx1	7.33332025868752e-41	0.308635272894306	0.89	0.755	2.27721593993023e-36
6	Bach2	1.06590734053652e-40	0.250643839109441	0.503	0.345	3.30996206456806e-36
6	Wwtr1	3.96607444681252e-38	0.255234591585151	0.675	0.513	1.23158509796869e-33
6	Rnd3	5.88501736726417e-37	0.338695847306441	0.459	0.31	1.82747444305654e-32
6	Vcam1	1.4911108748306e-31	0.262960370350317	0.478	0.332	4.63034659961147e-27
6	Plpp3	2.29440636432398e-31	0.332120773499799	0.422	0.284	7.12482008313526e-27
6	Slc1a3	3.8354087129249e-31	0.433809083129694	0.332	0.204	1.19100946762457e-26
6	Frat2	2.58159033679761e-30	0.359903161918975	0.303	0.185	8.01661247285763e-26
6	Epcam	4.19884288265484e-30	0.343945183776366	0.539	0.398	1.30386668035081e-25
6	Rmst	3.52486824440529e-28	0.362735241778223	0.475	0.334	1.09457733593518e-23
6	Ddit4l	7.66871574703029e-25	0.273416964963759	0.307	0.193	2.38136630092532e-20
6	Dpysl3	1.82342669475074e-24	0.271918722425265	0.496	0.374	5.66228691520949e-20
6	Pdlim3	4.36222229776012e-14	0.29896316899953	0.493	0.392	1.35460089012345e-09
7	Meg3	0	2.69489592033173	0.684	0.259	0
7	Gria2	2.70921698562757e-297	1.89883528480426	0.584	0.177	8.4129315054693e-293
7	Snhg11	1.16533092395152e-261	2.16809781630328	0.291	0.042	3.61870211814666e-257
7	Celf4	2.38648660869491e-187	1.46553291427503	0.574	0.252	7.41075686598029e-183
7	Miat	5.84420950640396e-161	1.18477885424309	0.304	0.074	1.81480237802362e-156
7	Ank3	4.70290991972569e-152	1.28056193745089	0.381	0.124	1.46039461737242e-147
7	Tenm1	2.36357240960899e-128	1.23304040815581	0.318	0.098	7.3396014035588e-124
7	mt-Co3	2.82701529188428e-111	0.502366664334278	0.99	0.987	8.77873058588824e-107
7	mt-Atp6	5.07303596244022e-96	0.464203009417504	0.985	0.983	1.57532985741656e-91
7	AC149090.1	1.04148955094496e-92	1.28999034664049	0.639	0.557	3.23413750254939e-88
7	Myt1l	1.99244282504257e-89	1.08243972912075	0.402	0.197	6.18713270460468e-85
7	mt-Co2	5.71220783217611e-85	0.43426712852722	0.968	0.965	1.77381189812565e-80
7	Ncam1	4.24467881543569e-83	1.10029122840504	0.5	0.313	1.31810011255725e-78
7	Nrxn1	3.47907691088595e-79	1.06144103079799	0.385	0.193	1.08035775313742e-74
7	Epha5	8.87845515852773e-77	1.31280229492826	0.263	0.097	2.75702668037762e-72
7	mt-Co1	2.0138281618236e-74	0.446248075164511	0.976	0.97	6.25354059091081e-70
7	Map2	9.36230318709718e-73	0.887139184278729	0.612	0.508	2.90727600868929e-68
7	Stmn2	1.59992570469323e-67	0.93132839670129	0.286	0.115	4.96824929078389e-63
7	Apoe	7.84685945201943e-67	0.394950953769513	0.757	0.71	2.43668526563559e-62
7	Ahi1	3.48592337162781e-66	1.11508593493894	0.586	0.55	1.08248378459158e-61
7	Ank2	8.35303517999461e-64	1.12969434888589	0.468	0.323	2.59386801444373e-59
7	Mapt	1.24635768344982e-63	1.0019927069959	0.317	0.152	3.87031451441673e-59
7	Elavl3	4.03689067513478e-56	0.846798752387747	0.297	0.142	1.2535756613496e-51
7	mt-Nd1	6.69655548814956e-52	0.361585875851315	0.928	0.937	2.07948137573508e-47
7	mt-Cytb	7.8351468069533e-52	0.328110225382413	0.967	0.962	2.43304813796321e-47
7	Hap1	6.85240890082668e-49	0.994067458399006	0.313	0.173	2.12787853597371e-44
7	mt-Nd4	1.20894414216888e-47	0.358085626137429	0.915	0.93	3.75413424467704e-43
7	Ptprs	1.15208893560996e-43	0.852759330082393	0.596	0.64	3.57758177174959e-39
7	Auts2	4.78736340213418e-43	0.777894718513089	0.644	0.72	1.48661995726473e-38
7	Tubb3	1.55257017851595e-42	0.874400628072654	0.292	0.154	4.82119617534558e-38
7	Map1b	4.21083017544377e-42	0.507984449500923	0.736	0.735	1.30758909438055e-37
7	Rab3c	1.75007921342322e-41	0.906547039458767	0.329	0.201	5.43452098144312e-37
7	Xist	7.24630908941272e-40	0.273570018598358	0.265	0.607	2.25019636153533e-35
7	Adgrl3	1.29257555561917e-39	0.977480272140037	0.318	0.197	4.0138348728642e-35
7	Malat1	1.46467193647067e-38	0.367061818896855	0.999	1	4.54824576432237e-34
7	Rtn1	3.33609077139833e-38	0.877949325464214	0.483	0.392	1.03595626724232e-33
7	Negr1	6.53250788894562e-35	0.925234400490335	0.286	0.173	2.02853967475428e-30
7	mt-Nd4l	1.84990753655633e-34	0.60597704118087	0.678	0.777	5.74451787326838e-30
7	Ttc3	3.39018692873176e-34	0.453553068287249	0.705	0.79	1.05275474697907e-29
7	Ube3a	1.1820130871235e-33	0.837854988289238	0.594	0.692	3.6705052394446e-29
7	Ptprd	1.94914200310314e-29	0.901007914942455	0.338	0.242	6.05267066223617e-25
7	mt-Nd2	6.13796591414906e-28	0.2848648798428	0.873	0.919	1.90602255532071e-23
7	Rmst	1.32217130336335e-27	0.806732465604813	0.421	0.34	4.10573854833422e-23
7	Tsix	3.92860270126118e-26	0.593474574798584	0.23	0.5	1.21994899682263e-21
7	Pcsk1n	5.90162360106889e-26	0.663387555926419	0.293	0.187	1.83263117683992e-21
7	Kcnq1ot1	7.72040168614072e-26	0.734276657497325	0.61	0.685	2.39741633559728e-21
7	Aplp1	1.17509264787013e-24	0.768163446461528	0.264	0.171	3.6490151994311e-20
7	Snrnp70	1.41138414680964e-23	0.576071843191864	0.611	0.755	4.38277119108797e-19
7	Copa	2.55004141134149e-23	0.256549077121652	0.221	0.473	7.91864359463874e-19
7	Slc24a5	1.20500527319931e-22	0.776155830124384	0.532	0.6	3.74190287486583e-18
7	Nudt3	1.72245042810345e-22	0.26033129277007	0.204	0.441	5.34872531438963e-18
7	Thsd7a	5.55062483151381e-22	0.777618225199009	0.328	0.247	1.72363552892998e-17
7	Son	9.30643378344302e-22	0.37161516503657	0.71	0.844	2.88992688277256e-17
7	Lztfl1	1.00114884955079e-21	0.274644744369175	0.229	0.477	3.10886752251006e-17
7	Nisch	1.29867868482354e-21	0.664453186898643	0.571	0.691	4.03278691998253e-17
7	Cadm1	1.94521107336834e-21	0.842906575412741	0.383	0.331	6.04046394613071e-17
7	Fbxw2	2.51085864228819e-21	0.263081427118533	0.18	0.388	7.79696934189753e-17
7	Brd1	9.89717737798124e-21	0.259835916539607	0.22	0.46	3.07337049118452e-16
7	Prkacb	1.51939715670399e-20	0.252726793796162	0.167	0.363	4.71818399071291e-16
7	Supt5	2.90502959992858e-20	0.25218122318826	0.217	0.452	9.02098841665823e-16
7	Ap1ar	6.09447544309677e-20	0.253635513034549	0.145	0.325	1.89251745934484e-15
7	Dnmt3a	1.22322171216586e-19	0.251227378664906	0.19	0.398	3.79847038278863e-15
7	Tnpo3	1.46830878980624e-19	0.277617792173916	0.198	0.413	4.55953928498533e-15
7	Nudcd3	2.7477384747739e-19	0.289583200374802	0.256	0.515	8.5325522857154e-15
7	Zfp445	4.0991290716119e-19	0.262689824411131	0.218	0.444	1.27290255060764e-14
7	Snrpn	4.19564685830068e-19	0.262273249336522	0.237	0.473	1.30287421890811e-14
7	Ylpm1	8.72121468702025e-19	0.252692106147217	0.21	0.426	2.7081987967604e-14
7	Rufy3	1.52618330673056e-18	0.829531961323417	0.384	0.35	4.73925702239041e-14
7	Csnk1g1	1.80491076217659e-18	0.252813965556145	0.165	0.349	5.60478938978697e-14
7	mt-Nd3	4.84076294388228e-18	0.256687956215271	0.822	0.898	1.50320211696376e-13
7	Rbmx	5.79548464394981e-18	0.260416890007538	0.231	0.459	1.79967184648574e-13
7	Fbxl5	5.83569895230142e-18	0.253656738493546	0.156	0.333	1.81215959565816e-13
7	Peg3	6.89852873708254e-18	0.866953407685433	0.356	0.309	2.14220012872624e-13
7	Kdm2a	7.59434099038285e-18	0.262846367796467	0.251	0.496	2.35827070774359e-13
7	Zbtb20	1.04321268576135e-17	0.355340075830712	0.751	0.823	3.23948835309472e-13
7	Atad2b	1.19290476664672e-17	0.258459550839591	0.2	0.403	3.70432717186805e-13
7	Emsy	3.10663227287732e-17	0.255102725129267	0.218	0.432	9.64702519696593e-13
7	Arglu1	3.55009668339071e-17	0.516329692593755	0.613	0.774	1.10241152309332e-12
7	Ppp3cb	3.97818719322379e-17	0.293719568124585	0.243	0.476	1.23534646911178e-12
7	Anapc5	4.81537681683323e-17	0.303702076875278	0.258	0.501	1.49531896293122e-12
7	Kif5c	4.84892039839616e-17	0.821869389947836	0.325	0.273	1.50573525131396e-12
7	Mycbp2	4.94590794665658e-17	0.825854044087651	0.471	0.527	1.53585279467527e-12
7	Ttc19	7.12465252930409e-17	0.288665854831695	0.196	0.395	2.2124183499248e-12
7	Ccdc174	7.73840638736908e-17	0.269354659609806	0.208	0.411	2.40300733546972e-12
7	March7	1.05415734178634e-16	0.260172919132528	0.254	0.496	3.27347479344911e-12
7	Nsd3	1.60815792380767e-16	0.254312662982208	0.208	0.409	4.99381280079996e-12
7	Ndn	1.8007305005784e-16	0.366879015460058	0.207	0.406	5.5918084234461e-12
7	Ldb1	2.27811571556482e-16	0.277453626492134	0.154	0.318	7.07423273154343e-12
7	Npepps	2.56344298803368e-16	0.265405572915555	0.245	0.475	7.96025951074097e-12
7	N4bp2	3.96380800763344e-16	0.255422452317182	0.17	0.344	1.23088130061041e-11
7	Pan3	4.14209720935354e-16	0.272388003950254	0.21	0.411	1.28624544642055e-11
7	Dlgap4	4.28945856866833e-16	0.268755176329965	0.142	0.297	1.33200556932858e-11
7	R3hdm2	5.27331334676962e-16	0.281343716665103	0.237	0.461	1.63752199357237e-11
7	Cnot1	6.49237777252304e-16	0.28182936435888	0.229	0.446	2.01607806970158e-11
7	Ppp4r3a	7.008176934735e-16	0.266473941385	0.246	0.474	2.17624918354326e-11
7	Zranb1	8.42123153936129e-16	0.258130812903102	0.254	0.489	2.61504502991786e-11
7	Pkn2	1.07942241216602e-15	0.258826257274559	0.273	0.516	3.35193041649913e-11
7	Asxl2	1.19921901248709e-15	0.273072011566863	0.196	0.385	3.72393479947615e-11
7	Cd47	1.30832178065629e-15	0.250992752154934	0.153	0.312	4.06273162547197e-11
7	Srpk1	1.37607117103183e-15	0.267802335426685	0.188	0.372	4.27311380740513e-11
7	Scmh1	1.79426636529897e-15	0.271496342404938	0.121	0.262	5.5717353441629e-11
7	Tet3	1.89475239381867e-15	0.276655033354018	0.212	0.413	5.88377460852511e-11
7	Pex3	3.71761354110655e-15	0.321647175805721	0.158	0.322	1.15443053291982e-10
7	Gatad2b	4.04454727896729e-15	0.25748581640681	0.278	0.526	1.25595326653771e-10
7	Arhgef12	5.65521934585391e-15	0.278793293462773	0.25	0.477	1.75611526346802e-10
7	Pgap1	6.71563398745013e-15	0.858591279482852	0.307	0.26	2.08540582212289e-10
7	Tmem63b	1.06605337801976e-14	0.307807869000966	0.21	0.405	3.31041555476475e-10
7	Snx27	1.43932881250018e-14	0.280521438608397	0.183	0.358	4.46954776145679e-10
7	Amn1	1.45290339290564e-14	0.272517374325157	0.181	0.352	4.5117009059899e-10
7	Rbm28	1.48297425000296e-14	0.278678403187049	0.202	0.389	4.6050799385342e-10
7	Mtf2	1.63622683188219e-14	0.256028210509757	0.21	0.4	5.08097518104378e-10
7	Lsamp	1.77097817135846e-14	0.682878616027705	0.255	0.193	5.49941851551944e-10
7	Ino80d	1.97649907044951e-14	0.288480240111856	0.202	0.389	6.13762256346687e-10
7	Map7d1	2.14201097483154e-14	0.258397544908493	0.16	0.318	6.65158668014439e-10
7	Epn1	2.80439883367088e-14	0.284407878682708	0.194	0.374	8.70849969819819e-10
7	Exoc5	3.44306168509122e-14	0.273887662200115	0.252	0.471	1.06917394507138e-09
7	Pds5a	3.70391622872467e-14	0.28677801756822	0.251	0.472	1.15017710650587e-09
7	D430042O09Rik	3.86093562203125e-14	0.256457750074288	0.153	0.304	1.19893633870936e-09
7	Hmgcs1	4.08800301995568e-14	0.279141463648378	0.234	0.428	1.26944757778684e-09
7	Safb	4.58403640253294e-14	0.266773893553974	0.254	0.477	1.42348082407855e-09
7	Ep400	5.0569615644084e-14	0.308871842520576	0.22	0.418	1.57033827459574e-09
7	Timm44	7.56176506350186e-14	0.291293284006629	0.173	0.335	2.34815490516923e-09
7	Pikfyve	8.99396738954222e-14	0.251689108338007	0.127	0.259	2.79289669347455e-09
7	Ilf3	9.5971638298028e-14	0.366868383258225	0.26	0.491	2.98020728406866e-09
7	BC005561	1.2345710509395e-13	0.293078941390103	0.271	0.499	3.83371348448242e-09
7	Trpm7	2.24007977227719e-13	0.274251494710496	0.243	0.445	6.95611971685234e-09
7	Itch	2.7063607885585e-13	0.273358221403595	0.283	0.517	8.4040621567107e-09
7	Trmt1	2.90053955459871e-13	0.270862633737437	0.142	0.283	9.00704547889538e-09
7	Pbx3	2.96727460913137e-13	0.281549481828069	0.146	0.285	9.21427784373565e-09
7	Orc4	3.30114990337289e-13	0.260790042958412	0.159	0.309	1.02510607949438e-08
7	Elavl2	3.57083326091461e-13	0.726335927738455	0.35	0.321	1.10885085251181e-08
7	Epb41	3.82432451540362e-13	0.29125192848646	0.179	0.341	1.18756749176829e-08
7	Gpc6	3.85340006255077e-13	0.251072311695214	0.194	0.362	1.19659632142389e-08
7	Dzip3	4.04271692024719e-13	0.274465972597707	0.174	0.332	1.25538488524436e-08
7	Itsn1	4.09765521572799e-13	0.272187381756416	0.173	0.329	1.27244487414001e-08
7	Grina	4.54772955151948e-13	0.326215256041639	0.181	0.344	1.41220645763334e-08
7	Ubr2	4.7078356626565e-13	0.259777570463915	0.197	0.371	1.46192420832472e-08
7	Ywhag	4.80987628245028e-13	0.292585673721154	0.316	0.576	1.49361088198929e-08
7	Mafg	5.3776272648929e-13	0.291217280202152	0.165	0.317	1.66991459456719e-08
7	Ireb2	5.5286032533704e-13	0.288384272051194	0.199	0.371	1.71679716826911e-08
7	Spast	6.42579985725888e-13	0.346766939355789	0.193	0.365	1.9954036296746e-08
7	Fcho2	6.67714146438136e-13	0.260729659102303	0.188	0.354	2.07345273893434e-08
7	Sbf2	7.34438289001647e-13	0.340698071222133	0.203	0.385	2.28065121883682e-08
7	Zmynd8	7.42075685015546e-13	0.266405982012239	0.195	0.363	2.30436762467878e-08
7	Kifap3	8.26982663654908e-13	0.344473716709297	0.227	0.422	2.56802926544759e-08
7	Hmgcr	9.408237649859e-13	0.293138969052273	0.241	0.44	2.92154003741071e-08
7	Slc4a7	9.80716485123724e-13	0.347620308063162	0.229	0.425	3.0454189012547e-08
7	Dot1l	1.10747405936709e-12	0.272524407428822	0.202	0.378	3.43903919655261e-08
7	Ppp6r3	1.18146155761659e-12	0.301074126120239	0.239	0.44	3.66879257486681e-08
7	Shprh	1.19222640085058e-12	0.281075828801756	0.17	0.324	3.7022206425613e-08
7	Myo5a	1.25962652629753e-12	0.286334989236902	0.155	0.299	3.9115182521117e-08
7	AI314180	1.36876715324155e-12	0.321343914906969	0.204	0.382	4.25043264096098e-08
7	Cdh2	1.52907283303143e-12	0.256097203021859	0.283	0.516	4.7482298684125e-08
7	Zwint	1.67669128282188e-12	0.373861370580358	0.219	0.406	5.20662944054679e-08
7	Kdm2b	1.69421164410664e-12	0.265994768189938	0.161	0.306	5.26103541844436e-08
7	Gdi1	1.70824946248488e-12	0.293760971133063	0.212	0.391	5.30462705585431e-08
7	Zfp638	2.03302538402583e-12	0.262303952911154	0.306	0.554	6.31315372501542e-08
7	Xrn1	2.1422620920051e-12	0.310747940814229	0.234	0.43	6.65236647430343e-08
7	Ascc3	2.67519361764742e-12	0.265940811050674	0.177	0.329	8.30727874088053e-08
7	Tbc1d23	2.73785766000138e-12	0.270755456460225	0.134	0.261	8.50186939160228e-08
7	Ap3d1	2.8644450123148e-12	0.303861712767659	0.182	0.34	8.89496109674114e-08
7	Ubp1	2.97611801654686e-12	0.285291842077524	0.147	0.283	9.24173927678298e-08
7	Kmt2c	3.03862258540584e-12	0.308332757489028	0.279	0.508	9.43583471446075e-08
7	Fubp1	3.06596010660232e-12	0.381281315211345	0.625	0.788	9.5207259190322e-08
7	Npdc1	3.09114978797733e-12	0.327100286171842	0.215	0.393	9.598947436606e-08
7	Inpp5f	3.35568388942147e-12	0.317722660115034	0.199	0.366	1.04204051818205e-07
7	4833420G17Rik	3.89438225335799e-12	0.284709925824969	0.188	0.35	1.20932252113526e-07
7	Rc3h2	6.40284678406337e-12	0.339439677926441	0.293	0.535	1.9882760118552e-07
7	Pak3	6.49010567996934e-12	0.566625128767027	0.376	0.338	2.01537251680088e-07
7	Rbm33	6.621066922807e-12	0.276463122827253	0.193	0.358	2.05603991153926e-07
7	Scaf8	7.92844846304781e-12	0.262842870852805	0.158	0.296	2.46202110123024e-07
7	Nr2c2	8.18752520692157e-12	0.276304253497218	0.194	0.357	2.54247220250536e-07
7	Ubr5	8.25443693003731e-12	0.325261813860741	0.244	0.443	2.56325029988448e-07
7	Chka	8.49496461943914e-12	0.326556009568897	0.219	0.4	2.63794136327443e-07
7	Ncoa1	8.7929066765898e-12	0.257345369912049	0.182	0.331	2.73046131028143e-07
7	R3hdm4	8.8355454212205e-12	0.364965168511228	0.256	0.466	2.7437019196516e-07
7	Ntm	9.05916600805553e-12	0.698860245449172	0.313	0.266	2.81314282048148e-07
7	Dpysl2	9.07351329954244e-12	0.314995771169764	0.34	0.609	2.81759808490691e-07
7	Ccnt2	9.25085455555288e-12	0.312059368318419	0.226	0.412	2.87266786513583e-07
7	Safb2	1.01006187631446e-11	0.299101585707898	0.209	0.381	3.13654514451928e-07
7	Dnm1l	1.43857043851093e-11	0.267361897876334	0.318	0.573	4.46719278270798e-07
7	Rspry1	1.53937788621352e-11	0.308727537400153	0.193	0.357	4.78023015005885e-07
7	Bex2	2.3802340122066e-11	0.32123019055636	0.271	0.478	7.39134067810516e-07
7	Klhl24	2.62362505757762e-11	0.268987781761132	0.277	0.493	8.1471428912958e-07
7	Pcnx	2.73101950937766e-11	0.288486716730948	0.159	0.297	8.48063488247044e-07
7	Tmem2	2.79400941623606e-11	0.258181459537999	0.146	0.273	8.67623744023784e-07
7	Ralgps2	2.84162864161282e-11	0.253294263020742	0.211	0.377	8.82410942080027e-07
7	Odf2	2.96415585095328e-11	0.305641501920266	0.175	0.323	9.20459316396521e-07
7	Cabin1	3.76131698423979e-11	0.29678209394372	0.156	0.291	1.16800176311598e-06
7	Uchl1	4.7174872167592e-11	0.86180751662499	0.294	0.254	1.46492130542023e-06
7	Sun1	5.16805023384747e-11	0.292614888384787	0.142	0.267	1.60483463911666e-06
7	Atrn	6.14894420034920e-11	0.28398584384216	0.15	0.279	1.90943164253444e-06
7	Atp6v1b2	7.70062740119882e-11	0.361480085181298	0.195	0.354	2.39127582689427e-06
7	Aak1	8.37776849769811e-11	0.366182120932414	0.16	0.297	2.6015484515902e-06
7	Araf	8.81056476575005e-11	0.346672099318837	0.217	0.389	2.73594467670836e-06
7	Gpr107	9.45420035809231e-11	0.251132093966129	0.151	0.28	2.93581283719841e-06
7	Srrm2	9.58034461571328e-11	0.366260187055398	0.626	0.782	2.97498441351745e-06
7	Fam126b	1.12452195455227e-10	0.271904291597189	0.147	0.272	3.49197802547118e-06
7	Taz	1.17770174468653e-10	0.278224350180856	0.14	0.261	3.65711722777509e-06
7	Maml3	1.25303308084051e-10	0.287802043731633	0.179	0.323	3.89104362593404e-06
7	Atf7ip	1.43612640737077e-10	0.342196300984848	0.274	0.487	4.45960333280846e-06
7	Rbm4b	1.81013005137066e-10	0.313493381174998	0.308	0.546	5.62099684852133e-06
7	Lman2l	1.94687801574382e-10	0.32530303228044	0.147	0.273	6.0456403022893e-06
7	Rbm26	2.33526715072646e-10	0.273523124079971	0.33	0.583	7.25170508315089e-06
7	Sfswap	2.8182120286979e-10	0.338245550955216	0.162	0.297	8.7513938127156e-06
7	Uhrf2	3.23634754942272e-10	0.351303044207036	0.235	0.415	1.00498300452224e-05
7	Ate1	3.42133034759737e-10	0.340057418728742	0.18	0.323	1.06242571283941e-05
7	Tead1	3.99947065704095e-10	0.251333969013141	0.326	0.569	1.24195562313093e-05
7	Kmt2b	4.6364671398478e-10	0.327080259026443	0.152	0.278	1.43976214093694e-05
7	Top2b	6.49953609953445e-10	0.274023194502825	0.35	0.619	2.01830094498843e-05
7	Rictor	9.22592235065343e-10	0.334417052978517	0.197	0.347	2.86492566754841e-05
7	Ip6k1	1.0239358405944e-09	0.340285305084918	0.172	0.307	3.17962796579779e-05
7	Zswim8	1.24009712828738e-09	0.340649631961122	0.167	0.299	3.85087361247081e-05
7	Hsf2	1.45100747244755e-09	0.375533816188644	0.237	0.412	4.50581350419138e-05
7	Clock	1.89200341956857e-09	0.30757708763789	0.186	0.328	5.87523821878628e-05
7	Ccnl2	2.03959620922868e-09	0.284101738556642	0.254	0.44	6.33355810851782e-05
7	Ddhd2	2.07406484385785e-09	0.343826316245917	0.184	0.326	6.44059355963178e-05
7	N4bp2l2	2.33875403334804e-09	0.32607860337121	0.321	0.564	7.26253289975567e-05
7	Mark3	3.14385827626565e-09	0.3071749881471	0.287	0.501	9.76262310528772e-05
7	Nbea	3.77710432939941e-09	0.830097677019862	0.347	0.354	0.00011729042074084
7	Prpf39	4.29861662826907e-09	0.375251734322617	0.243	0.42	0.00013348494215764
7	Nfx1	7.62531251127134e-09	0.360715859116279	0.198	0.345	0.000236788829412509
7	Pde7a	8.11797732302552e-09	0.326798184035958	0.162	0.285	0.000252087549811911
7	Rev1	8.38827651738194e-09	0.256213378052604	0.164	0.286	0.000260481150694261
7	Mapk10	8.50581061401063e-09	0.267269651560272	0.178	0.307	0.000264130936996872
7	Dvl3	8.51525672340137e-09	0.377836887293727	0.198	0.344	0.000264424267031783
7	Yeats2	9.41163907881531e-09	0.33882651174266	0.233	0.402	0.000292259628314452
7	Slf2	9.482250475686e-09	0.250919628568569	0.162	0.283	0.000294452324021477
7	Chd6	1.14193612024012e-08	0.351325106562903	0.302	0.526	0.000354605423418165
7	Rbm6	1.16011771238896e-08	0.377540648757559	0.246	0.424	0.000360251353228143
7	Braf	1.23863427824682e-08	0.398540018578389	0.239	0.412	0.000384633102423984
7	Dctn1	1.25963795444765e-08	0.323244099883766	0.176	0.305	0.00039115537399463
7	Dip2b	1.62923142594902e-08	0.322151974997139	0.192	0.331	0.00050592523469995
7	Dhx30	1.81909876969926e-08	0.373479856684256	0.246	0.423	0.000564884740954711
7	Adgrl1	2.05569434370861e-08	0.30825886016755	0.294	0.5	0.000638354764551835
7	Rabgap1	2.30499003311671e-08	0.39484668713714	0.263	0.453	0.000715768554983732
7	D5Ertd579e	2.33027681195674e-08	0.402860173601869	0.213	0.366	0.000723620858416928
7	Zmiz2	2.5690085587419e-08	0.327265429419307	0.165	0.285	0.000797754227746121
7	Arhgef7	2.66724681024465e-08	0.320300201931884	0.151	0.263	0.000828260151985272
7	Rufy2	3.18210909016306e-08	0.696181615088327	0.317	0.31	0.000988140335768334
7	Rb1cc1	3.56388474501644e-08	0.357894518903633	0.295	0.499	0.00110669312986995
7	Ago3	3.62946531515617e-08	0.319181661701907	0.155	0.268	0.00112705786431545
7	Nav2	3.76243609971231e-08	0.296585860164716	0.17	0.286	0.00116834928204366
7	Pcdh10	4.26546060744361e-08	0.679531190469458	0.352	0.352	0.00132455348242946
7	Mau2	4.86025513644403e-08	0.373009742441523	0.229	0.391	0.00150925502751996
7	Sptan1	5.22480537337966e-08	0.344480490934861	0.282	0.477	0.00162245881259559
7	Ankrd28	5.54733628464694e-08	0.255293549993901	0.166	0.281	0.00172261433647141
7	Mapk8	6.81268725640473e-08	0.384039211784856	0.199	0.338	0.00211554377373136
7	Fam208a	6.93357600841308e-08	0.378646590542642	0.251	0.425	0.00215308335789251
7	Mgea5	7.6468822779177e-08	0.338091160873956	0.308	0.526	0.00237458635376178
7	Srebf2	7.66370398785298e-08	0.355634019048469	0.179	0.302	0.00237980999934798
7	Zmynd11	8.03833789680052e-08	0.288658692460571	0.33	0.564	0.00249614506709346
7	Nova1	8.31957385139854e-08	0.698503620831343	0.284	0.267	0.00258347726807479
7	Trip12	8.5608091710321e-08	0.321946846911415	0.295	0.501	0.0026583880718806
7	Smarcad1	9.47104946122963e-08	0.346879130234563	0.287	0.487	0.00294104498919564
7	Dip2c	9.524084011505e-08	0.348933171834847	0.155	0.266	0.00295751380809265
7	Gpatch8	1.24360957997452e-07	0.358929488597783	0.349	0.602	0.00386178082869489
7	Krit1	1.28546792643122e-07	0.368928262789545	0.292	0.495	0.00399176355194686
7	Zcchc7	1.37252138408465e-07	0.637944507371765	0.468	0.583	0.00426209065399806
7	Chd9	1.37899346044648e-07	0.297917789572586	0.241	0.397	0.00428218839272445
7	Micu3	1.44132289799631e-07	0.317308401586405	0.151	0.258	0.00447573999514794
7	Herc2	1.52848605019323e-07	0.349629065086738	0.202	0.339	0.00474640773166503
7	Ube3c	1.74215979037812e-07	0.350576151494314	0.185	0.311	0.00540992879706119
7	Raf1	1.80288183434273e-07	0.361001890118607	0.251	0.42	0.00559848896018449
7	Sclt1	1.94142768316047e-07	0.377750678209917	0.191	0.32	0.0060287153845182
7	Tmem243	2.28744411651586e-07	0.373442394098606	0.233	0.388	0.0071032002150167
7	Phf20l1	2.37358323064218e-07	0.39117854798291	0.285	0.485	0.00737068800611316
7	Clip1	2.46897850648035e-07	0.387506033344768	0.224	0.375	0.00766691895617344
7	Tmx4	2.97482428176615e-07	0.32339016480419	0.307	0.514	0.00923772184216844
7	Atp11b	3.09097652712596e-07	0.4170877085533	0.227	0.382	0.00959840940968425
7	Sbk1	3.52690698654754e-07	0.316792606959969	0.17	0.282	0.0109521042653261
7	Tmem57	3.5320854831303e-07	0.386882245080288	0.216	0.362	0.0109681850507645
7	Rbfox2	3.62385988960658e-07	0.352899150310489	0.258	0.432	0.0112531721151953
7	Cpeb4	4.45649979920417e-07	0.310095335786256	0.161	0.266	0.0138387688264687
7	Slc6a6	4.92812063459223e-07	0.316173870375738	0.23	0.376	0.0153032930065992
7	Usp19	6.79640269680682e-07	0.408585718140756	0.237	0.392	0.0211048692943942
7	Usp33	7.34246338393894e-07	0.352690077128774	0.173	0.286	0.0228005515461456
7	Ankrd17	8.05111525127379e-07	0.277086166431653	0.352	0.592	0.0250011281897805
7	Tmem132a	8.8723611561916e-07	0.372912771375202	0.212	0.346	0.0275513430983218
7	mt-Nd5	1.0922499801638e-06	0.379259519842496	0.57	0.735	0.0339176386340264
7	Kmt2a	1.09990465957031e-06	0.31045418298784	0.351	0.588	0.0341553393936368
7	Cep170	1.10002031370529e-06	0.428238129069223	0.242	0.398	0.0341589308014903
7	Trio	1.16000490706598e-06	0.372326089395347	0.205	0.337	0.0360216323791198
7	Usp15	1.26632693998832e-06	0.396304781810697	0.21	0.346	0.0393232504674574
7	Dicer1	1.59370944727486e-06	0.386203542655614	0.222	0.365	0.0494894594662262
7	Ago1	1.59846793521894e-06	0.359179863250553	0.173	0.283	0.0496372247923537
7	Pde10a	1.61925055894367e-06	0.260115767124567	0.169	0.269	0.0502825876068777
7	Scai	1.66004261947805e-06	0.355701941508764	0.195	0.317	0.051549303462652
7	Fnbp1l	1.82912360571879e-06	0.571651341887183	0.454	0.554	0.0567997753283857
7	Napg	1.83415670247349e-06	0.32961833762023	0.158	0.259	0.0569560680819093
7	Acaca	2.02680900893318e-06	0.353716246526401	0.155	0.256	0.0629385001544021
7	Atp2b1	2.04106049786505e-06	0.406042605048036	0.258	0.421	0.0633810516402034
7	Cdc42bpa	2.12850428666398e-06	0.374017294737002	0.234	0.384	0.0660964436137765
7	Dlg4	2.36085830772908e-06	0.350650435536676	0.226	0.367	0.0733117330299113
7	Tet2	2.46511565711774e-06	0.420130779133489	0.242	0.397	0.0765492365004771
7	Plcb4	3.39713993989698e-06	0.267975096317791	0.163	0.26	0.105491386553621
7	Dock7	3.57882217909064e-06	0.379027160269194	0.246	0.399	0.111133165127302
7	Nsmaf	3.68803906590009e-06	0.296221481920331	0.178	0.285	0.114524677113396
7	Phf14	3.95783315680214e-06	0.322909808993625	0.36	0.603	0.122902593018177
7	Zranb2	4.59614522721378e-06	0.298456141125599	0.393	0.668	0.142724097740669
7	Cbx6	4.80566076662933e-06	0.340888316006093	0.191	0.308	0.149230183786141
7	Tnrc6a	4.82184859144943e-06	0.316137158248131	0.345	0.572	0.149732864310279
7	Birc6	4.98925596793354e-06	0.325064838022505	0.344	0.571	0.15493136557224
7	Pkia	6.00985415356918e-06	0.370771334640317	0.168	0.27	0.186624001030784
7	Arhgef40	6.8595432752463e-06	0.296801283631308	0.17	0.271	0.213009397326223
7	Camsap1	8.26319045959298e-06	0.395609451218097	0.236	0.38	0.256596853341741
7	Srgap3	9.30079080058454e-06	0.271952567333408	0.266	0.415	0.288817456730552
7	Atxn2l	9.46432032390744e-06	0.387673869754656	0.264	0.43	0.293895539018298
7	Nfat5	9.66205270376788e-06	0.353400981227796	0.285	0.457	0.300035722610104
7	Gripap1	1.08195463569954e-05	0.410738588555388	0.194	0.31	0.335979373023779
7	Etnk1	1.21060567318904e-05	0.405857469062929	0.306	0.499	0.375929379695392
7	Fus	1.4006837405773e-05	0.303395264335543	0.603	0.796	0.43495432196147
7	Gprasp2	1.51555473973794e-05	0.35488381508368	0.157	0.251	0.470625213330822
7	Usp34	1.60981908448372e-05	0.332651417675755	0.361	0.596	0.499897120304729
7	Frmd4a	1.75606191178911e-05	0.33514064656858	0.305	0.485	0.545309905467872
7	Akap8l	2.08996097960916e-05	0.384651411213311	0.241	0.381	0.648995582998031
7	Daam1	2.22843594972686e-05	0.338779687340284	0.172	0.27	0.691996215468681
7	Zfp157	2.46429921170348e-05	0.35951489766666	0.179	0.28	0.765238834210282
7	Gm26853	2.66365082326931e-05	0.415365915017238	0.242	0.385	0.827143490149818
7	Sept3	2.96613718498835e-05	0.607118339099636	0.268	0.264	0.921074580054433
7	Mapk8ip3	3.05789521580964e-05	0.315331101008581	0.16	0.251	0.949568201365368
7	Ap2a2	5.05355566908186e-05	0.470439874836598	0.254	0.404	1
7	Mkln1	5.28690464992184e-05	0.385518292926105	0.338	0.554	1
7	Rapgef6	5.74039072802044e-05	0.458572402903515	0.207	0.324	1
7	Strbp	6.26079394349356e-05	0.406748779327236	0.324	0.529	1
7	Srpk2	7.14500044855464e-05	0.309152229746248	0.386	0.632	1
7	Smg1	7.1891988826297e-05	0.430793989486693	0.239	0.376	1
7	Ttc4	8.03401447182422e-05	0.405869267459685	0.191	0.296	1
7	Shtn1	8.22142285357301e-05	0.34951532542931	0.181	0.276	1
7	Jmjd1c	8.31899080669399e-05	0.3199875701465	0.339	0.537	1
7	Golga4	8.61396182608351e-05	0.407564383781124	0.258	0.406	1
7	D10Wsu102e	0.000144493311017468	0.416196103744591	0.277	0.431	1
7	Phip	0.000152949294288711	0.639437147215516	0.448	0.573	1
7	Sptbn1	0.000175264232710655	0.397367241050395	0.336	0.539	1
7	Sema6a	0.000202784026407006	0.367008807147671	0.291	0.448	1
7	Ogt	0.000209381221943341	0.294333242340238	0.413	0.66	1
7	Dhx36	0.000242964247258199	0.327094453276788	0.394	0.64	1
7	Ttc14	0.000282392393172319	0.384161680507563	0.345	0.553	1
7	Atp9a	0.000312941129954685	0.459104329353921	0.241	0.367	1
7	Pcdh17	0.000322099274595236	0.334619082479378	0.327	0.492	1
7	Vezt	0.000333448104528041	0.449426500704813	0.174	0.264	1
7	Gm26699	0.000374110011631331	0.364597644399808	0.205	0.304	1
7	Hook3	0.000414994874513276	0.40784416298955	0.325	0.511	1
7	4930402H24Rik	0.000453075453131318	0.410175131168214	0.25	0.38	1
7	Pnisr	0.000459711070912158	0.362310851837437	0.543	0.74	1
7	Ralgapa1	0.000506911083867954	0.385228441514166	0.258	0.394	1
7	Mef2a	0.000526884091507659	0.441144779755693	0.275	0.425	1
7	Nsd2	0.0005520318700268	0.369452427900089	0.329	0.517	1
7	Srcap	0.000564769856887649	0.364752057453792	0.176	0.262	1
7	Klc1	0.00058351515487666	0.432864222051885	0.26	0.398	1
7	Mdm4	0.000592591143052709	0.404909747953516	0.262	0.402	1
7	Htt	0.000721972766636609	0.453774500585898	0.216	0.325	1
7	Stk38	0.000804161961938012	0.442064875031578	0.239	0.361	1
7	4932438A13Rik	0.000806884981176974	0.446307123553955	0.254	0.39	1
7	R3hdm1	0.000878582044910707	0.615765537450663	0.42	0.54	1
7	Zfp207	0.00121875992236937	0.288403295836519	0.411	0.657	1
7	Trp53bp1	0.00125634883849024	0.416787999614556	0.238	0.354	1
7	Rbm5	0.00130334440863855	0.517616951911654	0.469	0.636	1
7	Runx1t1	0.00131846632375025	0.29526033874953	0.336	0.495	1
7	Abcc5	0.00146124034158453	0.459589901860938	0.233	0.351	1
7	Prpf4b	0.00189126843631715	0.449286612716263	0.514	0.711	1
7	Erc1	0.00190630278392697	0.395587192050109	0.171	0.251	1
7	Camta1	0.00198015202365145	0.368365270633067	0.372	0.581	1
7	Myo18a	0.00274927751557869	0.467708546885749	0.217	0.321	1
7	Pnpt1	0.00299659243021074	0.427964066488935	0.215	0.313	1
7	Fchsd2	0.00330897476532513	0.381098455659704	0.189	0.274	1
7	Elavl4	0.00332930345715233	0.467441854591189	0.413	0.481	1
7	Gsdme	0.00345264921389873	0.398353482549498	0.255	0.371	1
7	Camk2d	0.00346823883289254	0.665557146319658	0.25	0.259	1
7	Gls	0.0037191337236024	0.432035008657635	0.316	0.479	1
7	Atp6v0b	0.00407573875717933	0.483061023241744	0.316	0.488	1
7	Thra	0.0046146130981524	0.431946420764359	0.25	0.363	1
7	Tmcc1	0.00467057334156401	0.458465278299524	0.268	0.399	1
7	Tial1	0.00553765433766226	0.438077655830283	0.327	0.503	1
7	Ubn2	0.00687103559795273	0.412267085743471	0.36	0.562	1
7	Ewsr1	0.00754945142694237	0.282723926494243	0.412	0.653	1
7	Pabpn1	0.00762771482563727	0.553740276609548	0.457	0.621	1
7	Rnf220	0.00779458824925975	0.532612638850051	0.217	0.315	1
7	Clasp1	0.00851832967843267	0.489347528118483	0.278	0.414	1
7	Tnrc6c	0.00910193897511884	0.61376774568235	0.431	0.584	1
7	Dst	0.00922649448265511	0.526663771847316	0.377	0.456	1
7	Tubb2a	0.00951039641164463	0.27213973484469	0.419	0.601	1
8	Top2a	3.50024043879784e-216	1.66694417620529	0.752	0.195	1.08692966345989e-211
8	Cenpf	3.93442603279959e-150	1.23671908046254	0.573	0.147	1.22175731596526e-145
8	Cdca8	1.27273298628695e-129	1.0178982503674	0.501	0.127	3.95221774231688e-125
8	Mki67	4.55261798352441e-125	0.908923954997761	0.477	0.113	1.41372446242383e-120
8	Hmgb2	1.97715945769065e-121	1.42218593996823	0.911	0.76	6.13967326396678e-117
8	Cenpa	6.65824304843257e-118	1.03127593345633	0.432	0.105	2.06758421382977e-113
8	Tpx2	2.65653844287743e-108	0.869913533430611	0.423	0.104	8.2493488266673e-104
8	Pbk	1.04063069284965e-106	0.953122672409145	0.421	0.102	3.23147049050602e-102
8	Birc5	1.49738572085081e-105	0.987447690161776	0.43	0.108	4.64983187895802e-101
8	Ccnb1	2.38913620225809e-105	0.946453549638326	0.383	0.087	7.41898464887205e-101
8	Ccnb2	4.51344468423583e-102	0.833692834357118	0.369	0.086	1.40155997779575e-97
8	Kif11	8.7705871083445e-98	0.874921247796677	0.378	0.091	2.72353041475422e-93
8	Knl1	7.39788405498081e-94	0.917512327516905	0.36	0.086	2.29726493559319e-89
8	Ube2c	2.27975059583098e-92	1.17893927271408	0.456	0.136	7.07930952523393e-88
8	Kif15	6.24077522445205e-89	0.922354910030057	0.36	0.089	1.93794793044909e-84
8	Nusap1	7.68518719591961e-88	1.01859309416053	0.389	0.103	2.38648117994892e-83
8	Cenpe	3.62640652274603e-87	0.848421611998485	0.374	0.097	1.12610801750832e-82
8	Cdca3	1.20850803755729e-84	0.769698551168392	0.349	0.086	3.75278000902664e-80
8	Racgap1	7.88601895892114e-80	0.828047090915925	0.432	0.136	2.44884546731378e-75
8	Prc1	7.61721135004469e-78	0.999433228980562	0.499	0.182	2.36537264052938e-73
8	H2afz	2.58847161301477e-70	0.886580376480559	0.904	0.837	8.03798089989478e-66
8	Cdc20	5.62182349877269e-67	0.741173622364348	0.3	0.078	1.74574485107388e-62
8	Ckap2	2.5813128954477e-65	0.830940710681294	0.376	0.122	8.01575093423375e-61
8	Cdk1	3.80182360194931e-62	0.897421592535195	0.38	0.126	1.18058028311332e-57
8	Lockd	4.17802117766849e-60	0.814773073738588	0.447	0.18	1.2974009163014e-55
8	Knstrn	9.22986041088894e-60	0.558074412323125	0.295	0.083	2.86614855339334e-55
8	Kif23	3.33672874821579e-59	0.713492153105151	0.315	0.094	1.03615437818345e-54
8	Tacc3	3.22800938223473e-58	0.716363977211011	0.329	0.104	1.00239375346535e-53
8	Hmmr	2.43476668027442e-56	0.576346936624953	0.255	0.065	7.56068097225615e-52
8	Spc24	3.38967563943269e-55	0.70201430145113	0.374	0.131	1.05259597631303e-50
8	Cks2	5.35489393348386e-54	1.01453733258008	0.508	0.25	1.66285521316474e-49
8	Pclaf	1.15930860118309e-52	0.815492605408455	0.407	0.156	3.60000099925386e-48
8	Mis18bp1	2.79524617166401e-48	0.59605853293632	0.268	0.08	8.68007793686824e-44
8	Spc25	4.09546089480686e-47	0.709939741222177	0.3	0.098	1.27176347166437e-42
8	Aspm	7.63005411582711e-45	0.547560502532426	0.257	0.079	2.36936070458779e-40
8	Hmgb1	5.76878082128839e-40	0.646572612390795	0.908	0.874	1.79137950843468e-35
8	Smc2	7.45759489123751e-40	0.785912949111106	0.479	0.26	2.31580694157599e-35
8	Smc4	6.8876432213804e-34	0.818510741619998	0.479	0.281	2.13881984953526e-29
8	Ppia	1.16564204730297e-29	0.489790165632619	0.886	0.882	3.6196682494899e-25
8	Ncapd2	5.26756174006911e-29	0.577221212615532	0.251	0.1	1.63573594714366e-24
8	Ube2s	1.16231346811243e-27	0.743642644988338	0.644	0.586	3.60933201252954e-23
8	Hmgn2	2.21617412824291e-26	0.715411613825952	0.644	0.602	6.88188552043271e-22
8	Incenp	1.81931204106853e-23	0.555000426055687	0.251	0.109	5.6495096811301e-19
8	Ran	5.33944991078486e-23	0.538189170682982	0.716	0.697	1.65805938079602e-18
8	Cenpw	5.08860370822025e-21	0.53138713312012	0.333	0.182	1.58016410951363e-16
8	Hmgn1	6.09447371682735e-21	0.485578730379319	0.749	0.748	1.8925169232864e-16
8	Nasp	1.64004224842982e-19	0.596405911066159	0.609	0.539	5.09282319404912e-15
8	Nucks1	6.84602091581564e-19	0.671200645699928	0.606	0.601	2.12589487498823e-14
8	H2afv	3.19194003466479e-18	0.60261014389784	0.649	0.688	9.91193138964458e-14
8	Hnrnpa2b1	1.45453167658673e-17	0.359651994286244	0.841	0.852	4.51675721530477e-13
8	Tuba1b	3.22144794584206e-17	0.772546775456517	0.64	0.584	1.00035623062233e-12
8	Tmpo	3.17477430528348e-16	0.547781219080157	0.611	0.58	9.85862665019678e-12
8	Rangap1	3.86930994520456e-16	0.526237664955722	0.374	0.254	1.20153681728437e-11
8	Srsf3	4.72164617857971e-16	0.394639206090484	0.734	0.734	1.46621278783436e-11
8	Hnrnpa3	3.66601510699948e-15	0.405796679811737	0.763	0.769	1.13840767117655e-10
8	Lmnb1	9.99268867527855e-15	0.576132172524796	0.45	0.354	3.10302961433425e-10
8	Eif2s2	2.17837082452278e-14	0.337513714118079	0.754	0.772	6.76449492139058e-10
8	H3f3b	3.52665694524161e-14	0.423837795418412	0.83	0.817	1.09513278120588e-09
8	Ccdc34	7.82949907101122e-14	0.677476992032883	0.562	0.535	2.43129434652111e-09
8	Ranbp1	9.18621644663464e-14	0.558009602749677	0.617	0.632	2.85259579317345e-09
8	AY036118	1.0450623746267e-13	0.322478863456309	0.917	0.922	3.2452321919283e-09
8	Dek	1.46616769455735e-13	0.620829701865814	0.593	0.575	4.55289054190894e-09
8	Selenoh	1.78883819094638e-13	0.668989126504445	0.503	0.466	5.55487923434580e-09
8	Anp32b	2.14355067253256e-13	0.534012897792165	0.6	0.603	6.65636790341536e-09
8	Stmn1	5.68064229648688e-13	0.367183225453068	0.756	0.764	1.76400985232807e-08
8	Ckap5	3.05779568658714e-12	0.59911877817207	0.465	0.396	9.49537294555904e-08
8	Slc25a5	4.03721340701902e-12	0.40355525542493	0.743	0.749	1.25367587928161e-07
8	Rbm3	4.35871658581064e-12	0.459361001655242	0.682	0.727	1.35351226139178e-07
8	Hnrnpu	7.88895940239922e-12	0.312989403692879	0.754	0.788	2.44975856322703e-07
8	Atad2	5.44626162313961e-11	0.744391468095346	0.282	0.186	1.69122762183354e-06
8	Snrpf	5.87018160199488e-11	0.368207969541654	0.676	0.734	1.82286749286747e-06
8	Anp32e	1.48316454288043e-10	0.550459119216944	0.546	0.547	4.6056708550066e-06
8	Hnrnpa0	2.25639258813137e-10	0.286979654650322	0.696	0.746	7.00677590392436e-06
8	H2afx	1.07584630972408e-09	0.640979115616854	0.409	0.329	3.34082554558619e-05
8	Cbx3	1.15290397383425e-09	0.391573336612328	0.7	0.742	3.5801127099475e-05
8	Odc1	1.4743590745568e-09	0.482167319229924	0.528	0.522	4.57832723422122e-05
8	Prdx1	2.95099084172296e-09	0.379248955790215	0.691	0.727	9.16371186080232e-05
8	Nde1	9.61190749761284e-09	0.448691451542341	0.298	0.215	0.000298478563523372
8	Set	2.49051693939223e-08	0.293345111883856	0.743	0.775	0.000773380225189468
8	Hnrnpd	3.74556166975344e-08	0.344081767613583	0.604	0.622	0.00116310926530854
8	Ezh2	4.43290206783915e-08	0.558997507176448	0.508	0.464	0.00137654907912609
8	Tubb5	4.83579049563225e-08	0.395096032054952	0.781	0.766	0.00150165802260868
8	Ddx39b	7.85984713906178e-08	0.316353114914552	0.615	0.661	0.00244071833209285
8	Dut	2.69139032640975e-07	0.576389427553713	0.454	0.408	0.00835757438060021
8	Snrpe	4.40779285061406e-07	0.274100870376407	0.74	0.778	0.0136875191390118
8	Dynll1	6.60310648227001e-07	0.289512489368386	0.685	0.746	0.0205046265593931
8	Rnaseh2c	7.95232868620266e-07	0.45472429408541	0.38	0.331	0.0246943662692651
8	Myef2	1.92338346794176e-06	0.376078797674322	0.579	0.617	0.0597268268299954
8	Snrpg	3.44471336435303e-06	0.299238087648332	0.635	0.729	0.106968684103255
8	Rrm1	7.29836547416961e-06	0.410879543828198	0.289	0.222	0.226636143069389
8	Sae1	1.30808181909319e-05	0.398186659706867	0.376	0.328	0.406198647283008
8	Cdca7	1.59129700624816e-05	0.315577887202791	0.329	0.261	0.494145459350243
8	Snrpd1	2.1542237709437e-05	0.353369558192393	0.573	0.632	0.668951107591148
8	Cbx1	4.26144441318688e-05	0.331962570174359	0.579	0.655	1
8	Hnrnph1	6.64504576401099e-05	0.285979839159665	0.626	0.696	1
8	Atp5g2	6.65937354045979e-05	0.273807785217826	0.694	0.746	1
8	Lig1	7.75098383685923e-05	0.493805179124891	0.253	0.199	1
8	Jpt1	7.95221221778847e-05	0.37941893711929	0.568	0.587	1
8	Ddx39	0.00012524665751065	0.352496074851166	0.302	0.255	1
8	Phykpl	0.00013816829292897	0.663915990036871	0.329	0.286	1
8	Hmgb3	0.000148642370286291	0.398780312369309	0.535	0.584	1
8	Cks1b	0.000193670960934604	0.510179193085008	0.396	0.382	1
8	Hnrnpm	0.000245112552345971	0.313030186584443	0.593	0.678	1
8	Pttg1	0.000331386489654035	0.357193563705509	0.318	0.282	1
8	Ssb	0.00035874891150963	0.294275889714751	0.624	0.68	1
8	Alyref	0.000417038701374566	0.413400807490504	0.472	0.491	1
8	Ppih	0.000498450214515858	0.290430233823639	0.262	0.219	1
8	Trim59	0.000634941939449997	0.331786094391784	0.264	0.218	1
8	Slc24a5	0.000734350595751962	0.315242854178586	0.57	0.596	1
8	Hint1	0.00084359787784253	0.285201917994735	0.664	0.755	1
8	Hnrnpl	0.00133892471870354	0.301867495687371	0.555	0.6	1
8	Nsd2	0.00135384683264014	0.436482530562292	0.497	0.506	1
8	Snrpd3	0.00143352589489745	0.346375632469773	0.535	0.605	1
8	Lsm3	0.00147580265186304	0.35250656111596	0.425	0.425	1
8	Hp1bp3	0.00150416663031103	0.353317663016634	0.521	0.569	1
8	Tubb4b	0.00180067182764939	0.580796520881835	0.409	0.399	1
8	Topbp1	0.00199366216571314	0.476342918552206	0.253	0.217	1
8	Txn1	0.00204796145677167	0.298003045375022	0.562	0.624	1
8	Nap1l1	0.00247974136222656	0.271641554145667	0.673	0.728	1
8	Eif5a	0.0030366554744062	0.259309175070176	0.582	0.664	1
8	Snrpa1	0.00371699760434397	0.411151481334587	0.378	0.368	1
8	AC160336.1	0.00508420937647974	0.26418202737959	0.682	0.748	1
8	Ewsr1	0.00539693028336612	0.3086710872994	0.582	0.64	1
8	Mns1	0.00659245221031343	0.252354303716464	0.313	0.275	1
8	Pfn1	0.00672316372826454	0.288971628143972	0.586	0.651	1
8	Pdap1	0.00714442670930824	0.262429106308095	0.593	0.694	1
8	Xpo1	0.00764630748216895	0.363266538896867	0.403	0.407	1
8	Hmgn5	0.00778722737609309	0.329684505108928	0.528	0.599	1
8	Larp7	0.00804794680600299	0.469590576469267	0.371	0.369	1
8	Hnrnpdl	0.00873781795136471	0.282401832533721	0.553	0.64	1
9	Tubb3	0	1.80559543044158	0.91	0.145	0
9	Stmn3	0	1.68646872845431	0.91	0.132	0
9	Mapt	0	1.46235219024533	0.826	0.146	0
9	Nap1l5	0	1.38097114927762	0.679	0.096	0
9	Elavl3	0	1.31589367898457	0.844	0.135	0
9	Gng3	0	1.28337589895909	0.708	0.102	0
9	Crmp1	0	1.24270286522864	0.828	0.114	0
9	Dcx	0	1.21429590052929	0.679	0.083	0
9	Chgb	0	1.16608217043297	0.649	0.042	0
9	Syt4	0	1.10070347800327	0.482	0.045	0
9	Stmn4	0	1.04524217800497	0.618	0.067	0
9	Atp1a3	0	0.982661796862124	0.549	0.055	0
9	Caly	0	0.93384719677687	0.554	0.046	0
9	Sez6l2	0	0.587130865385062	0.39	0.024	0
9	Actl6b	0	0.58647927862367	0.431	0.03	0
9	Scrt1	0	0.514923730700944	0.397	0.029	0
9	Celf6	1.00467047469812e-306	0.423426339219127	0.323	0.019	3.11980322508006e-302
9	St18	3.69516777413946e-303	1.09138139301834	0.454	0.041	1.14746044890353e-298
9	Neurod1	1.35700657310374e-297	0.888225090833484	0.321	0.019	4.21391251145903e-293
9	Stmn2	3.21227099049892e-297	1.8759183176138	0.7	0.112	9.97506510679629e-293
9	Pou2f2	6.86020096334522e-293	0.956866691132399	0.559	0.066	2.13029820514759e-288
9	Uchl1	2.25367416668391e-289	1.68753094076652	0.913	0.241	6.99833438980353e-285
9	Aplp1	5.97596892613024e-282	1.11318061854876	0.81	0.161	1.85571763063122e-277
9	Celf4	4.05425936012021e-269	1.71377162769787	0.928	0.256	1.25896915909813e-264
9	Rtn1	7.41594626295242e-260	1.99108371314413	0.979	0.384	2.30287379303462e-255
9	Sgip1	5.74742791007604e-259	0.618767057242565	0.503	0.059	1.78474878891591e-254
9	Elmod1	9.95005018845232e-255	0.464904316980152	0.274	0.016	3.0897890850201e-250
9	Phactr1	2.21768110205501e-251	0.446597189019921	0.346	0.027	6.88656512621142e-247
9	Fxyd6	9.07820636330523e-246	1.04472713897711	0.618	0.102	2.81905542199717e-241
9	2900011O08Rik	5.91398342977029e-243	0.603830557135054	0.408	0.042	1.83646927444657e-238
9	Ncam1	8.16923375968128e-242	1.5622647534695	0.938	0.309	2.53679215939383e-237
9	Rab3a	4.32477423535751e-239	0.964677351230344	0.692	0.138	1.34297214330557e-234
9	Ank3	3.18462992720233e-237	0.981398032199654	0.687	0.127	9.88923131294141e-233
9	Celf5	1.34952392084827e-235	0.575712524508343	0.392	0.039	4.19067663141013e-231
9	Tubb4a	1.41063775383398e-230	0.604676257174878	0.472	0.059	4.38045341698065e-226
9	Fstl5	1.75259990719733e-229	0.516773211509255	0.267	0.017	5.44234849181988e-225
9	Cdk5r1	1.3941949456229e-227	0.994669901186053	0.728	0.154	4.32939356464278e-223
9	St8sia3	2.49906310573752e-224	0.418661088057081	0.338	0.03	7.76034066224674e-220
9	Chga	3.93593501730675e-224	0.392141708407418	0.279	0.02	1.22222590092426e-219
9	Sv2a	8.09314015488509e-224	0.583571089964947	0.415	0.046	2.51316281229647e-219
9	Usp29	1.95203696955612e-220	0.650258819057393	0.433	0.051	6.06166040156262e-216
9	Islr2	2.6588526969524e-217	0.623305652364361	0.331	0.029	8.25653527984629e-213
9	Gdap1l1	1.1840900066292e-216	0.362994848541255	0.303	0.024	3.67695469758565e-212
9	Celf3	2.71338371878649e-216	0.567791303362928	0.503	0.068	8.42587046194768e-212
9	Snap91	1.04059616253925e-212	0.414514135706865	0.4	0.045	3.23136326353315e-208
9	Cnih2	4.11013337019311e-211	0.67967678458451	0.495	0.072	1.27631971544607e-206
9	Tspyl4	5.61885396431817e-211	0.971277737791594	0.749	0.185	1.74482272153972e-206
9	Mllt11	4.27139222574262e-210	1.09584748519865	0.764	0.208	1.32639542785986e-205
9	Pcsk2	7.90294203905918e-208	0.663304554717007	0.372	0.039	2.45410059138905e-203
9	Snap25	3.43297338338774e-207	0.744142203783753	0.564	0.091	1.0660412247434e-202
9	Rapgef5	1.35902474366003e-206	0.334683156697684	0.254	0.018	4.2201795364875e-202
9	Rab3c	4.15035865458013e-197	1.00826138018368	0.772	0.195	1.28881087300677e-192
9	Ina	4.84029887934356e-197	0.526002667030555	0.279	0.023	1.50305801100256e-192
9	Cd200	2.57081047125876e-195	0.71813411754576	0.551	0.095	7.98313775639982e-191
9	Pnmal1	2.64138323714782e-195	0.381110391187708	0.285	0.024	8.20228736631512e-191
9	Fam57b	1.03131183993607e-190	0.397181030840364	0.367	0.042	3.20253265655348e-186
9	Ttc9b	2.07953298671784e-190	0.933950463011392	0.628	0.135	6.45757378365491e-186
9	Pcsk1n	2.62624273624157e-188	1.24778868307353	0.744	0.18	8.15527156885094e-184
9	Nsg1	3.23421716225272e-188	1.10020743916399	0.69	0.174	1.00432145539434e-183
9	Gm44644	4.40459038178702e-184	0.392598622712716	0.274	0.023	1.36775745125632e-179
9	Tub	8.65957923901423e-178	0.626812871471209	0.485	0.079	2.68905914109109e-173
9	Tagln3	1.62119347809661e-176	0.82376904878529	0.554	0.109	5.0342921075334e-172
9	Chd3os	1.15446399477269e-175	0.986837348402016	0.705	0.19	3.58495704296762e-171
9	Nrsn1	2.44371848507472e-174	0.488078508970797	0.346	0.041	7.58847901170253e-170
9	Nrxn2	1.73549775228787e-169	0.700511249578623	0.518	0.092	5.38924117017951e-165
9	Cacna1b	9.27475032224306e-169	0.354966469180672	0.29	0.028	2.88008821756614e-164
9	Gria2	3.43437573702683e-168	0.867827799007434	0.756	0.189	1.06647669761894e-163
9	Reep1	3.86491917814407e-168	0.660886496759503	0.438	0.071	1.20017335238908e-163
9	Camk2n2	4.42484276129459e-168	0.538503408724315	0.39	0.054	1.37404642266481e-163
9	Cadps	4.61563705553733e-168	0.492839807374318	0.338	0.04	1.43329377485601e-163
9	Tmsb10	7.15129897528975e-168	1.34458014270751	0.982	0.804	2.22069287079673e-163
9	Gad2	7.49057448733204e-168	0.853283844546109	0.462	0.075	2.32604809555122e-163
9	Myt1l	9.29157257068203e-167	0.952842894099853	0.726	0.197	2.88531203037389e-162
9	Srrm3	6.34078737981479e-161	0.381996154845357	0.326	0.038	1.96900470505389e-156
9	Lhx9	8.73256485271571e-161	0.655768361716626	0.267	0.026	2.71172336371381e-156
9	Rufy3	3.19764627178857e-159	1.04444833806524	0.854	0.34	9.92965096778504e-155
9	Nsg2	4.41385867492136e-159	0.924620470850809	0.654	0.168	1.37063553432333e-154
9	Nnat	3.93201412692043e-155	1.1569837687854	0.854	0.284	1.2210083468326e-150
9	Chd5	7.28586998151241e-154	0.493884451167723	0.328	0.04	2.26248120535905e-149
9	Srrm4	2.46979029425087e-152	0.443339230907093	0.305	0.035	7.66943980073723e-148
9	Scn2a	5.82951318919195e-152	0.614166771582527	0.49	0.094	1.81023873063978e-147
9	Pak7	6.61164599209983e-152	0.612779298318618	0.531	0.11	2.05311442992676e-147
9	Hist3h2ba	2.58592921167099e-151	0.779723683320735	0.605	0.15	8.03008598100192e-147
9	Stmn1	5.7601679207661e-150	1.1466788343239	0.982	0.758	1.7887049444355e-145
9	Cyfip2	1.0514262852068e-149	0.653194007080079	0.526	0.113	3.26499404345266e-145
9	Syp	7.96957601027461e-148	0.639918433866422	0.392	0.063	2.47479243847058e-143
9	Atcay	1.54137594912871e-147	0.354798593807042	0.336	0.045	4.78643473482937e-143
9	St8sia2	7.70641472531052e-146	0.506568757594667	0.379	0.058	2.39307296465068e-141
9	Map2	3.25886612576241e-144	1.08615255516215	0.951	0.504	1.011975698033e-139
9	Kif5a	3.92869666345368e-144	0.479747219303749	0.462	0.086	1.21997817490227e-139
9	Tubb5	7.16304650979403e-143	1.09252954479123	0.974	0.761	2.22434083268634e-138
9	Ap3b2	1.36100857628015e-142	0.388989979694069	0.344	0.048	4.22633993192274e-138
9	Dpysl5	4.41465642099058e-139	0.781106037035646	0.654	0.186	1.37088325841021e-134
9	Bex2	1.7425658787488e-138	1.08267399573396	0.877	0.455	5.41118982327864e-134
9	Tuba1a	2.38257455147634e-138	1.00755967994517	0.995	0.879	7.39860875469947e-134
9	Dpysl2	1.85214889244011e-137	1.11490509458196	0.928	0.585	5.75147795569428e-133
9	Kif5c	2.15023258535015e-135	0.831169981088587	0.746	0.265	6.67711724728781e-131
9	Dpysl3	3.63641184165969e-133	1.06261370064915	0.851	0.372	1.12921496919058e-128
9	Nrxn1	1.83021596207044e-132	0.781719391080487	0.677	0.193	5.68336962701734e-128
9	Elavl2	1.24822988157392e-131	1.00502878244859	0.795	0.312	3.87612825125148e-127
9	Map1b	1.08153220884626e-130	1.03714099263484	0.982	0.729	3.3584819681303e-126
9	Tenm1	3.12516898471078e-130	0.834788577784414	0.485	0.103	9.70458724822239e-126
9	Grin2b	9.00910635148535e-129	0.623611788025361	0.413	0.076	2.79759779532675e-124
9	Cacng4	2.63186342656717e-128	0.536593023882617	0.385	0.066	8.17272549851905e-124
9	Basp1	2.3466755702913e-126	0.945334991417304	0.979	0.793	7.28713164842557e-122
9	Tmem130	4.91524474731509e-126	0.83573846340165	0.495	0.112	1.52633095138375e-121
9	Shank1	1.55482341292612e-125	0.486452355957685	0.369	0.062	4.82819314415947e-121
9	Pak3	1.74850182880149e-125	1.07204842864565	0.823	0.329	5.42962272897726e-121
9	Pnmal2	2.31080947368322e-125	0.757793611347376	0.654	0.204	7.1757566586285e-121
9	St8sia4	2.56740831783752e-125	0.528660175906291	0.323	0.049	7.97257304938084e-121
9	Rundc3b	1.03450717609488e-124	0.338304649657394	0.259	0.032	3.21245513392743e-120
9	Elavl4	7.94800965096141e-124	1.09663994672916	0.892	0.467	2.46809543691305e-119
9	D430019H16Rik	3.9670323453839e-123	0.444473839519844	0.364	0.062	1.23188255421206e-118
9	Gm1673	1.86531164508205e-122	1.04480085191538	0.895	0.564	5.7923522514733e-118
9	Add2	1.03950261781639e-120	0.468212055200913	0.428	0.087	3.22796747910525e-116
9	Sept3	1.20225803142669e-120	0.770823398152175	0.705	0.254	3.73337186498929e-116
9	Insm1	5.09148172990416e-119	0.662118474066278	0.492	0.112	1.58105782158714e-114
9	March1	5.74625549419617e-118	0.444848652737702	0.251	0.031	1.78438471861274e-113
9	Gdap1	7.7151545036126e-118	0.615883163936855	0.582	0.168	2.39578692800682e-113
9	Ttc3	1.30043651704366e-117	0.771412135134699	0.969	0.78	4.03824551637566e-113
9	Phyhipl	4.21581740629573e-117	0.451292849011442	0.433	0.089	1.30913777917701e-112
9	Gabrb3	8.17433921439032e-117	0.575128760029825	0.485	0.114	2.53837755624463e-112
9	Ctnna2	2.58337533527672e-114	0.528811019086276	0.503	0.121	8.02215542863481e-110
9	Nyap1	5.54662731375576e-112	0.406124839494299	0.377	0.073	1.72239417974058e-107
9	Miat	9.84205961786128e-110	0.409790376163289	0.408	0.08	3.05625477313446e-105
9	Efnb3	1.9103700213021e-109	0.661491363907308	0.6	0.18	5.93227202714943e-105
9	Meg3	9.82570676133997e-109	1.63728391113114	0.705	0.275	3.0511767205989e-104
9	Magee1	3.58510273114273e-108	0.460193344339459	0.415	0.093	1.11328195110175e-103
9	Epha5	3.95771335915679e-107	0.910183448044473	0.438	0.099	1.22898872941896e-102
9	Soga3	7.96610537417475e-106	0.668305163838484	0.585	0.186	2.47371470184248e-101
9	Nexmif	3.79430152769384e-105	0.474784743794122	0.377	0.076	1.17824445339477e-100
9	Gap43	4.80120777050701e-105	1.35078677920769	0.551	0.171	1.49091904897554e-100
9	Plppr4	7.45256825867175e-105	0.523275379142214	0.292	0.046	2.31424602136534e-100
9	Snrpn	1.05228123661443e-104	0.884807113451343	0.828	0.45	3.2676489240588e-100
9	Thra	8.62428197180322e-104	0.819921313733871	0.767	0.346	2.67809828070405e-99
9	Sh3bp5	2.6295985775887e-103	0.483990423369665	0.408	0.092	8.16569246298619e-99
9	Kif1a	2.73215200163605e-103	0.496384969197685	0.523	0.14	8.48415161068044e-99
9	Sh3gl3	2.7740641509625e-103	0.424040041323275	0.308	0.053	8.61430140798385e-99
9	Scg5	3.86187463536554e-103	0.77066182085766	0.695	0.278	1.19922793052006e-98
9	Fry	3.95760016824113e-103	0.453292546859114	0.41	0.089	1.22895358024392e-98
9	Eid1	8.44132659613754e-103	0.81361749845213	0.882	0.562	2.62128514789859e-98
9	Stxbp1	9.32459065203254e-102	0.49274824266419	0.449	0.111	2.89556513517567e-97
9	Ank2	6.82533897617451e-101	0.68322500101469	0.767	0.322	2.11947251227147e-96
9	Cxxc5	3.86032431160853e-100	0.393541440583501	0.323	0.059	1.1987465084838e-95
9	Cirbp	4.78214036220825e-100	0.772032166153422	0.877	0.531	1.48499804667653e-95
9	Fgf13	6.5613526535295e-100	0.602315739884206	0.341	0.068	2.03749683950052e-95
9	Rgs17	2.08102173807235e-99	0.402480917031541	0.272	0.042	6.46219680323607e-95
9	Pclo	2.53972640268737e-99	0.482426861853446	0.374	0.08	7.88661239826508e-95
9	Pkia	1.30673026666546e-98	0.752857553584732	0.646	0.255	4.05778949707624e-94
9	Igfbpl1	5.31038807200757e-98	1.12642415749315	0.646	0.222	1.64903480800051e-93
9	Peg3	1.60277557848162e-97	0.851303453650349	0.731	0.302	4.97709900385896e-93
9	Tmod2	3.64906629413608e-97	0.590908953606485	0.597	0.202	1.13314455631808e-92
9	Map7d2	1.2089240353594e-96	0.427056746467647	0.297	0.053	3.75407180700155e-92
9	Stx1b	6.71452824053249e-96	0.373856432251783	0.336	0.066	2.08506245453255e-91
9	Tmeff1	1.34858451534003e-95	0.656149854593731	0.656	0.266	4.18775949548539e-91
9	Thsd7a	1.36945110355178e-95	0.840470769932646	0.664	0.243	4.25255651185935e-91
9	Nrxn3	1.84912831023026e-95	0.684732640508892	0.449	0.111	5.74209814175801e-91
9	Rab6b	2.69109534581192e-95	0.622812734246738	0.574	0.195	8.35665837734974e-91
9	Gng2	8.86788665701042e-95	0.825655120576128	0.862	0.49	2.75374484360145e-90
9	Negr1	1.16544840041347e-94	0.782495911829795	0.544	0.171	3.61906691780395e-90
9	Ptpro	1.86309718426991e-94	0.328303571688427	0.264	0.042	5.78547568631337e-90
9	Apc2	1.89679112281175e-94	0.428830664148407	0.431	0.107	5.89010547366733e-90
9	Fnbp1l	1.69945554847953e-92	0.77982072736337	0.867	0.541	5.2773193146935e-88
9	AW551984	1.92418444246639e-92	0.481459365997008	0.292	0.051	5.97516994919089e-88
9	Asxl3	1.57984861677489e-91	0.403018660072247	0.338	0.07	4.90590390967107e-87
9	Syt1	1.95813457709504e-90	0.785987846651428	0.513	0.152	6.08059530225323e-86
9	Ndn	1.90572593867672e-89	1.01134548946761	0.744	0.385	5.91785075737282e-85
9	Isl1	3.29388569051715e-86	0.627052456199658	0.349	0.076	1.02285032347629e-81
9	Napb	3.64184246430596e-86	0.447321106865608	0.379	0.091	1.13090134044093e-81
9	Ndrg4	3.86586332969221e-86	0.459676602053041	0.354	0.079	1.20046653976932e-81
9	Cttnbp2	8.81095063405838e-85	0.388307971865362	0.31	0.061	2.73606450039415e-80
9	Podxl2	1.13394249658188e-84	0.687232694600736	0.767	0.407	3.52123163463571e-80
9	Chn2	1.17224029143531e-84	0.454782363800781	0.341	0.074	3.64015777699406e-80
9	Hap1	2.05116695888388e-84	0.812010284367544	0.523	0.173	6.36948875742211e-80
9	Ahi1	4.24608957411894e-84	0.812296795618699	0.862	0.545	1.31853819545115e-79
9	Nav1	8.23958750896301e-84	0.524322114780016	0.492	0.147	2.55863910915828e-79
9	Csrnp3	1.43516660227667e-83	0.809432068702348	0.779	0.417	4.45662285004975e-79
9	Rprm	1.86090265902327e-82	0.555052654936881	0.313	0.066	5.77866102706495e-78
9	Cacna2d2	2.77847447857752e-82	0.450156670576884	0.331	0.071	8.62799679832677e-78
9	Calm2	1.38401322038326e-81	0.655432808906312	0.959	0.768	4.29777625325615e-77
9	Onecut2	1.49308539004098e-81	0.822204616352285	0.482	0.148	4.63647806169426e-77
9	Sbk1	1.75152306867931e-81	0.597844941840401	0.641	0.266	5.43900458516986e-77
9	Serp2	2.88631834914217e-80	0.430288865648532	0.387	0.102	8.96288436959119e-76
9	Rgmb	1.55178012688013e-79	0.581172511471969	0.497	0.163	4.81874282800086e-75
9	Tubb2b	2.2030036727619e-79	0.710595877064897	0.969	0.76	6.84098730502753e-75
9	Mapre2	1.54273008381331e-77	0.502464616938306	0.574	0.229	4.79063972926549e-73
9	Rasgef1b	5.12599144550816e-77	0.338451952141455	0.323	0.071	1.59177412357365e-72
9	Acot7	7.42839420514101e-77	0.464883212244099	0.367	0.097	2.30673925252244e-72
9	Nova2	8.08001213568732e-77	0.52618707364213	0.472	0.155	2.50908616849498e-72
9	Ywhag	1.28800181124902e-75	0.642638561022508	0.851	0.553	3.99963202447157e-71
9	Klc1	1.50916799847055e-75	0.59772614168198	0.726	0.381	4.68641938565059e-71
9	Chl1	1.60051996927483e-75	0.661754696566387	0.403	0.109	4.97009466058912e-71
9	Ctxn1	8.47544973981929e-75	0.631976469550271	0.605	0.269	2.63188140770608e-70
9	Hdgfl3	2.11013589152391e-74	0.629375835716374	0.762	0.437	6.55260498394919e-70
9	Nol4	2.68611278590261e-74	0.382892666698941	0.367	0.095	8.34118603406336e-70
9	Plppr3	4.10934978434323e-74	0.533370260136703	0.551	0.208	1.2760763885321e-69
9	Cadm1	5.15652163623157e-74	0.821565508085734	0.697	0.325	1.60125466369899e-69
9	Lmtk3	5.43660817593245e-74	0.392765589420662	0.346	0.085	1.6882299368723e-69
9	Serf1	1.00202282542703e-73	0.739729714401571	0.821	0.528	3.11158147979854e-69
9	Rtn2	1.49145572437879e-73	0.358404172343763	0.333	0.08	4.63141746091345e-69
9	Rusc1	1.98802328135035e-73	0.36294655144357	0.315	0.074	6.17340869557724e-69
9	Nrn1	4.63257882680127e-73	0.530091704159909	0.256	0.049	1.4385547030866e-68
9	Rundc3a	1.01011248755116e-72	0.374348241594109	0.479	0.151	3.13670230759261e-68
9	Akap6	1.41427065585355e-72	0.382254830756987	0.303	0.068	4.39173466762202e-68
9	Rtl8a	3.67859859489903e-72	0.507233611508688	0.564	0.224	1.142315221674e-67
9	Trim67	6.71351185597601e-72	0.255986191985498	0.279	0.059	2.08474683663623e-67
9	Zcchc12	1.09929813482773e-71	0.5105531149655	0.354	0.088	3.41365049808056e-67
9	Atp6v0b	2.92770955056207e-71	0.57948549971675	0.782	0.47	9.09141646736041e-67
9	Ncan	1.58005748916758e-70	0.360634116768338	0.577	0.207	4.90655252111207e-66
9	Enc1	9.22392713118422e-70	0.66738669027498	0.682	0.303	2.86430609204664e-65
9	Cadm2	3.92746896291041e-69	0.49339306895567	0.346	0.089	1.21959693705257e-64
9	Tubb2a	4.3819893179887e-69	0.63951389213656	0.905	0.582	1.36073914291503e-64
9	Spock1	8.68516347256457e-69	0.541405783048061	0.254	0.051	2.69700381313548e-64
9	Pgm2l1	1.89360497445225e-68	0.532037086940257	0.444	0.146	5.88021152716656e-64
9	Nrep	2.92977626480002e-68	0.722661386037928	0.641	0.311	9.0978342350835e-64
9	Atp6v1g2	1.15357386330411e-67	0.298051972576377	0.251	0.051	3.58219291771825e-63
9	Snhg11	9.11494101396801e-67	0.916996222635311	0.256	0.053	2.83046263306749e-62
9	Gprasp1	9.56896160437092e-67	0.606195149629832	0.715	0.377	2.9714496470053e-62
9	Rab2a	1.07670172508796e-66	0.626444919331254	0.823	0.568	3.34348186691565e-62
9	Apba2	1.13585122732211e-66	0.426826123747797	0.349	0.094	3.52715881620334e-62
9	Pdxp	3.45999386562335e-66	0.371827716707867	0.387	0.116	1.07443189509202e-61
9	Nova1	2.87864089124844e-65	0.64916682117569	0.592	0.26	8.93904355959377e-61
9	Fam241b	1.72202071909141e-64	0.399303042455384	0.351	0.101	5.34739093899455e-60
9	Hsp90aa1	7.00591544565158e-64	0.527950723248436	0.972	0.791	2.17554692333818e-59
9	Jpt1	8.2720137530571e-64	0.582803736078432	0.849	0.58	2.56870843073682e-59
9	Map6	8.64116016536605e-64	0.39134758599079	0.385	0.117	2.68333946615112e-59
9	Gprasp2	2.39426943172003e-63	0.527921830201495	0.559	0.237	7.43492486632019e-59
9	Trim2	2.54265110094398e-63	0.54377467859623	0.721	0.384	7.89569446376134e-59
9	Dcc	3.64817729546329e-63	0.301270072591918	0.331	0.086	1.13286849556022e-58
9	Gdi1	7.25541841495068e-63	0.520180795542286	0.679	0.373	2.25302508039464e-58
9	Fabp5	7.53017925120441e-63	0.535473272381773	0.926	0.651	2.33834656287651e-58
9	Astn1	7.9896397395228e-63	0.453310785327318	0.372	0.111	2.48102282831401e-58
9	Tro	9.2172069145411e-63	0.466496628008742	0.485	0.182	2.86221926317245e-58
9	Pgap1	1.79173647408339e-62	0.60876763276243	0.582	0.255	5.56387927297116e-58
9	Rnf165	1.88020440820079e-62	0.451257072940332	0.467	0.166	5.8385987487859e-58
9	Arhgap33	2.28712506816239e-62	0.322173090959206	0.338	0.092	7.10220947416468e-58
9	Amer2	2.93663142546071e-62	0.445350362172794	0.454	0.158	9.11912156548314e-58
9	Evl	5.26933196943751e-62	0.553957978544053	0.677	0.378	1.63628565646943e-57
9	Tmx4	7.58141750881599e-62	0.605228294260569	0.795	0.494	2.35425757901263e-57
9	Smarca2	3.98609802911049e-61	0.661124702453242	0.749	0.446	1.23780302097968e-56
9	Kidins220	5.0795239530099e-61	0.556023928703648	0.697	0.382	1.57734457312817e-56
9	Rbfox2	1.13245234705615e-60	0.555926124023428	0.726	0.414	3.51660427331347e-56
9	Arl8a	2.23797599076914e-60	0.489688652308911	0.61	0.297	6.94958684413541e-56
9	Ccdc112	3.27966477371609e-60	0.46016601714996	0.523	0.217	1.01843430218206e-55
9	Alg2	3.44864513073196e-60	0.505981921561811	0.536	0.235	1.0709077724462e-55
9	Gnao1	4.38102670000598e-60	0.548921384032508	0.744	0.41	1.36044022115286e-55
9	Cmpk1	3.37803950573492e-59	0.50502385039901	0.664	0.367	1.04898260771587e-54
9	Ywhab	4.43072963145713e-59	0.595010327917205	0.859	0.608	1.37587447245638e-54
9	Snx32	7.59604725617608e-59	0.336220424430498	0.362	0.106	2.35880055446036e-54
9	Pfn2	1.36125266677606e-58	0.550554444300144	0.772	0.494	4.22709790613971e-54
9	Gnaz	1.51987474986523e-58	0.329459536978154	0.279	0.071	4.71966706075651e-54
9	Nxph1	1.81431676561728e-58	0.53114397031443	0.454	0.164	5.63399785227135e-54
9	Bex3	2.62321962759851e-58	0.546972240494423	0.856	0.618	8.14588390958165e-54
9	Marcksl1	8.68229741634015e-58	0.532016328689471	0.897	0.651	2.69611381669611e-53
9	Dusp8	3.39658704917691e-57	0.449579498109885	0.472	0.183	1.05474217638091e-52
9	Lrp8	3.52916407857207e-57	0.366780402901221	0.364	0.109	1.09591132131899e-52
9	Cmip	1.7453934601019e-56	0.39558228244368	0.367	0.12	5.41997031165442e-52
9	Arl4c	3.55707000599126e-56	0.456217462067753	0.444	0.159	1.10457694896046e-51
9	Zwint	5.06744059843896e-56	0.737779595129685	0.667	0.388	1.57359232903325e-51
9	6330403K07Rik	5.23648553782127e-56	0.618328881694483	0.641	0.332	1.62608585405964e-51
9	Snca	8.36379404638317e-56	0.371130016866836	0.256	0.061	2.59720896522336e-51
9	Nap1l3	1.01434015080728e-55	0.29816452769633	0.251	0.06	3.14983047030183e-51
9	Ywhah	1.18029633774724e-55	0.53244322364322	0.746	0.459	3.66517421760649e-51
9	Prmt2	1.41629238480911e-55	0.457205737747476	0.515	0.228	4.39801274254772e-51
9	2510009E07Rik	1.83734671513808e-55	0.546745540880984	0.651	0.328	5.70551275451828e-51
9	Pja1	2.75577389464797e-55	0.53879884233363	0.623	0.327	8.55750467505034e-51
9	Psip1	4.34304102888937e-55	0.569888352030409	0.951	0.758	1.34864453070102e-50
9	Strbp	6.03035695842959e-55	0.51941460924216	0.785	0.51	1.87260674630114e-50
9	Snap47	1.618973118771e-54	0.57284136413479	0.536	0.253	5.02739722571957e-50
9	Pcbp4	1.70378845717392e-54	0.355291762159324	0.446	0.169	5.29077429606217e-50
9	Adgrl3	4.07317555838057e-54	0.505047274461305	0.495	0.198	1.26484320614392e-49
9	Pafah1b3	4.2088526508861e-54	0.549017007123405	0.649	0.364	1.30697501367966e-49
9	Afap1	4.57386027871268e-54	0.418838664256464	0.385	0.13	1.42032083234865e-49
9	Smpd3	7.46615982349618e-54	0.304600135889254	0.379	0.119	2.31846660999027e-49
9	Sobp	9.62938196945125e-54	0.348214502917675	0.469	0.175	2.9902119829737e-49
9	Gdpd1	6.63647179020349e-53	0.455149448072491	0.618	0.322	2.06082358501189e-48
9	A830010M20Rik	8.30152368226361e-53	0.264242641455359	0.269	0.069	2.57787214905332e-48
9	Anks1b	1.91659850915941e-52	0.309291152030793	0.297	0.08	5.95161335049271e-48
9	9330159F19Rik	2.09856065060105e-52	0.315372381052195	0.3	0.084	6.51666038831146e-48
9	H2afy2	6.93022905018535e-52	0.512159647654218	0.613	0.335	2.15204402695406e-47
9	Gnb1	6.97245435528391e-52	0.507653881166622	0.892	0.708	2.16515625094631e-47
9	Cacnb3	1.57690713136621e-51	0.319395389795432	0.295	0.083	4.89676971503148e-47
9	Kifap3	5.3186280368301e-51	0.54825511195234	0.669	0.403	1.65159356427685e-46
9	Mkrn1	5.75191453239654e-51	0.433725954736305	0.603	0.315	1.7861420197451e-46
9	Daam1	9.36584148015189e-51	0.44111989827199	0.544	0.257	2.90837475483157e-46
9	Hecw1	2.50766653144797e-50	0.40153982730201	0.423	0.159	7.78705688010537e-46
9	Mapk8ip2	2.69873762967237e-50	0.298183874637104	0.349	0.114	8.38038996142162e-46
9	Ap2m1	3.61381048215752e-50	0.433194925624163	0.738	0.478	1.12219656902438e-45
9	Camta1	5.20852415669094e-50	0.513236637804651	0.821	0.562	1.61740300637724e-45
9	Sox11	9.17611133642042e-50	0.576310815260813	0.972	0.846	2.84945785329863e-45
9	Fam171b	9.38865390124127e-50	0.362089773279071	0.482	0.195	2.91545869595245e-45
9	Lmo3	2.61139290764894e-49	0.50391146705639	0.479	0.2	8.10915839612224e-45
9	Arfgef3	5.83746979193005e-49	0.341277387867863	0.285	0.081	1.81270949448804e-44
9	1110004F10Rik	1.33799668182379e-48	0.47641773106943	0.882	0.662	4.1548810960674e-44
9	Dnajb6	1.79108841916689e-48	0.404443327428044	0.854	0.622	5.56186686803893e-44
9	Hk1	1.84899916728539e-48	0.320856131837887	0.277	0.079	5.74169711417132e-44
9	Scn8a	1.8894911182237e-48	0.284374628412247	0.344	0.11	5.86743676942004e-44
9	Inpp5f	2.12821955744457e-48	0.480336025478033	0.631	0.349	6.60876019173263e-44
9	Rnf187	3.53465326599165e-48	0.461370784500087	0.69	0.423	1.09761587868839e-43
9	Lrrn3	5.61857317710121e-48	0.416115060801194	0.413	0.153	1.74473552868524e-43
9	Map1lc3a	7.63279947252268e-48	0.503489528337498	0.787	0.535	2.37021322020247e-43
9	Scg3	9.28416765668009e-48	0.429658098214024	0.603	0.3	2.88301258242887e-43
9	Nbea	1.75354628391783e-47	0.427650050023759	0.631	0.347	5.44528727545003e-43
9	Calm1	2.43816654445276e-47	0.502403484897883	0.962	0.787	7.57123857048917e-43
[truncated: 789 more rows]
