# Supplementary material for: Imaging and multi-omics datasets converge to define different neural progenitor origins for ATRT-SHH subgroups
Source: Nat Commun. 2023 Oct 20;14:6669. doi: 10.1038/s41467-023-42371-7 (PMC10589300; doi:10.1038/s41467-023-42371-7)
Supplement: Supplementary file 10 — Supplementary Data 8 [file 41467_2023_42371_MOESM10_ESM.xlsx]

## Sheet: Supplementary Table 8
#Supplementary Table 8:	Differentially expressed genes between CAL SHH and MB SHH
#
symbol	baseMean	log2FoldChange	lfcSE	stat	pvalue	padj
A1BG	90.3051565776235	0.500244335165143	0.343200861647388	1.45758472972339	0.144955041197708	0.213119980798094
A1BG-AS1	176.709799898837	-1.41257790903429	0.459244816707182	-3.07587120778537	0.00209888484532585	0.005282760787733
A1CF	0.215349076699304	-1.12539270818629	1.72005348160855	-0.65427774206989	0.512932883125155	NA
A2M	5477.70114782336	-0.975691877918651	0.458017139961652	-2.13025188970077	0.0331508231680263	0.0600197217816848
A2M-AS1	193.735032179936	1.0284919501284	0.467912449132239	2.19804356997934	0.0279460012070868	0.0517907201469709
A2ML1	9.68123890852226	0.825044400070569	1.04247120639129	0.791431355621435	0.428692318550197	0.521268877227355
A2MP1	1.43607936373008	-0.955486333507532	0.982101505377345	-0.972899774896907	0.330603116872077	0.422098232612703
A3GALT2	13.9310189580517	-1.53638875608494	0.538250235833541	-2.8544135307357	0.00431163672376096	0.00996323638450722
A4GALT	258.532278911219	-2.94397132604528	0.573269981401184	-5.13540115749588	2.81542822084006e-07	1.72483093529444e-06
A4GNT	0.768208569813111	-1.3782557774301	1.37902549432177	-0.999441839984226	0.317580700013929	0.40811719129768
AA06	1.35033486667691	-2.85840094666076	1.68808382583143	-1.69328140162288	0.0904019165089523	0.142321892535788
AAAS	1509.69554988338	1.65084284598896	0.319132138812427	5.17291317675546	2.30472123394003e-07	1.43912978041186e-06
AACS	428.818151199802	1.03108671605014	0.307217151335314	3.35621468908405	0.000790172036563298	0.00221865664994564
AACSP1	30.1426692507927	-4.14942962996436	0.98317579669025	-4.22043508793945	2.43831261430998e-05	9.90272727987712e-05
AADAC	0.414957799513136	-0.682813595982048	1.51123231311151	-0.451825698840564	0.651394554608886	NA
AADACL2	0.262356630854497	-1.65488814952852	1.72059387200187	-0.961812183838071	0.336143956703096	NA
AADACL2-AS1	0.131178315427249	-1.44766617466723	1.72075717683445	-0.84129602604965	0.400182116363908	NA
AADACP1	1.06298920773812	-2.23510435719253	1.23788793072181	-1.8055789233596	0.0709841373231952	0.115579087274855
AADAT	614.215606722178	0.0367285342974966	0.296663208706571	0.12380549127622	0.901469283859069	0.928186029646921
AAGAB	1022.08822629659	1.08282423484235	0.219988774597097	4.92217949222866	8.5585660414064e-07	4.72380599047952e-06
AAK1	3926.32444557835	-2.16023702953711	0.212471408075959	-10.1671893131373	2.7780951399179e-24	2.02938930071949e-22
AAMDC	204.306011020524	0.555260683390848	0.433927009959401	1.27961770216332	0.200679620991851	0.279353427479885
AAMP	1800.09313566974	1.62811246108752	0.207184749607131	7.85826400917435	3.89493695947631e-15	9.79774278939644e-14
AANAT	6.24175881900409	-2.19365269143772	0.788762885812766	-2.78113071861553	0.00541699203998605	0.0122017828664623
AAR2	811.382619302893	1.06910908766099	0.215031820836629	4.9718645524248	6.63120294835278e-07	3.74816726219858e-06
AARD	38.4541845433112	3.79001995996792	0.667328052229998	5.6793955346293	1.35171574777466e-08	1.09111603043018e-07
AARS	3245.37129286528	0.559503435942612	0.279419126611583	2.00238059121976	0.0452438142833653	0.0783149303181893
AARS2	1191.14028739838	-0.0354168668279825	0.283580014047594	-0.124891970779148	0.900609074990863	0.9275789254859
AARSD1	1.3103157527564	-1.43366365142067	1.21265653902235	-1.18225037781637	0.237106368665989	0.320593503256949
AASDH	685.159440282232	-0.838834931654849	0.223977737748325	-3.7451710160472	0.000180270935015937	0.000593841585394444
AASDHPPT	1808.71205769165	0.710230316132982	0.404322600061904	1.7565931660121	0.0789871786638143	0.126619397507805
AASS	2040.80831264942	-0.238082717250551	0.379957043876432	-0.62660429932174	0.530918649416888	0.617388084009979
AATBC	3.74332632304595	-2.94219808747812	0.822085645804945	-3.57894351092491	0.000344986019733574	0.00105792835437064
AATF	1004.19485401801	0.279837510473297	0.278689416519173	1.00411961806251	0.315320960463031	0.405614910132648
AATK	447.748657760356	-0.0971398575021362	0.503693946553599	-0.192854923444666	0.847072588108027	0.88586244921788
ABALON	2.53631136765147	-2.07741088763759	0.811928223256592	-2.55861396134898	0.0105090368855398	0.021910137059522
ABAT	2402.7637425838	1.60520713152857	0.543544651407258	2.95322036077925	0.00314477386834897	0.00754834689474994
ABCA1	2183.36888491655	0.204339593886434	0.576506733111296	0.35444441868641	0.723005851076798	0.786035485935603
ABCA10	519.671149736865	-2.54704166605315	0.332078987893804	-7.66998743945724	1.72013193452594e-14	3.94058469445242e-13
ABCA11P	317.299275360737	-0.805990598742869	0.257014542617256	-3.1359727373215	0.00171285125527354	0.00441490963226892
ABCA12	14.3091600921982	-0.315635563776369	0.463233343380236	-0.681374880040288	0.495634313463748	0.584622177689342
ABCA13	249.208417790801	3.48615294895684	0.875251403651523	3.98303040065141	NA	NA
ABCA17P	24.7728437534974	0.142382092385869	0.556284832914608	0.255951778587724	0.797988072344681	0.846244044801038
ABCA2	3070.14360637467	-0.745117239840633	0.341209430770499	-2.18375335686957	0.0289803766904492	0.0534651354882087
ABCA3	2148.79886861923	-0.504603811624405	0.313241468733869	-1.61090999114526	0.107199342038503	0.164791630179877
ABCA4	25.6196464871621	-2.18240827395281	0.634243631464937	-3.44096206202657	0.000579649799998236	0.00168724821714752
ABCA5	2649.40753430406	-0.716636040919192	0.348429194861209	-2.05676232499591	0.0397090937369915	0.0701266664210511
ABCA6	322.120250999643	-4.18184927306483	0.394727592594704	-10.594266404271	3.16815195092402e-26	2.63745661091829e-24
ABCA7	213.613331489027	-0.525381819081178	0.709087092917855	-0.740927065699731	0.458737663722371	0.550968398818751
ABCA8	675.240600807564	-3.59464608902621	0.472814764961841	-7.60265193773363	2.90123038594298e-14	6.40040435442882e-13
ABCA9	750.292951369204	-2.48928560006549	0.396763842695937	-6.2739729082954	3.51949773901727e-10	3.90561567507344e-09
ABCA9-AS1	0.950213573160538	-1.29735480148452	1.55880451378188	-0.832275497032632	0.405253458011024	0.497872503045119
ABCB1	392.823088922894	-1.72233416858283	0.437200160914999	-3.93946371149139	8.16639527193006e-05	0.000292703243044759
ABCB10	969.060456613454	0.810654328278538	0.47582912453358	1.70366689738288	0.0884433357784649	0.139670592388199
ABCB11	2.52885275802395	-2.39210078254107	1.32149432505622	-1.81014835795023	0.0702727835314184	0.114606925222638
ABCB4	282.875086631779	-3.61430673341613	0.4261824372983	-8.48065620988118	2.23927368506044e-17	7.94222134503512e-16
ABCB5	0.497403758691436	1.20548592968967	1.41689449449227	0.850794420033123	0.394883561854939	NA
ABCB6	1058.76148509267	0.830051510441973	0.350566630181598	2.3677425030785	0.0178969870047304	0.0350084616342753
ABCB7	806.464145138125	-0.211795200434575	0.202831905304135	-1.04419075547804	0.296397143182937	0.385407130482069
ABCB8	872.126677127488	0.134780020294687	0.291379508834245	0.462558334434419	0.643680979822265	0.71918181382353
ABCB9	734.065124580545	-1.63287891484415	0.543816387421713	-3.00262910903768	0.00267658412503606	0.00656673958879233
ABCC1	1241.32586152649	0.158188617139815	0.282315590434418	0.56032547439693	0.575257454587777	0.657654283342538
ABCC10	892.605941567062	-0.403252503465126	0.235019447193586	-1.71582610835165	0.0861938741084713	0.136544812344319
ABCC11	23.701536206046	1.43864095501792	0.531091205742618	2.7088397236898	0.00675189481460059	0.0148124056786897
ABCC12	17.2528932126386	-4.25696290856242	1.00918770469478	-4.21820726586232	2.46252408342836e-05	9.98338370773667e-05
ABCC13	0.524713261708995	-2.045064069343	1.7200974324892	-1.18892338928937	0.234469815292288	0.317456666898416
ABCC2	74.3447612375397	-0.472170586760533	0.424416677523808	-1.11251657101539	0.2659161093107	0.35256338050845
ABCC3	43.081949646814	-0.229476976928898	0.640258341262217	-0.358413100056616	0.720034189543613	0.783577064696214
ABCC4	996.7002031597	2.02545169606807	0.632788530544204	3.20083503145381	0.00137029961387232	0.00363299841144542
ABCC5	2589.25550466703	-0.903479107988118	0.21211802412742	-4.25932266578815	2.05047298963006e-05	8.46789304085153e-05
ABCC5-AS1	0.359456287303365	-1.85408707247005	1.720371364072	-1.07772490939488	0.281156538748228	NA
ABCC6	13.3237382590296	0.682771680284655	0.564280701145096	1.20998587918939	0.226284311376061	0.308628018130898
ABCC6P1	4.39776686889855	1.99170201219824	0.915946217594311	2.17447484791121	0.0296694923331864	0.0545539815271233
ABCC6P2	6.11596125093857	3.40364894755697	0.991183145295414	3.43392536859829	0.000594907968046451	0.00172582509769386
ABCC8	888.067001945916	-2.29216397298324	0.642930247635701	-3.56518297499985	0.000363602432108699	0.00110931174868621
ABCC9	1326.36367179873	1.61931672945324	0.732608539388671	2.2103437816934	0.0270813122594659	0.0504479744722841
ABCD1	292.733090035854	2.40496340859829	0.407577424987795	5.90062957650392	3.62117092439894e-09	3.30519866624596e-08
ABCD2	681.390115993581	-1.86746490042668	0.793892642322102	-2.35228896310768	0.0186582739628092	0.0363076812113905
ABCD3	1320.37862924048	-0.000579492684403821	0.32174947669642	-0.00180106799350163	0.998562956431954	0.999150925535221
ABCD4	1646.85611099065	0.849208388168158	0.366269921799805	2.31853160094406	0.0204204475749931	0.0393445846246221
ABCE1	1929.05520588427	0.187690242280856	0.357454444624538	0.525074579721623	0.599531346626228	0.679210241766611
ABCF1	0.0143628714075353	-1.00842439463533	1.72051786934924	-0.586116780650903	0.557797040335002	NA
ABCF2	1215.54004174955	0.597946781450896	0.193642309744971	3.0878932514201	0.00201580866712448	0.0050957665870784
ABCF3	1093.8492048904	0.343070243025477	0.21930652182885	1.56434127067691	0.117737444878601	0.178528130556521
ABCG1	433.484834798863	-0.348894519932651	0.494059054183157	-0.706179791623268	0.480076335869891	0.570234428774332
ABCG2	558.624044722966	-0.966819358098846	0.383324359043599	-2.52219650353314	0.0116624539212191	0.0240049818955043
ABCG4	102.522556716713	-1.21759198041898	0.604558478092854	-2.01401853508037	0.0440075875263763	0.0764931758918522
ABCG5	0.638775604747387	-1.61032982028541	1.47757462267631	-1.08984669577544	0.27578068045236	0.363419006717611
ABCG8	0.435410057125699	-0.0108857392899982	1.51361902789772	-0.0071918620797979	0.994261773749413	NA
ABHD1	12.2974153035534	0.598038459314864	0.615339398357402	0.971883908150978	0.331108306147685	0.422620940865776
ABHD10	1110.25779600379	1.36542680966099	0.240943810035073	5.66699268788946	1.45325541947255e-08	1.16752614016693e-07
ABHD11	215.250940891375	0.789402350329991	0.362093160527162	2.18010842618712	0.0292494253217064	0.0538938922594309
ABHD11-AS1	2.67790300575326	2.67126226849453	1.03574039986151	2.5790847483131	0.0099062480031207	0.0207996323590792
ABHD12	670.481180269449	0.589109908704934	0.285193844006501	2.06564735209188	0.0388617898337671	0.0688120993276134
ABHD12B	1.18155403802393	-2.68272041718713	1.60901540468182	-1.66730561396808	0.0954536509179927	0.149210160341659
ABHD13	533.908302882517	-1.13961824721837	0.423254005041222	-2.69251615730696	0.00709150993727749	0.0154789552514375
ABHD14A	191.711495078978	0.733582920246287	0.614889919536888	1.19303130029972	0.232857114873054	0.316068468049864
ABHD14B	347.126046646391	0.740837790363301	0.380230165867639	1.94839299157866	0.051367957772117	0.0872788444555355
ABHD15	241.182873407993	0.716746629919031	0.375067343308372	1.91098116833311	0.0560070009884855	0.0940026208769765
ABHD16A	0.261253806593743	-0.658975987748805	1.71912065314786	-0.383321546711781	0.701481365162828	NA
ABHD16B	0.101720120253293	-0.470122543792562	1.71931405701705	-0.273436107774405	0.784517999946292	NA
ABHD17A	704.343978254129	1.96417526154797	0.390955369606139	5.02403960719798	5.05957956919545e-07	2.9327216204945e-06
ABHD17B	544.760243917314	-0.106816924720989	0.296891683007805	-0.35978415979467	0.719008549717578	0.782603503425065
ABHD17C	401.308697771591	1.49841947971175	0.295024167876093	5.07897197202185	3.79482684069906e-07	2.26202850398979e-06
ABHD18	695.639313942131	-0.698132388903534	0.246814365434096	-2.8285727521397	0.00467560725470861	0.0106956212822612
ABHD2	3050.26796985092	-1.75427667401716	0.392033501992696	-4.47481316035548	7.64781596396637e-06	3.45027541883563e-05
ABHD3	236.194903067283	-0.27536337149241	0.381339105519603	-0.722095813166622	0.470235572157968	0.561660365856899
ABHD4	403.872997907458	1.28097723459404	0.322622412781001	3.97051532642146	7.17173422211188e-05	0.000260608843146121
ABHD5	650.990002736144	-0.322544567525217	0.352059423972323	-0.916165128846468	0.359580292199046	0.451707143760248
ABHD6	430.987501876244	-1.57255033664915	0.439136207577342	-3.58100814625309	0.000342270981127835	0.00105077095945744
ABHD8	297.306961408302	1.71987072544758	0.365235908729319	4.70893108903539	2.4901923560557e-06	1.24430653605764e-05
ABI1	1038.40244988321	-0.495254518192363	0.352232695756144	-1.40604357335196	0.159711186291982	0.231223814200513
ABI2	5607.0599595175	-0.165067599426108	0.290495377238431	-0.568227973179156	0.569880179404761	0.652792286092135
ABI3	57.0348537439646	0.447190469534796	0.640240979081782	0.698472113072403	0.48488199191864	0.574550522275063
ABI3BP	36.9591007394884	-1.26445938315668	0.632804941202674	-1.9981819053965	0.045696942521457	0.0789629708597057
ABL1	2554.31193997608	0.722687938575535	0.224136731952928	3.22431728293116	0.0012627340932911	0.00337908501117116
ABL2	1941.58249739344	-1.7694126263709	0.255353336393909	-6.92927161774537	4.23012928365025e-12	6.52593581304951e-11
ABLIM1	5037.91705637478	-2.04965947987611	0.441617373234796	-4.64125644528563	3.46297027100218e-06	1.67904587139734e-05
ABLIM2	197.069932736852	-0.700634419397178	0.607369731651848	-1.15355504709081	0.248682637109506	0.333405509405823
ABLIM3	2640.81308704792	-4.02871797448773	0.455338600037575	-8.84774094301531	8.93086681605756e-19	3.67581814979563e-17
ABO	11.2156268433837	1.41967644847592	0.7151581651186	1.98512233757478	0.0471308621224304	0.0811483609836054
ABR	3080.53615725385	1.77779310250386	0.401640170257772	4.4263329072958	9.58485640679273e-06	4.24857378320785e-05
ABRA	1.59411523601246	-0.936329611800707	1.29745387190173	-0.721666975665416	0.470499250598375	0.561914463374337
ABRACL	122.113272551301	0.23419158947334	0.581432316144965	0.402783923374067	0.687107188970181	0.756174383711022
ABRAXAS1	467.985395279135	-0.126961739107543	0.455372648928106	-0.278808442725745	0.780391834926036	0.833083592481822
ABRAXAS2	456.762158089601	0.330465738737767	0.294391379442955	1.12253877597595	0.261633430236097	0.347746421522987
ABT1	415.731524975908	1.1391874163306	0.222434087460537	5.12146060586469	3.03178082044865e-07	1.84762753259441e-06
ABTB1	719.189569423521	0.0685513218710565	0.511637933392726	0.133984048869257	0.893415187856471	0.922354174520996
ABTB2	337.242166821773	0.0164568346223425	0.535303961602049	0.0307429718492849	0.975474520764764	0.982678487556314
ACAA1	832.076618752311	1.13877370784574	0.334428180979077	3.40513680549245	0.00066130915370345	0.00189420166708021
ACAA2	1336.52569742151	1.36708699044597	0.291816594983522	4.68474724860375	2.80305614854266e-06	1.38402465740823e-05
ACACA	4165.31566997128	-1.05938876986444	0.202314398500977	-5.23634885956633	1.63784244653189e-07	1.05465388829364e-06
ACACB	958.299907149556	-0.778202126861267	0.412594533936842	-1.88611836282928	0.0592790063342956	0.0988625762580054
ACAD10	914.437463757774	0.0904912206572126	0.270309218060118	0.334769273895377	0.737799140304984	0.798733282670931
ACAD11	61.9278932434084	-1.15050012432614	0.577631890565926	-1.99175312706325	0.0463981514511307	0.0800429792902247
ACAD8	611.192989216164	0.473750929815731	0.18921494988984	2.50377113484715	0.0122877490342146	0.0251535707009195
ACAD9	1229.75371023108	-0.0259509861261556	0.260066327079164	-0.0997860292703566	0.92051419971448	0.942385435978521
ACADL	117.633767413647	2.07104174389732	0.586678179256174	3.53011551669284	0.000415378263232944	0.00124896549886629
ACADM	1404.66348024172	0.103109399797892	0.317859866580506	0.324386343287466	0.745645557720968	0.805349034083239
ACADS	147.992604000288	1.26849142051662	0.435912226094312	2.90996981635972	0.00361463662652819	0.00853317267178582
ACADSB	896.595346301899	-0.259917502801882	0.372941172656643	-0.696939683410019	0.485840541804005	0.575439074022235
ACADVL	5567.97236371742	1.14018878394811	0.369167736254418	3.08853854758947	0.00201143597238944	0.00508587839391213
ACAN	25.5756709256563	-2.3351252772091	0.876185466217672	-2.66510387040474	0.00769645465331934	0.0166434276902334
ACAP1	26.0394959336051	1.42534388554294	0.551529292557784	2.58434847391828	0.00975631640125899	0.0205199824700329
ACAP2	2019.13936599389	-1.12158042459806	0.440803720310991	-2.54439872650524	0.010946604951825	0.0226881860054689
ACAP3	3484.16843537641	-0.771711794242634	0.466090051503983	-1.65571393715113	0.0977797635173261	0.152220687527749
ACAT1	1018.49695049638	0.636518576223711	0.260995692880783	2.43880873740877	0.0147357651763015	0.0294969345390062
ACAT2	815.455457179174	1.14145528001755	0.409074513987878	2.79033584588302	0.00526533927378842	0.0119051603688681
ACBD3	1102.40670504398	-0.269706035120027	0.423583284066891	-0.636724925805702	0.524304034657081	0.611313953203841
ACBD3-AS1	0.0287257428150706	-0.819222105919092	1.72003987524221	-0.476280880292808	0.633874284882789	NA
ACBD4	365.829759757008	1.60927801282806	0.417266746189899	3.85671282823883	0.000114922040781469	0.000398130518479897
ACBD5	1253.63813939936	0.673370720576369	0.452397017813503	1.48845083867012	0.136632037859159	0.202447403264887
ACBD6	1019.60211484415	0.519987447885341	0.275697639755055	1.8860787069027	0.0592843492163355	0.0988640130063933
ACBD7	1170.43702063379	3.7549646418442	0.527967874671775	7.11210818305672	1.14283620928032e-12	1.96203187649284e-11
ACBD7-DCLRE1CP1	0.55837534741157	-0.194937266056612	1.25560522214286	-0.15525362798661	0.876621371760542	0.909221630578717
ACCS	233.767746671843	0.0809609202702321	0.729542479661895	0.110974922677228	0.911636232683781	0.935684699415506
ACCSL	1.49160437574183	-2.27878656492778	1.09180355509639	-2.08717635538986	0.0368721959863724	0.0657801646171245
ACD	687.599837248356	1.07912287988977	0.367126961035469	2.93937246353725	0.00328877590142938	0.00785433190160704
ACE	530.469092976796	0.242893547122609	0.458535634752718	0.529715748817641	0.596309027052661	0.676184705515741
ACE2	6.51631654485967	-0.622944411052443	0.659699922480626	-0.944284499397886	0.345024284777793	0.437221020534373
ACER1	0.802088545199182	-1.66552204110372	1.29089845954035	-1.29020375599237	0.196979922400428	0.275088565428615
ACER2	167.47378266646	-2.71294106843667	0.574352690067853	-4.72347586309062	2.318474873178e-06	1.1688271064255e-05
ACER3	657.958669595182	0.308751053404387	0.274457810390817	1.12494905123938	0.260610624597367	0.346637585267244
ACHE	181.634144709709	-2.03760846247307	0.718105175973773	-2.83747914741042	0.00454713169098199	0.0104428765599369
ACIN1	5854.13665843618	0.989392963032975	0.242379693363248	4.08199610002063	4.46505462782727e-05	0.000171072542800447
ACKR1	200.612390351534	-5.17308440259496	0.425898570867333	-12.146282604471	6.00337074711903e-34	9.46002586087092e-32
ACKR2	12.5053406959602	0.281562174886372	0.451928857903526	0.623023225807097	0.533269259307871	0.619507800399733
ACKR3	183.529375509749	0.508298773310733	0.59484007908803	0.854513324135831	0.392820629990569	0.485219256339414
ACKR4	2.54684759099456	-0.568903864458323	0.806685441181014	-0.705236310730275	0.480663187961925	0.570630623831997
ACLY	3576.14938623979	-0.306016186212118	0.266512431870733	-1.14822480911714	0.250875770083819	0.335772234276136
ACMSD	0.145541186834784	-1.22004953706388	1.72028604243092	-0.709213181396182	0.478192194842594	NA
ACO1	911.635032173381	-0.530136839695789	0.241383164915585	-2.19624612131167	0.0280743318341764	0.051978076137765
ACO2	2426.58027465124	0.294167289724411	0.3086220756041	0.953163473962789	0.340507249841344	0.432689962487753
ACOT1	62.0444120441701	1.09292275544795	0.555730639602164	1.96664117031653	0.0492245935590677	0.084162114121258
ACOT11	181.387263167043	-3.65261156674426	0.585516467594652	-6.23827299298597	4.42428068382412e-10	4.81282328233945e-09
ACOT12	38.1300260116809	1.98342231637629	0.885264008691698	2.24048678914161	NA	NA
ACOT13	560.212194907569	1.06023343514551	0.211632532373041	5.00978475878487	5.44909445615948e-07	3.13952658128321e-06
ACOT2	231.413686709144	1.17309970604862	0.255182117548721	4.59710781193219	4.28395975953853e-06	2.036380871691e-05
ACOT4	12.1708118851843	0.260760716887948	0.560737890384834	0.465031383395525	0.641908982398423	0.717456381633986
ACOT6	1.50981290941461	2.27335862047771	1.04688877726193	2.17153786520047	0.0298905380882834	0.054887045215234
ACOT7	939.083609164304	1.91479974950915	0.463090988974212	4.13482403047964	3.5522671951147e-05	0.000139343112715906
ACOT8	259.019163332181	0.182522527653867	0.32604386759329	0.559809724382081	0.575609230008456	0.657920067520675
ACOT9	530.503502040769	1.17611250296962	0.300075194654256	3.91939261865589	8.87724015824546e-05	0.000315109887580134
ACOX1	2328.16294834031	0.408741072696529	0.255640187111808	1.59889208858137	0.109844582238946	0.168189986727747
ACOX2	157.385243523168	-3.91651493369946	0.770144432381554	-5.08542913384213	3.6679577114211e-07	2.19470613158831e-06
ACOX3	594.994196308503	-0.330204391051396	0.266305502771193	-1.23994580515711	0.214995440116489	0.295717588653274
ACOXL	1.11216315957307	0.953479019053888	1.36971979515218	0.696112462146282	0.486358402643606	0.575866934345245
ACOXL-AS1	32.0765191600833	-0.295978424048975	0.507691675369872	-0.582988531047598	0.55990102097047	0.643835229170613
ACP1	1813.16059180157	1.44167076297906	0.233277243084647	6.18007459242796	6.40713213101257e-10	6.71485709939517e-09
ACP2	914.292769384362	1.27671855911385	0.26268189920466	4.86032179217321	1.17195099296099e-06	6.29061091379862e-06
ACP4	0.413938108352401	0.794917944774903	1.62552870524431	0.489021167211827	0.624826711155206	NA
ACP5	35.0456274199724	0.833700098698818	0.717999153724841	1.16114356733395	0.245583519702882	0.330193687723383
ACP6	331.313315720394	0.0526401456690471	0.469388858066963	0.112146133774521	0.910707538650929	0.935123063075548
ACP7	0.683846349104252	0.947073666988153	1.4454638887556	0.655203962102081	0.512336443717007	0.600438497919724
ACPP	4.96756125621148	-2.21288482594879	0.751356565512815	-2.94518598428491	0.00322760585934587	0.00772531331919598
ACR	3.16306857712528	-0.247722770366475	0.671782113795737	-0.368754638266237	0.712310618817679	0.777203845973432
ACRBP	86.7989857723448	0.0577672004763056	0.317860757997311	0.181737440130293	0.855788782247837	0.892819271974347
ACRV1	19.3457682736294	2.20485173119382	1.0236332233274	2.15394702022935	0.0312443269399903	0.0570313665913558
ACSBG1	115.071631520743	-0.762538613094753	1.10303156245391	-0.691311689575168	0.489369687301532	0.578780071385788
ACSBG2	48.8011673990147	5.83974580074058	0.992949700552909	5.88121009300754	4.07277805179707e-09	3.6703250245382e-08
ACSF2	146.39910249369	0.60229299939391	0.486928525039769	1.23692280986151	0.216115740941686	0.29698077494173
ACSF3	521.162291141408	0.0286153548768865	0.336233712597351	0.08510554951744	0.932177478439587	0.95053234813292
ACSL1	909.476328820293	-1.35613210375756	0.360393064416043	-3.76292508834749	0.00016793751810566	0.000558298611652948
ACSL3	1865.64843886885	-0.325784592164572	0.460944528331972	-0.706776134958135	0.479705607495469	0.569916818727856
ACSL4	895.709506497768	-2.19795844357902	0.498045203882909	-4.41317058460372	1.01867668390396e-05	4.48670200116802e-05
ACSL5	63.3990171921821	-0.634423141355724	0.480236506533125	-1.32106396062159	0.186480038506458	0.263042898737871
ACSL6	815.954071156329	-4.01869373305444	0.731321953568665	-5.49510884152218	3.9046951366823e-08	2.85899367442244e-07
ACSM1	3.9467006448859	-1.0618753293571	0.681025880889978	-1.55922903835816	0.118942180259506	0.18006815499855
ACSM2A	0.102140911157285	-0.279847185711764	1.71899430687332	-0.162797040451389	0.870678238560488	NA
ACSM2B	0.40965033957244	-1.71181110309552	1.690272055562	-1.01274294718572	0.311182958336467	NA
ACSM3	5.73176708727177	-0.381505452673632	0.891058496523439	-0.428148605464307	0.66854293138344	0.74069533995832
ACSM5	40.0377347212948	-3.06441276987531	0.576392214942751	-5.31654087343924	1.05758474408345e-07	7.06583193192759e-07
ACSM6	0.260637720996203	-1.12539280213767	1.72005348183157	-0.654277796606252	0.512932847995817	NA
ACSS1	945.471149840561	2.12890392365337	0.724574907768205	2.93814193788563	0.00330185818483243	0.00788251200255257
ACSS2	449.934591988183	0.222802652810214	0.363787615764505	0.612452549661404	0.540238382959875	0.625692931881447
ACSS3	207.834739688441	-1.19185447027515	0.477556412659655	-2.49573545382284	0.0125696304679123	0.0256781755489038
ACTA1	31.3375726952188	-0.864670783109308	0.681273204234326	-1.26919828599615	0.204370352236002	0.283810546435757
ACTA2	1924.53005453668	1.78816790809722	0.706192727571662	2.53212450126197	0.0113373727968262	0.0234145086379688
ACTA2-AS1	87.7944481404742	-7.765081775729	0.664321160932258	-11.688746697203	1.45518118201105e-31	1.87735392142372e-29
ACTB	40326.3679653331	0.238968069307432	0.242713906235913	0.984566863157647	0.32483687317636	0.415731578092294
ACTC1	56.2258827376939	-3.00529036818356	0.790092079899238	-3.80372167325969	0.000142538324609298	0.000482365083479939
ACTG1	45973.5685866261	1.44111177439743	0.277826146471664	5.18709917226745	2.13594999925615e-07	1.3436325330365e-06
ACTG1P17	42.1292537033048	0.687376119433673	0.452946901878433	1.51756445751816	0.129124232600654	0.192929881165121
ACTG1P20	166.034264476487	-1.61275253485825	0.291857158385128	-5.52582826401024	3.2793479535464e-08	2.43916706686403e-07
ACTG1P4	86.0106811759469	-1.5282124012759	0.459469235320498	-3.32603857624964	0.000880897362088	0.00244169829187378
ACTG2	40.8820096562371	-1.10498566731128	0.95317381425354	-1.15926985276723	0.246346206174738	0.330960803001821
ACTL10	7.4660789934345	0.459441484639842	0.837844813068597	0.548361077700228	0.583443996531961	0.664980264904504
ACTL6A	1064.33230472296	1.43832507026909	0.301368011766684	4.77265341413418	1.8181451707222e-06	9.36932973868313e-06
ACTL6B	659.400161684922	-1.99209599672399	0.57596951016806	-3.45868307532933	0.000542823222080253	0.00159223814683054
ACTL7B	0.888325739520203	-0.906084509486559	1.46674740959631	-0.61775088441161	0.536739564137602	0.622686765063085
ACTL8	0.195406515988738	-0.628435695768772	1.71907066455512	-0.365567110605895	0.714688120719641	NA
ACTN1	1855.02601989717	-1.50454345242123	0.335420394501622	-4.48554553355865	7.27276123763718e-06	3.30268393708345e-05
ACTN1-AS1	2.95029008382564	-2.77186547555601	0.932215743741287	-2.97341628712642	0.00294504728769671	0.00712632315606856
ACTN2	284.695776896738	0.0287620130320498	0.614269955007182	0.0468230829093921	0.962654231706286	0.973637938882911
ACTN3	8.1791667656971	2.5018358141447	0.842491884267697	2.96956666392024	0.00298220098320383	0.00720595135711497
ACTN4	2847.63966187038	0.207955895060196	0.270746583991827	0.768083172072352	0.44243777373335	0.534711281162016
ACTR10	1113.70993677478	0.471741400073049	0.183053857960949	2.57706341361942	0.00996436684643304	0.0209037558956979
ACTR1A	2294.9690730678	0.598787899971893	0.289503090927611	2.06832990298406	0.0386090117204099	0.0684139283183906
ACTR1B	1601.48657117556	0.543392038779224	0.281847871709583	1.92796218571108	0.0538598298319397	0.0909941572922669
ACTR2	4066.18424706394	0.147362958222777	0.389699959438383	0.378144658868195	0.705323134087873	0.771411804563363
ACTR3	3194.58983921584	0.0204621162009966	0.291465233218856	0.0702043121061782	0.944031042231809	0.959647443676893
ACTR3-AS1	12.3064675900608	0.164813764529347	0.492203636054691	0.334848734256472	0.737739195848556	0.798707582058939
ACTR3B	473.98428163702	0.0120469307218492	0.211709654600893	0.056903076737618	0.954622403404153	0.967627477587916
ACTR3C	678.85048779639	-1.1130650099505	0.665551776302962	-1.67239431939225	0.0944465915347388	0.147814007934724
ACTR5	344.403214151404	0.605650015988363	0.285456924163924	2.12168619753139	0.0338640984542528	0.0611055026991061
ACTR6	650.254495980438	0.778254424421981	0.317515868693907	2.45107253260541	0.0142431249185665	0.0286198723771286
ACTR8	1010.41756160935	-1.46067002858275	0.209663181747157	-6.96674550300512	3.24356645599451e-12	5.10387443549892e-11
ACTRT1	0.445476562434298	-1.85408701391099	1.72037136391967	-1.07772487545169	0.281156553900513	NA
ACTRT3	43.5351980181066	1.67961518737994	0.4222620645434	3.97766062456057	6.95966080941363e-05	0.000253445158660406
ACVR1	546.935621711507	-0.605493606128973	0.273364324815068	-2.21496936931544	0.0267621670327866	0.0499450272320704
ACVR1B	1148.78700431587	-0.221972987308226	0.207446982624082	-1.07002273303954	0.284609076243514	0.372825891040209
ACVR1C	30.5804014860104	0.0198350581807041	0.578168944849758	0.0343066820821004	0.972632596476718	0.980588964028557
ACVR2A	986.412025572753	-1.52621367457617	0.376685573104637	-4.0516913403323	5.08487176656086e-05	0.000191756164174529
ACVR2B	2896.78881812218	-0.977282159396881	0.359582640080407	-2.71782352779419	0.00657128761991192	0.0144549981237289
ACVR2B-AS1	115.758508603197	-1.36089469031847	0.466940037627156	-2.91449561111553	0.00356263818123308	0.00843026503445062
ACVRL1	253.295093458665	0.0318994849528881	0.453676634402665	0.0703132639724519	0.943944325513977	0.959603509753645
ACY1	2.26003472808779	1.83230041467213	0.935571291723208	1.95848294072519	0.0501733708630383	0.0855853038436162
ACY3	2.85470525255597	0.330798016570922	1.4699581335636	0.225039073574818	0.821948877437789	0.865785627633455
ACYP1	389.22496890948	1.38990352635617	0.326841670169992	4.25252852744657	2.11370280271477e-05	8.69483451998707e-05
ACYP2	377.02338035307	-0.3230246991776	0.231250344198524	-1.39686148488622	0.162455228574544	0.234473326632844
ADA	173.790862272527	3.20316592820968	0.532366402945471	6.01684462146228	1.77849639648786e-09	1.71988206085164e-08
ADA2	348.192178360423	-0.535711489823996	0.520139470505548	-1.02993816120763	0.303039035332591	0.392655007545654
ADAD1	0.721102621089537	-2.04506400272602	1.72009743232894	-1.18892335067153	0.234469830490131	0.317456666898416
ADAD2	5.73493431075249	0.873365938747553	0.866278068896602	1.00818198001939	0.313367107096929	0.403659721209599
ADAL	443.739993562198	0.350833988243891	0.247221745517943	1.41910650905273	0.15586796656798	0.2264473632174
ADAM10	2063.03247246814	-0.666273228462823	0.367459494639439	-1.81318822396081	0.0698027954922548	0.113966805162421
ADAM11	952.4913188253	-1.12288302984343	0.604328720995117	-1.85806662968861	0.0631595529586561	0.104457822761895
ADAM12	496.39378497016	-0.723166746813821	0.557994953168719	-1.29600947590499	0.194972220259536	0.272820128830752
ADAM15	869.785286591824	1.13728808574432	0.312689384606107	3.63711766927092	0.000275705998954621	0.00086855425773927
ADAM17	1467.78942486408	0.171408063836874	0.345971312486471	0.49544010630528	0.620289490198942	0.697782185675328
ADAM19	858.222483898972	-1.90219368659798	0.420584824299602	-4.52273495546516	6.10456630473472e-06	2.81095464931648e-05
ADAM1A	593.575009882705	-0.538389925564067	0.396559029689505	-1.35765393108212	0.174573521388259	0.248741616957074
ADAM20	144.914131151139	-5.42096659063391	0.376016814139496	-14.4168196388761	4.05606572554996e-47	1.68831822587467e-44
ADAM20P1	137.005754895399	-2.42781052483827	0.401005771332284	-6.05430320060537	1.41026765937893e-09	1.38583139570417e-08
ADAM21	2.82481009784413	-0.383635552991271	0.833980277590784	-0.460005546053827	0.64551223965603	0.720862845813803
ADAM21P1	0.540516993544796	-0.931001495753686	1.45519676705091	-0.639777050659923	0.522317554560451	0.609255410096659
ADAM22	4316.17828073539	-3.82606134494586	0.490232190151449	-7.80459019584957	5.96952005848533e-15	1.46979444207863e-13
ADAM23	2234.17150417685	-2.39170053749051	0.403931149679046	-5.9210599117966	3.19873293482357e-09	2.95631534458076e-08
ADAM28	159.701253507248	-2.62905285249652	0.504914760143586	-5.2069241385395	1.919965385073e-07	1.21783658309648e-06
ADAM29	0.689519469892424	-0.0307979347177964	1.71656802239037	-0.0179415754669072	0.985685461917874	0.990333298128161
ADAM30	0.0175139290785365	-0.966767776734387	1.72040785865029	-0.561941037337996	0.574156192611161	NA
ADAM32	90.2638691083562	0.112598695881837	0.39417420245751	0.285657192124272	0.775140694730758	0.828827979180654
ADAM33	184.625113231694	0.974475762423756	0.624919392918879	1.55936233291171	0.118910646191085	0.180047204229344
ADAM3B	63.6180268916654	-8.34232520903329	0.708750120769589	-11.7704744797431	5.54119711856057e-32	7.45392375808321e-30
ADAM5	0.0654890996896134	-0.67344828272336	1.71971322023715	-0.391604992505955	0.695350098478719	NA
ADAM8	199.769140307087	1.89796408748506	0.35366868239255	5.36650311994105	8.02778125487481e-08	5.50858109685205e-07
ADAM9	1726.51270655901	0.469179401487801	0.536503770703449	0.874512775320527	0.38183906603107	0.474033253827791
ADAMDEC1	19.0255297169509	0.116997728457058	1.13859119722131	0.102756572106465	0.918156173181215	0.940582462807095
ADAMTS1	907.238113831809	-0.960918758254465	0.549238377071498	-1.74954773440636	0.0801963851419189	0.128287466653315
ADAMTS10	1554.54010849778	1.16282445448302	0.486433744883776	2.39050943055123	0.0168250170434228	0.0331822546929153
ADAMTS12	360.310668786566	-4.62157780260042	0.7757472202758	-5.95758216311407	2.55997018174707e-09	2.40345411804353e-08
ADAMTS13	495.730554565631	0.802612206224408	0.3755987891268	2.13688709724102	0.032607175701371	0.0591908913970169
ADAMTS14	362.028607992173	-3.28552736653663	0.746022667277783	-4.4040583626305	1.06244340304469e-05	4.65697673645317e-05
ADAMTS15	124.393061092806	0.228791397383591	0.617827481783659	0.370315992942032	0.711147058887152	0.776241416362845
ADAMTS16	716.151173067898	1.09824619797027	0.929496555266494	1.18154950843835	0.237384498059788	0.320890895324571
ADAMTS17	107.731034020419	-1.04563004894987	0.635794857111363	-1.64460287348113	0.100051733907101	0.155319210592116
ADAMTS18	111.810414614785	-2.28034211564686	0.945288037183808	-2.41232516010721	0.0158511379277372	0.0314839248963547
ADAMTS19	56.833931513411	0.898203539126769	0.778028802190593	1.15446052459474	0.248311413683786	0.333046390889065
ADAMTS19-AS1	3.36416179548292	1.47206444909383	1.06709500343837	1.37950645851641	0.167738656316214	0.240869784351494
ADAMTS2	702.129124676789	0.952029772261944	0.700683768485216	1.35871532220606	0.174236814880266	0.248313192110669
ADAMTS20	44.2371882007168	-2.71140575331998	0.790023110952913	-3.43205877869766	0.00059901771470681	0.00173606539728678
ADAMTS3	444.264762717919	3.59133403143091	0.734994343139971	4.88620635648481	1.02797455938659e-06	5.58622478162285e-06
ADAMTS4	288.268065986966	-2.66540769560106	0.660026691779843	-4.03833318984943	5.38323538399949e-05	0.000201834731146181
ADAMTS5	431.980075562774	-4.89713834875425	0.490728314205097	-9.97932706753806	1.87735656368444e-23	1.26655544805634e-21
ADAMTS6	1270.39802008634	-2.27021100254078	0.573313734520833	-3.95980571516953	7.50107633848989e-05	0.000271503273344422
ADAMTS7	2190.62118355264	0.260004777991013	0.531237848882226	0.489431953197777	0.624535918731562	0.70152173641227
ADAMTS7P1	28.0066267052292	-0.80313643670434	0.753899947347332	-1.06530905000093	0.286736098740164	0.375255684540948
ADAMTS8	113.385128296467	-0.476493635675964	0.699988073063556	-0.680716792202687	0.496050708883249	0.584956953638729
ADAMTS9	601.090036020687	0.801514954143635	0.495774199745258	1.61669355637199	0.105944445518926	0.163101215114657
ADAMTS9-AS1	1.75016473854213	-0.672741825130963	1.37968118347618	-0.487606726240879	0.625828430339399	0.702615827059414
ADAMTS9-AS2	33.1408774848391	-1.51370685006738	0.723582328022858	-2.09196216027482	0.03644190077206	0.0651329740300234
ADAMTSL1	837.550285386063	2.79455343037633	0.595222434525316	4.69497328776756	2.6664156553085e-06	1.32188305105081e-05
ADAMTSL2	58.428059829193	0.338335329848859	0.524540003538891	0.645013397579264	0.518918503588458	0.606059670054793
ADAMTSL3	493.237098853111	-4.20542847679847	0.614885763771475	-6.83936549612724	7.95447029976004e-12	1.18091231011444e-10
ADAMTSL4	161.520015473714	3.00704781599621	0.62997725648652	4.77326409014665	1.81263848356376e-06	9.34531843559247e-06
ADAMTSL4-AS1	66.0081108273328	-4.96362183457341	0.38537569865199	-12.8799554614775	5.83692344708682e-38	1.32750895016683e-35
ADAMTSL5	3.9973065484651	1.45013545149984	0.830919972590505	1.74521674690145	0.0809471471945571	0.129319647639882
ADAP1	312.938377786135	1.74295393846328	0.659563529252073	2.64258689445691	0.00822753505941572	0.0176460870061997
ADAP2	312.939980018671	-1.50228510276301	0.340645353284353	-4.41011476680553	1.03315848834493e-05	4.54195415293425e-05
ADAR	6284.48506587483	0.13870303018687	0.198734583192976	0.697931019143187	0.485220334458178	0.57492055419098
ADARB1	1603.52706973111	-1.70199329603986	0.435850624670454	-3.90499221453849	9.42284186235543e-05	0.000332816705612269
ADARB2	605.556689014947	-4.02951819008896	0.535827149891781	-7.52018293754392	5.46996506496477e-14	1.15697890027026e-12
ADARB2-AS1	10.2260684830389	-6.72680063708002	0.962135760372942	-6.99152958878962	2.71905264054749e-12	4.34989269783307e-11
ADAT1	688.291404460825	-0.850143989210361	0.250793275801665	-3.38981970905265	0.000699386036601193	0.00199111567343643
ADAT2	603.562878194356	0.761813154665408	0.290461902438432	2.6227644598826	0.00872195476831858	0.0185908255211475
ADAT3	59.9699551528027	0.647960578079106	0.485413836540816	1.33486219242665	0.181921453856613	0.257812628864312
ADCK1	278.479924067459	1.09451964566515	0.281433971469039	3.88908147780434	0.000100624334359777	0.000352864956336201
ADCK2	331.036322384858	0.580613455423315	0.32103025108676	1.8085942164572	0.0705140676673624	0.114917182459101
ADCK5	133.786685476648	0.882709836949472	0.480364537047091	1.83758327035482	0.0661238358615456	0.108708394287321
ADCY1	3314.18727019607	-3.68102711578114	0.574632628567962	-6.40587904824445	1.49505454226511e-10	1.76659872827587e-09
ADCY10	29.7677155075842	-2.45266061008271	0.390213825366556	-6.28542724691713	3.26953253500814e-10	3.65581131549998e-09
ADCY10P1	214.12684436076	-1.1542081916833	0.374327858355523	-3.08341515577789	0.00204639453262225	0.00516716376149473
ADCY2	284.245146423349	-1.5976496042768	0.822904323691504	-1.94147674071006	0.0522004779811876	0.0885297312994296
ADCY3	960.114839660364	-0.556910390202265	0.24508562577467	-2.27230947731828	0.0230678247920642	0.0438555052342062
ADCY4	156.181921224305	-0.575890362271211	0.574742028574997	-1.00199799847431	0.316344559532064	0.406714372703686
ADCY5	655.529997758404	-0.79633999342736	0.584099434147666	-1.36336374745749	0.172767900496121	0.246678703827903
ADCY6	2544.2587498829	0.805932761918406	0.230344497004353	3.49881491591776	0.00046733085792259	0.00139114641163544
ADCY7	454.520541660605	-0.708533597963288	0.486679643523124	-1.4558521347516	0.145433499966531	0.213637531146733
ADCY8	277.377464545183	-3.2234123154586	0.848213769703486	-3.80023577851775	0.000144558479879378	0.000488227897216621
ADCY9	656.000094012768	-1.29552489419057	0.315474828083114	-4.10658721034077	4.01547895862922e-05	0.000155549572091869
ADCYAP1	1248.2784900645	-3.57686590784364	0.594844425065493	-6.01311159207691	1.81995660642244e-09	1.75711434110659e-08
ADCYAP1R1	1467.16364474372	0.697041639148178	0.742698529136649	0.938525676035006	0.347974328222124	0.440175553607126
ADD1	5637.13004270567	0.377851987359224	0.139705527759706	2.70463161636046	0.00683801747653841	0.0149775122666714
ADD2	2447.60537786571	-2.33843979238595	0.324210016456066	-7.21273148173333	5.48404921835006e-13	9.86815740669011e-12
ADD3	2866.75709259098	0.0826275335911651	0.499619743522135	0.165380841454886	0.868644232335007	0.903113266861897
ADD3-AS1	61.503796863992	2.82094992211449	0.637487141958642	4.4251087377971	9.63937166448764e-06	4.27102185760719e-05
ADGB	3.5591545455727	-0.927191477234309	0.844413496133355	-1.09803014930482	0.272191324401341	0.359418974538695
ADGRA1	201.975663160852	2.9531428912975	0.748833050337241	3.94365992522304	8.02474337480948e-05	0.000288141054022903
ADGRA1-AS1	18.9861026100266	3.84943676968436	1.00771774459755	3.81995533007281	0.000133475844967152	0.000455117560404997
ADGRA2	552.241504525311	-0.385110484390774	0.469056496434644	-0.821032194027897	0.411627930573346	0.504383680092123
ADGRA3	3140.22671509176	0.356691810609966	0.302752949368128	1.17816130727847	0.238732304743393	0.322495461082848
ADGRB1	605.805398680203	0.0793820990696231	0.55350330491311	0.143417570166243	0.885960407429204	0.916537985852083
ADGRB2	2438.02491053571	0.860217183149045	0.595676869217116	1.4441003631375	0.148710745963672	0.217625722501132
ADGRB3	3117.58391584971	-2.08344311079911	0.346354260796205	-6.0153529106576	1.79495221655609e-09	1.73449149581445e-08
ADGRD1	143.902634124192	-1.66724902693328	0.476490389306487	-3.49901921287415	0.000466972931214991	0.00139026853381025
ADGRE1	5.96999726990876	-2.27306321057171	0.69195627457607	-3.28498099387033	0.00101989251245547	0.00279011142211201
ADGRE2	35.7256411638726	-0.540260677582714	0.584296923187569	-0.924633788306433	0.355156431236074	0.447336912903171
ADGRE3	0.636524968803804	-0.859021194583198	1.36663379376014	-0.628567212742264	0.529632431045491	0.616158891593871
ADGRE4P	9.43152717607093	-1.60768498433295	0.738451556056867	-2.1771028460114	0.0294728947675541	0.0542331746990585
ADGRE5	151.430279475484	-1.04839572922421	0.610148977309205	-1.71826188064381	0.0857488589979616	0.135956991401037
ADGRF1	1.2578470893394	0.38069352327371	1.07703032337896	0.353465928498059	0.723739167462171	0.786638900989454
ADGRF2	13.7913713003004	-0.313922594026364	0.79113308976975	-0.396801243792909	0.691514033457224	0.760028065467826
ADGRF3	36.7754347048344	-0.835165531320116	0.393423424759476	-2.12281597576632	0.0337692755831531	0.060964319855969
ADGRF4	15.7933429458355	1.15920211494519	0.806311434218339	1.43766051893951	0.150530400433235	0.219894793004741
ADGRF5	786.105350709936	-1.74756304583303	0.45728401178077	-3.82161414090908	0.000132581023921855	0.00045269617222412
ADGRG1	3662.53352961133	1.39966195345173	0.470863568919522	2.9725424641866	0.00295344352345855	0.00714272282076508
ADGRG2	18.1853271294045	4.70654833568935	0.928293271435149	5.0701092860589	3.97587333601974e-07	2.35720885960579e-06
ADGRG3	13.778052757585	-0.764238877457564	0.617744234255525	-1.2371444929447	0.216033444215335	0.296904673114534
ADGRG4	8.33302626464634	-4.14126767194445	0.881726332457662	-4.69677213835882	2.64305017633671e-06	1.31147840621152e-05
ADGRG5	9.67435386677385	-2.13539258949778	0.604346371741744	-3.53339192447456	0.000410263789431615	0.00123442845862669
ADGRG6	950.899982977529	1.02827698603795	0.90869313772916	1.13159981444081	0.25780271815372	0.343378963061596
ADGRG7	0.342822939074429	-1.43564101552534	1.70117925229301	-0.843909313842292	0.398720083186279	NA
ADGRL1	5433.38825238536	1.4129181464666	0.371571032790974	3.80255192621927	0.000143213236894669	0.000484277624024109
ADGRL2	2965.53070680617	0.540320685967672	0.472663065962221	1.14314133021525	0.252979916719655	0.338159836570063
ADGRL3	3824.51562351531	-2.04470601481905	0.477012843699759	-4.2864800011675	1.81526536054961e-05	7.5645200451615e-05
ADGRL4	223.856290922556	0.0494542474252051	0.528174648257308	0.0936323763141179	0.925401190004855	0.945501836453182
ADGRV1	12422.1889766643	0.947891596279194	0.512293776319041	1.8502891116305	0.0642718911468038	0.106074825360188
ADH1B	1.87525938791783	1.8521321053016	1.38185596272632	1.34032211407001	NA	NA
ADH1C	0.921575656322565	-0.408102165154233	1.48948886161074	-0.273988061053985	0.784093796618363	0.836008714562288
ADH4	0.0143628714075353	-1.00842439463533	1.72051786934924	-0.586116780650903	0.557797040335002	NA
ADH5	2578.46306079984	1.11806489235228	0.253043273980466	4.41847307286498	9.94006613935428e-06	4.39014612813403e-05
ADH6	0.0223710176667374	-0.909178416522693	1.72025960013683	-0.528512334097933	0.597143788643351	NA
ADH7	0.448082455145009	0.964125336793394	1.61274156971328	0.597817626146265	0.549961628322212	NA
ADHFE1	362.9627741126	1.97603831031644	0.354924429751164	5.56749027307541	2.58434499393648e-08	1.97688054477228e-07
ADI1	950.960676081678	0.990798661981374	0.297951098328228	3.32537341711657	0.000883001855869811	0.00244660938738306
ADIG	2.23442788856331	-5.09756651074922	1.10440972251745	-4.61564798535959	3.91870685378212e-06	1.87732012814956e-05
ADIPOQ	0.356033174945887	-1.51504310681332	1.61487876689166	-0.938177613004034	0.3481531411796	NA
ADIPOR1	873.536446717165	0.457861446595304	0.165227423569772	2.77109838489952	0.0055867543527215	0.0125457438696446
ADIPOR2	1584.01840557202	1.25259338407196	0.232391087900226	5.39002332400005	7.04485397992673e-08	4.87963967507578e-07
ADIRF	18.4438507360868	0.594999932001508	0.771588850924683	0.771135989443668	NA	NA
ADK	719.205383021017	0.227059262239439	0.346174095202956	0.655910610833885	0.511881640581219	0.600064874481231
ADM	111.642431277035	1.33528262128631	0.679778772251593	1.96428996578332	0.049496474675927	0.084581078840095
ADM2	18.2748635519661	-1.28914786576487	0.606477517199575	-2.12563174924858	0.033533933866077	0.0606188229285091
ADM5	81.9934547667636	1.02363583597656	0.443223974245023	2.30952271415416	0.0209145927352865	0.0401808613021993
ADNP	4943.32841928955	-0.0836298034879269	0.239223069352935	-0.3495892085748	0.726647010837537	0.788905497346797
ADNP-AS1	66.1264781857087	0.967751160442836	0.337481315774539	2.86756959632503	0.00413637817690087	0.00961768960377425
ADNP2	1212.59909826946	0.064989723725005	0.22999714992489	0.282567517668061	0.777508383077397	0.830554543824834
ADO	743.48690503188	0.12353922394245	0.285363532758816	0.432918750157411	0.665073797749537	0.737629734661533
ADORA1	123.068544203706	-1.86130828152587	0.761114646771591	-2.44550317014783	0.0144650176928573	0.0290155260340176
ADORA2A	24.8146129817527	0.148429279023022	0.613083123745015	0.242103025306491	0.808700334071161	0.854564260666948
ADORA2A-AS1	1.52510518448287	-2.29168189706373	1.40651125156632	-1.62933776357045	0.103241535983926	0.159597191881535
ADORA2B	123.213748193485	1.65568953834873	0.548266235122523	3.01986413221075	0.00252888101965198	0.00624394450750335
ADORA3	39.1877557384642	-0.0737333600964178	0.662862213151222	-0.111234821707353	0.911430139233476	0.935600357031092
ADPGK	828.123441701157	0.47335734805521	0.130368399911982	3.63092090088392	0.000282411735105565	0.000886620931857675
ADPGK-AS1	3.94906107142007	-3.10400812299547	0.833076453891255	-3.72595829409992	0.000194574576778	0.000635644859810374
ADPRH	61.8180676433505	-1.27033723148673	0.376710725423413	-3.37218227609235	0.000745750754769442	0.00210842078700098
ADPRHL1	229.490209651442	-2.73974403817781	0.546916953814008	-5.00943336839677	5.45905224935698e-07	3.14374182257276e-06
ADPRHL2	571.812141884682	1.44827233942088	0.313181617366921	4.6243848907776	3.75711656935614e-06	1.80935097660341e-05
ADPRM	212.138579570564	-0.0406971348148073	0.298417161213622	-0.13637665692314	0.891523526332295	0.921169992713071
ADRA1A	432.099058340801	-4.87292413957771	0.884550521857435	-5.50892687208554	3.6102783768264e-08	2.66019877325208e-07
ADRA1B	7.0957575005213	0.519808118809723	0.684949793072401	0.758899592447614	0.447912622770852	0.540166312852604
ADRA1D	14.7756310679433	0.447441770328009	0.872752821788203	0.512678686516573	0.608176101059514	0.687168909883428
ADRA2A	61.5247255701942	0.28972040317667	0.811065545389128	0.357209605097539	0.720934895796823	0.784170433693606
ADRA2B	9.56221629840823	-1.05071154207891	0.730643833420222	-1.43806256074238	0.150416304248189	0.219786335145006
ADRA2C	131.179292629281	-2.17801391958216	0.641139704919659	-3.39709723617115	0.000681047621383193	0.00194389562265907
ADRB1	5.17757748950284	-0.148489477044633	0.757742168002476	-0.195963064106718	0.844639076011394	0.883904115359203
ADRB2	32.0935455419436	-3.63850097500549	0.484352646739299	-7.5120906213689	5.81904827081058e-14	1.22260975145097e-12
ADRB3	0.988968147733942	1.4365987699424	1.25714813941549	1.14274421995354	0.253144804238133	0.338319883481827
ADRM1	1011.76569902548	1.59676154164845	0.38013325040507	4.20053110309855	2.66289581206344e-05	0.000107200993631262
ADSL	965.261749154601	0.166013251608404	0.346796443410998	0.478705173488925	0.63214838483831	0.708449353208939
ADSS	1293.85384184627	0.984142483130992	0.351383356001159	2.80076579133061	0.00509815048169816	0.0115650691801278
ADSSL1	93.3752464391694	0.538478119577944	0.461617695882008	1.16650233381777	0.243411405552016	0.327582573598617
ADTRP	4.76181030894271	-0.380473503193067	1.04042379874387	-0.365690888321108	0.714595745966966	0.77900364440269
AEBP1	1093.25039942111	-1.27340740726359	0.566409197743205	-2.24821103247853	0.0245627365232528	0.0463659220021802
AEBP2	1238.18380667245	0.117368617852819	0.474775218646158	0.247208812177477	0.80474662578977	0.851650931188147
AEN	680.511033381069	1.30501091474525	0.414323534534766	3.14973880547389	0.00163416491629954	0.00423983443707915
AES	3830.96979892689	0.233859891271559	0.246899403482252	0.947186943237671	0.343543527444623	0.435895425257711
AFAP1	2355.50007049148	-2.67272806753619	0.451529259105671	-5.91927989966801	3.23354253796474e-09	2.98170827220444e-08
AFAP1-AS1	3.61878812297509	-1.21362558877519	0.770143862563546	-1.5758427064983	0.115062057515812	0.174955552818581
AFAP1L1	356.995071935704	-0.96953130587162	0.50327319525338	-1.92645130918108	0.0540480460177406	0.0912352852702866
AFAP1L2	564.157488914522	-2.56850839014027	0.694644355123632	-3.69758765214918	0.000217658074082487	0.000703038766081077
AFDN	8401.24203181993	-1.9013602659948	0.390748423082941	-4.86594482197363	1.13911297616222e-06	6.13075661554396e-06
AFDN-DT	258.643026178084	0.346242695632869	0.656023370800553	0.527790184075829	0.597644970819284	0.67749065830349
AFF1	2283.44181943502	-3.05914191308128	0.335460305957184	-9.11923663919789	7.56553255211067e-20	3.51375186593923e-18
AFF1-AS1	36.2388205188878	-0.099308730198829	0.524102886592446	-0.1894832727301	0.849714064049522	0.887909339096083
AFF2	694.101886369128	-2.4361796836729	0.498143023886958	-4.89052253439913	1.00568644006567e-06	5.47543152869912e-06
AFF3	3758.44401917172	-2.30347476816059	0.4371775105612	-5.26896904006714	1.37192098911826e-07	8.95972437564768e-07
AFF4	5440.31433589209	-1.43790990166044	0.433339449431277	-3.31820678580632	0.000905973862548538	0.00250385159266475
AFG1L	247.444334556789	-0.784506451687392	0.281122985283556	-2.79061653708642	0.00526077579544748	0.0118972808634923
AFG3L1P	825.997061057937	0.117482245004993	0.299256542827983	0.392580372327979	0.694629438640579	0.7626646118474
AFG3L2	1590.75082371882	0.449005522904026	0.251398003105863	1.78603456414469	0.074093661886855	0.119784572393808
AFM	0.127473862375125	-1.44766618568804	1.7207571768544	-0.841296032444519	0.400182112782288	NA
AFMID	1037.86576528317	0.542437339505026	0.509876355438507	1.06386054916886	0.287391876960423	0.375957791604832
AFP	0.480530006802082	-0.309435153785126	1.34723656573397	-0.229681380134264	0.81833936463526	NA
AFTPH	1331.47222190379	-1.07412108971023	0.35649036215739	-3.01304383997907	0.0025864155110649	0.00636747155335373
AGA	196.273532358317	1.62474757660933	0.415538654979247	3.90997938974046	9.23039965063572e-05	0.000326594782185525
AGAP1	4127.11030695525	-1.50438355227343	0.409228891939075	-3.67614208553338	0.000236787674339706	0.000756629907822748
AGAP1-IT1	69.3625140877236	-6.18232543919348	0.380995133193413	-16.2267832330945	3.26107370430491e-59	2.11595726443149e-56
AGAP11	21.7652871765554	-1.43327522075286	0.513260982016079	-2.79248817068265	0.00523043800102369	0.0118371658535683
AGAP12P	48.4173863718277	-0.507897389471206	0.715312022785793	-0.710036142679655	0.47768172364845	0.568185501989996
AGAP2	1977.84492434384	-2.34513749285792	0.664716229466321	-3.52802803497179	0.000418667812741432	0.00125817063300487
AGAP2-AS1	20.2212894124487	-1.18927612151173	0.536773930263658	-2.21559963042089	0.0267189342014619	0.0498812225961286
AGAP3	2342.27698586863	0.29581345692395	0.339008243182521	0.872584849698432	0.382889401349883	0.475126702811406
AGAP4	239.998101538934	0.731150448248462	0.335639616627309	2.17837946424639	0.0293777974760274	0.0540913752895739
AGAP5	174.216174230465	-0.251881244909629	0.283721197480877	-0.887777322054361	0.374660543927495	0.466680712220467
AGAP6	638.355051262193	0.352355250163828	0.306996066138072	1.14775167837283	0.251071090605828	0.33597472581919
AGAP7P	59.030303059832	2.79951305782666	0.717871474917466	3.89974132646588	9.62955137177041e-05	0.000339302879432402
AGAP9	36.1435183214591	0.0841293023790648	0.499476660891459	0.168434901900946	0.866241152570904	0.901209434891144
AGBL1	4.74087425516668	-5.21629734778031	1.0033672998189	-5.19879145824446	2.00588413273865e-07	1.26796016768903e-06
AGBL2	177.209090959297	1.8869696179337	0.35272537741242	5.34968487886084	8.810751235156e-08	5.98626372031958e-07
AGBL3	169.991357080798	-0.868000708600536	0.353586369700208	-2.45484776275873	0.0140944263077503	0.0283520688224018
AGBL4	101.354166621025	-0.624738871541215	0.433780931824789	-1.44021745933627	0.149805885120633	0.21902273557581
AGBL4-IT1	11.6733960075437	-4.52889749211382	0.675211902525411	-6.70737212299568	1.98160477944949e-11	2.76160347690683e-10
AGBL5	900.506885606311	0.826867102317707	0.243123154007494	3.40102161677377	0.000671345187821029	0.00191945907057021
AGBL5-AS1	4.90559116445724	0.603361977252912	0.949115573423701	0.635709700849636	0.52496565234963	0.611923663557286
AGER	12.571375926419	1.67664993793253	0.664094089539093	2.52471745245646	0.0115791343745648	0.0238601983408626
AGFG1	2154.40906429257	-1.08977170553669	0.37003334062946	-2.9450635547675	0.00322888330716277	0.00772753250589258
AGFG2	254.759112047578	-0.393535193312404	0.248796910678485	-1.58175273253678	0.113706029381563	0.173224826613263
AGGF1	1265.88629646568	0.313936943636901	0.281444886780461	1.11544731626901	0.264658782873113	0.351196235125639
AGK	725.906703528481	-0.447372786634619	0.238656803588715	-1.87454445005302	0.0608554214700692	0.101162795045678
AGL	1462.42452255205	-1.42170360108257	0.42373586413017	-3.35516467080499	0.000793177540809498	0.00222596231113069
AGMAT	16.1864196835062	0.203693581802152	0.502389252560767	0.405449720040566	0.685146970078309	0.754431110900802
AGMO	2.45946949465674	-1.19634642411636	1.45976582855285	-0.819546807245352	0.412474507997971	0.505196542357498
AGO1	1939.62309756583	-1.50913888842778	0.178233513210509	-8.46720047898824	2.51361243338721e-17	8.84414735134854e-16
AGO2	3590.26215038946	-1.14021409268403	0.240097640487897	-4.74896000796604	2.04465366007605e-06	1.0430459432353e-05
AGO3	846.359540894376	-2.70077615752866	0.346002143403402	-7.80566308336373	5.91895096388071e-15	1.46223938649689e-13
AGO4	1776.57052673425	-0.897842986928892	0.266488352952261	-3.36916408159021	0.000753965311779371	0.00212868784460091
AGPAT1	45.2055104432428	1.26894085795213	1.14996318754005	1.10346215574656	0.269826517340562	0.356894466038139
AGPAT2	164.102485699524	3.40931776243329	0.510166373181411	6.68275672732542	2.34488665641334e-11	3.1932434893293e-10
AGPAT3	1429.92598685168	0.543662930975655	0.221724761831305	2.45197210489864	0.0142075675503857	0.028558828950256
AGPAT4	2783.47992764065	-0.755838622968877	0.291033755609907	-2.59708232601712	0.00940193868429419	0.0198617417709676
AGPAT4-IT1	297.96962756921	-2.83893857868669	0.459165333558582	-6.1828242926891	6.29647853066067e-10	6.61775192305407e-09
AGPAT5	1891.91106844546	-0.253250068399279	0.341348721641588	-0.741910112278635	0.458141798579781	0.550373895582039
AGPS	1581.0230433423	-1.4629407909617	0.331318902470834	-4.41550657101579	1.00773718464948e-05	4.44456018203764e-05
AGR2	14.1725673767787	3.96194433164317	1.57844113474354	2.51003616443822	NA	NA
AGR3	0.0175139290785365	-0.966767776734387	1.72040785865029	-0.561941037337996	0.574156192611161	NA
AGRN	2997.76256647131	2.0807391721671	0.49654259972978	4.19045450138507	2.78396237458906e-05	0.000111667261719653
AGRP	7.92068897701237	2.48417958054688	0.801933587049208	3.09773729478978	0.00195004208147668	0.00494708812781246
AGT	491.97186455653	-1.29243528014485	0.819987888873737	-1.57616386495662	0.114988043822832	0.174875998536846
AGTPBP1	1820.6833873852	-1.78162063270045	0.353991861037028	-5.03294236054226	4.83008386636071e-07	2.81374386521742e-06
AGTR1	21.3604616162498	2.76552611784959	0.857280366957237	3.22592960767938	0.00125564234846925	0.00336377970243838
AGTRAP	368.328969313307	2.43451368949343	0.478868649590876	5.08388613782375	3.69789668572333e-07	2.20962347734947e-06
AGXT	12.3198877787678	-4.6274869704084	1.24640610553781	-3.71266391415156	0.000205089150531744	0.00066555924534875
AGXT2	1.06260322119067	-3.0249323606175	1.21772255965585	-2.48408994038216	0.0129882999076036	0.0264111793033129
AHCTF1	2093.79935919346	-0.908429836898492	0.304548083088718	-2.98287819672093	0.00285551610213974	0.0069454840936389
AHCTF1P1	12.1828393089807	-0.102318714496411	0.725657285045884	-0.141001429469479	0.887868813072826	0.918081738232932
AHCY	2683.54773172661	2.31237013233698	0.348591689589828	6.63346316447716	3.2790083383767e-11	4.33422426320721e-10
AHCYL1	3287.12875203435	0.633815994039582	0.370020427523931	1.71292163051887	0.0867269582907683	0.137310422481171
AHCYL2	882.967672961092	0.325796498385962	0.305046579138534	1.06802213388534	0.285510527688842	0.373806988210299
AHDC1	1233.99824858909	-2.28472480878535	0.327193181621682	-6.98280079511885	2.89352564724736e-12	4.59568533505573e-11
AHI1	1892.01221556477	-0.780403742636289	0.23135002120651	-3.37325987076387	0.000742838079166045	0.00210099370057463
AHNAK	17908.557938941	-0.105762060279246	0.413025796237432	-0.256066476338071	0.79789950716976	0.846190800291899
AHNAK2	482.822370915702	-1.27991241640073	0.640706919436111	-1.99765661580055	0.0457539007244296	0.0790428194112483
AHR	443.797953506087	-2.66262579328246	0.612011681948266	-4.35061269550658	1.35757659845337e-05	5.81317883122666e-05
AHRR	129.006279325396	-0.144427382097273	0.588058597069743	-0.245600324214194	0.805991638233662	0.852609767119205
AHSA1	1394.26613856141	1.37164460213328	0.215869863297424	6.35403470026492	2.09739489139172e-10	2.41369998429801e-09
AHSA2P	3257.47853180877	0.113372581241777	0.369442726242563	0.306874579437087	0.758938838776798	0.816012755739104
AHSG	5.6197258452441	1.75327040910802	0.907476934064604	1.9320275186005	0.053356109423323	0.0902191407977258
AHSP	0.564974713783605	0.528835402857746	1.47484161357393	0.358570980090696	0.719916059528404	0.783487158465597
AICDA	0.0717617472313457	-0.455065524531384	1.7192869422689	-0.264682708478461	0.791253899191957	NA
AIDA	645.944582547045	0.406077885131712	0.409339433285729	0.99203216722162	0.321181834080904	0.412000956021562
AIF1	1.80072992405003	1.14213623434326	1.43840603546898	0.79402908926955	0.427178496924969	0.519829269163316
AIF1L	635.62213281409	0.731730707777211	0.589741326813733	1.24076552635479	0.21469237979902	0.295423499026163
AIFM1	630.01263497916	0.162078905338979	0.354185372663453	0.457610386674511	0.647232379958971	0.722271917359242
AIFM2	157.984598910989	0.804629238328442	0.472091770990926	1.70439157759415	0.0883079563608051	0.139523155860182
AIFM3	84.9407155948524	-1.80888247176776	0.739856154625302	-2.44491102825773	0.0144887879744172	0.0290604735023494
AIG1	1300.05858371127	-0.214745699152791	0.295666308595238	-0.726311023305583	0.467648123166239	0.559235973827536
AIM2	58.5170861618995	-4.25627257027193	0.658073850288202	-6.4677734397255	9.94574623802713e-11	1.21088911565738e-09
AIMP1	1032.21919386818	1.15077070291315	0.226290694534814	5.08536466901033	3.6692038355445e-07	2.19485644837167e-06
AIMP2	473.501188681031	1.44025060040486	0.327052457074052	4.40372964413704	1.06405534471884e-05	4.66311580449789e-05
AIP	764.978769497988	1.85461785366702	0.382335806054334	4.85075638822972	1.22991534361845e-06	6.56977297713475e-06
AIPL1	2.44447490228055	2.46550247131742	1.08802723938778	2.26603009746772	0.0234495405363805	0.0444984251955289
AIRE	10.4323082207807	-0.175833999293112	0.75465672939759	-0.232998650172341	0.815762453933485	0.860542987434926
AIRN	0.0447420353334748	-0.671450824972674	1.7197089874033	-0.390444447223912	0.696207926534676	NA
AJAP1	73.8388865063077	0.864557780432043	0.665834358113447	1.29845774688115	0.194130086696996	0.271883179445304
AJM1	65.6171995568272	-0.695629616631826	0.674391003908751	-1.03149302496619	0.302309677443978	0.391871073158917
AJUBA	769.126913479557	1.56915883977714	0.438245204634624	3.58054993684502	0.000342871804535211	0.00105202988593203
AK1	1093.75190690332	2.71286698170274	0.54745251428803	4.9554379802801	7.21675399874633e-07	4.04596721642548e-06
AK2	2421.52928466217	0.35345154576207	0.184596282638109	1.91472732121585	0.0555272874093181	0.0933537179955012
AK3	2256.95503978826	0.42893755799333	0.301805968131184	1.42123616921613	0.155248113029701	0.225695461057544
AK4	1350.9053287263	-0.160304162267201	0.694390229019193	-0.230856016643014	0.81742666140327	0.862084758388623
AK5	247.125918142943	-2.37300206266692	0.592193735782601	-4.00713806864392	6.14589388026615e-05	0.000227224006858642
AK6	269.515303238133	1.34353840346043	0.286615492965166	4.68759866942615	2.76429434916833e-06	1.36549703620695e-05
AK7	19.7918577539584	2.08602380913891	0.50749649567749	4.11042012488015	3.94939882644162e-05	0.000153231951301668
AK8	54.8918906102803	0.707741716983699	0.551381969696604	1.28357791128559	0.199289682590439	0.277804226439257
AK9	654.544399704829	-1.9293360966054	0.355157660027807	-5.4323369977557	5.56207537575593e-08	3.92781513650934e-07
AKAIN1	241.167057797538	-7.50684807421803	0.493009073986686	-15.2265921061338	2.35553744913509e-52	1.29913779163423e-49
AKAP1	1180.63778492074	-0.543952853474332	0.249917588739765	-2.17652889585431	0.0295157354248671	0.0543029471443577
AKAP10	925.426184507525	-0.932918591040753	0.228070075298414	-4.09049100290817	4.30460910663651e-05	0.000165327265845244
AKAP11	3340.39649447116	-1.50405407101251	0.466138851166472	-3.22662242644814	0.00125260632431803	0.00335686930524539
AKAP12	2495.1509085763	-1.33080183740663	0.526540252238921	-2.52744558796385	0.0114895626153241	0.0236955446252841
AKAP13	3669.55119867288	-1.85165863009212	0.286203024289443	-6.46973816817357	9.81728792292762e-11	1.19657010424147e-09
AKAP14	3.09107696432513	-1.20396010304435	1.04948386534937	-1.14719257989122	0.25130203758116	0.336202198367373
AKAP2	3.29245932984384	-3.41965605001456	0.970564359604941	-3.52336866295657	0.000426098218889464	0.00127841055445675
AKAP3	36.173934635707	0.600033824955212	0.451260671442411	1.3296834023609	0.183622605673473	0.259789540419578
AKAP4	0.101932516800218	-0.274701858199782	1.71898632503902	-0.159804562839408	0.873035029651694	NA
AKAP5	109.180416599087	-2.08311125310758	0.424778423883736	-4.90399496768634	9.39068960731447e-07	5.14575269316852e-06
AKAP6	5261.43373184894	-5.28122226926532	0.516275224291308	-10.2294706791612	1.463169091007e-24	1.09792426247298e-22
AKAP7	251.821558537156	0.342223629579982	0.346316446758434	0.988181857325109	0.323063591852633	0.414005570715129
AKAP8	1012.97776889152	0.603060797066553	0.188947150975594	3.19169034279034	0.00141442881377762	0.00373518243485134
AKAP8L	2906.19202716191	0.867896825484198	0.338042905110729	2.56741618404891	0.0102459556032883	0.0214211549056239
AKAP9	5076.33140956952	-2.0126245968373	0.395713537549846	-5.08606455391681	3.6556966896029e-07	2.18855697881492e-06
AKIP1	340.304776710342	1.80551387132814	0.287496844453171	6.28011717750257	3.38317944375069e-10	3.77325204229049e-09
AKIRIN1	1364.45519819335	0.949181242241026	0.302572054983328	3.13704199250432	0.00170661682351552	0.00440089698931336
AKIRIN2	817.20943505666	1.29677297296853	0.26514299153129	4.89084386307642	1.00404588036288e-06	5.4678489673378e-06
AKNA	344.316443059283	-0.203394939100182	0.28706922125069	-0.708522279797326	0.478620981424631	0.568934612382606
AKNAD1	9.81570750455633	0.532379489366285	0.712794495405352	0.746890573367197	0.455129616600653	0.547321584727556
AKR1A1	1554.38145708132	1.37757341955292	0.285964502306277	4.81728818941834	1.45522435041103e-06	7.64555951284063e-06
AKR1B1	1244.01558182706	0.944240407299675	0.337264738927747	2.79970094206012	0.00511499700081186	0.011597322593516
AKR1B10	0.103668015517688	-0.330598363843903	1.71907485502656	-0.192311790773529	0.84749798307899	NA
AKR1B15	0.286475212404712	-1.6548881403456	1.72059387198632	-0.961812178509702	0.336143959380138	NA
AKR1C1	164.501471804098	0.447837495843048	0.552654567138985	0.810338903307069	0.417745421940171	0.51077325020352
AKR1C2	57.7237909484844	-2.51096373207051	0.743767587781763	-3.3760058562908	0.00073546353756085	0.00208307370678263
AKR1C3	63.9074072261152	-0.793972808305822	0.542246212496801	-1.46422932979086	0.143131298961127	0.210760885488014
AKR1C4	0.0622559644120113	-0.526589385502004	1.71941866008758	-0.306260131825707	0.759406591848751	NA
AKR1C6P	0.180275655272384	-1.44766618372754	1.72075717685085	-0.841296031306928	0.400182113419427	NA
AKR1C8P	0.952951879012229	-2.04917309888849	1.64134088048606	-1.24847502627343	0.211857148516119	0.292129542684799
AKR1D1	0.424715828623245	0.880805531502239	1.60744451655467	0.547953924649371	0.583723540469452	NA
AKR1E2	83.5064034930384	-0.350005681934093	0.524204540132438	-0.66768914638867	0.504332039589031	0.59285283345093
AKR7A2	959.543744151089	0.697282789591955	0.288314005330011	2.41848393314722	0.0155853338253213	0.0310062268482652
AKR7A2P1	7.15778680527436	-1.76477434481541	0.661333696736209	-2.66850812762886	0.00761889351301422	0.0164881704719057
AKR7A3	93.0341423426349	0.51113097173488	0.461548558875211	1.10742621097225	0.26810969875312	0.354985479785895
AKR7L	127.701773163703	1.10089336998264	0.447710070773075	2.45894261007283	0.0139346891185629	0.0280643866402898
AKT1	2433.65948647094	0.831214321955596	0.215099477503427	3.86432515598441	0.000111396749532349	0.000386923612972376
AKT1S1	572.373198132743	1.87933133993166	0.314106592556944	5.98310059216909	2.18929464624711e-09	2.08360781668928e-08
AKT2	3563.34555622526	1.09430314977873	0.260024656600575	4.20845916723851	2.57117979738127e-05	0.000103773870307406
AKT3	4956.89863617017	-1.61343196742494	0.327964061850032	-4.91953892241617	8.67483174332269e-07	4.78199557944632e-06
AKTIP	781.011897923169	0.656559459528246	0.294018096226563	2.23305799185339	0.0255451203505624	0.0480026320318363
ALAD	753.845274501097	0.839774976975589	0.248355042846993	3.38134860218224	0.000721309695129348	0.00204692734554265
ALAS1	772.862054762601	-0.377380372072399	0.346577367196311	-1.08887771618001	0.276207814204514	0.363863975506735
ALAS2	3.31105328068808	0.802806520590965	0.983002097349447	0.816688512420921	0.414106457826772	0.50694204351126
ALB	30.2362365292195	2.04430342042806	0.668307930385508	3.05892437824107	0.00222133214202726	0.00555925222748309
ALCAM	2491.62649414608	3.07519690189981	0.601676008951303	5.11105122383017	3.20371095247873e-07	1.94221124821746e-06
ALDH16A1	556.490272240925	1.86809696506782	0.4658408611793	4.01016123905197	6.06772982332411e-05	0.000224733230642634
ALDH18A1	1662.21247014267	0.873472176508351	0.244872000844497	3.56705614972713	0.000361014145853059	0.00110217728641909
ALDH1A1	304.501802310564	-1.50585725938847	0.503447589587984	-2.99109041443788	0.00277983173886649	0.00678533613533234
ALDH1A2	107.433907003282	-1.69449926269749	0.83697884954689	-2.02454251217319	0.0429143624437141	0.0749531905526701
ALDH1A3	1426.88786859934	-4.09345256344559	0.879134074981132	-4.6562323995159	3.22048394666852e-06	1.57010157673932e-05
ALDH1B1	553.124763846343	0.558938426948345	0.224654952482125	2.48798622408655	0.012846870920594	0.0261694200719504
ALDH1L1	318.19310102936	2.14897506750267	0.919471058804909	2.33718619735114	0.0194295045479524	0.0376325109598224
ALDH1L1-AS1	1.94499842009652	0.0640431876083625	0.901639550568972	0.0710297009131294	0.9433741172725	0.959244856247632
ALDH1L1-AS2	20.6288349291214	4.00050486678881	0.798278290607867	5.0114163367045	5.40308736027209e-07	3.11546027848831e-06
ALDH1L2	456.470147132832	-2.66214299687409	0.458366823231068	-5.80788761740742	6.32659573596176e-09	5.4562560019958e-08
ALDH2	1951.5072903151	2.69033878856372	0.515973206022657	5.21410561083588	1.84706220374815e-07	1.1763290784321e-06
ALDH3A1	6.1898821768691	3.1080305479723	0.833924375032797	3.72699328743097	0.000193777617284185	0.000633228857192476
ALDH3A2	1438.43387049165	-0.297675726039465	0.194854564945987	-1.52768156148654	0.126591620276542	0.18990464673744
ALDH3B1	50.9309721161366	-0.077106316425415	0.574011012906666	-0.134328984447468	0.893142434664714	0.922194854026877
ALDH3B2	0.241593578076014	-0.38908288829752	1.71860085626393	-0.226395143979707	0.820894104438507	NA
ALDH4A1	462.472080492271	1.31156548960411	0.40530189204787	3.23602113717544	0.00121208408383848	0.00326094963092204
ALDH5A1	1054.74816557024	0.532849181686147	0.37665402847816	1.41469131191582	0.157159022827537	0.228127727503507
ALDH6A1	1148.58516736414	-0.0881245348038137	0.333504693292056	-0.264237765093883	0.791596712524717	0.841245487499773
ALDH7A1	2625.54192947827	1.56841841633487	0.246798865301409	6.3550471126332	2.08362750955072e-10	2.40040441158958e-09
ALDH8A1	106.350010728799	-0.49655866393659	0.470273239583354	-1.05589394024743	0.291016672951786	0.379866210401121
ALDH9A1	1604.75672818188	1.33285532110897	0.38175381537795	3.49140013123221	0.000480496061494712	0.0014270629526972
ALDOA	5592.53911301744	1.26080776258754	0.367412838435659	3.43158330546015	0.000600068798182756	0.00173865481438269
ALDOB	1.5120664148744	-1.2188292556326	0.982080519185512	-1.24106855988085	0.214580422835637	0.295312458401559
ALDOC	503.715106840186	-1.52185852234311	0.734924079288406	-2.07076970973199	0.0383803221778001	0.0680688389391791
ALG1	465.949476443786	0.699916101706675	0.278530102738114	2.51289212485864	0.0119745944842266	0.0245901078764333
ALG10	278.809779295446	-1.28599043634514	0.454394131794899	-2.83012113573157	0.00465303832645229	0.0106517254871707
ALG10B	677.940552236022	-1.23078000776529	0.633527840264168	-1.94274020736339	0.052047555565857	0.0883111154698024
ALG11	124.09092367666	-1.44275455106295	0.514072124361111	-2.8065216585241	NA	NA
ALG12	320.103976298166	-0.621529652113847	0.368157017294358	-1.68821894712632	0.0913692074104542	0.143598780699724
ALG13	867.786746610802	-0.667812539420767	0.298017165756732	-2.24085259560483	0.0250356247403422	0.0471653579344531
ALG14	180.689073484389	1.29927317457459	0.304572658113313	4.26588907429506	1.99107694770817e-05	8.24420956144704e-05
ALG1L	34.0439912803934	1.35834188132511	0.693300847226984	1.95923874427402	0.0500848337074464	0.0854607097548128
ALG1L2	2.38818156845675	-1.40941333960013	0.985286961453128	-1.43045974902731	0.152585110288954	0.222380928723302
ALG1L9P	75.1902881598886	-0.182722996048503	0.404663607164115	-0.451542942863153	0.651598282153771	0.726152237956877
ALG2	466.649517088677	0.546251428091088	0.210032298531978	2.60079726741609	0.00930073996457766	0.019674333527524
ALG3	350.074854916547	1.68763500646201	0.353015671198781	4.78062347977668	1.74752383891236e-06	9.03494806895841e-06
ALG5	540.351039854815	1.08095900014481	0.199708351795387	5.41268800441713	6.2085613216227e-08	4.34402382861777e-07
ALG6	486.558516386446	-0.0372361443526676	0.349066212559374	-0.10667358516211	0.915047938995555	0.938182487436954
ALG8	676.779306909191	1.18708423729965	0.224347126621577	5.29128344621944	1.21460950501942e-07	8.003434973188e-07
ALG9	1339.79676841714	-0.236604661363456	0.146546906205162	-1.6145319440058	0.106412093749677	0.16370691772745
ALK	127.315713575342	-0.47008924095935	0.666577965700191	-0.705227693005957	0.480668550050769	0.570630623831997
ALKAL1	1.11939763952181	1.822186360648	1.12367425826484	1.62163220100973	0.104882123591273	0.161747957255999
ALKAL2	41.0535924192635	3.38287362201976	0.856890735121117	3.94784712142046	7.88571324559986e-05	0.000283610563924321
ALKBH1	294.692489385392	0.286324775180126	0.157203006171971	1.82136959179333	0.0685506942827166	0.112196518033312
ALKBH2	696.202352126585	2.49246176764881	0.360508349387507	6.91374214184895	4.7203286640618e-12	7.22659060776317e-11
ALKBH3	451.155954666494	0.332514368507235	0.249771636451782	1.33127353141808	0.18309902416723	0.259264927609323
ALKBH3-AS1	0.462326845711964	-1.94929944263074	1.48137801925367	-1.31586902012547	0.188218008401204	NA
ALKBH4	311.868361011901	0.751367084777078	0.303046202464104	2.47938129126062	0.0131610530952798	0.0267107628643025
ALKBH5	1473.30148298989	0.590656574080276	0.233361719098465	2.53107740362101	0.0113712751581532	0.0234735380615717
ALKBH6	252.038450623109	1.14167667978948	0.378043882360977	3.01995808703326	0.00252809667664827	0.00624270660214209
ALKBH7	659.519897860232	2.80089806426024	0.449696987482808	6.22841189116776	4.71186953398328e-10	5.08803493828708e-09
ALKBH8	412.865859415828	0.118756389534267	0.308394232425348	0.38507980061856	0.700178293002297	0.767229589327158
ALLC	9.37792505240629	0.954123642342774	0.58127014790374	1.64144614304325	0.100704838105312	0.156217121095493
ALMS1	4693.22698505294	-2.87663585735626	0.240527847795405	-11.9596790297777	5.77848414551489e-33	8.44232706849033e-31
ALMS1-IT1	83.3943389116781	-2.18541312982712	0.541387602522595	-4.03668853820108	5.42109622830157e-05	0.000203185191798439
ALMS1P1	74.0621260075049	-2.30717878030903	0.446344058333779	-5.16905901900391	2.35275595563266e-07	1.46539099766268e-06
ALOX12	0.347458325170825	-0.0255670375760885	1.62654606816847	-0.0157186064855068	0.987458883001895	NA
ALOX12-AS1	67.4193374332901	-0.0547701468990927	0.217453981715716	-0.251870057595429	0.801141504182375	0.848772161733054
ALOX12B	6.55920431296659	2.10327325530806	0.797430324257291	2.63756367337422	0.00835039473171543	0.0178731015985616
ALOX12P2	6.74600462405408	-0.123488303890958	0.908121052406517	-0.135982205856493	0.891835347959268	0.921449026382981
ALOX15	107.59735847629	6.60960060641297	0.85861087866985	7.69801637809725	1.38194662223498e-14	3.21255262730514e-13
ALOX15B	5.82852249174973	1.12516332330773	0.824005517376371	1.36548032698889	0.172102132206538	0.245917904477047
ALOX15P1	5.86215224299666	-0.992243386362432	0.549884078846639	-1.8044592024625	0.0711593493094401	0.115830178197857
ALOX5	86.3269207365447	-1.35681958363788	0.626809531495793	-2.1646441470027	0.030414947416184	0.0557434705448563
ALOX5AP	53.0916539647088	0.701663261272559	0.60231143712462	1.16495091745599	0.244038861191812	0.328316948210305
ALOXE3	19.6970191607131	0.653164234525948	0.889174625869862	0.734573632133249	0.462599201445824	0.554374241609605
ALPK1	259.958696003328	-3.39400036204869	0.543971152779033	-6.23930211135179	4.39527393066614e-10	4.7883525029346e-09
ALPK2	117.547902239965	2.36106316356385	1.23815171133737	1.90692557458374	NA	NA
ALPK3	340.684988536301	-1.81377233852087	0.506377918389238	-3.58185511779499	0.000341162988617362	0.00104795275576269
ALPL	101.353399699053	0.640759549969106	0.578061352878225	1.10846287643812	0.267661963251562	0.354540512130112
ALPP	0.807980752959072	-0.808082309225147	1.19807170871243	-0.67448576186946	0.500002534796939	0.588495018182355
ALS2	2413.35918445838	-2.00120374808949	0.436735286975543	-4.58218927522007	4.60133122539575e-06	2.17273048295068e-05
ALS2CL	157.841466437306	-0.358464125457858	0.577163684760803	-0.621078794322305	0.534547780971055	0.620764257303913
ALS2CR12	92.801678162778	-3.70375621420972	0.375883469851189	-9.85346925651193	6.62179841778279e-23	4.12665239815554e-21
ALX1	67.0088635106158	6.15581432660227	1.14047749878705	5.39757630742322	NA	NA
ALX3	1.17240719850589	-0.305573209281328	1.3777693219633	-0.221788367914805	0.824478635024601	0.867580403876829
ALX4	65.6048911445002	-1.72741478663008	0.69365933352202	-2.49029271740527	0.0127637924364635	0.0260314343108831
ALYREF	1221.69072676668	2.17330050621348	0.36775739695347	5.90960378830518	3.42931556872738e-09	3.14308810808869e-08
AMACR	17.5502921292223	0.0713909409362595	0.508914572167123	0.140280795325341	0.888438137387613	0.918627378557749
AMBN	0.202367397040303	0.167656829889839	1.71779905570978	0.097599791624384	0.922250089977003	NA
AMBP	0.219889496963397	0.184141933407666	1.71775262408455	0.107199331746503	0.914630845564988	NA
AMBRA1	1284.52939765628	-0.499092472160583	0.150870933148342	-3.30807572900643	0.00093939403668745	0.00258726240241721
AMD1	1355.4054599979	-0.703302395967128	0.335501977747067	-2.09626900172059	0.0360583349267843	0.0645317536156232
AMDHD1	5.41127394579772	-0.391099619972405	0.786441616251309	-0.497302802764482	0.618975535590202	0.696623777709186
AMDHD2	500.523132219909	1.04075351753103	0.377074409926677	2.76007464344613	0.00577881562879806	0.0129217972417306
AMELX	0.476183209289612	-0.605538133394062	1.61865819032639	-0.374098828902203	0.708330789948026	NA
AMELY	0.0287257428150706	-0.819222105919092	1.72003987524221	-0.476280880292808	0.633874284882789	NA
AMER1	899.431836999392	-2.00483948999894	0.225497629871858	-8.89073420034711	6.07064372166815e-19	2.54126131202507e-17
AMER2	5061.29520066204	-2.73514780364584	0.610240052007833	-4.48208503300719	7.39172777287844e-06	3.34775008001378e-05
AMER3	693.693909765959	-4.15661414031449	0.770526434727901	-5.39451205432339	6.87100144673813e-08	4.77420985563748e-07
AMFR	2064.09449815411	0.935726573680853	0.280089530158374	3.34081239363626	0.000835336472207597	0.00232796087090058
AMH	880.227630238368	2.2841571673722	0.708077816549413	3.22585613330368	0.00125596472113968	0.00336382635826909
AMHR2	0.691134580120016	0.974500688885343	1.4481640118175	0.672921492961497	0.500997237742333	0.589403800225768
AMIGO1	524.276642246019	-1.12143681492117	0.47427782866533	-2.36451452533005	0.0180537193756669	0.03528376179541
AMIGO2	268.593888082847	2.43123360090708	0.54990861165232	4.42115935155464	9.8172738832818e-06	4.33765029319206e-05
AMIGO3	131.19085529767	0.518239609464282	0.396685392470784	1.30642473683336	0.191408158176484	0.268839076687554
AMMECR1	192.824357602088	-0.493107075196239	0.264753578317022	-1.8625133542323	0.0625307648724115	0.103542085404959
AMMECR1L	1027.43198208936	-0.283919045995746	0.260029038435944	-1.09187438335156	0.274888318684962	0.362437915282629
AMN	3.90611931642582	0.968163079107451	0.770036144657321	1.25729562933478	0.208646606054796	0.288731199107693
AMN1	403.1993744667	0.149301597832556	0.388683906121884	0.38412086397459	0.700888868296115	0.767779399348558
AMOT	564.908331267392	-0.470111068420002	0.58079268795877	-0.809430074046274	0.418267809329419	0.511156998760044
AMOTL1	2410.60482230029	-1.83836445903992	0.204804630651821	-8.97618600316338	2.8031531028224e-19	1.21973097833067e-17
AMOTL2	2561.19911769903	1.45926397342608	0.50497734373476	2.88976127648324	0.0038553447716687	0.00903566992539926
AMPD1	0.354317005060541	-0.772788500917777	1.63210965696634	-0.473490551090903	0.635863240642219	NA
AMPD2	1619.6930978135	2.03771708098629	0.277631816257454	7.33963818864576	2.14172031974017e-13	4.09432339460901e-12
AMPD3	238.741156326452	-3.37637066200847	0.527488080909541	-6.40084730670433	1.54517042312009e-10	1.82191366672647e-09
AMPH	1216.47814469427	-1.1389472652304	0.467915987024906	-2.43408495715658	0.0149294904956218	0.0298549211225446
AMT	384.074915273901	0.396658453888592	0.518900102715628	0.764421613741657	0.4446160326206	0.536902638110628
AMTN	0.446903638430252	0.318239007639081	1.71642545183504	0.185407998523239	NA	NA
AMY2A	5.13320272480586	3.07551190837346	1.1186015590408	2.74942573029373	0.00596997903585969	0.0132819390389371
AMY2B	652.359070269676	0.325737677418563	0.433204478866365	0.751925922536566	0.452095608061608	0.544385197830203
AMZ1	65.5704955749702	1.5537104065065	0.789074483739127	1.9690288287413	0.0489497806699045	0.0837961598012542
AMZ2	1537.24460073854	1.22660576589849	0.198507683992903	6.17913493939281	6.44537889023872e-10	6.75173331897229e-09
AMZ2P1	530.807608952533	0.856984967895545	0.232327272190183	3.68869724082164	0.000225405249409133	0.000724901930903029
ANAPC1	1685.04990259823	-1.18478181751403	0.288213962047967	-4.11077176516817	3.94338844540073e-05	0.000153025668415102
ANAPC10	280.446151781903	-0.544687152342379	0.24783421417499	-2.19778836491796	0.0279641909660617	0.0518200770182517
ANAPC11	832.781222951644	2.34334397718621	0.38937886233742	6.01815918593846	1.76411669126476e-09	1.70993422641385e-08
ANAPC13	973.239383744772	1.57677856131682	0.266628811707997	5.91375909908663	3.34386847612963e-09	3.06859743976272e-08
ANAPC15	452.412996918253	1.81775573721193	0.354736445277895	5.12424297364746	2.9873555040223e-07	1.82206385883981e-06
ANAPC16	1047.8734588373	0.900156840694809	0.257054154769966	3.50181790098023	0.000462095331018729	0.00137667590784661
ANAPC1P1	2.06695302842538	-1.71888100677107	1.11042163833152	-1.54795345068545	0.121633504255249	0.18341467787936
ANAPC2	848.81796094022	1.4151359936691	0.363947343750893	3.88829872773493	0.000100949333448386	0.000353892141300625
ANAPC4	1091.37065997045	0.0561723866521076	0.224880196453909	0.249788053985539	0.802751258507944	0.850151001581477
ANAPC5	2590.1139722024	0.398670437275464	0.221772388542888	1.79765587544441	0.0722315578793709	0.117307155357538
ANAPC7	1709.2371908997	0.660445550805594	0.206842451955937	3.19298840523456	0.00140808600333738	0.00372065939868558
ANG	33.0245165666519	1.98328277941741	0.632524541285708	3.13550328875156	0.00171559504763155	0.00442094876133626
ANGEL1	1132.84868341745	-0.6723950454359	0.250746023791697	-2.68157809750347	0.00732758084916929	0.0159296177683804
ANGEL2	1183.77836425789	-0.224647466218285	0.313197706303706	-0.71727047068616	0.473207224017828	0.564384741799065
ANGPT1	246.103221983149	-2.3949472414191	0.755891535047008	-3.16837420499776	0.00153294071963637	0.00400594707603624
ANGPT2	546.578595375736	1.3990073351068	0.697802254823781	2.00487648962971	0.0449762526905545	0.0779367547363506
ANGPT4	4.19368500469819	-1.78331417841181	1.10363220267518	-1.61585913684749	0.106124772250827	0.163321841689955
ANGPTL1	21.7505654677598	-2.29409052331179	0.744217552599896	-3.08255363676585	0.00205232741190779	0.00517977291317903
ANGPTL2	1798.71873329499	-4.28372415177936	0.514269591333925	-8.32972476686426	8.10305162264774e-17	2.68410543314162e-15
ANGPTL4	52.1944574571505	0.210945025643985	0.553543439951763	0.38108124930966	0.703142960421856	0.769713533958546
ANGPTL5	4.0862663062291	-0.444353190497084	0.924517183830205	-0.480632700255675	NA	NA
ANGPTL6	19.3120945936676	1.07239604829177	0.591461536428542	1.8131289733011	0.0698119314087272	0.113973286376669
ANGPTL7	27.9512998378019	-3.78718115677982	0.812694765639746	-4.66002897631386	3.16164872394329e-06	1.54414727692966e-05
ANGPTL8	0.888867756528097	1.86258999338181	1.36870234844071	1.36084371850736	0.173563082681632	0.247493708683309
ANHX	0.374914181952304	-1.43009848225436	1.72006365518294	-0.831421836014698	0.405735367693862	NA
ANK1	515.299206792704	-2.96509890163927	0.628571996818006	-4.71719853357988	2.39114331237846e-06	1.20161759941643e-05
ANK2	10706.6744565289	-2.48300228872938	0.427020508477498	-5.81471437421657	6.0737503436533e-09	5.26081689561584e-08
ANK3	14810.4446303056	-5.77279192674651	0.458591970162241	-12.5880789511081	2.45577341763173e-36	4.92516521512486e-34
ANKAR	467.750598556593	-3.61965603859563	0.300653969396548	-12.0392757356929	2.20886374298132e-33	3.31494850570822e-31
ANKDD1A	368.215860209693	-0.821891667180887	0.322793193603172	-2.54618648555299	0.0108906990284868	0.0225829223862626
ANKDD1B	44.4771973155743	-2.4576986895159	0.396345796365552	-6.20089505692437	5.61429423663084e-10	5.96613415964899e-09
ANKEF1	100.745639585496	-2.08289054134492	0.320380606074756	-6.50130033419971	7.96286744858097e-11	9.84139040801932e-10
ANKFN1	20.7727793481957	-5.55636764647375	1.15528787972538	-4.8095091656242	1.51301358700247e-06	7.92903340273454e-06
ANKFY1	2768.57516465773	-0.190273591873214	0.177701734822588	-1.07074695732812	0.284283222732583	0.372465386429714
ANKH	1584.65669702304	-1.49472212520567	0.388404393332221	-3.84836564896206	0.000118908480332695	0.000410247563960107
ANKHD1	188.655957700205	-0.019341382585969	0.347634693688374	-0.0556370895573127	0.9556309170581	0.968226952384438
ANKHD1-EIF4EBP3	10.4981198355182	-1.86476376245283	0.490534693188562	-3.80149210309985	0.000143827323617635	0.00048613062453327
ANKIB1	2422.00708208823	-1.06905935318897	0.37362100250865	-2.86134704957925	0.00421844994426285	0.00978172350640132
ANKK1	43.9288503571335	3.51434087698225	0.731740206090083	4.80271665781559	1.56527306334301e-06	8.16926639470315e-06
ANKLE1	164.287364260222	0.956191108703358	0.374483683920669	2.55335853004992	0.0106689610170556	0.022181504947438
ANKLE2	2124.78410912823	-0.126024013879128	0.195784209197952	-0.643688346447334	0.519777548246682	0.606870203327338
ANKMY1	407.366481803781	-0.875851920154461	0.221658509708093	-3.95135707312969	7.77092770506444e-05	0.000280304833390168
ANKMY2	628.040213273042	0.110414812755135	0.2277083825401	0.484895687736442	0.627750341464869	0.704343417915598
ANKRA2	554.266939604436	0.278526365675015	0.348500223172951	0.79921431079483	0.424166155264604	0.517076286196188
ANKRD1	3.01481488867444	2.64327612202708	1.23410305404407	2.14186012534792	0.0322047394029811	0.0585470750695646
ANKRD10	3401.650526702	0.00503764348133435	0.289843106229146	0.0173805875422535	0.986132995714458	0.990578272400358
ANKRD11	2816.28536590579	-0.263917617086441	0.238623041557151	-1.10600223416913	0.268725552359328	0.355608806346299
ANKRD12	2747.57563354577	-2.36452828741384	0.380178889266439	-6.21951495512084	4.98694091874007e-10	5.35101671246715e-09
ANKRD13A	880.032531532341	-0.634062021504015	0.219564747600804	-2.88781340553274	0.00387929926436151	0.00908601986103399
ANKRD13B	1382.51011374536	0.0205218567867879	0.294000846903656	0.0698020328952075	0.944351229110341	0.959928694899471
ANKRD13C	1067.61926458206	-0.393600283297254	0.296782642844398	-1.3262240659526	0.184765490081284	0.261121811446715
ANKRD13D	727.726812718372	0.779999251642497	0.378702509009232	2.05966222321353	0.0394308432287674	0.0697078157280101
ANKRD16	373.723311228473	0.602401270459024	0.272172405764122	2.21330765978199	0.0268764418936196	0.0501158976092589
ANKRD17	5036.62971293741	-1.29358343610101	0.332109812594374	-3.89504732183551	9.81795600687569e-05	0.000345169605526191
ANKRD18A	138.18908412722	0.027186065325091	0.746828551366592	0.0364020166011922	0.970961806231469	0.979217755761026
ANKRD18B	79.63011782873	0.630332349593137	0.973474780066567	0.647507631938892	0.51730345671163	0.604781746609182
ANKRD18CP	91.5060265700063	-1.10101086146679	0.552453688847742	-1.99294689073972	0.0462672629409978	0.0798608941195018
ANKRD18DP	6.39410684987724	2.82809434745524	1.19548451926424	2.36564698403271	0.0179985972166249	0.0351903842233349
ANKRD19P	19.1641276211186	5.15372143486254	1.20402027033184	4.28042746609415	NA	NA
ANKRD2	6.1635365902365	0.0789380818653122	0.809996877678077	0.0974547977167452	0.922365229494094	0.943667362049307
ANKRD20A11P	3.9619991422058	1.95804714043511	1.11048838783781	1.76323063066653	0.0778615996145177	0.125051306719269
ANKRD20A12P	29.2206824780945	-3.82454651270429	0.609386161724858	-6.27606393600893	3.47251434861162e-10	3.85930171509929e-09
ANKRD20A19P	4.89124265732779	-0.214814141403856	1.1272192647942	-0.190569969936661	0.848862519488584	0.887187608605157
ANKRD20A2	0.0143628714075353	-1.00842439463533	1.72051786934924	-0.586116780650903	0.557797040335002	NA
ANKRD20A3	2.09910758140849	2.52594954221526	1.34548386924844	1.87735401363541	0.0604695898112851	0.100584728800576
ANKRD20A4	4.73590652646579	2.56309611662237	1.18195659139973	2.16851966922663	0.0301191697403177	0.0552518712490561
ANKRD20A4-ANKRD20A20P	172.330158941932	1.72733514228427	0.877796102199496	1.96780908226419	0.0490900087925338	0.0839971057141153
ANKRD20A5P	28.1724907467603	0.256338600963742	0.794365712761009	0.322695953319505	0.746925517117573	0.806397368754565
ANKRD20A8P	34.0652334175931	3.3273352236044	0.825835357112582	4.02905396935045	5.60017618195251e-05	0.000209080194195387
ANKRD20A9P	3.33038083772224	0.680248953167159	1.13060801769738	0.601666486102377	0.54739616274344	0.632588095667001
ANKRD22	8.60110028939321	0.23019659362018	0.941720593355382	0.244442561036052	0.80688808236192	0.853322222735944
ANKRD23	561.450201609216	-2.39050348866504	0.445195030320725	-5.36956463090545	7.89269479948011e-08	5.42770386444298e-07
ANKRD24	124.148525242203	2.06349505279337	0.515056325497011	4.00634833637307	6.16646889925539e-05	0.000227870134650709
ANKRD26	1155.49847853288	-2.24265181652962	0.345043958794584	-6.49961188819059	8.052749055782e-11	9.9357772326402e-10
ANKRD26P1	5.55849606805866	-0.363972412668021	0.807567227042083	-0.450702307473721	0.652204119069761	0.726607164468134
ANKRD26P3	0.693756986409063	-0.921236325135463	1.34040701687996	-0.687281037426834	0.491905645973666	0.580814089907142
ANKRD27	747.699349090913	-0.607730314154778	0.231943228950107	-2.62016837872644	0.00878863613420751	0.0187094568905483
ANKRD28	1834.83287515067	-1.81126758503252	0.314337763883128	-5.76216984767364	8.30393690450006e-09	7.02158497700942e-08
ANKRD29	248.136339426997	3.72350640422326	0.799251880322105	4.65873962376248	3.18151313628742e-06	1.55281772786807e-05
ANKRD30A	0.303755803019079	-0.915563771471069	1.71045722796868	-0.535274286021395	0.592460204642522	NA
ANKRD30B	4.63961282477076	0.854561778539446	1.14182157780417	0.748419713860063	0.454207035224489	0.546420624064099
ANKRD30BL	67.8319311831965	4.31677499661481	0.653480733734248	6.60581831073587	3.95327495354793e-11	5.16665869373346e-10
ANKRD30BP2	2.81196683442931	3.47586946053355	1.16829382735949	2.97516718751267	0.00292828905869516	0.00709433175091961
ANKRD30BP3	2.67599662719606	-3.60495722367528	1.37346615318922	-2.62471500684927	0.00867215204867483	0.018498969865192
ANKRD31	30.9325852984649	-1.53671027493972	0.557016310692728	-2.75882455403973	0.00580096697756189	0.0129608195758551
ANKRD33	8.52037145973987	1.01227111908293	0.709318538344762	1.42710371202919	0.153550002707098	0.223637789289859
ANKRD33B	119.63462398421	1.57771182037781	0.475377745992222	3.31885923074662	0.000903859813869012	0.00249875330247673
ANKRD34A	76.259779712984	-1.11058710472321	0.626557310615434	-1.77252277789615	0.0763078176555983	0.122836238421892
ANKRD34B	663.245509706151	7.71694344440996	1.46946491442689	5.25153296866543	NA	NA
ANKRD34C	23.4983762442112	-4.72107454538258	1.08448407075271	-4.35329081607056	1.34109057930247e-05	5.74704725524314e-05
ANKRD34C-AS1	8.49855992105997	-5.43975950964286	1.35929842672435	-4.00188759340483	6.28391524232905e-05	0.000231821829700704
ANKRD35	74.5345439676171	-3.22711272762118	0.610946613813042	-5.28215175378436	1.27675370487585e-07	8.38038187541387e-07
ANKRD36	4347.87298210083	-4.80193336838722	0.418896347109773	-11.4632973085556	2.01687268719102e-30	2.3418014922169e-28
ANKRD36B	2353.23960468453	-4.89341132741161	0.346914761875722	-14.1055148560228	3.51216604417218e-45	1.24970798549165e-42
ANKRD36BP2	76.8534727628544	-0.391124697176653	0.808086396842657	-0.484013465274072	0.628376312908778	0.704794846666356
ANKRD36C	4148.99941040253	-4.59419507208067	0.406787607818777	-11.2938422502963	1.40746517240192e-29	1.50000430765018e-27
ANKRD37	60.9426877928618	-0.0491843871220272	0.426672074699953	-0.115274446204652	0.908227592294949	0.9331847102426
ANKRD39	225.175100321791	-0.854816712845022	0.444305293127697	-1.92393997115704	0.0543621082629719	0.0916812529920819
ANKRD40	1224.74466258343	0.0253104402874998	0.250657749913443	0.100976093084056	0.919569438115134	0.941505609795237
ANKRD40CL	0.0175139290785365	-0.966767776734387	1.72040785865029	-0.561941037337996	0.574156192611161	NA
ANKRD42	214.240215646784	0.823382467840362	0.262723242394131	3.13402978867451	0.00172423351063814	0.00444165290497291
ANKRD44	1058.73487458584	-3.1386866040459	0.45039230958791	-6.96878374081846	3.19692677517461e-12	5.03407577352799e-11
ANKRD44-IT1	119.245035938819	-7.98372442163043	0.574910972753468	-13.8868882313958	7.60689697126336e-44	2.39736791547201e-41
ANKRD45	123.805692105987	1.02216885117195	0.422131756898735	2.4214450452188	0.0154589382426733	0.0307908664293622
ANKRD46	817.037306869633	0.107130414811252	0.470699928591785	0.227598111458735	0.819958688262721	0.864101873591473
ANKRD49	302.388538826147	0.111435562263035	0.242879705571924	0.458809689350665	0.64637083611764	0.721531202959909
ANKRD50	2163.51726040434	-2.56122542306767	0.377253656555874	-6.78913346115794	1.12809049304985e-11	1.63621330487658e-10
ANKRD52	2076.58288609243	-0.143111033266549	0.195698761944787	-0.731282261800537	0.464606762828984	0.556171783318152
ANKRD53	71.2293173239401	-2.17800667823968	0.510104129026372	-4.26972955972108	1.95710125733598e-05	8.11966991286834e-05
ANKRD54	540.990300463177	0.708892206405397	0.38003747875389	1.86532183280921	0.0621363066451913	0.102989411036782
ANKRD55	8.86823970674313	-0.211449852768013	0.798356676370953	-0.264856371877779	0.791120108559931	0.840901022160474
ANKRD6	3758.52456890224	0.42649497916809	0.518042412927294	0.823281971756137	0.410347663293611	0.503017999012275
ANKRD60	0.0511262282820781	-0.877577401218958	1.72018078491585	-0.510165797057133	0.609935311981035	NA
ANKRD61	7.41757844251658	0.731911682409828	0.507496169532973	1.4422013925413	0.149245567871433	0.218278074304672
ANKRD62	1.31396258774766	-2.22487488494013	1.05856861573969	-2.10177673119987	0.0355728383679618	0.0638026331085857
ANKRD62P1-PARP4P3	17.1629935230657	-5.11326097593262	1.51503258628566	-3.37501715951111	0.000738110883994447	0.00208923071744951
ANKRD63	12.9027929468337	1.4086120799917	0.654478241298223	2.15226724298362	0.0313763122180489	0.0572202053271371
ANKRD65	106.960426205067	-1.1201052558039	0.434495165879537	-2.57794641635771	0.00993894087016858	0.0208603343674997
ANKRD66	0.159001350029586	-1.44766620347881	1.72075717688662	-0.841296042767688	0.400182107000518	NA
ANKRD7	21.3191475737067	-0.868500325331344	0.533092733365506	-1.62917307059947	0.103276386048869	0.159628694221545
ANKRD9	328.14619294876	1.2594483066042	0.329699851039146	3.8199844574836	0.00013346008365066	0.000455117560404997
ANKS1A	1385.45766563708	-0.92041750517437	0.257718521648922	-3.57140611891376	0.000355069823733039	0.00108573478444451
ANKS1B	1976.26656437564	-3.12697923362069	0.422186420166591	-7.40663148849461	1.29547792567965e-13	2.56779321818677e-12
ANKS3	875.166193192835	1.21027471096607	0.403819017231712	2.99707210240575	0.00272586233417284	0.00666724517800579
ANKS4B	9.30469673020427	-6.04225462570238	1.24386504206442	-4.85764485805806	1.18790226586726e-06	6.36384455738165e-06
ANKS6	1428.01670324831	0.249773302584328	0.350327237657697	0.712971404262835	0.475863452311219	0.566480877478836
ANKUB1	3.94665448059052	2.51141529739151	1.06288893218213	2.36282006647253	0.0181364728801812	0.0354109857695086
ANKZF1	1469.38387169409	0.0864750312283543	0.402655608020526	0.214761770371136	0.829953060219579	0.872134631871208
ANLN	946.335182790186	-0.864154912309586	0.556876782357898	-1.55178836627131	0.120712870504775	0.182288085167079
ANO1	362.558664192004	2.0072384259665	0.766789595747806	2.61771734658053	0.00885200950498091	0.0188298314231399
ANO10	590.588824157759	-0.825778174905428	0.22861784191772	-3.61204605895382	0.000303790590725383	0.000945931435708211
ANO2	94.2652994529548	-1.8566252346636	0.485978762220189	-3.82038347968463	0.000133244342719161	0.000454468683476718
ANO3	39.3760453940129	-2.10746253468011	0.713745713664274	-2.95267977703246	0.00315028572350198	0.00755993183358829
ANO4	255.834106506752	-3.423918488191	0.944079256316772	-3.62672780413486	0.000287035592505938	0.000899601109003198
ANO5	229.795450234823	-0.519411209526458	0.404859991707619	-1.2829403254584	0.199512983576506	0.278045226195913
ANO6	1188.35001412727	-0.312785301315717	0.347242612531214	-0.900768770962983	0.36771127500641	0.459796978356816
ANO7	22.842042287371	-0.181383374020452	0.487126154063808	-0.372354004208718	0.709629295006301	0.775044897130254
ANO8	1573.32452452989	1.15597801499769	0.390059501483368	2.9635940429642	0.00304069133862814	0.00732641891890295
ANO9	3.13915361742359	-0.340601838675886	0.747356314625182	-0.455742237016766	0.648575345633656	0.723404656455033
ANOS1	460.645092210247	0.325018353673281	0.618120076108969	0.525817500896028	0.599015013676823	0.678764713992726
ANP32A	4303.83134220324	0.990757921898824	0.198825996994925	4.98304012992884	6.25929628035328e-07	3.55526094852919e-06
ANP32A-IT1	294.197034832147	-5.54221173888449	0.372436825034189	-14.8809445424086	4.38268080048823e-50	2.1974163895357e-47
ANP32AP1	6.42079492237746	4.47934883249969	1.19785762699421	3.73946680436452	0.000184410997740471	0.000605761021612944
ANP32B	3907.54606748434	3.4090856004936	0.370896298059167	9.191479177152	3.87475956769377e-20	1.84624343030005e-18
ANP32C	24.9090318089679	-3.64037220410313	0.564533606647145	-6.44845968643722	1.12992609105389e-10	1.359176635482e-09
ANP32D	0.31622895019025	-1.13877547344871	1.71680806920656	-0.663309716370924	0.507132214934346	NA
ANP32E	2700.29412318978	0.837527429980793	0.359611995452022	2.32897523045093	0.0198603779373747	0.038372727069226
ANPEP	50.0481149504911	0.631224083702348	0.62583281172766	1.00861455627391	0.313159523582944	0.403493298082193
ANTXR1	3986.27094224843	0.841768313452789	0.470376457985858	1.78956301736958	0.073524188299869	0.119038391170073
ANTXR2	1029.43565880166	-1.48945760960505	0.321581801152969	-4.6316601383066	3.62745264897215e-06	1.75177726634647e-05
ANTXRL	0.149166844095131	-0.980387015424838	1.71972706461729	-0.570082913501752	0.568621463452894	NA
ANTXRLP1	0.846950937521775	-3.3088827228955	1.49754226019834	-2.20954213502948	0.0271369550630585	0.0505341580500604
ANXA1	427.845002240728	-0.561784815696163	0.455861436511392	-1.23235871846362	0.217815114438444	0.298794878723201
ANXA10	0.299093783970863	0.523178774250971	1.64636673884386	0.317777784200357	0.750653503514032	NA
ANXA11	778.013256148764	0.795258152888503	0.430635586356332	1.84670793144917	0.0647894815652357	0.106849125574543
ANXA13	1.68279023195178	-1.63357018218996	1.0977156033488	-1.48815428805643	0.136710209294156	0.202536023587293
ANXA2	2694.39245070922	2.98855204275723	0.478031411089337	6.25179009878646	4.05774520156725e-10	4.45141307268897e-09
ANXA2P1	2.56919797257993	2.98798960765892	1.09079365225875	2.73928034094401	0.00615738449429324	0.0136534384690525
ANXA2P2	26.9797519658612	3.83886784281922	0.823698368030728	4.66052622150638	3.15401974709902e-06	1.54110364652827e-05
ANXA2P3	2.05907047731017	-0.216444986273165	1.1779393092073	-0.183748843918642	0.85421048932101	0.891522588474877
ANXA2R	36.3184790996208	0.0197683567452489	0.47471892868875	0.0416422340685936	0.966783904507095	0.976477415865352
ANXA3	48.7461506962472	-1.08769579421127	0.907448011029398	-1.19863152598395	0.230671254044942	0.313506563299992
ANXA4	807.260707288847	2.03950516600633	0.544802506653273	3.74356788212122	0.00018142555867229	0.000597199231553176
ANXA5	2432.15097274539	0.157611247884753	0.285320161720951	0.552401368813538	0.580673393008714	0.662438500525661
ANXA6	2926.99719487351	-0.0904024909737555	0.291131199915317	-0.310521479662954	0.756164427803298	0.813743582525295
ANXA7	811.523322951134	-0.468065628686812	0.315671796340094	-1.48276036729786	0.138138089409888	0.204335818054952
ANXA8L1	0.0223710176667374	-0.909178416522693	1.72025960013683	-0.528512334097933	0.597143788643351	NA
ANXA9	3.96287303443974	0.123628948963485	0.81076752649678	0.152483843917219	0.878805332115419	0.910887259528203
AOAH	128.67214465949	-2.63592010128277	0.478127329685189	-5.51300864357267	3.52750900820538e-08	2.60268816822805e-07
AOAH-IT1	7.48781488850691	-5.76308013111073	0.839607509257549	-6.86401689785615	6.69507059915244e-12	1.00407853492795e-10
AOC1	0.374900026851711	0.113723435505685	1.71543119673732	0.0662943729378262	0.947143463116426	NA
AOC2	67.4173788861064	-0.87658437009819	0.257114968658688	-3.40930897439047	0.000651276714830761	0.00186959214129882
AOC3	35.9422386698882	0.842726053803996	0.400841168051507	2.10239396791626	0.0355187791594091	0.0637212155026205
AOC4P	0.826474486877709	-0.432345961881343	1.34835535164493	-0.320646898722878	0.74847799261455	0.8076386889249
AOX1	101.244041048982	0.83194568229826	0.617308134512641	1.34769920528436	0.177755147803006	0.252752582383636
AOX3P-AOX2P	1.67004830324992	-2.00405490069754	1.04457532829572	-1.91853554876437	0.0550431390517811	0.0925891491133315
AP1AR	715.83218762948	-0.192810867271464	0.409002350317677	-0.471417504377923	0.637342618260734	0.713255998653175
AP1B1	1613.80238334305	-0.221082594423387	0.417153289027106	-0.52997926718737	0.596126305662553	0.676047007105412
AP1B1P1	0.238266703329465	-1.44766612064062	1.72075717673661	-0.841295994700484	0.400182133921857	NA
AP1G1	2916.71779508143	-0.405188684145418	0.222908111952107	-1.81773862151986	0.0691040917704883	0.112959793164548
AP1G2	775.634525870251	0.150959817569172	0.36297990121516	0.415890293274638	0.677490282702928	0.748091152045112
AP1M1	1249.22817264912	0.908802189435637	0.221402888435815	4.10474405214953	4.04762764940867e-05	0.000156574556574011
AP1M2	2.43077037860747	3.19913697600442	1.28910359994226	2.48167562028971	0.013076625459571	0.0265662983942901
AP1S1	666.51492722644	1.61890776420177	0.245584884944188	6.5920496881137	4.33795349523898e-11	5.61947105451951e-10
AP1S2	725.257073775786	-2.83523270320172	0.423749931885089	-6.69081571432692	2.21930002059581e-11	3.04099240710336e-10
AP1S3	95.8687674108759	-0.300613939051568	0.57782028011346	-0.520255085184168	0.602885796333194	0.682589866713195
AP2A1	1944.90803849536	1.3270982294667	0.27173497648285	4.88379614079771	1.04062664889301e-06	5.6461545748226e-06
AP2A2	2891.29160524372	-0.798161481408401	0.296413697182702	-2.69272806551998	0.00708700463509896	0.0154706520141419
AP2B1	6077.28759365096	0.198346022272528	0.260343366174239	0.76186317011735	0.4461416733811	0.538479672637074
AP2M1	4406.1976996641	1.01171246616923	0.302093707120671	3.34900212193134	0.00081103174565803	0.00226741494626306
AP2S1	951.979049542756	2.17982900324874	0.365631224211786	5.96182398794832	2.49437753807095e-09	2.35063916562935e-08
AP3B1	1078.71369708817	-0.75188226073434	0.273738828555357	-2.74671395615435	0.00601956089813501	0.0133760609361157
AP3B2	1694.81212891563	-2.81742281088326	0.495767013341645	-5.68295738736797	1.32385263265831e-08	1.07058331851448e-07
AP3D1	3724.93529101716	0.693527986505646	0.188225803567363	3.68455319813494	0.000229104173485508	0.000735273082814051
AP3M1	1620.56006454751	0.0429268189808865	0.303818365100966	0.141291060422305	0.887640011519429	0.917974230926783
AP3M2	971.611487237151	0.501236104875825	0.201542844212963	2.48699529290252	0.0128827103552466	0.0262259616485886
AP3S1	984.624385421678	0.366369776454527	0.324674468190788	1.12842188822571	0.259141788165908	0.344933449301803
AP3S2	37.297810005607	-1.02462086048174	0.313294594606979	-3.27047091816921	0.00107368581450921	0.00292282610487261
AP4B1	985.239661343447	0.164434018371684	0.251328667630695	0.654258902980799	0.512945018309699	0.600896349242262
AP4B1-AS1	2.75363856427452	-2.82915577616599	0.991144711527767	-2.85443260026589	0.00431137788891676	0.00996323638450722
AP4E1	576.343431414488	-1.08315279829373	0.296374579465493	-3.65467510826057	0.000257507860543632	0.000816922765523881
AP4M1	614.95666492131	1.13654701507652	0.30271890479192	3.75446328949212	0.00017371330132908	0.000575073400453307
AP4S1	474.649133902856	-1.37499946650406	0.303121863480281	-4.53612765083015	5.72965085909882e-06	2.65327094044037e-05
AP5B1	714.777430360091	-0.821365739516734	0.30856928859445	-2.66185187533763	0.00777120681247237	0.0167782925709486
AP5M1	917.906283500646	-1.20436069915092	0.338578099265512	-3.55711341567447	0.000374952301780485	0.00113858537227519
AP5S1	157.483383926274	-0.137958584292741	0.33604308665458	-0.410538379664834	0.681411055571716	0.751405043335381
AP5Z1	899.746933637503	1.44325420372472	0.414953130320787	3.47811378747518	0.000504955522097069	0.00149167431346859
APAF1	987.313626725541	-0.3685328184548	0.253954128690037	-1.45117868473251	0.146730110655848	0.215198309478704
APBA1	1486.5607462918	0.0186247766194656	0.616674480455885	0.0302019577747031	0.975905987166661	0.982876345152831
APBA2	6584.35940059548	-1.0832920575086	0.338458909211042	-3.20066048795639	0.00137112987877268	0.00363432611505517
APBA3	308.822956203142	0.894249603911648	0.34971997027067	2.55704472129382	0.0105565644803739	0.0219892709849428
APBB1	3154.80370296404	-0.321701557167417	0.387843110017707	-0.829463122737257	0.406842395761976	0.499379630162185
APBB1IP	97.5863506654892	-1.42050720152321	0.67584577180143	-2.10182154093666	0.035568911452302	0.0638026331085857
APBB2	1438.37396680466	-0.498302982405913	0.447315595640492	-1.11398526512901	0.265285508020918	0.35187972537575
APBB3	1190.37478604223	0.557466210920257	0.298645975081447	1.86664565215796	0.0619510879156326	0.102728724481868
APC	9199.08720555259	-2.75438444242928	0.555173617720709	-4.96130283304444	7.00219238660449e-07	3.93668109686243e-06
APC2	4284.82349191288	-0.626222455024083	0.43018544106952	-1.45570350653239	0.145474600131345	0.21366945096522
APCDD1	2221.01793293603	3.16371109039638	0.368529135365431	8.58469734627433	9.10758789741271e-18	3.37684868243398e-16
APCDD1L	1.71908901228357	-0.817518004441002	1.05485601008381	-0.775004357586252	0.43833708468147	0.530452793480961
APCDD1L-DT	20.0776098740762	-2.67827448406785	0.492398663993549	-5.43923994908105	5.35083494748187e-08	3.79565176129896e-07
APEH	1245.35345271168	0.528016389015897	0.287737620854486	1.83506205218442	0.0664964957893704	0.109255916705839
APELA	9.01424960489424	3.40025985487012	1.71274592394473	1.98526810505482	0.0471146506143349	0.0811394463077941
APEX1	4664.77081537287	2.11522134778343	0.288860195078596	7.32264736997734	2.43126080154876e-13	4.61981434478616e-12
APEX2	287.616909579848	1.03754169078527	0.332622087917604	3.11928079485296	0.00181293100820826	0.00464249227766483
APH1A	2789.18910204773	2.16192223044926	0.239960006143931	9.00951064800572	2.06977968909893e-19	9.10807838274205e-18
APH1B	746.944241590267	0.680113820726138	0.350937581209453	1.93799084835038	0.0526243390768393	0.0891594765666348
API5	2432.69014507301	0.311691026558665	0.216071005579033	1.44253980640941	0.149150150391668	0.21815298467086
APIP	473.262640554306	0.601212069560427	0.241286768261406	2.49169100275356	0.0127136588655573	0.0259438097519679
APLF	108.488569683722	-0.501215398231964	0.446771503781028	-1.12186071401192	0.261921666698892	0.348066615808943
APLN	809.414677893172	2.59617539337518	0.744179803219343	3.48863995252768	0.000485484599863015	0.001440133892373
APLNR	115.001227824631	0.484183212793079	0.59052821351784	0.819915461631794	NA	NA
APLP1	2516.08692671723	0.968016010711026	0.38892522485783	2.48895147149399	0.0128120452528078	0.0261081221431917
APLP2	7000.52157385681	0.190549122368412	0.398363461107728	0.478329819302585	0.632415475784483	0.70867668061571
APMAP	1967.80552272644	0.944731391648902	0.257036538418652	3.67547508016218	0.000237407214724364	0.000758280087452466
APOA1	6.70825602760356	2.03054784461406	0.805458962677434	2.52098236993266	0.0117027715312968	0.0240783056680698
APOA1-AS	1.31740298395484	-1.3509727384279	1.24527903554987	-1.08487551774398	0.277976792591135	0.365742739624028
APOA2	0.237720094366041	-0.898681985931419	1.71955824178586	-0.522623755388526	0.601236105914795	NA
APOA4	0.249880028448216	-0.495622180557576	1.71886717626683	-0.288342338140407	0.773084701515234	NA
APOA5	1.22157161865676	-1.39620384777656	1.46404364140225	-0.953662724452179	0.340254394303221	0.432443380154589
APOB	10.3491591911502	-5.04302251611826	0.872826356181763	-5.77780732719769	7.56804009872578e-09	6.42889998529032e-08
APOBEC1	0.192978059032567	-1.44766617268972	1.72075717683086	-0.841296024902188	0.400182117006575	NA
APOBEC2	0.881301214697188	-1.0938646261623	1.66030632945904	-0.658833015783719	0.510003003635389	0.598207434313273
APOBEC3A	0.241802085081315	0.33487817956107	1.66206428131799	0.201483289981731	0.840320694179715	NA
APOBEC3B	6.56154817921989	1.20698726166836	0.712639978477196	1.69368446638022	0.0903252577651391	0.142211355378014
APOBEC3B-AS1	0.102252456564156	-0.470122405626287	1.71931405676675	-0.273436027452933	0.784518061681968	NA
APOBEC3C	23.129503237579	-1.99444931964625	0.529405303175602	-3.76733914013079	0.000164996788417963	0.000549848058804936
APOBEC3D	15.1595640474217	-2.0515571680227	0.758316171523288	-2.70541133772946	0.00682198566694172	0.0149483339092572
APOBEC3F	37.3912237871325	-0.785557415563344	0.697022182020415	-1.1270192482057	0.259734342930288	0.345638758558637
APOBEC3G	29.1227271101962	-1.24034698627342	0.582853656292605	-2.12805902971078	0.0333321896545944	0.0603084914270489
APOBEC3H	1.48467277613126	-0.306325261864377	1.25141375292092	-0.244783358940546	0.806624179644963	0.853183481111558
APOBR	41.8426733299648	1.43014177573162	0.483681931205903	2.95678147861762	0.0031086834543698	0.00747228869980955
APOC1	442.353775750153	0.906452192506179	0.655714481045506	1.38238855280561	0.166852429031092	0.239800093606184
APOC1P1	1.62427757548089	-0.018244733864343	1.01861182430406	-0.0179113705820255	0.985709558057121	0.990333298128161
APOC3	0.210127578311665	-1.06818733607694	1.71992049650066	-0.621067856479571	0.534554977301217	NA
APOC4-APOC2	0.455646035786802	-1.62902646007486	1.68784332524089	-0.965152651145726	0.334468358664901	NA
APOD	1221.61757295877	-0.565241954759331	0.923595940145704	-0.612001341918156	0.540536869722927	0.625907597503752
APOE	2663.44231628084	1.6763014849136	0.545093959382263	3.07525235981939	0.00210324509041793	0.00529012540642002
APOH	0.420552801530536	-0.336142818428621	1.61365519463278	-0.208311428331576	0.834985808857074	NA
APOL1	118.440578630193	-0.337404499493949	0.554697833565539	-0.608267202568917	0.543010269744409	0.628276580522966
APOL2	490.299391035542	0.0768829562856956	0.427593598818527	0.179803805524987	0.857306595933454	0.894012121412007
APOL3	81.6402434207339	-1.57296647689107	0.607890882303924	-2.58758030870521	0.00966526624646413	0.0203517646905837
APOL4	609.796696032695	-5.4313947491587	0.419830171415911	-12.9371234345566	2.77839033100743e-38	6.66239881438641e-36
APOL5	0.238266703329465	-1.44766612064062	1.72075717673661	-0.841295994700484	0.400182133921857	NA
APOL6	276.572596171026	-3.93828261094704	0.483293591763407	-8.14884094899192	3.67428826624364e-16	1.09538477623785e-14
APOLD1	870.39301599427	0.200787051371764	0.430272525622533	0.466650876862886	0.640749680504453	0.716305802250367
APOM	0.0447420353334748	-0.671450824972674	1.7197089874033	-0.390444447223912	0.696207926534676	NA
APOO	336.343122973045	0.980387726941217	0.262565218545257	3.73388269921301	0.000188550335708838	0.000617702547679339
APOOL	702.827183995425	0.0368317744842077	0.312057371734556	0.118028855653946	0.906044794174267	0.931636178246492
APOOP5	0.153378684846234	-0.0882226961525838	1.71859936746389	-0.0513340676266935	0.959059321840355	NA
APOPT1	629.619887353849	0.77552007994247	0.265904611881161	2.9165348974431	0.00353943126067239	0.00837984471363959
APP	15225.674480837	-0.23913083608069	0.333861088204939	-0.716258481533196	0.473831758223447	0.564823892916101
APPBP2	2105.94004115208	-0.165040385411655	0.359751652647618	-0.458761993717133	0.646405090218016	0.721531202959909
APPL1	2155.91522851165	-0.700397620612472	0.411510629241256	-1.70201586749744	0.0887523937969682	0.14008489372218
APPL2	1996.60506148905	0.126112987423673	0.209117022248659	0.60307375299995	0.546459626290203	0.631579255417073
APRT	734.322669633885	2.04078310276933	0.442743090514368	4.60940700485783	4.0381910920536e-06	1.9281968284693e-05
APTR	198.041525757345	1.02177349934726	0.249333024998475	4.0980271239781	4.16686462638231e-05	0.000160680301560252
APTX	668.079358198555	-0.075353987415481	0.214405867415218	-0.351454875390843	0.725247120083853	0.787850931463949
AQP1	172.869608382497	0.0539784767854513	0.420919907307248	0.128239305978109	0.897959595177578	0.925653874931732
AQP10	0.587649652428046	-1.02158589752622	1.38182393623297	-0.739302505000165	0.459723328553906	0.551853104321891
AQP11	77.7864390536524	0.260073205503621	0.307731590962495	0.84513001960633	0.398038249094282	0.490565464428433
AQP12A	0.25494772475025	-1.6548881524781	1.72059387200687	-0.961812185549558	0.336143955843223	NA
AQP12B	0.127473862375125	-1.44766618568804	1.7207571768544	-0.841296032444519	0.400182112782288	NA
AQP2	0.546603862075588	0.27104035163512	1.69359096717438	0.16003885051851	0.872850470332117	0.906461150778931
AQP3	70.7275797908115	-3.14013373038601	0.828032107026618	-3.79228498960255	0.000149267472283199	0.000502209807234965
AQP4	1601.84850089454	-4.39284736762417	1.01852796976822	-4.31293739397635	1.61099748093767e-05	6.7915565501559e-05
AQP4-AS1	11.3209846581187	-2.46219541951429	1.1620128608736	-2.11890548067017	0.0340984556872876	0.0614931767282966
AQP5	19.1521847570014	-1.90272506336203	0.648800677204382	-2.93268045212388	0.00336049570812345	0.00800690094145281
AQP6	23.9278947613195	-0.932844410357667	0.623622648095497	-1.49584755012749	0.134693386922014	0.200058628484922
AQP7	48.7830566758795	-4.34131290213554	0.783918386042474	-5.53796540485825	3.0600568631885e-08	2.29384690651721e-07
AQP7P1	17.2205595857212	-1.20817974912561	0.74418266803274	-1.62349890829822	0.104482796545656	0.161269014382013
AQP7P3	19.7251168191702	-1.19543314299143	0.960284469970212	-1.24487397263491	0.21317807949233	0.293730660900648
AQP8	10.832516571893	0.181731103955166	0.677223450242198	0.268347328921012	0.788431978450247	0.839135366489333
AQP9	6.10185084201009	1.29715550936069	0.998791656228137	1.29872481540275	0.194038384691213	0.271789257439546
AQR	1601.30496021855	-1.31564755122515	0.275983543753964	-4.76712318904795	1.86875056800581e-06	9.60766867414967e-06
AR	53.5606367898462	-2.9525391424409	0.647664478918676	-4.55874799150694	5.14594751458082e-06	2.40264017183423e-05
ARAF	693.264847243875	1.22502997926066	0.294393385224251	4.16120076314726	3.16578619587244e-05	0.000125409246304798
ARAP1	1835.90725915907	0.680219366764148	0.231880765476806	2.93348767141355	0.00335176965499812	0.0079892755107293
ARAP1-AS2	0.0505938919712152	-0.877577401218958	1.72018078491585	-0.510165797057133	0.609935311981035	NA
ARAP2	393.616545593222	-3.05353989211892	0.659437088571536	-4.63052495080835	3.64739825877389e-06	1.75995741440969e-05
ARAP3	509.708569150602	-2.10696487944395	0.353639981904432	-5.9579374144786	2.5544129830812e-09	2.40003853576466e-08
ARC	30.9237508671412	-0.355527694506395	0.580034323016263	-0.612942511156234	0.539914352891452	0.625448988612598
ARCN1	2401.18304458452	0.431458753477025	0.239715156407178	1.79988099185582	0.0718794316622937	0.11682128642271
AREG	0.181372367696324	-1.12539282545903	1.72005348188693	-0.654277810143705	0.512932839275732	NA
AREL1	1287.64021296704	-0.407746954033703	0.211573430716369	-1.92721247017221	0.053953156519814	0.09112391563188
ARF1	4068.69192683384	1.66656702821955	0.222476683843662	7.49097388286618	6.83644216895064e-14	1.42685667634078e-12
ARF3	2948.80665546708	0.680732452341722	0.354096892372238	1.92244684154447	0.0545495563740526	0.0919216737410531
ARF4	2182.07548062139	0.898628875343979	0.318114359415103	2.82486108768002	0.00473011179921836	0.0108068554683675
ARF4-AS1	32.6182272962534	0.142066682778036	0.401802618187519	0.353573312734697	0.723658677379137	0.786590169573371
ARF5	2624.76693874415	2.1569241614955	0.403670472645229	5.34327950063154	9.12798490502779e-08	6.18465832278311e-07
ARF6	1328.4597958645	0.725085291597324	0.20433112598972	3.54857972854221	0.000387314723110957	0.00117080708503026
ARFGAP1	2056.19006995271	1.24621258062583	0.287130499562092	4.340230600812	1.42333269782728e-05	6.07000631099316e-05
ARFGAP2	2065.81691979963	0.418009203549277	0.288226229671599	1.45028162088354	0.146980002134034	0.215507498808914
ARFGAP3	1155.25382949252	-1.22057808656788	0.387267279926368	-3.15177178614199	0.00162283055400852	0.0042138796954656
ARFGEF1	2729.88244793497	-1.90766854632503	0.3082082946958	-6.18954317309304	6.03388255849925e-10	6.36602023544007e-09
ARFGEF2	1595.11667891436	-1.63917409084942	0.391118019051559	-4.19099609581867	2.77732439780771e-05	0.000111441530629385
ARFGEF3	3134.17136007863	-4.44528663302702	0.769245269160028	-5.77876369377093	7.52515304494714e-09	6.39493071358162e-08
ARFIP1	646.632362501153	-0.281279197710635	0.243214860428749	-1.15650498170541	0.247474663072208	0.332209963614213
ARFIP2	1007.6344372105	1.0256460751226	0.251562828344424	4.07709708891629	4.56014549359681e-05	0.000174322248716408
ARFRP1	755.465850515566	0.895764136009449	0.377851622474944	2.37067696081905	0.0177555420138406	0.0347842120919401
ARG1	0.29738448901157	-1.20291276730581	1.71956586973194	-0.699544453911106	0.484211841917044	NA
ARG2	216.594042541801	-1.49889811338436	0.282542539585046	-5.30503518367784	1.12651266139307e-07	7.4787829741175e-07
ARGFX	0.683190515242224	-2.47732076611876	1.53272293517071	-1.61628739889825	0.106032189992139	0.163190745319979
ARGLU1	3446.78586848959	0.799765598942526	0.289914543167553	2.7586253183591	0.00580450446060747	0.0129664805425047
ARHGAP1	1187.51686304001	0.967133369925675	0.258193467692842	3.74577009468039	0.000179841237227407	0.000592691594633079
ARHGAP10	165.397385229571	-2.29198960247646	0.450525460038729	-5.08736976214271	3.63063543707973e-07	2.17532450780597e-06
ARHGAP11A	1217.14868416055	-0.2445194497831	0.378443501134251	-0.646118770834324	0.518202439854131	0.605447729351869
ARHGAP11B	337.849042339419	-2.45819163526259	0.544578799590702	-4.51393193622324	6.3636647503801e-06	2.92172337269793e-05
ARHGAP12	2016.49572769535	-1.02759294125233	0.395286792381826	-2.59961365028289	0.00933287687302365	0.0197328538140478
ARHGAP15	45.6005476235546	-2.06418891717195	0.621683622897062	-3.3203205636217	0.000899141388090238	0.00248726748121113
ARHGAP17	1119.16511978954	0.642879877771099	0.253626638364735	2.53474903865022	0.0112527909899097	0.0232659627018181
ARHGAP18	304.282945633258	-0.86135909344583	0.429881957174744	-2.00371073749367	0.0451010553969465	0.0781045908714998
ARHGAP19	657.866074227744	0.83669764721975	0.383620140928561	2.18105766082694	0.0291791519039779	0.053782376986687
ARHGAP19-SLIT1	9.30750147282382	-2.41547798144969	1.04022843375394	-2.32206494561276	0.0202294388535891	0.0390072240668672
ARHGAP20	128.119323939895	-1.77760769995933	0.572388146662477	-3.10559837817106	0.00189894441296762	0.00483525077267759
ARHGAP21	5767.05008554106	-1.35567602958289	0.393131745148621	-3.44840132172584	0.000563915479522737	0.00164600944611684
ARHGAP22	158.035227646324	-1.34357326178246	0.68275132934582	-1.96788084333693	0.0490817494588554	0.0839942804313334
ARHGAP22-IT1	21.6924562526141	-8.03554231372555	1.05676440429363	-7.60391084434448	2.87313224768096e-14	6.34476181342239e-13
ARHGAP23	676.879837871626	-1.90733405904827	0.403814790470239	-4.72328925056755	2.32060424489184e-06	1.16963331611969e-05
ARHGAP24	435.040511409513	-0.167308631244393	0.671730934192985	-0.249070904327782	0.803305935329831	0.850534279099223
ARHGAP25	100.355667227021	-1.29342384879972	0.430168986576061	-3.00678079815739	0.00264030077239074	0.00648637810019066
ARHGAP26	844.38524425957	-2.14342255919152	0.495909671313496	-4.32220358500839	1.54478545133639e-05	6.54242884275907e-05
ARHGAP26-AS1	0.129744310965462	-0.470122509323842	1.71931405695461	-0.273436087736386	0.784518015347661	NA
ARHGAP26-IT1	15.0155116816957	-7.52209032645413	1.07558455758525	-6.99349044517862	2.68130131539103e-12	4.29885089526465e-11
ARHGAP27	8.54650897257473	0.344567872939472	0.546334240596592	0.630690605375945	0.528242842961349	0.614931420957751
ARHGAP27P1	196.361983901055	-1.29835486959616	0.444370346413241	-2.92178557834901	0.00348031050350703	0.00825493280484556
ARHGAP27P1-BPTFP1-KPNA2P3	703.191576694852	-0.837486333465041	0.393741567365452	-2.12699497050492	0.0334205010858545	0.0604434886419935
ARHGAP27P2	11.540113067535	0.00736208740941226	0.603779480102027	0.0121933382170726	0.99027136476407	0.99328801391562
ARHGAP28	304.355106057985	0.361092002147151	0.542644564874057	0.665430054074083	0.505775467503354	0.594327931639048
ARHGAP29	1302.97398339587	-1.97079457526061	0.524647200078908	-3.75641874189778	0.000172362201459365	0.000571200619858053
ARHGAP30	93.3421681848217	-1.00021354565675	0.491789062335799	-2.03382633380689	0.0419691084318818	0.0735000794725526
ARHGAP31	838.784764232696	-2.73985515294209	0.407412051443069	-6.72502235325985	1.75565488091606e-11	2.46070535755332e-10
ARHGAP31-AS1	11.1718913819927	0.170218559364693	0.670519232418708	0.253860815819821	0.799603087726944	0.847467870206299
ARHGAP32	1074.49971556249	0.0991627635994391	0.441588345542701	0.224559286041779	0.822322140961858	0.866099775668492
ARHGAP33	1588.65232446059	0.632383759180036	0.348480846430169	1.81468727953964	0.0695719809933484	0.113641603495015
ARHGAP35	5278.57490484821	-0.715299845210929	0.255021544233869	-2.80486045741672	0.00503383674886808	0.0114297522145717
ARHGAP36	57.531559132346	3.81157051601908	1.33118683568578	2.86328741679262	0.00419270051857613	0.00972916441993351
ARHGAP39	571.286922647124	0.341667173988675	0.263058707515125	1.29882480308708	0.194004060593427	0.27175843423402
ARHGAP4	268.417893803075	0.50292166994147	0.368154470109881	1.36606156049488	0.171919642073892	0.245706091201875
ARHGAP40	1.7930867100813	-0.467606669065801	1.10709464251168	-0.422372804555295	0.672752924899056	0.744014551644178
ARHGAP42	849.215314242083	-3.66274213903932	0.465601022122624	-7.86669694654293	3.64127290584888e-15	9.2016175917448e-14
ARHGAP44	399.307040275805	-1.41958826368193	0.44571601077681	-3.18496134165748	0.00144773346596612	0.00381221295870114
ARHGAP45	123.728579495729	-0.363714392751777	0.52777840250302	-0.689142244219997	0.490733758082047	0.579895947134182
ARHGAP5	4319.70969937326	-1.4995687111928	0.502056974617508	-2.98684967445229	0.00281868285039101	0.00686438521912841
ARHGAP5-AS1	77.2785286454296	1.6500298590064	0.41785406639247	3.9488184792645	7.85378763947525e-05	0.000282692786938267
ARHGAP6	145.513652170011	-2.12498024763631	0.563232289958368	-3.7728310068895	0.000161405618515684	0.000538775813296188
ARHGAP8	1.34265499099357	-3.7896835068309	1.171494705917	-3.23491304543667	0.00121679781674323	0.00327283304501005
ARHGAP9	95.433713237508	-0.843246231591781	0.403158651993675	-2.09159899563562	0.0364744024577606	0.0651653541156995
ARHGDIA	2647.96858791926	2.38418064010285	0.366784437771896	6.50022300451463	8.02010332948998e-11	9.90103522953992e-10
ARHGDIB	486.923429918449	-0.15397281087244	0.491546717232031	-0.313241459000036	0.754097222443799	0.81219249252222
ARHGDIG	193.780038169534	-1.10317276830487	0.636852367147671	-1.73222684755926	0.0832331806703837	0.132425154966777
ARHGEF1	1130.59369168016	1.18013307718403	0.380195590543694	3.10401568702149	0.0019091320826118	0.0048578273211648
ARHGEF10	962.769643359891	-0.0195608159004974	0.289465465054749	-0.0675756463618127	0.946123442461137	0.96116906926105
ARHGEF10L	1639.18319741951	-0.992271697947916	0.343128433057032	-2.89183758136123	0.00382995885923498	0.0089838088669413
ARHGEF11	2281.79355200699	-0.570548602315085	0.188426406715187	-3.02796520010854	0.00246206438081121	0.00609945000618484
ARHGEF12	4842.50457130242	-1.59089642768782	0.358088770616233	-4.4427431358712	8.88191767879285e-06	3.96006438787084e-05
ARHGEF15	98.4061172617482	0.678350243806026	0.540201669817019	1.25573518503895	0.209211997936435	0.28938653749299
ARHGEF16	11.6658515789693	0.714811477012458	0.755050315542544	0.946707076731474	0.343788063381606	0.436080293598298
ARHGEF17	2782.50842483114	1.56681901519249	0.358637268219139	4.36881259712003	1.24923906860502e-05	5.38796932404601e-05
ARHGEF18	942.612278843722	0.253768711150155	0.21366473407735	1.18769581815166	0.234953271930328	0.31799411853098
ARHGEF19	155.270756998322	0.649944163305749	0.658639697753347	0.986797737097751	0.323741804309765	0.414734935207191
ARHGEF2	2590.83790011274	-1.7682971754009	0.254946974227429	-6.93594101581086	4.03525952673901e-12	6.26032773694721e-11
ARHGEF25	1971.01665260178	0.22210099911537	0.29207416052233	0.760426731067809	0.446999549959367	0.539247356525855
ARHGEF26	2452.49729491922	2.12474930908714	0.61218129115283	3.47078445518306	0.000518940374589242	0.00152909624733715
ARHGEF26-AS1	474.99630355955	3.66894164747565	0.727673110791805	5.04201899597933	4.60645546345263e-07	2.69628585776674e-06
ARHGEF28	286.865532859664	1.82647700417726	0.77242705533008	2.36459480746276	0.0180498067982104	0.0352792405223106
ARHGEF3	1109.08916042763	-0.980704725487249	0.520424708018704	-1.88443152367009	0.0595066291361306	0.0991672265729096
ARHGEF3-AS1	0.159001350029586	-1.44766620347881	1.72075717688662	-0.841296042767688	0.400182107000518	NA
ARHGEF33	87.9692211358584	-2.4317139257891	0.274936947609733	-8.84462400172154	9.18370171096703e-19	3.77284252226524e-17
ARHGEF34P	4.22642052892747	-2.34494226323267	0.789786724894122	-2.96908290468801	0.00298689999022873	0.00721651524306605
ARHGEF35	2.24999299001744	-0.959447796416348	0.965570009211589	-0.993659483272227	0.32038867439448	0.411294416398988
ARHGEF37	305.888481438431	-2.07153842698226	0.448653655478867	-4.61723291827685	3.88890703859808e-06	1.86466372915697e-05
ARHGEF38	2.68654684045261	0.788212129312686	1.2177898273944	0.647248081386226	0.517471397437118	0.604839093587188
ARHGEF39	195.048713886307	0.996487820485878	0.475187290221928	2.09704224206099	0.0359898361250054	0.0644457609378039
ARHGEF4	883.586150017275	-0.29671969469782	0.432421174112135	-0.686182158649047	0.492598247006307	0.581507380522589
ARHGEF40	1747.25481721617	1.03570582246869	0.259617417881616	3.98935414626519	6.62534427071641e-05	0.000242753230287784
ARHGEF5	7.33939049820609	-1.21064566757524	0.793304052135981	-1.52608027693236	0.126989873304273	0.190330696606123
ARHGEF6	701.004505997515	-0.640465853659434	0.420319047033775	-1.52376119564234	0.127568376290671	0.191045139457504
ARHGEF7	5025.76062706683	-1.82233395075859	0.314843058158988	-5.78807092465211	7.11993499261515e-09	6.06927688841124e-08
ARHGEF7-AS1	0.157227600160664	-0.899931782150393	1.71956074538505	-0.523349805795247	0.60073084725881	NA
ARHGEF7-AS2	50.6288135218363	-0.519379474894847	0.469069786340959	-1.10725416562498	0.268184054843929	0.355062619811074
ARHGEF9	2704.14222691143	-0.297660108596182	0.346964782370514	-0.857897180695185	0.3909492411404	0.483298873514595
ARHGEF9-IT1	28.2795092823478	-6.79147281604242	0.628924193317228	-10.7985555146498	3.49661031697494e-27	3.12302510942446e-25
ARID1A	5559.5170739588	0.752968372744308	0.207596505630626	3.62707633472432	0.000286648570839057	0.000898898951141499
ARID1B	4058.79297517314	-0.607166096017894	0.2389304134191	-2.54118380046028	0.0110477825054058	0.022884988718475
ARID2	2841.00430226046	-1.41911120073189	0.34833130820826	-4.07402713247765	4.62070947532122e-05	0.000176392925653333
ARID3A	100.09442786745	-0.46057365763455	0.455658419602086	-1.01078711118025	0.312118333243758	0.402480859813569
ARID3B	452.921714899175	0.378644062149463	0.33344683829609	1.13554551629378	0.256146822262507	0.341649213092464
ARID3C	9.40081671121523	1.60461598528007	0.673754453016037	2.38160353241017	0.0172374445463308	0.0338865856475319
ARID4A	1270.12936279834	-1.55548802625286	0.394739284948497	-3.94054528030016	8.12966028239355e-05	0.000291527724536642
ARID4B	2068.27814564707	-1.3979693451907	0.378071587430921	-3.69763132609411	0.000217620640895677	0.000703020787640875
ARID5A	188.991856856136	-0.157917330192808	0.369474124603822	-0.427411067993296	0.669079947297696	0.741141429872187
ARID5B	547.959048264756	-0.0740533286625246	0.403732203922725	-0.183421901802757	0.854466992225495	0.891693297799746
ARIH1	2140.21578061184	-0.956889055977334	0.249022165401353	-3.84258587758685	0.000121744794332719	0.000419134192848644
ARIH2	2621.67553706401	0.470131668536652	0.186447423980847	2.52152407632591	0.0116847678914694	0.0240464239229204
ARIH2OS	62.3867308015305	1.46301425777732	0.354975403569127	4.12145248112217	3.7649113543258e-05	0.000146719147478858
ARL1	1241.19599936717	0.733193772174748	0.276930664373014	2.6475716361521	0.00810721810345666	0.0174151254703366
ARL10	486.084566609208	-2.74391916089073	0.459441980120623	-5.97228655546524	2.33951127921124e-09	2.21510550775447e-08
ARL11	11.8400957934197	-1.5162808709278	0.689181608727579	-2.20011801203935	0.0277985232557366	0.0515433872537237
ARL13B	402.493748376096	0.183620108619232	0.42131106989028	0.435830249290748	0.662959895023074	0.735914171485561
ARL14	0.345748292063768	-0.0947473256465361	1.53505459454459	-0.0617224468649241	0.950783864034776	NA
ARL14EP	690.846068576354	0.222570710722415	0.250245401418907	0.889409793188708	0.373782883687989	0.465798124444485
ARL14EPL	0.0287257428150706	-0.819222105919092	1.72003987524221	-0.476280880292808	0.633874284882789	NA
ARL15	339.257336865734	-1.04124635391019	0.418437515107401	-2.4884153937367	0.0128313763550854	0.0261426850544457
ARL16	828.567818853692	1.59984048373688	0.349287961595611	4.58029093367123	4.64329565709743e-06	2.191607734087e-05
ARL17A	79.1515831024285	-0.685536598202746	0.323828938652309	-2.11697138944953	0.0342622760412907	0.0617583194498663
ARL17B	16.1300972313058	-0.302182668393148	0.466222006327822	-0.648151876770633	0.516886723694787	0.60448674784938
ARL2	316.88429967459	2.76274804983274	0.446436491547818	6.18844584199233	6.0760275520851e-10	6.40742083300905e-09
ARL2-SNX15	0.17913504053007	-0.069561901530485	1.69640034569659	-0.041005592640292	0.967291437331657	NA
ARL2BP	1539.55520633755	1.2054308950882	0.265177781792024	4.54574620445994	5.47409662615067e-06	2.54240096146336e-05
ARL3	1179.46724445864	2.05687099701876	0.304143362475467	6.76283375141772	1.35318485184301e-11	1.92846324396051e-10
ARL4A	713.701456474719	2.48650068887111	0.420501504146434	5.91317905965259	3.35567034025991e-09	3.07814733374112e-08
ARL4C	1457.46766812935	1.03764173611219	0.432611103973277	2.39855548454967	0.016459882595937	0.0325581879269224
ARL4D	163.771528828698	0.839210239090978	0.554535032091475	1.51335838229341	0.130188650320531	0.194375461202032
ARL5A	1309.40284836649	-1.22568791521638	0.408384498324492	-3.00130862029558	0.00268821959168679	0.00659015584089369
ARL5B	1801.86608053879	-0.757091903808087	0.467731674156947	-1.61864578697325	0.105523497558469	0.162543910043107
ARL5C	1.10663029370735	-1.12412627863153	1.06505623261157	-1.05546190352326	0.29121412412018	0.380078967769939
ARL6	394.036482000916	-0.687076382745421	0.339767159766299	-2.02219774041144	0.0431559276322644	0.0753095174414954
ARL6IP1	5936.78462483571	0.696293626696306	0.221128265388018	3.14882236097003	0.00163929810156888	0.00425065296411743
ARL6IP4	2147.1903905636	2.38864503241081	0.431633918134752	5.53396045133113	3.13079595964131e-08	2.3389261654469e-07
ARL6IP5	1464.09189094842	0.058101825132724	0.372223543377857	0.156093901544919	0.8759590053046	0.90866279287275
ARL6IP6	909.473251457824	0.829935548411531	0.383946785404369	2.16159004310311	0.0306497896163143	0.0561041384326081
ARL8A	806.966867510933	0.76146370718671	0.267642998159995	2.84507240025577	0.00444013295983075	0.010228022682137
ARL8B	1457.09483220739	-0.105093390775363	0.323048397647068	-0.325317789968356	0.74494056806468	0.804726954856277
ARL9	75.4936026611779	0.901157752984564	0.417857465538983	2.15661517934635	0.0310356608198285	0.0567114812678073
ARLNC1	7.7878757766931	-0.876913330090815	0.495896200741356	-1.76834048895685	0.0770039989364502	0.123827190067573
ARMC1	1062.87745959525	-0.510286410241921	0.377674715545986	-1.35112674806473	0.176654834486681	0.251382461691973
ARMC10	705.394417007098	0.981026223517538	0.287773010165252	3.40902791041519	0.000651948092309609	0.00187127593864719
ARMC12	75.2559180587565	2.62164412369176	0.495763120119076	5.28809832216256	1.23594542671468e-07	8.13204208594415e-07
ARMC2	333.880058022303	-0.970256745291908	0.262992643228616	-3.68929234438119	0.000224878693106964	0.000723501363370679
ARMC2-AS1	0.0511262282820781	-0.877577401218958	1.72018078491585	-0.510165797057133	0.609935311981035	NA
ARMC3	52.2675678328143	2.06947208412473	0.837501870646874	2.47100592447191	0.013473358660528	0.0272568331416698
ARMC4	198.801801598212	0.19696018510147	0.520290983991708	0.378557751645777	0.705016300348664	0.771244860431172
ARMC4P1	23.4333980198331	-3.1605021959857	0.641970458558201	-4.9231271530529	8.51720709818549e-07	4.70333180958874e-06
ARMC5	394.412317046602	1.74233611325606	0.354145464006739	4.91983179325121	8.66186187600956e-07	4.77603936132584e-06
ARMC6	629.684713051644	0.891888509734845	0.298091581275901	2.99199496314977	0.00277160835943725	0.00676900830483175
ARMC7	183.568497556658	0.710018399101462	0.353915394243097	2.00618116829856	0.0448369223062341	0.0777203852437991
ARMC8	2081.20218744216	-1.76651151908655	0.233554870854028	-7.56358243622596	3.92117112162379e-14	8.46952040830576e-13
ARMC9	852.830439756707	-0.445261136351187	0.286654619566808	-1.55330179930142	0.120351050615691	0.181841279887183
ARMCX1	722.529857330767	0.599764309889507	0.433129381806926	1.38472321454484	0.166137117820516	0.238910567427327
ARMCX2	883.907722722195	0.59231071165767	0.344056589963594	1.72155025927666	0.0851510202948288	0.1351390820596
ARMCX3	1732.0340707992	0.181244405031478	0.368899549125959	0.491310996342782	0.623206503558758	0.700385057310736
ARMCX4	1803.47852322329	-0.15756235165393	0.353234269741564	-0.446056244115859	0.655556618655533	0.729600708951561
ARMCX5	353.453666625348	-0.41952243026842	0.256529687169928	-1.63537575278967	0.10197030217907	0.157886498903177
ARMCX5-GPRASP2	416.829847492678	-1.09240569530404	0.344461989925545	-3.17133886249731	0.00151738025267182	0.0039718706400324
ARMCX6	256.221421076646	1.30155812282233	0.238046805139062	5.46765633784493	4.56024940831612e-08	3.28770137898241e-07
ARMH1	203.624738878191	2.24863207383695	0.474506315448836	4.73888755665973	2.1489470294361e-06	1.09058938155946e-05
ARMH2	2.44744509825981	-1.72259251836343	1.15565342157786	-1.49057882423911	0.136072107325118	0.201739701592704
ARMH3	921.535680853152	-0.707073186681349	0.268239965501512	-2.63597255300633	0.0083896517373133	0.0179501606999194
ARMH4	756.178097469659	-1.53514451122543	0.37248827271162	-4.12132306891159	3.76702721779573e-05	0.000146775675471197
ARMS2	0.0447420353334748	-0.671450824972674	1.7197089874033	-0.390444447223912	0.696207926534676	NA
ARMT1	375.201921648571	0.241847177198635	0.387813838367351	0.62361667705511	0.532879355592517	0.619152655170722
ARNT	1612.80948791298	-0.65617255848629	0.157512410899857	-4.16584670844426	3.10199094727658e-05	0.000123014600553422
ARNT2	2944.37125263425	0.50094283626053	0.255973421636715	1.9570111344274	0.0503461592883411	0.0858468557783346
ARNTL	275.55507051774	-1.40816933215516	0.42810640331484	-3.28929752335322	0.0010043779203867	0.00275039340623786
ARNTL2	401.326839315576	0.729428372727132	0.58579972722954	1.24518387227127	0.213064169495843	0.293610384361783
ARPC1A	1606.48857899239	1.06804546030347	0.201897974927751	5.29002562153319	1.22299226462362e-07	8.05626525824478e-07
ARPC1B	263.072165419711	0.584415200346649	0.475050910026974	1.23021593688446	0.218616253523919	0.299688881438587
ARPC2	1844.86515377441	0.608017792368045	0.282008011364789	2.15603021143094	0.0310813061778836	0.0567713773464391
ARPC3	1869.81389397902	1.43292534596256	0.237284847450005	6.03884049639736	1.55225588121583e-09	1.51926872207198e-08
ARPC4	1334.5171324394	1.5434603688378	0.377261902525207	4.09121715844252	4.29115075502648e-05	0.000164896493305416
ARPC5	1765.42547816947	0.672839312816278	0.280827553659059	2.39591629827444	0.016578875752665	0.0327612484754159
ARPC5L	477.117327455548	1.64894994237421	0.329398117562167	5.00594828706938	5.55876805039885e-07	3.19354119687107e-06
ARPIN	1214.35176675861	0.647886967152944	0.293406532303397	2.20815454266368	0.0272335019610545	0.0506788938644304
ARPP19	4704.09877635479	-0.294858518877376	0.244891066057741	-1.20403950876613	0.228574308403013	0.311154993069164
ARPP21	1389.14863166879	-6.46624780623203	0.912345837223193	-7.08749636641368	1.3655988743649e-12	2.3032474592786e-11
ARRB1	1602.30903194363	-1.85326907221167	0.329035975281696	-5.63242080330285	1.77697454100373e-08	1.40257013771317e-07
ARRB2	1192.5797618106	-0.0226656149560516	0.318178554178804	-0.0712355206168748	0.943210311848821	0.959166713823953
ARRDC1	323.937912649012	1.71226169474485	0.491150827606794	3.48622377994984	0.000489891012244357	0.00145203353770291
ARRDC1-AS1	322.661833865288	1.5506465400765	0.327828952186016	4.73004757431137	2.24467229279789e-06	1.13525253212779e-05
ARRDC2	153.821849244566	-0.806954540221081	0.568183022257614	-1.42023698106067	0.15553870077691	0.226058322540312
ARRDC3	2627.14286778707	-1.36301533687242	0.414213227340289	-3.29061277358161	0.000999694216947097	0.00273897840537381
ARRDC3-AS1	27.615047263522	-1.79400911826669	0.625885632456484	-2.86635293292409	0.00415231039126165	0.00964761659206142
ARRDC4	744.244084421558	0.0275984151300503	0.682889065244415	0.0404141998088262	0.967762909687931	0.977299215109041
ARRDC5	7.20186198963026	-4.33507673102715	0.738004750849635	-5.87404989742457	4.25275274738859e-09	3.8122705550646e-08
ARSA	498.44551069838	0.518376410464595	0.312926865676292	1.6565417269121	0.0976121621729484	0.152013406021277
ARSB	814.270786918398	-1.6300922032686	0.310823926969771	-5.24442316639006	1.56772017748415e-07	1.01186292672551e-06
ARSD	678.993695441069	-0.425640232736539	0.254881812143579	-1.66995137533301	0.0949289844326494	0.148495236869367
ARSD-AS1	7.27350998335717	-0.19665821641891	0.721598187868027	-0.272531472120156	0.785213395490242	0.836862316123823
ARSE	53.2791541650606	0.0200982405024705	0.654616652030671	0.0307023056014909	0.975506952426603	0.982678487556314
ARSF	25.2501454436871	-1.19970659492064	0.825952173272841	-1.45251339453081	0.146358907524788	0.214755373012957
ARSG	351.73805229513	-1.80242345736445	0.441148856072032	-4.08574890891284	4.39348716123142e-05	0.000168476829939034
ARSH	0.20124231005044	0.149776013731836	1.68312970555127	0.0889866141853756	0.929092548246465	NA
ARSI	22.5950849712816	-1.75831209474385	0.719515481217344	-2.44374463183053	0.0145357112558051	0.0291426992085683
ARSJ	139.221668598347	-1.80854242425494	0.721880846968166	-2.50531986248237	0.0122340699147465	0.025066946817983
ARSK	235.89749879903	0.821629180517314	0.356175617938108	2.3068091669882	0.0210654609862541	0.0404319762326215
ART1	0.400625295477637	0.166555779225284	1.63631747314065	0.101786958801831	0.918925777251819	NA
ART3	23.86421690489	-1.80486357934953	1.12532178711816	-1.60386442350113	0.1087439402542	0.166817333005209
ART4	3.28302728331562	-4.35555435303325	1.44390571143782	-3.01650884717122	0.00255703755849912	0.00630640643689761
ART5	15.3548730844953	0.744402409231978	0.797871007745137	0.932985911263693	0.350827242642632	0.443250661470655
ARTN	56.5513474390378	1.84400459959795	0.484005947649469	3.80988004084081	0.000139034235501803	0.000471954803724463
ARV1	369.037696673196	0.610590709014156	0.260037017848195	2.34809149122995	0.018869885581086	0.0366810219014128
ARVCF	801.122325509538	-0.961437695554148	0.457803724710005	-2.10010894114758	0.0357192589749369	0.0640184070392462
ARX	7.55128792680112	4.52442619787242	1.31046599088175	3.45253232770136	NA	NA
AS-PTPRE	1.05244584292783	-2.9551068544931	1.29276790710193	-2.28587578501832	0.0222615264520815	0.042488035674683
AS3MT	4.14830747153828	0.692935953095428	0.792484374144586	0.874384373626784	0.381908964383236	0.474076843532443
ASAH1	1899.53928133626	0.20424508563627	0.345504012757144	0.591151124429441	0.554419167482175	0.638896847776027
ASAH2	23.0067239299415	0.172198059030627	0.641252766047625	0.268533826515827	0.788288440879685	0.839023075903254
ASAH2B	150.617217889681	-0.097618539219829	0.363509767886177	-0.268544473474494	0.788280246682118	0.839023075903254
ASAP1	1521.45359975131	-0.508991577097764	0.360130976765357	-1.41335128032987	0.157552463022287	0.228603936773848
ASAP1-IT1	52.9829047416311	-8.51376139433126	0.713783926505812	-11.9276451572799	8.49424496843191e-33	1.20897766611985e-30
ASAP1-IT2	42.735231754549	-1.86475290381064	0.724400572300568	-2.57420131224982	0.0100471795036325	0.0210594610004405
ASAP2	1856.5254417811	-0.277377185604594	0.405345678921447	-0.684297872232525	0.493787090308986	0.582754881469349
ASAP3	687.080549894928	0.914263984531292	0.433519125332017	2.10893575648154	0.034950127298964	0.0628492629884614
ASB1	1187.55002071884	0.363913136694181	0.218636906395335	1.66446343709309	0.0960198519308031	0.149904037466948
ASB10	0.369086710688308	-1.85408706542473	1.72037136405368	-1.07772490531113	0.281156540571221	NA
ASB11	0.444078311382432	-1.7032515877033	1.49828520664687	-1.13680064392756	0.255621634112643	NA
ASB12	8.87583706305557	2.17891573970896	0.601887422639986	3.62013834771933	0.00029444553813312	0.000920079747415689
ASB13	501.864594229236	0.272473560828692	0.33531598754955	0.812587442727968	0.416454633540806	0.509420885530564
ASB14	3.90397596102057	0.0619501297899499	0.76143218042051	0.0813600099692887	0.935155651058348	0.952688470006844
ASB15	9.96422174946533	-3.65802057641524	1.70849344222469	-2.14107967054998	0.0322676137913408	0.0586517119428828
ASB16	18.704683286467	-2.87140555686874	0.857184227333144	-3.34981147028592	0.000808665805656302	0.0022625207785141
ASB16-AS1	371.189146732547	0.972087177466751	0.313650190199175	3.09927176147878	0.00193996984775569	0.00492655234566762
ASB18	0.477180537004219	-0.420912584926842	1.61827004350344	-0.260100337775268	0.794786377383717	NA
ASB2	23.7885423517016	1.49811197278953	0.644272803881934	2.32527582068181	0.0200572163444359	0.0387089711988977
ASB3	118.511745055555	-1.92727136444697	0.391899823399157	-4.91776533025893	8.75377623161213e-07	4.82310333280707e-06
ASB4	8.02110474152954	1.93188542040366	0.806513712043685	2.39535347205481	0.0166043494481558	0.0328027718434463
ASB5	2.66910508837333	-1.37505961120327	1.26443554934255	-1.08748888934532	0.276820806199976	0.364484858584165
ASB6	1037.84712813753	1.56532466586911	0.409640187778052	3.82121850485338	0.000132793929206987	0.000453142594313276
ASB7	520.577553950721	-0.116187309917322	0.239135835708768	-0.485863231551884	0.627064139002539	0.703680857141005
ASB8	658.21300241909	0.234520294064068	0.189386420127893	1.23831631595178	0.215598796287697	0.296418113230892
ASB9	13.7618139685025	-1.29528446599972	0.630722057853513	-2.05365334836689	0.0400092548015915	0.0705833002941151
ASCC1	590.461273110696	1.0739708471033	0.349336377826524	3.07431723482465	0.00210984950555167	0.00530431794210545
ASCC2	672.052709603725	-0.00869716803418999	0.367642766979218	-0.0236565732154922	0.981126545855669	0.9868073642802
ASCC3	1943.74630356975	-1.8353627525446	0.311247057802008	-5.89680354090968	3.70610673070714e-09	3.37852977628638e-08
ASCL1	2215.29610794891	7.0992570462216	0.879072387631113	8.07585034646848	6.7008022330042e-16	1.91982335145852e-14
ASCL2	9.80991728531005	1.9458495689019	1.06065107828295	1.83458029576698	0.0665679004347331	0.10932438409072
ASCL3	0.180275655272384	-1.44766618372754	1.72075717685085	-0.841296031306928	0.400182113419427	NA
ASCL4	1.49230752044541	1.51123522550675	1.4568930156705	1.03730006888065	0.299596033701455	0.388856156938742
ASCL5	1.31866269915582	2.56537427334061	1.10157297885269	2.3288282506825	0.0198681661542952	0.0383844131298632
ASF1A	644.787535490149	0.253309345381989	0.265541317164516	0.953935711725989	0.34011618525918	0.432292629083527
ASF1B	282.737227707355	1.49721833042322	0.418184169515173	3.58028457212773	0.000343220212907139	0.0010528060507431
ASGR1	336.402419758343	2.92995388120607	0.433507724619985	6.75871204780602	1.39223777743264e-11	1.9790050005117e-10
ASGR2	2.43439203575903	0.311204558281422	0.953035285280551	0.326540436737147	0.744015500323412	0.804003230596855
ASH1L	4760.83842006876	-1.89245835380514	0.364444202589375	-5.19272453878874	2.07238696585023e-07	1.30550910490068e-06
ASH1L-AS1	69.1032535830771	-0.13935966281145	0.343353812291512	-0.405877720947313	0.684832448580895	0.75416006829447
ASH2L	1070.62611329809	0.860008203816467	0.156445312489209	5.49718102851938	3.85910485314265e-08	2.83030957995944e-07
ASIC1	1830.67585169402	-0.0239006373093116	0.456245368074895	-0.0523854903122835	0.958221535295923	0.970005290238304
ASIC2	69.1812369338734	-0.809310166577059	0.69817744885871	-1.15917546162514	0.246384671504041	0.330979000769737
ASIC3	255.826012672126	0.470207583520031	0.447045931918506	1.05181045156172	0.292886522910889	0.381809938068731
ASIC4	80.1869551262546	0.304429172430871	0.700447730464197	0.434620827779856	0.663837674500438	0.736703201225121
ASIP	0.672568822817597	1.10196929979712	1.25679249904255	0.8768108503485	0.380589384655909	0.472651565801284
ASL	271.080508907074	-0.222053342261643	0.419465371656414	-0.529372284975	0.596547220239883	0.676420036272207
ASNA1	896.918513088962	1.44053396400226	0.305841298363617	4.71007013019412	2.47631568381908e-06	1.23793338546868e-05
ASNS	70.4933067540624	-1.99406403964037	0.423167024942524	-4.71223871924145	2.45010119938094e-06	1.22649608712373e-05
ASNSD1	903.997568796252	0.282892064890773	0.262648215765986	1.07707590575381	0.281446356173885	0.369465974052531
ASNSP1	0.340405265649798	0.523163164353304	1.71671084483604	0.304747398740451	0.760558546608682	NA
ASPA	30.589829329803	-2.81060770810731	0.838010607486856	-3.35390469165558	0.000796798026963446	0.00223441734750738
ASPDH	39.3315469913675	-2.88440633679515	0.529262893546919	-5.44985558587898	5.04107371966563e-08	3.597901240037e-07
ASPG	72.7365829153307	-0.775641397812179	0.838284331129696	-0.925272451134691	0.354824205000975	0.446995019787946
ASPH	2219.58041484479	-0.851142578158896	0.35536550332116	-2.39511874451607	0.0166149834446236	0.0328179022089571
ASPHD1	200.901065336678	-2.3893283543717	0.648888286909138	-3.68218752376135	0.000231241212809254	0.000741268874714466
ASPHD2	217.296253269774	-0.77496333689461	0.502892373993956	-1.54101230595301	0.12331379099253	0.185681901787332
ASPM	1760.22271969147	-2.04916353814568	0.414778887402201	-4.94037570470325	7.79721842033512e-07	4.34572959540426e-06
ASPN	353.105980324929	-3.02457888887763	0.70445577310157	-4.29349719935014	1.75880534242289e-05	7.35424652372846e-05
ASPRV1	224.381068787272	-1.59201016907884	0.547135132384523	-2.90972024066623	0.00361752407107663	0.00853825077245123
ASPSCR1	683.781604110875	1.58942025094141	0.427366067008066	3.71910727978179	0.000199928130635917	0.000650437175926702
ASRGL1	581.488668164354	0.0100408216998921	0.342474464827414	0.0293184535815014	0.976610609398485	0.983256393589168
ASS1	1167.81005817573	2.54492344621432	0.895183866289382	2.84290584543626	0.00447042746996398	0.0102881389959186
ASTE1	202.493201131458	0.247701592398089	0.512496903926622	0.483323100101214	0.62886634056066	0.705201054191467
ASTL	3.04730459952768	-2.60544662622114	1.06118456195866	-2.45522477391886	0.0140796521149769	0.0283249320908723
ASTN1	1071.43413680541	-2.39812810921618	0.588692674300281	-4.07365033388022	4.62819528161997e-05	0.00017658702197824
ASTN2	834.28237786424	-2.58774167482047	0.538097423359221	-4.80905791866793	1.51643267820064e-06	7.94255016946447e-06
ASXL1	3057.45466376428	0.193529805361225	0.185844597782838	1.04135287046314	0.29771180730351	0.386797419371186
ASXL2	1587.4331793128	-1.4707365267871	0.427506884646666	-3.44026395739255	0.000581147108139044	0.00169049134396828
ASXL3	1910.3079743369	-2.96815954000889	0.421789816587915	-7.03705832449899	1.96340685683185e-12	3.23003122062396e-11
ASZ1	0.189580237609644	0.0806911774683658	1.69629814507344	0.0475689829071128	0.962059752088228	NA
ATAD1	1236.14535284097	0.17813520906421	0.475855411268032	0.374347343428386	0.708145913364695	0.773884529387157
ATAD2	1171.51636708393	-0.629244894115445	0.383943471976058	-1.63889983824151	0.101234121430146	0.156889775403614
ATAD2B	2068.11078452275	-2.45412981428371	0.351488866158075	-6.98209829832852	2.90803531925779e-12	4.60877637774038e-11
ATAD3A	530.490519044419	1.69236159051568	0.445631776025233	3.79766812324411	0.000146063705485211	0.000492852040524804
ATAD3B	837.741199025231	0.902789490451216	0.387607594713262	2.32913261443978	0.0198520413731068	0.0383599793931952
ATAD3C	61.8352690584795	-0.964611188800352	0.601982541395816	-1.60239063837916	0.109069253689043	0.167246598014456
ATAD5	813.880564885591	-1.56980058914363	0.331662440628295	-4.73312741162318	2.21086608895522e-06	1.11918120212118e-05
ATAT1	8.35998265717883	4.16981747386895	1.37275844469669	3.03754640153771	NA	NA
ATCAY	1428.46135252081	-1.62107933557025	0.522979910807618	-3.09969714336996	0.0019371861112007	0.00492069807705224
ATE1	962.806468184921	-0.801271946991864	0.403565727480596	-1.98548066009989	0.047091019743964	0.0811114136923477
ATE1-AS1	108.319112203307	0.360937823991474	0.538312998352746	0.67049806543025	0.502540339273964	0.59096708020911
ATF1	358.971468582703	0.20208156232785	0.341937185103386	0.590990307961827	0.554526914937574	0.638954260442799
ATF2	2534.14374736628	-0.945243272842494	0.400046077118046	-2.36283600042295	0.018135693157868	0.0354109857695086
ATF3	209.122407605714	1.4070593566395	0.527024864041619	2.66981589037207	0.00758928478168349	0.0164337663495013
ATF4	4020.70187890502	0.752674908212561	0.303726603264271	2.47813296604006	0.0132071916366138	0.0267896151797846
ATF5	470.940164832621	2.86398095971586	0.31282192444128	9.15530765572494	5.42031384334136e-20	2.54420305740327e-18
ATF6	1446.07670181754	-0.949533836207483	0.237642228729032	-3.99564438225403	6.4518521571704e-05	0.000237223850732227
ATF6B	71.8929863884227	1.67338389690714	0.817854407012172	2.04606575762113	0.0407499014322404	0.0716549956557195
ATF7	1294.21769211779	-0.752518003175897	0.237006722369934	-3.17509138834181	0.00149789318005085	0.00392598567721299
ATF7IP	5144.05103104389	-0.977906689453298	0.354511070600684	-2.75846587187342	0.0058073368767475	0.0129711105434774
ATF7IP2	411.599449878515	1.85684146110654	0.417173474974785	4.45100557080905	8.54691243574215e-06	3.82228735546133e-05
ATG10	266.812386344153	-0.878594425403706	0.292015010499143	-3.00873035225799	0.00262341841592281	0.00644849400263767
ATG101	347.087533799734	1.58294857770314	0.36773678015606	4.30456963546418	1.67310660982811e-05	7.03189272612267e-05
ATG12	1347.38682208333	0.281491100678287	0.263324990245254	1.0689874151941	0.285075340178365	0.373325838755486
ATG13	1449.14332075402	0.264872640151498	0.144768971210413	1.82962300510184	0.0673063312872351	0.110413814286711
ATG14	1009.60639035984	-0.173923633911539	0.234699843661871	-0.741047080381141	0.458664894593866	0.55091230139028
ATG16L1	768.991119404274	-0.594218908647572	0.25772904814738	-2.3055954030753	0.0211332503906228	0.0405482233329277
ATG16L2	698.499137382382	1.7797519483804	0.446300478709419	3.98778857133867	6.66920581775122e-05	0.000244076558635384
ATG2A	879.207417219481	0.0653192603304518	0.252519965076828	0.258669687011	0.795890109970223	0.844659605770889
ATG2B	2130.1519737525	-1.63654483974712	0.294549624150436	-5.55609209981977	2.75881344412161e-08	2.0972495999575e-07
ATG3	674.033331668912	0.513585947960975	0.233322211403538	2.20118755463325	0.0277227489812867	0.05143314820252
ATG4A	184.798773760318	-0.892339438559099	0.178150397104993	-5.00891074653738	5.47389490425481e-07	3.15134643744169e-06
ATG4B	1729.92383534521	0.904904210232282	0.307048028206225	2.94710966072225	0.00320759430586736	0.00768325059519434
ATG4C	459.451665216238	-0.260139175402984	0.363794593463803	-0.715071581812464	0.474564812913023	0.565484192377347
ATG4D	406.490676026291	0.911099643393945	0.355991494563382	2.55932980789722	0.0104874193235685	0.0218782938720799
ATG5	598.733985164445	-0.248295739445532	0.234488431284621	-1.05888268382909	0.289653211348677	0.37830375425113
ATG7	743.367742145596	-1.19822224263857	0.192642087022809	-6.21994010320655	4.97344703051542e-10	5.33913454696841e-09
ATG9A	1260.01860521038	0.949029398905719	0.326179417272801	2.90953183631448	0.00361970518839488	0.00854239582383178
ATG9B	78.9613137602626	1.63005046720391	0.47864431556439	3.40555693277554	0.000660292442816805	0.0018917807248028
ATIC	1181.86781032386	2.05147059545778	0.308104866205153	6.65835181613716	2.76915285349022e-11	3.71143870600533e-10
ATL1	812.459848233589	-1.49370714030216	0.348665906733408	-4.28406423299729	1.83509895313281e-05	7.64139637694658e-05
ATL2	1374.3273446413	-0.826098767875992	0.325160203060958	-2.54059002331575	0.01106656001113	0.0229174298700402
ATL3	1263.01165089764	-0.823028463991256	0.212403638423899	-3.87483223026867	0.00010669818358964	0.000371976711152188
ATM	5456.01226925007	-1.51409794074863	0.305418070782755	-4.95746023432127	7.14206541976971e-07	4.00714916646845e-06
ATMIN	1674.93113038506	-0.464153649758164	0.230130859232152	-2.01691181837519	0.0437047165178232	0.0760626184206135
ATN1	6974.15334117155	3.02478097985996	0.293376034768143	10.3102524452976	6.33347356867737e-25	4.8514847360622e-23
ATOH1	216.480218621705	-4.84657871599034	0.719970231591961	-6.73163764739804	1.67764017411064e-11	2.35735158478057e-10
ATOH7	45.1191006678302	-1.90026213652271	0.620398316722189	-3.06297113532246	0.00219151197555221	0.00548960437068892
ATOH8	463.459891305529	1.59605797687761	0.541339717869224	2.94834818911844	0.00319477008795184	0.00765585736588156
ATOX1	577.882308897044	2.45149327235268	0.438762721986836	5.5872870449241	2.30644321594366e-08	1.78097458127172e-07
ATP10A	175.706549029934	-0.0207169347188612	0.471723874933678	-0.0439175030557313	0.964970163340448	0.975270470205907
ATP10B	14.6658971776598	-4.36106523360882	1.22776292089421	-3.55204181474428	0.000382254109260549	0.00115711033164414
ATP10D	741.921268183918	-1.45076501981449	0.474518820074048	-3.05733926335757	0.00223311371349246	0.00558810363354778
ATP11A	1250.04825787335	-0.601252387448176	0.455597217195342	-1.31970162405619	0.186934657600791	0.263579539903557
ATP11A-AS1	0.163055115913321	-1.00997209596959	1.71979082595431	-0.587264497942159	0.557026080758044	NA
ATP11B	1685.36039401962	-1.20792382273513	0.341212848582388	-3.54008891445209	0.000399992246970256	0.00120599001782299
ATP11C	1216.49395108716	-1.41542244007596	0.569399811566979	-2.48581473214882	0.0129255236562206	0.0263004959767462
ATP12A	6.67260958385747	3.39892355473351	1.03273078748443	3.29119998737788	0.000997609641195549	0.00273462553360027
ATP13A1	1770.34632677043	1.03417208934255	0.300073816340403	3.44639229758516	0.000568124973635571	0.00165654309322949
ATP13A2	1326.11821338531	0.432178176103418	0.368065727557344	1.17418749898708	0.240319932124392	0.324143924101016
ATP13A3	2219.8444144186	-1.48830030646361	0.386196036789266	-3.85374308560222	0.00011632565853799	0.000402487508313456
ATP13A4	159.557502188091	-3.26554687935456	0.57754711013279	-5.65416538679198	1.56605363043113e-08	1.24950123475375e-07
ATP13A4-AS1	0.262356630854497	-1.65488814952852	1.72059387200187	-0.961812183838071	0.336143956703096	NA
ATP13A5	5.30053121051174	-2.85970518260089	0.944240797607956	-3.02857617447306	0.00245709123749403	0.00608849711224934
ATP13A5-AS1	3.39068172167663	-2.36359120415803	0.915672751177474	-2.58126192039532	0.00984398641636047	0.0206826842220313
ATP1A1	5929.2174569316	-2.17641347375128	0.503412317875538	-4.3233218506373	1.53697255913155e-05	6.51309097714199e-05
ATP1A1-AS1	138.706399888633	-0.476356218624464	0.448607461241877	-1.06185531846878	0.288301372024475	0.376946397690508
ATP1A2	3533.78102376759	-0.116288882011866	0.535067778791355	-0.217334862275854	0.82794739016161	0.870566101442032
ATP1A3	2462.20716180942	-1.97026976597198	0.639528714777918	-3.08081516973975	0.00206434750076	0.00520237265413142
ATP1A4	6.49127663630877	-0.0908443291093145	0.831817354157826	-0.109211870436738	0.913034445380749	0.936727568225118
ATP1B1	2477.86206899607	-0.656798132664035	0.650268876736754	-1.01004085565351	0.312475716413071	0.4028239805872
ATP1B2	2331.12166314042	2.28588686176764	0.672683986912636	3.39815858001763	0.000678410830494851	0.00193740081961772
ATP1B3	2480.05790745276	0.854092828365803	0.319072278303714	2.67680048203004	0.00743288825463455	0.0161299378108885
ATP1B4	0.332289094642362	0.519188461327518	1.71672319444662	0.302429921729389	0.762324347774284	NA
ATP23	117.907724287896	1.07096316522301	0.328298116771287	3.26216664218365	0.00110564127528566	0.00300462579133739
ATP2A1	117.468324028285	2.21439733142302	0.408886377160689	5.41567891500768	6.10565834567275e-08	4.2815298399201e-07
ATP2A1-AS1	54.8777621276615	2.69284585667637	0.559414148568556	4.81368922035114	1.48169172643759e-06	7.77165981382305e-06
ATP2A2	7002.26801876127	-0.0752817749053817	0.361318733687777	-0.208352813974031	0.834953496764895	0.876075015591637
ATP2A3	389.261760470547	-2.82600126303886	0.907548351811331	-3.11388507003355	0.00184641397476234	0.00471892246260796
ATP2B1	5079.79093428777	-3.87383894968162	0.341438182282756	-11.3456524510008	7.7942701396838e-30	8.64067304279218e-28
ATP2B1-AS1	113.3912017161	-2.35018906428039	0.484687100821552	-4.84887891651498	1.2416117648981e-06	6.62102904167683e-06
ATP2B2	3225.43013613489	-4.95722478318148	0.767999859177341	-6.4547209533235	1.08418488078819e-10	1.30843559382212e-09
ATP2B2-IT2	1.6690190353995	-4.12870512438066	1.42800696784981	-2.8912359794696	0.00383729866367396	0.00899911191871066
ATP2B3	216.828672283574	-2.96124321007739	1.31414132573288	-2.25336739062363	0.024235993847143	0.0458275700918679
ATP2B4	3805.11607629484	1.05189269400684	0.371958003360905	2.82798779567113	0.00468415922350504	0.010711852039986
ATP2C1	4093.42502668547	-1.44129998297043	0.465130606207251	-3.09869951307444	0.00194372048570437	0.00493445542406492
ATP2C2	58.1942604903147	1.39820482872857	1.01122844645427	1.38267948615487	NA	NA
ATP2C2-AS1	64.3476760915459	-1.46069850874034	0.362427393315488	-4.03032037776686	5.57008805478298e-05	0.000208062500129643
ATP4A	21.8150690446033	-3.50904304130558	0.952226133365044	-3.68509424216816	0.000228618030969724	0.000734246961890098
ATP4B	0.37876206797286	-0.0972795177712726	1.63742209007193	-0.0594101657484046	0.952625416266666	NA
ATP5F1A	9242.66509642623	0.734428696866513	0.215701526953136	3.40483772757936	0.000662033811067282	0.00189578503452172
ATP5F1B	8652.12739121074	0.6603438253149	0.240401558591681	2.74683670598195	0.00601730855818404	0.0133724029517576
ATP5F1C	2168.33226748922	0.726215219051365	0.20955602054015	3.46549441614457	0.000529257517150095	0.00155693898097123
ATP5F1D	960.492384052309	2.53935538534157	0.491068082518812	5.17108620115683	2.32737167692388e-07	1.45121951850248e-06
ATP5F1E	17.2939693083237	3.28664066746829	0.761845959439279	4.31404882673037	1.60291520454697e-05	6.76394650487961e-05
ATP5IF1	1264.34687574954	1.49242724277342	0.349752551553923	4.26709465347053	1.98035150398394e-05	8.20287918313737e-05
ATP5MC1	883.825572597375	1.97719093855519	0.393697810432626	5.02210295856738	5.11087719640091e-07	2.96012238986087e-06
ATP5MC2	3418.90575007594	1.68544439140638	0.360970787475871	4.66919886562578	3.0237657054018e-06	1.48403326422401e-05
ATP5MC3	2248.84641576424	0.809863998540612	0.279035395878896	2.90237013117899	0.00370350681148699	0.00871685306392986
ATP5MD	973.525029698293	1.55321987493036	0.274091351387381	5.66679636941611	1.45492075324536e-08	1.16801334560939e-07
ATP5ME	1439.72472429607	2.0736264951993	0.425208630925298	4.87672719786256	1.07860440738562e-06	5.82927286411911e-06
ATP5MF	488.189852320677	1.22632276119857	0.419268242947672	2.92491211014907	0.0034455352124905	0.00818388806231189
ATP5MG	2646.88959968025	2.20206529479346	0.321633539601946	6.84650393587291	7.56765646694981e-12	1.12651868635209e-10
ATP5MGL	13.0975003552435	-3.55797352347712	0.491475241994766	-7.23937488496117	4.50757486576025e-13	8.23874143442724e-12
ATP5MPL	1160.42973583236	1.94389625923102	0.29245877317121	6.64673601052493	2.99663785438827e-11	3.98966974687143e-10
ATP5PB	2348.36775704939	0.841055897600148	0.17573728681729	4.78587050495762	1.70247804149255e-06	8.82895347281784e-06
ATP5PD	1508.0375981427	1.46522965766315	0.33368813582025	4.39101514371022	1.12822681629291e-05	4.91490420066969e-05
ATP5PF	1497.42859696833	2.03508847673027	0.249986272437087	8.14080092034826	3.92671593020629e-16	1.16122359432012e-14
ATP5PO	2849.8082666087	1.77807458216356	0.290207840720492	6.12690056116049	8.96074341478675e-10	9.1519889108153e-09
ATP5S	239.051462834787	-0.369911831168151	0.287503578866266	-1.28663383122691	0.198221946050732	0.276630462539549
ATP6AP1	2166.54853852816	1.11926794916492	0.362413974710463	3.08836862612462	0.0020125865593785	0.00508820445638886
ATP6AP1L	738.037255203902	0.81888587038902	0.350337618634575	2.33741918318847	0.0194173986303369	0.037612365544285
ATP6AP2	1500.82594313994	0.50763575993322	0.387184100759826	1.31109660478572	0.189825127704195	0.266989616976873
ATP6V0A1	3027.29105503609	-0.561568211917651	0.267985472365303	-2.09551736876301	0.0361250261075465	0.0646353772066978
ATP6V0A2	917.686136879632	-0.862113161691156	0.211422859137788	-4.07767242012984	4.54887946668576e-05	0.000173921715623145
ATP6V0A4	24.1908174993705	-1.86409041014191	0.726003708536971	-2.56760452904351	0.0102403909799472	0.0214115501287665
ATP6V0B	1248.87309422329	1.34489215798433	0.36156945114071	3.71959565096373	0.000199541970505981	0.00064927660934107
ATP6V0C	1110.80696374067	2.12828680228091	0.361612897922329	5.88553896862951	3.96758885197686e-09	3.58815210375091e-08
ATP6V0CP3	0.930219426986362	-0.309801197005723	1.27885973665994	-0.242247987112993	0.808588013787818	0.854486499912485
ATP6V0D1	1333.59365821651	-0.0759413621793686	0.373503986211466	-0.203321423553357	0.838883811661457	0.879341241521591
ATP6V0D2	4.03042439679578	1.71197398237161	1.09083023560349	1.56942292805487	0.116549425039665	0.17694562423784
ATP6V0E1	533.78155376715	0.858180838868822	0.342609285387188	2.50483823840027	0.0122507407711763	0.0250905931621832
ATP6V0E2	1873.97817395354	-0.558055472989272	0.408725055238199	-1.36535665195285	0.172140981203983	0.245926835017554
ATP6V0E2-AS1	250.183467861902	-0.829363628038002	0.417165339774205	-1.98809332646596	0.046801369313896	0.0806691935646425
ATP6V1A	2651.88033530859	-0.874226725638251	0.454509633471742	-1.92345037653114	0.0544235128701631	0.0917707802055085
ATP6V1B1	195.254832289109	1.24650646153957	0.562895947584498	2.21445271881702	0.0267976517752313	0.0500027908156455
ATP6V1B1-AS1	5.2620440614482	-0.0816438915719642	0.655965829627763	-0.124463634970581	0.90094819153963	0.927794443533441
ATP6V1B2	1913.10759593856	-0.211852691800935	0.262233193357205	-0.807879006805811	0.419160237514034	0.51213413822536
ATP6V1C1	1500.84422876071	-0.357351041379252	0.296245912772641	-1.20626488323404	0.227715373348188	0.310150756567471
ATP6V1C2	11.8003594305981	2.83455070422841	0.728104223768675	3.89305625718904	9.89891852238642e-05	0.000347572881620829
ATP6V1D	1079.64338915108	0.744765330550079	0.239772184447712	3.1061373205802	0.00189548669120979	0.00482867573842716
ATP6V1E1	951.227844828432	0.0751294814721125	0.360374064783425	0.20847638277539	0.834857021329417	0.876062340231255
ATP6V1E2	53.8488265076663	0.92966314909722	0.428646267564809	2.16883528317824	0.0300951914833637	0.0552211892200567
ATP6V1F	1080.51460649583	1.87310750808803	0.333228398798376	5.62109206430926	1.89754112080999e-08	1.48973860022026e-07
ATP6V1FNB	79.6945411628513	-0.0231215303834394	0.395332217188242	-0.0584863296694836	0.953361251198446	0.96659325165168
ATP6V1G1	1594.54957082833	1.34014758080064	0.212131699898674	6.3175262416733	2.65783320280007e-10	3.00998245826346e-09
ATP6V1G2	22.1721185077927	0.174583551355015	1.09393110608821	0.15959282114146	0.873201834396456	0.906655323980808
ATP6V1H	765.785881136958	0.0978638401452053	0.180768427215181	0.541376841370154	0.588247866245796	0.669245329134573
ATP7A	622.775258000429	-1.10186079952932	0.411964116876082	-2.67465236507664	0.00748067750786945	0.0162256637991454
ATP7B	613.837832640245	-1.44381354622889	0.370012036837845	-3.90207183141349	9.53728440195135e-05	0.000336589395603021
ATP8A1	3791.86354421486	-4.49006981825903	0.463571737735188	-9.68581441180081	3.46436299541418e-22	2.07682913157153e-20
ATP8A2	1101.47176806072	-3.46511982051396	0.680073000867288	-5.09521744885467	3.48341194877672e-07	2.09336831931254e-06
ATP8B1	110.962902916017	-1.81945501664207	0.711984211069943	-2.55547101797084	0.0106044191640513	0.0220806126642883
ATP8B2	1502.6171249421	-1.07103682188318	0.295384608328247	-3.62590599403538	0.000287950100754727	0.000901954731328985
ATP8B3	49.3714540102285	1.27838666038538	0.52026721584677	2.45717320147633	0.0140035153962047	0.0281897575650764
ATP8B4	115.738841754204	-2.97970517469705	0.452491097258463	-6.58511337073898	4.54538421377131e-11	5.86407725964964e-10
ATP8B5P	8.25504962411103	-0.368014687058164	0.646566749549089	-0.569182821904799	0.569232077054041	0.652253095719586
ATP9A	5167.5177480302	-0.768070562463797	0.282476819627685	-2.71905696005833	0.00654683331199249	0.014410550011233
ATP9B	922.488878171212	-1.39018295740649	0.144647565499334	-9.61082858607039	7.19674912542805e-22	4.12383071314463e-20
ATPAF1	1024.82576115355	0.811193642288845	0.199416295861702	4.06784028749294	4.74508850247319e-05	0.000180485168022519
ATPAF2	403.79654994469	0.452761137017565	0.321249261439165	1.40937642934723	0.158723889940288	0.23005109624681
ATR	1745.69753235685	-1.99212730149041	0.215707753352272	-9.23530689338309	2.57546646207654e-20	1.25702136327147e-18
ATRAID	1476.13440004246	2.08274251796056	0.298296943256204	6.98211150012258	2.90776198700833e-12	4.60877637774038e-11
ATRIP	18.1902005530649	-3.28306950662072	0.49724520450558	-6.60251617687322	4.04237148671512e-11	5.27684954842735e-10
ATRIP-TREX1	13.4219061561568	-1.3864967026152	0.369892360714909	-3.74837885252741	0.000177981271137715	0.000586912529532007
ATRN	2433.80960877257	-0.542942369930705	0.27414076819071	-1.98052399690147	0.0476446796347963	0.0819307254987327
ATRNL1	640.103648169159	-1.06311617621007	0.673952849646703	-1.57743405457426	0.114695684752115	0.17452762459073
ATRX	6135.94537770767	-2.27126923306345	0.419529137054488	-5.41385337144882	6.16826833967566e-08	4.31857086136416e-07
ATXN1	1645.2599506656	-1.15082335985247	0.39006049379412	-2.95037148894112	0.00317392051922117	0.00761168176698969
ATXN10	2145.57086006208	-0.25231435331828	0.191763606508619	-1.31575723836285	0.188255535937869	0.265153889952456
ATXN1L	1058.66853043533	-0.414564484242716	0.294716693829593	-1.4066542307319	0.159529943759219	0.23103722768149
ATXN2	1404.26219753313	-0.713545312224964	0.199292595310914	-3.58039048621838	0.000343081114197782	0.00105252572108431
ATXN2-AS	12.3574436167762	-1.50645480669196	0.514556271567996	-2.92767747655931	0.00341504094024056	0.00812195107618014
ATXN2L	3514.14941718384	0.978389967404496	0.251867198436409	3.88454698935923	0.000102520864254266	0.000359173064366106
ATXN3	1088.83533720056	-1.4096876996395	0.215316795953147	-6.54704011082465	5.86886050073656e-11	7.41540272089056e-10
ATXN3L	0.307117044970625	-1.65488813294883	1.72059387197378	-0.96181217421774	0.336143961536476	NA
ATXN7	1322.37162691535	-1.39030544114392	0.287857121250947	-4.82984556748863	1.36638984301385e-06	7.22356250340965e-06
ATXN7L1	707.83823645106	-1.57837125381166	0.236706755749332	-6.66804480850191	2.5923364598355e-11	3.49569282643221e-10
ATXN7L2	499.327036175355	-0.279803750075361	0.394902863428168	-0.708538164667568	0.478611120615684	0.568934612382606
ATXN7L3	1285.52118285919	0.832837332448419	0.226717623041053	3.67345652833355	0.000239291402638478	0.000763745317362191
ATXN7L3B	3723.37939695218	0.472491066761454	0.212120975566684	2.22746037019294	0.0259165215622676	0.0486135857652568
ATXN8OS	0.51344699558785	1.12922476951428	1.56924560803871	0.719597215203052	0.47177302713014	0.563069938948172
AUH	421.744346774567	-0.726923936980655	0.358162266370338	-2.02959386075869	0.042397839468686	0.0741508432312257
AUNIP	72.8093272857807	-0.173415938169731	0.402846422152909	-0.43047655045055	0.666849020959126	0.739264133235139
AUP1	2442.2231161993	1.23907457417276	0.393820705974752	3.14629107960666	0.00165355349459159	0.00427956870532439
AURKA	363.434017479253	1.16576250795641	0.459078988052161	2.53935060914606	0.0111058464147747	0.022992312101759
AURKAIP1	959.383075398066	2.53367527435749	0.451858162960476	5.60723581434804	2.05583472214502e-08	1.60034473554133e-07
AURKAP1	113.402125344483	-3.09423792500048	0.281391916301211	-10.9961862645987	3.98636887584257e-28	3.80706856147025e-26
AURKB	580.560195575397	1.69696020221805	0.571721363230213	2.96815951153245	0.00299588814958571	0.00723426975350375
AURKC	44.777591320042	-0.0543274012965655	0.494335817250738	-0.109899787554761	0.912488851030845	0.936385549473973
AUTS2	4019.00720484142	-0.107965601666723	0.288524479295443	-0.374199104111955	0.708256190476293	0.773892788485542
AVEN	261.924596952516	-0.241191074968419	0.341829498597264	-0.705588827056101	0.480443874479224	0.570455991113357
AVIL	276.077159067805	-0.469806884996604	0.324240263726556	-1.44894677668042	0.14735244659503	0.215867077782917
AVL9	1938.81412115194	-0.73795190020541	0.333456741813089	-2.21303637825098	0.0268951377255555	0.050137585511535
AVP	1.5305955685849	1.12829958331235	1.0815010419718	1.04327184119511	0.296822408812676	0.385846394485678
AVPI1	76.1800514293117	0.635176133264992	0.480288978619502	1.32248742224043	0.18600589493698	0.262548118516533
AVPR1A	34.4888799123784	0.21750389873633	0.715235910682395	0.304100920392564	0.761051005655488	0.817327730297231
AVPR1B	29.7145274282171	-1.08529794702891	0.93541746093488	-1.1602284459649	0.245955808301674	0.330613641661177
AVPR2	4.28403718707682	-5.58129524036772	1.25056213397338	-4.46302913605293	8.08090598027989e-06	3.63155157528936e-05
AWAT2	0.892852445420052	1.84401572466006	1.41305863883964	1.30498174242388	0.191899064792383	0.2694085063246
AXDND1	10.2733009890494	0.69396798385787	0.518203764648645	1.33917974202368	0.180512165670845	0.256105639021814
AXIN1	921.622864146356	0.290640366636264	0.311667861537771	0.932532360578479	0.351061470846717	0.443419621455939
AXIN2	2179.61609536048	2.40474640621768	0.343379212026136	7.00317993051556	2.50217145006652e-12	4.03216978523868e-11
AXL	977.77917360874	1.23251999446058	0.400760663465733	3.0754515271082	0.00210184090270954	0.00528840238990365
AZGP1	1.75627455585246	1.98375349748577	1.03363453383912	1.91920203180298	0.0549587705044081	0.0924754355958925
AZGP1P1	0.0143628714075353	-1.00842439463533	1.72051786934924	-0.586116780650903	0.557797040335002	NA
AZI2	1127.23986982136	-0.259875584703501	0.267749916597091	-0.970590721395295	0.331752128274201	0.423246802096759
AZIN1	3640.76896545592	-0.305323685006536	0.384046098772365	-0.795018321973659	0.42660284437364	0.519333612515388
AZIN1-AS1	82.7468153033104	-0.332407351058109	0.360624178196754	-0.921755586994364	0.356656078518391	0.448764600935049
AZIN2	218.59259055037	-0.647371625896451	0.391983179727616	-1.65152909455529	0.0986305849080155	0.153378697244739
AZU1	68.3812295392344	5.3896901582199	0.738298352374157	7.30015195196927	NA	NA
B2M	5106.79870981524	-0.349698076960131	0.344898304800244	-1.01391648521632	0.310622604455394	0.400739489876635
B3GALNT1	951.549387297025	-0.357709858898984	0.718846675873362	-0.497616349779158	0.618754477626757	0.6964882930089
B3GALNT2	1010.56344898831	-0.411574440008584	0.27421019125092	-1.50094508935288	0.133369764617288	0.198319653358182
B3GALT1	30.9769893983391	-1.33103621857614	0.631944267264997	-2.10625570564435	0.0351821466637488	0.0631852968064358
B3GALT2	281.219060895491	-2.3583602505951	0.586911191766684	-4.01825741897358	5.86301263496191e-05	0.000217970882608518
B3GALT4	2.84412775251562	-1.5847145701956	1.42143413459416	-1.11487020863479	0.264906044725999	0.351439789085348
B3GALT5	17.1576488702931	-0.610596331957552	0.666032821480553	-0.916766129633418	0.359265204734947	0.451378192474381
B3GALT5-AS1	28.1438425284786	3.88630839621103	0.795720598374301	4.88401130264939	1.03949112203841e-06	5.64138097005886e-06
B3GALT6	778.443941244106	1.88825512233531	0.364422343497292	5.18150205669082	2.20106161969075e-07	1.37908606623112e-06
B3GAT1	824.305549291109	-1.11360028824695	0.512814525401831	-2.17154591589298	0.0298899302402234	0.054887045215234
B3GAT2	39.1705324611587	0.035947487862289	0.628900064741709	0.0571593006228307	0.954418298523968	0.967487114999645
B3GAT3	887.638269894445	1.41842824893249	0.354577339108792	4.00033530765847	6.3252795228538e-05	0.000233191830804942
B3GLCT	1450.63221806365	2.51261884990986	0.624335563381846	4.0244685667107	5.71041203680058e-05	0.000212727794569162
B3GNT10	190.035440982443	0.669815920569283	0.327178035620749	2.04725210021649	0.0406333383211091	0.0714728174694616
B3GNT2	265.923488335172	0.037746089438194	0.398170362617644	0.0947988423599496	0.924474606395367	0.944982309144377
B3GNT3	0.918681832776665	1.45657771600595	1.25562610400174	1.16004096391734	0.246032128335896	0.330655789413231
B3GNT4	55.5164993400879	-0.141273016431101	0.936282038865719	-0.150887243978588	0.880064663107459	0.91180700384228
B3GNT5	540.963167818767	1.19909348732124	0.451040392262311	2.65850577440941	0.00784880055892137	0.0169197092175409
B3GNT6	1.18055293565284	-0.831029998529313	1.22545540899188	-0.678139728652355	0.497683102982535	0.5863177899657
B3GNT7	59.1114776779513	0.273884386789458	0.485743006041816	0.563846279581595	0.572858752638489	0.655633076965552
B3GNT8	6.21001748441148	-0.258807593570665	0.629112412904626	-0.411385291820494	0.680790037126306	0.75090790505692
B3GNT9	75.5617763178187	0.0871663948991188	0.47105765359454	0.18504400519548	0.853194520374084	0.890828922995535
B3GNTL1	475.645223584452	0.588974429262521	0.420313071796547	1.40127554621383	0.161131690817286	0.23295931785308
B4GALNT1	644.788847431143	-2.29210606701714	0.581040361086965	-3.94483106600245	7.98562559937661e-05	0.000286783145609388
B4GALNT3	85.7084857157438	-1.20804811838875	0.590882593256457	-2.04448080240609	0.0409060720348206	0.0718894969457642
B4GALNT4	3013.84377746764	1.50868873438892	0.371680780147592	4.05909806202471	4.92626241784145e-05	0.000186636227374206
B4GALT1	265.739934093032	-0.424735296233391	0.334570763063575	-1.26949316295364	0.204265227506883	0.283682416369489
B4GALT1-AS1	5.01218676891802	-1.30752037902108	0.68353772472346	-1.91287229911132	0.0557644026009251	0.093659572575486
B4GALT2	1084.93423483444	1.56889337603613	0.332809583353442	4.71408713723841	2.42796752961992e-06	1.2173498107033e-05
B4GALT3	616.456509812943	0.935850233511543	0.229114404331044	4.08464162802852	4.4144894638305e-05	0.000169252784257151
B4GALT4	413.101672788987	1.19300666148054	0.230935033136644	5.16598389285801	2.39177388822579e-07	1.48609124981285e-06
B4GALT4-AS1	0.0649567633787505	-0.67344828272336	1.71971322023715	-0.391604992505955	0.695350098478719	NA
B4GALT5	1925.84550751581	-0.592672546360713	0.195171952478597	-3.03666863416611	0.00239208262929906	0.00594276293749624
B4GALT6	639.1788632014	0.142081959516932	0.532736500472173	0.266702130210717	0.789698513640664	0.84007806487736
B4GALT7	419.09537891457	1.35765857384755	0.36068127051473	3.76415046977635	0.000167116238278995	0.000555987231589941
B4GAT1	1306.4223524981	1.72014924512256	0.292920542278422	5.87240905585772	4.2950734021837e-09	3.84396001320789e-08
B9D1	360.46939525388	1.42527716009513	0.347168869538136	4.10542904377135	4.03565148988396e-05	0.000156193872839176
B9D2	84.3178770804408	2.31619827492565	0.444469560107709	5.21115163514092	1.87671976735955e-07	1.19325368083728e-06
BAALC	400.753405755396	-1.01205235698447	0.795213292644727	-1.27268038191185	0.203131481893816	0.282338937881771
BAALC-AS1	10.2277125743818	-3.32975073093401	0.845294336931906	-3.93916129027875	8.17669490415524e-05	0.000292977206887394
BAALC-AS2	1.90425657170787	0.544486365987339	1.15781717685191	0.47026972554319	0.638162324191897	0.713956033977253
BAAT	17.3140420011421	-1.38642114461991	0.454422754803331	-3.05095008990019	0.00228118490885606	0.00569418649856002
BABAM1	1303.95592172841	1.03467704828659	0.318242869113447	3.25121832633349	0.00114911577593729	0.00310974523220714
BABAM2	927.136783781614	-0.64296309174497	0.320962438641618	-2.00323469146772	0.0451521036722565	0.0781807204390276
BACE1	1619.71629429343	-0.646882835643466	0.250665396221653	-2.58066268976135	0.00986108801723668	0.0207146698484344
BACE1-AS	136.233328884696	0.31677307272102	0.341078674178544	0.928739017424465	0.353024355009394	0.445312499048674
BACE2	312.903576409497	0.643063357636432	0.414090039126851	1.55295538862126	0.120433792790688	0.181953835279781
BACH1	1469.5222969995	-1.85027907046929	0.419904360377973	-4.40642976130034	1.05088363567252e-05	4.6136405744421e-05
BACH1-IT2	48.2232682623216	-6.43430170386729	0.436889965463707	-14.7275108436927	4.29226552938389e-49	2.014716379654e-46
BACH1-IT3	18.2455783703936	-7.75247526981294	0.826091073447033	-9.38452855744363	6.31985303873986e-21	3.29603493824208e-19
BACH2	1011.85692529639	-1.40451674512444	0.355276604531106	-3.95330491006611	7.70791125631124e-05	0.000278259254173592
BAD	659.979452476057	2.36761534541678	0.463463553581099	5.10852542151945	3.24682726390283e-07	1.96618875292232e-06
BAG1	917.369266516608	0.700922672839815	0.30455710603831	2.30144908440142	0.0213662601926208	0.0409416369416665
BAG2	133.979826479359	-0.0831255196930455	0.44369072894253	-0.187350138893284	0.851386113718101	0.889193251656253
BAG3	437.519516382334	1.29762839968365	0.601859669847848	2.15603148822331	0.0310812064863868	0.0567713773464391
BAG4	743.442489360783	-0.226073597767345	0.343345676170579	-0.658443118576009	0.510253436211338	0.598410560643152
BAG5	1344.26198283425	-0.093493764556105	0.21529103882475	-0.434266865293034	0.664094662362208	0.736840132091368
BAG6	15.0521119099596	-0.270709916624511	0.577298003763607	-0.468925779856606	0.639122688473532	0.714776722620632
BAGE	0.192978059032567	-1.44766617268972	1.72075717683086	-0.841296024902188	0.400182117006575	NA
BAHCC1	2641.3241339813	-1.03740578679201	0.546103923053994	-1.89964902832138	0.0574791935767785	0.0961808623708518
BAHD1	643.50795889003	0.588975760021906	0.29614861485956	1.98878444966292	0.0467249999059701	0.0805564413039705
BAIAP2	1413.93101903362	-1.22707504726347	0.379020271653639	-3.23749186794107	0.00120585376288583	0.00324616715839224
BAIAP2-DT	1263.55678554332	0.915950902197759	0.339128163307112	2.70089895591561	0.00691523440595655	0.0151361232493112
BAIAP2L1	609.196262431463	4.91608025310519	0.645100145602107	7.62064663389084	2.52408051295472e-14	5.60762741150998e-13
BAIAP2L2	67.3282501110802	-0.515742637164793	0.546096404022404	-0.944416834401338	0.344956682196392	0.437185578556593
BAIAP3	1569.16204986249	4.1447811776418	0.775712792651069	5.34319043969436	9.13247276052965e-08	6.18579924992461e-07
BAK1	279.925619886779	0.687262147331255	0.265031839770225	2.59313050057341	0.00951066747462396	0.0200588810244036
BAMBI	76.4928508078491	1.56143757935321	0.693345604974301	2.25203357193139	0.0243201505460837	0.0459748792799617
BANCR	0.19942473372637	0.154483741846734	1.71783658608797	0.0899292418719172	0.928343443638876	NA
BANF1	1781.1065929613	3.32248927737771	0.366531590957936	9.06467371255595	1.24977740393034e-19	5.63831069695445e-18
BANK1	12.8985627413959	0.151231652938649	0.810138769857827	0.186673763267976	0.851916428349468	0.889620767102983
BANP	330.480033029106	0.0257931237955752	0.287059584237229	0.0898528570788268	0.928404144147647	0.947626793134278
BAP1	2162.28336999658	0.663782066518195	0.220110713321222	3.01567359672082	0.00256409115320082	0.00631956372816034
BARD1	802.213201530332	-0.815858217260914	0.466647005894199	-1.74834126643017	0.0804049515889827	0.128583808409173
BARHL1	376.124469112835	-4.567190207202	0.728558032067704	-6.26880770806955	3.63823080793756e-10	4.02320851398047e-09
BARHL2	138.388232097746	-2.64565384240673	0.623363543889302	-4.24415875509805	2.19414981316395e-05	8.99389428246191e-05
BARX1	2.48960476766192	3.4564687604527	1.04320751523509	3.31330891502806	0.000921990842882479	0.00254314078329962
BARX1-DT	0.0573988758238104	-0.560341306835492	1.7194834303064	-0.325877700802063	0.744516887733363	NA
BARX2	75.3194456502617	3.3169267273679	1.51330035206612	2.19184957093235	0.0283903704004181	0.0525083803993648
BASP1	4075.68692634853	0.541544305507364	0.369301528965628	1.46640147151345	0.142538945695186	0.210014805381787
BASP1-AS1	96.019423320486	0.706356147340683	0.461333086316629	1.53111963631389	0.125739827598655	0.188793734203629
BASP1P1	1.98528341977813	-3.44780347556717	1.00012354706313	-3.44737756219385	0.000566056912599233	0.00165098193785266
BATF	6.31780592642463	0.36240988099529	0.849469647900304	0.426630759428645	0.669648290026994	0.741547581883621
BATF2	14.6809670229157	-0.176990231127854	0.720676842708941	-0.245588897324032	0.806000484713795	0.852609767119205
BATF3	13.4213228223934	0.718844852015625	0.552665836303499	1.30068624618379	0.193365871988094	0.271088237285799
BAX	846.971053784924	2.46029575372767	0.38176858964516	6.44446877102809	1.16006016621664e-10	1.39314574452397e-09
BAZ1A	1550.18730910174	-0.942662202053645	0.305924985433701	-3.08135081126918	0.00206063710813211	0.00519361535959128
BAZ1B	4126.40122101709	-0.459729814823407	0.207190718102723	-2.21887263596179	0.0264953906340397	0.0495183677378473
BAZ2A	3101.79697465678	-0.377858208395603	0.265449077952113	-1.42346777510287	0.154600597338262	0.224946826136354
BAZ2B	7251.3070803952	-2.81062029334723	0.391322483424575	-7.18236342760245	6.85164932731827e-13	1.22194208415496e-11
BBC3	235.604546655396	1.80439753352862	0.466153383484953	3.87082363328348	0.000108468249008163	0.000377610547793763
BBIP1	479.871305506266	0.491193525305086	0.320417989896426	1.5329773632993	0.125281432484561	0.188207945661689
BBOF1	195.305008597908	0.463325440205027	0.365735668488019	1.26683143079933	0.205215570910694	0.284769198003574
BBOX1	10.3143992062956	0.90960562502481	1.23151537768125	0.738606794125016	0.460145797445999	0.552179962872943
BBOX1-AS1	5.43961294560757	-2.10566162161065	0.723780786906324	-2.90925327074644	0.00362293227458155	0.00854909711301139
BBS1	1267.31893592267	0.709301970472728	0.197489422324509	3.59159474023485	0.000328660655010636	0.00101236843202871
BBS10	644.802582977403	-0.101868942426466	0.443527672127157	-0.229678887763423	0.818341301492282	0.862727221753544
BBS12	147.302077881477	0.501283318571568	0.256907375598838	1.95122198186449	0.0510306451705398	0.0868060037865123
BBS2	1151.34469944812	0.512726330224572	0.240771205840672	2.12951681009507	0.0332115256056268	0.0601113556872821
BBS4	836.363519941147	0.814969899735952	0.143051327093653	5.69704536332198	1.21901501205822e-08	9.93449951275078e-08
BBS5	485.257604494284	0.829131776714327	0.238372073568112	3.47830920083603	0.000504587514545273	0.00149078681644345
BBS7	680.349234501582	-1.04403614372849	0.287525593426652	-3.63110682178221	0.00028220833918677	0.000886108478622164
BBS9	902.388573787868	-1.06692556071033	0.268468734861136	-3.97411475590328	7.0641499945377e-05	0.0002570381214407
BBX	1971.55018276408	-1.82648297853561	0.394008828515697	-4.6356397277094	3.55835259502318e-06	1.72150913593874e-05
BCAM	749.7857250623	3.46713492840968	0.489707362219749	7.08001389379531	1.44140009656605e-12	2.42368350078838e-11
BCAN	294.004329032634	-1.33735355128022	0.924672144602402	-1.44630024715978	0.14809300647657	0.21680800423914
BCAP29	1294.36925197207	0.462617513308714	0.317400135061641	1.45752147590886	0.144972487601804	0.213119980798094
BCAP31	1586.04630951338	2.37178683705193	0.361611096668454	6.55894373514351	5.41902425078092e-11	6.89838972859076e-10
BCAR1	1487.96545927981	-0.71342044433429	0.321641040830001	-2.21806409559332	0.0265504624686599	0.0496128877283674
BCAR3	337.064451115924	-0.418111897107645	0.466995902614724	-0.895322410253761	0.370614763934787	0.462503241722216
BCAR4	2.51551891516523	-1.1797591823712	0.8076072372902	-1.460808085784	0.144068116211377	0.211998846834257
BCAS1	462.696699964091	-6.70411201021312	1.30380064960993	-5.14197627698595	2.7186345171309e-07	1.67296502321966e-06
BCAS2	714.665862084096	0.962863854861911	0.275326136727928	3.49717562707603	0.000470212159819137	0.00139934580571563
BCAS3	889.876412964287	-0.964834118406239	0.226788859537983	-4.2543276612961	2.09678076981216e-05	8.63488530200227e-05
BCAS4	175.017477245922	3.23718781011713	0.553714796593862	5.84630902051105	5.02599987061821e-09	4.4333699778372e-08
BCAT1	2274.62413217538	-1.81208120577032	0.664364062031355	-2.7275424866145	0.00638080398541501	0.0140964266695614
BCAT2	568.34188555769	2.04119867893474	0.373698051571544	5.46216034670427	4.7037491260814e-08	3.38341732867564e-07
BCCIP	1396.15490028248	1.57881641835604	0.281401019282677	5.61055685718772	2.01676596184122e-08	1.57270674740825e-07
BCDIN3D	252.487825650455	0.87249844582246	0.216025810445098	4.03886204164573	5.37111423358072e-05	0.000201482997971475
BCDIN3D-AS1	65.3122514642386	-0.404471880529258	0.384204284532973	-1.05275213424785	0.292454607803519	0.381378784103901
BCHE	769.957943663748	-0.95598698939365	0.569887848719703	-1.67750021612384	0.0934447072343243	0.146441565868521
BCKDHA	595.715436212368	0.627906015468541	0.2666246984472	2.35501819270838	0.0185217988704101	0.0360771150344444
BCKDHB	795.644382478422	0.272626227278394	0.314937159021136	0.865652780147476	0.386680602160311	0.478868348729012
BCKDK	738.171050397877	0.979845302756039	0.287171583632291	3.41205522622559	0.000644750493675729	0.00185326913888994
BCL10	295.237097861541	-0.160986090215087	0.196104838789744	-0.820918500576571	0.411692692261075	0.504407986021624
BCL11A	803.321152171416	-0.203672631090279	0.440809720841777	-0.462042059102832	0.644051159355967	0.719522592117891
BCL11B	219.505486628275	-0.0900881056963698	0.666074669270438	-0.135252262024984	0.892412427550383	0.921743085546561
BCL2	987.331203576808	-1.08829479709815	0.456121922157711	-2.38597345190055	0.0170339806755308	0.0335404005429208
BCL2A1	8.02951263865959	1.85843600840297	0.850460429888514	2.18521161372151	0.0288733343799367	0.0533077771994127
BCL2L1	1514.57007758727	0.953911419274323	0.295032432632222	3.23324256510957	0.00122393591654685	0.00328922527164575
BCL2L10	4.62273125343094	-0.108822427408691	0.752338685289422	-0.144645529382591	0.884990747968054	0.915749572744993
BCL2L11	789.542446945141	-1.27893441054489	0.392649130985831	-3.25719404327687	0.00112519485738436	0.00305362575332224
BCL2L12	244.010673453381	2.23890401648703	0.446047928930048	5.0194247552221	5.18264405973456e-07	2.99853948601637e-06
BCL2L13	1887.75236526719	-1.66136406031388	0.361960965030044	-4.58989841674221	4.43461775947621e-06	2.10030275637194e-05
BCL2L14	0.148692244505785	-1.18035915259005	1.72018659737535	-0.68618087967377	0.492599053422986	NA
BCL2L15	54.7167141388142	-1.09712139395552	0.485502490426099	-2.25976470891558	0.0238358577942624	0.0451483522623185
BCL2L2	969.499114531253	0.0480009403931416	0.267704503968136	0.179305688479769	0.857697680478258	0.894134227815464
BCL3	34.5000490152087	1.5710031774728	0.531237933764381	2.9572496194701	0.00310396723519228	0.00746257859367665
BCL6	950.343871640725	1.52939099640182	0.321783781435586	4.75285295479682	2.00566218478189e-06	1.02470850992296e-05
BCL6B	270.148318122188	-0.835303013988883	0.572475571994041	-1.45910682455736	0.144535708178898	0.212601830786416
BCL7A	1516.43611164561	0.384161805479694	0.221722812118131	1.73262192468954	0.0831628897562753	0.132361049773695
BCL7B	451.73249329636	1.33573790135319	0.262288645129837	5.09262572419776	3.53138388896848e-07	2.11931066307219e-06
BCL7C	805.05589206023	1.58025581926852	0.473923199493415	3.33441329936513	0.000854795437999428	0.00237831279577568
BCL9	1234.97783769675	0.565066861468111	0.219984568961598	2.56866590295592	0.0102090831207754	0.0213602601221003
BCL9L	1192.52950095067	0.0363933859064414	0.282688501035749	0.128740241548909	0.89756319219852	0.925459973036621
BCLAF1	6041.65205341772	-0.68155990973805	0.344654226902775	-1.97751791951855	0.0479831170145077	0.0823971000589284
BCLAF3	1035.63958594941	-1.2438233254024	0.262095282034736	-4.74569139797621	2.07795317875023e-06	1.05747924051693e-05
BCO1	6.42191170727337	1.14190959711441	0.926695700682028	1.23223793557474	0.217860216307646	0.298806012172187
BCO2	104.621246914592	-1.18189149364013	0.290121950482396	-4.07377480978243	4.62572106476154e-05	0.000176523148952957
BCOR	1640.95875932632	-0.0226833457362418	0.301424831812497	-0.075253739381207	0.940012827686592	0.956355976369392
BCORL1	707.294558611874	0.437680616468676	0.326434740506194	1.34079055369528	0.179988464042852	0.255466556948401
BCORP1	3.75234592442711	-0.780672441849546	0.966574440831103	-0.807669237744679	0.41928101698722	0.512224970415055
BCR	1538.29586022355	-0.563643425009854	0.315524840406599	-1.78636783171657	0.0740397205563262	0.119723687986008
BCRP2	4.85624846452577	3.49758914214873	0.982812097942572	3.55875670382021	0.000372614494349173	0.00113259109266592
BCRP3	57.1687595756825	1.1721492719061	0.414779480955555	2.82595770939715	0.00471394872244425	0.0107743910863907
BCS1L	632.648390783528	0.983648254643138	0.307193325083758	3.20204957049422	0.00136453514681008	0.00361858515131353
BCYRN1	1.54447822873959	-3.23564074627305	1.37671367588939	-2.35026411296651	0.0187600942851497	0.0364897231550597
BDH1	510.271170581636	-1.230400162438	0.40581879354427	-3.03189547160235	0.00243023344066561	0.00603142984976082
BDH2	1231.94368978151	1.97630445992997	0.41800978051649	4.72789047540481	2.26864494162438e-06	1.14632560827245e-05
BDKRB1	1.24359514198276	-0.304515297421049	1.4668734684108	-0.207594795310435	0.835545368578425	0.876549830054146
BDKRB2	35.3816969139643	-0.932381784666417	1.10365682739408	-0.844811323160956	0.398216191510976	0.490729940840333
BDNF	62.4918783547689	-1.79104453111656	0.960757722419141	-1.86419998436942	0.0622936255759153	0.103203640269621
BDNF-AS	158.48948160077	0.888026240675597	0.420404553777095	2.11231356248925	0.034659563337072	0.062408147794576
BDP1	3171.67290016017	-2.23887256171188	0.40072573967407	-5.58704455454463	2.30966483932043e-08	1.7822146212049e-07
BEAN1	36.3573084855966	-1.8004564517297	0.665227312316861	-2.70652815720847	0.0067990816338526	0.0149040679575141
BEAN1-AS1	12.4793455354222	0.21726475935437	0.586888744240065	0.370197522932045	0.711235322104983	0.776299348949042
BECN1	977.805673847981	0.61401840940112	0.150869505305593	4.06986427215625	4.70405349661121e-05	0.000179233375110086
BECN2	1.63700917439613	1.17144782308656	1.49993521366089	0.780998947432808	0.434803113776704	0.526898736227843
BEGAIN	131.99636443419	-2.02639862863743	0.775315028089857	-2.61364549276166	0.00895819332007291	0.0190245189482218
BEND2	0.756271610658174	1.07446192324241	1.31949195741742	0.814299713766661	0.415473273663505	0.508361391585722
BEND3	764.485136213791	0.39034255623981	0.28467197116755	1.3712012272893	0.170312235729766	0.243805192192465
BEND3P3	1.92730741646981	-1.47834875835871	1.4112125869668	-1.04757339327324	0.294835201285365	0.383896557608242
BEND4	198.834580852223	3.44923853192498	1.0170141431211	3.39153447890083	0.000695024176884851	0.00197971960829654
BEND5	384.892699123911	0.911761292772017	0.283045329176852	3.2212553919317	0.00127630359025388	0.00341043283728087
BEND6	331.700222336761	-3.35015442510519	0.524215746384615	-6.39079319576026	1.6502744833585e-10	1.93755749746524e-09
BEND7	441.22233437609	0.89213605215464	0.40196504922063	2.21943687363964	0.0264570173931865	0.0494717969750032
BEST1	136.492087531053	-1.66228657964904	0.463506640106273	-3.58632743485166	0.000335367815838287	0.00103101301354633
BEST2	2.38552939486572	0.285740816001269	1.07111656459975	0.266769113133867	0.789646936817412	0.840063706087136
BEST3	76.3562391614664	-3.94561323857004	0.826296639762035	-4.77505661853633	1.79656701260746e-06	9.26679094344941e-06
BEST4	52.8113258256595	0.584097587882126	0.61527310762987	0.949330599109334	0.342452495482922	0.434786170744058
BET1	403.466390124158	1.2073252467573	0.276570945555032	4.36533651188269	1.26927204743593e-05	5.46368988067983e-05
BET1L	653.195116623076	1.20088940463576	0.232113229144798	5.17372236412521	2.29475730124954e-07	1.43371964947228e-06
BEX1	1280.15327897436	-0.438806207743234	0.443519729461816	-0.989372464390024	0.322480941595851	0.413378968770835
BEX2	856.560999568261	0.229096024466967	0.463936044854909	0.493809495958898	0.621440726152053	0.698756567769645
BEX3	3987.35833781004	1.74100821773354	0.279171310616493	6.236343605254	4.47916681860574e-10	4.8653323084816e-09
BEX4	1727.35823517266	0.733609928761535	0.272824997270622	2.68893956235927	0.00716793955291537	0.0156179668619127
BEX5	118.406897753051	-1.69721803036683	0.754742184113212	-2.24873879596512	0.0245291193442634	0.0463064266518735
BFAR	1074.23864758602	0.621622103829543	0.137727568272927	4.51341813134833	6.37910807052411e-06	2.92759523910614e-05
BFSP1	88.5122148420519	2.13566876150608	0.564779958843678	3.78141739639384	0.000155937965844901	0.000522025411912648
BFSP2	9.33949387632343	-5.90923879213044	1.03930397934715	-5.68576557923156	1.30227930427344e-08	1.05507101474757e-07
BFSP2-AS1	0.71592684761342	-2.17999074938013	1.54254004523781	-1.41324742661319	0.157582986143077	0.228622797402501
BGLAP	29.0941886925858	1.19834742558111	0.598623773285477	2.00183734602472	0.0453022279159629	0.0783914385484397
BGLT3	0.359767604972039	-0.0724501446171741	1.55413805701747	-0.0466175731879394	0.962818025878191	NA
BGN	1086.55791241574	0.71330141422388	0.63891804872699	1.11642082368012	0.264242044063209	0.350706517511638
BHLHA15	0.769030279258128	0.355393106017812	1.29909566004413	0.273569619966047	0.784415383364537	0.836191726136992
BHLHA9	0.0143628714075353	-1.00842439463533	1.72051786934924	-0.586116780650903	0.557797040335002	NA
BHLHB9	10.1175387611198	-0.90805373063004	0.812531194212388	-1.11756168513659	0.263754240471339	0.350101221362107
BHLHE22	1072.16178909148	-2.75523710575509	0.628820833845309	-4.38159322569914	1.17814613393789e-05	5.11534773879234e-05
BHLHE23	10.5581341665892	5.00914616912025	1.26736420206745	3.95241254325224	7.73672091023073e-05	0.000279162250573438
BHLHE40	420.816525258313	0.548479030247853	0.553899696677685	0.990213631705622	0.322069711008748	0.412947802776008
BHLHE40-AS1	20.1828108107508	0.146788971250491	0.67931285706281	0.216084488500884	0.828921890483386	0.871341584121312
BHLHE41	449.505695286349	1.25747016358643	0.762388242140681	1.64938294438491	0.0990692066208966	0.153956450215807
BHMG1	1.50163323591111	-0.439934140187598	0.951182341975286	-0.462512938659061	0.643713525939868	0.71918181382353
BHMT	4.4202523286297	-1.99381381443693	1.03686489120862	-1.92292537951868	0.0544894218991975	0.0918608540820875
BHMT2	57.1488258042426	-3.21610313851243	0.971935024642231	-3.30896927980991	0.000936401110433378	0.00258030788124791
BICC1	485.374268778367	0.667095044756681	0.607706737837899	1.09772527309813	0.272324470462291	0.359569542998376
BICD1	3873.75711178652	-2.65815948003397	0.320847695060339	-8.28480154589883	1.18306193284811e-16	3.79905812235257e-15
BICD2	1311.81657016678	-0.868414847494562	0.29629676857741	-2.930895438597	0.00337986522721684	0.00804609979255753
BICDL1	244.772995367836	-1.79795803053718	0.835232779274253	-2.15264304173916	0.0313467430891563	0.0571804613270941
BICDL2	1.16364062224901	0.355906240874569	1.08787419403364	0.327157536070356	0.743548736448778	0.80362869227644
BICRA	540.573725444919	1.12105014469345	0.334239906526524	3.35402841732332	0.000796441829636553	0.00223370241591813
BICRAL	1264.55347149013	-1.75401970878355	0.287801770874912	-6.09454105668411	1.09751862912309e-09	1.09956214700656e-08
BID	535.650903453075	-0.725584188463008	0.413528788505968	-1.75461590252147	0.0793250294842736	0.127087107876003
BIK	2.11925073669149	2.52438466595819	1.38126873365012	1.82758402073382	NA	NA
BIN1	1282.71991480299	-1.76937791798966	0.463661822289728	-3.81609576835944	0.000135579899971879	0.00046157842180241
BIN2	61.7015342570159	-1.20915268906146	0.513766922767475	-2.3535043528069	0.0185973901323671	0.0361955909757521
BIN3	346.849597132833	0.68154694111496	0.33889910352939	2.01106150478753	0.0443189606218379	0.0769313549672175
BIN3-IT1	38.7570095359259	-5.97798084905724	0.587903738545953	-10.1682987487755	2.74663887258969e-24	2.01307641754821e-22
BIRC2	1741.45565629516	-0.0432373065313838	0.291026467545195	-0.148568296540483	0.881894291016853	0.913197242241527
BIRC3	40.6972324390892	-1.02813023103552	0.481104941158269	-2.13701864828135	0.0325964748877761	0.0591763357882841
BIRC5	971.430668471694	1.86695461651525	0.472545598927003	3.95084542265233	7.78756122924309e-05	0.000280797774368997
BIRC6	8538.99215124661	-3.16088499667576	0.353340878000985	-8.94570991773829	3.69566543813941e-19	1.58928021892385e-17
BIRC6-AS2	0.189521302009104	0.107759622069157	1.71797280833753	0.0627248705836243	0.949985592523713	NA
BIRC7	4.67128866676585	-0.898227706862845	0.968182950882218	-0.92774584188285	0.353539423078553	0.445758313570096
BISPR	15.4862791169599	-1.89856821233538	0.500997672857356	-3.7895749126083	0.000150905298879475	0.000507024337279941
BIVM	904.827391127041	0.414315738104349	0.267379143745051	1.54954396330704	0.121251011710267	0.182950452728281
BLACAT1	229.594091704972	2.78622590240271	0.681439870205372	4.08873331929198	4.33735144977567e-05	0.000166439920566187
BLACE	1.36412978086404	2.10299315145754	1.59878798454034	1.31536712296607	0.188386549298942	0.265270674927169
BLCAP	1832.59243692203	1.28307478701872	0.335643085562257	3.82273564452953	0.000131979251241595	0.000450990437057129
BLID	14.3916956839442	-5.80917977158552	0.731904496693948	-7.9370734813434	2.07007422288778e-15	5.46266835300567e-14
BLK	16.3660146130887	-3.36980310878379	0.835806000763172	-4.03180056820223	5.53511485708525e-05	0.00020686120423879
BLM	478.489211457065	-0.0471220477351072	0.387385344792546	-0.1216412762345	0.903183122491638	0.929430117794944
BLMH	1142.2956293448	0.643541825327148	0.234498350383507	2.74433412548394	0.00606337885371277	0.013462580605048
BLNK	40.878061656053	-2.78947624673581	0.636543933232753	-4.3822210865622	1.17475507394053e-05	5.10263273994921e-05
BLOC1S1	116.145441829988	0.228361559779248	0.485024773335617	0.470824527598369	0.637766047481445	0.713605642687411
BLOC1S2	617.366512783865	0.718681434980726	0.264828545386536	2.71376121456907	0.00665240982963915	0.0146115903277249
BLOC1S3	152.232631478593	1.04431850650041	0.293074147475657	3.56332523866559	0.00036618651499532	0.00111549857875059
BLOC1S4	252.016173045265	1.78524725896199	0.28299330844242	6.30844336492582	2.81855831567972e-10	3.18220138189408e-09
BLOC1S5	4.25042925031992	-5.60989029345091	0.942073733347502	-5.95483144776482	2.60340001485925e-09	2.44086730674926e-08
BLOC1S5-TXNDC5	0.712068169042403	-3.3161381076969	1.40731102227955	-2.35636476599569	0.0184547859021422	0.0359624619545233
BLOC1S6	1863.24786947327	0.301642705331051	0.300063577305509	1.00526264480255	0.314770397363832	0.405134081494974
BLVRA	499.537940923425	0.902063522282951	0.340804395467637	2.64686586874908	0.00812415697269656	0.0174481139967542
BLVRB	229.227163133234	1.93661127425126	0.466483898619103	4.1515072224016	3.30292839490741e-05	0.000130443793985056
BLZF1	478.216900050569	-1.01408018102251	0.29531336482398	-3.43391224988056	0.000594936760253924	0.00172582509769386
BMF	399.491421394032	1.24593482819456	0.34733859703098	3.58709005807217	0.000334388858079813	0.00102843337489178
BMI1	39.5070771051209	-0.314995895485751	0.696116473396112	-0.452504584396624	0.650905519374906	0.725563471422859
BMP1	724.623764452248	0.399592797467257	0.285325960056878	1.40047823684743	0.161370156021958	0.233212382050469
BMP10	0.242640843283651	-1.43009844598399	1.72006365509658	-0.831421814969806	0.405735379578366	NA
BMP15	0.0367338890742727	-0.741828076933372	1.71986203734495	-0.431329990909372	0.666228446505664	NA
BMP2	739.675910887068	3.98332508109927	0.83953270552483	4.74469315475817	2.08822636169052e-06	1.06197237817553e-05
BMP2K	856.931458306099	-2.77712045887727	0.414936715465837	-6.69287714334817	2.18824850711423e-11	3.00404171222446e-10
BMP3	121.575294207783	2.21599206525084	0.876534179775646	2.52812966839244	0.0114671991391036	0.0236582699156238
BMP4	61.0252818135215	1.48263783841703	0.618008523841354	2.3990572641319	0.0164373439004722	0.032525270767631
BMP5	194.950241379556	-3.60284859057777	0.988230568665189	-3.64575707817272	0.000266605737473004	0.000842634552205148
BMP6	161.915991203119	0.869878028289038	0.596906699481671	1.45730987614045	0.145030861861182	0.213159616490309
BMP7	1571.14974425378	4.43337221932995	0.821286628492785	5.39808157776295	6.73572414573581e-08	4.6846409325056e-07
BMP8A	39.890260953595	0.13209544224759	0.616943583508345	0.214112677039947	0.830459190184109	0.872436272532361
BMP8B	96.106222970311	-1.90764257364128	0.641749165117302	-2.97256728537013	0.00295320472494716	0.00714272282076508
BMPER	97.5419752841707	-1.98850211124417	0.650564332654788	-3.05658028181409	0.00223877519032279	0.00560100016712531
BMPR1A	1143.56365203668	-0.350770013871326	0.495696647985535	-0.70763039309792	0.479174813588543	0.569347528549407
BMPR1B	640.031129622601	1.05133767781057	0.578092599082428	1.81863196221383	0.0689675981509023	0.112786818592072
BMPR1B-DT	7.29909082497026	4.94174343034629	0.943023231708879	5.2403199244532	1.60298445713729e-07	1.03371646035971e-06
BMPR2	5007.99952985597	-1.66390207962356	0.442312769323756	-3.76182239135323	0.000168679816109268	0.000560344138410865
BMS1	1703.65886138883	-0.489201913854998	0.213458230981511	-2.29179222373191	0.0219176356201283	0.0418890201347701
BMS1P1	118.545892872488	-2.78142079512095	0.350682276445804	-7.93145528571017	2.1659258472105e-15	5.69517164664015e-14
BMS1P14	375.569037543308	-1.82688468714083	0.62152619610165	-2.9393526750754	0.00328898590757653	0.00785433190160704
BMS1P2	5.76169378366022	-1.76831316881937	0.871047943418419	-2.0300985521872	0.0423465226740521	0.0740845865751199
BMS1P20	756.109325174662	-1.54720406759126	0.313736146264855	-4.93154545949294	8.15815763120141e-07	4.52544922056662e-06
BMS1P21	20.6723284593906	-3.63813556420234	0.926726326976111	-3.92579282394351	8.64445361633315e-05	0.000308135872079376
BMS1P22	0.436432668009881	0.77992411672072	1.71599042561906	0.45450376941314	NA	NA
BMS1P4	261.186527219447	-2.16024872367182	0.334557721780736	-6.45702843794354	1.06778838597288e-10	1.29076600454508e-09
BMT2	888.671506909657	-1.53189658488803	0.421907699615568	-3.63088084499018	0.000282455573901402	0.000886632387000402
BMX	0.878826167779835	-0.11710318172665	1.15097337855683	-0.101742736981008	0.918960878930542	0.941135559901539
BNC1	113.024713162864	-2.50485052325225	0.922834341093625	-2.71430137751898	NA	NA
BNC2	311.069930072107	-2.05548776849355	0.806419714385109	-2.5489056527603	0.0108061530263608	0.0224371333566631
BNC2-AS1	2.92667113772403	0.592117478486139	0.882502754857694	0.670952555362413	0.502250754470899	0.59068951350797
BNIP1	175.408132471285	0.558845200671787	0.268606050413775	2.08053839372163	0.037476177881668	0.0666635994394032
BNIP2	1456.50170266731	-0.756987996944937	0.295695872445175	-2.56002219674301	0.0104665477972392	0.0218409488228239
BNIP3	1088.81059972899	1.71527009505787	0.466439988175259	3.67736501702632	0.000235655706909396	0.00075341812830628
BNIP3L	2590.98103810301	-0.0187663109200011	0.37322172916194	-0.0502819355189752	0.959897718926387	0.971568341770738
BNIPL	32.3601140987333	-0.734675714255384	0.432130981270044	-1.70012275467071	0.0891078379991653	0.140591344051559
BOC	10077.8795433363	0.469501131747087	0.455140062735283	1.03155307604762	0.302281532033518	0.391857614184478
BOD1	1682.43173687191	1.68470416808661	0.232023401032007	7.26092351285814	3.84456310475997e-13	7.07970840184556e-12
BOD1L1	3290.28536892083	-1.97691666247739	0.344852216706883	-5.73264884696311	9.88741990738172e-09	8.23429107499993e-08
BOD1L2	0.402573301033368	-1.42120658440083	1.68677959811731	-0.842556185756043	0.399476703970339	NA
BOK	871.957536609114	-3.64330321266819	0.576315652174953	-6.3217148431051	2.58676407514784e-10	2.93250782434925e-09
BOK-AS1	5.08913625590712	-1.76812916418867	0.801038498392498	-2.20729611340392	0.0272933786630665	0.0507603462051856
BOLA1	220.338087776571	1.86543184463412	0.346976903305831	5.37624212695764	7.60564983298995e-08	5.238471463178e-07
BOLA2	0.0223710176667374	-0.909178416522693	1.72025960013683	-0.528512334097933	0.597143788643351	NA
BOLA2-SMG1P6	2.15481835783627	-1.10717407894516	1.10999943155905	-0.997454635981282	0.318543882711569	0.40918810972982
BOLA3	149.758991171183	1.9802920062762	0.31079181648425	6.37176367343814	1.86866682294821e-10	2.17086144186732e-09
BOLA3-AS1	406.884501919269	-0.535982866468714	0.400269419799893	-1.3390552461806	0.180552688404552	0.256136123650751
BOLL	1.66923502502854	0.31268015191008	1.27738286238327	0.24478185915748	0.806625340979561	0.853183481111558
BOP1	732.895345579743	1.67840142034665	0.405288182648543	4.14125427832205	3.454117781083e-05	0.000135782773286657
BORA	269.057685601169	0.68414400083932	0.356631767151362	1.91834845870294	0.0550668417503007	0.0926219575978488
BORCS5	656.602335528435	-2.32765722864043	0.199458362662772	-11.6698903849714	1.81657153061943e-31	2.31649621601128e-29
BORCS6	108.29919973105	0.990583014037976	0.411328033691979	2.40825553548283	0.0160289572924845	0.0318141994448494
BORCS7	343.767953977937	0.784617474197841	0.347895258230944	2.25532672732488	0.0241128281910962	0.0456142259238357
BORCS8	146.643765539619	0.525066276668776	0.466934312841851	1.12449709140697	0.260802203733265	0.346829671261652
BPESC1	0.293680035959447	-1.21974727886379	1.71636109779761	-0.710658893649444	0.477295638262364	NA
BPGM	552.265244329338	1.28823934271921	0.275213365493849	4.68087492919379	2.85653178154971e-06	1.40822229346968e-05
BPHL	734.30119943981	0.712628485108591	0.256259144695124	2.78088996962984	0.0054210107229744	0.0122095883164409
BPI	5.82073525925275	-1.67260911182909	0.877994250343887	-1.90503424273448	0.0567756200629865	0.0951478998943745
BPIFA2	0.432141685997231	-1.85408702239375	1.72037136394174	-1.07772488036864	0.281156551705582	NA
BPIFA3	0.114138985938058	-1.44766627560613	1.72075717701723	-0.841296084619867	0.400182083560072	NA
BPIFB1	0.180275655272384	-1.44766618372754	1.72075717685085	-0.841296031306928	0.400182113419427	NA
BPIFB2	0.228277971876116	-1.65488816365689	1.72059387202581	-0.961812192036024	0.336143952584338	NA
BPIFB3	0.237451256982739	-0.0106660680131831	1.71834046622472	-0.00620719131210182	0.995047409689388	NA
BPIFB4	0.560429731739439	1.27786630081305	1.35788382820845	0.941071890147645	0.346668019574119	0.438925802331533
BPIFC	0.138874800231558	-0.101379020677665	1.71864475630258	-0.0589877694653822	0.952961849701662	NA
BPNT1	423.173161922092	0.78581006278455	0.204990278214742	3.83340161117962	0.000126383363910029	0.0004334126210507
BPTF	7275.47295990139	-1.65059606549961	0.302750680244911	-5.45199787549397	4.98070512940689e-08	3.55826864831106e-07
BRAF	2764.09163080316	-2.06010781784942	0.330407410587648	-6.23505330641769	4.51624276583969e-10	4.9031905343105e-09
BRAP	777.396896879887	-0.0351381609056855	0.170722952006788	-0.205819782827375	0.836931687568176	0.877712015565769
BRAT1	1597.33724097361	1.95733713972659	0.42039377313882	4.65596130292883	3.22472503624959e-06	1.57112762863742e-05
BRCA1	983.593966497145	-0.863996365197689	0.325263940401484	-2.65629311423587	0.00790049109704043	0.0170224371610322
BRCA2	621.749690609019	-2.01621203933285	0.449574329185658	-4.48471344657276	7.30119872329e-06	3.31423343692388e-05
BRCC3	533.637228710576	-0.138539859899746	0.202202801103872	-0.68515302035098	0.493247365792536	0.58218020099241
BRD1	1601.61288259526	-1.00206418069289	0.260058259837043	-3.85322958525065	0.000116569992582492	0.000403206429344993
BRD2	176.805315351167	0.320699794423518	0.57404187004853	0.558669691457185	0.576387167757691	0.658672743222089
BRD3	2125.77381387693	0.975953041213648	0.284356515735461	3.43214587043817	0.000598825375060906	0.00173595700914127
BRD3OS	727.83911980622	1.6837895093871	0.265773473705843	6.33543101916451	2.36678688292117e-10	2.69559553041424e-09
BRD4	1872.45413228673	0.00278330662478253	0.262527923195016	0.0106019450841996	0.991541030169583	0.994064379303394
BRD7	1922.29198354039	0.476915497618374	0.173469008639604	2.74928358303589	0.00597256887738357	0.0132840586962476
BRD7P3	0.145541186834784	-1.22004953706388	1.72028604243092	-0.709213181396182	0.478192194842594	NA
BRD8	2862.64368189202	0.657726394022331	0.226019257774525	2.9100458098065	0.00361375784325906	0.00853252469710706
BRD9	1318.72498842896	0.32154714176431	0.22870664478555	1.40593703373076	0.159742823099166	0.231239266429835
BRDT	0.0175139290785365	-0.966767776734387	1.72040785865029	-0.561941037337996	0.574156192611161	NA
BRDTP1	0.14183673378266	-1.22004954386959	1.72028604244821	-0.709213185345205	0.478192192392356	NA
BRE-AS1	14.4390642329549	-1.14865339526975	0.39217371024529	-2.92894032736491	0.00340119711051158	0.00809338900388264
BREA2	19.1845785982686	-0.76533314202548	0.502941425133945	-1.52171426686846	0.128080691238382	0.191643253486838
BRF1	1363.35439508232	0.251964544455999	0.334444710420678	0.753381759690764	0.451220540510488	0.543420479539354
BRF2	274.344595641177	0.912362619646555	0.189284517723732	4.82005940379225	1.43515480800886e-06	7.5498834755291e-06
BRI3	585.76662850801	1.74922541540497	0.318706410254436	5.48851657551692	4.05323240975701e-08	2.95402577441855e-07
BRI3BP	102.879945136205	-0.168454108413205	0.412485175275942	-0.40838827310706	0.682988641494855	0.752655598182626
BRICD5	220.331989790127	0.885383426630545	0.555167950557476	1.59480284433113	0.110756330811214	0.169350943583739
BRINP1	736.406151242069	-5.59628343304455	0.642481144282111	-8.71042439587495	3.02739187472377e-18	1.1779063870949e-16
BRINP2	146.323783183123	-0.451328635858039	0.696766949148967	-0.647746906493331	0.517148660457613	0.604664861053392
BRINP3	752.243603211552	1.95355139043844	0.881749293663835	2.21554063550317	0.0267229784042317	0.0498845512418139
BRIP1	691.927310959562	-1.00168801829135	0.403911771338866	-2.47996738240879	0.0131394401677351	0.0266767154003685
BRIX1	581.584713160739	1.06989145816756	0.184211429553671	5.80795372339174	6.32409894265428e-09	5.45623569706281e-08
BRK1	1888.66455536463	1.64818740582427	0.251608669538098	6.55059862941131	5.73068929595065e-11	7.24912480263574e-10
BRMS1	620.896869860973	1.80255984909809	0.389991625686449	4.62204757839426	3.79970835384395e-06	1.82745511214631e-05
BRMS1L	374.100276157875	0.513934158650138	0.39084192856963	1.31494121045557	0.188529661273474	0.265430903201603
BROX	962.583022480652	-0.360180046968616	0.340904638437292	-1.05654193682926	0.290720691762106	0.379502318400226
BRPF1	793.18594136399	-0.430339013191646	0.197658650378858	-2.17718279653738	0.0294669313648934	0.0542331746990585
BRPF3	1188.9310523919	-0.18159793396567	0.287066903904079	-0.632597946666638	0.526996228322345	0.613674520613316
BRS3	99.6985661597463	6.13815790076352	1.30002204893298	4.72157984228154	NA	NA
BRSK1	1850.23099248236	-0.630811670447865	0.245350021270046	-2.57106833405797	0.0101385319724779	0.0212327846824412
BRSK2	1819.66000131053	-0.690349536362923	0.333625830956338	-2.06923287199926	0.0385242394250452	0.068291140695534
BRWD1	7092.3385129039	-2.01500880829394	0.355979483492434	-5.66046331806863	1.50964856306139e-08	1.20624255522265e-07
BRWD1-AS1	32.551490003111	-2.93201824804739	0.548647711873209	-5.34408179346416	9.08765282867227e-08	6.15922301239137e-07
BRWD1-AS2	42.0371866284629	-1.35490328711674	0.355368404535723	-3.81267234178254	0.000137472307145822	0.000467371947595002
BRWD3	2074.91590941992	-1.48791090591756	0.462336842643955	-3.21823996852312	0.00128979860267994	0.00344149092570418
BSCL2	54.6436276852427	-0.98939281588101	0.319630460242921	-3.09542718528474	0.00196529620680292	0.00498043826014053
BSDC1	2397.91261338765	-0.219684759083673	0.170433440966675	-1.28897684537525	0.197406136462208	0.275579116401492
BSG	6248.21957219049	2.21157558279806	0.28005722860465	7.89687019976936	2.85993927974978e-15	7.37931233339881e-14
BSN	2928.0934555392	-3.56253281719376	0.43485857416525	-8.19239409969634	2.56080518293804e-16	7.79226526079945e-15
BSN-DT	33.9425194546633	-0.380716819243764	0.414341434208285	-0.918848050934684	0.358175055214785	0.450367620011021
BSND	0.897753085688504	-0.44170748175527	1.48519536558758	-0.297406988999404	0.766155808507703	0.821530246499875
BSPRY	2.01160453218036	-1.11774846808844	1.20749264148042	-0.925677250271316	0.354613734020874	0.446806418769462
BST1	30.4630911748161	-1.03521969220616	0.325553154859275	-3.17987915876179	0.00147336479255497	0.00387135548934672
BST2	202.266839598168	0.440576266968828	0.614513548395793	0.716951266768595	0.473404167104104	0.564497558536492
BSX	0.0622559644120113	-0.526589385502004	1.71941866008758	-0.306260131825707	0.759406591848751	NA
BTAF1	2163.31240370437	-1.22656949361691	0.457204970676097	-2.68275625219715	0.00730181877793227	0.0158861364950655
BTBD1	1511.37876992134	0.285726282941759	0.332370039727319	0.859663172938729	0.389974740762975	0.482243988563453
BTBD10	893.414427304992	-0.331598829106895	0.216554041662234	-1.5312520909866	0.125707101133978	0.188770291887324
BTBD11	1879.0245771226	1.43571585608678	0.686894498184003	2.09015483437777	0.0366038932519327	0.0653755253425265
BTBD16	6.94833896437214	-3.41247600646963	0.792673867690544	-4.30501893094052	1.6697145653916e-05	7.01897351888415e-05
BTBD17	888.265577349455	4.04606054984711	0.540873942912293	7.48059802633756	7.39851574494688e-14	1.52826456787709e-12
BTBD19	72.3602745768513	-0.482668810735684	0.339673575163671	-1.42097839227885	0.155323041229969	0.225774633496366
BTBD2	2481.48590734092	1.87752239961106	0.348533258325731	5.38692464710604	7.16734648844305e-08	4.95514982392799e-07
BTBD3	3560.49133730591	-1.56825575675701	0.26566492478397	-5.90313440147305	3.56659479032531e-09	3.26213298795052e-08
BTBD6	543.586764842862	0.466189613153953	0.369642118079481	1.26119181324925	0.207239747513777	0.28710851983807
BTBD7	1163.38904530568	-1.39520189150213	0.259002710927374	-5.38682350662097	7.17137919783594e-08	4.95638460161211e-07
BTBD8	95.1424329144618	-2.82570180639416	0.672343978621325	-4.20276212213339	2.63677639765297e-05	0.000106207639416875
BTBD9	841.853176608025	-1.30560072779763	0.176381078599404	-7.40215865650138	1.33988275769748e-13	2.65342491181006e-12
BTBD9-AS1	0.190878150515658	-1.00997209121319	1.71979082594394	-0.587264495180012	0.557026082612844	NA
BTC	48.8858728840902	-3.13491223960042	0.624996875070659	-5.01588466221692	5.27899917986186e-07	3.04948941887752e-06
BTD	287.249597831798	-1.75412218766898	0.268445962907726	-6.53435860487099	6.38827139948007e-11	8.01429158133594e-10
BTF3	6837.36105613987	1.5216682499647	0.287753594901784	5.28809466475677	1.23597013345591e-07	8.13204208594415e-07
BTF3L4	1886.88647780133	0.73729830285648	0.308446110186176	2.39036343305303	0.0168317076528836	0.0331918760259703
BTF3P11	0.179598617827401	-0.730563122122479	1.71924275606418	-0.424933081466018	0.67088545795714	NA
BTG1	2225.90984551665	0.232927982146027	0.385791097612128	0.603767125752113	0.545998478647549	0.631138194259554
BTG2	1195.74646454163	0.0992535098937963	0.381290603278711	0.260309352080322	0.794625159291262	0.843569878212046
BTG3	905.302339802953	1.67962519384471	0.251370042093228	6.68188293186415	2.35891441257445e-11	3.21036464255428e-10
BTG3-AS1	59.0298618078801	0.462335098530791	0.363357008524602	1.27239901167198	0.203231385061242	0.282460000367672
BTG4	0.112849856383226	-0.269900725961525	1.71897890735889	-0.157012238373659	0.875235202909359	NA
BTK	50.0690547397393	-1.416599393517	0.478205402251588	-2.96232411187132	0.0030532619774601	0.00735349481274535
BTLA	4.26999806272652	1.20016144787055	0.850627891565182	1.41091240925831	0.158270442693679	0.229424024986218
BTN1A1	1.67577540561632	-1.55614323180791	0.959696124610275	-1.62149579632808	0.104911350792237	0.161781721643194
BTN2A1	808.183067161731	-0.0513432295070398	0.197925376362756	-0.259407007077953	0.795321223849348	0.844186947620307
BTN2A2	490.269995365566	-0.12983579720297	0.344053864252701	-0.377370553546838	0.705898246867394	0.771848791838897
BTN2A3P	89.337710803754	-1.22672805585689	0.422737415661458	-2.90186770891199	0.00370945152623884	0.00872898241283788
BTN3A1	959.78688274832	0.306685406558312	0.329301638277409	0.931320621915507	0.351687737763921	0.444007278402761
BTN3A2	396.269470222273	-0.636594123496204	0.531559297730546	-1.19759757041989	0.231073722415295	0.313976188113071
BTN3A3	258.090689571219	-0.623979120559006	0.334009003449121	-1.8681506010782	0.0617410820972356	0.10242668161732
BTNL3	0.166680773173668	-0.826332013876973	1.71941736498917	-0.480588384590483	0.630809072409005	NA
BTNL8	0.899750165136557	0.0406300449653139	1.33741821874767	0.0303794612603372	0.975764424834707	0.982876345152831
BTNL9	91.0330014725095	0.0896824805832069	0.698180939590236	0.128451631228778	NA	NA
BTRC	1203.28378330619	0.284717334847512	0.310036192944643	0.91833579861545	0.358443090973103	0.450550568626153
BUB1	806.277215412539	-0.55129680159316	0.49169053085516	-1.12122720898109	0.262191160708943	0.34836179212238
BUB1B	732.018135312007	0.115722251071429	0.448499239308831	0.258021064316106	0.796390650537154	0.845013972122997
BUB1B-PAK6	1.56869757957838	-0.399495265493051	1.06568084598	-0.374873271861873	0.707754717901234	0.773533655269711
BUB3	1918.15585044703	0.0519798584993564	0.268557650062075	0.193551956115723	0.846526720141593	0.885417502988985
BUD13	637.85173383085	0.762395352296006	0.194969081355658	3.91033976769508	9.21663837822674e-05	0.000326204900595259
BUD23	938.595319874641	1.9914357766131	0.269479534892182	7.38993325563617	1.46902535401922e-13	2.88121060855741e-12
BUD31	1196.41751259471	2.19452163528221	0.361275330026574	6.07437445319277	1.24471972373327e-09	1.23354992558854e-08
BVES	89.6614961067078	-1.32037051395385	0.553811404965214	-2.38415190101905	0.0171185347158314	0.0336768320283536
BVES-AS1	6.0182043127561	-2.28325281582119	0.909669968956632	-2.5099793262825	0.0120738229999401	0.0247570042942354
BYSL	368.782768647254	1.35035790879247	0.283377072884225	4.76523345748639	1.88635110337162e-06	9.67785853290265e-06
BZW1	2516.39550998816	0.443715135361543	0.354270282741547	1.25247630686893	0.210396356470236	0.290678483222062
BZW2	816.843987866835	-0.564998135501503	0.408970013010035	-1.38151482389404	0.167120723086196	0.240091838499906
C10orf105	29.0004064271805	-0.0307028621602315	1.21078516624997	-0.0253578116217957	0.979769561725837	0.985712162588184
C10orf111	20.7202211108808	1.76248400151068	0.540490854790857	3.26089513983114	0.00111061103680603	0.00301553108713572
C10orf113	10.8229904404962	-4.66785643000524	0.766711480065068	-6.08815252069671	1.14221034527102e-09	1.13916376252369e-08
C10orf120	0.0447420353334748	-0.671450824972674	1.7197089874033	-0.390444447223912	0.696207926534676	NA
C10orf126	0.253672551879179	0.332292767970559	1.71734886437121	0.193491709730291	0.846573898056333	NA
C10orf142	0.791612546666479	-0.0981066107142183	1.59434191026449	-0.0615342355881138	0.950933749998678	0.964752791847359
C10orf143	38.6755340712744	0.424643025567274	0.452927150191676	0.937552596234445	0.348474382188798	0.440707025078369
C10orf25	129.870227071436	1.65131806859551	0.520783620504104	3.17083334340868	0.00152002321665222	0.00397642976195476
C10orf53	1.0793849477718	-0.514456629147305	1.3610385671765	-0.37798828156248	0.705439299278124	0.771423435182645
C10orf55	6.12465713622509	-0.498304412142337	0.829575457466358	-0.600674004585706	0.548057136527866	0.633039676468063
C10orf62	15.3050692039719	-5.42858346565669	0.826591008437751	-6.56743590269225	5.11890344719219e-11	6.53519264748303e-10
C10orf67	15.1380869557089	2.3280356418844	0.604048382139457	3.85405492460524	0.000116177514911809	0.000402101060004614
C10orf71	0.797649515127127	-2.51296183583495	1.5182997630741	-1.65511573995569	0.0979010226668921	0.152387953224745
C10orf71-AS1	0.433015479096591	-1.44789697388332	1.71945688748489	-0.842066459718686	0.39975075397529	NA
C10orf82	6.44967414164073	-1.40367030486171	0.796152032365107	-1.7630681676361	0.0778889932640771	0.125077091308692
C10orf88	350.600684512192	0.325516317475987	0.289319092735361	1.1251117732964	0.260541672949246	0.346587665637562
C10orf90	10.3605027735601	-2.86298050052204	0.898021596012788	-3.18809760615297	0.00143212185274476	0.00377501179405494
C10orf91	0.399402147642574	0.703044900833246	1.70605702254822	0.412087574765323	0.680275235536885	NA
C10orf95	3.87172759459567	-0.896593425067952	1.03141209945304	-0.869287286375074	0.384690015010769	0.476912445439133
C10orf99	0.0223710176667374	-0.909178416522693	1.72025960013683	-0.528512334097933	0.597143788643351	NA
C11orf1	234.772353815638	1.61974521680422	0.283188170642449	5.71967823772307	1.06725966341196e-08	8.79194004276742e-08
C11orf21	8.80164673981274	-1.01849129322838	0.557583984563141	-1.82661504172569	0.067757670168892	0.111096392537787
C11orf24	322.714777731376	0.715190483152522	0.228412138120931	3.13114044216805	0.001741288667163	0.00448087825571946
C11orf44	0.148692244505785	-1.18035915259005	1.72018659737535	-0.68618087967377	0.492599053422986	NA
C11orf45	9.81836540307438	-0.426664389902932	0.651729896475443	-0.654664443368847	0.512683822835103	0.600717963435586
C11orf49	1062.72640588248	1.48259530816153	0.293962877078383	5.0434780163286	4.57145310534143e-07	2.6793524696317e-06
C11orf53	0.343217603014924	0.680636315245897	1.63295438823071	0.41681281495153	0.676815328268961	NA
C11orf54	1066.13752887623	-0.08293391744494	0.305515029383384	-0.271456096979334	0.786040261896031	0.837478712338856
C11orf58	3353.94371779225	0.871540300825238	0.252011375933733	3.45833713893302	0.000543520771129632	0.00159364855554104
C11orf65	28.6661177045845	-0.830860894531462	0.618597703235955	-1.34313608050133	0.179227914415996	0.254584187749101
C11orf68	584.693397044127	1.88494546642094	0.374883755040586	5.02807988096704	4.95415507746004e-07	2.88069623520944e-06
C11orf71	311.064927940887	1.28833146175402	0.407768747872521	3.15946591904287	0.00158058585290133	0.00411388679811895
C11orf72	2.19971721901562	-0.290143024528311	0.916228381494813	-0.316671072833334	0.751493200500823	0.810139342076264
C11orf74	354.508647323902	1.21265186670274	0.257271289649694	4.71351415991232	2.43480796980957e-06	1.22022486646908e-05
C11orf80	626.797429629963	-0.762285018202531	0.385124249104073	-1.97932230955558	0.0477797293466216	0.0821309497518949
C11orf86	1.12383083394879	1.63924188104471	1.42858605997346	1.14745756449224	0.251192561843311	0.336116886445398
C11orf87	654.35715668125	-2.90191495055807	0.700530160417963	-4.14245540666898	3.43607193148086e-05	0.000135217950196931
C11orf88	1.74046618826396	1.21208814747905	1.05651922693542	1.14724665351796	0.251279694900082	0.336192695081006
C11orf91	6.86891842737886	1.5499803349029	0.743535717297246	2.08460777181907	0.0371049184508968	0.0661098050351506
C11orf94	14.5453327095786	-0.179946352632065	0.421196849151677	-0.427226255358962	0.669214539643771	0.741195399476776
C11orf95	2482.25146435876	0.413841914388398	0.291246619859259	1.4209329350788	0.155336257152744	0.225778967521852
C11orf96	97.7682163428523	-0.555452805605958	0.653115080684795	-0.85046697287033	0.395065514973273	0.487446326947728
C11orf97	0.571930887912358	1.17694690541421	1.60441048393809	0.733569692542364	0.463211037985783	0.554951270413267
C11orf98	7.0727181486524	1.31106492299253	0.66071194094773	1.98432152007414	0.0472200086363693	0.081263796749118
C12orf10	714.137424791657	1.83158490167392	0.371603061898782	4.9288746231397	8.2704625166346e-07	4.58198577547654e-06
C12orf29	335.678408284312	0.137651598441851	0.301067432217936	0.457211852599877	0.64751877988527	0.72244534481611
C12orf4	682.086510559787	-0.464370461083125	0.191750360945483	-2.42174491246538	0.0154461888018946	0.0307682502174806
C12orf40	1.2311164143219	-1.62698604556798	1.22597258489712	-1.32709822846856	0.184476191278052	0.260813205318194
C12orf42	1.24501000128306	1.29238424376598	1.09842474782744	1.17657968497356	0.239363310142884	0.323140841576621
C12orf43	367.026866261062	0.481183056438593	0.222193466545684	2.16560398430824	0.0303414616686893	0.0556180295698343
C12orf45	206.418248359517	0.104782498796785	0.36872291863557	0.284176799165413	0.776274894418771	0.829719013845568
C12orf49	1146.59399686017	-0.708602682173031	0.339641236727007	-2.0863269990463	0.036949012626634	0.0658905640252342
C12orf50	3.70554337853012	0.857639805443826	0.817715439286849	1.04882427827435	0.29425900127836	0.383259406494385
C12orf54	3.33890867198142	0.360490116261644	0.712054280647755	0.506267746798329	0.612668701793856	0.691041680570288
C12orf56	11.6825236044883	-1.29195091670782	0.908985883078922	-1.42131021037612	0.155226596508626	0.225679052693872
C12orf57	2331.26172127857	2.48530122484332	0.449023946337447	5.53489684707281	3.1141157469795e-08	2.32883076251236e-07
C12orf60	39.034037462523	1.60713265090915	0.433898962518101	3.70393291927289	0.000212282415581075	0.000687083681064274
C12orf65	437.28501515567	0.881206593263483	0.23234079321196	3.79273299828832	0.000148998336930271	0.000501380767391507
C12orf66	154.521376356706	-0.264489067193724	0.332736041236658	-0.794891548900789	0.426676590659505	0.519361745008792
C12orf71	0.0223710176667374	-0.909178416522693	1.72025960013683	-0.528512334097933	0.597143788643351	NA
C12orf73	288.207890524099	1.72629272662873	0.211634719353712	8.15694481463377	3.43605285844541e-16	1.02853137191539e-14
C12orf74	0.249620976799653	0.354517152794418	1.65222192220162	0.21456993641751	0.830102635244303	NA
C12orf75	222.975470189768	3.00770689673862	0.421331697182719	7.13857257085093	9.4305078493861e-13	1.64724017153845e-11
C12orf76	643.535167165191	1.59946313818421	0.283608058907168	5.63969565726535	1.70350985830412e-08	1.3474769087145e-07
C12orf77	0.203743385363061	-0.898682031014079	1.71955824187613	-0.522623781578674	0.601236087685605	NA
C12orf80	0.0814759244077475	-0.397353589723713	1.71918596961274	-0.231128916095807	0.817214651432136	NA
C13orf42	0.968941979294217	-1.36311138348738	1.20434117030396	-1.13183159149441	0.257705243306685	0.343311314769853
C14orf119	592.727264202978	1.20154496133693	0.207150364140601	5.80035167363449	6.61759870714394e-09	5.68057762950593e-08
C14orf132	4152.72423345124	-0.90939570335404	0.46686482752708	-1.94787795039302	0.0514295687237619	0.0873700689677276
C14orf144	51.0506527176618	-5.12001617935271	0.738318563025253	-6.93469788755345	4.07090192310716e-12	6.30675332343168e-11
C14orf178	10.485853134729	-0.471771311290223	0.406574783586071	-1.16035556147655	0.245904071668933	0.330604529531862
C14orf180	28.0453430597543	-7.49457139185107	1.19298418464107	-6.28220515270782	3.33803945300431e-10	3.72674536299231e-09
C14orf28	113.342024218508	0.434561898220244	0.294875355737403	1.47371385829624	0.140558649959861	0.207522809686845
C14orf39	27.4243764583991	3.67916839228709	1.10971091694898	3.31542957367899	0.000915023939986512	0.00252581871121652
C14orf93	338.508887765677	0.810491154794384	0.283939046278678	2.85445473391817	0.00431107748174903	0.00996323638450722
C15orf32	8.35501875791941	-0.4536081321152	0.881593962029672	-0.5145318044952	0.60688023015511	0.686091255378287
C15orf39	512.467777211956	-1.69740520651301	0.455292679349137	-3.72816274783846	0.000192880807794334	0.000630748500572365
C15orf40	427.8639158677	0.247911085588754	0.206009834696004	1.20339442024494	0.228823726087623	0.311417657077054
C15orf41	425.057251435885	-0.332467409571525	0.281681153323118	-1.18029696218316	0.237882125951273	0.321484781953629
C15orf48	6.97354696752177	0.577590994660245	0.54599034195256	1.05787767709347	0.290111213495638	0.378773952827559
C15orf53	0.0223710176667374	-0.909178416522693	1.72025960013683	-0.528512334097933	0.597143788643351	NA
C15orf54	1.05287538287984	-0.528882119828007	1.26883516610133	-0.416824922541413	0.676806471587144	0.747485735653767
C15orf56	2.66127933732913	0.0532171588618581	0.975492993028083	0.0545541169872105	0.956493693625074	0.968810668230561
C15orf61	81.7068207982029	0.461989717478379	0.310007068753383	1.49025542977506	0.136157086810207	0.201838562835638
C15orf62	11.4191189401855	1.44980354399079	0.794608564168267	1.82455061443785	0.068068871744401	0.111532039479592
C15orf65	33.1108020825848	1.78983032729354	0.382090020558407	4.6843158182404	2.8089661871252e-06	1.38632221597694e-05
C16orf45	1298.54224722262	-0.228975677769188	0.33818240880823	-0.677077434559973	0.498356825286172	0.586986114396062
C16orf46	88.1033536070646	0.482126157686625	0.269499840522106	1.78896639327354	0.0736202280190494	0.119150161420897
C16orf47	5.10751390335307	-2.01792632383979	0.959498035706174	-2.10310625842462	0.0354564820176529	0.063619800715042
C16orf54	5.77900519885175	-1.98322649743672	0.700208086810707	-2.83233875014195	0.0046208866080996	0.0105880119922399
C16orf58	1745.53011702342	1.11172303307799	0.234922343381051	4.73230011704227	2.21989864677075e-06	1.12298060184383e-05
C16orf70	550.966025812221	0.0146782298959467	0.192251759728981	0.0763490015209155	0.939141442002976	0.955689808202761
C16orf71	19.7865579637268	2.36749618574903	0.589759658572932	4.01434067477211	5.96121944039857e-05	0.000221211879015362
C16orf72	1488.24484436192	-0.710282070478319	0.276446604032492	-2.56932825405529	0.0101895886372002	0.0213275630858893
C16orf74	30.2973972289175	1.40044932949287	0.71195734104003	1.96704106940886	0.0491784762237218	0.0841158601311464
C16orf86	114.382909087736	0.697999137869298	0.524601524826502	1.33053204162939	0.18334303654236	0.259527156186141
C16orf87	558.517788994238	-0.273516298686639	0.336878208149818	-0.811914490369766	0.41684069916333	0.509836595012598
C16orf89	134.380147407905	-1.78375646173699	0.775694626756358	-2.29956016221994	0.021473151253755	0.0411321689510366
C16orf90	0.1722158977086	-0.898682197302236	1.71955824220908	-0.522623878181479	0.601236020446931	NA
C16orf91	228.72147222666	2.12594682896742	0.32171986149952	6.60806833329622	3.89366969027528e-11	5.09479519793374e-10
[truncated: 22,812 more rows]
