# Supplementary material for: Imaging and multi-omics datasets converge to define different neural progenitor origins for ATRT-SHH subgroups
Source: Nat Commun. 2023 Oct 20;14:6669. doi: 10.1038/s41467-023-42371-7 (PMC10589300; doi:10.1038/s41467-023-42371-7)
Supplement: Supplementary file 11 — Supplementary Data 9 [file 41467_2023_42371_MOESM11_ESM.xlsx]

## Sheet: Supplementary Table 9
#Supplementary Table 9:	Gene markers of the 10 human ATRT CAL SHH single cell clusters
#
cluster	gene	p_val	avg_logFC	pct.1	pct.2	p_val_adj
0	CYR61	1.21158988332121e-242	0.591222135473178	0.834	0.648	3.96650296001698e-238
1	IGFBP7	0	1.60378386605614	0.353	0.061	0
1	S100A6	0	1.55818821373775	0.283	0.058	0
1	IFITM3	0	1.35371177556973	0.437	0.111	0
1	SERPINF1	0	1.2149872544917	0.268	0.047	0
1	SFRP4	0	1.10093100258094	0.284	0.056	0
1	EDNRB	0	1.08092023186124	0.675	0.238	0
1	SPARCL1	0	1.02407702039307	0.401	0.104	0
1	CD9	0	1.02355692890516	0.454	0.167	0
1	S100A13	0	1.0215761996721	0.359	0.085	0
1	IGFBP2	0	0.989062925661781	0.658	0.376	0
1	LGALS3	0	0.958062176324864	0.377	0.128	0
1	CST3	0	0.955330313842786	0.837	0.687	0
1	LINC01088	0	0.942984975839716	0.376	0.09	0
1	TPM2	0	0.882079435140477	0.381	0.101	0
1	CXCL5	0	0.840423161294517	0.365	0.058	0
1	LGALS1	0	0.832901921293242	0.715	0.385	0
1	PLTP	0	0.81466900319523	0.728	0.444	0
1	EMP3	0	0.813394944332816	0.41	0.089	0
1	CYP1B1	0	0.778314227868667	0.409	0.083	0
1	IFI27L2	0	0.76806787533668	0.718	0.454	0
1	CD99	0	0.752365620411064	0.758	0.498	0
1	PRNP	0	0.664290381429706	0.825	0.527	0
1	GJA1	0	0.641517698345175	0.516	0.209	0
1	LHFP	0	0.628399627796611	0.447	0.178	0
1	2007-09-01	0	0.624808353833572	0.919	0.797	0
1	PTRF	0	0.620000539212758	0.49	0.18	0
1	NEAT1	0	0.615644059895073	0.629	0.347	0
1	CD63	0	0.575853155830593	0.971	0.881	0
1	OLFML3	0	0.504756479010536	0.228	0.018	0
1	CD44	2.88339303653336e-307	0.515296492627514	0.303	0.082	9.43965212300293e-303
1	PRCP	9.37283882323607e-303	0.591925112704297	0.584	0.327	3.06847997395103e-298
1	SERPING1	2.06122114934399e-301	0.667202900771737	0.508	0.251	6.74802579872236e-297
1	SPTSSA	4.02502688862942e-297	0.809744578335977	0.706	0.498	1.3177133027995e-292
1	RHOC	3.35419535214716e-291	0.600744484121044	0.568	0.308	1.09809647438594e-286
1	CA4	3.04201050666931e-290	1.55409916717873	0.469	0.22	9.95893399673398e-286
1	CXCL2	1.21039500689289e-289	0.654482810136699	0.17	0.022	3.96259117356593e-285
1	ITM2C	4.884267488489e-285	0.790342364249579	0.639	0.399	1.59901149038153e-280
1	VMO1	1.01925038591177e-276	0.891899881753208	0.165	0.022	3.33682191339795e-272
1	CLIC1	2.41194771241561e-276	0.625414512627413	0.293	0.088	7.89623442090621e-272
1	ANXA2	1.05192267849152e-270	0.707287230726293	0.742	0.514	3.44378446484553e-266
1	TAGLN2	1.2440494050525e-270	0.850989057854055	0.36	0.137	4.07276894226086e-266
1	IFI27	8.75793735290788e-269	0.75036022816354	0.257	0.066	2.86717353059498e-264
1	HOPX	1.88275669233071e-262	0.720299347000769	0.249	0.065	6.16376885935227e-258
1	LAPTM4A	1.06066452811953e-261	0.622274914853901	0.781	0.596	3.47240353215772e-257
1	CD82	1.77166337450744e-259	0.518211463884412	0.546	0.286	5.80007155546245e-255
1	EFEMP1	3.75658899330884e-256	0.650277492499166	0.298	0.096	1.22983210462945e-251
1	B2M	2.10643253465122e-252	0.786328125486708	0.891	0.765	6.89603883194116e-248
1	MGP	5.7040216830436e-252	0.987020149576176	0.249	0.066	1.86738261859481e-247
1	MATN3	3.51710275168996e-247	0.660935684155976	0.114	0.008	1.15142909884826e-242
1	ARL6IP5	7.3873130613157e-247	0.541430845478942	0.766	0.587	2.41845855001353e-242
1	APOE	2.67495868155983e-244	1.99614242254383	0.297	0.102	8.75727973169057e-240
1	VIM	7.39461090620946e-244	0.564751674402236	0.974	0.893	2.42084771847485e-239
1	F3	1.36869592400278e-234	0.522250106787298	0.199	0.044	4.48083671600029e-230
1	DSTN	1.13944197317803e-229	0.519223859464138	0.86	0.742	3.73030513179022e-225
1	PMP22	8.2109486131149e-229	0.524807095870461	0.504	0.279	2.68810035696155e-224
1	NOV	1.59429343929841e-224	0.751476189405374	0.19	0.042	5.21939786157514e-220
1	GPM6B	1.4788459203008e-219	0.637017569204281	0.621	0.417	4.84144577388077e-215
1	S100A11	4.55566248471446e-219	0.85856062973993	0.125	0.014	1.49143278424582e-214
1	HSPB1	1.06152157422659e-215	0.747756136885544	0.729	0.547	3.47520932970301e-211
1	ZFP36	2.16104455464744e-215	0.634035560959139	0.669	0.423	7.0748276630048e-211
1	CRYM	5.87938709993575e-213	0.549509622119278	0.115	0.012	1.92479374877697e-208
1	CCL2	3.82628953548163e-207	0.967136889448045	0.451	0.233	1.25265066812598e-202
1	SPARC	4.74319673302648e-207	0.664819726955448	0.767	0.598	1.55282774645821e-202
1	HPD	1.5638547648101e-205	0.660048863347628	0.102	0.009	5.11974772903532e-201
1	ASPH	5.25114602409601e-204	0.50802294322331	0.538	0.333	1.71912018536855e-199
1	SAT1	6.61983069222313e-192	0.998923951043426	0.547	0.347	2.16720017202001e-187
1	CTSB	1.40285030579727e-177	0.540467657664417	0.536	0.348	4.59265133111911e-173
1	IGFBP5	1.44399571052132e-172	0.592960461324716	0.645	0.456	4.72735315710471e-168
1	S100A4	2.27661814805379e-163	0.651228093392254	0.185	0.054	7.45319249309851e-159
1	CALM1	2.68691799604649e-161	0.578033479279282	0.86	0.788	8.79643213545701e-157
1	TIMP1	1.79978848268863e-152	0.624824367945791	0.199	0.065	5.89214753462605e-148
1	PTN	2.82823464427963e-150	0.654146517249446	0.893	0.923	9.25907457844265e-146
1	APOC1	2.84825439756038e-150	0.556883992290133	0.138	0.032	9.32461524673317e-146
1	WIF1	3.81260717752904e-140	0.875077072753495	0.318	0.163	1.24817133777946e-135
1	MT3	8.53112025163226e-137	0.873383143009192	0.241	0.1	2.79291814797937e-132
1	NTRK2	3.87894601833395e-130	0.515252863979013	0.505	0.339	1.26988934748217e-125
1	CLU	3.08024571123713e-126	0.742780572357995	0.844	0.796	1.00841084094481e-121
1	MT2A	7.19239623994403e-126	0.558712728571675	0.187	0.068	2.35464668103288e-121
1	SCG2	8.29980001656362e-121	0.730777623332629	0.245	0.107	2.7171885294226e-116
1	ATP1B1	1.99715377118268e-112	0.63029153145389	0.532	0.39	6.53828201609786e-108
1	NES	3.59487527986511e-112	0.516442958290935	0.283	0.141	1.17689026912224e-107
1	TNFRSF12A	1.85673112686923e-108	0.538496547610038	0.276	0.138	6.07856636314447e-104
1	CTGF	1.32688665601792e-98	0.519865965174398	0.593	0.431	4.34396153447148e-94
1	TAGLN	1.33033760879966e-97	0.896207131245586	0.181	0.075	4.35525926368834e-93
1	SERPINI1	1.19295788412095e-90	0.68663429703283	0.44	0.301	3.90550552103516e-86
1	GNG11	6.68173238028734e-81	0.50826015260191	0.534	0.424	2.18746554665847e-76
1	FABP7	1.00816554437157e-74	0.786730394831769	0.707	0.672	3.30053235916366e-70
1	PLAC9	1.89152854692609e-67	0.513558656225366	0.187	0.095	6.19248615692662e-63
1	ANXA1	7.29085263612586e-54	0.5657275788674	0.121	0.053	2.38687933601488e-49
1	CRH	3.82871433170148e-21	0.57261162993105	0.128	0.082	1.25344449791243e-16
1	TMSB4X	1.75800153626102e-09	0.823999266790802	0.62	0.658	5.75534542941132e-05
1	FABP5	9.78032329789742e-07	0.926856494296844	0.481	0.498	0.0320188224126566
1	COCH	0.000134598245624427	0.743540003533987	0.17	0.205	1
2	KIAA0101	0	1.40361177161118	0.902	0.208	0
2	TYMS	0	0.979440275162927	0.881	0.265	0
2	PCNA	0	0.975256022371549	0.897	0.367	0
2	DUT	0	0.858033350569779	0.968	0.716	0
2	HELLS	0	0.819045985023252	0.827	0.261	0
2	GINS2	0	0.810042064735153	0.847	0.217	0
2	MCM3	0	0.776622510604547	0.841	0.235	0
2	MCM4	0	0.747456949614141	0.79	0.172	0
2	DHFR	0	0.717559050434695	0.722	0.207	0
2	MCM7	0	0.695039485456743	0.871	0.373	0
2	DEK	0	0.66592773127259	0.985	0.76	0
2	H2AFZ	0	0.634136474645093	0.985	0.795	0
2	TMSB15A	0	0.633040444384591	0.824	0.312	0
2	NASP	0	0.621389362977681	0.973	0.692	0
2	CDT1	0	0.578965987568307	0.619	0.13	0
2	CLSPN	0	0.574837488832609	0.594	0.09	0
2	RFC4	0	0.571252823475428	0.762	0.236	0
2	SNRPB	0	0.546699367000704	0.956	0.692	0
2	MCM6	0	0.546568310892594	0.673	0.163	0
2	DNMT1	0	0.539833399843976	0.805	0.289	0
2	DNAJC9	0	0.536778736679992	0.766	0.258	0
2	CENPU	0	0.530823141368313	0.617	0.127	0
2	RNASEH2A	0	0.523512761391595	0.704	0.214	0
2	ARL6IP6	0	0.523061551253898	0.872	0.435	0
2	RPA3	0	0.517942591871581	0.806	0.368	0
2	ORC6	0	0.512601615659233	0.656	0.175	0
2	FEN1	0	0.510554171886393	0.707	0.218	0
2	UNG	0	0.510513809788048	0.734	0.28	0
2	TUBA1B	1.19703910380019e-306	0.527612447594559	0.999	0.931	3.91886661802107e-302
2	PRKDC	5.50245121706073e-268	0.504497068621631	0.882	0.552	1.80139247944134e-263
3	HIST1H4C	0	2.98031873539362	0.865	0.475	0
3	TOP2A	0	2.41177255380663	0.941	0.088	0
3	CENPF	0	2.38892260059584	0.922	0.174	0
3	UBE2C	0	2.25196343703328	0.897	0.065	0
3	HMGB2	0	2.20018288401765	0.976	0.53	0
3	NUSAP1	0	2.07354072241098	0.949	0.16	0
3	PTTG1	0	1.77483629586857	0.905	0.182	0
3	MKI67	0	1.65314308371342	0.87	0.045	0
3	BIRC5	0	1.58817565361172	0.907	0.062	0
3	CKS2	0	1.48444307640201	0.918	0.492	0
3	CCNB1	0	1.47215237001651	0.727	0.086	0
3	TUBB4B	0	1.44811118700727	0.909	0.568	0
3	TPX2	0	1.41293559245682	0.844	0.078	0
3	PRC1	0	1.35432330190578	0.836	0.1	0
3	SMC4	0	1.34880447745397	0.911	0.326	0
3	CCNB2	0	1.34463982563088	0.737	0.058	0
3	KPNA2	0	1.31844260959077	0.825	0.299	0
3	CDK1	0	1.30712242531911	0.76	0.067	0
3	ASPM	0	1.26594854028044	0.717	0.041	0
3	H2AFZ	0	1.24933853455573	0.979	0.799	0
3	HIST1H1D	0	1.21283277020983	0.533	0.065	0
3	UBE2S	0	1.21031609409165	0.807	0.327	0
3	CKAP2	0	1.1452776742492	0.848	0.252	0
3	HMGN2	0	1.14264603585377	0.981	0.894	0
3	TUBA1B	0	1.12984237554101	0.99	0.933	0
3	H2AFX	0	1.11922466844787	0.862	0.378	0
3	HIST1H1C	0	1.1164396949288	0.687	0.278	0
3	CDKN3	0	1.11530455672746	0.769	0.06	0
3	PBK	0	1.11414228309748	0.79	0.042	0
3	CENPE	0	1.10707992579285	0.679	0.035	0
3	MAD2L1	0	1.08875794672213	0.825	0.131	0
3	FAM64A	0	1.06567070214609	0.748	0.055	0
3	NUF2	0	1.05038491423916	0.749	0.036	0
3	CDC20	0	1.04660798153514	0.647	0.021	0
3	CKS1B	0	1.03445664783468	0.866	0.385	0
3	DLGAP5	0	1.00473196714497	0.703	0.014	0
3	KIAA0101	0	1.00158391150869	0.781	0.231	0
3	AURKB	0	0.973655322732911	0.714	0.02	0
3	HIST1H3D	0	0.970635745108746	0.313	0.052	0
3	CENPA	0	0.966039157559947	0.63	0.031	0
3	MIS18BP1	0	0.955518511853332	0.787	0.179	0
3	UBE2T	0	0.954704883298185	0.772	0.161	0
3	SMC2	0	0.925576322993648	0.848	0.32	0
3	NUCKS1	0	0.923450905993286	0.973	0.878	0
3	SGOL2	0	0.901896797038155	0.679	0.066	0
3	TYMS	0	0.892082807244107	0.794	0.284	0
3	TMPO	0	0.887081877620974	0.883	0.461	0
3	CDCA3	0	0.880434192154803	0.659	0.02	0
3	NDC80	0	0.877520896587	0.693	0.039	0
3	DTYMK	0	0.875061841716217	0.855	0.325	0
3	RAD21	0	0.868746728892663	0.911	0.62	0
3	HMGB1	0	0.862031433196315	0.996	0.98	0
3	AURKA	0	0.851202259291414	0.56	0.026	0
3	CCNA2	0	0.84910730901473	0.65	0.029	0
3	TACC3	0	0.838608125549301	0.717	0.029	0
3	PLK1	0	0.838317806421026	0.531	0.011	0
3	HMGB3	0	0.835961640832226	0.866	0.426	0
3	ANP32E	0	0.831843512647878	0.886	0.483	0
3	H2AFV	0	0.821378546681562	0.929	0.649	0
3	ECT2	0	0.81125166629327	0.623	0.059	0
3	SGOL1	0	0.805879386198393	0.672	0.055	0
3	CDCA8	0	0.790491659160031	0.599	0.013	0
3	MXD3	0	0.790330790918746	0.651	0.031	0
3	CKAP2L	0	0.789638618476175	0.653	0.022	0
3	KIF15	0	0.787251068756895	0.702	0.04	0
3	KNSTRN	0	0.783253044748651	0.602	0.072	0
3	KIF23	0	0.771608397330473	0.644	0.047	0
3	KIF20B	0	0.764503017097055	0.679	0.116	0
3	CKAP5	0	0.754922958065897	0.769	0.244	0
3	RACGAP1	0	0.747315941150442	0.666	0.058	0
3	NEK2	0	0.742295299090286	0.543	0.015	0
3	DEK	0	0.733469488967379	0.947	0.767	0
3	HMMR	0	0.728849784823795	0.576	0.039	0
3	KIF2C	0	0.722190788985464	0.629	0.02	0
3	RAD51AP1	0	0.711899423791244	0.643	0.088	0
3	GTSE1	0	0.707453507747487	0.636	0.015	0
3	SPC25	0	0.705187493844224	0.621	0.026	0
3	HIST1H3B	0	0.701794391114174	0.287	0.019	0
3	ZWINT	0	0.69978708588075	0.679	0.107	0
3	LMNB1	0	0.699559149165028	0.794	0.275	0
3	CENPW	0	0.693804954134068	0.692	0.105	0
3	CENPU	0	0.687177463049569	0.717	0.125	0
3	KIFC1	0	0.685917161876549	0.629	0.03	0
3	NCAPG	0	0.675457040420305	0.642	0.042	0
3	BUB3	0	0.672834167022848	0.789	0.369	0
3	KIF22	0	0.661324985472094	0.692	0.139	0
3	CENPK	0	0.658166612950564	0.679	0.13	0
3	KIF4A	0	0.653464313540528	0.601	0.024	0
3	MZT1	0	0.651424235149076	0.79	0.359	0
3	DEPDC1B	0	0.635515784359539	0.621	0.051	0
3	PSRC1	0	0.630773461558571	0.549	0.039	0
3	HNRNPA2B1	0	0.63045553919948	0.981	0.943	0
3	KIF11	0	0.629073233351761	0.576	0.057	0
3	CASC5	0	0.620171479325947	0.592	0.026	0
3	TUBB6	0	0.607307439840138	0.585	0.139	0
3	FBXO5	0	0.595426142618831	0.624	0.132	0
3	C21orf58	0	0.590817864537751	0.641	0.122	0
3	CCDC34	0	0.585101734480008	0.779	0.352	0
3	DDX39A	0	0.579334416344241	0.77	0.305	0
3	HIST1H2AG	0	0.570071977207572	0.278	0.041	0
3	PRR11	0	0.564914970883606	0.58	0.05	0
3	MND1	0	0.564078646266517	0.605	0.064	0
3	CDCA4	0	0.563673856825713	0.653	0.166	0
3	TROAP	0	0.561820761716158	0.494	0.015	0
3	CDCA5	0	0.553855956250762	0.557	0.038	0
3	ORC6	0	0.551541296210474	0.663	0.183	0
3	HIST1H2AJ	0	0.541994180364147	0.236	0.016	0
3	HIST1H2AL	0	0.535257717317613	0.238	0.016	0
3	CDCA2	0	0.531140060134796	0.521	0.015	0
3	FOXM1	0	0.52559956868765	0.587	0.028	0
3	OIP5	0	0.522138372913511	0.58	0.048	0
3	BUB1B	0	0.521103179327358	0.519	0.027	0
3	PIF1	0	0.517953500264377	0.317	0.008	0
3	BUB1	0	0.511928176260184	0.485	0.014	0
3	RNASEH2A	2.12480693926394e-307	0.533372895283732	0.661	0.227	6.95619295776229e-303
3	ARL6IP1	2.07804391819977e-300	1.2211333614783	0.883	0.646	6.80310017940242e-296
3	RAN	1.87178004591396e-296	0.586644893762858	0.956	0.869	6.12783351431313e-292
3	DHFR	2.07972334273125e-288	0.505732907085201	0.636	0.224	6.80859827943356e-284
3	HIST1H1E	3.40427159464856e-288	0.70083025867221	0.443	0.12	1.11449043465605e-283
3	HIST2H2AC	1.4150626658732e-266	0.830956453018195	0.467	0.139	4.63263215553568e-262
3	TUBB	5.51573885346402e-241	0.575698260779909	0.97	0.931	1.80574258584705e-236
3	TMSB15A	5.55106455964769e-229	0.510787858181277	0.743	0.329	1.81730751553746e-224
3	HN1	4.06677127330487e-212	0.57489995626895	0.916	0.699	1.33137957945455e-207
3	H1FX	8.03992067623086e-207	0.766535053865975	0.767	0.432	2.63210923098446e-202
3	LSM5	5.63089548677138e-206	0.570072693126514	0.893	0.672	1.84344256445921e-201
3	HP1BP3	1.69553145224733e-195	0.530337648526538	0.862	0.602	5.5508308683673e-191
3	ANP32B	6.19572105870781e-194	0.504516460158237	0.9	0.718	2.02835516019976e-189
3	ILF2	4.94250760679893e-187	0.505769679064344	0.911	0.719	1.61807814031383e-182
4	STMN2	0	3.23572392085684	0.891	0.032	0
4	MEG3	0	2.4818206673862	0.809	0.13	0
4	GAP43	0	2.2771876117876	0.729	0.043	0
4	RTN1	0	2.19402718593622	0.855	0.26	0
4	STMN4	0	1.97900696854372	0.745	0.05	0
4	MLLT11	0	1.9405759050889	0.895	0.461	0
4	SOX4	0	1.8769659922428	0.985	0.76	0
4	UCHL1	0	1.82020640820442	0.885	0.383	0
4	ELAVL4	0	1.78513874285783	0.787	0.114	0
4	TAGLN3	0	1.60321290974967	0.812	0.289	0
4	SCG3	0	1.5938827731615	0.786	0.047	0
4	STMN1	0	1.52153802396572	0.982	0.95	0
4	NSG1	0	1.51011436388817	0.635	0.039	0
4	CRABP1	0	1.48429608489076	0.197	0.011	0
4	TUBA1A	0	1.47795948661377	0.997	0.986	0
4	ENC1	0	1.45732928451661	0.738	0.367	0
4	LHX9	0	1.45473177987024	0.497	0.041	0
4	DCX	0	1.43108474774247	0.562	0.018	0
4	MIAT	0	1.42644809744276	0.743	0.132	0
4	SOX11	0	1.42485361687581	0.922	0.677	0
4	ELAVL3	0	1.4005269500233	0.697	0.061	0
4	KLHL35	0	1.39328066575108	0.421	0.035	0
4	GNG3	0	1.39299642175829	0.64	0.101	0
4	NREP	0	1.38898264410077	0.805	0.394	0
4	TUBB2A	0	1.38732564053596	0.917	0.66	0
4	APLP1	0	1.35540016499822	0.783	0.287	0
4	TUBB2B	0	1.34125644944609	0.979	0.954	0
4	CRMP1	0	1.3386566583898	0.723	0.168	0
4	TUBB	0	1.32986275939618	0.98	0.931	0
4	BEX1	0	1.27713818354351	0.812	0.32	0
4	KIF5C	0	1.26693958602585	0.647	0.125	0
4	MAPT	0	1.2198456073527	0.62	0.067	0
4	NSG2	0	1.19845653631146	0.565	0.021	0
4	NCAM1	0	1.17907782924323	0.679	0.178	0
4	TERF2IP	0	1.17486096162192	0.901	0.737	0
4	NHLH1	0	1.15124749436173	0.386	0.029	0
4	HN1	0	1.1362791633131	0.88	0.706	0
4	NRXN1	0	1.13130211966333	0.65	0.194	0
4	CACNA2D1	0	1.12898394825555	0.528	0.096	0
4	MAP1B	0	1.1278899778556	0.99	0.931	0
4	CPE	0	1.12532845623691	0.87	0.523	0
4	CBLN2	0	1.10926990441856	0.444	0.049	0
4	MARCKSL1	0	1.10794116943906	0.963	0.868	0
4	DPYSL3	0	1.09827559145087	0.748	0.347	0
4	PCSK1N	0	1.0934455855644	0.899	0.659	0
4	ELAVL2	0	1.06979360504733	0.447	0.07	0
4	MAP2	0	1.06719936797092	0.877	0.665	0
4	SYT1	0	1.05696733527466	0.452	0.066	0
4	THSD7A	0	1.05312892768963	0.558	0.167	0
4	NRN1	0	1.01161555409134	0.385	0.015	0
4	OLFM1	0	1.0091756182124	0.491	0.123	0
4	MYT1L	0	0.99676132899934	0.471	0.014	0
4	GRIA2	0	0.983459328786279	0.413	0.036	0
4	CHGB	0	0.975554403897365	0.544	0.087	0
4	NHLH2	0	0.964858354523028	0.3	0.007	0
4	INSM1	0	0.962282770176518	0.478	0.096	0
4	FXYD6	0	0.943499850379792	0.586	0.159	0
4	PAK3	0	0.940486290326325	0.499	0.051	0
4	GPC2	0	0.887524954219183	0.485	0.119	0
4	RNF165	0	0.825031026505971	0.429	0.043	0
4	SYP	0	0.806416063175915	0.458	0.099	0
4	CAMK4	0	0.802055849904961	0.417	0.079	0
4	DNER	0	0.788882624645194	0.339	0.032	0
4	ST18	0	0.75600712585425	0.336	0.02	0
4	FAM57B	0	0.714523820593994	0.382	0.042	0
4	NXPH4	0	0.712678828216974	0.292	0.013	0
4	ATP1A3	0	0.676631988019059	0.319	0.016	0
4	SRRM3	0	0.669315794903326	0.355	0.038	0
4	RAB3A	0	0.659099471955485	0.364	0.042	0
4	PPFIA2	0	0.638991894488496	0.326	0.025	0
4	INA	0	0.630772249158596	0.267	0.008	0
4	EPHB1	0	0.625675313035392	0.298	0.041	0
4	SLC17A6	0	0.601671326852445	0.277	0.005	0
4	NEUROD1	0	0.591182260779431	0.224	0.011	0
4	SRRM4	0	0.563350464918541	0.272	0.014	0
4	CELF3	0	0.556761115227761	0.315	0.013	0
4	ACTL6B	0	0.551754649181876	0.3	0.011	0
4	GDAP1L1	0	0.52950683476652	0.287	0.013	0
4	CADPS	0	0.524571903804639	0.24	0.017	0
4	SNAP25	0	0.519154592129323	0.267	0.02	0
4	ATCAY	0	0.508545608745219	0.31	0.035	0
4	CHGA	0	0.506749616615752	0.248	0.013	0
4	MIR7-3HG	0	0.502611982930449	0.219	0.018	0
4	TTC3	3.01817949822969e-296	0.819087582616875	0.944	0.842	9.88091604130434e-292
4	TMSB10	5.33770381132946e-296	1.13064638504508	0.953	0.912	1.74745747375304e-291
4	NOVA1	4.65311844823685e-294	1.07311691012859	0.882	0.709	1.52333791758378e-289
4	ROBO2	1.13345477542713e-291	0.545494543988866	0.246	0.028	3.71070424379332e-287
4	CELF4	1.94429849629176e-291	0.666858693920253	0.302	0.046	6.36524441715996e-287
4	TMSB4X	2.60069804441528e-287	0.97653573577886	0.901	0.63	8.51416525780673e-283
4	SH3BP5	3.14860329805298e-284	0.62943309596907	0.345	0.063	1.03078974771659e-279
4	CD200	1.32398477128542e-282	0.795174986807847	0.469	0.127	4.33446134423421e-278
4	TSPAN13	6.86636952271198e-277	0.851048971115239	0.555	0.189	2.24791205434545e-272
4	TSPAN7	3.65035315736391e-274	0.844273307379211	0.437	0.108	1.1950526166578e-269
4	C4orf48	1.78152247042941e-272	1.07923457483165	0.784	0.533	5.83234826369181e-268
4	TUBB4A	7.78771267567999e-264	0.553871135182461	0.321	0.059	2.54954137576412e-259
4	BASP1	1.27639265131472e-260	1.53980741374078	0.797	0.59	4.17865426187415e-256
4	KLC1	7.46663419503545e-259	1.04688854999321	0.731	0.43	2.44442670277071e-254
4	CCNI	2.21793336818584e-252	0.800387377622167	0.911	0.928	7.2610702607668e-248
4	GADD45G	5.74869904337301e-242	0.604169255376936	0.483	0.13	1.88200909281946e-237
4	STARD4-AS1	3.00582275488883e-234	0.825655886612473	0.473	0.15	9.84046253495506e-230
4	CADM2	3.83717245880062e-232	0.974301537962103	0.519	0.186	1.25621351956215e-227
4	TSC22D1	1.34452782840881e-229	1.05746357242402	0.865	0.711	4.40171520464475e-225
4	FNBP1L	1.53446816384599e-222	0.887942178776542	0.751	0.513	5.023541874799e-218
4	IGFBPL1	1.36071197473412e-217	0.522358943383916	0.326	0.07	4.45469886288456e-213
4	PODXL2	2.32893626734105e-214	0.881543174834549	0.623	0.318	7.62447155202112e-210
4	ACTB	8.33230158626383e-211	0.62287491548752	0.978	0.972	2.72782889331105e-206
4	RAB33A	4.93464340799001e-202	0.515471163774749	0.331	0.08	1.61550355890777e-197
4	RTN4	1.89203760808683e-194	0.694888573960662	0.909	0.842	6.19415272135467e-190
4	YWHAQ	7.66993253315987e-190	0.617319037403185	0.886	0.85	2.51098251270588e-185
4	SYNPR	6.90807275348442e-187	0.519766337073945	0.194	0.028	2.26156485803573e-182
4	CDK5R1	3.71243427670035e-186	0.666384555233318	0.392	0.125	1.21537673350616e-181
4	UBE2E3	3.90688536412681e-186	0.837919300243902	0.826	0.764	1.27903613050784e-181
4	RTN3	9.73339926680344e-182	0.549584972403005	0.952	0.872	3.18652025196611e-177
4	KIAA1107	2.41796924184281e-179	0.622803201586748	0.287	0.067	7.91594770394499e-175
4	LINC00966	9.12506440238281e-178	0.822892105064038	0.477	0.194	2.98736358405208e-173
4	MAPK10	1.49268423204849e-175	0.740077521252839	0.444	0.168	4.88674963888034e-171
4	NEFM	3.37463768276339e-175	0.514500607500021	0.194	0.03	1.10478888458308e-170
4	EIF4G2	2.08545121776491e-173	0.635185908706749	0.865	0.79	6.82735019671877e-169
4	GDI1	1.9575288877462e-170	0.76451089807972	0.625	0.371	6.40855807270351e-166
4	KALRN	1.5116961870312e-169	0.548535776335472	0.304	0.078	4.94899097710273e-165
4	CXXC5	1.96740298376184e-167	0.629030742575367	0.286	0.069	6.44088388823952e-163
4	ENO2	8.11555927882971e-166	0.746597442243778	0.57	0.293	2.65687179670327e-161
4	STMN3	2.20827514022721e-164	0.720555248734517	0.538	0.261	7.22945115407585e-160
4	ZC2HC1A	4.90805079884151e-164	0.662980271342634	0.449	0.182	1.60679767052473e-159
4	RBFOX2	1.33523905873172e-163	0.741043628361961	0.496	0.226	4.37130563047591e-159
4	TFAP2B	2.44120273984322e-162	0.604524864840368	0.149	0.018	7.99200952969874e-158
4	CXADR	8.60981659910024e-161	0.827451266310431	0.65	0.401	2.81868175821344e-156
4	SOBP	5.65588497169997e-159	0.564947700626669	0.308	0.086	1.85162362203514e-154
4	SCG5	7.40662876923409e-158	0.712438120898731	0.792	0.596	2.42478212647185e-153
4	FEZ1	4.91302714364976e-157	0.881807376103201	0.715	0.535	1.60842682628806e-152
4	RUFY3	5.16394171613865e-157	0.698576664516829	0.509	0.243	1.69057123902947e-152
4	ATAT1	1.39977780473096e-156	0.810374092251123	0.551	0.293	4.58259257712821e-152
4	PKIA	1.62211014669682e-153	0.717412807271277	0.442	0.19	5.31046419825606e-149
4	ANK3	2.13375432825098e-153	0.508471727641015	0.223	0.046	6.98548491982807e-149
4	POU3F1	1.70107975073001e-152	1.24676395742721	0.299	0.084	5.56899488793989e-148
4	TMEM35	7.37789056312739e-150	0.512682280303772	0.311	0.091	2.41537381255665e-145
4	PRDX2	3.57586009357357e-149	0.52350253866463	0.892	0.845	1.17066507743412e-144
4	FSCN1	1.88095129142158e-148	0.753443365263426	0.628	0.406	6.15785833785597e-144
4	COX7A2	2.14978578573096e-147	0.604416163060178	0.88	0.899	7.03796870532603e-143
4	CEP170	7.84388212532417e-144	0.7422626672159	0.571	0.336	2.56793013018863e-139
4	MEX3A	2.88693586036964e-142	0.711381795456483	0.634	0.417	9.45125061967812e-138
4	DAAM1	3.60480370832889e-142	0.757474389070141	0.543	0.286	1.18014063803271e-137
4	PCDH17	6.84876812177503e-142	0.659132397050461	0.337	0.109	2.24214970770671e-137
4	MAPRE3	2.99989636882228e-141	0.504231159327068	0.348	0.119	9.82106073225038e-137
4	SBK1	5.01309469570603e-141	0.586934287658229	0.367	0.135	1.64118694148024e-136
4	GSTA4	1.09933141341948e-138	0.708408535153763	0.709	0.575	3.5989911812527e-134
4	CALM1	2.73316990521407e-137	0.693021830367341	0.861	0.802	8.94785163568981e-133
4	DPYSL2	7.99495358068849e-137	0.707922129480159	0.57	0.333	2.6173879032458e-132
4	KIF5A	1.52077673108985e-136	0.532612142550688	0.262	0.069	4.97871886224196e-132
4	CHD7	7.13862012312637e-133	0.739858965980256	0.534	0.295	2.33704145590911e-128
4	ZBTB20	1.48689629613975e-132	0.806302580498722	0.61	0.389	4.86780109430231e-128
4	DLX6-AS1	1.91512348861735e-131	1.41605531484279	0.115	0.013	6.26973127703548e-127
4	GDAP1	4.24883318051472e-131	0.656689067787722	0.448	0.208	1.39098300663691e-126
4	CAMK2N1	3.42437206654157e-129	0.539451662739962	0.2	0.042	1.12107092714438e-124
4	SEZ6	4.3006359317869e-129	0.511993663049473	0.229	0.056	1.4079421913484e-124
4	DTD1	6.8434551576672e-127	0.701175529389432	0.581	0.38	2.24041034951709e-122
4	ATP6V0B	2.4264823920826e-124	0.625309751153552	0.748	0.658	7.94381805520002e-120
4	MAP6	2.64726957095189e-124	0.758377254739398	0.481	0.252	8.6666311213823e-120
4	TMSB15A	4.14309199077419e-123	0.734098483938972	0.587	0.349	1.35636545593966e-118
4	NELL2	7.25168267301845e-123	0.705728017957811	0.395	0.16	2.37405587349278e-118
4	HDAC2	1.46933768921215e-122	0.617329887491563	0.748	0.65	4.81031772694273e-118
4	MARCKS	3.05300982698902e-122	0.663298228087965	0.92	0.894	9.99494357159664e-118
4	MLLT4	7.10374619057671e-122	0.702948714416605	0.453	0.223	2.325624427871e-117
4	NKAIN3	1.03751143358414e-121	0.698469067366653	0.402	0.165	3.39660493126777e-117
4	YWHAB	2.08610405734835e-121	0.619993172080029	0.754	0.672	6.82948746294702e-117
4	DBN1	3.73317313144198e-121	0.662233334387797	0.664	0.5	1.22216621977148e-116
4	DNAJB6	5.31222371247337e-120	0.614968590184748	0.741	0.647	1.73911579898953e-115
4	CCDC112	2.95930206875793e-119	0.663456461413932	0.527	0.31	9.68816311269971e-115
4	LINC00599	1.78288046955514e-118	0.539597229096431	0.297	0.098	5.83679408122963e-114
4	PTMS	2.21603343492148e-118	0.502817836619358	0.91	0.894	7.25485025924593e-114
4	MALAT1	4.01085646824551e-118	0.501102231751909	0.996	0.996	1.31307419057422e-113
4	CSRNP3	2.26079786898e-117	0.698587277136558	0.455	0.229	7.40140006346672e-113
4	ROBO1	2.17377655316927e-115	0.670537255588397	0.435	0.21	7.11650967976557e-111
4	AKAP9	1.67298927883695e-114	0.589575418034843	0.811	0.732	5.4770323010564e-110
4	ZNF821	1.2716668508297e-112	0.560279281710687	0.419	0.199	4.16318293624628e-108
4	CITED2	2.91987785258812e-112	0.841730649800148	0.561	0.343	9.55909611380299e-108
4	TMEM57	7.27051684069677e-110	0.579102254088596	0.395	0.181	2.38022180330731e-105
4	VAMP2	1.89199541927406e-108	0.577364393836502	0.769	0.75	6.1940146036194e-104
4	RIC3	5.24884487749557e-108	1.15104414686206	0.608	0.415	1.7183668359945e-103
4	DNAJA1	2.67928647067695e-107	0.515737658750503	0.841	0.783	8.7714480477022e-103
4	KIFAP3	2.83691589638035e-107	0.617866072600693	0.554	0.358	9.28749526157e-103
4	DYNC1I2	2.02090089738559e-106	0.583569335747062	0.757	0.689	6.61602535786094e-102
4	CALB2	2.61135785773907e-106	0.697159743710955	0.267	0.085	8.54906335466616e-102
4	PAFAH1B3	4.58733928599225e-105	0.553123678141816	0.749	0.671	1.50180313544814e-100
4	YWHAG	2.13927009326775e-104	0.624676281662434	0.537	0.348	7.00354243133998e-100
4	GPM6A	2.93393061917062e-104	0.79671613421243	0.639	0.484	9.60510206104078e-100
4	APP	5.51265622244401e-103	0.650075335601808	0.771	0.685	1.80473339410372e-98
4	ERV3-1	3.78301718684439e-102	0.612794143108273	0.506	0.299	1.23848416662912e-97
4	PCMT1	3.96919207713727e-102	0.636999948452541	0.683	0.583	1.2994341022132e-97
4	SERTAD4	6.0714662899682e-101	0.630298433653467	0.473	0.257	1.98767663400979e-96
4	BICD1	7.58231248140527e-99	0.626470145846066	0.412	0.208	2.48229746016246e-94
4	RP4-665J23.1	8.7072868535068e-98	0.520534184195635	0.326	0.133	2.85059157010106e-93
4	GNG2	2.47394641223887e-96	0.528056704998918	0.369	0.171	8.09920576438761e-92
4	MEX3B	4.32425178575748e-96	0.537237088224895	0.342	0.15	1.41567354962129e-91
4	CALM3	6.96052497061895e-94	0.549149357890625	0.728	0.689	2.27873666488123e-89
4	DRAXIN	1.05239912444408e-93	0.683418567520726	0.39	0.187	3.44534425360503e-89
4	LUC7L3	4.80047492971202e-93	0.501841346759387	0.869	0.864	1.57157948248912e-88
4	PRMT2	5.42689506937602e-93	0.585165023319491	0.587	0.417	1.77665690781232e-88
4	TTLL7	1.09653857328613e-92	0.604274784862284	0.469	0.27	3.58984798122413e-88
4	ING4	2.37955572641372e-92	0.597101223687253	0.576	0.417	7.79018953713325e-88
4	LHX2	6.46707449000512e-92	0.697699233346899	0.247	0.083	2.11719084653788e-87
4	C14orf132	1.20865328469341e-91	0.593602224640275	0.404	0.21	3.95688912342929e-87
4	RERE	4.26339345913942e-91	0.594629779191668	0.501	0.318	1.39574975065306e-86
4	CCDC28B	4.96897729539026e-91	0.555758225072659	0.445	0.247	1.62674378696486e-86
4	KMT2E	1.44789899458488e-90	0.568186010727049	0.719	0.657	4.74013172847198e-86
4	DYNC1H1	3.23938986476744e-90	0.611617822217918	0.68	0.586	1.06051145392756e-85
4	DLX5	4.32345912658555e-87	0.680119985341211	0.209	0.063	1.41541404886158e-82
4	MAB21L1	4.47908590305256e-85	0.596084750566448	0.237	0.081	1.46636314294135e-80
4	RSF1	1.1344672903963e-84	0.518923709920906	0.738	0.673	3.7140190152994e-80
4	GLCCI1	1.47769244072478e-84	0.618528067201402	0.351	0.165	4.83766951244479e-80
4	BEX2	6.48057052497638e-84	0.658326733947607	0.564	0.401	2.12160917846677e-79
4	FBXW7	2.38585937636414e-83	0.693432026918182	0.43	0.246	7.81082642634093e-79
4	RTF1	7.45176436431924e-83	0.530101097231454	0.736	0.677	2.43955861759083e-78
4	AMER2	8.30762705926741e-83	0.526698040882252	0.321	0.139	2.71975094666296e-78
4	OCIAD2	2.24340913217108e-80	0.598459388356267	0.534	0.377	7.34447281690168e-76
4	RPAIN	1.39999594287473e-79	0.528265933772617	0.69	0.645	4.58330671778329e-75
4	PHF14	1.52947779142236e-78	0.532860900838476	0.777	0.754	5.00720439355852e-74
4	KIF1A	3.3548297729026e-78	0.61503293401437	0.455	0.279	1.09830417105285e-73
4	IFI44	5.83326574259184e-78	0.599877242137369	0.302	0.136	1.90969453880972e-73
4	CHD9	1.00877302634165e-76	0.51970685978869	0.761	0.713	3.30252113363728e-72
4	AC004158.3	8.42542638077817e-76	0.627492260291519	0.388	0.212	2.75831608853916e-71
4	NNAT	8.56823917571738e-76	0.508001710244351	0.792	0.586	2.80507014134636e-71
4	VDAC3	1.32527343084663e-74	0.535465482243898	0.659	0.593	4.33868015790569e-70
4	C1QTNF4	6.33305352695343e-74	0.561818963555733	0.463	0.284	2.07331506365401e-69
4	CCDC88A	1.04067930172526e-73	0.597275761978501	0.55	0.414	3.40697589798816e-69
4	ZFHX3	1.20486367935633e-70	0.675909007391098	0.507	0.358	3.94448271347675e-66
4	RND3	1.45009050029008e-70	0.990082906672971	0.566	0.436	4.74730627984966e-66
4	SMARCA4	1.84850150407073e-70	0.554203670022927	0.573	0.462	6.05162422402674e-66
4	TPBG	3.9057218163665e-70	0.502558393762473	0.291	0.127	1.27865520824206e-65
4	CCDC90B	2.06685660726512e-69	0.521171674936398	0.561	0.439	6.76647516086455e-65
4	TRIM2	2.66138820339976e-69	0.56739772429731	0.447	0.288	8.71285270029012e-65
4	2006-09-01	1.67002611326043e-68	0.574853480985694	0.312	0.153	5.46733148959198e-64
4	LMO1	9.94382846600203e-68	0.561113576076209	0.244	0.097	3.25541056319974e-63
4	RGMB	4.18127127642546e-67	0.665591802606027	0.372	0.214	1.36886459047617e-62
4	ACOT7	1.06253015643226e-65	0.566832151429478	0.401	0.249	3.47851122612793e-61
4	YWHAH	2.77489156502279e-65	0.575841005401566	0.468	0.324	9.08444000557162e-61
4	SCN3A	3.6513322182601e-60	0.519523807922224	0.366	0.214	1.19537314161399e-55
4	NFIB	5.16688573893215e-60	0.648996799875112	0.794	0.843	1.69153505321161e-55
4	MAP1LC3A	2.19936576522825e-59	0.513440123680197	0.541	0.42	7.20028364220424e-55
4	AP1S1	3.53993663506228e-59	0.520679788504099	0.522	0.421	1.15890445558669e-54
4	PJA1	4.01900361885108e-59	0.501821696412539	0.557	0.444	1.31574140473946e-54
4	CADM1	1.97572984241365e-58	0.676825997759459	0.596	0.519	6.46814435809382e-54
4	PBX1	4.05316109337913e-57	0.585539287468276	0.596	0.502	1.32692387875046e-52
4	POU3F3	1.22846761047865e-55	0.537743313445843	0.435	0.306	4.021757263185e-51
4	CARHSP1	4.55302048495625e-55	0.584134879857258	0.527	0.421	1.49056784636498e-50
4	CLASP2	8.145557759701e-55	0.507312899279304	0.424	0.285	2.66669269937092e-50
4	CDKN1C	2.54497907319693e-53	0.94918849180618	0.356	0.218	8.33175248983212e-49
4	PLD3	1.4891814911293e-52	0.552308710307483	0.53	0.453	4.8752823656591e-48
4	EVL	3.83125071442723e-52	0.649735091879507	0.478	0.379	1.25427485888919e-47
4	MYCBP2	5.02119521452004e-52	0.505871894467863	0.4	0.269	1.64383888932957e-47
4	ZNF704	1.00049685318147e-49	0.555857369779636	0.354	0.223	3.27542659794551e-45
4	2006-03-01	1.37853617313749e-44	0.55125252871769	0.563	0.517	4.51305172361752e-40
4	LINC01158	3.18449218797797e-40	0.548803115191133	0.436	0.331	1.04253905250023e-35
4	PCP4	5.98626097897701e-39	0.585940961783893	0.348	0.206	1.95978211929749e-34
4	LSAMP	3.69923637984945e-36	0.516810350224557	0.376	0.266	1.21105600603511e-31
4	SYT4	3.97665594415646e-34	0.500815685530128	0.46	0.335	1.30187762299794e-29
4	PPP1R14B	7.04320929638602e-34	0.501135034475916	0.493	0.423	2.30580585945086e-29
4	PLK2	7.46839837012848e-33	0.522219965695627	0.518	0.42	2.44500425841266e-28
4	PBX3	4.2038286341627e-32	0.607781796062924	0.262	0.163	1.37624941825219e-27
4	LPPR3	7.62370898202668e-31	0.611514060463851	0.279	0.186	2.4958498465359e-26
4	TCF12	2.88819870016002e-29	0.513007627893987	0.398	0.32	9.45538490458386e-25
4	ZNF462	2.10556809991351e-24	0.507978143470071	0.434	0.375	6.89320884549684e-20
4	KCNQ1OT1	9.27103232288154e-22	0.573394901741874	0.565	0.548	3.03515056186496e-17
4	PEG10	5.77831764282183e-17	0.644589420487099	0.614	0.642	1.89170562990701e-12
4	PTPRS	6.0585894132579e-17	0.525547219419314	0.483	0.441	1.98346100211237e-12
4	CTNNB1	7.90454878864615e-08	0.532349373988503	0.586	0.626	0.00258779118242698
5	ADM	4.52675794036824e-207	0.611527315988255	0.207	0.026	1.48197001451775e-202
5	BNIP3	9.9622221712273e-156	0.957031083377287	0.521	0.23	3.26143229441639e-151
5	ALDOA	3.85986262816696e-108	0.994091727284911	0.785	0.786	1.2636418272093e-103
5	TNFRSF12A	3.99003193175299e-99	0.765699247703824	0.39	0.158	1.30625665381729e-94
5	PGK1	8.11447561168371e-97	0.980389167441176	0.732	0.687	2.65651702575301e-92
5	FAM162A	3.46596193919369e-90	0.864942978017528	0.642	0.52	1.13468661965323e-85
5	GAPDH	1.01431167289793e-82	0.802128228501947	0.953	0.976	3.32065355473326e-78
5	ENO1	8.4682403776371e-82	0.755882972909909	0.831	0.86	2.77233253483083e-77
5	VEGFA	2.28317671028382e-78	0.51673943622692	0.301	0.12	7.47466391412718e-74
5	ERO1L	3.00366778417258e-74	0.556284212310105	0.328	0.145	9.83340759182421e-70
5	FTL	1.32031963807438e-68	0.775817227239782	0.949	0.98	4.32246243112789e-64
5	GADD45A	8.26056835887137e-42	0.588686885220951	0.278	0.139	2.70434486932731e-37
5	ENO2	1.81827962306463e-34	0.51171249296378	0.434	0.304	5.95268382998898e-30
5	LMNA	1.46493436242791e-31	0.611500181501196	0.494	0.392	4.7959021157165e-27
5	HMGA1	6.06540973838154e-27	0.758959039183319	0.41	0.311	1.98569384015135e-22
5	DDIT3	2.32512628544382e-13	0.562334205267647	0.361	0.301	7.61199843328598e-09
5	DDIT4	2.04928659566757e-11	0.584767215777397	0.335	0.273	6.7089544568965e-07
5	SLC3A2	2.57492080625336e-11	0.512760029218752	0.58	0.595	8.42977573551225e-07
5	TIMP1	3.89540882479351e-10	0.893028819452868	0.15	0.095	1.2752789410609e-05
5	NEAT1	2.45095185824376e-07	0.515845120549826	0.451	0.415	0.00802392619351844
6	GADD45G	0	2.36943689349427	0.869	0.117	0
6	HES6	0	2.27725943258545	0.965	0.325	0
6	DLL3	0	2.05703023260517	0.863	0.175	0
6	TAGLN3	0	1.89932889822661	0.833	0.299	0
6	SOX4	0	1.43657097047671	0.994	0.764	0
6	INSM1	0	0.887039192748544	0.583	0.098	0
6	SCG3	0	0.848460642577224	0.479	0.078	0
6	CACNA2D1	0	0.818099310851978	0.547	0.104	0
6	PAK3	0	0.751957131942468	0.493	0.06	0
6	BHLHE22	0	0.689977137372306	0.372	0.029	0
6	GNB3	0	0.666499565264074	0.329	0.033	0
6	GPC2	0	0.648966367831052	0.562	0.123	0
6	TMEM2	1.99167151550191e-302	0.51924697466254	0.292	0.031	6.52033420745014e-298
6	MIAT	3.84712186234285e-295	1.34034809424649	0.594	0.152	1.2594707552938e-290
6	NHLH1	1.62222797198923e-284	0.871744468235847	0.32	0.039	5.31084993469833e-280
6	ASCL1	5.69274958733118e-274	1.45403380540203	0.833	0.408	1.86369235990048e-269
6	ST18	3.62726371959604e-272	0.565054598576077	0.275	0.029	1.18749359652135e-267
6	GLCCI1	1.29644046926232e-271	0.876300655899409	0.58	0.157	4.24428680827097e-267
6	RHOBTB3	1.1161394238682e-269	0.985772981337097	0.848	0.406	3.6540172458597e-265
6	CHD7	5.92885716780182e-257	0.787567647222505	0.741	0.289	1.94098925959496e-252
6	TAL2	1.16747585305773e-249	0.959544081279671	0.367	0.063	3.8220824477404e-245
6	SOX11	1.25222924993812e-241	1.08780203723806	0.974	0.679	4.09954811844741e-237
6	DLX5	3.15027333727922e-231	0.854410783825275	0.344	0.059	1.03133648515847e-226
6	CBLN2	1.49687063745577e-226	0.664290096170896	0.356	0.062	4.90045509290271e-222
6	CHGB	9.01477068074104e-219	0.526969528554341	0.449	0.101	2.951255625461e-214
6	MIR7-3HG	2.67842045964234e-202	0.51592324932781	0.208	0.023	8.76861290077709e-198
6	FBXW7	3.00628965110779e-201	0.778662821908814	0.64	0.238	9.84199105979667e-197
6	ELAVL3	2.0826586513927e-200	0.504682028230312	0.414	0.089	6.81820789292943e-196
6	ELAVL4	8.37555458884442e-193	0.911890224870835	0.503	0.143	2.74198906129589e-188
6	NNAT	9.95982250778116e-189	1.31985058902172	0.887	0.585	3.2606466925974e-184
6	MAP2	4.28129522487731e-174	0.852953131075381	0.903	0.668	1.40161043072033e-169
6	BEX1	5.80010826165483e-174	0.696965088125857	0.747	0.333	1.89883944270056e-169
6	RCOR2	3.24448780344171e-172	0.580417512078362	0.433	0.123	1.06218041709075e-167
6	MARCKSL1	2.7892856476299e-167	0.615814924489752	0.984	0.868	9.13156335321076e-163
6	MAP6	1.04772468022676e-161	0.689045503354457	0.6	0.251	3.43004105812636e-157
6	RTN3	1.29758279435039e-160	0.601383024967622	0.985	0.872	4.2480265521443e-156
6	LINC01158	1.70726509560631e-158	0.84607944934757	0.666	0.321	5.58924446999595e-154
6	PHC2	3.10103437885013e-153	0.960709376996463	0.555	0.234	1.01521663494796e-148
6	ENC1	5.83292943861145e-152	0.79062156212589	0.727	0.375	1.90958443961261e-147
6	TERF2IP	2.39967696285754e-151	0.620815872451242	0.929	0.738	7.85606244100303e-147
6	TNC	6.64905646170025e-150	0.557311894878638	0.237	0.041	2.17676810443143e-145
6	CCNG2	2.39826488294611e-146	0.580277275578854	0.522	0.199	7.85143957378897e-142
6	DLL1	9.809091183572e-141	0.679347870775497	0.511	0.195	3.2113002716778e-136
6	SRM	8.49548198751665e-137	1.01934501573319	0.751	0.502	2.7812508930732e-132
6	FAM60A	1.28911170285366e-136	0.636372926410475	0.716	0.406	4.22029389280231e-132
6	MLLT4	1.43206858398614e-133	0.523884552973273	0.541	0.223	4.68830613025383e-129
6	C14orf132	3.56694251515698e-132	0.567422329933811	0.517	0.208	1.16774564061209e-127
6	TUBA1A	1.08514781373738e-127	0.608269778674445	1	0.986	3.55255691261342e-123
6	SLC6A8	4.66131545192023e-124	0.680821696088743	0.597	0.289	1.52602145264964e-119
6	TRIM2	9.23275148715146e-124	0.629872349434963	0.588	0.283	3.02261818186364e-119
6	LMO1	1.54301851796548e-121	0.605024100647872	0.336	0.096	5.05153402411538e-117
6	NREP	4.03495527327489e-121	0.534426533326253	0.728	0.407	1.32096365736473e-116
6	MARCKS	1.08649816864773e-120	0.583153897331871	0.971	0.892	3.55697770451895e-116
6	STARD4-AS1	3.14697156543479e-120	0.514764617075827	0.446	0.158	1.03025555109204e-115
6	TTC3	7.51838593779508e-114	0.551253780899375	0.942	0.844	2.46136918831535e-109
6	RBPJ	4.35572986404529e-112	0.584792776566635	0.766	0.514	1.42597884289115e-107
6	MLLT11	2.3382996930446e-111	0.642555083792645	0.757	0.477	7.65512553508941e-107
6	HN1	1.52419335261451e-105	0.516183337693962	0.91	0.708	4.98990419778938e-101
6	ZBTB20	1.17738367910002e-100	0.577594451293356	0.679	0.39	3.85451868863766e-96
6	CORO1C	8.44030956505229e-100	0.540549202824038	0.606	0.331	2.76318854540682e-95
6	TMEM38B	2.10489705533304e-99	0.693780717366974	0.525	0.257	6.89101197974932e-95
6	TCF12	2.68021290984598e-99	0.645342036710383	0.577	0.312	8.77448102425377e-95
6	MEX3A	4.35114026356366e-99	0.512007556079604	0.688	0.419	1.42447629948547e-94
6	RPAIN	4.47437837030423e-94	0.523965509	0.812	0.64	1.4648219908702e-89
6	DPYSL3	4.28538316041983e-93	0.673157433762656	0.638	0.361	1.40294873905824e-88
6	JAG1	8.46036766087163e-93	0.716815548239712	0.402	0.165	2.76975516481615e-88
6	THSD7A	1.79859459542818e-92	0.511457288294559	0.436	0.182	5.88823898651279e-88
6	MEST	3.33000432128714e-91	0.721888239958228	0.806	0.607	1.09017681470298e-86
6	CPE	1.84529189211431e-90	0.584272027765102	0.792	0.534	6.04111659640383e-86
6	ROBO1	4.01310037545353e-90	0.504595059611348	0.474	0.212	1.31380880091598e-85
6	PCP4	3.69700248944932e-86	0.783267468879528	0.464	0.203	1.21032467499592e-81
6	HIPK2	1.17239083078319e-85	0.555765907344934	0.49	0.247	3.83817310181801e-81
6	ARL4C	4.48266221985461e-80	0.701093161986188	0.53	0.277	1.467533957536e-75
6	RASD1	1.84660420546467e-78	0.571728575856163	0.169	0.038	6.04541284785025e-74
6	CKB	7.17089024113786e-77	0.594505953131846	0.875	0.721	2.34760604714371e-72
6	RIC3	6.22930580176656e-74	0.848806921334719	0.641	0.418	2.03935013338234e-69
6	PPP1R14B	2.9141032327226e-72	0.517497485976637	0.634	0.417	9.54019116328726e-68
6	REPIN1	1.38630832394261e-69	0.513385331628037	0.617	0.41	4.53849619092333e-65
6	PAPSS1	5.99012012144782e-69	0.584837405630702	0.702	0.49	1.96104552535959e-64
6	BTG2	5.6135166461344e-67	0.554194534443829	0.581	0.354	1.83775307961148e-62
6	CDK6	3.76913227077425e-64	0.546824604946724	0.724	0.546	1.23393852280607e-59
6	BASP1	6.48875661172544e-63	0.512251415082919	0.772	0.595	2.12428913954667e-58
6	C5orf30	8.35210453415044e-63	0.510712751096454	0.656	0.459	2.73431198239017e-58
6	RBP1	6.4442287231444e-61	0.662712226813298	0.81	0.618	2.10971159938301e-56
6	RND3	9.71408976732278e-58	0.535727417740993	0.648	0.435	3.18019870802613e-53
6	PLK2	9.89039340964675e-46	0.655094356609506	0.591	0.418	3.23791699445015e-41
6	CDKN1C	1.17787971604025e-45	0.875229922478089	0.398	0.219	3.85614261437257e-41
6	PTPRS	7.78501471149964e-43	0.50752003397066	0.619	0.434	2.54865811625075e-38
6	MEG3	1.94605265603327e-34	1.05314987410428	0.322	0.169	6.37098718532172e-30
6	RGS16	1.98183846026452e-33	0.826196253930261	0.484	0.349	6.48814275121398e-29
6	CTNNB1	2.30245278744808e-31	0.51037607927751	0.739	0.617	7.53776993554752e-27
7	CCK	0	2.26035959413383	0.848	0.084	0
7	GRP	0	1.77056964422123	0.362	0.015	0
7	VIPR2	0	1.08386056446209	0.709	0.075	0
7	RSPO1	0	0.789066582231368	0.389	0.005	0
7	C1orf192	6.5139956927468e-200	0.697279345341498	0.459	0.073	2.13255190989145e-195
7	AC009014.3	2.78933043205552e-186	0.651180663953952	0.262	0.024	9.13170996846335e-182
7	CD44	2.3014638593525e-185	0.822482163132389	0.586	0.124	7.53453238274822e-181
7	LAMP2	5.24862988412497e-159	1.13050617565313	0.857	0.411	1.71829645146483e-154
7	MEST	2.57221482345716e-142	1.1017137599162	0.955	0.608	8.42091688903406e-138
7	CLU	1.33764843686185e-138	1.29579025304155	0.98	0.803	4.37919345259831e-134
7	AK1	2.05854680181493e-131	0.828433083264203	0.899	0.443	6.73927051978171e-127
7	CD82	1.91695989658065e-130	0.934587505965658	0.785	0.339	6.27574330942574e-126
7	ITM2C	1.13890934958732e-126	1.49590383443989	0.817	0.448	3.72856142867897e-122
7	DYNLT1	3.63773143179855e-125	0.779704169380133	0.989	0.862	1.19092051614221e-120
7	RAI14	2.96284494985544e-124	0.59416251962601	0.541	0.15	9.69976179683673e-120
7	MSX2	5.69821249027161e-122	0.61762682973587	0.512	0.134	1.86548080506512e-117
7	EDNRB	1.6433642104128e-117	1.03547827827207	0.79	0.335	5.38004575204942e-113
7	LY6H	1.36260996181195e-115	1.05809720913066	0.944	0.623	4.46091249297998e-111
7	PLA2G16	4.30208140772076e-111	0.788316690630332	0.895	0.508	1.40841541125962e-106
7	ZFP36	6.39249370505514e-108	0.9512039000843	0.897	0.473	2.09277458916095e-103
7	GFAP	3.97543899783961e-101	0.628485740003615	0.284	0.05	1.30147921911273e-96
7	RPS8	2.87070516558975e-100	0.516243990832818	1	0.988	9.39811457110773e-96
7	IFI27L2	3.97866352262562e-99	0.732795151380118	0.875	0.51	1.30253486403718e-94
7	CA4	3.7824513131719e-98	0.606660456948092	0.707	0.27	1.23829891090622e-93
7	IFI27	3.11777509782021e-90	0.881597205892526	0.405	0.106	1.02069721152438e-85
7	GABBR2	3.3447941027634e-84	0.531114574960722	0.758	0.343	1.09501869336268e-79
7	LYPD1	2.22775236031118e-83	1.07998630137088	0.562	0.233	7.29321567718673e-79
7	SPARCL1	4.24424742039822e-81	0.816532830067863	0.503	0.169	1.38948172048997e-76
7	C1QL4	4.38389076238198e-79	0.541635674077328	0.239	0.045	1.43519815778861e-74
7	PIFO	1.2439025211138e-78	0.526446056219057	0.553	0.214	4.07228807362236e-74
7	ALDH9A1	1.57936528635554e-71	0.693626231254695	0.765	0.461	5.17052607447078e-67
7	RHOC	2.01639191938585e-71	0.621388235257839	0.705	0.363	6.6012638656854e-67
7	TPM1	2.91060768409946e-68	0.806307502838556	0.935	0.702	9.52874743620483e-64
7	LGALS1	5.99785962484222e-68	0.559069378905538	0.866	0.456	1.96357928398084e-63
7	TTYH1	1.1248628261639e-67	0.630546027378866	0.971	0.737	3.68257592029539e-63
7	CETN2	2.02909803855412e-67	0.627930326229138	0.805	0.555	6.64286115861849e-63
7	IGFBP5	6.99617172756668e-67	1.01510685033509	0.79	0.495	2.29040670017078e-62
7	NMB	3.19580461136233e-66	1.11163110488347	0.441	0.163	1.0462425136678e-61
7	EAF2	4.95718561492623e-65	0.558100679740432	0.526	0.226	1.62288342661455e-60
7	HES4	5.62766013498572e-64	0.618811885024923	0.904	0.62	1.84238337499163e-59
7	FTH1	1.68976953910071e-62	0.601248889462149	0.998	0.974	5.53196751710791e-58
7	NDRG2	2.32435539774323e-62	0.637140868366989	0.629	0.31	7.60947470113178e-58
7	SELM	1.8365271265725e-61	0.990002798294349	0.559	0.275	6.01242250697305e-57
7	NTRK2	4.7352768043051e-59	0.684378539603847	0.696	0.372	1.5502349201934e-54
7	GPM6B	3.82866858472686e-58	0.708001930966506	0.743	0.46	1.25342952126788e-53
7	PRNP	7.67542903197074e-56	0.556610546721647	0.859	0.593	2.51278195648658e-51
7	WNT2B	9.08826031137924e-56	0.53439471653093	0.242	0.063	2.97531466073934e-51
7	ASPH	5.95415636307381e-54	0.536680146453902	0.671	0.376	1.9492717101431e-49
7	TMOD3	9.17561685882815e-51	0.612893252609516	0.539	0.29	3.00391344724316e-46
7	TMEM205	2.82145701431457e-50	0.546450193528961	0.752	0.511	9.23688597346303e-46
7	PCP4	5.3027573498238e-45	0.791025261462683	0.465	0.21	1.73601670118532e-40
7	SPATS2L	1.74026031052852e-42	0.52965297446859	0.461	0.22	5.69726420460826e-38
7	APOE	5.9499697939736e-41	1.18376460500113	0.356	0.145	1.94790111115108e-36
7	DSTN	2.71481975091818e-40	0.542528371000421	0.902	0.768	8.88777690055594e-36
7	BDH2	2.19195524680688e-39	0.584006695723066	0.562	0.347	7.17602308699635e-35
7	FSTL1	1.50513059975818e-38	0.514928530971455	0.814	0.601	4.92749655748834e-34
7	KRT18	1.01463987590951e-37	0.549752368145538	0.633	0.388	3.32172802575256e-33
7	CD59	1.70827201520797e-35	0.557092985260313	0.781	0.586	5.59254092338787e-31
7	ANXA2	1.8998066289116e-34	0.550406139275721	0.761	0.565	6.2195869417308e-30
7	SAT1	4.11353028704132e-27	0.720937370488073	0.591	0.391	1.34668754537159e-22
7	SOCS3	7.81029979622852e-27	0.511810470801203	0.6	0.399	2.55693594728929e-22
7	LDHA	1.1183104701893e-21	0.570249578863619	0.584	0.404	3.66112481730572e-17
7	S100A6	1.56070107236303e-14	0.614630210654072	0.226	0.111	5.1094231707021e-10
7	CRH	2.71222467338481e-13	0.62300455921643	0.188	0.091	8.8792811357272e-09
8	PNOC	4.62542553184915e-198	1.56925485387382	0.441	0.058	1.51427181061677e-193
8	EDN2	3.90620884176039e-188	0.750194727162878	0.436	0.056	1.27881465061552e-183
8	MYL9	2.30496401106163e-177	0.956045912867573	0.372	0.045	7.54599117941355e-173
8	TIMP1	5.0696906844652e-138	0.539978814102454	0.492	0.09	1.65971533628022e-133
8	CAV1	4.94587070167714e-133	0.978130653565655	0.679	0.184	1.61917915031506e-128
8	DSC2	1.93993765624218e-121	0.53879121751433	0.444	0.087	6.35096789900566e-117
8	CTSV	1.9193545409254e-118	0.850138164123034	0.439	0.089	6.28358289608157e-114
8	TAGLN	3.68686163638693e-115	1.14550334375909	0.45	0.094	1.20700476252035e-110
8	CD9	7.10086766004598e-104	0.762850652545654	0.704	0.228	2.32468205454585e-99
8	GAD2	1.58491605455407e-99	0.613062010106383	0.36	0.069	5.18869817939911e-95
8	ANXA2	8.29102149881845e-96	0.837001311850481	0.941	0.562	2.71431461828318e-91
8	SPARC	1.58527101901942e-76	0.694830470937153	0.947	0.633	5.18986026206578e-72
8	TESC	2.96964153686962e-74	0.653276751293662	0.478	0.143	9.72201246340376e-70
8	KRT18	5.32150028482301e-61	0.512518918948605	0.813	0.386	1.74215276324536e-56
8	ANXA5	2.00473176580883e-60	0.628334979832235	0.858	0.525	6.56309085490496e-56
8	ENHO	7.39521881811708e-59	0.530878649636618	0.682	0.321	2.42104673667517e-54
8	SCG2	1.23184432627681e-58	0.552405437346847	0.441	0.134	4.03281195536501e-54
8	SOCS3	5.00276467368431e-58	0.53268203982957	0.813	0.395	1.63780509887077e-53
8	S100A10	4.62905144587588e-56	0.717066444341798	0.813	0.457	1.51545886235085e-51
8	TPM1	1.30150302945904e-54	0.63088727414098	0.978	0.703	4.260860617843e-50
8	CYR61	1.41046148182944e-54	0.67043498920476	0.972	0.701	4.61756879921324e-50
8	JUNB	3.39440621296269e-44	0.595096393900939	0.93	0.66	1.11126070599973e-39
8	CTGF	2.42296222647055e-39	0.677743303511042	0.771	0.465	7.93229373701928e-35
8	KLF6	4.8382504079959e-38	0.5072824743879	0.816	0.526	1.5839464185697e-33
8	RIT2	1.50918169169258e-37	0.629208050773563	0.402	0.166	4.94075902226317e-33
8	GADD45B	1.71929107837841e-34	0.54821461077131	0.791	0.47	5.62861513239525e-30
8	ACTA2	2.07687997345242e-25	0.756354339447686	0.503	0.273	6.79928965708852e-21
9	SNCA	0	0.850079623104521	0.409	0.024	0
9	ATP6V1C2	0	0.516392570513892	0.316	0.012	0
9	C2orf40	3.98123482094827e-306	0.877153422048014	0.389	0.026	1.30337665568204e-301
9	RPRM	6.34953477201023e-299	0.897829646860417	0.377	0.025	2.07871069366071e-294
9	GPR37L1	1.74892005534551e-284	0.689249328843722	0.43	0.035	5.72561447719012e-280
9	SNX31	2.93336246282502e-267	0.53074980813659	0.371	0.027	9.60324203079654e-263
9	PPP2R2B	7.12419982716467e-265	0.918315219946024	0.5	0.054	2.33232053941717e-260
9	ITGA2	1.18256033961599e-263	0.644423487630546	0.354	0.026	3.87146603983483e-259
9	IGFL2	4.60420291786881e-241	0.652547476878562	0.14	0.003	1.50732395125189e-236
9	TPPP3	2.44928292344404e-228	1.00326363544355	0.518	0.065	8.01846243477109e-224
9	ARHGAP18	5.94347217486639e-176	0.629687422247133	0.424	0.056	1.94577392060776e-171
9	GJA1	5.48321247181024e-173	1.21623867335478	0.842	0.274	1.79509409902124e-168
9	SRGN	6.6652684737386e-166	0.967019143296822	0.251	0.02	2.18207559293254e-161
9	NKAIN4	1.92957212991151e-157	0.906320193939673	0.418	0.06	6.31703323890429e-153
9	SPARCL1	2.44710230874388e-153	1.25792797654169	0.696	0.167	8.0113235383657e-149
9	DMKN	9.38951516279686e-150	0.604385739199	0.497	0.089	3.07393947399643e-145
9	PPP1R1B	4.03298984386282e-146	0.579520134797936	0.275	0.027	1.32032021508381e-141
9	PHLDA1	3.72738839088073e-143	0.753471356870378	0.368	0.052	1.22027241140653e-138
9	CD47	7.9834687058783e-139	1.00197652281059	0.746	0.253	2.61362798493044e-134
9	MYL9	3.62963087274156e-131	0.515017684716084	0.339	0.046	1.18826855511813e-126
9	GNG3	2.14518787414893e-128	0.838733793362937	0.567	0.129	7.02291606238878e-124
9	CCND1	5.69168593780007e-128	1.09143483396844	0.819	0.314	1.86334414231699e-123
9	TSPAN2	4.69185337442174e-120	0.783727571071584	0.617	0.172	1.53601895771819e-115
9	SFRP4	8.94682637651108e-118	1.10166529360208	0.485	0.105	2.9290120191422e-113
9	SERPINI1	2.12869338303847e-114	1.42120151127807	0.784	0.326	6.96891639739136e-110
9	ECEL1	2.15930092191989e-114	0.637902805811001	0.392	0.07	7.06911935818133e-110
9	PSAP	8.47241774003024e-113	0.842358520412188	0.988	0.866	2.7737001197311e-108
9	F3	7.8280782690138e-108	0.603264415334638	0.409	0.076	2.56275626370974e-103
9	C1orf194	8.23317061482809e-106	0.763956284728108	0.611	0.191	2.69537539588242e-101
9	KIAA1377	3.52017996876208e-105	0.748320186804094	0.602	0.183	1.15243651817333e-100
9	PLP2	5.26198642756686e-104	0.50591812058514	0.316	0.049	1.72266911665684e-99
9	PPM1K	4.49151539711238e-99	0.628964031893143	0.482	0.12	1.47043231070665e-94
9	RAB11FIP1	3.05867429634225e-98	0.606168003829041	0.468	0.115	1.00134879113653e-93
9	SPINT2	6.06483213766367e-98	0.804688769214448	0.556	0.162	1.98550474522833e-93
9	EDNRB	8.08349381274986e-95	0.803406625859339	0.807	0.337	2.64637420441805e-90
9	NMB	4.22507086261809e-87	0.769412584178597	0.541	0.163	1.38320369900391e-82
9	DHCR24	8.08936325610651e-84	0.54490914202398	0.272	0.047	2.64829574278415e-79
9	CD99	5.16687404313086e-80	1.16996940156286	0.833	0.557	1.69153122424018e-75
9	NFIA	8.16786495328556e-75	0.770060732927184	0.924	0.649	2.67399562840663e-70
9	CCK	2.24130658503316e-73	0.928222665305398	0.401	0.098	7.33758949808157e-69
9	EFEMP2	3.9303927272778e-72	0.627760143269184	0.465	0.14	1.28673197105621e-67
9	SAT1	1.24111919406588e-67	0.923589620240131	0.743	0.389	4.06317601753288e-63
9	IFT57	2.05758352959866e-67	0.900782653532636	0.804	0.534	6.73611695920008e-63
9	OPN3	2.72540047352703e-66	1.0560844528959	0.564	0.246	8.92241607023278e-62
9	DYNLT1	5.1685769315333e-66	0.692567748570275	0.956	0.864	1.69208871584537e-61
9	WIF1	2.61086680844867e-65	1.25382338158992	0.52	0.195	8.54745575749927e-61
9	SOD1	2.52797703688178e-64	0.524416949345029	0.985	0.9	8.27609122334358e-60
9	SDC2	5.10842793736343e-62	0.800358112269598	0.757	0.4	1.67239713813404e-57
9	ALDH9A1	2.15722574756309e-61	0.744732165925037	0.757	0.463	7.06232565237204e-57
9	LY6H	2.87330543085688e-61	0.820365517395734	0.86	0.627	9.40662731953924e-57
9	TNFRSF11B	5.50821256483025e-61	0.762567727817362	0.608	0.266	1.80327862947413e-56
9	FHL3	5.58118068637923e-61	0.593462296585998	0.45	0.152	1.82716693310683e-56
9	HES4	7.65671265806151e-61	0.766594293020821	0.895	0.622	2.50665458999618e-56
9	KRT18	1.50464525920139e-60	1.00188289223484	0.731	0.388	4.9259076495735e-56
9	AKAP9	1.98366860984535e-59	0.748586045192504	0.895	0.735	6.49413429491169e-55
9	LIPA	6.04273816070558e-59	0.80019553635352	0.409	0.137	1.97827161905179e-54
9	GPM6B	2.35731686290469e-57	0.812432030272107	0.778	0.461	7.71738394577737e-53
9	SLC1A3	5.8903143198876e-56	0.723198472719648	0.637	0.297	1.9283711020448e-51
9	UGP2	3.27618208944515e-55	0.769048743429575	0.725	0.465	1.07255649244255e-50
9	CETN2	1.97190389902025e-54	0.707842111812052	0.778	0.557	6.45561898461248e-50
9	HSD17B11	2.51829407943674e-54	0.758586528306018	0.848	0.637	8.24439115726002e-50
9	C16orf80	1.59135377861823e-53	0.577104886536311	0.76	0.485	5.20977400044037e-49
9	AK1	3.9948075851359e-53	0.631655886673907	0.743	0.449	1.30782010722179e-48
9	VIM	1.36088883167514e-52	0.616878057743807	0.988	0.911	4.45527785713808e-48
9	PIFO	2.52661673743915e-52	0.631605641515247	0.518	0.217	8.2716378750283e-48
9	ATP6V0E1	1.09075902125492e-51	0.868672242548027	0.737	0.477	3.57092688378436e-47
9	ARL6IP5	1.43071384969107e-50	0.621440599693935	0.833	0.627	4.68387100111862e-46
9	PTTG1	4.59937544794292e-50	0.668794203573709	0.556	0.241	1.50574353414755e-45
9	MZT2B	9.1236773560451e-50	0.61446915182438	0.915	0.832	2.98690949282204e-45
9	KLHDC8B	2.07806442495214e-49	0.532732882478755	0.564	0.253	6.80316731440831e-45
9	ENO1	2.61616470983849e-49	0.689153649700452	0.93	0.857	8.56480002706925e-45
9	RPGR	5.99880133201261e-49	0.543757313968022	0.535	0.237	1.96388758007429e-44
9	SCG2	8.47307352627107e-48	0.686769140306457	0.404	0.135	2.77391481103062e-43
9	DST	1.39271936638422e-47	0.795419339731788	0.728	0.449	4.55948466166867e-43
9	CMC2	9.17190921118899e-47	0.532976980537507	0.591	0.303	3.00269963755905e-42
9	SPARC	3.02141455135856e-46	0.641029806968543	0.857	0.636	9.89150695823764e-42
9	C12orf75	1.72563816301246e-45	0.581276486401064	0.477	0.204	5.6493942180702e-41
9	TAGLN2	8.42867386861119e-45	0.688858386159461	0.468	0.186	2.75937925110593e-40
9	NUDT9	1.06255619225245e-44	0.510549103998213	0.611	0.324	3.47859646219606e-40
9	PLA2G16	1.23824365745452e-44	0.546709647711097	0.813	0.512	4.05376208577459e-40
9	PSME1	2.41926119234914e-43	0.542309282637106	0.743	0.477	7.92017729151261e-39
9	C20orf27	4.37352331810969e-43	0.539479092050059	0.713	0.458	1.43180406388275e-38
9	AIG1	4.29408906953238e-42	0.54151373845094	0.728	0.482	1.40579887958351e-37
9	HEATR5A	1.04959399354099e-41	0.54891854664471	0.55	0.275	3.43616081605449e-37
9	FDX1	1.71673684756786e-41	0.553500454481539	0.699	0.458	5.62025309156767e-37
9	CSPP1	5.42375346533429e-40	0.535934198039983	0.518	0.242	1.77562840948114e-35
9	SMYD3	2.23540270947864e-39	0.578960962759938	0.447	0.2	7.31826139029117e-35
9	RBP1	7.15806348316201e-38	0.557233854927372	0.819	0.624	2.34340682311758e-33
9	TMEM59L	1.09249318117589e-37	0.713984967857968	0.459	0.216	3.57660417653361e-33
9	LHFP	1.9091975133617e-37	0.521501611609519	0.497	0.239	6.25033081924353e-33
9	TPI1	3.30640043084066e-37	0.761759173644632	0.927	0.865	1.08244937304861e-32
9	TTYH1	1.71244362397977e-36	0.532495906577259	0.895	0.74	5.60619793618496e-32
9	ARHGAP5	1.77842424295439e-36	0.657202335231832	0.649	0.422	5.82220528658408e-32
9	LGALS1	1.34297412990704e-35	0.58600481912057	0.74	0.461	4.39662870648966e-31
9	SUB1	2.61433062235741e-35	0.529286568212406	0.889	0.824	8.55879559147369e-31
9	TM7SF2	3.92077654996913e-34	0.554560353082742	0.588	0.371	1.28358382692889e-29
9	LGALS3	1.72827784955527e-32	0.541389307771266	0.436	0.185	5.65803602387403e-28
9	NUDT4	3.70354792067882e-31	0.58850199627638	0.684	0.458	1.21246751827183e-26
9	PEG10	1.18733769840449e-29	0.507522876218964	0.839	0.636	3.88710615703663e-25
9	PLAC9	9.18461493422965e-29	0.509443010628897	0.307	0.114	3.0068592371681e-24
9	ANXA2	8.15601468731362e-26	0.503822696497531	0.743	0.567	2.67011608833273e-21
9	RFX4	1.27269481787052e-24	0.560980423661347	0.69	0.527	4.16654829474449e-20
9	WNT2B	3.28717463128495e-24	0.531769326135854	0.196	0.065	1.07615523079007e-19
9	FHL1	8.15093852113661e-24	0.642846794399207	0.503	0.322	2.6684542530497e-19
9	PCSK1N	5.84570165494441e-23	0.760141499335656	0.807	0.673	1.9137658077957e-18
9	JUNB	2.24342993470894e-21	0.601231825349279	0.86	0.662	7.34454092025012e-17
9	RIPPLY3	8.96102134248875e-20	0.566224642491542	0.161	0.053	2.93365916710397e-15
9	NLRP1	4.23936819512909e-18	0.641024440967632	0.687	0.552	1.38788435972136e-13
9	HLA-E	5.79898901998839e-16	0.869886931860509	0.585	0.461	1.8984730253638e-11
9	HOPX	2.50812111138096e-15	0.790657245026497	0.234	0.108	8.21108689443898e-11
9	HLA-A	2.21997397051279e-12	0.64278656528902	0.447	0.312	7.26775078466478e-08
9	APOE	3.91751500618232e-12	0.670952597513115	0.278	0.148	1.28251606272397e-07
9	EPHB6	1.62216407310231e-08	0.531713191892661	0.167	0.09	0.000531064074252234
9	COTL1	2.20410550746933e-08	0.55025344253333	0.444	0.373	0.000721580061035308
9	ANXA1	0.000176071819063247	0.628372989962284	0.117	0.069	1
