# Supplementary material for: Imaging and multi-omics datasets converge to define different neural progenitor origins for ATRT-SHH subgroups
Source: Nat Commun. 2023 Oct 20;14:6669. doi: 10.1038/s41467-023-42371-7 (PMC10589300; doi:10.1038/s41467-023-42371-7)
Supplement: Supplementary file 12 — Supplementary Data 10 [file 41467_2023_42371_MOESM12_ESM.xlsx]

## Sheet: Supplementary Table 10
#Supplementary Table 10:	Differential gene expression analysis between DATP and DMSO treated CHLA-02 cell line
#
symbol	baseMean	log2FoldChange	lfcSE	stat	pvalue	padj
WASH7P	444.315	-0.0618517	0.123955	-0.498986	0.617789	0.77036
LOC729737	58.4678	0.0931107	0.401275	0.232037	0.816509	0.906779
LOC100133331	104.452	0.264033	0.300705	0.878048	0.379918	0.579371
LOC100288069	44.3962	0.443172	0.323412	1.3703	0.170593	0.345271
LINC00115	21.9639	0.226784	0.423278	0.535781	0.59211	0.75411
LINC01128	232.835	-0.200372	0.152949	-1.31006	0.190176	0.37151
SAMD11	78.7583	0.959174	0.229632	4.177	2.95378e-05	0.000381022
NOC2L	2639.5	0.0576868	0.0555854	1.03781	0.299361	0.497205
KLHL17	936.781	0.158919	0.140903	1.12786	0.259379	0.455212
HES4	1388.39	-2.76053	0.106516	-25.9165	4.33883e-148	6.2349e-144
ISG15	1602.42	-0.255617	0.125582	-2.03546	0.041805	0.127226
AGRN	9393.51	-0.745646	0.104049	-7.16632	7.7042e-13	5.65544e-11
LOC100288175	56.9714	-0.885417	0.248918	-3.55707	0.000375019	0.00319828
C1orf159	354.786	0.0173065	0.129258	0.133891	0.893489	0.950792
SDF4	5157.92	-0.11338	0.0641798	-1.76659	0.0772961	0.199631
B3GALT6	1289.62	0.00410549	0.119346	0.0343999	0.972558	0.993154
C1QTNF12	60.0783	0.443992	0.364563	1.21788	0.223271	0.412034
UBE2J2	1208.06	-0.00612687	0.0657008	-0.0932542	0.925702	0.968499
SCNN1D	488.823	0.250616	0.250139	1.0019	0.31639	0.51437
ACAP3	2061.28	0.270842	0.149661	1.80971	0.0703411	0.186414
SNORD167	31.5335	0.507495	0.358483	1.41567	0.156871	0.327222
PUSL1	417.153	-0.293538	0.132901	-2.20869	0.0271964	0.093451
INTS11	2702.92	0.0908985	0.118568	0.766634	0.443299	0.636606
CPTP	632.361	-0.129663	0.101794	-1.27378	0.202742	0.387729
TAS1R3	16.1217	-0.458888	0.365745	-1.25467	0.2096	0.396362
DVL1	2351.76	0.228714	0.0799439	2.86094	0.00422392	0.022518
AURKAIP1	1515.73	-0.152988	0.087651	-1.74542	0.0809121	0.20601
CCNL2	8557.04	0.175262	0.138468	1.26572	0.205615	0.391419
LOC148413	395.744	0.238847	0.103754	2.30205	0.0213323	0.0777637
MRPL20	972.018	-0.070908	0.100095	-0.708404	0.478694	0.667978
ANKRD65	33.9313	-0.170417	0.366712	-0.464717	0.642134	0.788476
LINC01770	29.1696	0.503578	0.318888	1.57917	0.114298	0.263383
VWA1	2266.6	-0.195258	0.0958966	-2.03613	0.0417372	0.127151
ATAD3C	49.507	-0.218783	0.347523	-0.62955	0.528989	0.708573
ATAD3B	615.449	0.113949	0.142293	0.800805	0.423244	0.61935
ATAD3A	908.906	-0.146803	0.122412	-1.19925	0.23043	0.419946
TMEM240	208.31	-0.147737	0.160109	-0.922726	0.35615	0.55617
SSU72	2118.98	-0.0113415	0.0638547	-0.177613	0.859027	0.930796
FNDC10	342.062	-0.101999	0.212002	-0.481124	0.630428	0.780223
MIB2	1498.29	0.204656	0.102922	1.98845	0.0467618	0.138722
CDK11B	563.264	0.0684577	0.103693	0.660197	0.509128	0.6921
SLC35E2B	3374.73	0.326987	0.100129	3.26565	0.00109214	0.00763327
CDK11A	374.495	0.0277814	0.165222	0.168146	0.866468	0.935684
SLC35E2A	1329.26	0.281971	0.132073	2.13497	0.0327638	0.106907
NADK	2575.71	0.0854176	0.0558351	1.52982	0.126062	0.280854
GNB1	12197.8	-0.0978892	0.070112	-1.39618	0.16266	0.334538
CALML6	46.7239	0.298079	0.342229	0.870994	0.383757	0.582138
TMEM52	70.0055	0.658516	0.21443	3.07101	0.00213333	0.0130896
GABRD	157.994	0.771076	0.227676	3.38672	0.000707339	0.00533287
PRKCZ	2018.04	0.475162	0.104333	4.55428	5.25652e-06	8.47469e-05
PRKCZ-AS1	35.0128	-0.315487	0.316236	-0.99763	0.318459	0.516449
FAAP20	1941.43	-0.126957	0.0865655	-1.4666	0.142484	0.305824
SKI	4437.12	-0.102453	0.0750336	-1.36542	0.17212	0.347138
MORN1	154.621	0.229507	0.176706	1.2988	0.194012	0.376343
LOC100129534	48.7787	-0.0817986	0.277186	-0.295104	0.767915	0.875248
RER1	2750.97	-0.173601	0.0640308	-2.7112	0.00670393	0.0320052
PEX10	886.9	-0.3531	0.113359	-3.11489	0.00184011	0.0115547
PANK4	813.046	0.0578014	0.0802862	0.719941	0.471561	0.662204
HES5	569.904	-1.6985	0.369288	-4.59939	4.23732e-06	7.04749e-05
TNFRSF14	96.7639	0.131684	0.194618	0.676626	0.498643	0.684385
LINC00982	858.565	0.288145	0.163732	1.75986	0.0784322	0.201695
PRDM16	4925.23	-0.175313	0.0782297	-2.24101	0.0250257	0.0876908
ARHGEF16	36.0258	0.885956	0.326264	2.71545	0.00661852	0.0316816
MEGF6	141.668	0.602187	0.207243	2.90571	0.00366424	0.0201899
TPRG1L	733.431	-0.0310844	0.103299	-0.300915	0.763479	0.872322
WRAP73	607.514	-0.0113003	0.0701239	-0.161147	0.871978	0.938374
TP73	132.466	-0.180783	0.476956	-0.379034	0.704663	0.833073
TP73-AS1	988.116	0.324574	0.110399	2.94001	0.00328198	0.018466
SMIM1	42.8932	0.297385	0.271852	1.09392	0.273989	0.471383
LRRC47	1842.14	-0.0233572	0.0748256	-0.312155	0.754923	0.866404
CEP104	1170.33	0.27089	0.0809918	3.34466	0.000823836	0.00604623
DFFB	340.53	0.320876	0.1387	2.31346	0.0206974	0.0760475
C1orf174	549.636	0.0200502	0.0988506	0.202833	0.839265	0.919371
NPHP4	340.836	-0.125545	0.169989	-0.738547	0.460182	0.650731
KCNAB2	485.516	0.503287	0.109201	4.60881	4.04982e-06	6.81451e-05
CHD5	285.093	-0.315736	0.262431	-1.20312	0.228931	0.418009
RPL22	8194.52	0.393906	0.0783049	5.03041	4.89434e-07	1.09529e-05
LOC102724450	33.9975	-0.0349412	0.523194	-0.0667843	0.946753	0.979046
RNF207	542.149	-0.159851	0.232291	-0.688152	0.491357	0.678662
ICMT	2474.41	-0.379175	0.162391	-2.33495	0.0195462	0.0728401
GPR153	400.637	-0.397737	0.15965	-2.49131	0.0127272	0.0524339
ACOT7	3009.4	-0.331073	0.0910608	-3.63574	0.000277186	0.00250671
HES2	32.3483	-0.860902	0.29406	-2.92764	0.00341547	0.0191048
TNFRSF25	360.457	0.018318	0.229528	0.0798073	0.936391	0.974105
PLEKHG5	1342.27	0.259909	0.185442	1.40157	0.161045	0.332693
NOL9	722.964	0.204507	0.0975085	2.09732	0.0359648	0.114448
TAS1R1	90.4146	0.108813	0.182769	0.595359	0.551603	0.724799
ZBTB48	642.288	0.20963	0.101933	2.05654	0.0397303	0.122965
KLHL21	4049.82	0.0739678	0.106964	0.691523	0.489237	0.676775
PHF13	1915.43	0.0383088	0.0622873	0.615033	0.538533	0.714893
THAP3	1013.78	-0.118608	0.0808104	-1.46773	0.142178	0.30526
DNAJC11	1542.24	0.0683048	0.0948583	0.720072	0.471481	0.662156
CAMTA1	671.654	-0.470488	0.0967288	-4.86399	1.15043e-06	2.28664e-05
VAMP3	2559.46	-0.118671	0.0811916	-1.46162	0.143846	0.30769
PER3	974.671	0.320499	0.104853	3.05664	0.00223834	0.0135967
PARK7	4227.32	-0.0675165	0.0871571	-0.774653	0.438545	0.63291
ERRFI1	4992.37	0.0518501	0.112828	0.459552	0.645838	0.791328
SLC45A1	383.993	0.0714803	0.139949	0.51076	0.609519	0.765441
RERE	3183.66	0.193634	0.100662	1.92361	0.054403	0.15499
ENO1	34523.6	-0.411787	0.0969022	-4.24951	2.14239e-05	0.00028853
GPR157	27.2328	0.356067	0.410379	0.867654	0.385584	0.5838
MIR34AHG	529.472	0.11911	0.209082	0.569679	0.568896	0.738085
LNCTAM34A	81.3226	0.0965018	0.201277	0.479448	0.63162	0.781302
H6PD	4945.34	0.210973	0.0965426	2.18528	0.0288683	0.0973568
SPSB1	132.349	-0.32269	0.173448	-1.86044	0.0628232	0.171499
LOC100506022	55.3879	-0.0941328	0.221832	-0.424343	0.671316	0.808875
SLC25A33	761.675	-0.375492	0.123398	-3.04293	0.00234285	0.0141161
TMEM201	927.317	-0.109939	0.166777	-0.659198	0.509768	0.692414
PIK3CD	289.887	-0.0262345	0.140708	-0.186446	0.852095	0.926288
PIK3CD-AS2	263.84	0.0431413	0.141748	0.304352	0.76086	0.870436
CLSTN1	20765.7	-0.0571765	0.124533	-0.459128	0.646142	0.791431
CTNNBIP1	1747.49	-0.186866	0.0782033	-2.38949	0.0168719	0.0650172
LZIC	1170.05	-0.269604	0.0872682	-3.08937	0.0020058	0.0124346
NMNAT1	399.249	-0.0473368	0.0941691	-0.502678	0.61519	0.768787
UBE4B	2214.57	0.176442	0.0653383	2.70044	0.00692471	0.0328085
KIF1B	4894.55	0.107447	0.0977803	1.09886	0.27183	0.469044
PGD	7030.75	-0.193582	0.110041	-1.75917	0.0785479	0.201848
CENPS	19.8854	0.117238	0.388081	0.302098	0.762578	0.871639
DFFA	954.401	0.108875	0.106058	1.02656	0.304626	0.502901
PEX14	787.579	-0.124454	0.113321	-1.09824	0.2721	0.469115
CASZ1	1475.87	0.813591	0.147384	5.52022	3.38573e-08	9.8888e-07
C1orf127	63.6836	0.597316	0.425505	1.40378	0.160384	0.332043
TARDBP	4821.41	-0.05072	0.102412	-0.495255	0.62042	0.772099
SRM	2863.98	0.202712	0.139733	1.45071	0.146862	0.312653
EXOSC10	2470.36	-0.0450552	0.0708003	-0.63637	0.524535	0.705039
MTOR	2720.18	0.111388	0.090725	1.22775	0.21954	0.407701
UBIAD1	1087.08	0.179083	0.0820688	2.1821	0.029102	0.097938
DISP3	480.115	0.462211	0.130788	3.53405	0.000409251	0.00343714
FBXO2	3127.83	-0.869559	0.139806	-6.21973	4.97997e-10	2.22935e-08
FBXO44	1682.37	-0.0868953	0.160254	-0.542235	0.587656	0.750866
FBXO6	292.376	0.300845	0.283828	1.05996	0.289165	0.487792
MAD2L2	2439.97	-0.563087	0.0917499	-6.13719	8.39928e-10	3.63547e-08
DRAXIN	1973.72	-0.0931423	0.134968	-0.690106	0.490128	0.677485
AGTRAP	976.864	-0.228492	0.117574	-1.94338	0.0519701	0.149962
MTHFR	3674.53	0.0556964	0.087679	0.63523	0.525278	0.70551
CLCN6	1852.85	-0.0448304	0.0923126	-0.485637	0.627225	0.777203
KIAA2013	1433.79	0.0666009	0.0581268	1.14579	0.251884	0.446334
PLOD1	4481.52	0.497576	1.10664	0.449627	0.65298	0.796225
MFN2	2467.54	0.00206365	0.0641917	0.0321482	0.974354	0.993858
MIIP	716.687	-0.332191	0.106715	-3.11289	0.00185262	0.0116106
TNFRSF1B	54.8092	-0.468904	0.49002	-0.956907	0.338614	0.537786
VPS13D	2091.24	0.151217	0.0756982	1.99763	0.0457568	0.136478
DHRS3	172.203	1.08221	1.25698	0.860957	0.389262	0.587635
PRAMEF12	57.7928	-0.138425	0.205632	-0.673166	0.500842	0.686156
PRAMEF1	33.1393	-0.295838	0.257298	-1.14979	0.250231	0.444292
PRAMEF11	8.57606	0.244413	0.483718	0.505279	0.613363	0.767438
PRAMEF2	30.61	-0.519059	0.312669	-1.66009	0.0968967	0.234912
PRAMEF4	13.2445	-0.21441	0.388518	-0.551866	0.58104	0.746627
PDPN	121.334	0.744285	0.308835	2.40997	0.0159537	0.0623993
PRDM2	1280.54	0.222465	0.0692503	3.21247	0.00131597	0.00888982
KAZN	2943.33	-0.343206	0.0957324	-3.58506	0.000337006	0.00293324
TMEM51-AS1	35.8869	0.834528	0.362666	2.30109	0.0213864	0.0779018
TMEM51	310.491	0.0828467	0.136068	0.608864	0.542615	0.717792
EFHD2	1982.07	-0.0795185	0.12758	-0.623285	0.533097	0.710755
CASP9	482.22	-0.0694834	0.104998	-0.661758	0.508127	0.69104
DNAJC16	1161.21	0.0307615	0.0921376	0.333865	0.738482	0.855184
DDI2	161.139	0.433498	0.16559	2.6179	0.00884715	0.0398039
RSC1A1	135.315	0.476038	0.183188	2.59863	0.00935964	0.0415263
PLEKHM2	2832.19	0.086206	0.067151	1.28376	0.199225	0.383106
SLC25A34	52.3008	-0.094694	0.315598	-0.300046	0.764142	0.872802
FBLIM1	231.137	0.984311	0.420145	2.34279	0.0191402	0.071736
UQCRHL	493.866	0.238111	0.116463	2.04451	0.0409029	0.125593
FLJ37453	120.867	0.128662	0.187348	0.686753	0.492238	0.679292
SPEN	5877.27	0.169335	0.0882966	1.91779	0.0551373	0.156462
ZBTB17	1259.53	0.155474	0.075064	2.07121	0.0383389	0.119819
EPHA2	1353.97	-0.203195	0.200466	-1.01361	0.310768	0.508484
ARHGEF19	121.759	0.31076	0.172482	1.80169	0.0715939	0.188875
CPLANE2	171.644	0.169013	0.155639	1.08593	0.277508	0.475133
FBXO42	1083.81	0.172736	0.0616945	2.79986	0.0051124	0.0259828
SZRD1	5119.81	-0.0959641	0.0748845	-1.2815	0.20002	0.384365
NECAP2	1050.62	-0.116182	0.0793499	-1.46417	0.143147	0.306734
CROCCP3	300.795	0.145572	0.220745	0.659456	0.509603	0.692327
NBPF1	2304.95	-0.181489	0.128563	-1.41168	0.158044	0.328816
CROCCP2	1847.49	-0.0984715	0.12725	-0.773841	0.439025	0.633349
MST1P2	153.89	0.429812	0.273654	1.57064	0.116267	0.266723
CROCC	23618	-0.169369	0.130909	-1.29379	0.195737	0.378311
ATP13A2	1789.18	0.362338	0.10207	3.5499	0.000385382	0.00327495
SDHB	1217.78	-0.0918711	0.0835398	-1.09973	0.27145	0.468783
PADI2	58.5778	0.627096	0.425723	1.47302	0.140747	0.302911
RCC2	6438.88	-0.048292	0.0756675	-0.638214	0.523335	0.703997
ARHGEF10L	754.306	-1.02219	0.094801	-10.7825	4.1642e-27	1.86999e-24
IGSF21	165.748	0.433242	0.372516	1.16302	0.244823	0.437415
KLHDC7A	117.247	-3.54422	1.39606	-2.53873	0.0111256	0.0472164
ALDH4A1	784.801	0.174909	0.11472	1.52465	0.127346	0.282682
IFFO2	199.822	0.0921347	0.138257	0.666399	0.505156	0.68921
UBR4	8822.51	-0.0101623	0.132906	-0.0764624	0.939051	0.975223
LOC101927895	23.7287	0.0217055	0.325645	0.0666539	0.946857	0.979046
EMC1	3919.11	-0.165917	0.0647027	-2.56429	0.0103386	0.0446227
MRTO4	1112.42	-0.0679915	0.0850063	-0.799841	0.423803	0.6196
AKR7L	34.7436	-0.289975	0.331312	-0.875232	0.381448	0.580227
AKR7A3	29.9204	0.0905023	0.369981	0.244614	0.806756	0.900907
LOC100506730	314.426	-0.0680213	0.13365	-0.508952	0.610786	0.765948
AKR7A2	1608.1	0.0564778	0.0816079	0.692063	0.488897	0.676435
PQLC2	475.623	-0.201939	0.10952	-1.84385	0.065205	0.175881
CAPZB	4692.62	-0.0418728	0.0743764	-0.562985	0.573445	0.741978
MINOS1	474.45	-0.209413	0.108302	-1.9336	0.0531624	0.152515
NBL1	41.7558	0.109284	0.431813	0.253083	0.800204	0.895988
TMCO4	22.3385	0.0792474	1.46917	0.0539401	0.956983	0.983871
OTUD3	684.182	0.0752449	0.121209	0.620788	0.534739	0.711961
CAMK2N1	911.885	-0.22165	0.232718	-0.952438	0.340875	0.539944
MUL1	904.705	-0.0641593	0.109189	-0.5876	0.556801	0.728577
FAM43B	431.662	0.115319	0.128113	0.900139	0.368046	0.567581
PINK1	958.488	0.0798571	0.10503	0.760326	0.44706	0.638802
PINK1-AS	211.266	0.0901895	0.197758	0.456061	0.648346	0.793184
DDOST	7197.08	-0.0654595	0.0650287	-1.00663	0.314115	0.512411
KIF17	59.5782	0.852904	0.33356	2.55697	0.0105589	0.0452928
SH2D5	158.129	0.606679	0.19296	3.14407	0.00166616	0.010727
HP1BP3	8510.58	-0.238852	0.0912308	-2.6181	0.00884198	0.0398008
EIF4G3	8656.53	-0.200327	0.0734416	-2.7277	0.00637772	0.0307646
ECE1	3432.76	-0.214621	0.0989682	-2.16858	0.0301145	0.100475
LOC100506801	22.8126	0.125154	0.52629	0.237805	0.812032	0.903726
NBPF3	332.758	0.21287	0.11567	1.84032	0.0657213	0.176933
ALPL	95.9181	-1.20302	0.303721	-3.96093	7.46597e-05	0.000818352
RAP1GAP	237.51	-0.707844	0.153859	-4.6006	4.21279e-06	7.02294e-05
USP48	2192.56	-0.0212197	0.066204	-0.320519	0.748575	0.862079
LDLRAD2	35.3694	-0.646485	0.316604	-2.04193	0.0411581	0.126077
HSPG2	34027	-0.511035	0.155001	-3.29697	0.000977345	0.0069527
LINC00339	164.346	0.0838048	0.150465	0.556974	0.577545	0.744475
CDC42	6261.04	-0.281493	0.0873995	-3.22076	0.0012785	0.00868243
WNT4	53.8171	0.653003	0.26262	2.48649	0.012901	0.0529979
ZBTB40	1740.72	0.102967	0.101998	1.0095	0.312734	0.510797
EPHB2	1446.59	0.23464	0.123381	1.90175	0.0572042	0.160551
KDM1A	6076.19	0.206318	0.0623644	3.30827	0.000938756	0.0067315
LUZP1	1220.85	0.402618	0.0882648	4.56147	5.07956e-06	8.23297e-05
HTR1D	356.967	0.390821	0.175341	2.22892	0.0258191	0.0896833
LINC01355	82.1687	-0.292128	0.437847	-0.667192	0.50465	0.689074
HNRNPR	7686.74	-0.181067	0.106435	-1.7012	0.0889048	0.220402
ZNF436	915.756	-0.762155	0.0986362	-7.72693	1.10169e-14	1.15556e-12
ZNF436-AS1	87.7491	0.23245	0.223426	1.04039	0.298158	0.495955
ASAP3	878.205	-0.543115	0.0886073	-6.12946	8.81805e-10	3.79531e-08
E2F2	460.065	-0.0893779	0.260569	-0.34301	0.731591	0.850769
ID3	2073.5	0.264801	0.305577	0.86656	0.386183	0.58452
RPL11	17271.7	0.41074	0.0994001	4.13219	3.5933e-05	0.000449006
ELOA	2344.89	0.16525	0.0638895	2.58649	0.00969577	0.0426994
ELOA-AS1	45.8937	-0.123744	0.230841	-0.536055	0.591921	0.753936
PITHD1	1111.92	-0.115104	0.09554	-1.20477	0.228293	0.417322
LYPLA2	810.957	0.296844	0.079291	3.74372	0.000181314	0.00175099
GALE	153.466	-0.521938	0.163874	-3.18499	0.00144759	0.00959938
HMGCL	673.963	0.0626152	0.114907	0.544923	0.585807	0.749749
FUCA1	761.152	0.0148173	0.112177	0.132089	0.894914	0.951529
PNRC2	802.868	0.0238097	0.0880439	0.27043	0.786829	0.887573
SRSF10	403.817	-0.181282	0.144161	-1.2575	0.208574	0.395254
STPG1	139.933	-0.633625	0.226743	-2.79447	0.00519855	0.0263318
NIPAL3	1193.41	-0.00243231	0.156814	-0.0155108	0.987625	1
RCAN3	157.933	-0.2185	0.184824	-1.18221	0.237123	0.428181
SRRM1	3558.57	0.235276	0.0905391	2.59862	0.00936002	0.0415263
CLIC4	3904.27	-0.674906	0.160274	-4.21095	2.54298e-05	0.00033587
RUNX3	565.727	-1.90269	0.10477	-18.1605	1.06023e-73	3.80888e-70
SYF2	1350.57	0.0617539	0.119608	0.516305	0.605642	0.763226
RSRP1	1880.7	-0.172507	0.198038	-0.871082	0.383709	0.582129
TMEM50A	2191.72	-0.150874	0.0699843	-2.15582	0.0310974	0.102957
MACO1	571.503	0.201676	0.136627	1.47611	0.139915	0.301934
LDLRAP1	457.463	0.0570721	0.122346	0.46648	0.640872	0.787863
MAN1C1	1129.12	0.525891	0.140877	3.73297	0.000189232	0.00181648
SELENON	11503.4	0.0621387	0.0827974	0.750492	0.452959	0.644177
MTFR1L	2073.45	-0.0648891	0.0624641	-1.03882	0.298887	0.496686
AUNIP	146.422	-0.696376	0.280853	-2.4795	0.0131567	0.0538482
PAQR7	442.462	-0.461115	0.148137	-3.11276	0.00185349	0.0116106
STMN1	10805.1	-0.45928	0.176016	-2.6093	0.00907271	0.0405521
PAFAH2	491.227	0.0628435	0.127474	0.492991	0.622019	0.773335
EXTL1	1636.48	-0.217045	0.189067	-1.14798	0.250977	0.445197
PDIK1L	492.4	-0.00664189	0.105464	-0.062978	0.949784	0.980347
ZNF593	352.677	0.0454304	0.126418	0.359366	0.719321	0.84379
CEP85	1177.56	0.234711	0.109885	2.13597	0.032682	0.106688
SH3BGRL3	3795.67	0.191003	0.106178	1.79889	0.0720363	0.189625
UBXN11	491.401	-0.280248	0.118181	-2.37134	0.0177239	0.0674682
DHDDS	1237.89	0.313236	0.0725486	4.3176	1.57734e-05	0.000219423
HMGN2	17705.7	0.311172	0.135018	2.30468	0.0211846	0.0774217
RPS6KA1	490.479	0.404591	0.173985	2.32544	0.0200486	0.0741446
LOC101928728	22.0748	-1.10071	0.429291	-2.56402	0.0103468	0.0446227
ARID1A	11082.5	-0.153926	0.0528339	-2.9134	0.00357513	0.0198281
PIGV	271.018	-0.463468	0.135032	-3.43229	0.000598505	0.00469204
ZDHHC18	954.491	-0.2531	0.0798689	-3.16894	0.00152997	0.0100391
SFN	3063.47	-0.990221	0.340525	-2.90792	0.00363838	0.0200781
GPN2	438.052	0.0161868	0.0948119	0.170726	0.864439	0.934329
GPATCH3	351.909	0.0412675	0.0969063	0.425849	0.670218	0.808465
NUDC	2374.17	-0.264716	0.104348	-2.53687	0.011185	0.0473915
TRNP1	384.027	-1.85743	0.146406	-12.6869	6.99338e-37	5.58305e-34
TENT5B	233.805	-1.63134	0.178748	-9.12647	7.07694e-20	1.56455e-17
SLC9A1	972.777	0.0430357	0.0801072	0.537226	0.591111	0.753602
WDTC1	1697.54	0.378532	0.0686974	5.51013	3.58563e-08	1.04303e-06
TMEM222	952.533	-0.231616	0.0767514	-3.01774	0.00254667	0.0150785
ACTG1P20	46.9951	0.574321	0.296528	1.93682	0.0527671	0.151683
SYTL1	167.878	0.0233662	0.287963	0.081143	0.935328	0.973674
MAP3K6	687.511	-0.515332	0.111961	-4.60279	4.16878e-06	6.95765e-05
GPR3	51.1536	-0.344354	0.288331	-1.1943	0.232361	0.422394
WASF2	8117.02	0.113944	0.0684649	1.66427	0.096058	0.233359
AHDC1	2123.78	0.487207	0.0830566	5.86597	4.46516e-09	1.62854e-07
IFI6	13275.7	-0.143064	0.128743	-1.11124	0.266464	0.463065
FAM76A	325.839	-0.152027	0.0969506	-1.56808	0.116862	0.267575
STX12	1964.5	-0.269516	0.0752243	-3.58283	0.000339892	0.00294943
PPP1R8	1821.19	-0.108652	0.0765843	-1.41872	0.15598	0.326059
THEMIS2	139.567	-0.609737	0.186893	-3.2625	0.00110434	0.00770734
RPA2	1447.93	-0.266659	0.106355	-2.50726	0.0121671	0.0506494
SMPDL3B	56.0467	-0.173292	0.24096	-0.719173	0.472034	0.662622
XKR8	450.923	-0.44855	0.11736	-3.82201	0.00013237	0.00134144
EYA3	1002.84	0.0100401	0.080311	0.125015	0.900512	0.95419
DNAJC8	3379.24	-0.319732	0.0840191	-3.80547	0.000141537	0.00142058
ATP5IF1	2038.88	-0.160588	0.111489	-1.4404	0.149755	0.31666
SESN2	2651.64	-0.530122	0.15476	-3.42544	0.000613808	0.00478331
MED18	342.89	-0.158154	0.102103	-1.54897	0.121389	0.274345
PHACTR4	2644.11	-0.00365217	0.0598869	-0.0609844	0.951372	0.981211
RCC1	1909.32	-0.0190968	0.171392	-0.111422	0.911282	0.961103
SNHG3	413.579	0.338724	0.126667	2.67413	0.00749232	0.0349674
TRNAU1AP	781.619	-0.147422	0.0974888	-1.51219	0.130485	0.287312
SNHG12	217.595	-0.0906498	0.212459	-0.42667	0.66962	0.808133
RAB42	223.396	0.302129	0.263243	1.14772	0.251084	0.445333
TAF12	602.553	0.107143	0.0834725	1.28357	0.199292	0.383172
GMEB1	506.398	0.0468696	0.100497	0.46638	0.640943	0.787869
YTHDF2	2824.47	0.126872	0.0817407	1.55213	0.12063	0.273028
EPB41	2230.56	0.225612	0.0665857	3.38829	0.000703291	0.00531482
TMEM200B	10.204	-0.228247	0.789182	-0.28922	0.772413	0.878223
SRSF4	3028.92	0.221784	0.094817	2.33908	0.0193315	0.0722481
MECR	608.303	-0.000832278	0.115887	-0.00718179	0.99427	1
PTPRU	14918.6	-0.332814	0.110347	-3.01608	0.00256065	0.0151489
MATN1-AS1	52.9257	0.598792	0.311731	1.92086	0.0547494	0.15573
LAPTM5	19.8336	-0.435367	0.355257	-1.2255	0.220388	0.408374
SDC3	15770.8	-0.18923	0.0971505	-1.9478	0.0514388	0.148877
PUM1	4731.95	0.215473	0.0525261	4.10221	4.0923e-05	0.000498782
NKAIN1	513.442	0.32288	0.145633	2.21708	0.0266179	0.0918102
SNRNP40	1422.26	0.0452114	0.109738	0.411995	0.680343	0.816055
ZCCHC17	775.411	-0.105945	0.109666	-0.966067	0.334011	0.533637
SERINC2	102.241	0.326875	0.224497	1.45603	0.145384	0.310241
PEF1	1157.22	-0.228468	0.0754819	-3.0268	0.00247159	0.014737
COL16A1	23.3611	0.408031	0.472048	0.864383	0.387377	0.585651
ADGRB2	4898.37	0.333515	0.113291	2.94388	0.00324124	0.018266
PTP4A2	5394.84	-0.157176	0.0807178	-1.94723	0.0515075	0.148986
KHDRBS1	9674.05	-0.0302331	0.055539	-0.544357	0.586196	0.749834
TMEM39B	645.645	0.226566	0.0880884	2.57203	0.0101104	0.0439641
KPNA6	2400.54	0.155291	0.0633134	2.45274	0.0141773	0.0569707
TXLNA	4078.43	-0.0367379	0.0655003	-0.560881	0.574879	0.742829
CCDC28B	363.436	0.507	0.190968	2.6549	0.00793323	0.036609
IQCC	170.145	0.020275	0.197161	0.102835	0.918094	0.964168
TMEM234	161.24	-0.321286	0.164797	-1.94958	0.0512257	0.14841
EIF3I	3666.54	0.0190175	0.0724091	0.26264	0.792828	0.891048
MTMR9LP	833.93	-0.0514789	0.190942	-0.269605	0.787464	0.887867
FAM167B	35.674	-0.646345	0.562163	-1.14975	0.250248	0.444292
HDAC1	3166.85	0.0779206	0.072619	1.07301	0.283269	0.481041
MARCKSL1	2846.21	0.142286	0.190563	0.746662	0.455268	0.645845
FAM229A	84.9031	0.299658	0.291416	1.02828	0.303817	0.501964
BSDC1	2002.13	0.0742992	0.100394	0.740075	0.459255	0.649684
ZBTB8B	73.848	0.250928	0.281543	0.89126	0.37279	0.572083
ZBTB8A	493.277	-0.226479	0.0898528	-2.52056	0.0117169	0.0490627
ZBTB8OS	349.115	-0.0464141	0.123353	-0.376269	0.706717	0.834596
RBBP4	8283.43	0.000271047	0.0862474	0.00314267	0.997493	1
SYNC	143.731	-1.23989	1.21361	-1.02166	0.306943	0.504723
KIAA1522	543.7	-0.200317	0.139111	-1.43998	0.149873	0.316809
YARS	4772.27	-1.19357	0.215939	-5.52733	3.25149e-08	9.51606e-07
S100PBP	993.559	0.0997933	0.0848429	1.17621	0.23951	0.431179
FNDC5	84.3197	-0.328812	0.206601	-1.59153	0.111491	0.258992
TMEM54	473.051	-0.629413	0.153966	-4.08801	4.35096e-05	0.000521461
RNF19B	621.627	-0.0513384	0.11262	-0.455855	0.648494	0.793297
AK2	2594.86	-0.0121322	0.0606318	-0.200096	0.841406	0.920658
AZIN2	75.6354	0.150163	0.229289	0.654907	0.512527	0.694617
TRIM62	190.527	0.226582	0.155745	1.45482	0.145718	0.31077
ZNF362	1295.45	-0.0963146	0.0680893	-1.41453	0.157205	0.327729
PHC2	4602.15	0.387351	0.0810847	4.77712	1.77827e-06	3.34912e-05
ZSCAN20	264.84	0.170996	0.126577	1.35093	0.176718	0.353781
SMIM12	424.637	-0.137284	0.161217	-0.851545	0.394467	0.592422
DLGAP3	95.2594	0.333005	0.206826	1.61008	0.107381	0.252712
LOC653160	94.8322	0.278003	0.259444	1.07153	0.283929	0.481599
TMEM35B	329.892	-0.193536	0.151781	-1.2751	0.202274	0.387042
ZMYM6	666.636	0.0217497	0.0769348	0.282703	0.777404	0.881258
ZMYM1	703.403	0.114823	0.0934682	1.22847	0.219271	0.407358
SFPQ	12401.6	-0.126315	0.144441	-0.874505	0.381843	0.580582
ZMYM4	5865.57	0.0375072	0.0556508	0.673975	0.500327	0.685781
KIAA0319L	2975.83	0.13541	0.0849629	1.59376	0.110991	0.258318
NCDN	9232.82	0.121025	0.0963074	1.25665	0.20888	0.395676
TFAP2E	186.218	0.363597	0.277845	1.30863	0.190659	0.372049
PSMB2	2848.31	-0.143466	0.0777827	-1.84444	0.065119	0.175729
C1orf216	1080.42	-0.378527	0.197488	-1.9167	0.0552757	0.156628
CLSPN	734.597	-0.274334	0.315214	-0.870311	0.38413	0.582642
AGO4	1045.57	0.195848	0.0867493	2.25763	0.0239689	0.084671
AGO1	1693.95	0.233644	0.0701686	3.32974	0.00086926	0.00632469
AGO3	370.532	-0.00526955	0.100613	-0.0523743	0.95823	0.984821
TEKT2	16.7976	0.646722	1.36769	0.472856	0.636316	0.784643
ADPRHL2	625.28	-0.31637	0.117631	-2.68951	0.00715581	0.0336482
TRAPPC3	1144.01	-0.0313043	0.0795157	-0.393687	0.693812	0.825855
MAP7D1	4259.95	0.294869	0.047419	6.21837	5.02347e-10	2.24184e-08
THRAP3	5349.41	0.0935859	0.0579259	1.61561	0.106178	0.250786
SH3D21	100.025	0.399164	0.28297	1.41062	0.158356	0.329269
EVA1B	539.682	-0.543366	0.173998	-3.12283	0.0017912	0.011334
STK40	1574.22	-0.808652	0.20198	-4.00363	6.23773e-05	0.000709147
LSM10	666.022	-0.541957	0.111422	-4.86398	1.15048e-06	2.28664e-05
OSCP1	162.501	-0.0806432	0.150803	-0.534757	0.592818	0.754744
MRPS15	1144.58	-0.18244	0.0945719	-1.92911	0.0537171	0.153615
CSF3R	17.6378	1.54577	0.640473	2.41347	0.0158013	0.0619041
GRIK3	193.604	0.63006	0.510365	1.23453	0.217006	0.404721
LINC01137	46.3793	0.288062	0.226329	1.27276	0.203104	0.388008
ZC3H12A	123.066	0.360943	0.169805	2.12563	0.0335344	0.10868
MEAF6	1446.76	-0.0919658	0.072051	-1.2764	0.201815	0.386651
SNIP1	463.383	0.00745444	0.0882963	0.0844253	0.932718	0.972904
DNALI1	992.716	-0.138006	0.127136	-1.0855	0.2777	0.475292
GNL2	1766.64	-0.0552066	0.0702779	-0.785547	0.432133	0.627248
C1orf109	643.906	0.141464	0.0826104	1.71243	0.0868183	0.216636
CDCA8	1446.59	-0.170206	0.355148	-0.479255	0.631757	0.78133
EPHA10	123.928	0.560581	0.201892	2.77664	0.00549243	0.027358
MANEAL	1655.98	0.214044	0.0882528	2.42536	0.0152933	0.0604083
YRDC	411.137	0.183395	0.11564	1.58591	0.112759	0.260968
C1orf122	1526.09	0.135423	0.0970563	1.3953	0.162925	0.334893
MTF1	730.55	0.13949	0.0784902	1.77717	0.0755405	0.196332
INPP5B	1287.36	-0.456968	0.16173	-2.8255	0.00472065	0.0245337
SF3A3	3394.25	-0.000670067	0.0671033	-0.0099856	0.992033	1
FHL3	1235.24	0.0117165	0.133839	0.0875423	0.93024	0.970985
UTP11	1064.62	-0.152889	0.104988	-1.45625	0.145323	0.310157
POU3F1	22.8201	0.11995	0.403661	0.297157	0.766347	0.874278
RRAGC	1259.75	-0.375692	0.104912	-3.58101	0.000342272	0.00296471
RHBDL2	35.4385	-0.278121	0.247634	-1.12312	0.261388	0.457232
AKIRIN1	2280.94	-0.136785	0.0863692	-1.58373	0.113256	0.261739
NDUFS5	2231.99	-0.0661736	0.111215	-0.595007	0.551839	0.724962
MACF1	15068.2	-0.0393563	0.127048	-0.309775	0.756732	0.867441
KIAA0754	1688.75	0.384614	0.206607	1.86158	0.0626627	0.171191
BMP8A	131.23	-0.813063	0.664695	-1.22321	0.22125	0.409395
PPIEL	385.61	0.35504	0.260342	1.36374	0.172648	0.34796
PABPC4	2718.31	0.181036	0.0516653	3.50403	0.000458282	0.00378696
HEYL	126.47	-0.880438	1.67337	-0.526148	0.598786	0.75921
HPCAL4	33.9752	-0.156657	0.532612	-0.294129	0.768659	0.875734
PPIE	1049.88	0.0279534	0.0938302	0.297915	0.765768	0.874034
BMP8B	733.723	-0.168996	0.122552	-1.37897	0.167904	0.341706
OXCT2	18.4197	0.0491852	0.541958	0.0907546	0.927688	0.9698
TRIT1	527.955	0.269481	0.101353	2.65885	0.00784084	0.0363027
MYCL	626.304	0.927215	0.144994	6.39484	1.60712e-10	8.07492e-09
MFSD2A	149.398	0.717014	0.213358	3.36061	0.000777705	0.00576955
CAP1	5392.26	-0.163599	0.0711341	-2.29987	0.0214556	0.0779957
PPT1	7713.02	-0.336709	0.0959702	-3.50847	0.000450685	0.00373062
RLF	883.967	0.101307	0.0792002	1.27912	0.200854	0.385556
ZMPSTE24	1785.89	-0.115384	0.130301	-0.885522	0.375875	0.575528
COL9A2	39.6408	-0.490203	0.539709	-0.908273	0.363734	0.5632
SMAP2	770.584	0.354879	0.0743769	4.77136	1.82982e-06	3.4327e-05
ZFP69B	347.276	-0.52827	0.189927	-2.78144	0.00541184	0.0270592
ZFP69	307.321	-0.0473762	0.117372	-0.40364	0.686477	0.820772
EXO5	298.56	-0.104185	0.139971	-0.744328	0.456678	0.64693
ZNF684	130.956	0.0565089	0.16734	0.337689	0.735598	0.853564
RIMS3	2207.16	0.366847	0.128478	2.85533	0.00429915	0.0228556
NFYC-AS1	108.233	0.199992	0.287581	0.695427	0.486788	0.674425
NFYC	1747.26	-0.0615587	0.0755178	-0.815155	0.414984	0.611371
KCNQ4	306.198	0.349701	0.179565	1.94748	0.0514766	0.148927
CITED4	126.838	0.256414	0.148104	1.73131	0.083396	0.210319
CTPS1	1391.84	0.0179673	0.169658	0.105903	0.915659	0.963129
SLFNL1-AS1	20.8971	0.659612	0.434646	1.51758	0.129119	0.285497
SCMH1	1086.68	-0.0958036	0.0788173	-1.21552	0.22417	0.413042
FOXO6	152.554	0.606117	0.262954	2.30503	0.0211647	0.0773687
EDN2	240.085	0.481602	0.801169	0.601123	0.547758	0.721606
HIVEP3	179.557	-0.118446	0.158168	-0.748866	0.453938	0.644919
FOXJ3	2014.96	0.466943	0.0622405	7.50224	6.27387e-14	5.69789e-12
RIMKLA	292.795	1.05004	0.215975	4.86184	1.16298e-06	2.29877e-05
ZMYND12	26.8897	0.686626	0.350587	1.9585	0.0501709	0.146061
CCDC30	46.9853	0.083671	0.246801	0.339022	0.734593	0.852812
PPCS	965.062	0.103598	0.100344	1.03243	0.301872	0.499988
PPIH	407.192	0.0496718	0.158655	0.313081	0.754219	0.8663
YBX1	21228.2	0.00783997	0.0757745	0.103464	0.917594	0.963957
P3H1	3855.47	0.00986238	0.0885744	0.111346	0.911342	0.961103
C1orf50	324.565	0.210147	0.09711	2.16401	0.0304636	0.101451
TMEM269	17.5517	0.472876	0.370781	1.27535	0.202185	0.386922
SVBP	633.212	0.013427	0.119297	0.112551	0.910386	0.960443
ERMAP	390.275	0.0684166	0.138747	0.493103	0.62194	0.773321
ZNF691	293.485	-0.013526	0.134744	-0.100383	0.920041	0.965035
SLC2A1	1473.07	0.343979	0.13206	2.60472	0.00919497	0.0409965
FAM183A	11.691	2.79209	1.37658	2.02828	0.0425312	0.129003
EBNA1BP2	1148.93	-0.173551	0.0832041	-2.08585	0.0369925	0.116652
CDC20	1753.32	-0.292591	0.30194	-0.969038	0.332526	0.531879
ELOVL1	1339.04	-0.0914039	0.0819155	-1.11583	0.264494	0.460603
MED8	594.104	-0.523579	0.108089	-4.84397	1.27271e-06	2.48827e-05
SZT2	2109.07	0.152539	0.124968	1.22063	0.222227	0.41078
HYI	643.071	0.472886	0.149385	3.16554	0.00154795	0.010134
PTPRF	5186.78	-0.0085977	0.0914655	-0.0939994	0.92511	0.968091
KDM4A	3834.5	0.0286248	0.0714583	0.400581	0.688729	0.822374
KDM4A-AS1	16.4171	-0.43174	0.521575	-0.827763	0.407805	0.604265
ST3GAL3	422.183	-0.303097	0.115866	-2.61594	0.0088983	0.0399964
ARTN	13.9323	0.00234001	0.460442	0.00508211	0.995945	1
IPO13	1142.02	0.130588	0.0901333	1.44884	0.147383	0.313205
DPH2	466.492	0.210357	0.119463	1.76086	0.0782623	0.201366
ATP6V0B	1519.24	-0.277835	0.0913575	-3.04118	0.00235653	0.0141806
B4GALT2	1572.72	-0.158132	0.0953108	-1.65912	0.0970916	0.23524
CCDC24	84.1022	-0.33247	0.239365	-1.38897	0.164842	0.337406
SLC6A9	1334.69	-1.92093	0.356303	-5.39129	6.9955e-08	1.8685e-06
DMAP1	795.709	0.119117	0.0825138	1.4436	0.148851	0.315624
ERI3	1197.9	-0.218443	0.0802446	-2.72222	0.00648449	0.0311542
ERI3-IT1	17.3722	-0.134726	0.515559	-0.26132	0.793846	0.891843
RNF220	1629.21	0.158273	0.0577123	2.74245	0.00609822	0.0297861
TMEM53	114.982	-0.0527327	0.182882	-0.288343	0.773084	0.878685
ARMH1	74.4584	0.163258	0.360257	0.45317	0.650426	0.794781
KIF2C	1700.98	-0.543257	0.285428	-1.90331	0.0570004	0.160105
RPS8	29927.5	0.239782	0.0908136	2.64038	0.00828141	0.037751
SNORD55	23.8283	0.851276	0.350291	2.4302	0.0150905	0.0598209
PLK3	414.916	-0.224713	0.11544	-1.94659	0.0515844	0.149118
BTBD19	36.333	-1.14127	0.336386	-3.39275	0.000691942	0.00524707
PTCH2	834.461	0.122517	0.192081	0.637839	0.523578	0.704168
EIF2B3	512.525	0.0149963	0.107155	0.13995	0.8887	0.948144
HECTD3	1327.94	0.169841	0.0786994	2.1581	0.0309199	0.10259
UROD	1431.06	-0.129137	0.0844303	-1.52951	0.126139	0.280939
ZSWIM5	147.765	0.78323	0.182234	4.29793	1.72404e-05	0.00023685
LINC01144	37.667	0.0985901	0.250256	0.393956	0.693613	0.825855
HPDL	177.191	-1.75944	1.56314	-1.12558	0.260344	0.456292
MUTYH	711.963	-0.035049	0.106842	-0.328045	0.742878	0.857799
TOE1	380.421	-0.469545	0.16846	-2.78728	0.00531517	0.0267715
TESK2	143.57	0.642884	0.16496	3.8972	9.73109e-05	0.00103527
CCDC163	166.838	0.0598998	0.177245	0.33795	0.735401	0.853474
MMACHC	500.238	0.00295595	0.0968883	0.0305088	0.975661	0.994767
PRDX1	7942.29	-0.328689	0.0935908	-3.51198	0.000444779	0.0036881
AKR1A1	2272.51	0.0036935	0.104957	0.0351906	0.971928	0.992792
NASP	4588.53	-0.0430099	0.146419	-0.293745	0.768953	0.875862
CCDC17	50.9362	0.785655	0.35282	2.22679	0.0259616	0.0899826
GPBP1L1	3750.5	0.226993	0.0547565	4.1455	3.39079e-05	0.000427793
TMEM69	638.506	0.0647733	0.116684	0.555119	0.578813	0.745243
IPP	691.416	0.137575	0.0911239	1.50976	0.131105	0.288251
MAST2	3857.88	0.435671	0.075635	5.76017	8.40277e-09	2.87495e-07
PIK3R3	1042.31	0.377624	0.086381	4.37161	1.23336e-05	0.000178484
TSPAN1	32.2061	-0.099301	0.394874	-0.251475	0.801447	0.896946
POMGNT1	2670.39	-0.0945126	0.0764375	-1.23647	0.216284	0.404057
LURAP1	304.862	-0.000721206	0.187815	-0.00383999	0.996936	1
RAD54L	615.17	-0.034627	0.318213	-0.108817	0.913348	0.961806
LRRC41	3148.12	0.142284	0.0740583	1.92124	0.0547017	0.155638
UQCRH	2855.92	0.1536	0.104571	1.46885	0.141874	0.304742
NSUN4	857.972	-0.0469465	0.0704552	-0.666331	0.5052	0.68921
FAAH	341.913	0.29744	0.156233	1.90383	0.0569326	0.160008
DMBX1	56.175	-0.157933	0.417448	-0.378331	0.705185	0.833255
MKNK1	636.278	0.148806	0.0806826	1.84433	0.0651344	0.175738
MOB3C	198.11	0.324093	0.161243	2.00997	0.0444348	0.133455
ATPAF1	1361.61	-0.0493796	0.0748458	-0.659751	0.509414	0.692224
EFCAB14	3567.7	-0.0856275	0.0725687	-1.17995	0.23802	0.429422
STIL	929.643	-0.139036	0.238754	-0.582338	0.560339	0.731468
CMPK1	2529.7	-0.0120819	0.0869025	-0.139028	0.889428	0.948715
FOXD2-AS1	141.438	-0.188808	0.169412	-1.11449	0.26507	0.461405
FOXD2	70.219	0.391246	0.229114	1.70764	0.0877024	0.218382
TRABD2B	31.7155	-0.787848	0.360581	-2.18494	0.0288933	0.0973954
SPATA6	678.919	-0.249323	0.0856049	-2.91248	0.0035857	0.0198783
AGBL4	24.6167	-2.75939	1.40339	-1.96623	0.0492716	0.144143
BEND5	49.1846	0.357493	0.250947	1.42457	0.15428	0.323867
DMRTA2	71.5003	-0.420939	0.191922	-2.19328	0.028287	0.0961306
FAF1	1540.33	-0.0378647	0.0710906	-0.532626	0.594292	0.755617
CDKN2C	3620.78	0.10641	0.165567	0.642701	0.520418	0.701671
RNF11	3229.31	0.0526637	0.0852191	0.61798	0.536589	0.713367
EPS15	1393.05	-0.21802	0.180826	-1.20569	0.227936	0.417204
OSBPL9	630.487	0.000741975	0.0982082	0.00755512	0.993972	1
NRDC	5067.71	0.0323092	0.0510284	0.633161	0.526628	0.706464
RAB3B	522.362	0.986252	0.130657	7.54843	4.40551e-14	4.13773e-12
TXNDC12	2388.25	-0.400269	0.0803059	-4.98431	6.21829e-07	1.34371e-05
BTF3L4	2734.24	-0.101694	0.0959443	-1.05993	0.289179	0.487792
ZFYVE9	1271.9	0.0686266	0.0834601	0.822267	0.410925	0.607103
CC2D1B	1059.06	0.00157497	0.0765284	0.0205802	0.983581	0.99965
ORC1	450.457	-0.218966	0.269524	-0.812419	0.416551	0.612989
PRPF38A	1808.51	-0.00146513	0.0708971	-0.0206656	0.983512	0.99965
TUT4	2640.82	0.178923	0.120536	1.48439	0.137704	0.298463
COA7	552.737	0.119858	0.117751	1.0179	0.308727	0.506497
ZYG11B	2128.96	0.0987038	0.0635378	1.55347	0.120312	0.272479
ZYG11A	319.129	0.0117689	0.150536	0.0781798	0.937685	0.974579
ECHDC2	44.3729	-0.243173	1.00943	-0.240901	0.809632	0.902464
SCP2	2864.9	-0.0833927	0.0890539	-0.936429	0.349052	0.548458
CPT2	552.043	0.133863	0.0944056	1.41796	0.156203	0.32635
C1orf123	724.624	-0.354868	0.100083	-3.54574	0.000391508	0.00331329
MAGOH	648.524	-0.314816	0.121669	-2.58748	0.00966803	0.0426034
LOC100507564	18.1949	0.0861387	0.423266	0.20351	0.838737	0.919114
LRP8	2486.08	-0.037967	0.128691	-0.295025	0.767975	0.875248
NDC1	1663.62	-0.0727183	0.162052	-0.448735	0.653623	0.79679
YIPF1	425.438	-0.173269	0.119055	-1.45537	0.145567	0.310494
HSPB11	320.736	-0.246547	0.178358	-1.38232	0.166874	0.340422
LRRC42	669.408	-0.197167	0.0939197	-2.09932	0.0357889	0.114159
TMEM59	4653.9	0.226118	0.0615558	3.67337	0.000239368	0.00221918
TCEANC2	515.323	0.194264	0.106115	1.8307	0.067145	0.179712
CYB5RL	290.261	0.0277865	0.121898	0.227949	0.819686	0.908129
MRPL37	1933.08	0.0569707	0.0779195	0.731148	0.464688	0.655178
SSBP3	3977.23	0.553681	0.0911191	6.07645	1.22873e-09	5.08843e-08
ACOT11	16.5243	-0.783133	1.61184	-0.485861	0.627066	0.77714
PARS2	184.891	0.264332	0.146288	1.80693	0.0707739	0.187159
DHCR24	7254.45	-0.120352	0.218961	-0.549649	0.58256	0.747779
USP24	3417.19	0.185178	0.0721849	2.56533	0.0103079	0.0445351
LOC100507634	18.28	0.464757	0.378409	1.22819	0.219377	0.407451
PLPP3	5243.84	0.679332	0.16403	4.14151	3.45028e-05	0.000434535
PRKAA2	392.942	0.430461	0.124986	3.44407	0.000573023	0.00453183
DAB1	169.571	-2.26443	0.153538	-14.7484	3.15191e-49	4.11754e-46
OMA1	296.967	0.323273	0.110662	2.92126	0.00348617	0.0194171
MYSM1	906.617	0.291146	0.157003	1.8544	0.0636823	0.173166
JUN	2471.22	0.184016	0.150538	1.22239	0.221558	0.409913
FGGY	128.586	0.24981	0.168862	1.47938	0.13904	0.300656
HOOK1	34.1297	0.827575	0.293384	2.82079	0.00479056	0.0248207
CYP2J2	15.8229	0	1.7036	0	1	1
NFIA-AS2	19.9624	-0.880449	1.68914	-0.52124	0.602199	0.760647
NFIA	5201.18	0.412543	0.0763129	5.40594	6.44701e-08	1.7349e-06
TM2D1	604.006	-0.0978107	0.0897733	-1.08953	0.27592	0.473204
PATJ	430.718	0.178865	0.15661	1.14211	0.253409	0.448073
USP1	2715.49	-0.192458	0.154508	-1.24561	0.212906	0.400086
DOCK7	2876.61	0.0591328	0.084431	0.700368	0.483698	0.671504
ATG4C	363.88	-0.112595	0.146692	-0.767566	0.442745	0.636352
FOXD3-AS1	19.1638	0.421804	0.367	1.14933	0.25042	0.444484
FOXD3	25.6397	0.378374	0.304913	1.24092	0.214634	0.402229
ALG6	504.614	0.0699711	0.100051	0.699354	0.484331	0.671832
ITGB3BP	352.749	-0.344987	0.167815	-2.05576	0.0398056	0.123145
EFCAB7	229.378	0.0135437	0.160511	0.0843788	0.932755	0.972904
PGM1	1800.15	0.452963	0.0794936	5.69811	1.21145e-08	3.97454e-07
ROR1	266.971	0.676818	0.18254	3.70778	0.00020908	0.00197199
CACHD1	626.191	-0.454723	0.127258	-3.57323	0.000352604	0.00304137
RAVER2	1953.14	-0.066427	0.138352	-0.480129	0.631136	0.780837
JAK1	4811.66	-0.620564	0.115201	-5.38681	7.17173e-08	1.91202e-06
AK4	173.465	0.0309208	0.205869	0.150196	0.88061	0.94351
DNAJC6	76.9713	0.186922	0.414038	0.451461	0.651657	0.795338
LEPROT	1509.81	-0.159936	0.0657647	-2.43194	0.0150182	0.059567
LEPR	116.999	0.416034	0.238762	1.74246	0.0814275	0.206734
PDE4B	53.0626	0.220004	0.409888	0.536742	0.591446	0.753665
WDR78	94.3497	0.402307	0.212957	1.88915	0.0588723	0.163952
MIER1	1112.77	0.118855	0.0774467	1.53467	0.124866	0.279141
SLC35D1	1483.96	0.282709	0.0836923	3.37796	0.000730263	0.00546666
SERBP1	10020.5	0.182502	0.0730408	2.49864	0.0124672	0.0515997
GADD45A	1232.94	-0.631452	0.134768	-4.68546	2.79328e-06	4.91904e-05
GNG12	1814.82	-0.624357	0.106937	-5.83854	5.2661e-09	1.88713e-07
WLS	2404.68	-0.506777	0.144455	-3.50821	0.000451135	0.00373218
DEPDC1	994.75	-0.487566	0.235787	-2.06783	0.0386562	0.120549
LRRC40	728.054	-0.232524	0.0903636	-2.5732	0.0100763	0.0439286
SRSF11	5885.52	0.0655996	0.103997	0.630786	0.52818	0.707823
ANKRD13C	1258.31	-0.00526632	0.0742187	-0.0709568	0.943432	0.977653
HHLA3	105.267	-0.734971	0.222495	-3.30332	0.000955487	0.00682149
CTH	280.556	0.493661	0.173163	2.85085	0.0043603	0.0230953
PTGER3	9.24799	0.788006	0.853957	0.92277	0.356127	0.55617
ZRANB2	3170.47	-0.0466184	0.0813889	-0.572786	0.566789	0.736549
MIR186	19.1571	0.145186	0.412933	0.351596	0.725141	0.847109
NEGR1	294.38	0.643389	0.406089	1.58436	0.113113	0.261533
LRRIQ3	33.1016	0.194517	0.328402	0.592312	0.553641	0.725897
FPGT	509.365	-0.143253	0.105458	-1.35839	0.17434	0.35073
CRYZ	842.86	-0.352776	0.147655	-2.38918	0.0168858	0.0650348
TYW3	1134.97	0.153685	0.0834987	1.84057	0.0656842	0.176922
SLC44A5	195.091	0.607827	0.327464	1.85616	0.0634302	0.172729
ACADM	1487.17	-0.174995	0.0996387	-1.75629	0.0790386	0.202663
DLSTP1	15.3747	0.292963	0.41418	0.707331	0.479361	0.668073
RABGGTB	933.988	0.0672602	0.0855687	0.786037	0.431846	0.627021
ST6GALNAC3	109.06	1.52938	0.660403	2.31583	0.0205676	0.0756671
ST6GALNAC5	14.8131	1.11652	0.399214	2.7968	0.0051611	0.0261986
PIGK	1132.89	-0.280791	0.101382	-2.76964	0.00561177	0.0278457
AK5	49.7366	-0.728804	0.524537	-1.38942	0.164704	0.337198
ZZZ3	1541.25	0.127292	0.0610071	2.0865	0.0369329	0.116508
USP33	1983.04	0.014494	0.062355	0.232444	0.816193	0.906741
MIGA1	653.312	0.113757	0.0977172	1.16414	0.244365	0.436866
NEXN	272.79	-1.16962	0.199231	-5.87065	4.34099e-09	1.5954e-07
FUBP1	6580.59	0.00281948	0.0647777	0.0435254	0.965283	0.988464
DNAJB4	635.214	-0.164009	0.0938532	-1.74751	0.0805492	0.205467
IFI44	33.9839	0.0777677	0.777814	0.0999823	0.920358	0.965298
ADGRL2	81.1191	0.61313	0.217217	2.82267	0.00476263	0.0247072
TTLL7	1143.71	0.323822	0.130768	2.47631	0.013275	0.0541936
PRKACB	1191.1	-0.151239	0.0851386	-1.77639	0.0756684	0.196593
SAMD13	104.402	-0.257676	0.176458	-1.46027	0.144216	0.308298
RPF1	1013.88	-0.028218	0.10434	-0.270442	0.78682	0.887573
GNG5	3766.59	-0.00806921	0.0992939	-0.081266	0.93523	0.973674
CTBS	570.576	-0.273053	0.155871	-1.75179	0.0798101	0.203941
LINC01461	18.8038	-0.0533471	0.403781	-0.132119	0.89489	0.951529
SSX2IP	7948.1	0.0887916	0.0761675	1.16574	0.243719	0.436091
LPAR3	19.9002	-0.745691	0.358274	-2.08134	0.0374025	0.117726
MCOLN2	119.646	0.625622	0.221776	2.82097	0.00478791	0.0248207
WDR63	42.2521	0.467953	0.260984	1.79303	0.0729678	0.191481
SYDE2	11.7526	0.742993	0.521612	1.42442	0.154326	0.323888
C1orf52	480.586	-0.265779	0.10192	-2.60771	0.00911503	0.0406906
BCL10	446.206	-0.193919	0.0998006	-1.94306	0.052009	0.150044
DDAH1	4635.93	-1.09565	0.19216	-5.70175	1.18585e-08	3.89947e-07
CYR61	2906.83	-1.43099	0.289049	-4.95067	7.39569e-07	1.5583e-05
ZNHIT6	850.739	-0.28311	0.0797506	-3.54995	0.000385309	0.00327495
ODF2L	371.751	-0.295171	0.134851	-2.18887	0.0286062	0.096791
LOC105378828	22.3664	0.345256	0.40583	0.85074	0.394914	0.592804
SH3GLB1	4195.03	0.232396	0.0690596	3.36516	0.000765001	0.00568705
SELENOF	2683.75	-0.115565	0.0704907	-1.63944	0.101122	0.242389
HS2ST1	2893.27	0.326273	0.0565735	5.76725	8.05778e-09	2.77675e-07
LINC01140	22.1351	0.727206	0.474665	1.53204	0.125512	0.280021
LMO4	10015.9	0.10594	0.0772681	1.37107	0.170352	0.345124
PKN2	2826.08	-0.0460296	0.0726033	-0.633987	0.526089	0.706005
GTF2B	522.889	0.14144	0.103923	1.361	0.173512	0.349359
KYAT3	1070.12	0.0462372	0.0825144	0.560353	0.575239	0.743027
RBMXL1	741.306	-0.133246	0.0867563	-1.53586	0.124571	0.278744
GBP1	30.1419	-0.107512	0.7839	-0.13715	0.890912	0.949593
LRRC8B	1053.02	0.261715	0.112724	2.32173	0.0202473	0.0747183
LRRC8C	498.636	0.00461595	0.207319	0.022265	0.982237	0.998708
LRRC8D	1671.43	-0.144144	0.0907572	-1.58823	0.112234	0.260251
GEMIN8P4	27.6877	-0.483474	0.309327	-1.56298	0.118057	0.269079
ZNF326	1392.73	-0.0408151	0.108441	-0.376382	0.706633	0.834579
BARHL2	19.2618	0.450825	0.33849	1.33187	0.182903	0.361721
LOC105378853	73.5204	0.0388316	0.231961	0.167406	0.86705	0.935962
ZNF644	2003.54	-0.0239889	0.0835119	-0.287252	0.77392	0.879148
HFM1	108.052	0.211012	0.224161	0.941342	0.34653	0.545878
CDC7	799.418	-0.18192	0.325817	-0.558348	0.576607	0.743992
TGFBR3	1872.16	0.44347	0.159206	2.78552	0.00534428	0.0268585
EPHX4	15.4192	-0.238113	0.582492	-0.408784	0.682698	0.818145
BTBD8	36.2537	1.29898	0.460848	2.81867	0.00482229	0.0249021
KIAA1107	154.165	0.381392	0.235705	1.61809	0.105643	0.250047
GLMN	296.202	-0.153935	0.123833	-1.24309	0.213834	0.401201
RPAP2	495.731	0.183483	0.0950032	1.93134	0.0534411	0.153099
EVI5	1032.25	0.0804335	0.0802462	1.00233	0.316183	0.514268
RPL5	25783.4	0.352505	0.0822323	4.28669	1.81352e-05	0.000248193
FAM69A	211.37	0.416192	0.145477	2.86088	0.00422467	0.022518
MTF2	1029.59	0.163591	0.106216	1.54018	0.123517	0.277476
TMED5	3080.21	-0.209116	0.0857761	-2.43793	0.0147717	0.0587826
CCDC18	339.087	-0.388978	0.275041	-1.41425	0.157288	0.327854
CCDC18-AS1	426.81	0.520397	0.264767	1.96549	0.0493578	0.144366
DR1	1810.51	-0.0844201	0.0670273	-1.25949	0.207854	0.394358
FNBP1L	1161.6	0.152201	0.106079	1.43479	0.151348	0.319224
BCAR3	87.5651	-1.25062	0.276812	-4.51795	6.24404e-06	9.82769e-05
DNTTIP2	1185.05	0.127026	0.108556	1.17014	0.241944	0.433941
GCLM	1207.3	-0.433419	0.116522	-3.71963	0.000199513	0.00189742
ABCD3	1401.9	-0.131592	0.078289	-1.68085	0.0927929	0.22756
F3	247.431	-0.4307	0.26601	-1.61911	0.105423	0.249699
SLC44A3-AS1	50.5484	-0.530964	0.539469	-0.984235	0.325	0.52316
SLC44A3	246.561	-0.221212	0.277237	-0.797916	0.424919	0.620705
CNN3	7758.83	-0.338197	0.0758153	-4.4608	8.16556e-06	0.000123775
LOC729970	137.832	-0.130768	0.194724	-0.671558	0.501865	0.686969
ALG14	179.231	-0.609268	0.170735	-3.5685	0.000359033	0.00308202
TMEM56	66.9041	0.486707	0.329004	1.47933	0.139051	0.300656
RWDD3	149.952	-0.129133	0.145431	-0.887935	0.374576	0.574333
PTBP2	581.112	-0.0783538	0.126571	-0.619049	0.535884	0.71278
DPYD	27.4169	0.525934	0.42484	1.23796	0.215731	0.403496
SNX7	383.918	0.560664	0.150385	3.7282	0.000192856	0.00184265
FRRS1	235.472	0.581486	0.219759	2.64602	0.00814461	0.0373208
AGL	803.341	0.249001	0.0921853	2.7011	0.00691112	0.0327549
SLC35A3	795.334	0.00527936	0.0820451	0.064347	0.948694	0.979867
MFSD14A	2249.04	0.0244413	0.0769307	0.317706	0.750708	0.863636
SASS6	331.044	-0.375364	0.170069	-2.20713	0.0273051	0.093698
TRMT13	472.79	0.0263741	0.129453	0.203735	0.83856	0.919114
LRRC39	60.7665	-0.0287468	0.318952	-0.0901289	0.928185	0.970036
DBT	1166.05	0.207946	0.102593	2.0269	0.0426722	0.129367
RTCA-AS1	39.7915	-0.269423	0.280882	-0.959204	0.337456	0.536599
RTCA	775.306	-0.174655	0.0865941	-2.01694	0.0437022	0.131712
CDC14A	483.625	0.312332	0.0943534	3.31024	0.000932177	0.00669434
EXTL2	1012.34	-0.330579	0.0768797	-4.29996	1.70832e-05	0.000235139
SLC30A7	705.422	-0.0151129	0.0819695	-0.184372	0.853722	0.92742
DPH5	1009.74	0.298611	0.110259	2.70827	0.00676343	0.0322357
LOC102606465	103.268	0.0319812	0.178105	0.179564	0.857495	0.929767
COL11A1	57514.3	0.0992674	0.151636	0.654643	0.512698	0.694716
RNPC3	354.803	0.131644	0.163461	0.805353	0.420616	0.617391
AMY2B	101.087	0.435109	0.300101	1.44988	0.147093	0.312887
PRMT6	877.402	-0.0720674	0.11523	-0.625424	0.531693	0.710312
SLC25A24	846.411	-0.0717921	0.132721	-0.540924	0.58856	0.751587
FAM102B	2396.97	0.4223	0.0913097	4.62492	3.74745e-06	6.37288e-05
HENMT1	22.7209	0	1.69839	0	1	1
PRPF38B	2338.69	0.24696	0.0867566	2.84658	0.00441915	0.0233296
STXBP3	2252.97	0.177427	0.0877904	2.02104	0.043276	0.130709
AKNAD1	108.407	-0.379067	0.208549	-1.81764	0.0691195	0.184003
GPSM2	10432.4	0.309301	0.0658558	4.69665	2.64462e-06	4.71504e-05
CLCC1	1671.53	-0.0565908	0.0532282	-1.06317	0.287704	0.486217
WDR47	2671.11	-0.105093	0.0671577	-1.56487	0.117613	0.268525
TAF13	363.011	-0.0784692	0.182789	-0.429288	0.667714	0.806849
TMEM167B	1538.13	0.0712542	0.125886	0.566022	0.571379	0.740102
SARS	5537.91	-1.08802	0.214221	-5.07895	3.79522e-07	8.68511e-06
CELSR2	2267.75	0.255582	0.0854749	2.99014	0.00278847	0.0161532
PSRC1	1284.6	-0.552081	0.211367	-2.61196	0.00900242	0.040376
SORT1	3166.28	-0.138909	0.183725	-0.75607	0.449607	0.641021
PSMA5	1553.56	-0.174481	0.0851825	-2.04833	0.0405282	0.124869
SYPL2	131.06	0.802913	0.190463	4.21558	2.49138e-05	0.000329964
ATXN7L2	422.797	0.623828	0.211072	2.95553	0.00312137	0.0177429
CYB561D1	592.342	0.457543	0.160404	2.85244	0.00433854	0.023014
AMIGO1	550.348	0.43441	0.130575	3.32689	0.0008782	0.00636717
GPR61	80.0002	1.55261	0.317765	4.88603	1.02892e-06	2.09131e-05
GNAI3	3215.5	0.289364	0.085803	3.37242	0.000745117	0.00556514
AMPD2	6028.57	0.935573	0.0918962	10.1808	2.41656e-24	7.71689e-22
GSTM4	634.028	0.083471	1.44726	0.0576753	0.954007	0.982519
GSTM2	612.871	1.66816	0.760658	2.19305	0.0283037	0.0961306
GSTM1	650.459	1.04311	1.66795	0.625382	0.53172	0.710312
GSTM3	891.958	0.598933	0.12337	4.85477	1.20529e-06	2.3726e-05
CSF1	643.027	-0.067009	0.119579	-0.560376	0.575223	0.743027
AHCYL1	4060.5	0.183098	0.0682683	2.68204	0.00731746	0.0342738
STRIP1	1266.77	-0.00253868	0.095226	-0.0266595	0.978731	0.996501
KCNC4	328.931	0.0731165	0.166714	0.438575	0.660969	0.802614
RBM15	637.12	0.0956773	0.101168	0.945724	0.344289	0.543531
SLC16A4	53.585	0.0768414	0.367318	0.209196	0.834296	0.916864
LAMTOR5	1158.48	-0.200496	0.0812478	-2.46772	0.0135978	0.0550735
LRIF1	993.685	-0.0971188	0.089237	-1.08832	0.276452	0.473719
DRAM2	651.59	0.0646539	0.119009	0.543271	0.586944	0.750354
CEPT1	764.26	0.0696921	0.0732061	0.951999	0.341098	0.540237
CHI3L2	187.89	-0.378134	0.182253	-2.07477	0.0380081	0.119044
PIFO	181.382	0.0570268	0.318013	0.179322	0.857685	0.929833
OVGP1	39.7764	0.017736	0.353744	0.050138	0.960012	0.985736
WDR77	1418.13	0.162013	0.127378	1.27191	0.203406	0.388406
ATP5PB	3778.59	-0.0355407	0.085232	-0.416988	0.676687	0.813368
RAP1A	859.579	-0.27836	0.108579	-2.56367	0.0103573	0.0446548
INKA2	619.218	0.240872	0.131601	1.83032	0.0672016	0.17983
INKA2-AS1	122.005	-0.170637	0.146386	-1.16566	0.243752	0.436095
DDX20	728.331	0.0732603	0.116944	0.626454	0.531017	0.709966
KCND3	60.379	-0.623195	0.332376	-1.87497	0.060797	0.167559
CTTNBP2NL	1433.78	-0.217391	0.0871464	-2.49455	0.0126117	0.0520225
WNT2B	29.8653	-0.356519	0.341712	-1.04333	0.296795	0.494658
ST7L	474.618	-0.273808	0.0862177	-3.17578	0.00149435	0.00984133
CAPZA1	4190.47	-0.181981	0.0790695	-2.30153	0.0213619	0.077852
MOV10	2058.38	-0.0577592	0.154476	-0.373904	0.708476	0.835587
RHOC	5855.43	-0.651162	0.112394	-5.79359	6.88981e-09	2.3857e-07
PPM1J	85.461	-0.336528	0.259898	-1.29484	0.195374	0.378078
SLC16A1	4441.64	-0.0329308	0.0700022	-0.470425	0.638051	0.786144
SLC16A1-AS1	32.5768	-0.132475	0.356869	-0.371216	0.710477	0.837535
LRIG2	494.518	0.0981496	0.111359	0.881382	0.378111	0.577816
MAGI3	499.662	0.00720211	0.101796	0.0707504	0.943596	0.977683
PHTF1	893.642	-0.397144	0.124335	-3.19416	0.00140239	0.00932979
RSBN1	1407.63	0.00819383	0.0920178	0.0890462	0.929045	0.970231
AP4B1	503.242	-0.256499	0.147838	-1.735	0.0827414	0.209072
DCLRE1B	532.009	-0.35299	0.136629	-2.58357	0.00977842	0.042945
HIPK1	2905.2	0.0535019	0.0697837	0.766681	0.443271	0.636606
OLFML3	58.3324	1.1375	0.504488	2.25477	0.0241479	0.0851547
TRIM33	2600.61	0.152186	0.0801361	1.89909	0.0575529	0.16131
BCAS2	836.093	-0.249201	0.110461	-2.25601	0.0240699	0.084963
DENND2C	71.243	0.312808	0.239825	1.30431	0.192126	0.374049
NRAS	2861.78	-0.166339	0.0861547	-1.9307	0.0535201	0.153234
CSDE1	15037.4	0.241503	0.0636359	3.79507	0.000147604	0.00146381
SIKE1	1669.6	-0.0560431	0.07818	-0.716847	0.473469	0.66378
TSPAN2	10.5852	1.04315	1.78859	0.583223	0.559743	0.731029
VANGL1	735.041	-0.389501	0.15221	-2.55897	0.0104983	0.0451137
SLC22A15	16.4766	-0.309258	1.15989	-0.266628	0.789756	0.889404
ATP1A1	5465.09	-0.0570863	0.156891	-0.363859	0.715964	0.84083
ATP1A1-AS1	50.0654	0.474869	0.232763	2.04014	0.0413361	0.126329
CD58	352.989	-0.275106	0.108405	-2.53776	0.0111566	0.0473199
IGSF3	2047	-0.150024	0.0896855	-1.67278	0.0943701	0.230316
PTGFRN	1644.96	0.249302	0.182402	1.36677	0.171697	0.346529
CD101	14.5732	0.956834	0.761682	1.25621	0.209039	0.395842
LOC101929099	11.6438	0.0586067	0.529445	0.110694	0.911859	0.961365
TTF2	936.872	0.167494	0.175849	0.952488	0.34085	0.539944
TRIM45	303.658	-0.162252	0.174064	-0.932142	0.351263	0.550993
MAN1A2	2211.4	0.170491	0.0575523	2.96236	0.00305289	0.0173811
GDAP2	417.727	0.167214	0.10355	1.61482	0.10635	0.250985
WDR3	1723.78	0.208778	0.0702058	2.97381	0.0029413	0.0168393
SPAG17	40.4391	0.751042	0.495688	1.51515	0.129735	0.286197
TBX15	215.458	-0.473231	0.145557	-3.25117	0.00114932	0.0079553
WARS2	348.84	0.0571521	0.142864	0.400045	0.689123	0.82262
LOC101929147	229.59	0.0719522	0.137854	0.521946	0.601708	0.760269
ZNF697	324.563	0.216956	0.111441	1.94681	0.051557	0.149099
PHGDH	11384.1	-2.18719	0.213169	-10.2604	1.06319e-24	3.72634e-22
NOTCH2	25224	0.0845531	0.0722644	1.17005	0.24198	0.433951
FAM72B	131.303	-0.409083	0.292573	-1.39823	0.162046	0.333944
HIST2H2BA	40.9204	0.552809	0.456423	1.21118	0.225828	0.41478
SRGAP2D	56.2184	-0.267701	0.239122	-1.11952	0.262919	0.459015
ANKRD20A12P	96.3505	0.292825	0.245756	1.19152	0.233448	0.423673
LINC01138	15.8896	-1.5732	0.660972	-2.38013	0.0173067	0.0663371
NBPF19	34.6928	0.860424	0.369105	2.33111	0.0197476	0.0733832
NBPF8	621.158	-0.0850628	0.127826	-0.665457	0.505758	0.689307
NBPF9	96.7948	-0.0603465	0.261176	-0.231057	0.81727	0.907066
LOC100996724	51.3501	-0.592327	0.289887	-2.0433	0.0410228	0.125827
PDE4DIP	3905.37	-0.531205	0.160818	-3.30315	0.000956052	0.00682149
SEC22B	2805.23	-0.249408	0.075246	-3.31457	0.000917839	0.00660854
NOTCH2NLB	1239.49	-0.102757	0.164857	-0.623313	0.533079	0.710755
NBPF25P	470.359	0.231942	0.189278	1.2254	0.220424	0.408374
NBPF10	609.918	0.176813	0.172698	1.02383	0.305917	0.503804
TXNIP	2366.18	-0.21288	0.6226	-0.341921	0.73241	0.851218
POLR3GL	1271.79	0.059294	0.114262	0.51893	0.60381	0.762054
ANKRD34A	387.892	0.3256	0.217548	1.49668	0.134476	0.29368
LIX1L	5171.58	-0.111303	0.0797071	-1.3964	0.162595	0.334453
RBM8A	5051.47	-0.0266865	0.0796735	-0.334948	0.737664	0.854789
GNRHR2	20.1933	0.466502	0.403454	1.15627	0.24757	0.441167
PEX11B	664.519	-0.0224197	0.0859195	-0.260938	0.79414	0.891974
ITGA10	144.672	0.788266	0.334393	2.35731	0.018408	0.0695564
PIAS3	2550.21	0.0830651	0.0668844	1.24192	0.214266	0.40179
NUDT17	527.999	0.179456	0.1462	1.22746	0.219648	0.407796
POLR3C	1357.12	0.0322479	0.0940807	0.342769	0.731772	0.850843
RNF115	1127.31	-0.197564	0.0742672	-2.66018	0.00780997	0.0362615
GPR89A	261.881	-0.0637031	0.148432	-0.429173	0.667798	0.806882
NBPF11	74.4047	0.610888	0.284211	2.14942	0.0316015	0.104154
NBPF12	97.3366	0.406339	0.208895	1.94518	0.051753	0.149546
LOC728989	32.6878	-0.562538	0.375284	-1.49896	0.133883	0.292652
PRKAB2	2184.38	0.267622	0.0872107	3.06869	0.00215002	0.0131696
CHD1L	2977.81	0.047367	0.0739407	0.640608	0.521777	0.702687
PDIA3P1	300.871	-0.525512	0.129522	-4.05732	4.96388e-05	0.000582293
FMO5	488.954	0.666699	0.940038	0.709225	0.478185	0.667739
BCL9	3231.3	0.307673	0.0777698	3.9562	7.61514e-05	0.000830432
ACP6	611.925	0.331845	0.164478	2.01756	0.0436371	0.131543
GPR89B	72.8298	0.0955843	0.236045	0.404941	0.685521	0.820271
LOC100996740	14.4916	-1.17977	0.552959	-2.13356	0.0328784	0.107183
NBPF26	446.6	-0.43655	0.143873	-3.03426	0.00241123	0.0144325
NBPF15	2139.25	0.190502	0.0835133	2.28109	0.0225429	0.0811069
LSP1P5	112.854	-0.0411264	0.211879	-0.194104	0.846095	0.923328
HIST2H3PS2	1057.37	0.111388	0.219155	0.508261	0.61127	0.76622
HIST2H2BF	120.58	0.392838	0.474937	0.827139	0.408158	0.604539
HIST2H3D	62.4755	0.58249	0.898907	0.647998	0.516986	0.698223
HIST2H2BC	25.5697	0.412675	0.352175	1.17179	0.241281	0.433401
HIST2H2BE	935.715	0.0618036	0.10721	0.576472	0.564296	0.734705
BOLA1	220.78	-0.520609	0.447981	-1.16212	0.245186	0.437897
SV2A	4900.02	0.382857	0.56503	0.677586	0.498034	0.68394
SF3B4	3052.53	-0.190845	0.0864574	-2.20739	0.0272872	0.0936844
MTMR11	3772.25	-0.0461353	0.193428	-0.238514	0.811483	0.903422
OTUD7B	2105.58	0.181993	0.0678891	2.68074	0.00734603	0.0343852
VPS45	2102.53	-0.255867	0.0761553	-3.35981	0.000779969	0.00578038
PLEKHO1	1713.83	-0.11478	0.108536	-1.05753	0.290272	0.488852
ANP32E	7568.88	-0.277513	0.117845	-2.3549	0.0185277	0.0698604
CA14	675.176	0.317782	0.26781	1.18659	0.235388	0.425688
APH1A	4964.59	-0.170167	0.0834524	-2.03909	0.0414415	0.126517
C1orf54	57.3727	-0.455079	0.296506	-1.53481	0.124831	0.279108
CIART	93.1645	-0.429942	0.398634	-1.07854	0.280794	0.478346
MRPS21	2314.8	0.047166	0.0706462	0.667637	0.504366	0.688817
PRPF3	1757.37	-0.213335	0.115003	-1.85503	0.0635918	0.173038
RPRD2	5501.23	0.0649289	0.0747876	0.868177	0.385297	0.583619
TARS2	1364.4	0.0855809	0.0783207	1.0927	0.274526	0.471634
ECM1	130.599	0.0891548	0.226383	0.393823	0.693711	0.825855
FALEC	23.0674	0.726446	0.432955	1.67788	0.0933708	0.228381
ADAMTSL4	3541.55	0.0166171	0.267068	0.0622204	0.950387	0.980759
MCL1	11106.7	-0.507361	0.0884239	-5.73782	9.59009e-09	3.24258e-07
ENSA	6027.19	-0.236518	0.0802957	-2.94559	0.00322336	0.0182002
GOLPH3L	1105.94	0.208211	0.10041	2.07362	0.0381147	0.119271
CTSK	163.397	-0.085956	0.240864	-0.356866	0.721192	0.845106
ARNT	3775.6	0.206713	0.0790398	2.6153	0.00891499	0.0400464
SETDB1	2966.58	0.255723	0.0721588	3.5439	0.000394256	0.00333262
CERS2	12579.6	-0.0694888	0.0664673	-1.04546	0.295811	0.493763
MINDY1	1727.84	0.190045	0.112793	1.6849	0.0920084	0.226204
PRUNE1	1338.41	0.274223	0.0876233	3.12957	0.0017506	0.011136
C1orf56	436.812	0.387703	0.155404	2.4948	0.0126027	0.0520105
CDC42SE1	3832.48	0.011569	0.0806612	0.143427	0.885953	0.946765
MLLT11	3551.97	-0.0537993	0.112773	-0.477057	0.633321	0.782463
GABPB2	296.417	-0.215514	0.148317	-1.45306	0.146207	0.311489
SEMA6C	1543.54	0.339782	0.112991	3.00717	0.00263689	0.0155105
LYSMD1	615.637	0.169452	0.136745	1.23918	0.215279	0.403103
TMOD4	33.5705	0.476111	0.356571	1.33525	0.181795	0.360331
VPS72	2926.93	-0.00455485	0.0838514	-0.0543205	0.95668	0.983871
PIP5K1A	4948.24	0.047098	0.0708059	0.665171	0.505941	0.689431
PSMD4	4675.52	-0.00461448	0.0649832	-0.0710104	0.943389	0.977653
ZNF687	2278.04	0.250139	0.0724935	3.4505	0.000559559	0.0044523
PI4KB	4106.03	0.091518	0.060366	1.51605	0.129506	0.285955
RFX5	4098.17	0.159627	0.119684	1.33373	0.182292	0.360966
GBAT2	80.3339	-0.213026	0.28156	-0.75659	0.449296	0.640687
PSMB4	5939.22	-0.0713999	0.0579018	-1.23312	0.217531	0.405332
POGZ	5647.43	0.00602372	0.0712675	0.0845226	0.932641	0.972904
CGN	278.809	-0.127185	0.153666	-0.827672	0.407856	0.604278
TUFT1	287.21	-0.0599037	0.127782	-0.468794	0.639217	0.786837
SNX27	3190.82	-0.102831	0.054264	-1.89501	0.0580908	0.162311
CELF3	1446.07	-0.483048	0.286659	-1.6851	0.0919695	0.226204
RIIAD1	92.7352	-1.13666	0.256471	-4.43193	9.33931e-06	0.00013879
MRPL9	2126.12	-0.212337	0.0712362	-2.98074	0.00287551	0.0165549
OAZ3	52.729	-0.57924	0.298196	-1.94248	0.052079	0.150186
TDRKH	1049.09	-0.0421969	0.109423	-0.385632	0.699769	0.830108
TDRKH-AS1	96.9594	0.146307	0.216648	0.67532	0.499472	0.685064
S100A10	12888.6	-0.619511	0.0918891	-6.74194	1.56288e-11	9.01953e-10
S100A11	2092.13	-1.37418	0.601913	-2.28301	0.0224297	0.0808502
TCHH	75.5703	-0.00748651	0.335774	-0.0222963	0.982212	0.998708
FLG-AS1	51.2477	0.489061	0.332921	1.469	0.141833	0.304742
S100A9	254.665	0.915895	0.173223	5.28737	1.2409e-07	3.16165e-06
S100A6	664.806	2.50844	1.44929	1.73081	0.0834862	0.210436
S100A5	16.5915	-0.794038	0.490793	-1.61787	0.105691	0.250063
S100A4	13834.9	-0.763205	0.161935	-4.71304	2.44047e-06	4.4002e-05
LOC101928034	70.6934	-0.323619	0.320347	-1.01021	0.312392	0.510354
S100A3	31.7116	-2.41344	0.321445	-7.50808	6.0002e-14	5.56277e-12
S100A2	178.068	-1.02058	0.20956	-4.87012	1.11529e-06	2.23524e-05
S100A16	311.987	-0.313504	0.109115	-2.87316	0.00406388	0.0218637
S100A13	2574.89	0.487458	0.207586	2.34822	0.0188633	0.070904
S100A1	3558.19	0.619348	0.182826	3.38763	0.000704991	0.00532355
CHTOP	2680.2	-0.129539	0.0532917	-2.43075	0.0150675	0.0597463
SNAPIN	1526.35	-0.239786	0.0618895	-3.87443	0.000106875	0.00111613
ILF2	6815.16	-0.109599	0.0980028	-1.11833	0.263426	0.45947
NPR1	41.4455	0.678061	0.385638	1.75829	0.0786989	0.202164
INTS3	5848.39	0.0664719	0.119093	0.558149	0.576743	0.744034
SLC27A3	315.706	0.0102799	0.204415	0.0502895	0.959892	0.985683
GATAD2B	2698.65	0.194948	0.0769876	2.5322	0.0113351	0.047837
DENND4B	2700.68	0.237524	0.0955065	2.48699	0.012883	0.0529392
CRTC2	1290.12	0.177249	0.104255	1.70015	0.0891029	0.22076
SLC39A1	4714.52	-0.183427	0.0808338	-2.26919	0.023257	0.0828054
CREB3L4	294.966	0.21752	0.192937	1.12741	0.259569	0.45549
JTB	2909.21	-0.0675598	0.0666139	-1.0142	0.310487	0.508166
RAB13	3866.45	0.118187	0.103966	1.13679	0.255628	0.450898
RPS27	31067.6	0.339698	0.11253	3.01874	0.00253828	0.0150556
TPM3	7288.44	-0.377416	0.108923	-3.46497	0.000530296	0.00425339
C1orf43	10754.2	0.0945298	0.0668578	1.41389	0.157393	0.327931
UBAP2L	10141.1	0.0104354	0.0494881	0.210867	0.832991	0.916006
HAX1	2996.49	-0.790473	0.112826	-7.00611	2.45038e-12	1.66882e-10
ATP8B2	4330.21	0.237277	0.102906	2.30575	0.0211243	0.0772802
IL6R	21.0427	-0.213633	0.421131	-0.507283	0.611956	0.766679
UBE2Q1	4132.79	0.165362	0.0580777	2.84725	0.0044099	0.0232979
CHRNB2	119.425	0.259803	0.438272	0.592789	0.553322	0.725777
ADAR	24364	0.234994	0.0856633	2.74323	0.00608389	0.0297366
KCNN3	2400.12	-0.489838	0.157639	-3.10735	0.00188773	0.0117942
PMVK	2085.2	-0.37866	0.0926463	-4.08716	4.36692e-05	0.000522938
PBXIP1	8520.99	-0.585291	0.122374	-4.78279	1.72878e-06	3.26684e-05
PYGO2	2944.8	-0.139508	0.0516428	-2.70139	0.00690494	0.0327364
LOC101928120	47.1158	-0.183348	0.279469	-0.656056	0.511788	0.694073
SHC1	14973.4	-0.0387852	0.121781	-0.318484	0.750118	0.86336
CKS1B	1636.88	-0.522532	0.13874	-3.76627	0.000165705	0.0016219
FLAD1	1029.85	0.105795	0.0683297	1.5483	0.121549	0.274546
ZBTB7B	1817.69	0.322565	0.108222	2.98057	0.00287711	0.0165575
DCST2	30.3143	0.739826	0.397109	1.86303	0.062458	0.170924
DCST1-AS1	63.8353	-0.0127001	0.343617	-0.03696	0.970517	0.991704
ADAM15	4647.59	-0.17919	0.0966316	-1.85436	0.0636871	0.173166
EFNA4	272.697	0.0671248	0.141879	0.473113	0.636133	0.78452
EFNA3	218.603	-0.170729	0.201434	-0.847567	0.396679	0.594102
EFNA1	909.966	-0.918285	0.182504	-5.03158	4.86445e-07	1.09222e-05
SLC50A1	1111.29	-0.152342	0.0769947	-1.97861	0.0478603	0.141135
DPM3	628.007	-0.0645921	0.115379	-0.559824	0.5756	0.743226
KRTCAP2	1462.44	-0.480622	0.0807966	-5.94855	2.70535e-09	1.0507e-07
TRIM46	1308.01	-0.460802	0.158384	-2.90939	0.00362133	0.0200145
MUC1	1645.35	-0.282964	0.296855	-0.953205	0.340486	0.539685
MIR92B	49.3212	0.184004	0.364259	0.505146	0.613456	0.767438
THBS3	9294.7	-1.11076	0.116635	-9.52333	1.6771e-21	4.15516e-19
MTX1	697.009	-0.00518316	0.101218	-0.0512077	0.95916	0.985269
GBAP1	347.538	-0.256878	0.216755	-1.18511	0.235975	0.426589
GBA	1829.25	-0.552673	0.0960578	-5.75354	8.73925e-09	2.9759e-07
FAM189B	2204.68	0.183389	0.0966711	1.89704	0.0578221	0.161843
SCAMP3	2972.59	-0.0917107	0.0768198	-1.19384	0.23254	0.422506
CLK2	2481.55	0.0804524	0.119722	0.671996	0.501586	0.686784
HCN3	713.8	-0.0773234	0.164106	-0.471179	0.637513	0.785616
FDPS	5486.59	-0.208185	0.182922	-1.13811	0.255076	0.450292
RUSC1-AS1	40.6832	-0.0908323	0.329385	-0.275763	0.78273	0.884889
RUSC1	2988.25	-0.159158	0.0881906	-1.8047	0.0711212	0.18787
ASH1L	7328.02	0.186055	0.0832157	2.23582	0.0253636	0.0885506
ASH1L-AS1	54.5706	0.253835	0.241952	1.04911	0.294126	0.49261
MSTO1	39.0798	-0.247926	0.333979	-0.742341	0.457881	0.648442
MSTO2P	362.84	-0.107726	0.229485	-0.469423	0.638767	0.786622
YY1AP1	3567.54	-0.00722274	0.0623737	-0.115798	0.907813	0.959282
DAP3	3279.4	-0.02119	0.0725882	-0.291921	0.770347	0.876892
GON4L	4363.09	-0.0669794	0.104248	-0.642498	0.52055	0.701716
SYT11	43895.2	-0.0546317	0.0966907	-0.565015	0.572064	0.740657
RIT1	1946.77	-0.25021	0.0836502	-2.99114	0.00277936	0.0161195
KHDC4	2307.81	-0.025317	0.130219	-0.194419	0.845848	0.923328
ARHGEF2	2743.03	-1.17106	0.308168	-3.80007	0.000144655	0.00144153
SSR2	10237.7	0.0299592	0.0917994	0.326355	0.744155	0.858825
UBQLN4	3947.69	0.166923	0.0667867	2.49935	0.0124422	0.051511
LAMTOR2	1153.45	-0.0240549	0.107695	-0.223361	0.823255	0.910363
MEX3A	2026.9	0.402035	0.109462	3.67284	0.000239867	0.00222237
LMNA	20962.2	-0.331417	0.0990679	-3.34536	0.000821769	0.00603415
SEMA4A	76.5617	0.44146	0.625788	0.705447	0.480532	0.668725
SLC25A44	1745.93	0.0153618	0.0745023	0.206192	0.836641	0.918171
PMF1	593.669	-0.228008	0.113523	-2.00847	0.0445931	0.133678
PAQR6	1852.95	0.445841	0.147874	3.01501	0.00256967	0.0151897
SMG5	4668.16	0.116476	0.0966332	1.20535	0.22807	0.417204
TMEM79	205.673	-0.00973379	0.155908	-0.062433	0.950218	0.980654
CCT3	10971	-0.0441332	0.100553	-0.438906	0.66073	0.802458
MEF2D	5094.98	0.533736	0.0993341	5.37315	7.7375e-08	2.04015e-06
IQGAP3	2466.84	-0.655805	0.28983	-2.26273	0.0236525	0.0838398
NAXE	2784.25	0.0809481	0.0927704	0.872564	0.382901	0.581395
GPATCH4	1827	0.061402	0.101568	0.604542	0.545484	0.719533
BCAN	452.484	-0.286249	0.408881	-0.70008	0.483877	0.671628
NES	8766.23	-1.32588	0.173356	-7.64829	2.03666e-14	2.02962e-12
CRABP2	541.582	0.0796189	0.297731	0.267419	0.789147	0.889066
ISG20L2	2019.29	0.132019	0.0846187	1.56017	0.11872	0.270238
RRNAD1	607.609	0.339367	0.139046	2.44068	0.0146598	0.0584532
MRPL24	1657.86	-0.226459	0.0802837	-2.82073	0.00479141	0.0248207
HDGF	20289.4	0.141011	0.0687149	2.05212	0.0401578	0.123914
PRCC	3447.94	0.00227854	0.0602464	0.0378204	0.969831	0.991356
NTRK1	62.5698	0.846578	0.433773	1.95166	0.0509782	0.147842
ARHGEF11	3018.97	0.161428	0.0691846	2.3333	0.0196326	0.0730124
ETV3	1301.11	0.113082	0.0884313	1.27876	0.200982	0.385699
KIRREL1	353.253	-1.16435	0.162103	-7.18279	6.83018e-13	5.13873e-11
CADM3	34.7074	0	1.68075	0	1	1
DUSP23	286.99	0.253875	0.207229	1.22509	0.22054	0.40845
CFAP45	15.8278	1.5071	1.03431	1.4571	0.145089	0.309703
TAGLN2	3209.56	0.598468	0.153458	3.89987	9.62461e-05	0.00102525
IGSF9	129.358	0.478304	0.243057	1.96787	0.0490832	0.14368
PIGM	1099.86	0.0144166	0.0929052	0.155176	0.876683	0.941127
KCNJ10	157.314	0.147779	0.264489	0.558735	0.576343	0.743975
KCNJ9	10.4883	-0.938474	0.943292	-0.994892	0.319789	0.518005
IGSF8	2817.87	0.0116752	0.114014	0.102401	0.918438	0.96434
ATP1A2	1221.75	-3.70867	1.24543	-2.97782	0.00290309	0.0166869
PEA15	5469.97	-0.744353	0.107723	-6.90987	4.85097e-12	3.12594e-10
DCAF8	6884.18	0.205044	0.0925383	2.21578	0.0267068	0.092077
PEX19	3250.25	0.0994904	0.0742988	1.33906	0.180552	0.358658
COPA	11536.5	-0.104089	0.0778198	-1.33757	0.181038	0.359438
NCSTN	8828.38	-0.167817	0.0687569	-2.44073	0.0146576	0.0584532
VANGL2	2094.8	0.216401	0.113549	1.9058	0.0566763	0.159631
F11R	234.05	1.18418	0.286104	4.13899	3.48838e-05	0.000438566
USF1	1985.85	0.247523	0.0773514	3.19998	0.00137438	0.00917743
KLHDC9	159.872	-0.27604	0.214564	-1.28652	0.198262	0.381907
PFDN2	1044.41	-0.178131	0.108502	-1.64173	0.100647	0.241715
NIT1	1117.12	-0.122835	0.116818	-1.05151	0.293024	0.49183
DEDD	1690.17	-0.0454792	0.0599267	-0.758914	0.447904	0.639495
LOC112543491	16.8938	0.391149	0.489312	0.799386	0.424067	0.61986
UFC1	4769.92	0.213445	0.0805641	2.64939	0.00806382	0.0370214
USP21	1379.65	0.132721	0.0945602	1.40356	0.160449	0.332131
PPOX	1014.61	0.116878	0.147249	0.793742	0.427346	0.622815
B4GALT3	2280.98	0.20513	0.0852625	2.40587	0.0161342	0.0628997
NDUFS2	3582.08	0.217698	0.0550411	3.95519	7.6474e-05	0.000833155
TOMM40L	437.545	-0.041508	0.0868687	-0.477825	0.632775	0.782009
SDHC	2017.05	0.122948	0.064585	1.90365	0.0569552	0.16004
HSPA6	15.5327	0.641192	0.583756	1.09839	0.272034	0.469058
FCRLB	29.8907	0.611776	0.390725	1.56575	0.117408	0.268312
DUSP12	706.121	-0.205859	0.0935909	-2.19956	0.0278384	0.0949814
ATF6	3734.08	-0.472999	0.150401	-3.14492	0.00166133	0.0107103
OLFML2B	187.012	-0.483057	0.283901	-1.7015	0.08885	0.220349
NOS1AP	312.771	0.479552	0.12534	3.82601	0.000130236	0.00132251
C1orf226	771.228	0.237739	0.10658	2.23061	0.0257067	0.0894229
UHMK1	7087.79	0.159787	0.0623856	2.56128	0.0104287	0.0448818
UAP1	2864.69	-0.340592	0.0923641	-3.6875	0.00022647	0.00211598
DDR2	2047.91	-0.167372	0.324872	-0.515195	0.606417	0.763836
HSD17B7	978.078	0.193568	0.131589	1.47101	0.141289	0.303851
RGS5	146.211	-0.22346	0.144885	-1.54233	0.122994	0.276507
NUF2	1061.64	-0.528483	0.228273	-2.31514	0.0206054	0.0757677
PBX1	17129.5	0.195773	0.0589998	3.31821	0.000905972	0.00654212
MGST3	1095.61	-0.343714	0.106535	-3.22629	0.00125405	0.00853655
ALDH9A1	3732.9	-0.311588	0.0613331	-5.08026	3.76922e-07	8.66618e-06
TMCO1	4989.8	-0.237632	0.072966	-3.25675	0.00112695	0.00783086
LOC100147773	32.2313	-0.602709	0.458493	-1.31454	0.188664	0.369465
UCK2	2880.54	0.191806	0.0934935	2.05154	0.0402144	0.124035
FAM78B	53.8592	1.00909	0.376929	2.67714	0.00742538	0.0347114
POGK	5386.94	0.00531585	0.0537033	0.0989854	0.92115	0.965564
TADA1	1562.45	-0.0513211	0.0876483	-0.585535	0.558188	0.729706
ILDR2	26151.4	0.194728	0.0873311	2.22977	0.025763	0.0895199
MAEL	408.348	0.0322882	0.227805	0.141736	0.887288	0.947397
POU2F1	2036.44	0.156379	0.145378	1.07567	0.282073	0.479901
CREG1	1976.1	0.0315774	0.148159	0.213132	0.831224	0.914951
MPZL1	4487.04	-0.037448	0.0745866	-0.502075	0.615615	0.768955
MPC2	1599.88	-0.0439943	0.0824259	-0.533743	0.593519	0.755118
DCAF6	1300.82	0.108694	0.0794527	1.36804	0.1713	0.346116
GPR161	883.944	-0.390338	0.104687	-3.72864	0.000192517	0.00184064
TIPRL	3119.03	-0.203014	0.0781907	-2.59639	0.00942086	0.0417575
SFT2D2	894.836	0.270823	0.114129	2.37296	0.0176463	0.067302
TBX19	335.061	0.237877	0.232807	1.02178	0.306887	0.504723
ATP1B1	5096.1	-0.344162	0.104065	-3.30718	0.00094241	0.00675096
NME7	618.081	-0.157359	0.0858595	-1.83275	0.0668392	0.17916
BLZF1	820.712	-0.368299	0.0944267	-3.90037	9.60459e-05	0.00102387
CCDC181	105.435	-0.203416	0.187461	-1.08511	0.277872	0.475397
SLC19A2	454.631	0.275356	0.108305	2.54242	0.0110087	0.0467893
METTL18	246.358	-0.00244516	0.13337	-0.0183336	0.985373	1
C1orf112	387.147	-0.253603	0.21664	-1.17062	0.241753	0.433761
SCYL3	510.364	0.0149453	0.0918329	0.162745	0.870719	0.937818
KIFAP3	1954.86	-0.188015	0.0828885	-2.26829	0.0233115	0.0829378
GORAB	531.214	-0.372348	0.121061	-3.07571	0.00210002	0.0129129
PRRX1	4652.19	0.889981	0.327524	2.7173	0.0065817	0.0315214
FMO4	18.8465	0.0611105	0.501671	0.121814	0.903046	0.95565
PRRC2C	12871.9	0.112355	0.0674688	1.66529	0.0958551	0.233101
MYOC	88.779	1.92319	1.57093	1.22423	0.220864	0.408786
VAMP4	1811.97	-0.111918	0.109631	-1.02087	0.307318	0.504993
METTL13	2290.7	0.197315	0.101607	1.94195	0.052143	0.15028
DNM3	641.024	0.0671508	0.152971	0.438978	0.660678	0.802458
DNM3OS	12.173	0.0161516	0.50168	0.032195	0.974317	0.993858
PIGC	841.005	-0.0713985	0.0945633	-0.755034	0.450229	0.641398
SUCO	4833.03	-0.0101155	0.0652651	-0.154991	0.876828	0.941143
TNFSF4	121.657	0.484208	0.245247	1.97437	0.0483399	0.14217
LOC100506023	86.8931	0.177475	0.255503	0.69461	0.487299	0.674874
LOC101928673	52.7211	0.258289	0.333346	0.774836	0.438437	0.632818
PRDX6	10864.1	0.127107	0.0592134	2.14659	0.0318258	0.104654
SLC9C2	19.8405	-1.30732	0.622449	-2.10029	0.0357034	0.113962
ANKRD45	645.833	-0.227046	0.190124	-1.1942	0.2324	0.422411
KLHL20	1275.06	0.184656	0.0814704	2.26654	0.0234183	0.0832355
CENPL	715.853	-0.304711	0.153511	-1.98494	0.0471512	0.13956
DARS2	1562.08	0.0691894	0.0968873	0.714123	0.475151	0.664777
GAS5-AS1	48.6236	-0.0135926	0.299448	-0.0453923	0.963795	0.987433
GAS5	4000.01	0.396743	0.133384	2.97445	0.0029351	0.0168104
SNORD81	19.3772	0.135424	0.495155	0.273499	0.78447	0.88595
SNORD47	39.146	0.636734	0.370816	1.71711	0.0859583	0.215045
SNORD80	63.8856	0.341267	0.298066	1.14494	0.252235	0.446711
SNORD79	11.278	0.82816	0.808164	1.02474	0.305485	0.503762
SNORD44	19.6189	0.219297	0.51568	0.425258	0.670649	0.808559
SNORD76	16.7978	0.26401	0.614607	0.429559	0.667517	0.806814
ZBTB37	196.758	0.285354	0.202468	1.40937	0.158725	0.32975
RC3H1	1230.25	0.0979389	0.091803	1.06684	0.286045	0.484111
RABGAP1L	1653.23	0.132547	0.118313	1.12032	0.262579	0.4587
CACYBP	3907.19	-0.257156	0.113028	-2.27515	0.0228972	0.0820401
MRPS14	1165.58	0.0262725	0.0961285	0.273306	0.784618	0.886031
KIAA0040	21.8758	0	1.69177	0	1	1
COP1	1591.3	-0.0968759	0.0849781	-1.14001	0.254282	0.449118
ASTN1	13.2355	0.23584	0.73326	0.321632	0.747732	0.861246
CRYZL2P	54.7097	1.92432	1.56867	1.22672	0.219928	0.408052
RASAL2-AS1	32.9404	-0.670362	0.373187	-1.79631	0.0724446	0.19042
RASAL2	2677.75	-0.859922	0.117793	-7.30027	2.87184e-13	2.29269e-11
C1orf220	72.0151	0.551447	0.305479	1.80519	0.0710457	0.187747
RALGPS2	234.208	0.366246	0.163981	2.23347	0.0255178	0.0888949
ANGPTL1	496.486	0.149705	0.224333	0.667336	0.504557	0.689013
FAM20B	3905.27	0.00672424	0.0595046	0.113004	0.910028	0.96028
TOR3A	2790.84	-0.096089	0.11031	-0.87108	0.383711	0.582129
ABL2	1670.49	0.245922	0.0975473	2.52106	0.0117003	0.0490401
SOAT1	1497.32	-0.513889	0.100069	-5.13537	2.81584e-07	6.63337e-06
AXDND1	17.5488	0.127515	0.620275	0.205578	0.837121	0.918442
TOR1AIP2	3389.4	-0.149945	0.0620193	-2.41772	0.015618	0.0613895
TOR1AIP1	4128.42	-0.040746	0.0755768	-0.539134	0.589795	0.752514
CEP350	3325.39	0.120783	0.0780573	1.54737	0.121775	0.274732
QSOX1	7475.78	-0.223074	0.103555	-2.15416	0.0312278	0.103231
FLJ23867	136.108	-0.161125	0.132939	-1.21202	0.225504	0.414438
LHX4	38.1943	0.422175	0.25368	1.6642	0.0960719	0.233359
LHX4-AS1	262.62	-0.00206527	0.252304	-0.00818565	0.993469	1
ACBD6	2130.41	-0.227774	0.0759717	-2.99814	0.00271634	0.0158674
XPR1	9466.37	-0.127906	0.0666451	-1.91921	0.0549575	0.156156
KIAA1614	566.951	-0.122429	0.45063	-0.271684	0.785865	0.886899
KIAA1614-AS1	121.381	0.0802593	0.229784	0.349282	0.726878	0.848358
STX6	4383.23	0.0913206	0.0595916	1.53244	0.125414	0.27996
MR1	1157.48	-0.044776	0.141703	-0.315984	0.752014	0.864447
IER5	11183.2	-0.207535	0.0808599	-2.5666	0.01027	0.0444252
CACNA1E	47.1818	0.751937	0.493127	1.52483	0.1273	0.282682
GLUL	9063.41	0.122448	0.0522136	2.34514	0.0190199	0.0713618
RGS16	9856.02	0.917271	0.106284	8.63034	6.11695e-18	1.05904e-15
LINC01686	44.7465	0.588208	0.319361	1.84183	0.0655004	0.17656
NPL	76.504	0	1.67574	0	1	1
LOC647070	31.7643	0.103035	0.359169	0.286871	0.774211	0.879271
DHX9	9825	0.106285	0.13396	0.793409	0.42754	0.622972
LAMC1	20032.9	-1.16083	0.144902	-8.01116	1.13631e-15	1.38379e-13
NMNAT2	174.544	-0.550229	0.220717	-2.49291	0.01267	0.0522435
SMG7	4565.57	-0.0236288	0.0524068	-0.450873	0.652081	0.795743
NCF2	71.5832	-0.133059	0.381605	-0.348683	0.727327	0.848489
ARPC5	4561.73	-0.224517	0.0979486	-2.2922	0.0218943	0.0792895
RGL1	1219.33	0.0679355	0.0935834	0.725936	0.467878	0.658231
COLGALT2	5120.8	0.269917	0.103413	2.61008	0.00905212	0.0405086
TSEN15	2208.03	-0.84745	0.147307	-5.75296	8.76924e-09	2.97905e-07
C1orf21	635.296	0.486014	0.203579	2.38735	0.0169705	0.0652222
EDEM3	2022.99	-0.135085	0.0734296	-1.83966	0.0658186	0.177119
FAM129A	327.442	-1.66221	0.468667	-3.54667	0.000390139	0.00330377
RNF2	675.157	0.121648	0.10019	1.21417	0.224681	0.413413
TRMT1L	717.08	0.285644	0.0936122	3.05135	0.00227814	0.0137781
SWT1	208.425	0.104064	0.17543	0.593193	0.553052	0.725777
IVNS1ABP	3958.69	0.329232	0.0750512	4.38677	1.15049e-05	0.000167333
HMCN1	39.1207	0.219006	0.504192	0.43437	0.66402	0.804483
TPR	11318.8	0.0738574	0.0592737	1.24604	0.21275	0.399846
ODR4	1145.76	-0.0588362	0.0684536	-0.859505	0.390062	0.588472
OCLM	27.7138	0.203458	0.431396	0.471626	0.637193	0.785356
PLA2G4A	25.7946	-1.37871	1.49215	-0.923979	0.355497	0.555635
LINC01037	12.3228	0	1.70384	0	1	1
BRINP3	77.4731	-0.530023	0.513213	-1.03275	0.301719	0.499902
MIR4426	117.248	0.679116	0.258133	2.63088	0.00851641	0.0385952
RGS2	4362	0.940269	0.144269	6.51746	7.15085e-11	3.76402e-09
UCHL5	1723.53	-0.115355	0.0809292	-1.42538	0.154046	0.323538
TROVE2	1783.31	0.0414964	0.0892946	0.464713	0.642137	0.788476
GLRX2	255.793	-0.132909	0.145846	-0.911299	0.362138	0.561918
CDC73	3760.92	0.158387	0.0806491	1.9639	0.0495419	0.144757
B3GALT2	246.211	-0.34187	0.203538	-1.67964	0.0930283	0.227841
KCNT2	222.688	-2.77805	1.45699	-1.9067	0.0565597	0.159428
ASPM	3742.72	-0.298237	0.274986	-1.08455	0.278119	0.47571
ZBTB41	3815.66	0.171337	0.0891577	1.92173	0.0546393	0.15554
CRB1	4888.67	0.884753	0.125566	7.0461	1.83997e-12	1.28352e-10
DENND1B	441.289	-0.374182	0.195066	-1.91823	0.0550819	0.156367
C1orf53	142.231	-0.337855	0.197759	-1.70841	0.0875594	0.218139
LHX9	1847.73	-0.205544	0.321456	-0.639417	0.522552	0.703294
NEK7	2395.68	0.226584	0.0999841	2.2662	0.0234393	0.0832485
ZNF281	963.147	0.265755	0.0737132	3.60525	0.000311853	0.00276114
KIF14	1334.01	-0.422018	0.330188	-1.27811	0.20121	0.385969
DDX59	740.158	-0.0828778	0.0858914	-0.964914	0.334588	0.534048
LOC101929224	11.0145	0.643061	0.787455	0.816633	0.414138	0.610564
CAMSAP2	2472.76	0.160566	0.0764296	2.10084	0.0356549	0.113833
INAVA	99.5768	0.475239	0.310046	1.5328	0.125325	0.279819
KIF21B	81.5558	0.15538	0.258231	0.601712	0.547366	0.721289
TMEM9	3468.76	-0.316646	0.0824348	-3.84117	0.000122447	0.00125594
IGFN1	282.563	-0.466595	0.261925	-1.78141	0.0748459	0.195125
TNNI1	12.6162	0.454721	0.468655	0.970266	0.331914	0.531215
PHLDA3	965.878	-1.76117	1.56272	-1.12699	0.259747	0.455611
NAV1	2192.59	-0.0866602	0.130221	-0.665484	0.505741	0.689307
IPO9	6434.94	-0.0327025	0.0810678	-0.403397	0.686656	0.820834
SHISA4	2409.32	0.0311547	0.0845642	0.368415	0.712564	0.838536
LMOD1	39.3647	-1.48431	1.22044	-1.2162	0.223907	0.412717
TIMM17A	1674.45	0.00128241	0.0938884	0.0136589	0.989102	1
RNPEP	2547.47	0.0608316	0.0867372	0.701332	0.483096	0.671101
GPR37L1	31.3535	1.28502	0.461359	2.7853	0.00534786	0.0268608
ARL8A	1510.6	-0.215739	0.106367	-2.02825	0.0425343	0.129003
PTPRVP	29.0181	-0.595739	0.774535	-0.769156	0.441801	0.635723
UBE2T	1005.06	-0.570505	0.204575	-2.78873	0.00529149	0.0267084
PPP1R12B	955.906	0.169	0.110706	1.52657	0.126869	0.282079
SYT2	27.8971	1.1209	0.359547	3.11754	0.0018237	0.011484
KDM5B	6774.11	0.355334	0.0774984	4.58505	4.53883e-06	7.46258e-05
PCAT6	50.4848	0.72229	0.300743	2.40168	0.01632	0.0633808
RABIF	582.511	-0.43566	0.140418	-3.10259	0.00191833	0.0119422
KLHL12	2357.05	0.0332209	0.0607848	0.546532	0.5847	0.748975
ADIPOR1	2433.46	-0.106068	0.0703019	-1.50875	0.131363	0.288637
CYB5R1	1103.03	-0.117352	0.102299	-1.14715	0.251321	0.445478
TMEM183A	251.986	0.15348	0.120749	1.27106	0.203706	0.388797
PPFIA4	424.276	0.697095	0.220198	3.16576	0.00154678	0.0101309
ADORA1	53.302	-0.225196	0.244302	-0.921792	0.356637	0.556688
CHI3L1	121.432	-1.94261	0.438246	-4.4327	9.3061e-06	0.000138579
LINC01353	19.6354	1.66212	0.604251	2.75071	0.00594659	0.0292245
LINC01136	10.4792	0.144393	0.726874	0.198649	0.842537	0.921194
BTG2	19911.6	0.59187	0.10788	5.48639	4.10237e-08	1.16504e-06
FMOD	72.8592	-0.0848673	0.256145	-0.331325	0.740399	0.856507
PRELP	1296.48	0.322878	0.22051	1.46423	0.14313	0.306734
ATP2B4	30167.5	0.470657	0.0892137	5.27561	1.32314e-07	3.35928e-06
LINC00260	53.4851	0.65824	0.469726	1.40133	0.161116	0.332715
ZC3H11A	7228.16	0.199195	0.0552769	3.60359	0.000313857	0.00277205
ZBED6	1969.15	0.453029	0.0904828	5.00679	5.53441e-07	1.21234e-05
SNRPE	2108.16	0.226026	0.106235	2.12761	0.0333696	0.108282
SOX13	3253.33	0.947283	0.110436	8.57765	9.6832e-18	1.5994e-15
ETNK2	456.04	-0.0340547	0.159356	-0.213702	0.83078	0.914742
PLEKHA6	2855.25	0.104583	0.147861	0.707311	0.479373	0.668073
PPP1R15B	3595.41	-0.18522	0.102466	-1.80763	0.0706642	0.187006
PIK3C2B	651.592	0.0596373	0.137043	0.435172	0.663438	0.803969
MDM4	2431.7	-0.00316286	0.182657	-0.0173159	0.986185	1
LRRN2	2093.84	-0.736267	0.158904	-4.63341	3.59692e-06	6.16798e-05
NFASC	1136.06	0.0535104	0.163534	0.327213	0.743507	0.858375
CNTN2	21.2931	0.720822	0.567815	1.26947	0.204275	0.38941
TMEM81	70.5849	0.177057	0.239169	0.7403	0.459118	0.649605
RBBP5	1111.31	0.170646	0.0709823	2.40406	0.0162142	0.0630746
DSTYK	1905.14	0.0101009	0.0726185	0.139095	0.889375	0.948715
TMCC2	513.118	0.443873	0.106548	4.16593	3.10091e-05	0.000397503
NUAK2	2785.39	0.561164	0.0814287	6.89148	5.52148e-12	3.44972e-10
KLHDC8A	58.1919	-0.0142363	0.273801	-0.0519951	0.958533	0.984921
CDK18	204.774	-0.535807	0.527082	-1.01655	0.309366	0.507203
MFSD4A	188.775	-0.366547	0.194331	-1.8862	0.0592675	0.164606
ELK4	1716.98	0.0184776	0.0918754	0.201116	0.840608	0.920205
SLC45A3	32.5668	-0.160783	0.320662	-0.501409	0.616083	0.769234
NUCKS1	23925	-0.0363086	0.097698	-0.371642	0.71016	0.83723
RAB29	1458.62	0.0206607	0.10969	0.188356	0.850597	0.92557
SLC41A1	2643.63	0.200757	0.0742375	2.70426	0.00684571	0.0325092
LOC284581	130.924	-0.799515	1.56365	-0.511314	0.609131	0.765441
SRGAP2	1603.09	-0.0185105	0.108046	-0.171321	0.863971	0.934111
IKBKE	568.926	-0.0414401	0.12546	-0.330307	0.741168	0.856841
RASSF5	65.4908	0.123202	0.335207	0.367539	0.713217	0.838835
EIF2D	2189.42	0.0274437	0.102003	0.269047	0.787893	0.888076
DYRK3	320.089	-0.157017	0.148662	-1.0562	0.290875	0.489562
MAPKAPK2	1990.56	0.0592875	0.0858554	0.690551	0.489848	0.677293
YOD1	884.282	0.223959	0.103533	2.16318	0.0305276	0.101547
PFKFB2	655.61	0.144679	0.125421	1.15355	0.248687	0.442571
CD55	1298.8	-0.239529	0.281047	-0.852277	0.394061	0.592422
CD46	4782.33	0.0962093	0.0594927	1.61716	0.105843	0.250159
MIR29B2CHG	16.1293	-0.575777	0.596326	-0.965539	0.334275	0.533785
CD34	4096.33	-1.27376	0.371344	-3.43012	0.000603306	0.00471755
PLXNA2	1641.38	0.493109	0.158216	3.11668	0.001829	0.0115074
LAMB3	144.31	-2.0097	0.25754	-7.80346	6.02337e-15	6.70976e-13
TRAF3IP3	48.5396	-1.20358	0.328683	-3.66182	0.000250434	0.00230688
C1orf74	199.919	-0.182526	0.144371	-1.26428	0.206128	0.392067
UTP25	667.808	0.167871	0.107145	1.56677	0.11717	0.268067
SYT14	38.2771	-0.084031	0.517823	-0.162277	0.871087	0.937853
SERTAD4-AS1	11.8394	1.02412	0.818076	1.25187	0.210617	0.397814
SERTAD4	216.658	0.439579	0.429311	1.02392	0.305875	0.503804
HHAT	149.123	0.0210302	0.178108	0.118076	0.906008	0.958008
KCNH1	47.8058	0.753853	0.3507	2.14957	0.0315895	0.104143
RCOR3	2630.34	0.0120358	0.0972328	0.123784	0.901486	0.954843
TRAF5	1131.85	-0.150535	0.13319	-1.13022	0.258382	0.454016
LINC00467	136.487	-0.199342	0.153994	-1.29448	0.1955	0.378081
SLC30A1	618.234	0.0588958	0.15048	0.391386	0.695512	0.826812
NEK2	1352.85	-0.454347	0.241708	-1.87973	0.0601444	0.166207
LPGAT1	4518.87	-0.378063	0.0801672	-4.71593	2.4061e-06	4.34913e-05
INTS7	1341.05	-0.387358	0.0813421	-4.76208	1.91607e-06	3.57584e-05
DTL	1324.56	-0.575525	0.224655	-2.56181	0.0104128	0.0448422
PPP2R5A	1480.03	-0.263301	0.0976508	-2.69636	0.00701028	0.0331265
TMEM206	771.693	-0.254457	0.0956668	-2.65983	0.00781811	0.0362795
NENF	1851.13	-0.218275	0.0844768	-2.58384	0.00977071	0.0429242
ATF3	419.458	-1.13496	0.352475	-3.21996	0.00128206	0.00869842
NSL1	1335.46	-0.332985	0.110021	-3.02655	0.00247361	0.014737
TATDN3	588.64	-0.105893	0.0836694	-1.26561	0.205652	0.391419
FLVCR1-DT	80.4104	-0.584485	0.263092	-2.2216	0.0263107	0.0908638
FLVCR1	1237.21	0.129133	0.0840411	1.53655	0.124404	0.278626
VASH2	68.217	0.30748	0.261594	1.17541	0.239831	0.431551
ANGEL2	1106.28	0.0900665	0.0862433	1.04433	0.296332	0.494272
RPS6KC1	984.707	-0.16458	0.0923179	-1.78276	0.0746259	0.194727
PROX1	32.899	0.320715	0.44606	0.718996	0.472144	0.662659
SMYD2	662.6	-0.484922	0.115398	-4.20217	2.64363e-05	0.000346931
PTPN14	27852.1	0.41272	0.0995219	4.14702	3.36824e-05	0.000425322
CENPF	12959	-0.0913874	0.26914	-0.339554	0.734193	0.852553
KCTD3	2573.68	0.0325284	0.0655363	0.496342	0.619653	0.771659
GPATCH2	558.362	-0.0360587	0.10684	-0.337502	0.735738	0.85359
SPATA17	21.7563	-0.837353	0.402298	-2.08143	0.0373948	0.117726
RRP15	776.411	-0.0307233	0.124873	-0.246036	0.805655	0.900113
TGFB2	1875.06	-0.690234	0.14785	-4.66848	3.0343e-06	5.30686e-05
LYPLAL1	444.268	-0.434482	0.134032	-3.24164	0.00118844	0.00817511
EPRS	12537.6	-0.54937	0.143461	-3.8294	0.000128458	0.00130548
BPNT1	1097.34	0.177165	0.0840142	2.10874	0.0349666	0.112159
IARS2	4966.26	0.19345	0.0655543	2.95098	0.00316764	0.0179633
RAB3GAP2	2812.68	0.0510346	0.0883943	0.577352	0.563702	0.734197
AURKAP1	14.8468	-0.256584	0.736038	-0.348602	0.727388	0.848492
MARK1	218.925	-0.215565	0.234062	-0.920973	0.357065	0.557174
C1orf115	282.764	0.0756351	0.211643	0.357372	0.720813	0.845036
MARC2	380.342	-0.613605	0.177657	-3.45387	0.000552597	0.00440423
MARC1	483.221	-0.500094	0.936229	-0.534158	0.593233	0.75491
HLX	266.72	0.715927	0.348222	2.05595	0.0397875	0.123115
DUSP10	265.431	0.838265	0.141291	5.93288	2.97666e-09	1.14371e-07
TAF1A	173.886	-0.240036	0.157246	-1.5265	0.126886	0.282079
TAF1A-AS1	21.8833	-0.475671	0.365783	-1.30042	0.193458	0.375675
MIA3	4308.24	0.180974	0.0577314	3.13476	0.00171996	0.0109848
AIDA	2017.04	-0.111596	0.0829377	-1.34554	0.178452	0.356061
BROX	2170.46	-0.096995	0.0728866	-1.33077	0.183266	0.362147
DISP1	5809.41	0.150427	0.0895366	1.68007	0.0929444	0.227753
TLR5	420.311	0.242215	0.230557	1.05057	0.293458	0.492175
SUSD4	246.933	-1.15929	0.291334	-3.97925	6.91339e-05	0.000770717
CAPN2	18728.3	0.0982786	0.105991	0.927238	0.353803	0.553646
TP53BP2	2764.08	0.15328	0.0633993	2.41769	0.0156196	0.0613895
GTF2IP20	233.118	-0.0369805	0.213789	-0.172977	0.86267	0.933639
LOC100287497	110.28	-0.396798	0.237598	-1.67004	0.0949114	0.231283
FBXO28	2330.93	-0.0455101	0.0831184	-0.547534	0.584012	0.74844
DEGS1	2542.81	-0.548082	0.0940057	-5.83031	5.53236e-09	1.97271e-07
NVL	844.447	0.0437465	0.0715064	0.611785	0.54068	0.716577
CNIH4	1150.88	-0.253219	0.095104	-2.66255	0.00775508	0.0360299
WDR26	5455.29	0.423452	0.0719349	5.8866	3.94229e-09	1.46164e-07
CNIH3	129.094	0.129761	0.242947	0.534112	0.593264	0.75491
DNAH14	867.379	0.161563	0.108552	1.48835	0.136659	0.296915
LBR	4459.93	0.0371688	0.130121	0.285648	0.775148	0.879848
ENAH	18924.5	-0.386704	0.0713466	-5.42007	5.95752e-08	1.61833e-06
SRP9	8648.68	-0.107564	0.10733	-1.00218	0.316255	0.514268
EPHX1	10327.8	-0.189092	0.123759	-1.5279	0.126538	0.28162
TMEM63A	1426.81	0.0964086	0.149015	0.646971	0.517651	0.698858
PYCR2	2680	-0.268951	0.0967917	-2.77866	0.00545838	0.027254
LEFTY2	107.857	-1.832	0.315402	-5.80844	6.30565e-09	2.194e-07
SDE2	1422.23	-0.116216	0.114154	-1.01806	0.308649	0.506426
LINC01703	54.3389	0.0739502	0.340308	0.217304	0.827971	0.913477
ACBD3	3228.19	-0.07218	0.124882	-0.577984	0.563275	0.734003
MIXL1	16.6864	0	1.70244	0	1	1
LIN9	826.663	0.0454026	0.143384	0.316649	0.75151	0.864005
PARP1	12968	0.19268	0.0788885	2.44243	0.0145888	0.0582823
STUM	160.153	0.53474	0.283353	1.88719	0.0591354	0.164399
ITPKB	716.985	-0.46178	0.347709	-1.32807	0.184156	0.363157
PSEN2	786.349	0.0190917	0.117443	0.162561	0.870864	0.937818
COQ8A	1408.4	0.69929	0.151799	4.60669	4.0913e-06	6.86021e-05
CDC42BPA	6982.17	-0.257474	0.0742935	-3.46564	0.000528971	0.00425129
ZNF678	1222.05	0.119682	0.0847649	1.41192	0.157973	0.328758
SNAP47	1246.07	0.132853	0.0746494	1.77969	0.0751265	0.19568
JMJD4	595.014	-0.0178632	0.0905547	-0.197264	0.843621	0.921678
WNT9A	121.778	-0.197416	0.263824	-0.748286	0.454288	0.645007
ARF1	9017.74	-0.125521	0.0816999	-1.53636	0.124449	0.278626
C1orf35	734.767	-0.139381	0.0894337	-1.55849	0.119118	0.270767
MRPL55	541.107	-0.283496	0.108895	-2.60338	0.00923085	0.0411182
GUK1	2861.45	-0.279389	0.0892359	-3.13091	0.00174266	0.0110904
GJC2	37.7681	0.113672	0.270851	0.419685	0.674715	0.811828
IBA57	469.722	0.0162962	0.12854	0.12678	0.899115	0.953456
OBSCN-AS1	37.8375	-0.256296	0.423737	-0.604847	0.545281	0.71953
OBSCN	2097.35	-0.325023	0.169579	-1.91664	0.0552832	0.156628
TRIM11	778.363	0.143085	0.0900949	1.58816	0.11225	0.260251
HIST3H2A	804.646	0.403911	0.140323	2.87844	0.00399642	0.0215735
HIST3H2BB	25.8197	1.20531	0.595498	2.02403	0.0429669	0.130013
RNF187	4119.3	-0.278833	0.127219	-2.19176	0.0283966	0.0963541
RHOU	606.009	0.387345	0.148583	2.60692	0.00913602	0.0407716
DUSP5P1	67.8739	-0.29379	0.278792	-1.0538	0.291976	0.490667
LOC105373159	179.45	-0.00878476	0.154816	-0.0567431	0.95475	0.982821
RAB4A	1697.85	0.19244	0.0740069	2.6003	0.00931427	0.0414058
CCSAP	1341.79	0.316233	0.105347	3.00182	0.0026837	0.0157023
NUP133	2278.58	0.22292	0.0787635	2.83024	0.00465127	0.0242697
ABCB10	1506.94	-0.0533523	0.112284	-0.475154	0.634677	0.783532
TAF5L	957.829	-0.117994	0.103053	-1.14498	0.252218	0.446711
URB2	986.477	0.195388	0.144249	1.35452	0.175571	0.352073
GALNT2	16810.6	-0.371937	0.0861082	-4.31941	1.56447e-05	0.000218054
PGBD5	26.0398	0.484693	0.449419	1.07849	0.280816	0.478346
COG2	990.038	0.126778	0.0788684	1.60746	0.107952	0.253477
C1orf198	1249.91	-0.0598887	0.0991141	-0.60424	0.545684	0.7196
TTC13	1677.68	-0.0266605	0.0627842	-0.424637	0.671101	0.808834
ARV1	546.226	-0.120617	0.133983	-0.900238	0.367993	0.567572
FAM89A	216.747	0.00510741	0.118888	0.04296	0.965733	0.988541
C1orf131	599.668	-0.145388	0.0879184	-1.65368	0.0981935	0.237389
GNPAT	2290.83	0.0791601	0.08197	0.96572	0.334184	0.533699
EXOC8	878.075	0.105912	0.10759	0.984403	0.324918	0.52316
SPRTN	638.345	-0.0309132	0.0931493	-0.331867	0.73999	0.856241
EGLN1	1881.64	-0.00582054	0.0827381	-0.0703489	0.943916	0.977844
TSNAX	883.048	-0.227782	0.101202	-2.25077	0.0243998	0.0859375
SIPA1L2	44.0616	-0.415523	0.401986	-1.03367	0.301289	0.499426
MAP10	72.8086	1.08317	1.03146	1.05013	0.293657	0.492175
NTPCR	713.786	0.136806	0.0907095	1.50818	0.13151	0.288915
PCNX2	565.626	0.00174528	0.111242	0.015689	0.987483	1
MAP3K21	72.3654	0.840918	0.246921	3.40562	0.000660151	0.00508434
KCNK1	36.7085	2.11123	0.978508	2.1576	0.0309587	0.102642
SLC35F3	16.7181	1.05116	0.502142	2.09336	0.0363172	0.115256
COA6	662.784	-0.0923704	0.107752	-0.857249	0.391307	0.589747
TARBP1	3116.86	0.520325	0.136225	3.81961	0.000133663	0.00135263
IRF2BP2	9086.28	-0.322166	0.115531	-2.78857	0.00529409	0.0267121
TOMM20	9197.69	0.19115	0.0690552	2.76808	0.00563881	0.0279337
RBM34	1552.65	0.00594269	0.0848008	0.0700783	0.944131	0.977844
ARID4B	2002.79	0.175344	0.0843105	2.07974	0.0375497	0.11802
GGPS1	1240.55	-0.223436	0.0801592	-2.78741	0.00531312	0.0267705
TBCE	874.617	-0.441608	0.0831169	-5.3131	1.07777e-07	2.77059e-06
B3GALNT2	2037.49	-0.183125	0.105061	-1.74304	0.0813263	0.20655
GNG4	1270.41	0.0651829	0.114706	0.568261	0.569858	0.738641
LYST	1726.54	-0.401846	0.0986456	-4.07363	4.62859e-05	0.000550147
NID1	5758.05	-0.805582	0.0907708	-8.8749	6.99967e-19	1.37788e-16
GPR137B	512.879	-0.433947	0.128301	-3.38225	0.00071896	0.00539783
ERO1B	657.413	0.755403	0.151696	4.97971	6.36805e-07	1.37186e-05
EDARADD	19.16	-0.59645	0.498264	-1.19706	0.231284	0.421006
LGALS8	327.202	-0.880458	1.67232	-0.526489	0.598549	0.759081
HEATR1	2233.16	0.126626	0.081393	1.55574	0.119771	0.271601
ACTN2	5759.23	-0.560087	0.193541	-2.8939	0.00380486	0.0207577
MTR	2357.97	0.167518	0.0864411	1.93794	0.05263	0.15138
FMN2	160.712	-0.226588	0.267168	-0.848109	0.396377	0.593884
RGS7	19.5982	-1.23334	0.926069	-1.3318	0.182927	0.361721
FH	1438.04	-0.0671098	0.0662516	-1.01295	0.311083	0.508736
OPN3	308.38	0.511461	0.134623	3.7992	0.000145163	0.0014456
CHML	2141.45	-0.0113362	0.117072	-0.0968314	0.92286	0.966793
EXO1	735.743	-0.35794	0.260837	-1.37228	0.169977	0.344558
MAP1LC3C	264.841	0.616999	0.311731	1.97927	0.0477857	0.140944
PLD5	737.413	0.0453495	0.154321	0.293864	0.768862	0.875862
LINC01347	78.2071	0.1945	0.217489	0.894302	0.371161	0.570619
CEP170	3471.49	0.199833	0.0639989	3.12245	0.00179354	0.0113383
SDCCAG8	655.122	0.0532402	0.116342	0.457619	0.647226	0.792535
AKT3	1039.92	0.287321	0.0889276	3.23095	0.0012338	0.00843301
ZBTB18	2252.73	0.359873	0.0761323	4.72694	2.27928e-06	4.17238e-05
ADSS	2711.71	-0.243998	0.0860883	-2.83428	0.0045929	0.0240262
CATSPERE	21.7616	-0.213205	0.373862	-0.570277	0.56849	0.737759
DESI2	4472.22	-0.234205	0.0935357	-2.50391	0.0122828	0.0510571
COX20	2575.09	-0.43387	0.0876308	-4.95112	7.37879e-07	1.55702e-05
HNRNPU	26639.8	0.0163124	0.0783489	0.208202	0.835071	0.917219
LOC101928068	26.6106	0.142071	0.406916	0.349142	0.726983	0.848363
EFCAB2	267.046	-0.684375	0.14135	-4.84169	1.2874e-06	2.51358e-05
KIF26B	9993.25	0.17314	0.067799	2.55373	0.0106577	0.0456621
SMYD3	547.912	0.0901453	0.100846	0.893891	0.37138	0.570835
TFB2M	370.653	0.224801	0.103282	2.17657	0.0295129	0.0988578
CNST	848.948	0.17757	0.0901322	1.9701	0.0488265	0.143191
SCCPDH	3102.43	-0.109965	0.0800818	-1.37315	0.169705	0.344249
LINC01341	19.6799	0.735424	0.423871	1.73502	0.0827378	0.209072
AHCTF1	2760.1	0.123594	0.0518361	2.38432	0.0171106	0.065673
ZNF695	74.6587	0.174192	0.290906	0.59879	0.549313	0.722992
ZNF670	308.298	0.302915	0.0991802	3.05418	0.00225673	0.0136832
ZNF669	323.76	0.244764	0.124313	1.96894	0.0489604	0.143438
FLJ39095	26.384	-0.97047	0.392693	-2.47132	0.0134616	0.0547221
C1orf229	28.5814	0.081342	1.7019	0.0477948	0.96188	0.986535
ZNF124	237.172	0.390154	0.133386	2.92501	0.00344448	0.0192297
MIR3916	97.0869	0.277433	0.237174	1.16975	0.242103	0.434067
ZNF496	3155.82	0.416723	0.0744377	5.59828	2.16488e-08	6.54934e-07
TRIM58	64.3598	1.04312	1.68166	0.620295	0.535063	0.712235
SH3BP5L	1542.29	-0.0690019	0.0769017	-0.897274	0.369573	0.568665
ZNF672	1495.08	0.195237	0.0753996	2.58936	0.00961542	0.0424236
ZNF692	1745.61	0.299609	0.158096	1.89511	0.0580776	0.162306
PGBD2	157.104	-0.148705	0.192732	-0.771563	0.440373	0.634212
FAM110C	165.387	0.877288	0.161219	5.44159	5.28073e-08	1.45094e-06
SH3YL1	539.545	0.00368865	0.153928	0.0239635	0.980882	0.997796
ACP1	2300.98	-0.18792	0.0708497	-2.65237	0.00799283	0.0368131
ALKAL2	31.0516	0.276599	0.28348	0.975726	0.3292	0.528146
TMEM18	862.419	-0.283829	0.0927808	-3.05914	0.00221973	0.0135198
LOC101060391	65.7471	0.355425	0.234893	1.51313	0.130245	0.287015
SNTG2	71.216	0.281421	0.265717	1.0591	0.289555	0.488082
PXDN	4031.35	-0.338132	0.107085	-3.15762	0.00159062	0.0103567
EIPR1	625.763	-0.0334285	0.090334	-0.370054	0.711342	0.838211
TRAPPC12	1060.34	0.117718	0.0728311	1.61631	0.106027	0.250469
ADI1	1887.16	-0.0645139	0.076505	-0.843264	0.399081	0.596132
RNASEH1	1590.67	-0.0264256	0.0747844	-0.353358	0.72382	0.846804
RNASEH1-AS1	168.206	-0.181991	0.141349	-1.28753	0.197909	0.381483
RPS7	16009.7	0.11951	0.100714	1.18663	0.235372	0.425688
COLEC11	40.1893	0.0785116	0.281045	0.279356	0.779972	0.883231
SOX11	484.253	0.473169	0.216237	2.18819	0.0286555	0.0968441
CMPK2	44.573	-0.125571	0.467367	-0.268677	0.788178	0.888184
RSAD2	29.4479	0.440989	0.469935	0.938405	0.348036	0.547366
RNF144A-AS1	53.4926	-0.154268	0.433289	-0.35604	0.72181	0.845348
RNF144A	1202.9	0.0520061	0.110009	0.472743	0.636396	0.784643
ID2	366.039	1.00349	0.293897	3.41443	0.000639155	0.0049433
KIDINS220	3906.68	0.0995859	0.0573745	1.73572	0.0826139	0.20893
MBOAT2	1218.03	-0.0872461	0.0808925	-1.07854	0.280791	0.478346
ASAP2	1601.14	-0.287286	0.137214	-2.0937	0.0362867	0.115203
ITGB1BP1	1230	-0.329851	0.0880944	-3.74429	0.000180901	0.00174936
CPSF3	1152.77	-0.0240454	0.0816015	-0.294668	0.768248	0.875404
IAH1	1033.49	-0.201053	0.094225	-2.13375	0.0328633	0.107158
ADAM17	2415.41	-0.425329	0.0711114	-5.98115	2.21562e-09	8.79514e-08
YWHAQ	12792.8	-0.233759	0.0732539	-3.19108	0.00141742	0.00942545
TAF1B	671.948	-0.0124748	0.0951954	-0.131044	0.895741	0.951949
GRHL1	517.82	0.249911	0.173759	1.43826	0.15036	0.317606
LOC101929882	23.4854	-0.709896	0.406652	-1.74571	0.0808616	0.205992
KLF11	690.537	-0.301874	0.147453	-2.04725	0.0406332	0.125061
CYS1	85.4823	-1.01439	0.320166	-3.16832	0.00153322	0.0100513
RRM2	2228.6	-0.263023	0.367117	-0.716455	0.473711	0.663914
C2orf48	83.9159	-0.73048	0.344886	-2.11803	0.0341723	0.110325
HPCAL1	477.423	0.207181	0.0912889	2.26951	0.0232375	0.0827754
ODC1	7897.15	-0.044554	0.0813043	-0.54799	0.583698	0.748237
LOC101929715	49.2286	0.311911	0.301584	1.03424	0.301022	0.499099
NOL10	731.695	-0.084829	0.0970382	-0.874182	0.382019	0.580666
RN7SL832P	21.1076	0.325286	0.369262	0.880909	0.378367	0.5779
ATP6V1C2	112.379	0.0015101	0.32753	0.00461056	0.996321	1
PDIA6	7822.72	-0.203132	0.0711578	-2.85468	0.00430808	0.0228947
KCNF1	16.0054	1.04313	1.70509	0.611778	0.540685	0.716577
PQLC3	1250.96	-0.0306486	0.08709	-0.351919	0.724899	0.847109
ROCK2	1982.9	-0.248593	0.103233	-2.40807	0.0160371	0.0626572
E2F6	518.519	-0.203081	0.118433	-1.71473	0.0863947	0.215776
GREB1	421.081	0.552208	0.11003	5.01872	5.20168e-07	1.15206e-05
LPIN1	2381.84	0.625574	0.0788368	7.93505	2.10413e-15	2.49887e-13
TRIB2	1355.82	0.40469	0.110751	3.65404	0.000258149	0.00236628
FAM84A	382.132	-0.153014	0.129303	-1.18337	0.236663	0.427457
NBAS	1809.61	0.207529	0.0969612	2.14033	0.0323284	0.105798
DDX1	3209.48	0.0216767	0.0959849	0.225835	0.82133	0.90915
MYCNOS	75.061	0.411081	0.266953	1.5399	0.123585	0.277488
MYCN	5215.09	0.29051	0.120745	2.40597	0.0161294	0.0628981
FAM49A	103.864	0.175319	0.39257	0.446593	0.655169	0.797675
SMC6	947.788	-0.111832	0.110009	-1.01657	0.309359	0.507203
GEN1	462.609	-0.16265	0.263688	-0.616825	0.53735	0.713916
KCNS3	26.6346	0.38517	0.39992	0.963118	0.335488	0.534831
RDH14	79.5812	0.266188	0.205486	1.29541	0.19518	0.377953
LINC01376	14.0642	0.444877	0.48148	0.923977	0.355498	0.555635
OSR1	38.0197	0.791821	0.384536	2.05916	0.039479	0.122477
TTC32	82.4049	-0.177538	0.202992	-0.874606	0.381788	0.580582
WDR35	1050.26	0.0623742	0.0750941	0.830615	0.406191	0.602681
LAPTM4A	3618.04	-0.171408	0.0861473	-1.98971	0.0466229	0.138338
SDC1	2097.31	-1.01995	0.276763	-3.68526	0.000228466	0.00213324
PUM2	4327.76	0.177622	0.0493741	3.59748	0.000321321	0.00282409
RHOB	1296.2	0.020781	0.0861505	0.241217	0.809387	0.902464
HS1BP3	1059.87	0.00770381	0.118402	0.0650651	0.948122	0.979558
GDF7	348.653	-0.19538	0.207589	-0.941186	0.34661	0.545899
LDAH	913.776	-0.14042	0.0907349	-1.54758	0.121723	0.274722
KLHL29	84.7364	0.43581	0.183946	2.36922	0.0178256	0.0677833
ATAD2B	1059.7	0.294026	0.0823222	3.57165	0.000354743	0.00305615
UBXN2A	679.66	-0.0532997	0.0880498	-0.605336	0.544956	0.719197
WDCP	443.222	0.188912	0.101803	1.85567	0.0635005	0.172888
FKBP1B	286.061	-0.416834	0.158283	-2.63347	0.00845177	0.0384099
SF3B6	1505.62	-0.0981588	0.0971912	-1.00996	0.312516	0.510499
FAM228B	89.0426	-0.347159	0.190654	-1.82088	0.0686244	0.18299
TP53I3	1741.89	-0.0915959	0.108401	-0.844974	0.398125	0.5952
PFN4	31.0687	0.188864	0.379783	0.497296	0.61898	0.77131
ITSN2	932.438	0.0552726	0.0814575	0.678545	0.497426	0.683536
NCOA1	2591.21	0.22952	0.0930174	2.46749	0.0136062	0.0550831
PTRHD1	663.77	-0.0659633	0.10802	-0.610657	0.541427	0.716946
CENPO	1135.51	-0.394613	0.219126	-1.80085	0.071727	0.189088
ADCY3	1638.42	-0.101998	0.0770141	-1.32441	0.185367	0.364893
DNAJC27	258.292	0.0115955	0.130437	0.0888973	0.929164	0.970284
DNAJC27-AS1	55.4166	0.322512	0.249092	1.29475	0.195406	0.378078
EFR3B	928.744	0.0237557	0.125791	0.188851	0.85021	0.925305
DNMT3A	1947.09	0.219972	0.0591621	3.71813	0.000200704	0.00190622
DTNB	472.371	0.0427555	0.109965	0.388809	0.697418	0.828461
ASXL2	2399.48	0.0967359	0.0811454	1.19213	0.23321	0.423402
KIF3C	920.929	-0.203584	0.0909951	-2.23731	0.0252661	0.0882532
RAB10	5062.77	-0.273862	0.096902	-2.82617	0.00471075	0.0245
GAREM2	195.157	-0.472908	0.140007	-3.37776	0.000730791	0.00546666
HADHA	8313.03	0.167957	0.0846406	1.98436	0.0472157	0.139693
HADHB	2722.61	-0.0762916	0.0978815	-0.779428	0.435728	0.630491
SELENOI	1569.54	0.0230498	0.100573	0.229185	0.818725	0.907675
SLC35F6	1356.84	-0.505906	0.107379	-4.71141	2.46013e-06	4.43008e-05
CENPA	566.949	-0.552472	0.364359	-1.51629	0.129447	0.285914
DPYSL5	1161.84	-0.236333	0.320529	-0.737322	0.460927	0.651408
MAPRE3	527.018	-0.295847	0.111269	-2.65885	0.00784075	0.0363027
TMEM214	2050.33	-0.217118	0.0701326	-3.09583	0.00196266	0.0121934
AGBL5	748.671	-0.1919	0.10067	-1.90623	0.0566207	0.159537
OST4	1946.17	0.0160791	0.0857052	0.18761	0.851182	0.925997
KHK	215.1	-0.969991	0.171865	-5.6439	1.66239e-08	5.21792e-07
CGREF1	596.078	-0.695475	0.508464	-1.3678	0.171375	0.34622
PREB	1316.06	-0.0610932	0.0572136	-1.06781	0.285607	0.483583
SLC5A6	1032.93	0.126734	0.113722	1.11442	0.265099	0.461405
ATRAID	2339.47	-0.187145	0.0878928	-2.12924	0.0332346	0.108026
CAD	4651.3	0.120532	0.0761363	1.58311	0.113397	0.261938
SLC30A3	28.5832	0.0664958	0.253665	0.26214	0.793214	0.891342
UCN	42.6079	0.407183	0.306387	1.32898	0.183854	0.36281
MPV17	1098.9	0.0125045	0.0758217	0.164919	0.869007	0.936795
GTF3C2	2001.29	0.240271	0.0546711	4.39484	1.10855e-05	0.000161725
EIF2B4	1211.13	0.0716707	0.0710556	1.00866	0.313139	0.511143
SNX17	3008.53	-0.143025	0.0777218	-1.84022	0.0657362	0.176933
ZNF513	743.308	0.0800449	0.0795843	1.00579	0.314518	0.51271
PPM1G	3295	0.0346322	0.112126	0.308869	0.757421	0.867989
NRBP1	3436.24	-0.0430612	0.0615894	-0.699166	0.484448	0.671832
KRTCAP3	63.5985	0.186244	0.423995	0.439261	0.660472	0.802349
IFT172	455.317	0.174505	0.163858	1.06498	0.286886	0.485121
FNDC4	238.668	-0.773958	0.216658	-3.57225	0.000353925	0.00305093
ZNF512	2868.42	0.00505339	0.0701207	0.072067	0.942549	0.977161
CCDC121	304.323	0.224449	0.116537	1.92599	0.0541057	0.154443
GPN1	1256.66	0.0306806	0.0717488	0.427612	0.668934	0.807783
SUPT7L	1204.73	0.0277713	0.0830201	0.334513	0.737992	0.854962
SLC4A1AP	906.727	-0.0627651	0.0769476	-0.815686	0.41468	0.611111
MRPL33	598.969	-0.0352775	0.100242	-0.351923	0.724896	0.847109
RBKS	16.6279	-0.901575	0.483203	-1.86583	0.0620652	0.170136
BABAM2	648.39	-0.167716	0.0902308	-1.85875	0.0630628	0.17199
FOSL2	1948.13	-0.643474	0.155124	-4.14813	3.35209e-05	0.000423654
PPP1CB	5025.23	-0.173801	0.077601	-2.23967	0.0251123	0.0879046
TRMT61B	383.108	0.038382	0.100639	0.381383	0.702919	0.832086
WDR43	1525.16	0.112349	0.107459	1.0455	0.29579	0.493763
CLIP4	803.081	0.163839	0.118851	1.37852	0.168042	0.341889
ALK	49.8133	0.34343	0.701039	0.489888	0.624213	0.774941
YPEL5	1577.47	0.0901873	0.0971136	0.928678	0.353056	0.55284
LBH	187.834	-1.53888	0.214815	-7.16373	7.85096e-13	5.72681e-11
LCLAT1	526.545	-0.295199	0.120803	-2.44364	0.01454	0.0581355
EHD3	528.843	0.0980534	0.138157	0.709725	0.477875	0.667483
MEMO1	575.724	-0.0867321	0.0889714	-0.974831	0.329644	0.528564
DPY30	702.081	-0.117441	0.107196	-1.09557	0.273265	0.470447
SPAST	1548.89	-0.0881283	0.0664011	-1.32721	0.184439	0.363578
SLC30A6	1147.89	0.095013	0.0898265	1.05774	0.290174	0.488852
YIPF4	912.461	0.0927747	0.0956629	0.969809	0.332142	0.531441
BIRC6	3600.49	0.26668	0.0763572	3.49254	0.000478455	0.00391092
TTC27	411.434	0.0160496	0.113376	0.141562	0.887426	0.947397
LTBP1	306.818	-0.744869	0.154811	-4.81148	1.49819e-06	2.8782e-05
FAM98A	1219.72	0.0482808	0.0870742	0.554479	0.579251	0.745663
LOC100288911	62.2929	-0.532881	0.239298	-2.22686	0.0259569	0.0899826
CRIM1	1139.64	-0.699548	0.148134	-4.72241	2.33069e-06	4.25566e-05
FEZ2	1480.83	-0.425176	0.144102	-2.95052	0.00317239	0.017976
STRN	1274.65	-0.0803335	0.107642	-0.746306	0.455483	0.645857
HEATR5B	1508.31	0.252116	0.101237	2.49037	0.0127612	0.0525288
GPATCH11	895.388	-0.0104192	0.0927754	-0.112306	0.910581	0.960512
EIF2AK2	1766.53	0.0748403	0.0874701	0.855611	0.392213	0.590663
CEBPZOS	1469.58	-0.238429	0.0763625	-3.12233	0.00179424	0.0113383
CEBPZ	1388.38	0.200972	0.0907151	2.21542	0.0267311	0.0921386
NDUFAF7	569.057	0.0768536	0.0878067	0.87526	0.381433	0.580227
PRKD3	981.797	-0.0197928	0.14714	-0.134517	0.892994	0.950648
CDC42EP3	3271.43	-0.752277	0.124001	-6.06671	1.3056e-09	5.37577e-08
RMDN2	46.0245	-0.084763	0.395775	-0.21417	0.830415	0.914635
CYP1B1	29.7132	-0.243931	0.555712	-0.438952	0.660697	0.802458
ATL2	1408.62	0.0931065	0.0640048	1.45468	0.145758	0.310788
HNRNPLL	1383.45	0.0750862	0.0715172	1.0499	0.293762	0.492175
GALM	239.232	-0.260825	0.187513	-1.39097	0.164234	0.336524
SRSF7	3480.81	-0.162701	0.102842	-1.58205	0.113639	0.262285
GEMIN6	253.042	0.146044	0.132384	1.10318	0.269948	0.467465
DHX57	1013.46	0.148665	0.0742716	2.00164	0.0453237	0.135462
MORN2	246.09	-0.442372	0.138726	-3.18883	0.00142849	0.00948588
SOS1	2128.15	0.177922	0.0625803	2.8431	0.00446764	0.0235165
MAP4K3	1065.09	0.0296828	0.0739913	0.401167	0.688297	0.822044
LOC728730	104.604	0.0262394	0.19524	0.134396	0.89309	0.950648
TMEM178A	115.104	0.323658	0.213863	1.51339	0.130181	0.286917
THUMPD2	439.61	0.124807	0.101537	1.22918	0.219006	0.406972
SLC8A1	19.1704	1.08282	0.731231	1.48082	0.138655	0.300072
PKDCC	124.822	-0.132103	0.160886	-0.8211	0.411589	0.607929
EML4	1138.52	0.0137667	0.095644	0.143937	0.88555	0.946506
COX7A2L	2564.21	-0.16621	0.101611	-1.63574	0.101893	0.243588
KCNG3	43.0249	-0.660269	0.280392	-2.35481	0.0185322	0.0698604
MTA3	1561.98	0.10488	0.0765693	1.36974	0.170768	0.345528
OXER1	16.9619	0	1.72053	0	1	1
HAAO	68.5795	0	1.67883	0	1	1
ZFP36L2	6299.17	0.296262	0.0778029	3.80785	0.000140183	0.00140968
LINC01126	51.4634	0.326661	0.311983	1.04705	0.295077	0.493225
THADA	788.978	0.0359436	0.0846693	0.424517	0.671189	0.808871
PLEKHH2	99.6133	0.607745	0.340917	1.78268	0.0746386	0.194727
DYNC2LI1	399.333	-0.0270791	0.125424	-0.2159	0.829065	0.914116
LRPPRC	5472.93	0.291928	0.062322	4.68418	2.81081e-06	4.94386e-05
PPM1B	2436.7	0.10555	0.0760292	1.38828	0.165052	0.337719
PREPL	6254.63	-0.259832	0.109241	-2.37853	0.0173818	0.0665538
CAMKMT	419.62	-0.0372879	0.11934	-0.312452	0.754697	0.866349
LINC01833	146.525	-0.88046	1.67207	-0.52657	0.598492	0.759076
SIX3	45.3783	0	1.68464	0	1	1
SRBD1	585.162	-0.182508	0.110213	-1.65596	0.0977308	0.236474
PRKCE	580.32	0.438453	0.0962761	4.55412	5.26056e-06	8.47469e-05
EPAS1	83.0958	0.398665	0.294316	1.35455	0.175562	0.352073
ATP6V1E2	117.555	-0.258808	0.196324	-1.31827	0.187413	0.367794
RHOQ	1464.51	-0.600942	0.142523	-4.21647	2.48162e-05	0.000328974
PIGF	500.226	-0.0194639	0.104239	-0.186723	0.851878	0.926288
CRIPT	421.737	0.0487304	0.0942523	0.517021	0.605142	0.762918
SOCS5	1080.9	-0.0940909	0.102454	-0.918373	0.358424	0.558446
LINC01119	13.6191	-0.489985	0.435543	-1.125	0.26059	0.456557
MCFD2	3720.4	-0.0110168	0.0833492	-0.132177	0.894845	0.951529
TTC7A	1031.39	-0.272989	0.092474	-2.95206	0.00315659	0.0179148
CALM2	8172.29	-0.0812089	0.117035	-0.693887	0.487753	0.675319
MSH2	1535.14	0.142393	0.162518	0.876164	0.380941	0.579923
KCNK12	169.989	0.0457007	0.308719	0.148033	0.882316	0.944775
MSH6	2795.34	0.0390526	0.0835828	0.467232	0.640334	0.787606
FBXO11	5089.56	0.0723867	0.0785947	0.921012	0.357044	0.557174
FOXN2	777.979	0.066993	0.1018	0.658083	0.510485	0.692978
PPP1R21	794.108	0.0796378	0.0782631	1.01757	0.308885	0.506698
STON1	231.142	-0.99641	0.16906	-5.89381	3.77393e-09	1.40861e-07
NRXN1	154.243	0.823693	0.254281	3.2393	0.00119823	0.0082346
CHAC2	68.6838	-0.23003	0.260195	-0.884065	0.376661	0.576424
ERLEC1	1667.23	-0.277457	0.112641	-2.46321	0.01377	0.0556143
GPR75	29.6118	-0.0195035	0.345993	-0.0563696	0.955047	0.982821
PSME4	1910.11	0.214493	0.0832314	2.57707	0.00996412	0.0435873
ACYP2	189.644	-0.317826	0.159231	-1.99601	0.0459333	0.136857
SPTBN1	8035.84	-0.114867	0.0716972	-1.60212	0.109129	0.255156
EML6	688.784	0.93668	0.147411	6.35422	2.09482e-10	1.02739e-08
RTN4	12557.3	-0.270932	0.0504026	-5.37535	7.64347e-08	2.02294e-06
CLHC1	221.544	-0.0854228	0.157582	-0.542083	0.587761	0.7509
RPS27A	12615.8	0.317285	0.0793395	3.99908	6.35882e-05	0.000720633
MTIF2	851.175	0.179214	0.0867558	2.06572	0.0388545	0.12101
PRORSD1P	25.0276	-1.92616	0.854223	-2.25487	0.0241414	0.0851526
CCDC88A	7848.29	-0.357614	0.0933043	-3.83277	0.00012671	0.00129289
CFAP36	833.944	-0.337834	0.0999697	-3.37937	0.00072653	0.00544695
PPP4R3B	4152.59	0.0585274	0.0592024	0.988597	0.32286	0.520707
PNPT1	905.161	0.0807978	0.0725941	1.11301	0.265706	0.462229
EFEMP1	187.882	1.47571	0.269967	5.46624	4.59674e-08	1.28014e-06
MIR217HG	26.7166	1.54268	0.32653	4.72446	2.3073e-06	4.21831e-05
CCDC85A	16.6694	2.06477	0.494168	4.17827	2.93732e-05	0.00037958
VRK2	72.2067	-1.76128	1.56631	-1.12448	0.260811	0.456665
FANCL	566.19	-0.437587	0.0879799	-4.97372	6.56806e-07	1.4087e-05
BCL11A	96.1072	-0.0438146	0.248962	-0.175989	0.860302	0.931721
PAPOLG	691.666	0.117473	0.0882107	1.33173	0.18295	0.361721
REL	235.893	0.442548	0.125476	3.52694	0.000420391	0.00351018
PUS10	170.319	0.0108355	0.16306	0.0664509	0.947019	0.979046
PEX13	1052.76	0.11072	0.0929748	1.19086	0.233707	0.423876
KIAA1841	289.63	-0.398735	0.18066	-2.2071	0.0273074	0.093698
LOC339803	321.299	-0.14251	0.122895	-1.15961	0.246207	0.439339
C2orf74	179.234	-0.0951648	0.173339	-0.549008	0.583	0.748201
AHSA2P	1633.2	0.264707	0.213521	1.23972	0.215078	0.402851
USP34	6226.92	0.265501	0.0660571	4.01927	5.83798e-05	0.000671318
XPO1	8723.83	-0.0200705	0.0722342	-0.277853	0.781125	0.883701
FAM161A	370.323	-0.159558	0.152168	-1.04857	0.294378	0.492913
CCT4	5332.2	0.000489343	0.0785925	0.00622633	0.995032	1
COMMD1	373.616	-0.129953	0.110911	-1.17169	0.241322	0.433406
B3GNT2	403.617	0.4393	0.109759	4.00239	6.27063e-05	0.000711761
TMEM17	81.6402	-0.368393	0.231665	-1.5902	0.11179	0.259519
EHBP1	1382.89	-0.0268871	0.0625223	-0.430039	0.667167	0.806527
OTX1	151.255	0.359031	0.147358	2.43645	0.0148324	0.0589767
WDPCP	230.428	0.0100119	0.126856	0.0789229	0.937094	0.974292
MDH1	2991.72	-0.114985	0.10282	-1.11831	0.263436	0.45947
UGP2	10717.9	0.0216444	0.121491	0.178157	0.8586	0.930535
VPS54	2007.7	0.25481	0.0829326	3.0725	0.00212277	0.0130415
PELI1	4929.07	0.310714	0.134095	2.31712	0.0204973	0.075466
LOC100507006	88.3397	-0.145007	0.294999	-0.491553	0.623035	0.773947
LGALSL	823.764	-0.00205996	0.109227	-0.0188594	0.984953	1
AFTPH	1101.83	0.236675	0.072581	3.26084	0.00111081	0.00773846
SERTAD2	1026.36	0.383724	0.10343	3.71	0.000207258	0.00195683
SLC1A4	2505.12	-1.58927	0.152481	-10.4227	1.95272e-25	7.38438e-23
CEP68	1742.44	-0.0256023	0.0649988	-0.393889	0.693663	0.825855
RAB1A	3928.23	-0.1209	0.0836146	-1.44592	0.148201	0.314664
ACTR2	8033.1	-0.099116	0.0694046	-1.42809	0.153266	0.322216
SPRED2	1553.74	-0.17593	0.131262	-1.3403	0.180148	0.358153
MEIS1	389.708	-0.0529156	0.128337	-0.412318	0.680106	0.816007
ETAA1	587.21	0.190175	0.0960641	1.97967	0.0477404	0.140868
C1D	366.412	-0.0962466	0.138962	-0.692613	0.488552	0.676153
WDR92	307.628	-0.0141387	0.123076	-0.114878	0.908542	0.959417
PNO1	601.64	-0.0247135	0.124118	-0.199113	0.842174	0.921008
PPP3R1	1453.62	-0.149108	0.0838608	-1.77804	0.0753965	0.196099
CNRIP1	133.395	0.279495	0.356011	0.785072	0.432411	0.627374
FBXO48	31.9027	-0.47395	0.335544	-1.41248	0.157808	0.328558
APLF	46.9545	-0.172326	0.296749	-0.580713	0.561434	0.732172
ANTXR1	1298.08	-0.199976	0.104794	-1.90828	0.0563556	0.158977
GFPT1	2492.95	-0.31302	0.0806837	-3.8796	0.000104628	0.00110067
NFU1	649.369	-0.376004	0.114629	-3.28018	0.00103743	0.00729701
AAK1	1310.19	0.0330627	0.0907949	0.364147	0.715748	0.840714
ANXA4	300.557	0.518711	0.232066	2.23518	0.0254053	0.0886319
GMCL1	1280.33	0.136546	0.0746767	1.8285	0.0674749	0.180427
SNRNP27	978.429	-0.122919	0.0962931	-1.27651	0.201774	0.386651
MXD1	364.536	0.218791	0.12679	1.72562	0.0844159	0.212036
ASPRV1	34.6839	-0.265858	0.304688	-0.872559	0.382904	0.581395
PCBP1-AS1	135.876	-0.214044	0.153492	-1.39449	0.163169	0.33501
PCBP1	7956.94	-0.00958803	0.071394	-0.134297	0.893167	0.950657
LINC01816	28.9814	0.689603	0.437133	1.57756	0.114666	0.264021
C2orf42	334.131	-0.031579	0.114894	-0.274854	0.783428	0.88547
TIA1	4366.25	0.163598	0.0882135	1.85457	0.0636581	0.173153
PCYOX1	4525.63	-0.22542	0.0826262	-2.72819	0.00636831	0.0307399
SNRPG	1340.51	-0.168351	0.145398	-1.15786	0.24692	0.440229
FAM136A	1545.15	-0.0693631	0.079187	-0.87594	0.381063	0.580009
TGFA	147.683	0.523999	0.355637	1.47341	0.140641	0.302788
ADD2	1258.35	-0.135279	0.163527	-0.827259	0.408091	0.604501
CLEC4F	53.7048	0.0386483	0.316078	0.122275	0.902682	0.955493
CD207	48.8667	-0.0347079	0.284547	-0.121976	0.902918	0.955585
VAX2	238.444	-0.0665021	0.123035	-0.540514	0.588843	0.751747
ATP6V1B1	182.177	0.191003	0.205604	0.928985	0.352897	0.552772
ATP6V1B1-AS1	34.6948	-0.843916	0.550562	-1.53282	0.125319	0.279819
TEX261	2097.52	-0.312198	0.129863	-2.40406	0.0162139	0.0630746
NAGK	859.469	-0.600796	0.0810484	-7.41281	1.23654e-13	1.07043e-11
MCEE	130.928	0.178963	0.182181	0.982336	0.325934	0.524194
MPHOSPH10	859.22	-0.00607377	0.0818835	-0.0741758	0.940871	0.976125
PAIP2B	499.173	0.912389	0.189518	4.81427	1.47737e-06	2.84582e-05
ZNF638	4558.03	0.0583211	0.0695199	0.838912	0.401518	0.597971
CYP26B1	121.02	-1.67074	0.267844	-6.23772	4.43993e-10	2.00635e-08
EXOC6B	1591.54	-0.0479475	0.0874451	-0.548316	0.583475	0.748237
SPR	479.213	-0.0159785	0.149185	-0.107105	0.914706	0.96246
EMX1	40.762	-0.064844	0.291257	-0.222635	0.82382	0.910716
SFXN5	1742.95	-0.205631	0.155788	-1.31994	0.186855	0.367169
RAB11FIP5	1134.84	0.153214	0.0811752	1.88745	0.0591002	0.164359
SMYD5	718.192	-0.175537	0.0978705	-1.79357	0.0728823	0.191291
PRADC1	592.841	0.0447722	0.149783	0.298915	0.765005	0.873649
CCT7	6900.89	0.0253535	0.0748392	0.338773	0.734781	0.852961
FBXO41	472.81	0.0746496	0.171013	0.436515	0.662463	0.803681
ALMS1	1652.65	0.105939	0.118419	0.894605	0.370998	0.570491
ALMS1-IT1	26.7132	-1.21243	0.504197	-2.40467	0.0161873	0.0630212
TPRKB	407.807	-0.0160992	0.110852	-0.145232	0.884528	0.945837
DUSP11	463.265	-0.180372	0.0981807	-1.83714	0.0661887	0.177782
STAMBP	1486.1	0.0873201	0.0598012	1.46017	0.144242	0.308309
DGUOK	1001.85	-0.0115852	0.0935164	-0.123884	0.901407	0.95483
TET3	1403.37	0.22641	0.123024	1.84037	0.0657136	0.176933
BOLA3	274.597	-0.298025	0.151478	-1.96744	0.0491323	0.143794
BOLA3-AS1	551.074	-0.377691	0.138641	-2.72424	0.00644503	0.0309957
MOB1A	4254.32	-0.0657553	0.0715321	-0.919242	0.357969	0.558206
MTHFD2	5472.49	-1.74183	0.261269	-6.66679	2.61453e-11	1.46761e-09
SLC4A5	79.4096	0.338775	0.318766	1.06277	0.287887	0.486375
DCTN1	6600.18	0.158049	0.0575531	2.74614	0.0060301	0.0295541
C2orf81	294.382	0.049621	0.125526	0.395305	0.692618	0.825215
WDR54	621.739	-0.0440416	0.140029	-0.314517	0.753128	0.86545
RTKN	2063.11	0.132449	0.0728004	1.81935	0.068858	0.183493
WBP1	146.604	0.208949	0.237824	0.878587	0.379625	0.579233
MOGS	2769.51	0.231842	0.112985	2.05197	0.0401723	0.123932
MRPL53	800.317	0.0350362	0.100645	0.348117	0.727752	0.848552
CCDC142	509.664	0.0872182	0.115619	0.754356	0.450635	0.641764
TTC31	805.883	-0.0244435	0.0823533	-0.296812	0.76661	0.874343
LBX2-AS1	20.0276	0.911919	0.500415	1.82232	0.0684057	0.182508
PCGF1	296.079	-0.0305822	0.135422	-0.225829	0.821335	0.90915
TLX2	50.5237	1.00954	0.271808	3.71418	0.000203862	0.00193099
DQX1	37.2999	0.867174	0.351743	2.46536	0.0136876	0.0553746
AUP1	2583.91	0.0391212	0.0764615	0.511647	0.608898	0.765441
HTRA2	639.63	-0.0107309	0.0931096	-0.11525	0.908247	0.959417
LOXL3	511.398	-0.347584	0.206476	-1.68341	0.0922956	0.226716
DOK1	386.696	0.0283215	0.124861	0.226824	0.820561	0.908713
SEMA4F	1093.31	-0.107103	0.080399	-1.33214	0.182813	0.3616
HK2	462.346	-0.124454	0.179349	-0.693922	0.487731	0.675319
POLE4	409.287	-0.391603	0.13772	-2.84347	0.00446246	0.0235064
TACR1	88.4682	-0.966165	0.462441	-2.08927	0.0366831	0.115982
MRPL19	1611.85	0.0983515	0.0660389	1.4893	0.136409	0.296595
GCFC2	1126.24	0.14917	0.0780084	1.91223	0.0558463	0.157882
REG1A	50.915	-1.54526	1.0929	-1.41391	0.15739	0.327931
CTNNA2	289.542	0.505733	0.301738	1.67607	0.0937255	0.229068
SUCLG1	1209.81	-0.145484	0.0823328	-1.76703	0.0772235	0.199587
DNAH6	55.0255	-0.276735	0.361953	-0.76456	0.444533	0.636947
TRABD2A	21.6715	0.0168669	0.447012	0.0377326	0.969901	0.991356
TMSB10	14150.1	-0.742477	0.124248	-5.97575	2.29034e-09	9.04182e-08
KCMF1	1865.08	-0.360475	0.0718728	-5.01546	5.29065e-07	1.16964e-05
TCF7L1	1693.73	-0.607472	0.119644	-5.07734	3.82766e-07	8.74458e-06
TGOLN2	7778.42	-0.0956001	0.0734333	-1.30186	0.192963	0.375121
RETSAT	1819.73	0.042242	0.0651734	0.648148	0.516889	0.698158
ELMOD3	408.631	-0.020108	0.103582	-0.194127	0.846076	0.923328
CAPG	16.2481	-0.0491869	0.347375	-0.141596	0.887399	0.947397
SH2D6	57.4753	0.372421	0.262855	1.41683	0.156532	0.326847
PARTICL	60.5753	0.28027	0.231858	1.2088	0.226741	0.415807
MAT2A	10593.6	0.231716	0.12328	1.87959	0.0601634	0.166227
GGCX	2387.24	0.159276	0.081348	1.95796	0.0502351	0.146218
RNF181	603.089	-0.228874	0.097146	-2.35598	0.0184737	0.0697129
TMEM150A	293.99	0.302789	0.138212	2.19076	0.0284694	0.096487
USP39	1509.94	-0.0361621	0.0932971	-0.387601	0.698311	0.829192
C2orf68	934.981	0.113694	0.0794594	1.43084	0.152476	0.3211
ATOH8	1825.48	0.98329	0.127413	7.71733	1.18787e-14	1.22804e-12
LOC284950	33.7034	0.663621	0.333025	1.99271	0.0462937	0.137532
ST3GAL5	182.194	0.790723	0.164687	4.80138	1.57577e-06	3.01115e-05
POLR1A	2815.99	0.18735	0.097086	1.92973	0.0536402	0.153462
PTCD3	2844.76	0.0692938	0.0707458	0.979475	0.327345	0.525992
IMMT	2441.92	-0.259468	0.0790952	-3.28045	0.00103642	0.00729353
MRPL35	939.309	-0.0742953	0.0804401	-0.923611	0.355689	0.555873
REEP1	105.13	0.536743	0.217263	2.47047	0.0134934	0.0548051
KDM3A	1473.87	0.158954	0.0674115	2.35796	0.0183756	0.0694889
CHMP3	27.2941	0.192972	0.359358	0.536991	0.591274	0.753602
RNF103	1044.92	0.030501	0.0765438	0.398477	0.690278	0.823383
RMND5A	2192.02	-0.0483062	0.0906106	-0.533119	0.593951	0.755317
CD8A	14.4756	0.669185	0.759144	0.8815	0.378047	0.577807
RGPD1	8.9172	0	1.73598	0	1	1
LOC285074	305.21	0.277819	0.112836	2.46214	0.0138109	0.0557323
CYTOR	372.355	-0.362834	0.139865	-2.59417	0.00948184	0.0419631
KRCC1	430.177	-0.2422	0.135208	-1.79131	0.0732436	0.192134
THNSL2	364.872	0.339062	0.14132	2.39925	0.0164285	0.0637086
EIF2AK3	1036.52	0.263893	0.0760173	3.47149	0.000517586	0.0041738
LOC101928403	26.5633	-0.288448	0.419308	-0.687915	0.491506	0.678803
RPIA	640.88	0.211108	0.0864959	2.44067	0.0146601	0.0584532
ANKRD36BP2	118.996	-0.611387	0.262583	-2.32835	0.0198933	0.073753
LSP1P4	175.219	0.00785694	0.152931	0.0513758	0.959026	0.985257
FAM95A	88.0901	1.04312	1.68775	0.618054	0.53654	0.713367
ANKRD20A8P	128.315	-0.460027	0.240162	-1.91549	0.0554304	0.157014
MAL	34.1888	0	1.68236	0	1	1
MRPS5	1458.31	0.142414	0.0701056	2.03142	0.0422119	0.128139
ZNF514	758.304	-0.00156489	0.142803	-0.0109583	0.991257	1
ZNF2	278.717	0.0118033	0.10994	0.107361	0.914502	0.962317
PROM2	58.3484	0.195644	0.307659	0.635911	0.524834	0.705243
KCNIP3	104.534	-0.0227573	0.273306	-0.0832667	0.933639	0.973291
FAHD2A	529.114	0.0175852	0.0960426	0.183098	0.854721	0.92802
TRIM43B	50.3187	-0.127996	0.214671	-0.596243	0.551013	0.724525
TRIM43	41.7506	-0.26836	0.283673	-0.94602	0.344139	0.543531
LINC00342	363.839	-0.0058482	0.360837	-0.0162073	0.987069	1
ANKRD36C	419.093	-0.0165161	0.219713	-0.0751714	0.940078	0.975749
FAHD2CP	138.395	0.107464	0.210482	0.510559	0.60966	0.765441
ADRA2B	16.9189	0.64819	0.518937	1.24907	0.211639	0.398748
DUSP2	15.6881	0.0555521	0.591535	0.0939117	0.925179	0.968093
STARD7	4222.14	0.0523645	0.0794413	0.659159	0.509794	0.692414
STARD7-AS1	78.4581	-0.389864	0.222146	-1.75499	0.079261	0.202905
TMEM127	1835.7	-0.174438	0.0941517	-1.85274	0.0639199	0.173537
CIAO1	2213.82	0.0664592	0.057829	1.14924	0.250459	0.444497
SNRNP200	11083.4	0.128924	0.0565831	2.27849	0.0226975	0.0814915
ITPRIPL1	157.29	0	1.67217	0	1	1
NCAPH	1250.06	-0.266943	0.323946	-0.824034	0.40992	0.606189
NEURL3	16.5261	-1.57743	0.587181	-2.68645	0.00722158	0.033902
ARID5A	217.697	-0.446272	0.192611	-2.31696	0.0205058	0.075466
KANSL3	2413.33	0.115901	0.0631134	1.8364	0.0662984	0.177977
FER1L5	63.9672	0.350948	0.448019	0.783334	0.433431	0.628306
LMAN2L	930.064	-0.242785	0.0945791	-2.56701	0.0102581	0.0443868
CNNM4	1597.49	0.162602	0.110256	1.47476	0.140277	0.302398
CNNM3	1911	0.192999	0.087462	2.20665	0.0273382	0.0937812
ANKRD23	226.587	0.351143	0.224946	1.56101	0.118522	0.269914
ANKRD39	241.931	0.269413	0.143064	1.88316	0.0596785	0.165269
SEMA4C	1752.29	0.2787	0.0890724	3.12891	0.00175453	0.0111511
FAHD2B	344.919	-0.481123	0.17132	-2.80833	0.00497998	0.0255306
ANKRD36	477.056	0.11917	0.206378	0.577438	0.563644	0.734188
ANKRD36B	221.358	0.232417	0.17629	1.31838	0.187376	0.367794
COX5B	1764.21	0.0325549	0.0823507	0.395321	0.692606	0.825215
ACTR1B	2171.02	0.075372	0.0962125	0.783391	0.433398	0.628306
C2orf92	38.6802	0.375552	0.299649	1.25331	0.210094	0.39714
TMEM131	3931.33	0.149826	0.0627202	2.3888	0.0169036	0.0650348
INPP4A	946.1	0.164632	0.085692	1.9212	0.054706	0.155638
COA5	739.011	-0.00161385	0.0728988	-0.0221382	0.982338	0.99874
UNC50	935.427	-0.149832	0.0942217	-1.59021	0.111788	0.259519
MGAT4A	358.375	0.538496	0.169876	3.16994	0.00152469	0.0100228
KIAA1211L	1595.8	0.212698	0.0799392	2.66075	0.00779668	0.0362115
TSGA10	90.4256	0.762668	0.162638	4.68934	2.74082e-06	4.85045e-05
C2orf15	35.5662	0.645666	0.280666	2.30048	0.0214211	0.0779097
LIPT1	173.42	0.0204652	0.131545	0.155575	0.876368	0.94086
MITD1	389.931	0.106145	0.0965138	1.09979	0.271424	0.468783
MRPL30	1469.67	0.255988	0.0771988	3.31596	0.000913288	0.00658502
LYG1	26.8011	-0.0292128	0.366966	-0.0796062	0.93655	0.974105
TXNDC9	508.678	-0.100416	0.131142	-0.765705	0.443852	0.636833
EIF5B	3229.14	-0.00317866	0.0711486	-0.0446763	0.964365	0.987876
REV1	900.257	0.197159	0.0981279	2.0092	0.044516	0.133604
AFF3	28.5537	-0.303692	0.388052	-0.782606	0.433858	0.628728
LONRF2	164.27	0.0789144	0.289063	0.273	0.784853	0.88605
CHST10	722.254	-0.238973	0.105422	-2.26683	0.0234009	0.083194
PDCL3	529.765	-0.161697	0.130975	-1.23456	0.216993	0.404721
NPAS2	1189.32	0.539491	0.154284	3.49674	0.000470986	0.00387189
RPL31	14688.3	0.29583	0.112155	2.63768	0.0083475	0.0380081
TBC1D8	1258.43	0.204585	0.133582	1.53153	0.125638	0.280257
CNOT11	1471.07	0.0109505	0.0657168	0.166631	0.867661	0.936338
RNF149	746.124	-0.110218	0.0786075	-1.40213	0.160876	0.332583
MAP4K4	9666.07	0.189474	0.0764482	2.47847	0.0131949	0.0539739
IL1R1	547.167	-0.95409	0.279369	-3.41516	0.00063745	0.0049394
IL18R1	145.238	1.05234	0.420411	2.50312	0.0123104	0.0511214
SLC9A4	195.898	0.253328	0.255092	0.993083	0.32067	0.5187
SLC9A2	1458.68	0.130606	0.170022	0.768173	0.442384	0.636152
MFSD9	298.832	0.0294238	0.117129	0.251209	0.801652	0.897037
TMEM182	115.995	-0.348193	0.259377	-1.34242	0.179459	0.357326
LINC01114	206.18	0	1.68223	0	1	1
PANTR1	894.867	0	1.67231	0	1	1
POU3F3	5644.38	0.0332548	0.386062	0.0861385	0.931356	0.972009
LINC01159	183.514	1.92643	1.57162	1.22577	0.220287	0.408374
MRPS9	652.831	-0.0199535	0.0756732	-0.26368	0.792026	0.890704
TGFBRAP1	1599.64	0.342324	0.0902461	3.79323	0.000148698	0.0014736
C2orf49	796.347	-0.35294	0.0978104	-3.60841	0.000308081	0.00273448
FHL2	278.17	-0.812691	0.199609	-4.07141	4.67302e-05	0.000554969
NCK2	1065.19	-0.00330876	0.105102	-0.0314816	0.974885	0.994047
UXS1	1001.28	0.0477373	0.0680956	0.701033	0.483282	0.671251
GCC2	886.652	-0.173145	0.104304	-1.66001	0.0969129	0.234912
LIMS1	3472.7	-0.392538	0.0856548	-4.58279	4.58802e-06	7.52624e-05
RANBP2	5123.43	0.211635	0.0770828	2.74555	0.00604096	0.0295972
CCDC138	343.867	-0.141274	0.138282	-1.02164	0.306953	0.504723
SH3RF3	207.221	-0.424154	0.204564	-2.07345	0.0381303	0.119271
SEPT10	1422.6	-0.303272	0.117445	-2.58226	0.00981559	0.0430556
SOWAHC	414.079	-0.427404	0.142256	-3.00446	0.0026605	0.0155983
NPHP1	135.657	-0.235924	0.157089	-1.50185	0.133135	0.291329
MTLN	202.803	-0.353211	0.168707	-2.09363	0.0362925	0.115203
BUB1	2387.15	-0.0660728	0.275902	-0.239479	0.810734	0.90298
BCL2L11	2518.86	0.307507	0.0710392	4.32869	1.49998e-05	0.000211114
MIR4435-2HG	847.712	-0.293102	0.106256	-2.75846	0.00580745	0.0286288
ANAPC1	1416.28	0.272845	0.0939145	2.90525	0.0036696	0.0202014
MERTK	1782.13	0.219852	0.141639	1.5522	0.120613	0.273028
TMEM87B	698.935	0.158316	0.0901342	1.75645	0.0790116	0.202641
FBLN7	818.822	-0.103497	0.22242	-0.465323	0.6417	0.788403
ZC3H8	265.13	0.170322	0.122022	1.39583	0.162767	0.334711
ZC3H6	532.412	0.34829	0.18473	1.8854	0.0593754	0.164715
TTL	2612.12	-0.119201	0.0746349	-1.59713	0.110237	0.256786
POLR1B	1246.89	0.339774	0.0698607	4.8636	1.1527e-06	2.2879e-05
CHCHD5	418.263	-0.202195	0.0866121	-2.33449	0.01957	0.0728678
SLC20A1	1947.41	-0.176275	0.125904	-1.40008	0.161491	0.333136
CKAP2L	1070.57	-0.443862	0.242429	-1.83089	0.0671165	0.179669
PSD4	30.2545	-0.423767	0.290763	-1.45743	0.144997	0.309554
CBWD2	269.515	-0.0612079	0.115995	-0.527675	0.597725	0.758504
WASH2P	503.541	0.0863861	0.111095	0.777587	0.436812	0.631298
DDX11L2	23.4513	-0.228865	0.417545	-0.54812	0.583609	0.748237
RPL23AP7	177.698	-0.104752	0.166445	-0.629349	0.529121	0.708634
RABL2A	238.808	-0.167433	0.115396	-1.45094	0.146798	0.312562
SLC35F5	2461.52	-0.122763	0.0670007	-1.83226	0.0669128	0.17923
ACTR3-AS1	13.5696	0.511527	0.581507	0.879657	0.379045	0.578593
ACTR3	5976.37	-0.255196	0.0936029	-2.72637	0.00640348	0.030847
DDX18	2046.02	0.0948328	0.0724275	1.30935	0.190416	0.371727
CCDC93	1460.58	0.121165	0.0914664	1.32469	0.185273	0.364759
INSIG2	454.059	-0.105541	0.115579	-0.913151	0.361163	0.560958
STEAP3	416.359	0.121319	0.156389	0.775748	0.437898	0.632357
C2orf76	142.835	0.0930057	0.157629	0.590028	0.555172	0.726975
DBI	2706.69	-0.118989	0.170138	-0.699371	0.48432	0.671832
LOC107105282	15.6007	1.06158	0.534129	1.9875	0.0468671	0.138998
TMEM177	250.292	0.122619	0.10442	1.17428	0.240282	0.432093
PTPN4	852.192	0.240752	0.0884775	2.72105	0.0065074	0.0312434
EPB41L5	1353.06	0.0227697	0.0922874	0.246726	0.805121	0.899726
TMEM185B	1421.29	-0.678435	0.0957859	-7.08283	1.41241e-12	1.00477e-10
RALB	1178.33	-0.0955763	0.0711736	-1.34286	0.179317	0.357236
INHBB	442.325	0.134356	0.160971	0.83466	0.403909	0.600162
GLI2	5260.82	0.301498	0.079262	3.80381	0.000142485	0.00142783
CLASP1	3007.71	0.128942	0.0655151	1.96813	0.0490531	0.143651
NIFK-AS1	193.033	0.0565963	0.142834	0.39624	0.691928	0.824735
NIFK	1597.08	-0.00208814	0.0887284	-0.0235341	0.981224	0.998032
TSN	3142.38	-0.245675	0.103951	-2.36337	0.0181095	0.0686681
GYPC	606.377	0	1.6753	0	1	1
BIN1	1005.65	0.24756	0.117385	2.10895	0.0349488	0.112151
CYP27C1	403.354	-0.523868	0.357975	-1.46342	0.143352	0.306748
ERCC3	1567.61	0.172219	0.065027	2.64843	0.00808673	0.0370911
[truncated: 12,373 more rows]
