# Supplementary material for: Imaging and multi-omics datasets converge to define different neural progenitor origins for ATRT-SHH subgroups
Source: Nat Commun. 2023 Oct 20;14:6669. doi: 10.1038/s41467-023-42371-7 (PMC10589300; doi:10.1038/s41467-023-42371-7)
Supplement: Supplementary file 13 — Supplementary Data 11 [file 41467_2023_42371_MOESM13_ESM.xlsx]

## Sheet: Supplementary Table 11
#Supplementary Table 11:	Differential gene expression analysis between DATP and DMSO treated IC-032 cell line
#
symbol	baseMean	log2FoldChange	lfcSE	stat	pvalue	padj
WASH7P	444.315	0.324732	0.121959	2.66263	0.00775317	0.0420705
LOC729737	58.4678	0.367927	0.291978	1.26012	0.207626	0.405792
LOC100133331	104.452	0.28405	0.31214	0.910006	0.36282	0.575346
LOC100288069	44.3962	0.280169	0.261098	1.07304	0.283253	0.492794
LINC00115	21.9639	0.604564	0.454918	1.32895	0.183864	0.376451
LINC01128	232.835	-0.0823697	0.140006	-0.588329	0.556311	0.738327
SAMD11	78.7583	0.219607	0.237729	0.923773	0.355605	0.568079
NOC2L	2639.5	-0.000909718	0.0573293	-0.0158683	0.987339	0.998765
KLHL17	936.781	0.544767	0.139902	3.89391	9.86401e-05	0.00158605
HES4	1388.39	-2.22343	0.113359	-19.614	1.17495e-85	8.1142e-82
ISG15	1602.42	-0.632635	0.124648	-5.07538	3.86717e-07	1.76866e-05
AGRN	9393.51	-0.477934	0.105192	-4.54346	5.53383e-06	0.000160308
LOC100288175	56.9714	0.454737	0.308282	1.47507	0.140194	0.315281
C1orf159	354.786	0.417937	0.14221	2.93887	0.00329415	0.0224132
SDF4	5157.92	-0.0453675	0.0639484	-0.70944	0.478051	0.676784
B3GALT6	1289.62	-0.157248	0.118828	-1.32332	0.185728	0.378731
C1QTNF12	60.0783	0.948525	0.418638	2.26574	0.0234672	0.0932195
UBE2J2	1208.06	-0.063439	0.0676688	-0.937493	0.348505	0.561955
SCNN1D	488.823	0.726692	0.24543	2.96089	0.00306752	0.0211949
ACAP3	2061.28	0.314808	0.150467	2.09221	0.0364196	0.125131
SNORD167	31.5335	0.186298	0.339592	0.548593	0.583285	0.759673
PUSL1	417.153	0.0813432	0.132338	0.614661	0.538779	0.724971
INTS11	2702.92	0.176327	0.118853	1.48358	0.137921	0.311831
CPTP	632.361	-0.0788367	0.10584	-0.744865	0.456353	0.658499
TAS1R3	16.1217	0.0925172	0.537489	0.172128	0.863337	NA
DVL1	2351.76	0.327482	0.0797133	4.10824	3.98687e-05	0.000770162
AURKAIP1	1515.73	-0.000431653	0.0910429	-0.00474121	0.996217	1
CCNL2	8557.04	0.221066	0.138759	1.59316	0.111124	0.270266
LOC148413	395.744	-0.0719876	0.110378	-0.652193	0.514277	0.706324
MRPL20	972.018	-0.216627	0.104588	-2.07125	0.0383358	0.12981
ANKRD65	33.9313	0.986717	0.627336	1.57287	0.115749	0.277385
LINC01770	29.1696	0.657126	0.424766	1.54703	0.121855	0.286494
VWA1	2266.6	0.138019	0.0991676	1.39178	0.163989	0.34954
ATAD3C	49.507	0.812101	0.489534	1.65893	0.0971308	0.247225
ATAD3B	615.449	0.416214	0.145123	2.86801	0.00413068	0.0265857
ATAD3A	908.906	0.0432859	0.122658	0.352898	0.724165	0.853315
TMEM240	208.31	0.289419	0.166688	1.7363	0.0825117	0.221151
SSU72	2118.98	-0.0321245	0.0655413	-0.490141	0.624034	0.7893
FNDC10	342.062	0.223467	0.209387	1.06725	0.28586	0.495637
MIB2	1498.29	0.254184	0.104363	2.43556	0.0148686	0.0672224
CDK11B	563.264	-0.104012	0.107822	-0.964661	0.334715	0.548733
SLC35E2B	3374.73	0.15336	0.0992874	1.54461	0.12244	0.287414
CDK11A	374.495	0.342924	0.167685	2.04505	0.04085	0.135957
SLC35E2A	1329.26	0.199412	0.134244	1.48545	0.137426	0.31127
NADK	2575.71	-0.00162978	0.0561278	-0.0290369	0.976835	0.993889
GNB1	12197.8	-0.2016	0.0704258	-2.86259	0.00420196	0.0269065
CALML6	46.7239	0.295699	0.366182	0.80752	0.419367	0.625518
TMEM52	70.0055	0.800288	0.228216	3.50671	0.000453678	0.00512979
GABRD	157.994	0.581829	0.267874	2.17203	0.0298535	0.109286
PRKCZ	2018.04	0.092618	0.106148	0.872536	0.382916	0.595054
PRKCZ-AS1	35.0128	0.659769	0.310384	2.12566	0.0335318	0.118148
FAAP20	1941.43	0.365586	0.0846913	4.31669	1.58388e-05	0.000372051
SKI	4437.12	0.246584	0.0742945	3.31901	0.000903384	0.00848812
MORN1	154.621	0.243729	0.177687	1.37167	0.170165	0.357626
LOC100129534	48.7787	0.141771	0.2989	0.474309	0.63528	0.795602
RER1	2750.97	-0.19899	0.0638012	-3.11891	0.00181522	0.0142373
PEX10	886.9	-0.04132	0.112927	-0.3659	0.714439	0.846952
PANK4	813.046	0.164661	0.0829247	1.98567	0.0470698	0.151087
HES5	569.904	-1.21638	0.370945	-3.27914	0.00104125	0.00945388
TNFRSF14	96.7639	0.281893	0.182074	1.54823	0.121567	0.286045
LINC00982	858.565	0.571716	0.157124	3.63863	0.000274095	0.00349889
PRDM16	4925.23	0.206535	0.0762439	2.70886	0.00675139	0.0381704
ARHGEF16	36.0258	0.792835	0.35494	2.23371	0.025502	0.0984828
MEGF6	141.668	0.651919	0.232309	2.80626	0.00501198	0.0308904
TPRG1L	733.431	-0.0795925	0.107878	-0.737802	0.460635	0.66267
WRAP73	607.514	0.0213975	0.0763734	0.280169	0.779348	0.886393
TP73	132.466	0.0207809	0.728695	0.0285181	0.977249	0.994017
TP73-AS1	988.116	0.284464	0.105939	2.68517	0.00724929	0.0401472
SMIM1	42.8932	0.67451	0.281246	2.39829	0.0164719	0.0723403
LRRC47	1842.14	-0.262018	0.0749189	-3.49736	0.000469896	0.00525097
CEP104	1170.33	-0.0149182	0.0830103	-0.179716	0.857376	0.933623
DFFB	340.53	0.407546	0.142098	2.86806	0.00412993	0.0265857
C1orf174	549.636	0.123047	0.0982772	1.25205	0.210553	0.409255
NPHP4	340.836	0.0455744	0.166598	0.27356	0.784423	0.88982
KCNAB2	485.516	0.424116	0.108341	3.91463	9.05431e-05	0.00148702
CHD5	285.093	0.0277751	0.257935	0.107683	0.914247	0.962489
RPL22	8194.52	0.187657	0.0784287	2.3927	0.0167247	0.0730555
LOC102724450	33.9975	0.545176	0.332576	1.63925	0.101161	0.25349
RNF207	542.149	0.456271	0.219017	2.08326	0.0372272	0.127052
ICMT	2474.41	-0.457781	0.16241	-2.81868	0.00482214	0.0299341
GPR153	400.637	0.327944	0.167705	1.95548	0.0505269	0.15897
ACOT7	3009.4	0.115109	0.0921825	1.2487	0.211773	0.410314
HES2	32.3483	-1.00357	1.57906	-0.63555	0.525069	0.714016
TNFRSF25	360.457	0.761745	0.230936	3.29851	0.000971978	0.00892617
PLEKHG5	1342.27	0.491176	0.18554	2.64728	0.00811411	0.0435063
NOL9	722.964	0.0026564	0.096108	0.0276397	0.97795	0.994437
TAS1R1	90.4146	0.281979	0.237339	1.18809	0.234799	0.437264
ZBTB48	642.288	0.356116	0.100098	3.55767	0.000374154	0.00444353
KLHL21	4049.82	0.306522	0.106118	2.8885	0.00387082	0.0252903
PHF13	1915.43	0.208756	0.061291	3.40598	0.000659276	0.00671528
THAP3	1013.78	0.117081	0.076236	1.53577	0.124594	0.290838
DNAJC11	1542.24	-0.145838	0.0971712	-1.50083	0.133398	0.305251
CAMTA1	671.654	0.236802	0.103331	2.29169	0.0219234	0.0885028
VAMP3	2559.46	-0.188191	0.0820659	-2.29317	0.0218385	0.0882891
PER3	974.671	-0.079939	0.101925	-0.784296	0.432867	0.638567
PARK7	4227.32	-0.158716	0.0874856	-1.8142	0.0696473	0.197666
ERRFI1	4992.37	-0.221337	0.116799	-1.89502	0.0580896	0.174694
SLC45A1	383.993	0.341766	0.139671	2.44693	0.0144078	0.0656336
RERE	3183.66	0.160069	0.101527	1.57662	0.114883	0.276054
ENO1	34523.6	0.0425927	0.0970278	0.438974	0.660681	0.811792
GPR157	27.2328	0.257626	0.317753	0.810774	0.417495	0.623682
MIR34AHG	529.472	-0.0455571	0.212148	-0.214742	0.829969	0.919027
LNCTAM34A	81.3226	0.0763413	0.264379	0.288757	0.772767	0.882766
H6PD	4945.34	-0.0748806	0.0956231	-0.783081	0.43358	0.638633
SPSB1	132.349	0.526844	0.194815	2.70433	0.00684421	0.0384277
LOC100506022	55.3879	-0.408864	0.221269	-1.84782	0.064629	0.187967
SLC25A33	761.675	-0.0365808	0.123545	-0.296094	0.767159	0.879044
TMEM201	927.317	0.032758	0.164997	0.198536	0.842625	0.924632
PIK3CD	289.887	0.622079	0.165672	3.75489	0.00017342	0.00242436
PIK3CD-AS2	263.84	0.246338	0.149074	1.65245	0.0984425	0.249438
CLSTN1	20765.7	-0.0312257	0.124295	-0.251222	0.801642	0.901065
CTNNBIP1	1747.49	-0.364414	0.0783111	-4.65342	3.26479e-06	0.000106352
LZIC	1170.05	-0.247474	0.0858022	-2.88424	0.00392364	0.0255566
NMNAT1	399.249	-0.184963	0.0945639	-1.95595	0.0504707	0.158829
UBE4B	2214.57	-0.00867159	0.0631845	-0.137242	0.890839	0.950551
KIF1B	4894.55	-0.204307	0.097735	-2.09042	0.0365804	0.125372
PGD	7030.75	-0.071565	0.11005	-0.650297	0.515501	0.706547
CENPS	19.8854	-0.802774	0.397562	-2.01924	0.0434621	NA
DFFA	954.401	0.0736373	0.106296	0.69276	0.48846	0.685214
PEX14	787.579	-0.116409	0.111264	-1.04624	0.295448	0.506094
CASZ1	1475.87	-0.153987	0.177821	-0.865964	0.38651	0.598215
C1orf127	63.6836	-0.839252	0.439759	-1.90843	0.0563352	0.170824
TARDBP	4821.41	-0.14136	0.102717	-1.37621	0.168758	0.355484
SRM	2863.98	-0.25279	0.140967	-1.79326	0.0729315	0.203542
EXOSC10	2470.36	0.0242252	0.0704306	0.343959	0.730877	0.857056
MTOR	2720.18	-0.226114	0.0927809	-2.43707	0.0148067	0.0669646
UBIAD1	1087.08	-0.1185	0.0805328	-1.47145	0.14117	0.316841
DISP3	480.115	-0.226489	0.11955	-1.89452	0.0581564	0.174847
FBXO2	3127.83	-0.210056	0.139208	-1.50894	0.131315	0.301734
FBXO44	1682.37	0.395904	0.160322	2.46943	0.013533	0.0629351
FBXO6	292.376	-0.0189584	0.147018	-0.128953	0.897395	0.953521
MAD2L2	2439.97	0.159252	0.0927942	1.71619	0.086128	0.227701
DRAXIN	1973.72	0.164362	0.128685	1.27725	0.201514	0.399385
AGTRAP	976.864	-0.0385978	0.108219	-0.356663	0.721344	0.851333
MTHFR	3674.53	0.319268	0.0791399	4.03422	5.47838e-05	0.000994316
CLCN6	1852.85	0.129527	0.0880686	1.47076	0.141357	0.317106
KIAA2013	1433.79	0.0356507	0.0601087	0.593103	0.553112	0.735993
PLOD1	4481.52	0.178768	0.106155	1.68403	0.0921764	0.238191
MFN2	2467.54	-0.245116	0.0649848	-3.7719	0.00016201	0.00228779
MIIP	716.687	0.14573	0.108477	1.34342	0.179138	0.369622
TNFRSF1B	54.8092	0.456705	0.219149	2.08399	0.0371609	0.126858
VPS13D	2091.24	-0.0445381	0.0744669	-0.598093	0.549778	0.733902
DHRS3	172.203	0.575536	0.455644	1.26313	0.206543	0.404592
PRAMEF12	57.7928	0	1.6761	0	1	1
PRAMEF1	33.1393	0	1.68137	0	1	1
PRAMEF11	8.57606	0	1.71879	0	1	NA
PRAMEF2	30.61	0.826312	1.69026	0.488867	0.624936	0.789509
PRAMEF4	13.2445	0	1.70014	0	1	NA
PDPN	121.334	-0.0351257	0.354655	-0.0990419	0.921105	0.96586
PRDM2	1280.54	-0.0451103	0.072822	-0.61946	0.535613	0.722239
KAZN	2943.33	-0.102511	0.0941731	-1.08853	0.27636	0.485458
TMEM51-AS1	35.8869	0.655378	0.348799	1.87896	0.0602501	0.178924
TMEM51	310.491	0.348678	0.133444	2.61291	0.00897741	0.046844
EFHD2	1982.07	-0.0321712	0.127062	-0.253193	0.800119	0.900064
CASP9	482.22	0.0134666	0.100638	0.133813	0.893551	0.951882
DNAJC16	1161.21	0.0874591	0.0888935	0.983864	0.325182	0.538346
DDI2	161.139	0.174121	0.164734	1.05698	0.29052	0.500844
RSC1A1	135.315	-0.0835308	0.182056	-0.458821	0.646363	0.802622
PLEKHM2	2832.19	-0.0176519	0.0675305	-0.261392	0.793791	0.896108
SLC25A34	52.3008	0.325915	0.304055	1.07189	0.283768	0.493548
FBLIM1	231.137	0.000338705	0.225332	0.00150314	0.998801	1
UQCRHL	493.866	0.134358	0.120705	1.11311	0.265661	0.474011
FLJ37453	120.867	0.49574	0.18522	2.67649	0.00743976	0.0409558
SPEN	5877.27	0.0725248	0.0874309	0.82951	0.406816	0.614494
ZBTB17	1259.53	0.0505767	0.0792539	0.638161	0.523369	0.712636
EPHA2	1353.97	-0.231852	0.224824	-1.03126	0.302419	0.513841
ARHGEF19	121.759	0.784204	0.200143	3.91822	8.92051e-05	0.00147029
CPLANE2	171.644	0.396915	0.145341	2.73092	0.00631582	0.0363931
FBXO42	1083.81	-0.0550862	0.0639755	-0.861052	0.389209	0.600241
SZRD1	5119.81	-0.249657	0.075199	-3.31995	0.000900346	0.00848151
NECAP2	1050.62	-0.0900129	0.0798584	-1.12716	0.259676	0.466355
CROCCP3	300.795	0.306668	0.218442	1.40389	0.160353	0.344608
NBPF1	2304.95	0.0631522	0.126345	0.49984	0.617188	0.785086
CROCCP2	1847.49	0.635885	0.116292	5.46803	4.55071e-08	2.93712e-06
MST1P2	153.89	0.599322	0.265074	2.26096	0.0237615	0.0940115
CROCC	23618	0.765085	0.128503	5.95382	2.61962e-09	2.58444e-07
ATP13A2	1789.18	-0.0762319	0.1035	-0.736539	0.461403	0.66336
SDHB	1217.78	-0.282482	0.0855785	-3.30086	0.000963905	0.00887237
PADI2	58.5778	0.753463	0.294505	2.5584	0.0105155	0.0528724
RCC2	6438.88	-0.0922793	0.0760096	-1.21405	0.224729	0.426162
ARHGEF10L	754.306	-0.605515	0.0819751	-7.38657	1.50663e-13	4.62435e-11
IGSF21	165.748	2.72372	1.41779	1.9211	0.0547188	0.167876
KLHDC7A	117.247	-0.895673	1.17331	-0.763374	0.44524	0.649743
ALDH4A1	784.801	0.232959	0.114242	2.03916	0.0414341	0.137346
IFFO2	199.822	0.257905	0.14623	1.7637	0.077783	0.212735
UBR4	8822.51	0.053602	0.132803	0.403621	0.686491	0.827817
LOC101927895	23.7287	0.251801	0.349054	0.721382	0.470674	0.671043
EMC1	3919.11	-0.0813028	0.0633987	-1.28241	0.1997	0.397101
MRTO4	1112.42	0.0716706	0.0864788	0.828765	0.407238	0.614823
AKR7L	34.7436	0.660949	0.345919	1.91071	0.0560424	0.170198
AKR7A3	29.9204	0.865536	0.368462	2.34905	0.0188214	0.0796206
LOC100506730	314.426	0.426786	0.132227	3.22768	0.001248	0.0108139
AKR7A2	1608.1	0.0919872	0.0799737	1.15022	0.250054	0.454978
PQLC2	475.623	-0.180521	0.109324	-1.65125	0.0986875	0.249876
CAPZB	4692.62	0.296916	0.0746446	3.97773	6.95751e-05	0.00120272
MINOS1	474.45	-0.309079	0.109253	-2.82903	0.00466889	0.0292457
NBL1	41.7558	-0.137234	0.262974	-0.521854	0.601772	0.773107
TMCO4	22.3385	-0.234245	0.322777	-0.725719	0.468011	0.668823
OTUD3	684.182	0.137821	0.122223	1.12762	0.259481	0.466115
CAMK2N1	911.885	-0.177663	0.201791	-0.88043	0.378627	0.590848
MUL1	904.705	-0.250998	0.108112	-2.32165	0.0202516	0.0836718
FAM43B	431.662	0.214885	0.133907	1.60473	0.108553	0.266026
PINK1	958.488	-0.354036	0.110782	-3.1958	0.00139443	0.0116906
PINK1-AS	211.266	0.0097189	0.217397	0.0447058	0.964342	0.987917
DDOST	7197.08	0.0412	0.0651461	0.632425	0.527109	0.715592
KIF17	59.5782	0.921239	0.309332	2.97816	0.00289986	0.0202185
SH2D5	158.129	1.68307	0.282869	5.95	2.68136e-09	2.6081e-07
HP1BP3	8510.58	-0.26798	0.0912766	-2.93591	0.00332572	0.0225562
EIF4G3	8656.53	-0.265667	0.0727573	-3.65142	0.000260795	0.0033633
ECE1	3432.76	0.114914	0.102126	1.12521	0.2605	0.467397
LOC100506801	22.8126	1.19783	0.593491	2.01828	0.0435624	0.142512
NBPF3	332.758	0.250208	0.104527	2.39373	0.0166782	0.0729447
ALPL	95.9181	0.398806	0.257268	1.55015	0.121104	0.285379
RAP1GAP	237.51	0.31282	0.115624	2.70551	0.00682005	0.038353
USP48	2192.56	0.0469207	0.0644129	0.728436	0.466347	0.667363
LDLRAD2	35.3694	-0.422042	0.337384	-1.25092	0.210962	0.409883
HSPG2	34027	-0.381902	0.154994	-2.46398	0.0137403	0.0636211
LINC00339	164.346	0.220043	0.153812	1.43059	0.152547	0.333848
CDC42	6261.04	-0.176214	0.0874839	-2.01425	0.0439833	0.143515
WNT4	53.8171	0.562159	0.375074	1.49879	0.133927	0.306005
ZBTB40	1740.72	-0.0212634	0.101826	-0.208821	0.834588	0.921328
EPHB2	1446.59	0.010996	0.122858	0.0895016	0.928683	0.96983
KDM1A	6076.19	-0.038292	0.0628798	-0.608972	0.542543	0.727498
LUZP1	1220.85	-0.168677	0.0943014	-1.7887	0.0736626	0.204951
HTR1D	356.967	0.0701741	0.540156	0.129915	0.896634	0.953232
LINC01355	82.1687	0.439055	0.45191	0.971555	0.331272	0.545008
HNRNPR	7686.74	-0.370163	0.106485	-3.4762	0.00050857	0.00555725
ZNF436	915.756	-0.0504046	0.103953	-0.484879	0.627762	0.791106
ZNF436-AS1	87.7491	0.483913	0.263539	1.83621	0.0663269	0.191483
ASAP3	878.205	0.171358	0.107057	1.60063	0.109459	0.267278
E2F2	460.065	0.246724	0.257934	0.95654	0.3388	0.552675
ID3	2073.5	-0.137823	0.307271	-0.448539	0.653764	0.807189
RPL11	17271.7	0.112257	0.0992531	1.13102	0.258048	0.464496
ELOA	2344.89	-0.146743	0.0619078	-2.37035	0.0177713	0.0764342
ELOA-AS1	45.8937	0.264489	0.286908	0.921859	0.356602	0.568854
PITHD1	1111.92	-0.437634	0.096179	-4.55021	5.35934e-06	0.000156829
LYPLA2	810.957	0.151701	0.085958	1.76483	0.0775929	0.212348
GALE	153.466	0.0583131	0.183736	0.317375	0.750959	0.86877
HMGCL	673.963	0.193762	0.117231	1.65282	0.098368	0.249295
FUCA1	761.152	-0.00398857	0.11334	-0.0351912	0.971927	0.991572
PNRC2	802.868	-0.0668935	0.0877137	-0.762635	0.445681	0.649889
SRSF10	403.817	-0.169502	0.146301	-1.15858	0.246626	0.45094
STPG1	139.933	-0.0243648	0.228809	-0.106486	0.915197	0.96283
NIPAL3	1193.41	0.278194	0.158917	1.75056	0.0800217	0.216803
RCAN3	157.933	0.127389	0.197389	0.64537	0.518687	0.70906
SRRM1	3558.57	0.190988	0.0904952	2.11048	0.0348171	0.121285
CLIC4	3904.27	-1.03513	0.161352	-6.41533	1.40522e-10	2.00092e-08
RUNX3	565.727	1.57956	0.591682	2.6696	0.00759412	0.0414585
SYF2	1350.57	-0.120969	0.11977	-1.01001	0.312491	0.524311
RSRP1	1880.7	0.333576	0.197589	1.68823	0.0913668	0.236854
TMEM50A	2191.72	-0.164364	0.0711048	-2.31158	0.0208007	0.0851511
MACO1	571.503	0.227548	0.162967	1.39628	0.162631	0.347772
LDLRAP1	457.463	-0.155213	0.1324	-1.17231	0.241073	0.444791
MAN1C1	1129.12	0.440748	0.154692	2.8492	0.00438296	0.0278023
SELENON	11503.4	-0.233257	0.0834154	-2.79632	0.00516876	0.0315232
MTFR1L	2073.45	0.27604	0.0646899	4.26713	1.98003e-05	0.000439681
AUNIP	146.422	-0.490206	0.282737	-1.73379	0.082956	0.222052
PAQR7	442.462	0.381828	0.143256	2.66535	0.0076909	0.0418051
STMN1	10805.1	0.00347069	0.176371	0.0196784	0.9843	0.997658
PAFAH2	491.227	-0.185682	0.129563	-1.43314	0.151817	0.333013
EXTL1	1636.48	0.25796	0.260591	0.989903	0.322221	0.535326
PDIK1L	492.4	-0.110177	0.101518	-1.0853	0.277789	0.487118
ZNF593	352.677	0.266228	0.13116	2.0298	0.0423772	0.139427
CEP85	1177.56	0.130071	0.109204	1.19109	0.233619	0.436106
SH3BGRL3	3795.67	-0.175729	0.10806	-1.62622	0.103904	0.258034
UBXN11	491.401	0.204021	0.120077	1.69909	0.0893019	0.23365
DHDDS	1237.89	0.00616834	0.0769258	0.0801855	0.93609	0.97288
HMGN2	17705.7	0.250817	0.135021	1.85762	0.0632236	0.185049
RPS6KA1	490.479	0.567213	0.163643	3.46617	0.000527935	0.00571203
LOC101928728	22.0748	-0.193467	0.310881	-0.622319	0.533732	0.720899
ARID1A	11082.5	-0.216527	0.052711	-4.10781	3.99431e-05	0.000770523
PIGV	271.018	0.0985202	0.130114	0.757182	0.448941	0.652775
ZDHHC18	954.491	0.0621155	0.0806383	0.770298	0.441123	0.64597
SFN	3063.47	-0.31189	0.342772	-0.909906	0.362872	0.575363
GPN2	438.052	-0.0715409	0.0991738	-0.721369	0.470683	0.671043
GPATCH3	351.909	0.015834	0.0995177	0.159108	0.873584	0.941695
NUDC	2374.17	-0.201427	0.105321	-1.91251	0.0558106	0.169792
TRNP1	384.027	-0.14489	0.184613	-0.784834	0.432551	0.63829
TENT5B	233.805	0.705863	0.174765	4.03892	5.36983e-05	0.000977384
SLC9A1	972.777	-0.0630391	0.0798329	-0.789638	0.429739	0.635612
WDTC1	1697.54	-0.0427628	0.0705543	-0.606098	0.54445	0.7291
TMEM222	952.533	-0.329116	0.0797067	-4.12909	3.64197e-05	0.000716565
ACTG1P20	46.9951	0.253612	0.286566	0.885005	0.376154	0.588577
SYTL1	167.878	0.958968	0.402147	2.38462	0.0170968	0.0741417
MAP3K6	687.511	-0.0223327	0.112358	-0.198765	0.842447	0.924509
GPR3	51.1536	0.826581	0.256716	3.21983	0.00128267	0.0109971
WASF2	8117.02	0.277641	0.0679556	4.08562	4.39594e-05	0.000829463
AHDC1	2123.78	0.596445	0.0744008	8.01665	1.08665e-15	6.00355e-13
IFI6	13275.7	0.0312888	0.125708	0.2489	0.803438	0.90225
FAM76A	325.839	0.321051	0.092202	3.48203	0.000497621	0.00547225
STX12	1964.5	-0.11331	0.0732642	-1.54659	0.121961	0.286582
PPP1R8	1821.19	-0.220363	0.0769376	-2.86418	0.00418088	0.0267964
THEMIS2	139.567	0.176965	0.19724	0.897208	0.369608	0.5823
RPA2	1447.93	0.0285211	0.106425	0.267991	0.788706	0.892407
SMPDL3B	56.0467	-3.29671	1.35512	-2.43278	0.0149834	0.0675427
XKR8	450.923	0.0228634	0.128286	0.178222	0.858549	0.934258
EYA3	1002.84	-0.0288671	0.0834003	-0.346127	0.729247	0.856348
DNAJC8	3379.24	-0.208067	0.0849135	-2.45034	0.0142721	0.0651603
ATP5IF1	2038.88	-0.276985	0.112619	-2.45948	0.0139139	0.0641899
SESN2	2651.64	-1.29486	0.156714	-8.26256	1.42584e-16	9.84685e-14
MED18	342.89	-0.0474109	0.109605	-0.432561	0.665334	0.815076
PHACTR4	2644.11	-0.224791	0.0622697	-3.60996	0.000306243	0.00383137
RCC1	1909.32	0.1601	0.172973	0.925581	0.354664	0.567232
SNHG3	413.579	0.617541	0.121829	5.06892	4.00075e-07	1.82371e-05
TRNAU1AP	781.619	-0.0285454	0.094251	-0.302865	0.761992	0.876104
SNHG12	217.595	0.550693	0.201513	2.73279	0.00627995	0.0362166
RAB42	223.396	0.343863	0.137132	2.50753	0.0121577	0.0582055
TAF12	602.553	-0.114829	0.0805779	-1.42507	0.154137	0.3359
GMEB1	506.398	-0.0483848	0.0918455	-0.526807	0.598328	0.771012
YTHDF2	2824.47	-0.0559064	0.0824906	-0.67773	0.497943	0.694005
EPB41	2230.56	-0.0171606	0.0683713	-0.250991	0.801821	0.901185
TMEM200B	10.204	1.06803	0.95652	1.11658	0.264176	NA
SRSF4	3028.92	0.287261	0.0961396	2.98795	0.00280853	0.0197029
MECR	608.303	0.208244	0.119006	1.74987	0.0801412	0.216972
PTPRU	14918.6	0.0698216	0.11255	0.620362	0.535019	0.721777
MATN1-AS1	52.9257	0.822378	0.287478	2.86066	0.00422754	0.0270579
LAPTM5	19.8336	-1.20609	0.453416	-2.66	0.00781415	NA
SDC3	15770.8	-0.519474	0.0971522	-5.34701	8.94176e-08	5.21112e-06
PUM1	4731.95	-0.166489	0.0524076	-3.17681	0.00148907	0.0122702
NKAIN1	513.442	0.30318	0.176732	1.71548	0.0862565	0.227927
SNRNP40	1422.26	-0.07231	0.111761	-0.647005	0.517629	0.70815
ZCCHC17	775.411	-0.0971739	0.111805	-0.869136	0.384773	0.596932
SERINC2	102.241	0.361274	0.252772	1.42924	0.152934	0.334282
PEF1	1157.22	-0.0369474	0.0810423	-0.455902	0.64846	0.803863
COL16A1	23.3611	0.196424	0.498859	0.393748	0.693767	0.83281
ADGRB2	4898.37	0.533314	0.109721	4.86062	1.17017e-06	4.49021e-05
PTP4A2	5394.84	-0.304332	0.0798494	-3.81132	0.000138224	0.00203969
KHDRBS1	9674.05	-0.147025	0.0554712	-2.65048	0.00803772	0.0431805
TMEM39B	645.645	0.190722	0.0841131	2.26745	0.023363	0.0929697
KPNA6	2400.54	-0.00517922	0.0632554	-0.081878	0.934744	0.972805
TXLNA	4078.43	0.0324265	0.0655088	0.494995	0.620604	0.787632
CCDC28B	363.436	0.402186	0.153471	2.62059	0.00877766	0.0460102
IQCC	170.145	0.144313	0.188551	0.765378	0.444046	0.648819
TMEM234	161.24	-0.0345599	0.165551	-0.208756	0.834638	0.921328
EIF3I	3666.54	0.015503	0.0737352	0.210252	0.833471	0.921239
MTMR9LP	833.93	0.666153	0.164793	4.04236	5.29154e-05	0.000966756
FAM167B	35.674	0.986843	0.365268	2.70169	0.00689875	0.038643
HDAC1	3166.85	0.153411	0.0729581	2.10273	0.0354898	0.122821
MARCKSL1	2846.21	0.334721	0.205822	1.62627	0.103893	0.258034
FAM229A	84.9031	0.430574	0.30121	1.42948	0.152867	0.33424
BSDC1	2002.13	0.246691	0.100983	2.44291	0.0145695	0.0662554
ZBTB8B	73.848	0.147395	0.197286	0.747116	0.454994	0.65747
ZBTB8A	493.277	-0.201095	0.0851478	-2.36171	0.0181908	0.0777628
ZBTB8OS	349.115	-0.121399	0.12958	-0.936862	0.34883	0.561955
RBBP4	8283.43	-0.0360413	0.0862505	-0.417868	0.676044	0.821748
SYNC	143.731	-0.133825	0.154192	-0.867908	0.385444	0.597169
KIAA1522	543.7	0.741639	0.142579	5.20161	1.97574e-07	1.02206e-05
YARS	4772.27	-1.21543	0.216262	-5.62018	1.90759e-08	1.40897e-06
S100PBP	993.559	0.0358144	0.081432	0.439807	0.660077	0.81148
FNDC5	84.3197	-0.599163	0.242095	-2.47491	0.013327	0.0622708
TMEM54	473.051	0.19786	0.160287	1.23441	0.217052	0.416319
RNF19B	621.627	-0.137721	0.112379	-1.22551	0.220384	0.420957
AK2	2594.86	0.0212578	0.0630097	0.337374	0.735835	0.85999
AZIN2	75.6354	0.227404	0.21054	1.0801	0.280097	0.489214
TRIM62	190.527	0.241064	0.178084	1.35366	0.175845	0.364517
ZNF362	1295.45	-0.228637	0.0665503	-3.43555	0.000591355	0.00621229
PHC2	4602.15	0.0681027	0.0832292	0.818255	0.413212	0.619952
ZSCAN20	264.84	0.169321	0.127223	1.3309	0.183222	0.375469
SMIM12	424.637	-0.225992	0.164994	-1.3697	0.17078	0.358258
DLGAP3	95.2594	0.0497369	0.202918	0.245108	0.806373	0.904101
LOC653160	94.8322	0.198349	0.244829	0.810154	0.417852	0.624067
TMEM35B	329.892	-0.0620265	0.134051	-0.462708	0.643574	0.800955
ZMYM6	666.636	0.217785	0.0717851	3.03385	0.00241455	0.017571
ZMYM1	703.403	0.0821038	0.0882724	0.930119	0.35231	0.564821
SFPQ	12401.6	-0.0600745	0.144492	-0.415763	0.677583	0.822677
ZMYM4	5865.57	-0.11675	0.0539538	-2.16389	0.0304727	0.110673
KIAA0319L	2975.83	-0.241648	0.0825399	-2.92765	0.00341537	0.023
NCDN	9232.82	0.346564	0.0918237	3.77423	0.000160501	0.00227369
TFAP2E	186.218	0.367974	0.214654	1.71426	0.0864805	0.228301
PSMB2	2848.31	0.0432416	0.0790787	0.546817	0.584505	0.760544
C1orf216	1080.42	0.0224564	0.0674806	0.332783	0.739298	0.861922
CLSPN	734.597	-0.0772517	0.31152	-0.247984	0.804147	0.902631
AGO4	1045.57	-0.171403	0.0866393	-1.97835	0.0478891	0.153006
AGO1	1693.95	0.0251118	0.0699327	0.359086	0.719531	0.850288
AGO3	370.532	0.0629808	0.101125	0.622804	0.533413	0.720609
TEKT2	16.7976	-1.00758	1.60155	-0.629128	0.529265	NA
ADPRHL2	625.28	-0.0650974	0.116813	-0.55728	0.577336	0.754644
TRAPPC3	1144.01	-0.157392	0.0820113	-1.91915	0.0549659	0.168409
MAP7D1	4259.95	0.084201	0.0490928	1.71514	0.0863195	0.22805
THRAP3	5349.41	0.0295513	0.057708	0.512083	0.608593	0.779181
SH3D21	100.025	0.520115	0.284457	1.82845	0.0674823	0.193415
EVA1B	539.682	-0.102463	0.178076	-0.575386	0.56503	0.744746
STK40	1574.22	-1.085	0.200529	-5.41068	6.2787e-08	3.90637e-06
LSM10	666.022	-0.468916	0.114503	-4.09523	4.21753e-05	0.000804592
OSCP1	162.501	-0.207053	0.157796	-1.31215	0.189468	0.384066
MRPS15	1144.58	-0.175676	0.0981469	-1.78993	0.0734657	0.204537
CSF3R	17.6378	0.855689	0.456109	1.87606	0.0606466	NA
GRIK3	193.604	-0.033621	0.51301	-0.0655368	0.947747	0.979811
LINC01137	46.3793	-0.15289	0.283245	-0.539781	0.589348	0.764111
ZC3H12A	123.066	0.355202	0.189015	1.87923	0.0602136	0.178892
MEAF6	1446.76	-0.023426	0.0707471	-0.331124	0.740551	0.862436
SNIP1	463.383	-0.0206862	0.0912716	-0.226645	0.8207	0.912695
DNALI1	992.716	0.197772	0.128133	1.54348	0.122713	0.287664
GNL2	1766.64	0.0179375	0.0703911	0.254826	0.798858	0.89934
C1orf109	643.906	0.0283243	0.0850754	0.332932	0.739186	0.861915
CDCA8	1446.59	-0.146	0.355599	-0.410576	0.681384	0.82461
EPHA10	123.928	0.215246	0.199173	1.0807	0.279832	0.489061
MANEAL	1655.98	0.112975	0.0881078	1.28224	0.199759	0.39711
YRDC	411.137	-0.236133	0.121107	-1.94978	0.0512018	0.160229
C1orf122	1526.09	-0.537354	0.0994839	-5.40142	6.6117e-08	4.07682e-06
MTF1	730.55	0.0697102	0.077869	0.895225	0.370667	0.583263
INPP5B	1287.36	-0.745244	0.161225	-4.62238	3.79365e-06	0.000119641
SF3A3	3394.25	-0.181538	0.0670346	-2.70812	0.00676656	0.0381936
FHL3	1235.24	0.384288	0.108998	3.52562	0.000422486	0.00485472
UTP11	1064.62	-0.308773	0.101601	-3.03906	0.00237314	0.0173336
POU3F1	22.8201	-1.9303	1.20228	-1.60553	0.108377	0.265921
RRAGC	1259.75	-0.249432	0.102727	-2.42812	0.0151775	0.0681951
RHBDL2	35.4385	0	1.67845	0	1	1
AKIRIN1	2280.94	-0.329938	0.08929	-3.69513	0.000219778	0.00294716
NDUFS5	2231.99	-0.168706	0.113111	-1.49151	0.135828	0.308867
MACF1	15068.2	-0.0795007	0.126934	-0.626317	0.531107	0.718618
KIAA0754	1688.75	-0.0432009	0.202231	-0.213621	0.830842	0.919666
BMP8A	131.23	0.0724732	0.222953	0.32506	0.745135	0.865466
PPIEL	385.61	0.648661	0.257698	2.51713	0.0118314	0.0572267
PABPC4	2718.31	0.169604	0.0512087	3.31201	0.000926284	0.00862852
HEYL	126.47	0.293647	0.170248	1.72482	0.0845603	0.224995
HPCAL4	33.9752	0.451667	0.347031	1.30152	0.193082	0.388752
PPIE	1049.88	0.280032	0.0924662	3.02848	0.00245788	0.0178299
BMP8B	733.723	0.280141	0.102956	2.72099	0.00650864	0.037163
OXCT2	18.4197	0.537064	0.400035	1.34254	0.17942	NA
TRIT1	527.955	0.0548199	0.110895	0.494342	0.621065	0.787759
MYCL	626.304	0.737215	0.222889	3.30754	0.000941186	0.0087339
MFSD2A	149.398	0.140851	0.33592	0.419301	0.674996	0.821197
CAP1	5392.26	-0.139233	0.0720365	-1.93281	0.0532601	0.164791
PPT1	7713.02	-0.0699278	0.0954984	-0.73224	0.464022	0.66542
RLF	883.967	0.0943805	0.0809814	1.16546	0.243833	0.448088
ZMPSTE24	1785.89	-0.326605	0.129653	-2.51907	0.0117666	0.0570046
COL9A2	39.6408	0.382101	0.337194	1.13318	0.257139	0.46342
SMAP2	770.584	0.0972982	0.0809419	1.20207	0.229335	0.431491
ZFP69B	347.276	-0.702812	0.184137	-3.81679	0.000135199	0.00200577
ZFP69	307.321	0.25457	0.117302	2.1702	0.0299915	0.109525
EXO5	298.56	0.02603	0.126916	0.205096	0.837497	0.922094
ZNF684	130.956	0.00834297	0.169654	0.0491764	0.960779	0.986348
RIMS3	2207.16	0.368842	0.132163	2.7908	0.00525776	0.0318789
NFYC-AS1	108.233	0.672879	0.312885	2.15056	0.0315107	0.113104
NFYC	1747.26	-0.12938	0.0747319	-1.73126	0.0834058	0.222954
KCNQ4	306.198	0.926799	0.1798	5.15462	2.54145e-07	1.23799e-05
CITED4	126.838	0.11182	0.206218	0.542242	0.587652	0.762939
CTPS1	1391.84	-0.0552794	0.171502	-0.322325	0.747207	0.866461
SLFNL1-AS1	20.8971	0.638247	0.524161	1.21766	0.223355	0.424461
SCMH1	1086.68	0.0668163	0.0798808	0.836451	0.402901	0.611349
FOXO6	152.554	0.141878	0.210144	0.675145	0.499584	0.695029
EDN2	240.085	-1.13148	1.38705	-0.815748	0.414644	0.621359
HIVEP3	179.557	0.182022	0.153172	1.18835	0.234697	0.437173
FOXJ3	2014.96	0.129026	0.0640488	2.01449	0.043958	0.143466
RIMKLA	292.795	0.16034	0.244759	0.655094	0.512407	0.705127
ZMYND12	26.8897	-0.0734829	0.279517	-0.262892	0.792634	0.895512
CCDC30	46.9853	-0.168997	0.249666	-0.676893	0.498474	0.694604
PPCS	965.062	0.0490657	0.106431	0.461011	0.644791	0.801411
PPIH	407.192	0.058049	0.158805	0.365537	0.71471	0.847091
YBX1	21228.2	-0.0259502	0.076033	-0.341301	0.732877	0.858202
P3H1	3855.47	0.150695	0.0881653	1.70924	0.0874071	0.230043
C1orf50	324.565	0.179193	0.0981066	1.82652	0.0677725	0.194045
TMEM269	17.5517	-0.458209	0.590525	-0.775935	0.437788	NA
SVBP	633.212	0.0771137	0.115286	0.66889	0.503565	0.698341
ERMAP	390.275	0.210099	0.120004	1.75076	0.0799876	0.216754
ZNF691	293.485	0.162948	0.133663	1.2191	0.222806	0.423887
SLC2A1	1473.07	0.0505468	0.133666	0.378156	0.705315	0.840898
FAM183A	11.691	0.854242	0.512962	1.66531	0.0958504	NA
EBNA1BP2	1148.93	-0.297474	0.0864113	-3.44253	0.000576293	0.00611349
CDC20	1753.32	-0.0531712	0.302402	-0.17583	0.860428	0.934623
ELOVL1	1339.04	0.231803	0.0832321	2.78502	0.00535239	0.032325
MED8	594.104	-0.64408	0.1075	-5.99142	2.08012e-09	2.09712e-07
SZT2	2109.07	0.0317021	0.125376	0.252857	0.800379	0.900157
HYI	643.071	0.111136	0.104921	1.05924	0.289489	0.499855
PTPRF	5186.78	0.278189	0.0916277	3.03608	0.00239678	0.0174601
KDM4A	3834.5	-0.574591	0.0721116	-7.96809	1.61152e-15	8.24381e-13
KDM4A-AS1	16.4171	0.672651	0.502721	1.33802	0.18089	NA
ST3GAL3	422.183	-0.137066	0.104856	-1.30719	0.19115	0.386045
ARTN	13.9323	0.512271	0.563014	0.909872	0.36289	NA
IPO13	1142.02	-0.195075	0.090428	-2.15724	0.0309872	0.111865
DPH2	466.492	-0.0565967	0.126187	-0.448516	0.653781	0.807189
ATP6V0B	1519.24	-0.307763	0.0925677	-3.32474	0.000885025	0.00840713
B4GALT2	1572.72	-0.119917	0.0966674	-1.24051	0.214788	0.413528
CCDC24	84.1022	0.265885	0.26537	1.00194	0.316373	0.528577
SLC6A9	1334.69	-2.40885	0.358178	-6.7253	1.75237e-11	3.24715e-09
DMAP1	795.709	0.388964	0.0856932	4.53903	5.65142e-06	0.000162689
ERI3	1197.9	-0.207475	0.082111	-2.52676	0.0115121	0.0562581
ERI3-IT1	17.3722	0.508838	0.457449	1.11234	0.265993	NA
RNF220	1629.21	0.0162991	0.0566161	0.287889	0.773432	0.88308
TMEM53	114.982	0.321192	0.221217	1.45193	0.14652	0.324973
ARMH1	74.4584	0.763905	0.37819	2.0199	0.0433939	0.142061
KIF2C	1700.98	-0.37175	0.286248	-1.2987	0.194046	0.390126
RPS8	29927.5	0.196318	0.0907507	2.16327	0.0305203	0.110758
SNORD55	23.8283	0.130801	0.356924	0.366466	0.714017	0.846879
PLK3	414.916	-0.377061	0.131048	-2.87727	0.00401132	0.0260359
BTBD19	36.333	-0.0285113	0.4047	-0.0704505	0.943835	0.977597
PTCH2	834.461	0.482402	0.193851	2.48852	0.0128275	0.0607151
EIF2B3	512.525	0.179229	0.109606	1.63521	0.102005	0.254726
HECTD3	1327.94	0.215815	0.0787735	2.7397	0.00614962	0.0357335
UROD	1431.06	0.0782691	0.0851873	0.918788	0.358206	0.570165
ZSWIM5	147.765	0.0481737	0.164564	0.292735	0.769725	0.880888
LINC01144	37.667	-0.0873981	0.298732	-0.292564	0.769855	0.880965
HPDL	177.191	0.41754	0.129467	3.22507	0.00125943	0.0108881
MUTYH	711.963	0.137692	0.101679	1.35418	0.17568	0.364487
TOE1	380.421	-0.199126	0.168853	-1.17929	0.238283	0.441649
TESK2	143.57	0.213693	0.211938	1.00828	0.313319	0.525081
CCDC163	166.838	0.157293	0.181091	0.868587	0.385073	0.597062
MMACHC	500.238	0.0375821	0.103692	0.362438	0.717025	0.849161
PRDX1	7942.29	-0.21483	0.0936854	-2.2931	0.0218421	0.0882891
AKR1A1	2272.51	0.26274	0.104818	2.50664	0.0121885	0.0583327
NASP	4588.53	-0.0311498	0.146455	-0.212692	0.831567	0.920123
CCDC17	50.9362	0.773396	0.404107	1.91384	0.0556407	0.169675
GPBP1L1	3750.5	-0.00349993	0.0554408	-0.0631292	0.949664	0.980839
TMEM69	638.506	0.0900107	0.115959	0.776229	0.437614	0.642603
IPP	691.416	-0.0503525	0.0896581	-0.561606	0.574385	0.75191
MAST2	3857.88	0.34307	0.0757718	4.52767	5.96383e-06	0.000169491
PIK3R3	1042.31	-0.254705	0.0942082	-2.70364	0.00685849	0.0384771
TSPAN1	32.2061	0.34322	0.417935	0.821228	0.411516	0.618638
POMGNT1	2670.39	0.0200169	0.0753486	0.265658	0.790503	0.893634
LURAP1	304.862	0.0132905	0.163589	0.0812434	0.935248	0.97288
RAD54L	615.17	0.193839	0.317064	0.611357	0.540963	0.726288
LRRC41	3148.12	0.0899282	0.0739941	1.21534	0.224236	0.425432
UQCRH	2855.92	0.14297	0.104032	1.37428	0.169354	0.356463
NSUN4	857.972	0.0480489	0.0673744	0.713164	0.475745	0.675499
FAAH	341.913	0.381949	0.13889	2.75001	0.00595936	0.0349227
DMBX1	56.175	0.370944	0.503153	0.737238	0.460978	0.662955
MKNK1	636.278	0.129579	0.0833135	1.55532	0.11987	0.28389
MOB3C	198.11	0.080574	0.156792	0.513893	0.607327	0.777856
ATPAF1	1361.61	-0.253316	0.0736912	-3.43753	0.000587038	0.00618944
EFCAB14	3567.7	-0.307704	0.0722344	-4.25981	2.04604e-05	0.000451437
STIL	929.643	0.0214413	0.23853	0.0898894	0.928375	0.96983
CMPK1	2529.7	-0.114194	0.0861331	-1.32579	0.18491	0.377696
FOXD2-AS1	141.438	0.313158	0.168979	1.85324	0.0638478	0.18652
FOXD2	70.219	0.632545	0.288507	2.19248	0.028345	0.105583
TRABD2B	31.7155	0.0257213	0.286547	0.0897631	0.928476	0.96983
SPATA6	678.919	0.0859952	0.0754539	1.13971	0.254409	0.460175
AGBL4	24.6167	0.144782	0.284166	0.509499	0.610403	0.780493
BEND5	49.1846	0.034808	0.378536	0.0919545	0.926734	0.96882
DMRTA2	71.5003	0.0214687	0.654204	0.0328165	0.973821	0.992358
FAF1	1540.33	0.120679	0.0701474	1.72036	0.0853679	0.226402
CDKN2C	3620.78	-0.169362	0.167974	-1.00826	0.31333	0.525081
RNF11	3229.31	-0.0533048	0.0849359	-0.627588	0.530274	0.718053
EPS15	1393.05	-1.15533	0.181313	-6.37202	1.8656e-10	2.55126e-08
OSBPL9	630.487	0.0934356	0.0997759	0.936454	0.349039	0.561955
NRDC	5067.71	-0.0250401	0.0509626	-0.491342	0.623184	0.789044
RAB3B	522.362	0.652507	0.137122	4.7586	1.94943e-06	6.90398e-05
TXNDC12	2388.25	-0.315124	0.0803625	-3.92129	8.80774e-05	0.00145692
BTF3L4	2734.24	-0.294644	0.0960704	-3.06696	0.00216245	0.0161012
ZFYVE9	1271.9	-0.148811	0.0828637	-1.79585	0.0725188	0.202548
CC2D1B	1059.06	0.190883	0.0774856	2.46346	0.0137602	0.0636915
ORC1	450.457	0.151317	0.27016	0.560101	0.575411	0.752682
PRPF38A	1808.51	-0.0129201	0.0703917	-0.183546	0.85437	0.93204
TUT4	2640.82	0.165842	0.120845	1.37235	0.169955	0.357348
COA7	552.737	-0.181767	0.117731	-1.54393	0.122606	0.287664
ZYG11B	2128.96	-0.0578391	0.0634544	-0.911507	0.362028	0.574751
ZYG11A	319.129	0.0978185	0.144722	0.675905	0.499101	0.694848
ECHDC2	44.3729	0.244467	0.304081	0.803955	0.421423	0.627703
SCP2	2864.9	-0.148789	0.0891512	-1.66895	0.0951279	0.243587
CPT2	552.043	-0.143315	0.103176	-1.38903	0.164824	0.350597
C1orf123	724.624	0.0326823	0.0992614	0.329255	0.741963	0.863643
MAGOH	648.524	-0.375074	0.124014	-3.02444	0.00249092	0.0180055
LOC100507564	18.1949	0.0814287	0.460373	0.176876	0.859606	NA
LRP8	2486.08	0.0974599	0.125532	0.776373	0.437529	0.642547
NDC1	1663.62	0.0318993	0.161491	0.197531	0.843412	0.925128
YIPF1	425.438	-0.148063	0.133803	-1.10658	0.268477	0.47722
HSPB11	320.736	0.264451	0.186593	1.41726	0.156406	0.338982
LRRC42	669.408	-0.00599626	0.100837	-0.0594649	0.952582	0.982383
TMEM59	4653.9	0.0662836	0.0620023	1.06905	0.285047	0.49497
TCEANC2	515.323	0.0950595	0.10778	0.881973	0.377791	0.59001
CYB5RL	290.261	0.177446	0.113777	1.55959	0.118856	0.282198
MRPL37	1933.08	0.0206064	0.0800606	0.257385	0.796882	0.898116
SSBP3	3977.23	-0.00880259	0.0914183	-0.0962892	0.923291	0.967124
ACOT11	16.5243	0.4116	0.453238	0.908133	0.363808	NA
PARS2	184.891	-0.113595	0.14909	-0.761924	0.446105	0.650102
DHCR24	7254.45	0.223824	0.218596	1.02392	0.305875	0.517463
USP24	3417.19	0.035241	0.0718051	0.490786	0.623578	0.789156
LOC100507634	18.28	0.159053	0.458154	0.34716	0.728471	NA
PLPP3	5243.84	-0.200836	0.161256	-1.24545	0.212967	0.411523
PRKAA2	392.942	0.0439677	0.0896915	0.49021	0.623986	0.7893
DAB1	169.571	-1.22528	0.280436	-4.36921	1.24698e-05	0.00031033
OMA1	296.967	0.0911611	0.110479	0.825146	0.409289	0.616683
MYSM1	906.617	0.307992	0.156365	1.96969	0.0488734	0.155379
JUN	2471.22	0.329171	0.153213	2.14846	0.0316775	0.113482
FGGY	128.586	0.297281	0.183027	1.62425	0.104322	0.25869
HOOK1	34.1297	-0.690074	0.968904	-0.712221	0.476328	0.67569
CYP2J2	15.8229	0.603585	0.401195	1.50447	0.132461	NA
NFIA-AS2	19.9624	-0.374147	0.367491	-1.01811	0.308624	NA
NFIA	5201.18	-0.147053	0.0720861	-2.03996	0.041354	0.137139
TM2D1	604.006	-0.262225	0.0811406	-3.23174	0.00123039	0.0106949
PATJ	430.718	0.0292205	0.151341	0.193077	0.846898	0.927664
USP1	2715.49	-0.0903193	0.154011	-0.586446	0.557576	0.739515
DOCK7	2876.61	-0.114597	0.0819941	-1.39762	0.162227	0.34723
ATG4C	363.88	0.0591866	0.144962	0.40829	0.683061	0.825482
FOXD3-AS1	19.1638	0	1.69733	0	1	NA
FOXD3	25.6397	0	1.68786	0	1	1
ALG6	504.614	0.0669217	0.100233	0.667661	0.50435	0.698775
ITGB3BP	352.749	0.00405766	0.167096	0.0242834	0.980627	0.995972
EFCAB7	229.378	0.379131	0.163002	2.32593	0.0200225	0.0829236
PGM1	1800.15	-0.0347786	0.0821201	-0.423509	0.671924	0.819047
ROR1	266.971	0.00790186	0.204936	0.0385577	0.969243	0.990191
CACHD1	626.191	-0.213121	0.133387	-1.59776	0.110097	0.268422
RAVER2	1953.14	0.014338	0.138106	0.103819	0.917313	0.964055
JAK1	4811.66	-0.20133	0.116821	-1.72341	0.0848139	0.225377
AK4	173.465	0.203033	0.187843	1.08087	0.279757	0.489061
DNAJC6	76.9713	0.118072	0.186369	0.633537	0.526383	0.715046
LEPROT	1509.81	-0.170605	0.0678335	-2.51505	0.0119014	0.057396
LEPR	116.999	0.292669	0.198782	1.47231	0.140937	0.316675
PDE4B	53.0626	-0.47182	0.490625	-0.96167	0.336216	0.550019
WDR78	94.3497	0.356531	0.246707	1.44516	0.148413	0.327645
MIER1	1112.77	-0.0909753	0.0862957	-1.05423	0.291779	0.502249
SLC35D1	1483.96	-0.284059	0.0869957	-3.2652	0.00109387	0.00980803
SERBP1	10020.5	0.00602015	0.0729969	0.0824713	0.934272	0.972578
GADD45A	1232.94	-0.443805	0.157367	-2.8202	0.00479944	0.0298408
GNG12	1814.82	-0.520293	0.113925	-4.56697	4.94815e-06	0.000148251
WLS	2404.68	-0.281317	0.155826	-1.80533	0.0710237	0.20021
DEPDC1	994.75	-0.279856	0.234857	-1.1916	0.233417	0.436082
LRRC40	728.054	-0.249493	0.0929578	-2.68394	0.00727595	0.0402465
SRSF11	5885.52	0.0811788	0.103712	0.782732	0.433784	0.638745
ANKRD13C	1258.31	-0.228046	0.0741514	-3.07542	0.00210209	0.0158267
HHLA3	105.267	0.00155467	0.230925	0.00673234	0.994628	1
CTH	280.556	0.0571886	0.155681	0.367345	0.713362	0.846401
PTGER3	9.24799	1.07047	0.557123	1.92142	0.0546791	NA
ZRANB2	3170.47	-0.0927694	0.0815201	-1.13799	0.255123	0.460984
MIR186	19.1571	0.264227	0.383063	0.689774	0.490336	NA
NEGR1	294.38	-0.0243006	0.193836	-0.125367	0.900233	0.9547
LRRIQ3	33.1016	0.450726	0.302482	1.49009	0.1362	0.309305
FPGT	509.365	-0.181406	0.102897	-1.76298	0.0779042	0.212903
CRYZ	842.86	-0.181902	0.138786	-1.31067	0.18997	0.384619
TYW3	1134.97	0.0703578	0.0818143	0.85997	0.389806	0.600691
SLC44A5	195.091	0.325162	0.251821	1.29124	0.196619	0.393068
ACADM	1487.17	-0.191571	0.0984833	-1.94521	0.0517496	0.161165
DLSTP1	15.3747	-0.177298	0.416021	-0.426175	0.669981	NA
RABGGTB	933.988	0.0291683	0.0829194	0.351767	0.725013	0.853499
ST6GALNAC3	109.06	0.0562927	0.187405	0.30038	0.763887	0.877188
ST6GALNAC5	14.8131	-0.273947	0.46934	-0.583686	0.559432	NA
PIGK	1132.89	-0.398985	0.10404	-3.83494	0.000125597	0.00189589
AK5	49.7366	0.775902	0.531217	1.46061	0.144122	0.32156
ZZZ3	1541.25	-0.0781118	0.0586434	-1.33198	0.182867	0.375106
USP33	1983.04	-0.13587	0.0636607	-2.13429	0.0328192	0.11632
MIGA1	653.312	0.164073	0.0927089	1.76976	0.0767665	0.210871
NEXN	272.79	-0.340828	0.178154	-1.91311	0.0557334	0.169792
FUBP1	6580.59	-0.039487	0.0648463	-0.608933	0.542569	0.727498
DNAJB4	635.214	0.0883311	0.103323	0.854899	0.392607	0.603008
IFI44	33.9839	-0.740309	0.308283	-2.40139	0.0163329	0.0717983
ADGRL2	81.1191	0.106248	0.263669	0.402959	0.686979	0.828116
TTLL7	1143.71	0.126408	0.12875	0.981807	0.326195	0.539246
PRKACB	1191.1	-0.42099	0.0847116	-4.96969	6.70593e-07	2.80674e-05
SAMD13	104.402	0.152709	0.161853	0.943502	0.345424	0.559648
RPF1	1013.88	-0.218794	0.103154	-2.12104	0.0339187	0.119177
GNG5	3766.59	0.150407	0.0983985	1.52855	0.126376	0.294054
CTBS	570.576	-0.00997866	0.156397	-0.0638032	0.949127	0.980606
LINC01461	18.8038	0.105563	0.399763	0.264063	0.791731	NA
SSX2IP	7948.1	0.0360231	0.075918	0.4745	0.635143	0.795602
LPAR3	19.9002	0.351343	0.677493	0.518593	0.604045	NA
MCOLN2	119.646	0.434377	0.220485	1.9701	0.0488273	0.15537
WDR63	42.2521	-0.0981503	0.507657	-0.19334	0.846693	0.927548
SYDE2	11.7526	-0.879168	0.697347	-1.26073	0.207405	NA
C1orf52	480.586	0.00961965	0.10419	0.0923276	0.926438	0.96882
BCL10	446.206	-0.402946	0.101248	-3.97978	6.89783e-05	0.00119539
DDAH1	4635.93	-0.57206	0.192005	-2.9794	0.00288813	0.0201673
CYR61	2906.83	-1.04803	0.288801	-3.6289	0.000284626	0.00360997
ZNHIT6	850.739	-0.31011	0.0798753	-3.88242	0.00010342	0.00165046
ODF2L	371.751	-0.151715	0.130958	-1.1585	0.246659	0.45094
LOC105378828	22.3664	-0.114803	0.615443	-0.186538	0.852023	0.930803
SH3GLB1	4195.03	-0.169423	0.0712355	-2.37836	0.0173901	0.0750599
SELENOF	2683.75	-0.274056	0.07091	-3.86484	0.00011116	0.00175669
HS2ST1	2893.27	-0.00582472	0.0589623	-0.0987871	0.921307	0.965998
LINC01140	22.1351	0.284075	0.316133	0.898595	0.368869	0.581334
LMO4	10015.9	-0.0686436	0.076752	-0.894355	0.371132	0.583636
PKN2	2826.08	0.04514	0.0729129	0.619095	0.535854	0.722492
GTF2B	522.889	-0.0431399	0.100865	-0.427701	0.668869	0.817197
KYAT3	1070.12	-0.0910317	0.0829262	-1.09774	0.272316	0.481294
RBMXL1	741.306	-0.356931	0.0852127	-4.18871	2.80544e-05	0.000585327
GBP1	30.1419	-0.589218	0.425815	-1.38374	0.166437	0.352636
LRRC8B	1053.02	-0.0835907	0.127766	-0.65425	0.512951	0.705384
LRRC8C	498.636	-0.170208	0.208475	-0.816445	0.414245	0.621031
LRRC8D	1671.43	0.00416131	0.0924428	0.045015	0.964095	0.987913
GEMIN8P4	27.6877	-0.417373	0.351493	-1.18743	0.235058	0.437608
ZNF326	1392.73	-0.132006	0.109071	-1.21028	0.226171	0.4279
BARHL2	19.2618	-1.25278	0.719652	-1.74082	0.0817152	NA
LOC105378853	73.5204	0.158034	0.225297	0.701446	0.483025	0.680908
ZNF644	2003.54	-0.149188	0.083253	-1.79198	0.073136	0.203866
HFM1	108.052	0.281641	0.290223	0.970431	0.331832	0.545626
CDC7	799.418	-0.0973236	0.325394	-0.299095	0.764868	0.877948
TGFBR3	1872.16	-0.125982	0.153176	-0.822468	0.41081	0.617893
EPHX4	15.4192	-0.683252	0.411954	-1.65856	0.0972039	NA
BTBD8	36.2537	0.915633	0.382297	2.39508	0.0166167	0.0728597
KIAA1107	154.165	0.300932	0.212567	1.4157	0.156863	0.339432
GLMN	296.202	0.193144	0.116851	1.65291	0.098349	0.249295
RPAP2	495.731	-0.207355	0.0969715	-2.13831	0.0324919	0.115516
EVI5	1032.25	-0.198419	0.0752732	-2.63599	0.00838921	0.0446348
RPL5	25783.4	0.22783	0.082194	2.77186	0.00557373	0.033269
FAM69A	211.37	0.0758981	0.156571	0.484751	0.627853	0.791106
MTF2	1029.59	0.22501	0.108039	2.08267	0.0372812	0.127143
TMED5	3080.21	-0.220391	0.08454	-2.60694	0.0091356	0.0475079
CCDC18	339.087	-0.343937	0.276737	-1.24283	0.21393	0.412566
CCDC18-AS1	426.81	0.494729	0.268697	1.84122	0.0655897	0.189944
DR1	1810.51	-0.0544548	0.0672447	-0.8098	0.418055	0.624235
FNBP1L	1161.6	-0.231605	0.127805	-1.81217	0.0699597	0.198253
BCAR3	87.5651	0.0918577	0.305121	0.301054	0.763374	0.877159
DNTTIP2	1185.05	-0.0383858	0.109361	-0.351	0.725588	0.853575
GCLM	1207.3	-0.190008	0.116084	-1.63682	0.101669	0.254071
ABCD3	1401.9	-0.376742	0.0810362	-4.64905	3.33463e-06	0.000108372
F3	247.431	-0.498207	0.272529	-1.82808	0.0675368	0.193491
SLC44A3-AS1	50.5484	-0.179364	0.306542	-0.585121	0.558466	0.740262
SLC44A3	246.561	-0.113308	0.17414	-0.650672	0.515258	0.706447
CNN3	7758.83	-0.174421	0.0743181	-2.34696	0.0189273	0.0799216
LOC729970	137.832	0.170575	0.14917	1.14349	0.252833	0.458586
ALG14	179.231	-0.477067	0.17072	-2.79444	0.00519902	0.0316558
TMEM56	66.9041	-0.284226	0.28753	-0.988509	0.322903	0.535858
RWDD3	149.952	-0.00486567	0.146395	-0.0332367	0.973486	0.992197
PTBP2	581.112	0.0972023	0.12787	0.760163	0.447157	0.651098
DPYD	27.4169	0.150197	0.622419	0.241312	0.809313	0.90534
SNX7	383.918	0.0998318	0.140213	0.712003	0.476463	0.67569
FRRS1	235.472	0.139201	0.153822	0.904947	0.365493	0.578102
AGL	803.341	-0.0282124	0.0977616	-0.288584	0.7729	0.882766
SLC35A3	795.334	-0.00622908	0.0798747	-0.0779857	0.937839	0.973913
MFSD14A	2249.04	-0.111146	0.0756908	-1.46842	0.141991	0.318219
SASS6	331.044	0.077053	0.164383	0.468741	0.639255	0.798425
TRMT13	472.79	0.119213	0.128327	0.928978	0.3529	0.565394
LRRC39	60.7665	0.369014	0.324477	1.13726	0.25543	0.461298
DBT	1166.05	-0.0502239	0.10201	-0.492345	0.622476	0.788557
RTCA-AS1	39.7915	-0.269567	0.25323	-1.06452	0.287094	0.497285
RTCA	775.306	-0.0234313	0.0870296	-0.269233	0.78775	0.891904
CDC14A	483.625	0.190462	0.0883828	2.15497	0.0311643	0.112328
EXTL2	1012.34	-0.235942	0.0751075	-3.14139	0.00168149	0.0134325
SLC30A7	705.422	-0.106453	0.0838068	-1.27022	0.204007	0.402075
DPH5	1009.74	0.152553	0.115769	1.31773	0.187593	0.381314
LOC102606465	103.268	0.110725	0.174843	0.633283	0.526549	0.715122
COL11A1	57514.3	-0.410776	0.147849	-2.77834	0.00546371	0.0328208
RNPC3	354.803	-0.0113383	0.164372	-0.0689795	0.945006	0.978086
AMY2B	101.087	0.484491	0.301784	1.60542	0.108401	0.265921
PRMT6	877.402	-0.239353	0.116314	-2.05782	0.0396075	0.1332
SLC25A24	846.411	0.0162097	0.130108	0.124587	0.900851	0.954964
FAM102B	2396.97	0.1896	0.0884412	2.1438	0.0320492	0.114442
HENMT1	22.7209	-0.384625	0.362333	-1.06152	0.288453	0.498699
PRPF38B	2338.69	0.145555	0.0890215	1.63506	0.102037	0.254761
STXBP3	2252.97	0.0188155	0.0894878	0.210257	0.833467	0.921239
AKNAD1	108.407	-0.0190772	0.136985	-0.139265	0.889241	0.949825
GPSM2	10432.4	-0.139871	0.0650657	-2.14968	0.0315802	0.113265
CLCC1	1671.53	0.136168	0.0570532	2.38669	0.0170007	0.0737981
WDR47	2671.11	-0.176252	0.0652621	-2.70068	0.00691969	0.0387119
TAF13	363.011	-0.475886	0.188598	-2.52328	0.0116266	0.0566044
TMEM167B	1538.13	-0.182372	0.12765	-1.42869	0.153095	0.334506
SARS	5537.91	-1.19005	0.214487	-5.54832	2.88421e-08	1.97212e-06
CELSR2	2267.75	0.431431	0.0842149	5.12298	3.0075e-07	1.41291e-05
PSRC1	1284.6	0.098346	0.212497	0.462812	0.643499	0.800955
SORT1	3166.28	-0.140669	0.185056	-0.760141	0.44717	0.651098
PSMA5	1553.56	-0.199838	0.0871227	-2.29376	0.0218044	0.0882399
SYPL2	131.06	-0.0565545	0.216363	-0.261388	0.793794	0.896108
ATXN7L2	422.797	0.835795	0.208428	4.01	6.07195e-05	0.00108494
CYB561D1	592.342	0.558662	0.155129	3.60128	0.000316659	0.00393243
AMIGO1	550.348	0.285337	0.122618	2.32704	0.0199631	0.0827523
GPR61	80.0002	1.12936	0.31234	3.61581	0.000299409	0.00376977
GNAI3	3215.5	-0.118377	0.0866983	-1.36539	0.172131	0.359842
AMPD2	6028.57	0.371917	0.0921767	4.03483	5.46419e-05	0.000993045
GSTM4	634.028	0.204057	0.117038	1.74351	0.0812453	0.219086
GSTM2	612.871	0.267993	0.158558	1.69018	0.0909932	0.236107
GSTM1	650.459	-0.108628	0.0947343	-1.14666	0.251521	0.456948
GSTM3	891.958	0.170649	0.122155	1.39699	0.162417	0.347583
CSF1	643.027	-0.250899	0.116099	-2.16107	0.0306897	0.111198
AHCYL1	4060.5	0.0717323	0.0697089	1.02903	0.303467	0.514894
STRIP1	1266.77	-0.331365	0.0945916	-3.50311	0.000459859	0.00516808
KCNC4	328.931	0.294678	0.130254	2.26234	0.0236765	0.0937983
RBM15	637.12	0.164461	0.0997405	1.64889	0.0991703	0.250409
SLC16A4	53.585	0.0552	0.264161	0.208963	0.834477	0.921328
LAMTOR5	1158.48	-0.0692536	0.0809853	-0.855139	0.392474	0.60292
LRIF1	993.685	-0.280688	0.0906707	-3.09568	0.00196359	0.0150673
DRAM2	651.59	0.0463249	0.121217	0.382164	0.70234	0.839089
CEPT1	764.26	-0.0197613	0.0710471	-0.278143	0.780902	0.88743
CHI3L2	187.89	0.00287835	0.18874	0.0152504	0.987832	0.99907
PIFO	181.382	0.282347	0.13722	2.05762	0.0396263	0.1332
OVGP1	39.7764	0.397202	0.452256	0.878269	0.379798	0.592073
WDR77	1418.13	0.085701	0.128286	0.668046	0.504104	0.698574
ATP5PB	3778.59	-0.176568	0.0858692	-2.05624	0.0397591	0.133451
RAP1A	859.579	-0.426267	0.109819	-3.88156	0.00010379	0.00165346
INKA2	619.218	-0.202855	0.359316	-0.564559	0.572374	0.750106
INKA2-AS1	122.005	-1.09728	1.6704	-0.656894	0.511249	0.704426
DDX20	728.331	-0.0637525	0.116254	-0.548388	0.583425	0.759784
KCND3	60.379	0.467844	0.354241	1.32069	0.186604	0.380032
CTTNBP2NL	1433.78	-0.44471	0.0867731	-5.12497	2.97587e-07	1.40737e-05
WNT2B	29.8653	0.253639	0.309125	0.820508	0.411926	0.6191
ST7L	474.618	0.00519237	0.0839575	0.0618453	0.950686	0.981597
CAPZA1	4190.47	-0.253384	0.0789645	-3.20884	0.00133272	0.0113277
MOV10	2058.38	0.332067	0.153193	2.16765	0.0301856	0.109919
RHOC	5855.43	0.0635983	0.112678	0.564426	0.572464	0.750106
PPM1J	85.461	0.267019	0.301685	0.885092	0.376107	0.588577
SLC16A1	4441.64	-0.189355	0.0696084	-2.7203	0.00652235	0.0372105
SLC16A1-AS1	32.5768	0.439607	0.32557	1.35027	0.17693	0.366325
LRIG2	494.518	0.191382	0.110002	1.73981	0.0818925	0.220101
MAGI3	499.662	0.243556	0.114716	2.12313	0.0337433	0.118712
PHTF1	893.642	0.107123	0.12158	0.881095	0.378267	0.590419
RSBN1	1407.63	-0.0248016	0.0944166	-0.262683	0.792795	0.895512
AP4B1	503.242	-0.0373516	0.144979	-0.257634	0.79669	0.898116
DCLRE1B	532.009	-0.0221677	0.131703	-0.168315	0.866335	0.938264
HIPK1	2905.2	-0.0892509	0.0707136	-1.26215	0.206896	0.404961
OLFML3	58.3324	0.0383809	0.208643	0.183955	0.854049	0.931896
TRIM33	2600.61	-0.218425	0.0808484	-2.70166	0.00689933	0.038643
BCAS2	836.093	-0.474343	0.111008	-4.27304	1.92824e-05	0.000432351
DENND2C	71.243	0.101342	0.205833	0.49235	0.622472	0.788557
NRAS	2861.78	-0.179799	0.0864753	-2.0792	0.0375989	0.12791
CSDE1	15037.4	0.0399035	0.0637959	0.625487	0.531651	0.719181
SIKE1	1669.6	-0.0418388	0.0767631	-0.545038	0.585728	0.761849
TSPAN2	10.5852	0.365019	0.687009	0.531316	0.5952	NA
VANGL1	735.041	-0.365544	0.154556	-2.36512	0.0180243	0.0771523
SLC22A15	16.4766	-0.293657	0.388967	-0.754968	0.450268	NA
ATP1A1	5465.09	0.0396605	0.158063	0.250915	0.80188	0.901185
ATP1A1-AS1	50.0654	0.16834	0.199942	0.841945	0.399819	0.608418
CD58	352.989	-0.137882	0.0967971	-1.42444	0.154318	0.336077
IGSF3	2047	0.224285	0.0938107	2.39083	0.0168105	0.0732898
PTGFRN	1644.96	-0.230658	0.183381	-1.25781	0.208461	0.406748
CD101	14.5732	0.688518	0.965476	0.713139	0.47576	NA
LOC101929099	11.6438	-0.314904	0.710535	-0.443193	0.657626	NA
TTF2	936.872	0.243501	0.179282	1.3582	0.174401	0.362721
TRIM45	303.658	0.130811	0.172435	0.758613	0.448084	0.652085
MAN1A2	2211.4	-0.248335	0.0572555	-4.33732	1.44232e-05	0.000347062
GDAP2	417.727	-0.00608171	0.105882	-0.0574388	0.954196	0.983313
WDR3	1723.78	0.0394895	0.0696164	0.567245	0.570548	0.748448
SPAG17	40.4391	-0.174594	0.24382	-0.716078	0.473943	0.673883
TBX15	215.458	-0.0936024	0.127903	-0.731822	0.464277	0.665552
WARS2	348.84	0.098958	0.133947	0.738785	0.460038	0.662155
LOC101929147	229.59	0.220265	0.131774	1.67153	0.0946163	0.242637
ZNF697	324.563	-0.0242843	0.109506	-0.221763	0.824498	0.915285
PHGDH	11384.1	-1.13486	0.212983	-5.32841	9.90774e-08	5.7019e-06
NOTCH2	25224	0.0307106	0.0722495	0.425064	0.67079	0.818314
FAM72B	131.303	0.138055	0.292007	0.472781	0.636369	0.796405
HIST2H2BA	40.9204	0.125421	0.294804	0.425439	0.670517	0.818125
SRGAP2D	56.2184	-0.0655845	0.197815	-0.331545	0.740233	0.862211
ANKRD20A12P	96.3505	0.946928	0.447987	2.11374	0.0345374	0.120645
LINC01138	15.8896	-0.517579	0.366899	-1.41069	0.158337	NA
NBPF19	34.6928	-0.477094	0.280859	-1.6987	0.0893761	0.233756
NBPF8	621.158	0.249645	0.117723	2.12061	0.0339545	0.119273
NBPF9	96.7948	-0.1104	0.205954	-0.536039	0.591931	0.766238
LOC100996724	51.3501	0.60072	0.30729	1.9549	0.050595	0.159039
PDE4DIP	3905.37	-0.107197	0.159834	-0.670677	0.502426	0.697508
SEC22B	2805.23	-0.334284	0.0752193	-4.44413	8.82479e-06	0.00023395
NOTCH2NLB	1239.49	-0.199716	0.154615	-1.2917	0.196462	0.392924
NBPF25P	470.359	-0.0912309	0.162147	-0.562642	0.573679	0.7512
NBPF10	609.918	-0.123525	0.153128	-0.80668	0.419851	0.625926
TXNIP	2366.18	-0.193888	0.62516	-0.310142	0.756453	0.872203
POLR3GL	1271.79	0.118848	0.107733	1.10317	0.269955	0.478828
ANKRD34A	387.892	0.262591	0.179983	1.45897	0.144572	0.322122
LIX1L	5171.58	-0.00529854	0.0755649	-0.0701191	0.944099	0.97765
RBM8A	5051.47	-0.320483	0.07868	-4.07324	4.63636e-05	0.000863038
GNRHR2	20.1933	0.226225	0.393185	0.575367	0.565043	NA
PEX11B	664.519	-0.0731995	0.0820168	-0.892494	0.372128	0.584736
ITGA10	144.672	1.3697	0.341549	4.01026	6.06511e-05	0.00108494
PIAS3	2550.21	0.287196	0.0560236	5.12635	2.9542e-07	1.40218e-05
NUDT17	527.999	0.0396106	0.114355	0.346383	0.729055	0.856334
POLR3C	1357.12	-0.210056	0.0877194	-2.39463	0.0166369	0.0729027
RNF115	1127.31	-0.127835	0.0634262	-2.01548	0.043854	0.14316
GPR89A	261.881	-0.16011	0.125401	-1.27678	0.201679	0.399483
NBPF11	74.4047	0.186242	0.215173	0.865548	0.386738	0.598456
NBPF12	97.3366	0.00351867	0.164781	0.0213536	0.982964	0.997092
LOC728989	32.6878	-0.216627	0.375671	-0.57664	0.564182	0.744055
PRKAB2	2184.38	0.266333	0.0841154	3.16628	0.00154404	0.0125745
CHD1L	2977.81	-0.060008	0.0696433	-0.861649	0.388881	0.599942
PDIA3P1	300.871	-0.226882	0.103145	-2.19964	0.0278327	0.104407
FMO5	488.954	0.39129	0.129782	3.01498	0.00256996	0.0184222
BCL9	3231.3	0.0102518	0.074687	0.137264	0.890822	0.950551
ACP6	611.925	0.281639	0.155045	1.8165	0.0692943	0.197095
GPR89B	72.8298	-0.268247	0.181749	-1.47592	0.139966	0.314957
LOC100996740	14.4916	0.434207	0.465221	0.933336	0.350647	NA
NBPF26	446.6	0.180053	0.144627	1.24495	0.213151	0.411724
NBPF15	2139.25	0.150196	0.0765631	1.96173	0.0497937	0.157344
LSP1P5	112.854	0.060833	0.161594	0.376456	0.706578	0.84175
HIST2H3PS2	1057.37	0.122221	0.200774	0.608748	0.542691	0.727521
HIST2H2BF	120.58	0.314413	0.251417	1.25056	0.211095	0.409883
HIST2H3D	62.4755	0.595991	0.313183	1.90301	0.0570393	0.172458
HIST2H2BC	25.5697	0.303063	0.299114	1.0132	0.310963	0.522684
HIST2H2BE	935.715	-0.0700581	0.09536	-0.73467	0.462541	0.664304
BOLA1	220.78	-0.0379335	0.144904	-0.261783	0.793488	0.895917
SV2A	4900.02	-0.0671598	0.168285	-0.399084	0.689832	0.83025
SF3B4	3052.53	-0.328095	0.0851598	-3.8527	0.000116823	0.00180487
MTMR11	3772.25	0.506929	0.192757	2.62989	0.00854134	0.0450967
OTUD7B	2105.58	-0.10011	0.0666835	-1.50127	0.133286	0.305045
VPS45	2102.53	-0.223206	0.0755377	-2.9549	0.0031277	0.0215138
PLEKHO1	1713.83	0.227864	0.221248	1.0299	0.303056	0.514675
ANP32E	7568.88	-0.144536	0.116924	-1.23616	0.2164	0.415588
CA14	675.176	0.337366	0.242109	1.39345	0.163485	0.348788
APH1A	4964.59	-0.11377	0.0816286	-1.39376	0.163391	0.348696
C1orf54	57.3727	0.182614	0.346211	0.527465	0.597871	0.770892
CIART	93.1645	0.642845	0.51682	1.24385	0.213555	0.412223
MRPS21	2314.8	0.0974783	0.0672717	1.44902	0.147331	0.326007
PRPF3	1757.37	-0.131795	0.111404	-1.18304	0.236794	0.440069
RPRD2	5501.23	-0.0712514	0.0723932	-0.984227	0.325004	0.538217
TARS2	1364.4	0.222537	0.0706088	3.15169	0.00162329	0.0130506
ECM1	130.599	0.412785	0.259024	1.59361	0.111023	0.270125
FALEC	23.0674	0.554525	0.372732	1.48773	0.136822	0.310258
ADAMTSL4	3541.55	0.28758	0.172642	1.66576	0.0957616	0.244891
MCL1	11106.7	-0.205935	0.0883427	-2.33109	0.0197484	0.0823525
ENSA	6027.19	-0.244093	0.0791116	-3.08542	0.00203265	0.0154598
GOLPH3L	1105.94	0.340727	0.0955456	3.56612	0.000362302	0.00433921
CTSK	163.397	0.535357	0.203697	2.6282	0.00858381	0.0452173
ARNT	3775.6	0.17567	0.074436	2.36001	0.0182745	0.0779756
SETDB1	2966.58	0.172686	0.0681967	2.53218	0.0113357	0.0555908
CERS2	12579.6	-0.0408082	0.0653911	-0.624063	0.532586	0.720017
MINDY1	1727.84	0.15497	0.105269	1.47213	0.140985	0.316682
PRUNE1	1338.41	0.174461	0.0796943	2.18912	0.0285881	0.10614
C1orf56	436.812	0.143873	0.120567	1.1933	0.232753	0.435305
CDC42SE1	3832.48	-0.0482039	0.0786268	-0.613072	0.539829	0.725586
MLLT11	3551.97	0.0712967	0.109558	0.650768	0.515196	0.706432
GABPB2	296.417	-0.180329	0.130469	-1.38216	0.166923	0.353394
SEMA6C	1543.54	0.613535	0.111267	5.51408	3.50607e-08	2.30599e-06
LYSMD1	615.637	-0.0430581	0.127826	-0.33685	0.73623	0.860214
TMOD4	33.5705	0.31671	0.365523	0.866459	0.386239	0.59793
VPS72	2926.93	0.00347593	0.0819019	0.0424402	0.966148	0.98833
PIP5K1A	4948.24	0.0841821	0.0682041	1.23427	0.217103	0.416361
PSMD4	4675.52	-0.031816	0.0636208	-0.500088	0.617013	0.785086
ZNF687	2278.04	0.268495	0.0681456	3.94002	8.14755e-05	0.00136405
PI4KB	4106.03	0.0216817	0.0572253	0.378882	0.704775	0.8404
RFX5	4098.17	-0.0969935	0.119266	-0.813256	0.416071	0.622684
GBAT2	80.3339	-0.318936	0.279139	-1.14257	0.253217	0.4588
PSMB4	5939.22	0.000564557	0.0563855	0.0100124	0.992011	1
POGZ	5647.43	-0.0771368	0.0691734	-1.11512	0.264798	0.472898
CGN	278.809	0.245626	0.158439	1.55028	0.121073	0.285379
TUFT1	287.21	0.0465405	0.134653	0.345633	0.729619	0.856638
SNX27	3190.82	-0.0553493	0.0519207	-1.06604	0.286407	0.496281
CELF3	1446.07	0.246335	0.286024	0.861238	0.389107	0.600198
RIIAD1	92.7352	-0.260227	0.177802	-1.46358	0.143308	0.320132
MRPL9	2126.12	-0.218704	0.0680564	-3.21357	0.00131098	0.0111911
OAZ3	52.729	0.0349978	0.200856	0.174243	0.861675	0.935241
TDRKH	1049.09	0.13233	0.0998846	1.32483	0.185226	0.378118
TDRKH-AS1	96.9594	0.261778	0.193676	1.35163	0.176494	0.365698
S100A10	12888.6	-0.400538	0.0916891	-4.36843	1.25141e-05	0.000310871
S100A11	2092.13	-0.404722	0.0870892	-4.64722	3.36446e-06	0.000108934
TCHH	75.5703	0.287645	0.341474	0.842363	0.399585	0.608288
FLG-AS1	51.2477	-0.157145	0.20438	-0.768888	0.44196	0.646784
S100A9	254.665	-0.431477	0.564311	-0.76461	0.444504	0.649338
S100A6	664.806	0.477571	0.219977	2.17101	0.0299308	0.10946
S100A5	16.5915	0.236055	0.50457	0.467833	0.639904	NA
S100A4	13834.9	-0.104951	0.162055	-0.647624	0.517228	0.707883
LOC101928034	70.6934	0.819493	0.274261	2.988	0.00280812	0.0197029
S100A3	31.7116	-1.59192	0.872052	-1.82549	0.0679274	0.194287
S100A2	178.068	0.128281	0.279758	0.458542	0.646563	0.802729
S100A16	311.987	-0.819674	0.656559	-1.24844	0.21187	0.410428
S100A13	2574.89	0.515403	0.236328	2.18088	0.0291925	0.10755
S100A1	3558.19	-2.32563	0.936261	-2.48396	0.0129932	0.0612707
CHTOP	2680.2	-0.149095	0.0525952	-2.83475	0.0045861	0.0289239
SNAPIN	1526.35	-0.251979	0.057864	-4.35468	1.33261e-05	0.000325195
ILF2	6815.16	-0.335761	0.0987698	-3.39943	0.000675263	0.00684477
NPR1	41.4455	0.465813	0.391407	1.1901	0.234008	0.436379
INTS3	5848.39	0.262928	0.117586	2.23605	0.0253487	0.0980993
SLC27A3	315.706	0.882437	0.192399	4.5865	4.50736e-06	0.000138654
GATAD2B	2698.65	0.0494213	0.0731687	0.675444	0.499394	0.694975
DENND4B	2700.68	0.334164	0.091061	3.66967	0.000242864	0.00318863
CRTC2	1290.12	0.140827	0.0991893	1.41978	0.155672	0.337912
SLC39A1	4714.52	0.172592	0.0796006	2.16823	0.0301415	0.109857
CREB3L4	294.966	0.723025	0.189903	3.80734	0.000140467	0.00206187
JTB	2909.21	0.00277035	0.0636212	0.0435445	0.965267	0.988075
RAB13	3866.45	0.266662	0.103362	2.57987	0.00988363	0.0502493
RPS27	31067.6	0.336769	0.112302	2.99879	0.00271058	0.0191966
TPM3	7288.44	-0.224516	0.108219	-2.07464	0.0380198	0.128961
C1orf43	10754.2	-0.0254652	0.065655	-0.387864	0.698117	0.836142
UBAP2L	10141.1	0.13973	0.0480327	2.90907	0.00362508	0.0240835
HAX1	2996.49	-0.540506	0.110517	-4.89073	1.00465e-06	3.96463e-05
ATP8B2	4330.21	0.224178	0.0998292	2.24561	0.0247287	0.096812
IL6R	21.0427	0.939492	0.494847	1.89855	0.0576234	0.173752
UBE2Q1	4132.79	0.0711627	0.0547285	1.30029	0.193503	0.389374
CHRNB2	119.425	-0.00119051	0.251164	-0.00473998	0.996218	1
ADAR	24364	-0.271351	0.085306	-3.18091	0.00146814	0.0121497
KCNN3	2400.12	-0.647864	0.157384	-4.11646	3.84731e-05	0.000748436
PMVK	2085.2	-0.28116	0.0886805	-3.17048	0.00152187	0.0124453
PBXIP1	8520.99	-0.333009	0.121626	-2.73798	0.0061818	0.0358745
PYGO2	2944.8	-0.127839	0.047547	-2.68868	0.00717348	0.0398392
LOC101928120	47.1158	-0.36394	0.251689	-1.44599	0.14818	0.32746
SHC1	14973.4	0.20377	0.121718	1.67411	0.0941089	0.241649
CKS1B	1636.88	-0.127375	0.133101	-0.95698	0.338577	0.552574
FLAD1	1029.85	0.0357042	0.0703903	0.507232	0.611992	0.781657
ZBTB7B	1817.69	0.324676	0.105026	3.09138	0.00199227	0.0152619
DCST2	30.3143	0.806852	0.33315	2.42189	0.01544	0.0690601
DCST1-AS1	63.8353	0.65643	0.290924	2.25636	0.0240481	0.0947575
ADAM15	4647.59	0.166467	0.0945333	1.76093	0.0782503	0.213566
EFNA4	272.697	0.474448	0.133774	3.54665	0.000390167	0.00457857
EFNA3	218.603	0.831283	0.18575	4.47528	7.63112e-06	0.000206669
EFNA1	909.966	0.227515	0.180469	1.26069	0.207421	0.405474
SLC50A1	1111.29	0.163932	0.0715353	2.29163	0.0219271	0.0885028
DPM3	628.007	0.220918	0.105488	2.09425	0.036238	0.12467
KRTCAP2	1462.44	-0.183648	0.0748713	-2.45284	0.0141732	0.0649501
TRIM46	1308.01	0.436426	0.155638	2.8041	0.00504569	0.0310152
MUC1	1645.35	0.0367763	0.296973	0.123837	0.901444	0.955178
MIR92B	49.3212	-0.269636	0.225294	-1.19682	0.231378	0.434035
THBS3	9294.7	0.174003	0.11619	1.49757	0.134246	0.306429
MTX1	697.009	0.108568	0.0932114	1.16475	0.244118	0.448373
GBAP1	347.538	0.577617	0.210982	2.73775	0.00618613	0.0358745
GBA	1829.25	-0.303019	0.0916239	-3.30721	0.000942305	0.00873498
FAM189B	2204.68	0.482168	0.0915922	5.26429	1.40728e-07	7.71325e-06
SCAMP3	2972.59	-0.0560168	0.0721818	-0.776051	0.437719	0.64262
CLK2	2481.55	0.163198	0.117056	1.3942	0.163259	0.348574
HCN3	713.8	0.375551	0.148326	2.53193	0.0113438	0.0555998
FDPS	5486.59	0.448837	0.182076	2.4651	0.0136974	0.0634861
RUSC1-AS1	40.6832	-0.0794673	0.339049	-0.234383	0.814688	0.90885
RUSC1	2988.25	0.238111	0.0831195	2.86468	0.00417434	0.0267918
ASH1L	7328.02	-0.0019778	0.0812168	-0.0243522	0.980572	0.995972
ASH1L-AS1	54.5706	0.144518	0.220131	0.656508	0.511497	0.704426
MSTO1	39.0798	0.104134	0.245571	0.424049	0.67153	0.818927
MSTO2P	362.84	0.322351	0.210639	1.53035	0.125931	0.293216
YY1AP1	3567.54	0.0387312	0.0579769	0.668046	0.504104	0.698574
DAP3	3279.4	-0.0596047	0.0705238	-0.845171	0.398015	0.607673
GON4L	4363.09	0.0939872	0.101976	0.921661	0.356706	0.568916
SYT11	43895.2	-0.0338276	0.096159	-0.351788	0.724997	0.853499
RIT1	1946.77	-0.0563803	0.079179	-0.712061	0.476427	0.67569
KHDC4	2307.81	0.113933	0.128024	0.889929	0.373504	0.585997
ARHGEF2	2743.03	-0.491373	0.306635	-1.60247	0.109052	0.266873
SSR2	10237.7	0.0770296	0.0912578	0.844088	0.39862	0.607967
UBQLN4	3947.69	0.292732	0.0635321	4.60762	4.07304e-06	0.000126991
LAMTOR2	1153.45	-0.0403371	0.10344	-0.389955	0.69657	0.835013
MEX3A	2026.9	0.420069	0.109965	3.82004	0.000133431	0.00198594
LMNA	20962.2	0.246905	0.0986639	2.50249	0.0123324	0.0588173
SEMA4A	76.5617	0.98013	0.342891	2.85843	0.00425741	0.0272238
SLC25A44	1745.93	-0.210647	0.0682262	-3.08748	0.00201858	0.0153618
PMF1	593.669	-0.244602	0.0940703	-2.6002	0.00931682	0.0482323
PAQR6	1852.95	-0.231096	0.138068	-1.67378	0.0941732	0.24177
SMG5	4668.16	-0.0284398	0.0954692	-0.297896	0.765783	0.878343
TMEM79	205.673	-0.138456	0.139487	-0.992613	0.320899	0.533877
CCT3	10971	-0.128601	0.100003	-1.28597	0.198453	0.395345
MEF2D	5094.98	0.253049	0.0963365	2.62672	0.00862114	0.0453447
IQGAP3	2466.84	0.0389106	0.287789	0.135205	0.89245	0.95134
NAXE	2784.25	0.0159982	0.0898894	0.177976	0.858742	0.934343
GPATCH4	1827	-0.187707	0.0975111	-1.92498	0.0542322	0.166939
BCAN	452.484	-0.133533	0.34169	-0.390801	0.695945	0.834536
NES	8766.23	0.250284	0.147719	1.69433	0.0902031	0.235028
CRABP2	541.582	0.357658	0.21722	1.64653	0.0996554	0.251038
ISG20L2	2019.29	0.121284	0.0802116	1.51206	0.130519	0.300606
RRNAD1	607.609	0.347786	0.131438	2.646	0.00814505	0.0436552
MRPL24	1657.86	-0.0698801	0.075498	-0.925589	0.354659	0.567232
HDGF	20289.4	0.118137	0.0682837	1.73009	0.083615	0.223363
PRCC	3447.94	-0.0552747	0.0564634	-0.978947	0.327606	0.540544
NTRK1	62.5698	1.68673	0.264055	6.38777	1.68318e-10	2.34829e-08
ARHGEF11	3018.97	-0.0535049	0.0651184	-0.821656	0.411273	0.618387
ETV3	1301.11	-0.140295	0.0795531	-1.76354	0.0778092	0.212735
KIRREL1	353.253	0.49017	0.127846	3.83406	0.000126048	0.0018971
CADM3	34.7074	-0.0312542	0.253128	-0.123472	0.901733	0.955373
DUSP23	286.99	0.111379	0.175008	0.63642	0.524502	0.713623
CFAP45	15.8278	0.236014	0.453271	0.52069	0.602583	NA
TAGLN2	3209.56	0.303499	0.147001	2.06461	0.0389603	0.131441
IGSF9	129.358	0.902929	0.243678	3.70541	0.000211046	0.00285501
PIGM	1099.86	-0.173651	0.0859642	-2.02004	0.043379	0.142061
KCNJ10	157.314	-0.102905	0.305183	-0.337192	0.735972	0.860077
KCNJ9	10.4883	0.613397	0.568772	1.07846	0.280829	NA
IGSF8	2817.87	0.35639	0.111979	3.18264	0.00145937	0.0120989
ATP1A2	1221.75	-0.797643	0.158784	-5.02343	5.07554e-07	2.22542e-05
PEA15	5469.97	-0.3545	0.10596	-3.34561	0.00082102	0.00794669
DCAF8	6884.18	0.144354	0.0909568	1.58706	0.112499	0.272507
PEX19	3250.25	-0.144909	0.0712864	-2.03277	0.042076	0.138667
COPA	11536.5	-0.193322	0.0767217	-2.51978	0.0117429	0.0569498
NCSTN	8828.38	-0.171504	0.0670183	-2.55906	0.0104956	0.0528493
VANGL2	2094.8	-0.0781239	0.0990998	-0.788335	0.430501	0.636096
F11R	234.05	0.41108	0.299197	1.37394	0.169459	0.356575
USF1	1985.85	0.0691	0.0741071	0.932433	0.351113	0.563814
KLHDC9	159.872	0.219767	0.204199	1.07624	0.28182	0.491167
PFDN2	1044.41	-0.138826	0.104334	-1.33059	0.183325	0.375625
NIT1	1117.12	0.0655784	0.111986	0.585593	0.558149	0.739913
DEDD	1690.17	-0.0616734	0.051029	-1.20859	0.226819	0.42849
LOC112543491	16.8938	0.283911	0.392463	0.723409	0.469429	NA
UFC1	4769.92	-0.000176795	0.0784118	-0.0022547	0.998201	1
USP21	1379.65	0.174795	0.0876539	1.99415	0.0461358	0.148676
PPOX	1014.61	0.354993	0.136977	2.59162	0.00955266	0.0491768
B4GALT3	2280.98	0.0615701	0.0780659	0.788694	0.430291	0.635974
NDUFS2	3582.08	-0.19797	0.0528254	-3.74763	0.000178516	0.00248055
TOMM40L	437.545	-0.101793	0.0818475	-1.24369	0.213614	0.412245
SDHC	2017.05	0.0730452	0.0610084	1.1973	0.231191	0.4338
HSPA6	15.5327	-0.774429	0.406984	-1.90285	0.0570605	NA
FCRLB	29.8907	-0.582046	0.289109	-2.01324	0.044089	0.143782
DUSP12	706.121	-0.343852	0.088269	-3.8955	9.79964e-05	0.00158122
ATF6	3734.08	-0.68875	0.148932	-4.62458	3.75358e-06	0.000118909
OLFML2B	187.012	-1.2165	0.276105	-4.40595	1.05319e-05	0.000268884
NOS1AP	312.771	-0.131953	0.138526	-0.952552	0.340817	0.554354
C1orf226	771.228	-0.0542894	0.11628	-0.466883	0.640583	0.799369
UHMK1	7087.79	-0.0636526	0.0603699	-1.05438	0.291711	0.502249
UAP1	2864.69	-0.11035	0.0878103	-1.25669	0.208866	0.407062
DDR2	2047.91	-0.567255	0.303222	-1.87076	0.061379	0.181047
HSD17B7	978.078	0.309087	0.121779	2.5381	0.0111457	0.0549019
RGS5	146.211	-0.397229	0.148674	-2.67182	0.00754411	0.0412997
NUF2	1061.64	-0.273359	0.225872	-1.21024	0.226187	0.4279
PBX1	17129.5	-0.214224	0.0580495	-3.69036	0.000223934	0.00299417
MGST3	1095.61	0.0929807	0.0991956	0.937347	0.34858	0.561955
ALDH9A1	3732.9	-0.298651	0.0573527	-5.20727	1.91635e-07	9.98815e-06
TMCO1	4989.8	-0.263623	0.0705825	-3.73497	0.00018774	0.00259565
LOC100147773	32.2313	0.28894	0.272774	1.05926	0.28948	0.499855
UCK2	2880.54	0.154052	0.0892883	1.72533	0.0844683	0.224836
FAM78B	53.8592	0.134534	0.216697	0.620837	0.534707	0.72165
POGK	5386.94	-0.0182537	0.0502521	-0.363242	0.716424	0.848868
TADA1	1562.45	0.0188028	0.0822141	0.228705	0.819098	0.911776
ILDR2	26151.4	0.043714	0.0868047	0.50359	0.614549	0.783113
MAEL	408.348	0.215866	0.202251	1.06731	0.28583	0.495637
POU2F1	2036.44	0.0752003	0.143059	0.52566	0.599124	0.771284
CREG1	1976.1	-0.0322306	0.142843	-0.225637	0.821484	0.912819
MPZL1	4487.04	-0.228572	0.0729099	-3.13499	0.00171862	0.0136188
MPC2	1599.88	0.0470282	0.0793598	0.592594	0.553453	0.736118
DCAF6	1300.82	0.266428	0.0919726	2.89683	0.0037696	0.0248168
GPR161	883.944	-0.303848	0.108837	-2.79177	0.00524204	0.0318111
TIPRL	3119.03	-0.234127	0.0746641	-3.13574	0.0017142	0.0135916
SFT2D2	894.836	-0.301002	0.0934404	-3.22132	0.001276	0.0109602
TBX19	335.061	0.383784	0.174509	2.19922	0.0278626	0.104462
ATP1B1	5096.1	0.0298144	0.104286	0.28589	0.774962	0.883952
NME7	618.081	-0.238085	0.0761601	-3.12612	0.0017713	0.0139641
BLZF1	820.712	-0.155649	0.0811288	-1.91854	0.0550429	0.168533
CCDC181	105.435	-0.158569	0.157644	-1.00586	0.314482	0.526372
SLC19A2	454.631	0.0709649	0.0887171	0.799901	0.423768	0.629771
METTL18	246.358	0.0573867	0.111531	0.514538	0.606876	0.77745
C1orf112	387.147	0.0942259	0.204107	0.46165	0.644332	0.801325
SCYL3	510.364	0.0253063	0.072714	0.348025	0.727822	0.855401
KIFAP3	1954.86	-0.264182	0.0746027	-3.54118	0.000398343	0.00466264
GORAB	531.214	-0.179635	0.0871908	-2.06025	0.0393749	0.132644
PRRX1	4652.19	-0.385428	0.0720572	-5.34892	8.84792e-08	5.17829e-06
FMO4	18.8465	0.789013	0.417991	1.88763	0.0590755	NA
PRRC2C	12871.9	-0.061291	0.0666289	-0.919886	0.357632	0.569606
MYOC	88.779	0.343213	0.20965	1.63708	0.101614	0.254025
VAMP4	1811.97	-0.202124	0.103462	-1.95361	0.0507478	0.159338
METTL13	2290.7	0.0126364	0.0971171	0.130115	0.896475	0.953232
DNM3	641.024	-0.0837942	0.112915	-0.742096	0.458029	0.660089
DNM3OS	12.173	-1.66247	0.957098	-1.73699	0.0823885	NA
PIGC	841.005	0.0831555	0.0837594	0.992791	0.320812	0.533797
SUCO	4833.03	-0.244953	0.0617693	-3.96561	7.3208e-05	0.00125455
TNFSF4	121.657	-0.338304	0.198809	-1.70166	0.0888196	0.232785
LOC100506023	86.8931	-0.326914	0.192627	-1.69714	0.0896709	0.234216
LOC101928673	52.7211	-0.156999	0.290487	-0.540466	0.588875	0.763857
PRDX6	10864.1	-0.305479	0.0582103	-5.24785	1.53882e-07	8.2701e-06
SLC9C2	19.8405	0.116561	0.417378	0.279269	0.780038	NA
ANKRD45	645.833	-0.182257	0.162222	-1.1235	0.261223	0.468245
KLHL20	1275.06	-0.363731	0.0748115	-4.86197	1.16221e-06	4.48393e-05
CENPL	715.853	-0.285595	0.145206	-1.96683	0.0492033	0.156014
DARS2	1562.08	0.0549183	0.086622	0.634	0.526081	0.714822
GAS5-AS1	48.6236	-0.0155344	0.268431	-0.0578711	0.953851	0.983121
GAS5	4000.01	0.290226	0.130421	2.2253	0.0260613	0.0998497
SNORD81	19.3772	0.525164	0.382589	1.37266	0.169859	NA
SNORD47	39.146	0.420111	0.268627	1.56392	0.117837	0.280808
SNORD80	63.8856	0.695791	0.235954	2.94884	0.00318973	0.021886
SNORD79	11.278	0.48578	0.549715	0.883694	0.376861	NA
SNORD44	19.6189	0.745549	0.356944	2.0887	0.0367344	NA
SNORD76	16.7978	0.630431	0.392814	1.60491	0.108514	NA
ZBTB37	196.758	-0.00656194	0.167811	-0.0391032	0.968808	0.990191
RC3H1	1230.25	0.00835442	0.0899976	0.0928293	0.926039	0.96868
RABGAP1L	1653.23	-0.0356396	0.111466	-0.319735	0.749169	0.867571
CACYBP	3907.19	-0.227311	0.110769	-2.05212	0.0401581	0.134366
MRPS14	1165.58	-0.147606	0.0888834	-1.66067	0.0967801	0.246583
KIAA0040	21.8758	-0.389557	0.331207	-1.17617	0.239527	0.443121
COP1	1591.3	-0.141974	0.0805849	-1.76179	0.0781048	0.213318
ASTN1	13.2355	-0.568842	0.371867	-1.52969	0.126093	NA
CRYZL2P	54.7097	0.0678249	0.201486	0.336623	0.736401	0.860214
RASAL2-AS1	32.9404	-0.364908	0.283524	-1.28705	0.198078	0.395012
RASAL2	2677.75	-0.043266	0.109847	-0.393876	0.693673	0.832769
C1orf220	72.0151	0.379668	0.254866	1.48968	0.136309	0.309482
RALGPS2	234.208	0.540258	0.195895	2.75789	0.00581754	0.0343237
ANGPTL1	496.486	-0.056648	0.262465	-0.215831	0.82912	0.918495
FAM20B	3905.27	0.0374396	0.0562379	0.665736	0.50558	0.699583
TOR3A	2790.84	-0.0467274	0.10715	-0.436092	0.66277	0.813539
ABL2	1670.49	0.0309989	0.0918645	0.337442	0.735784	0.85999
SOAT1	1497.32	-0.239655	0.0972305	-2.46482	0.0137083	0.0635048
AXDND1	17.5488	0.671661	0.428475	1.56756	0.116983	NA
TOR1AIP2	3389.4	-0.061404	0.0568782	-1.07957	0.280333	0.489502
TOR1AIP1	4128.42	-0.20232	0.0717967	-2.81796	0.00483295	0.0299766
CEP350	3325.39	-0.0570142	0.0752568	-0.757595	0.448694	0.652697
QSOX1	7475.78	-0.0579063	0.102504	-0.564919	0.572129	0.749942
FLJ23867	136.108	-0.159472	0.13662	-1.16726	0.243104	0.447342
LHX4	38.1943	-2.00728	1.39993	-1.43384	0.151617	0.332877
LHX4-AS1	262.62	-0.0836511	0.232273	-0.360142	0.718741	0.850227
ACBD6	2130.41	-0.167005	0.0707462	-2.36062	0.0182444	0.0779197
XPR1	9466.37	-0.360153	0.0642389	-5.60646	2.06503e-08	1.51714e-06
KIAA1614	566.951	0.12833	0.0970294	1.32259	0.185973	0.37897
KIAA1614-AS1	121.381	-0.231628	0.154259	-1.50156	0.133212	0.305027
STX6	4383.23	-0.210531	0.0558844	-3.76727	0.000165045	0.00232375
MR1	1157.48	-0.0485209	0.134476	-0.360816	0.718237	0.85003
IER5	11183.2	-0.0360481	0.0800815	-0.450143	0.652607	0.806244
CACNA1E	47.1818	0.177307	0.236788	0.748798	0.453979	0.657031
GLUL	9063.41	-0.142565	0.0515191	-2.76722	0.00565361	0.0335716
RGS16	9856.02	0.506598	0.106127	4.7735	1.81047e-06	6.49513e-05
LINC01686	44.7465	0.689208	0.306551	2.24827	0.0245592	0.0963395
NPL	76.504	-0.583264	0.207788	-2.80702	0.00500025	0.0308319
LOC647070	31.7643	0.16215	0.288474	0.562095	0.574051	0.751616
DHX9	9825	-0.0725825	0.133863	-0.542215	0.587671	0.762939
LAMC1	20032.9	-0.443105	0.144827	-3.05954	0.00221679	0.0164173
NMNAT2	174.544	-0.90842	0.282128	-3.21988	0.00128243	0.0109971
SMG7	4565.57	0.0583658	0.0504571	1.15674	0.247378	0.451955
NCF2	71.5832	0	1.69809	0	1	1
ARPC5	4561.73	-0.282521	0.0971863	-2.907	0.00364909	0.0242197
RGL1	1219.33	-0.098259	0.101272	-0.970246	0.331924	0.545712
COLGALT2	5120.8	-0.559005	0.101074	-5.53064	3.19071e-08	2.11875e-06
TSEN15	2208.03	-1.24761	0.146236	-8.53149	1.44475e-17	1.05026e-14
C1orf21	635.296	0.0595576	0.203811	0.29222	0.770118	0.881192
EDEM3	2022.99	-0.430521	0.0692484	-6.21705	5.06599e-10	6.19216e-08
FAM129A	327.442	-2.48537	0.471572	-5.27039	1.36134e-07	7.52115e-06
RNF2	675.157	-0.121872	0.093682	-1.30091	0.193288	0.389055
TRMT1L	717.08	0.0296947	0.085305	0.3481	0.727765	0.855401
SWT1	208.425	0.146812	0.156027	0.940937	0.346737	0.560908
IVNS1ABP	3958.69	0.0202786	0.0731171	0.277345	0.781515	0.887907
HMCN1	39.1207	-0.0523542	0.346254	-0.151202	0.879817	0.944129
TPR	11318.8	0.01057	0.0578416	0.182741	0.855001	0.932513
ODR4	1145.76	-0.166222	0.0601899	-2.76162	0.00575148	0.0340357
OCLM	27.7138	0.75175	0.339316	2.21549	0.0267267	0.101414
PLA2G4A	25.7946	0.504779	0.401578	1.25699	0.208758	0.406927
LINC01037	12.3228	0.319684	0.410245	0.779253	0.435831	NA
BRINP3	77.4731	-1.58755	1.51552	-1.04753	0.294856	0.505711
MIR4426	117.248	0.378828	0.248773	1.52279	0.127812	0.296347
RGS2	4362	0.700581	0.13657	5.12983	2.90001e-07	1.38121e-05
UCHL5	1723.53	-0.0750573	0.073647	-1.01915	0.308132	0.519585
TROVE2	1783.31	-0.16085	0.0855681	-1.87979	0.0601374	0.178796
GLRX2	255.793	-0.229896	0.1378	-1.66833	0.0952499	0.243854
CDC73	3760.92	-0.0999867	0.0794975	-1.25773	0.208488	0.406748
B3GALT2	246.211	-0.365218	0.227923	-1.60238	0.109072	0.266875
KCNT2	222.688	-1.52297	0.471183	-3.23222	0.00122831	0.0106857
ASPM	3742.72	-0.289559	0.274611	-1.05443	0.291684	0.502249
ZBTB41	3815.66	-0.112919	0.0841134	-1.34246	0.179446	0.370034
CRB1	4888.67	-0.255949	0.123821	-2.06709	0.0387258	0.130799
DENND1B	441.289	-0.198576	0.127963	-1.55183	0.120704	0.285019
C1orf53	142.231	-0.394493	0.163829	-2.40796	0.016042	0.0709259
LHX9	1847.73	-0.517168	0.312181	-1.65663	0.0975948	0.248075
NEK7	2395.68	-0.175091	0.0933794	-1.87505	0.0607852	0.179905
ZNF281	963.147	-0.029674	0.0700295	-0.423736	0.671759	0.818989
KIF14	1334.01	-0.123124	0.328836	-0.374424	0.708089	0.842823
DDX59	740.158	0.0288595	0.0743	0.388419	0.697706	0.835722
LOC101929224	11.0145	0.894726	1.32952	0.672971	0.500966	NA
CAMSAP2	2472.76	0.0342191	0.0767811	0.44567	0.655836	0.808735
INAVA	99.5768	-0.0761525	0.281908	-0.270132	0.787059	0.891492
KIF21B	81.5558	0.514851	0.246646	2.08741	0.0368508	0.12608
TMEM9	3468.76	-0.219729	0.0821293	-2.67541	0.00746389	0.0409905
IGFN1	282.563	-1.62502	0.357676	-4.54327	5.53874e-06	0.000160308
TNNI1	12.6162	-1.09728	1.71935	-0.638193	0.523348	NA
PHLDA3	965.878	-0.33818	0.127544	-2.65147	0.00801429	0.0431049
NAV1	2192.59	-0.298534	0.12721	-2.34678	0.0189365	0.0799216
IPO9	6434.94	-0.18165	0.0799176	-2.27297	0.023028	0.0920054
SHISA4	2409.32	0.310079	0.0838802	3.69668	0.000218434	0.00293483
LMOD1	39.3647	0.582194	0.517852	1.12425	0.260908	0.468008
TIMM17A	1674.45	-0.200383	0.0924854	-2.16665	0.0302618	0.110101
RNPEP	2547.47	0.0209612	0.0849673	0.246697	0.805143	0.903436
GPR37L1	31.3535	1.58236	0.358099	4.41879	9.92544e-06	0.000256591
ARL8A	1510.6	-0.188374	0.103584	-1.81857	0.0689776	0.196315
PTPRVP	29.0181	0.497881	0.442151	1.12604	0.260147	0.466887
UBE2T	1005.06	-0.557728	0.203692	-2.7381	0.00617947	0.0358745
PPP1R12B	955.906	0.101452	0.101334	1.00116	0.316749	0.529077
SYT2	27.8971	-0.995837	0.872602	-1.14123	0.253776	0.45951
KDM5B	6774.11	0.108427	0.0767226	1.41323	0.157588	0.340361
PCAT6	50.4848	0.712099	0.316478	2.25008	0.024444	0.0960205
RABIF	582.511	-0.38481	0.133595	-2.88042	0.00397146	0.0258136
KLHL12	2357.05	-0.0764657	0.054486	-1.4034	0.160497	0.344818
ADIPOR1	2433.46	-0.123124	0.0676524	-1.81994	0.0687676	0.19596
CYB5R1	1103.03	-0.0340968	0.0986847	-0.345512	0.72971	0.856672
TMEM183A	251.986	-0.00789907	0.113938	-0.0693278	0.944729	0.978009
PPFIA4	424.276	0.437329	0.202286	2.16193	0.0306234	0.111056
ADORA1	53.302	0.0936314	0.260163	0.359895	0.718926	0.850286
CHI3L1	121.432	-0.810757	0.344304	-2.35477	0.0185341	0.0786511
LINC01353	19.6354	0.219718	0.34185	0.642733	0.520397	NA
LINC01136	10.4792	0.122123	0.583497	0.209294	0.834218	NA
BTG2	19911.6	0.598284	0.107717	5.55424	2.78822e-08	1.94253e-06
FMOD	72.8592	-1.87649	0.768429	-2.44198	0.014607	0.0663876
PRELP	1296.48	-0.133756	0.149169	-0.896669	0.369896	0.582554
ATP2B4	30167.5	0.144768	0.0892227	1.62255	0.104685	0.259264
LINC00260	53.4851	0.490925	0.464325	1.05729	0.29038	0.50074
ZC3H11A	7228.16	0.00343787	0.0539288	0.0637483	0.949171	0.980606
ZBED6	1969.15	-0.0108635	0.0838347	-0.129583	0.896897	0.953232
SNRPE	2108.16	0.0767873	0.105213	0.72983	0.465494	0.666743
SOX13	3253.33	0.761384	0.110729	6.87611	6.15108e-12	1.26804e-09
ETNK2	456.04	0.239299	0.156765	1.52648	0.126889	0.295
PLEKHA6	2855.25	0.303713	0.135861	2.23546	0.0253873	0.0981661
PPP1R15B	3595.41	-0.652766	0.100745	-6.47942	9.20767e-11	1.42895e-08
PIK3C2B	651.592	-0.514975	0.139176	-3.70016	0.000215461	0.00290613
MDM4	2431.7	0.150329	0.181188	0.829688	0.406715	0.61441
LRRN2	2093.84	-0.0990929	0.117375	-0.844239	0.398536	0.607967
NFASC	1136.06	0.079764	0.13101	0.608839	0.542631	0.727511
CNTN2	21.2931	-0.0932049	0.331366	-0.281275	0.7785	0.885939
TMEM81	70.5849	-0.130327	0.205262	-0.634927	0.525476	0.714217
RBBP5	1111.31	-0.168299	0.0647845	-2.59783	0.00938156	0.0484766
DSTYK	1905.14	-0.117166	0.0704413	-1.66331	0.0962503	0.245641
TMCC2	513.118	0.0877894	0.0979904	0.895899	0.370307	0.582936
NUAK2	2785.39	0.276214	0.084462	3.27028	0.00107442	0.00965511
KLHDC8A	58.1919	1.74584	1.40546	1.24218	0.214168	0.412853
CDK18	204.774	0.690013	0.235021	2.93597	0.0033251	0.0225562
MFSD4A	188.775	-0.0979376	0.183364	-0.534116	0.593261	0.767025
ELK4	1716.98	0.0277632	0.0873766	0.317742	0.750681	0.8687
SLC45A3	32.5668	0.105146	0.336995	0.312009	0.755033	0.871234
NUCKS1	23925	-0.0575715	0.0975047	-0.590448	0.55489	0.737132
RAB29	1458.62	0.0460363	0.105519	0.436284	0.662631	0.813534
SLC41A1	2643.63	0.066307	0.0678561	0.977171	0.328485	0.541576
LOC284581	130.924	-0.23572	0.148859	-1.58351	0.113305	0.273597
SRGAP2	1603.09	0.204134	0.106056	1.92478	0.0542565	0.166977
IKBKE	568.926	0.50012	0.090259	5.54094	3.00849e-08	2.03692e-06
RASSF5	65.4908	0.482177	0.210137	2.29459	0.0217567	0.0880727
EIF2D	2189.42	0.153943	0.100487	1.53196	0.125532	0.292628
DYRK3	320.089	0.147614	0.119863	1.23152	0.218129	0.417922
MAPKAPK2	1990.56	-0.362719	0.0872384	-4.15779	3.2134e-05	0.000648881
YOD1	884.282	0.0139034	0.0978336	0.142113	0.886991	0.948372
PFKFB2	655.61	-0.267266	0.12306	-2.17183	0.0298684	0.109312
CD55	1298.8	0.333599	0.236316	1.41166	0.158049	0.340983
CD46	4782.33	-0.000318519	0.058984	-0.00540009	0.995691	1
MIR29B2CHG	16.1293	0.303857	0.433938	0.700231	0.483783	NA
CD34	4096.33	-0.363524	0.109422	-3.32221	0.000893085	0.00843963
PLXNA2	1641.38	0.0696812	0.158194	0.44048	0.659589	0.811242
LAMB3	144.31	-0.94525	0.240135	-3.93633	8.27356e-05	0.00138179
TRAF3IP3	48.5396	-0.26214	0.253661	-1.03343	0.301403	0.512935
C1orf74	199.919	0.220329	0.111199	1.98139	0.0475478	0.152232
UTP25	667.808	0.198137	0.0976757	2.02852	0.0425076	0.139756
SYT14	38.2771	-0.575907	0.305822	-1.88315	0.0596804	0.177916
SERTAD4-AS1	11.8394	-0.617621	0.963412	-0.641077	0.521473	NA
SERTAD4	216.658	0.23727	0.447682	0.529997	0.596114	0.769417
HHAT	149.123	-0.0559955	0.118867	-0.471077	0.637586	0.797407
KCNH1	47.8058	-0.390815	0.251755	-1.55236	0.120575	0.284872
RCOR3	2630.34	-0.23323	0.0911138	-2.55977	0.0104742	0.0527606
TRAF5	1131.85	0.190628	0.129995	1.46642	0.142533	0.318903
LINC00467	136.487	-0.382634	0.158732	-2.41057	0.0159278	0.0706016
SLC30A1	618.234	-0.320321	0.148383	-2.15874	0.0308703	0.111647
NEK2	1352.85	-0.333485	0.239824	-1.39054	0.164365	0.350124
LPGAT1	4518.87	-0.31244	0.0801007	-3.90059	9.59585e-05	0.00155379
INTS7	1341.05	-0.0733608	0.0736123	-0.996584	0.318967	0.531586
DTL	1324.56	-0.128796	0.221406	-0.581718	0.560757	0.741353
PPP2R5A	1480.03	0.0484176	0.0983281	0.492408	0.622431	0.788557
TMEM206	771.693	-0.551331	0.0940812	-5.86016	4.6241e-09	4.04228e-07
NENF	1851.13	-0.0514432	0.0808527	-0.636258	0.524608	0.713623
ATF3	419.458	-2.03564	0.357599	-5.69253	1.25168e-08	9.82281e-07
NSL1	1335.46	-0.198766	0.106902	-1.85932	0.0629813	0.184457
TATDN3	588.64	-0.26378	0.0781384	-3.37581	0.000735992	0.00733972
FLVCR1-DT	80.4104	-0.0313068	0.201007	-0.15575	0.87623	0.942562
FLVCR1	1237.21	0.0890504	0.0765245	1.16368	0.244552	0.448691
VASH2	68.217	1.19886	0.33521	3.57645	0.000348288	0.00423464
ANGEL2	1106.28	-0.185047	0.0820816	-2.25442	0.0241695	0.0951352
RPS6KC1	984.707	-0.212957	0.0847565	-2.51258	0.0119852	0.0576191
PROX1	32.899	0.415518	0.39683	1.04709	0.295056	0.505871
SMYD2	662.6	-0.0600742	0.110409	-0.544106	0.586369	0.76218
PTPN14	27852.1	-0.162649	0.0993011	-1.63793	0.101436	0.253856
CENPF	12959	-0.215543	0.269123	-0.80091	0.423184	0.629512
KCTD3	2573.68	-0.0847006	0.0615042	-1.37715	0.168466	0.355282
GPATCH2	558.362	-0.332275	0.0998068	-3.32918	0.000871021	0.00829692
SPATA17	21.7563	-0.492704	0.315812	-1.56012	0.118732	0.28208
RRP15	776.411	-0.140243	0.119683	-1.17178	0.241284	0.445053
TGFB2	1875.06	-0.167011	0.208581	-0.800701	0.423305	0.629586
LYPLAL1	444.268	-0.110531	0.133537	-0.827717	0.407831	0.615489
EPRS	12537.6	-0.685496	0.143022	-4.79295	1.6435e-06	5.982e-05
BPNT1	1097.34	0.0354914	0.0779921	0.455064	0.649063	0.804077
IARS2	4966.26	0.142061	0.0638244	2.22582	0.0260263	0.0997434
RAB3GAP2	2812.68	-0.312736	0.0855827	-3.6542	0.00025799	0.00333335
AURKAP1	14.8468	-0.126723	0.544927	-0.23255	0.816111	NA
MARK1	218.925	-0.186575	0.144002	-1.29564	0.195099	0.391445
C1orf115	282.764	0.292702	0.137771	2.12455	0.0336242	0.118444
MARC2	380.342	-0.106972	0.133305	-0.802458	0.422288	0.628627
MARC1	483.221	0.0715512	0.100739	0.710261	0.477542	0.676286
HLX	266.72	0.318253	0.173343	1.83597	0.0663617	0.191483
DUSP10	265.431	0.43408	0.13332	3.25593	0.00113022	0.0100325
TAF1A	173.886	0.104068	0.131019	0.794292	0.427026	0.632854
TAF1A-AS1	21.8833	0.0520394	0.345961	0.15042	0.880433	0.944508
MIA3	4308.24	0.134423	0.0558838	2.4054	0.0161549	0.0711968
AIDA	2017.04	-0.0620167	0.0807458	-0.768049	0.442458	0.647376
BROX	2170.46	-0.0198027	0.0666506	-0.297112	0.766381	0.878736
DISP1	5809.41	-0.00987584	0.0894561	-0.110399	0.912093	0.961006
TLR5	420.311	0.470575	0.196827	2.39081	0.0168113	0.0732898
SUSD4	246.933	0.0390314	0.434402	0.0898509	0.928406	0.96983
CAPN2	18728.3	-0.0439283	0.105572	-0.416096	0.67734	0.822454
TP53BP2	2764.08	-0.0766625	0.0622237	-1.23205	0.217932	0.41766
GTF2IP20	233.118	0.23908	0.20608	1.16013	0.245996	0.450383
LOC100287497	110.28	-0.53302	0.226536	-2.35291	0.0186269	0.0789672
FBXO28	2330.93	-0.301792	0.0797737	-3.78309	0.00015489	0.00221226
DEGS1	2542.81	-0.46113	0.0910943	-5.06212	4.1463e-07	1.87319e-05
NVL	844.447	0.0427789	0.0655638	0.652478	0.514093	0.706324
CNIH4	1150.88	-0.384015	0.091655	-4.18979	2.79212e-05	0.000583432
WDR26	5455.29	0.0751017	0.0710214	1.05745	0.290306	0.50074
CNIH3	129.094	-0.00706693	0.257354	-0.0274599	0.978093	0.99451
DNAH14	867.379	0.165946	0.0947556	1.7513	0.0798941	0.21667
LBR	4459.93	-0.0871596	0.129493	-0.673082	0.500895	0.69615
ENAH	18924.5	-0.22855	0.0725161	-3.15171	0.00162316	0.0130506
SRP9	8648.68	-0.208883	0.107278	-1.94712	0.0515199	0.160667
EPHX1	10327.8	-0.152494	0.123947	-1.23031	0.21858	0.418496
TMEM63A	1426.81	0.37043	0.144844	2.55744	0.0105445	0.05296
PYCR2	2680	-0.428161	0.0961885	-4.45128	8.53615e-06	0.000227609
LEFTY2	107.857	-0.198714	0.253398	-0.784198	0.432924	0.638567
SDE2	1422.23	-0.318696	0.109336	-2.91482	0.0035589	0.0237008
LINC01703	54.3389	0.709842	0.264973	2.67892	0.00738599	0.0407409
ACBD3	3228.19	-0.133628	0.122726	-1.08883	0.276228	0.485402
MIXL1	16.6864	0.892292	0.39556	2.25577	0.024085	NA
LIN9	826.663	0.088157	0.135326	0.651441	0.514762	0.706324
PARP1	12968	0.40079	0.0782126	5.12436	2.98551e-07	1.40737e-05
STUM	160.153	0.343344	0.284373	1.20737	0.22729	0.429031
ITPKB	716.985	0.506021	0.252824	2.00147	0.0453415	0.146836
PSEN2	786.349	0.199936	0.112217	1.78168	0.0748007	0.207163
COQ8A	1408.4	0.626175	0.15002	4.17394	2.9937e-05	0.000615313
CDC42BPA	6982.17	-0.22384	0.0724995	-3.08747	0.00201865	0.0153618
ZNF678	1222.05	0.176395	0.0764671	2.30681	0.0210655	0.0859547
SNAP47	1246.07	0.144789	0.0699205	2.07077	0.0383806	0.129898
JMJD4	595.014	0.118269	0.087633	1.34959	0.177147	0.366666
WNT9A	121.778	0.214326	0.243562	0.879963	0.37888	0.591175
ARF1	9017.74	-0.150106	0.081366	-1.84482	0.0650631	0.188911
C1orf35	734.767	0.0715766	0.0815358	0.877855	0.380022	0.592356
MRPL55	541.107	0.196216	0.103354	1.89849	0.0576317	0.173752
GUK1	2861.45	-0.142326	0.088314	-1.61159	0.107052	0.263472
GJC2	37.7681	-0.192745	0.24739	-0.779113	0.435913	0.640855
IBA57	469.722	0.230821	0.11564	1.99604	0.04593	0.148228
OBSCN-AS1	37.8375	0.781678	0.341547	2.28864	0.0221003	0.089124
OBSCN	2097.35	0.702338	0.162725	4.3161	1.58812e-05	0.000372414
TRIM11	778.363	-0.142908	0.088378	-1.61701	0.105876	0.261464
HIST3H2A	804.646	0.235973	0.126665	1.86297	0.0624662	0.183298
HIST3H2BB	25.8197	0.410039	0.31575	1.29862	0.194075	0.390126
RNF187	4119.3	-0.466236	0.126888	-3.67438	0.000238428	0.00313635
RHOU	606.009	0.0424969	0.151859	0.279844	0.779597	0.88653
DUSP5P1	67.8739	0.233628	0.287741	0.811937	0.416828	0.623237
LOC105373159	179.45	-0.0227251	0.140051	-0.162263	0.871099	0.940264
RAB4A	1697.85	0.118673	0.0703565	1.68674	0.0916538	0.237286
CCSAP	1341.79	-0.0976258	0.101856	-0.958472	0.337825	0.551671
NUP133	2278.58	0.144367	0.0761714	1.89529	0.0580544	0.174694
ABCB10	1506.94	-0.221006	0.110337	-2.00301	0.0451757	0.146402
TAF5L	957.829	0.0557943	0.0977528	0.570769	0.568156	0.746729
URB2	986.477	0.115298	0.142529	0.808939	0.41855	0.624662
GALNT2	16810.6	-0.280845	0.0864776	-3.24761	0.0011638	0.0102843
PGBD5	26.0398	0.170165	0.518703	0.328059	0.742867	0.863955
COG2	990.038	-0.315045	0.0759235	-4.14951	3.33193e-05	0.000667933
C1orf198	1249.91	-0.0411825	0.0972354	-0.423534	0.671906	0.819047
TTC13	1677.68	-0.044932	0.0525267	-0.855414	0.392322	0.602902
ARV1	546.226	-0.30695	0.128255	-2.39328	0.0166986	0.0729876
FAM89A	216.747	0.102656	0.125322	0.819141	0.412706	0.619867
C1orf131	599.668	0.0557148	0.0843906	0.660201	0.509125	0.702922
GNPAT	2290.83	-0.0227169	0.0791247	-0.287102	0.774034	0.883186
EXOC8	878.075	-0.10553	0.10224	-1.03218	0.301986	0.513552
SPRTN	638.345	-0.308454	0.0864287	-3.56888	0.000358508	0.0043171
EGLN1	1881.64	-0.262621	0.0814734	-3.22339	0.00126682	0.0109222
TSNAX	883.048	-0.386487	0.0955303	-4.0457	5.21665e-05	0.000955602
SIPA1L2	44.0616	-0.105741	0.424928	-0.248845	0.80348	0.90225
MAP10	72.8086	-0.0925993	0.173274	-0.53441	0.593058	0.766911
NTPCR	713.786	0.0281543	0.0861788	0.326697	0.743897	0.864584
PCNX2	565.626	-0.000990343	0.105589	-0.00937919	0.992517	1
MAP3K21	72.3654	0.356537	0.249276	1.43029	0.152633	0.333889
KCNK1	36.7085	0.163403	0.315442	0.518012	0.60445	0.775489
SLC35F3	16.7181	-0.249747	0.38193	-0.653907	0.513172	NA
COA6	662.784	-0.116014	0.101727	-1.14044	0.254105	0.459865
TARBP1	3116.86	0.301044	0.135047	2.22918	0.025802	0.0991251
IRF2BP2	9086.28	-0.0912264	0.114921	-0.793819	0.427301	0.632977
TOMM20	9197.69	-0.0818848	0.0683438	-1.19813	0.230866	0.433545
RBM34	1552.65	-0.0564631	0.0813339	-0.694214	0.487548	0.68449
ARID4B	2002.79	-0.0111195	0.0844928	-0.131603	0.895298	0.953046
GGPS1	1240.55	-0.196363	0.0762965	-2.57368	0.0100623	0.0509273
TBCE	874.617	0.0246137	0.0757273	0.325031	0.745158	0.865466
B3GALNT2	2037.49	-0.347411	0.106576	-3.25974	0.00111515	0.00993704
GNG4	1270.41	0.00178175	0.109762	0.0162328	0.987049	0.998711
LYST	1726.54	0.0108794	0.101771	0.106901	0.914867	0.962681
NID1	5758.05	-0.615198	0.0899578	-6.83874	7.98934e-12	1.57641e-09
GPR137B	512.879	-0.450905	0.111263	-4.0526	5.06523e-05	0.000931571
ERO1B	657.413	-0.0401482	0.150947	-0.265976	0.790258	0.893504
EDARADD	19.16	-0.423293	0.463843	-0.912579	0.361464	NA
LGALS8	327.202	-0.00286433	0.151816	-0.0188671	0.984947	0.997806
HEATR1	2233.16	0.0848808	0.0786337	1.07945	0.280389	0.489537
ACTN2	5759.23	0.303641	0.193142	1.57211	0.115925	0.277496
MTR	2357.97	-0.0174456	0.0858297	-0.203258	0.838933	0.922672
FMN2	160.712	-0.314936	0.176858	-1.78073	0.0749564	0.207415
RGS7	19.5982	0.125808	0.387214	0.324905	0.745253	NA
FH	1438.04	-0.339684	0.0647929	-5.24261	1.58322e-07	8.47577e-06
OPN3	308.38	0.0784575	0.131279	0.597638	0.550082	0.734127
CHML	2141.45	0.0709703	0.114557	0.619518	0.535575	0.722239
EXO1	735.743	-0.0706094	0.254022	-0.277966	0.781038	0.887439
MAP1LC3C	264.841	-0.693499	0.820043	-0.845686	0.397728	0.607478
PLD5	737.413	0.292242	0.0974218	2.99976	0.00270195	0.0191676
LINC01347	78.2071	0.353331	0.214366	1.64826	0.0992998	0.250572
CEP170	3471.49	-0.0514072	0.0619185	-0.830239	0.406404	0.614102
SDCCAG8	655.122	-0.0479612	0.112658	-0.425722	0.670311	0.817946
AKT3	1039.92	0.00983877	0.0997346	0.0986495	0.921417	0.966015
ZBTB18	2252.73	-0.0171124	0.0791533	-0.216193	0.828837	0.918256
ADSS	2711.71	-0.0331662	0.0861311	-0.385067	0.700188	0.837641
CATSPERE	21.7616	0.245352	0.382287	0.641802	0.521002	0.711005
DESI2	4472.22	-0.248031	0.0938082	-2.64402	0.00819273	0.0438427
COX20	2575.09	-0.351347	0.0862012	-4.07589	4.58383e-05	0.00085908
HNRNPU	26639.8	-0.169303	0.0783123	-2.16189	0.0306265	0.111056
LOC101928068	26.6106	-0.229069	0.320339	-0.715082	0.474559	0.67455
EFCAB2	267.046	-0.587588	0.138487	-4.24291	2.20636e-05	0.000480595
KIF26B	9993.25	-0.0137328	0.0653305	-0.210206	0.833507	0.921239
SMYD3	547.912	0.194685	0.0930774	2.09165	0.0364697	0.125179
TFB2M	370.653	0.0434235	0.0972277	0.446616	0.655152	0.808289
CNST	848.948	0.0471274	0.0837048	0.563019	0.573422	0.750934
SCCPDH	3102.43	0.0298211	0.077441	0.385082	0.700177	0.837641
LINC01341	19.6799	-0.488202	0.46942	-1.04001	0.298335	NA
AHCTF1	2760.1	0.120713	0.0475315	2.53964	0.0110967	0.0548166
ZNF695	74.6587	-0.0957893	0.231393	-0.413967	0.678898	0.823406
ZNF670	308.298	0.0458121	0.101923	0.449476	0.653088	0.806622
ZNF669	323.76	-0.0153341	0.123503	-0.124159	0.901189	0.954981
FLJ39095	26.384	0.646294	0.334314	1.9332	0.053212	0.16474
C1orf229	28.5814	0.118099	0.380349	0.310501	0.75618	0.872035
ZNF124	237.172	0.00787393	0.135629	0.058055	0.953705	0.983101
MIR3916	97.0869	0.22099	0.2161	1.02262	0.306485	0.517877
ZNF496	3155.82	0.138068	0.0729542	1.89253	0.0584204	0.175299
TRIM58	64.3598	-0.281293	0.249807	-1.12604	0.260148	0.466887
SH3BP5L	1542.29	-0.105871	0.073252	-1.44529	0.148375	0.327636
ZNF672	1495.08	0.127103	0.070404	1.80534	0.0710216	0.20021
ZNF692	1745.61	0.552775	0.156401	3.53435	0.000408774	0.0047467
PGBD2	157.104	-0.218707	0.193485	-1.13036	0.258326	0.464825
FAM110C	165.387	0.180688	0.559494	0.322948	0.746734	0.866059
SH3YL1	539.545	0.126096	0.151208	0.833919	0.404327	0.612678
ACP1	2300.98	-0.220116	0.0719277	-3.06025	0.00221155	0.0163892
ALKAL2	31.0516	-1.95929	1.58038	-1.23977	0.215062	0.41389
TMEM18	862.419	-0.11614	0.0931346	-1.24701	0.212393	0.410928
LOC101060391	65.7471	1.78496	0.616448	2.89556	0.00378487	0.0248937
SNTG2	71.216	-0.969078	0.774943	-1.25052	0.211111	0.409883
PXDN	4031.35	0.11213	0.104741	1.07055	0.284371	0.493991
EIPR1	625.763	0.159262	0.0993109	1.60367	0.108786	0.266363
TRAPPC12	1060.34	-0.169774	0.0740296	-2.29333	0.021829	0.0882875
ADI1	1887.16	-0.295922	0.0795318	-3.72081	0.000198587	0.00270613
RNASEH1	1590.67	-0.286613	0.0780713	-3.67118	0.000241437	0.00317291
RNASEH1-AS1	168.206	-0.268026	0.142113	-1.88601	0.059294	0.177036
RPS7	16009.7	0.170558	0.100713	1.6935	0.0903604	0.235261
COLEC11	40.1893	0.754658	0.483277	1.56154	0.118396	0.281508
SOX11	484.253	0	1.6754	0	1	1
CMPK2	44.573	-0.566539	0.299483	-1.89172	0.0585281	0.175546
RSAD2	29.4479	-1.01871	0.321159	-3.17198	0.00151406	0.0124108
RNF144A-AS1	53.4926	0.439333	0.339422	1.29436	0.195542	0.391878
RNF144A	1202.9	0.174733	0.105647	1.65392	0.0981428	0.248999
ID2	366.039	-0.00710214	0.3055	-0.0232476	0.981453	0.996359
KIDINS220	3906.68	0.0161065	0.0576055	0.2796	0.779785	0.886597
MBOAT2	1218.03	0.0724824	0.08159	0.888374	0.37434	0.586923
ASAP2	1601.14	-0.247621	0.143687	-1.72334	0.0848277	0.225377
ITGB1BP1	1230	0.0319527	0.0838233	0.381191	0.703061	0.839373
CPSF3	1152.77	-0.16338	0.085928	-1.90136	0.0572552	0.17293
IAH1	1033.49	0.076523	0.0812507	0.941813	0.346288	0.560653
ADAM17	2415.41	-0.480483	0.0716577	-6.70525	2.01059e-11	3.65398e-09
YWHAQ	12792.8	-0.108309	0.0737085	-1.46942	0.141718	0.317761
TAF1B	671.948	-0.0134318	0.0979715	-0.137099	0.890953	0.950551
GRHL1	517.82	0.294417	0.401733	0.732867	0.46364	0.665329
LOC101929882	23.4854	0.38695	0.393632	0.983024	0.325596	0.538836
KLF11	690.537	0.0151008	0.146317	0.103206	0.9178	0.964139
CYS1	85.4823	-0.553356	0.325399	-1.70055	0.0890281	0.233066
RRM2	2228.6	-0.204605	0.366885	-0.557681	0.577062	0.754414
C2orf48	83.9159	0.417508	0.349004	1.19628	0.231587	0.434174
HPCAL1	477.423	-0.087545	0.101024	-0.866573	0.386176	0.59793
ODC1	7897.15	-0.164351	0.0821893	-1.99966	0.045537	0.147297
LOC101929715	49.2286	0.705501	0.258707	2.72703	0.00639078	0.0366783
NOL10	731.695	-0.00185784	0.0970583	-0.0191415	0.984728	0.997658
RN7SL832P	21.1076	0.014413	0.398232	0.0361924	0.971129	0.991478
ATP6V1C2	112.379	-0.873015	0.297266	-2.93681	0.00331606	0.022529
PDIA6	7822.72	-0.00723698	0.0708977	-0.102076	0.918696	0.964139
KCNF1	16.0054	0.0593908	0.492081	0.120693	0.903934	NA
PQLC3	1250.96	0.210357	0.090619	2.32133	0.020269	0.0836937
ROCK2	1982.9	-0.154912	0.105402	-1.46973	0.141636	0.317628
E2F6	518.519	-0.0960799	0.121233	-0.79252	0.428058	0.633962
GREB1	421.081	0.320657	0.137746	2.32788	0.0199183	0.0826658
LPIN1	2381.84	0.336043	0.0787444	4.26751	1.97669e-05	0.000439646
TRIB2	1355.82	-0.261145	0.125896	-2.07428	0.038053	0.12901
FAM84A	382.132	-0.23624	0.132357	-1.78487	0.0742822	0.206063
NBAS	1809.61	-0.0171004	0.0953376	-0.179367	0.85765	0.933848
DDX1	3209.48	-0.19252	0.096204	-2.00116	0.0453748	0.146875
MYCNOS	75.061	-0.2181	0.267318	-0.815883	0.414567	0.621348
MYCN	5215.09	0.0468971	0.120445	0.389366	0.697005	0.835173
FAM49A	103.864	0.240738	0.216788	1.11048	0.266794	0.475294
SMC6	947.788	-0.161276	0.110556	-1.45877	0.144629	0.322145
GEN1	462.609	-0.0223171	0.26622	-0.0838296	0.933192	0.971966
KCNS3	26.6346	0.505485	0.483029	1.04649	0.295334	0.506087
RDH14	79.5812	0.10362	0.197304	0.525181	0.599458	0.771353
LINC01376	14.0642	0.449192	0.408869	1.09862	0.271933	NA
OSR1	38.0197	0.15872	0.361574	0.43897	0.660683	0.811792
TTC32	82.4049	-0.0420806	0.225554	-0.186565	0.852001	0.930803
WDR35	1050.26	-0.180901	0.0772551	-2.3416	0.0192011	0.0806831
LAPTM4A	3618.04	-0.164597	0.086019	-1.9135	0.0556841	0.169744
SDC1	2097.31	-0.00639902	0.277023	-0.0230993	0.981571	0.996359
PUM2	4327.76	-0.0305598	0.0487116	-0.627362	0.530422	0.718113
RHOB	1296.2	-0.0619541	0.0862927	-0.717953	0.472786	0.672931
HS1BP3	1059.87	-0.00571272	0.117561	-0.0485935	0.961243	0.986528
GDF7	348.653	0.126642	0.21316	0.594117	0.552434	0.735513
LDAH	913.776	-0.203466	0.0926258	-2.19664	0.028046	0.104814
KLHL29	84.7364	0.383939	0.331798	1.15715	0.247213	0.451738
ATAD2B	1059.7	-0.253624	0.0870104	-2.91487	0.00355833	0.0237008
UBXN2A	679.66	-0.12643	0.0834629	-1.5148	0.129823	0.299602
WDCP	443.222	0.271358	0.103662	2.61772	0.00885204	0.0463123
FKBP1B	286.061	0.334459	0.262965	1.27188	0.203417	0.401555
SF3B6	1505.62	-0.228641	0.0974888	-2.34531	0.0190113	0.0801295
FAM228B	89.0426	0.177063	0.20287	0.872793	0.382776	0.595037
TP53I3	1741.89	-0.013901	0.110676	-0.125601	0.900048	0.954678
PFN4	31.0687	0.380596	0.360099	1.05692	0.290548	0.500844
ITSN2	932.438	-0.0206993	0.0852525	-0.2428	0.808161	0.905053
NCOA1	2591.21	-0.151917	0.0994534	-1.52752	0.126633	0.294556
PTRHD1	663.77	-0.0163271	0.103509	-0.157737	0.874664	0.941831
CENPO	1135.51	-0.0330926	0.218971	-0.151128	0.879875	0.944129
ADCY3	1638.42	0.208015	0.0735206	2.82934	0.00466436	0.0292457
DNAJC27	258.292	0.170183	0.133578	1.27403	0.202651	0.40074
DNAJC27-AS1	55.4166	0.188363	0.278375	0.676652	0.498627	0.694681
EFR3B	928.744	0.20479	0.130355	1.57102	0.116179	0.277924
DNMT3A	1947.09	0.155732	0.0603731	2.5795	0.00989439	0.0502493
DTNB	472.371	0.0648702	0.116589	0.556399	0.577938	0.755059
ASXL2	2399.48	-0.0642767	0.0805986	-0.797491	0.425166	0.630965
KIF3C	920.929	0.20626	0.091865	2.24525	0.0247522	0.0968249
RAB10	5062.77	-0.3725	0.0970614	-3.83778	0.000124151	0.0018823
GAREM2	195.157	0.0390073	0.158628	0.245905	0.805756	0.903765
HADHA	8313.03	0.0675062	0.0845757	0.798175	0.424769	0.630714
HADHB	2722.61	-0.0526116	0.0979678	-0.53703	0.591247	0.765711
SELENOI	1569.54	-0.267199	0.100659	-2.65451	0.00794241	0.0427849
SLC35F6	1356.84	-0.404024	0.108218	-3.73343	0.000188889	0.00260633
CENPA	566.949	-0.271351	0.367008	-0.73936	0.459688	0.661859
DPYSL5	1161.84	0.232923	0.340887	0.683284	0.494428	0.690389
MAPRE3	527.018	-0.100512	0.110246	-0.911711	0.361921	0.574647
TMEM214	2050.33	-0.29827	0.0683822	-4.3618	1.28995e-05	0.000318066
AGBL5	748.671	-0.107999	0.101776	-1.06114	0.288625	0.498935
OST4	1946.17	-0.082174	0.0850702	-0.965955	0.334067	0.548061
KHK	215.1	0.0695054	0.161955	0.429164	0.667804	0.816763
CGREF1	596.078	0.330558	0.151945	2.17551	0.0295921	0.108617
PREB	1316.06	-0.0547908	0.0590386	-0.928051	0.353381	0.565705
SLC5A6	1032.93	0.245515	0.116016	2.11622	0.0343264	0.12006
ATRAID	2339.47	-0.0773376	0.0887026	-0.871876	0.383276	0.595345
CAD	4651.3	0.23934	0.0754896	3.1705	0.00152178	0.0124453
SLC30A3	28.5832	0.786494	0.668475	1.17655	0.239376	0.443018
UCN	42.6079	0.88984	0.353639	2.51624	0.0118615	0.0572836
MPV17	1098.9	0.165966	0.074962	2.214	0.0268288	0.101468
GTF3C2	2001.29	0.127595	0.0556321	2.29355	0.0218161	0.0882613
EIF2B4	1211.13	0.0518284	0.0730619	0.709377	0.47809	0.676784
SNX17	3008.53	-0.25136	0.0783651	-3.20755	0.00133872	0.0113578
ZNF513	743.308	0.148309	0.0788911	1.87992	0.060119	0.178796
PPM1G	3295	0.0813213	0.112563	0.722453	0.470016	0.670439
NRBP1	3436.24	-0.145287	0.0616932	-2.35499	0.0185233	0.0786485
KRTCAP3	63.5985	0.793296	0.433285	1.83089	0.0671172	0.192816
IFT172	455.317	0.155434	0.157752	0.9853	0.324477	0.537564
FNDC4	238.668	-0.474834	0.221468	-2.14403	0.0320303	0.114442
ZNF512	2868.42	0.0212512	0.0698235	0.304355	0.760857	0.875099
CCDC121	304.323	0.0390322	0.104271	0.374334	0.708156	0.842831
GPN1	1256.66	-0.201245	0.0723058	-2.78325	0.00538177	0.0324315
SUPT7L	1204.73	0.0131469	0.0834262	0.157587	0.874782	0.941848
SLC4A1AP	906.727	-0.0530023	0.0772277	-0.686311	0.492517	0.689154
MRPL33	598.969	0.020341	0.100779	0.201839	0.840043	0.923412
RBKS	16.6279	-0.178132	0.397721	-0.447881	0.654239	NA
BABAM2	648.39	-0.225992	0.0929174	-2.43219	0.015008	0.0676094
FOSL2	1948.13	0.013291	0.152874	0.0869405	0.930719	0.971001
PPP1CB	5025.23	-0.367815	0.0773759	-4.7536	1.99822e-06	7.02372e-05
TRMT61B	383.108	0.0835688	0.105479	0.792277	0.428199	0.634104
WDR43	1525.16	-0.2266	0.107673	-2.10452	0.0353328	0.122525
CLIP4	803.081	0.190913	0.115914	1.64703	0.0995517	0.25096
ALK	49.8133	-0.0934857	0.286655	-0.326126	0.744329	0.86494
YPEL5	1577.47	-0.0194724	0.099553	-0.195598	0.844925	0.926284
LBH	187.834	-0.633959	0.741146	-0.855376	0.392343	0.602902
LCLAT1	526.545	-0.271447	0.1228	-2.21049	0.0270713	0.102087
EHD3	528.843	-0.412039	0.137808	-2.98994	0.00279033	0.0196233
MEMO1	575.724	-0.168518	0.0881549	-1.91161	0.0559257	0.17003
DPY30	702.081	0.141956	0.106173	1.33702	0.181215	0.372739
SPAST	1548.89	-0.16824	0.0642895	-2.61691	0.00887294	0.0463689
SLC30A6	1147.89	-0.0284847	0.0878193	-0.324355	0.745669	0.865696
YIPF4	912.461	-0.422399	0.0963868	-4.38234	1.17414e-05	0.000296476
BIRC6	3600.49	0.0659662	0.0762495	0.865136	0.386964	0.598583
TTC27	411.434	0.0850097	0.101823	0.834878	0.403787	0.612061
LTBP1	306.818	-0.0189919	0.203053	-0.093532	0.925481	0.968316
FAM98A	1219.72	-0.134256	0.0880846	-1.52417	0.127465	0.295792
LOC100288911	62.2929	-0.350493	0.366984	-0.955063	0.339546	0.553071
CRIM1	1139.64	-0.699812	0.175747	-3.98193	6.83567e-05	0.0011906
FEZ2	1480.83	-0.354479	0.145183	-2.4416	0.0146225	0.0664361
STRN	1274.65	-0.000403282	0.104919	-0.00384376	0.996933	1
HEATR5B	1508.31	0.174733	0.0992437	1.76065	0.0782981	0.213642
GPATCH11	895.388	-0.171415	0.0898324	-1.90816	0.0563703	0.170871
EIF2AK2	1766.53	-0.398914	0.0815217	-4.89334	9.91368e-07	3.92343e-05
CEBPZOS	1469.58	-0.249295	0.0769008	-3.24177	0.00118789	0.0104481
CEBPZ	1388.38	0.0696445	0.0892051	0.780723	0.434965	0.639598
NDUFAF7	569.057	0.252979	0.0887055	2.8519	0.00434588	0.027636
PRKD3	981.797	-0.145341	0.151467	-0.959553	0.33728	0.551173
CDC42EP3	3271.43	-0.416258	0.118868	-3.50185	0.000462047	0.00517582
RMDN2	46.0245	-0.236883	0.27117	-0.873559	0.382359	0.594627
CYP1B1	29.7132	0.610386	0.338128	1.80519	0.0710446	0.20021
ATL2	1408.62	0.0557676	0.0630168	0.884964	0.376176	0.588577
HNRNPLL	1383.45	-0.293049	0.0760531	-3.85322	0.000116577	0.00180487
GALM	239.232	0.0404154	0.177166	0.228122	0.819551	0.911918
SRSF7	3480.81	0.042852	0.103102	0.415627	0.677683	0.822726
GEMIN6	253.042	0.159986	0.130417	1.22673	0.219926	0.420156
DHX57	1013.46	-0.00251808	0.0742603	-0.0339088	0.97295	0.991909
MORN2	246.09	-0.197518	0.139493	-1.41597	0.156784	0.339313
SOS1	2128.15	0.0185058	0.0613874	0.30146	0.763064	0.876898
MAP4K3	1065.09	0.0918472	0.0727852	1.26189	0.206987	0.405053
LOC728730	104.604	-0.0145482	0.180442	-0.0806254	0.93574	0.97288
TMEM178A	115.104	0.504254	0.196524	2.56586	0.010292	0.0519184
THUMPD2	439.61	0.305434	0.093641	3.26176	0.00110725	0.00990499
SLC8A1	19.1704	0.185809	0.34042	0.545822	0.585188	NA
PKDCC	124.822	-0.442636	0.18047	-2.45268	0.0141794	0.0649574
EML4	1138.52	0.0455357	0.0971208	0.468856	0.639172	0.798425
COX7A2L	2564.21	-0.13346	0.102673	-1.29986	0.19365	0.389499
KCNG3	43.0249	-0.639136	0.449564	-1.42168	0.155119	0.337296
MTA3	1561.98	0.162748	0.0743888	2.18781	0.0286835	0.106242
OXER1	16.9619	0.305895	0.463164	0.660448	0.508967	NA
HAAO	68.5795	0.161724	0.224854	0.719238	0.471994	0.672428
ZFP36L2	6299.17	0.0346122	0.0788031	0.439224	0.660499	0.811783
LINC01126	51.4634	0.757295	0.362118	2.09129	0.0365016	0.125195
THADA	788.978	0.0459583	0.0865431	0.531044	0.595388	0.768839
PLEKHH2	99.6133	-0.302858	0.164957	-1.83598	0.0663604	0.191483
DYNC2LI1	399.333	-0.0225401	0.124573	-0.180939	0.856416	0.933019
LRPPRC	5472.93	0.0796955	0.0619664	1.28611	0.198406	0.395345
PPM1B	2436.7	-0.201955	0.0907749	-2.22478	0.0260957	0.0999159
PREPL	6254.63	-0.206404	0.10914	-1.89118	0.0586006	0.175687
CAMKMT	419.62	-0.0843957	0.1281	-0.658826	0.510008	0.70386
LINC01833	146.525	-0.159546	0.239772	-0.665407	0.50579	0.699583
SIX3	45.3783	0.140383	0.292926	0.479246	0.631764	0.79328
SRBD1	585.162	-0.268441	0.110291	-2.43392	0.0149362	0.0674273
PRKCE	580.32	0.0731378	0.104375	0.700722	0.483477	0.681336
EPAS1	83.0958	-0.0257732	0.301541	-0.0854717	0.931886	0.971301
ATP6V1E2	117.555	-0.497048	0.198715	-2.50131	0.0123736	0.0589323
RHOQ	1464.51	-0.939334	0.146037	-6.43217	1.25792e-10	1.82888e-08
PIGF	500.226	0.0531519	0.10319	0.51509	0.60649	0.777289
CRIPT	421.737	0.0642918	0.0954902	0.673282	0.500768	0.696046
SOCS5	1080.9	-0.0183197	0.105921	-0.172957	0.862686	0.935863
LINC01119	13.6191	0.0515025	0.608892	0.0845839	0.932592	NA
MCFD2	3720.4	-0.476664	0.0832379	-5.72652	1.0251e-08	8.32861e-07
TTC7A	1031.39	0.363553	0.0917858	3.96088	7.46733e-05	0.00127175
CALM2	8172.29	-0.0776051	0.117245	-0.661907	0.508031	0.701903
MSH2	1535.14	0.0703674	0.161766	0.434995	0.663566	0.814103
KCNK12	169.989	0.169796	0.184567	0.919968	0.35759	0.569603
MSH6	2795.34	0.237622	0.0819723	2.89881	0.00374586	0.0246841
FBXO11	5089.56	-0.121562	0.0773792	-1.57099	0.116184	0.277924
FOXN2	777.979	0.10393	0.097353	1.06755	0.285722	0.495573
PPP1R21	794.108	0.0853981	0.0762591	1.11984	0.262781	0.47039
STON1	231.142	0.798422	0.220549	3.62016	0.00029442	0.00371712
NRXN1	154.243	-0.216121	0.273893	-0.78907	0.430071	0.635785
CHAC2	68.6838	-0.545708	0.2572	-2.12173	0.0338604	0.119002
ERLEC1	1667.23	-0.30699	0.112402	-2.73118	0.00631089	0.0363798
GPR75	29.6118	0.0915766	0.392175	0.233509	0.815366	0.909386
PSME4	1910.11	-0.15601	0.0856279	-1.82196	0.0684616	0.195249
ACYP2	189.644	-0.580061	0.165609	-3.5026	0.000460745	0.00516963
SPTBN1	8035.84	0.0543343	0.0721524	0.75305	0.45142	0.655078
EML6	688.784	0.451891	0.144499	3.12729	0.00176424	0.0139244
RTN4	12557.3	-0.180099	0.0503058	-3.58009	0.00034348	0.00419094
CLHC1	221.544	0.0345685	0.165482	0.208896	0.834529	0.921328
RPS27A	12615.8	0.21427	0.0791575	2.70689	0.00679175	0.0382732
MTIF2	851.175	0.0657962	0.0893239	0.736602	0.461364	0.66336
PRORSD1P	25.0276	0.490951	0.312287	1.57211	0.115924	0.277496
CCDC88A	7848.29	0.0896082	0.0921869	0.972028	0.331037	0.544708
CFAP36	833.944	0.0642532	0.10028	0.640737	0.521694	0.711457
PPP4R3B	4152.59	-0.0932532	0.0580719	-1.60582	0.108313	0.265911
PNPT1	905.161	-0.00975731	0.0759134	-0.128532	0.897728	0.953728
EFEMP1	187.882	0.24861	0.338353	0.734763	0.462484	0.664291
MIR217HG	26.7166	0.476539	0.374487	1.27251	0.203192	0.401271
CCDC85A	16.6694	0.500243	0.526788	0.949611	0.34231	NA
VRK2	72.2067	-0.182474	0.178488	-1.02233	0.306625	0.517877
FANCL	566.19	-0.124816	0.0892416	-1.39863	0.161924	0.346797
BCL11A	96.1072	-0.0341587	0.284502	-0.120065	0.904432	0.956656
PAPOLG	691.666	-0.119719	0.0914544	-1.30906	0.190513	0.385379
REL	235.893	0.183286	0.130833	1.40092	0.161239	0.345865
PUS10	170.319	-0.000636039	0.165333	-0.00384701	0.996931	1
PEX13	1052.76	-0.156225	0.0932365	-1.67558	0.0938211	0.241224
KIAA1841	289.63	-0.0773103	0.180233	-0.428947	0.667962	0.8168
LOC339803	321.299	-0.0932927	0.1179	-0.791288	0.428776	0.634627
C2orf74	179.234	-0.190649	0.156696	-1.21668	0.223728	0.424876
AHSA2P	1633.2	0.423882	0.214483	1.9763	0.0481209	0.153498
USP34	6226.92	-0.0179807	0.0654998	-0.274514	0.783689	0.889499
XPO1	8723.83	0.096633	0.072017	1.34181	0.179658	0.370308
FAM161A	370.323	0.324908	0.145122	2.23886	0.0251651	0.0979087
CCT4	5332.2	-0.0676712	0.0781364	-0.866065	0.386455	0.598197
COMMD1	373.616	-0.0210673	0.106606	-0.197618	0.843344	0.925127
B3GNT2	403.617	0.246917	0.125771	1.96322	0.0496201	0.156903
TMEM17	81.6402	-0.295181	0.199019	-1.48318	0.138027	0.311915
EHBP1	1382.89	0.0720315	0.0603317	1.19393	0.232507	0.43514
OTX1	151.255	0.396512	0.459852	0.86226	0.388545	0.599752
WDPCP	230.428	0.25953	0.138935	1.868	0.0617621	0.181884
MDH1	2991.72	-0.00630193	0.103723	-0.0607574	0.951552	0.981835
UGP2	10717.9	-0.30614	0.121426	-2.52121	0.0116951	0.0567776
VPS54	2007.7	-0.0260255	0.0839761	-0.309915	0.756625	0.87233
PELI1	4929.07	-0.20518	0.135017	-1.51966	0.128596	0.297664
LOC100507006	88.3397	0.279435	0.282673	0.988547	0.322885	0.535858
LGALSL	823.764	0.00911734	0.106724	0.0854294	0.93192	0.971301
AFTPH	1101.83	0.0248222	0.0730622	0.33974	0.734052	0.859138
SERTAD2	1026.36	0.0532942	0.107169	0.497292	0.618983	0.78644
SLC1A4	2505.12	-1.37958	0.152835	-9.02661	1.7707e-19	1.74693e-16
CEP68	1742.44	0.0214295	0.0620404	0.345411	0.729785	0.856688
RAB1A	3928.23	-0.191689	0.0840271	-2.28127	0.0225323	0.0904963
ACTR2	8033.1	-0.300292	0.069693	-4.30879	1.64151e-05	0.00038105
SPRED2	1553.74	-0.189716	0.130758	-1.45089	0.14681	0.325373
MEIS1	389.708	0.34444	0.189654	1.81615	0.0693477	0.197206
ETAA1	587.21	0.187089	0.099368	1.88278	0.0597295	0.177916
C1D	366.412	-0.339529	0.138401	-2.45323	0.0141581	0.0649026
WDR92	307.628	-0.255202	0.124985	-2.04186	0.0411652	0.136775
PNO1	601.64	-0.389323	0.132323	-2.94222	0.00325863	0.0222703
PPP3R1	1453.62	-0.115366	0.0841615	-1.37077	0.170447	0.357891
CNRIP1	133.395	0.00837107	0.137146	0.0610378	0.951329	0.98176
FBXO48	31.9027	-0.335331	0.339502	-0.987714	0.323293	0.536149
APLF	46.9545	-1.67078	0.419372	-3.98402	6.77605e-05	0.0011817
ANTXR1	1298.08	-0.479012	0.107424	-4.45906	8.23187e-06	0.00021992
GFPT1	2492.95	-0.200067	0.078623	-2.54464	0.010939	0.0542903
NFU1	649.369	-0.313662	0.114763	-2.73313	0.0062736	0.0362095
AAK1	1310.19	-0.233629	0.0904668	-2.58249	0.00980911	0.0500493
ANXA4	300.557	0.0545833	0.124451	0.438594	0.660955	0.812054
GMCL1	1280.33	-0.151627	0.0737469	-2.05605	0.0397777	0.133481
SNRNP27	978.429	-0.0381487	0.0976995	-0.39047	0.696189	0.834629
MXD1	364.536	-0.196736	0.141098	-1.39432	0.16322	0.348547
ASPRV1	34.6839	0.157132	0.278183	0.56485	0.572176	0.749942
PCBP1-AS1	135.876	-0.27926	0.153149	-1.82345	0.0682356	0.194806
PCBP1	7956.94	0.0332508	0.0716767	0.4639	0.64272	0.800617
LINC01816	28.9814	0.243731	0.329227	0.740313	0.45911	0.661165
C2orf42	334.131	-0.227293	0.118336	-1.92074	0.0547647	0.167905
TIA1	4366.25	0.0953418	0.0891959	1.0689	0.285113	0.49497
PCYOX1	4525.63	0.0928519	0.0795126	1.16776	0.242902	0.447031
SNRPG	1340.51	-0.0621609	0.146961	-0.422977	0.672312	0.819375
FAM136A	1545.15	-0.0403484	0.0816432	-0.494205	0.621162	0.787759
TGFA	147.683	-2.53235	1.48131	-1.70953	0.0873521	0.229942
ADD2	1258.35	0.47853	0.171148	2.796	0.00517399	0.0315232
CLEC4F	53.7048	-0.0205609	0.392851	-0.0523376	0.95826	0.985441
CD207	48.8667	0.250308	0.319875	0.78252	0.433909	0.638861
VAX2	238.444	0.0580034	0.139379	0.416155	0.677297	0.822454
ATP6V1B1	182.177	0.178943	0.215134	0.831774	0.405537	0.613704
ATP6V1B1-AS1	34.6948	-0.00338957	0.27771	-0.0122054	0.990262	1
TEX261	2097.52	-0.530096	0.130583	-4.05946	4.9187e-05	0.000909478
NAGK	859.469	0.117232	0.0729868	1.60621	0.108228	0.265749
MCEE	130.928	-0.0634799	0.17675	-0.35915	0.719483	0.850288
MPHOSPH10	859.22	-0.186614	0.0834331	-2.2367	0.0253062	0.0980796
PAIP2B	499.173	0.0420914	0.184884	0.227664	0.819907	0.912168
ZNF638	4558.03	-0.0403224	0.069199	-0.582702	0.560094	0.741353
CYP26B1	121.02	0.235212	0.471317	0.499053	0.617742	0.785369
EXOC6B	1591.54	-0.199889	0.085877	-2.32763	0.019932	0.0826976
SPR	479.213	0.239814	0.14882	1.61144	0.107084	0.263504
EMX1	40.762	0.826312	1.68765	0.489622	0.624401	0.789403
SFXN5	1742.95	-0.382588	0.161337	-2.37136	0.017723	0.076306
RAB11FIP5	1134.84	-0.0538255	0.0826044	-0.651606	0.514655	0.706324
SMYD5	718.192	0.0487778	0.093713	0.520501	0.602714	0.773886
PRADC1	592.841	-0.0438622	0.146881	-0.298625	0.765226	0.878141
CCT7	6900.89	0.0179836	0.0751284	0.239372	0.810817	0.906509
FBXO41	472.81	0.654803	0.172617	3.79338	0.000148613	0.00214263
ALMS1	1652.65	0.109664	0.115898	0.946205	0.344044	0.558233
ALMS1-IT1	26.7132	0.370651	0.377698	0.981343	0.326423	0.53956
TPRKB	407.807	0.19821	0.119141	1.66366	0.0961801	0.245507
DUSP11	463.265	-0.0771232	0.0948898	-0.812766	0.416352	0.622838
STAMBP	1486.1	-0.0116427	0.060707	-0.191786	0.84791	0.92822
DGUOK	1001.85	0.136535	0.0977553	1.3967	0.162505	0.347663
TET3	1403.37	-0.0169827	0.126675	-0.134065	0.893351	0.951861
BOLA3	274.597	-0.192518	0.157167	-1.22493	0.220603	0.421259
BOLA3-AS1	551.074	0.0627678	0.131673	0.476695	0.633579	0.79439
MOB1A	4254.32	-0.180523	0.0714842	-2.52536	0.0115581	0.0563363
MTHFD2	5472.49	-1.54464	0.261154	-5.91467	3.32534e-09	3.09326e-07
SLC4A5	79.4096	1.05798	0.318543	3.32132	0.000895942	0.00844872
DCTN1	6600.18	0.0369026	0.05751	0.641672	0.521086	0.711049
C2orf81	294.382	0.345965	0.124458	2.77978	0.00543966	0.032709
WDR54	621.739	0.321939	0.137581	2.34	0.0192838	0.0809087
RTKN	2063.11	0.325527	0.0646327	5.03657	4.73944e-07	2.09141e-05
WBP1	146.604	0.495911	0.243301	2.03826	0.0415236	0.13747
MOGS	2769.51	0.298817	0.112563	2.65466	0.00793885	0.0427825
MRPL53	800.317	0.0729995	0.102387	0.712978	0.475859	0.675531
CCDC142	509.664	0.175852	0.112233	1.56685	0.11715	0.279412
TTC31	805.883	0.211309	0.0767954	2.75158	0.00593085	0.0348138
LBX2-AS1	20.0276	1.46355	0.514518	2.84451	0.00444793	NA
PCGF1	296.079	-0.093423	0.135535	-0.689292	0.49064	0.687489
TLX2	50.5237	2.712	1.40374	1.93199	0.053361	0.164956
DQX1	37.2999	0.239525	0.344556	0.69517	0.486949	0.683857
AUP1	2583.91	0.162779	0.0774167	2.10263	0.0354982	0.122821
HTRA2	639.63	0.137334	0.095734	1.43453	0.15142	0.332552
LOXL3	511.398	0.377315	0.200744	1.87958	0.0601654	0.178809
DOK1	386.696	0.1249	0.120233	1.03881	0.298892	0.510045
SEMA4F	1093.31	-0.104827	0.0805128	-1.302	0.192918	0.388536
HK2	462.346	-0.257892	0.194502	-1.32591	0.184871	0.377672
POLE4	409.287	-0.383862	0.13976	-2.74658	0.00602207	0.0351848
TACR1	88.4682	1.28123	1.03903	1.2331	0.21754	0.41714
MRPL19	1611.85	-0.129476	0.0660824	-1.9593	0.0500771	0.158023
GCFC2	1126.24	0.00961912	0.0761537	0.126312	0.899485	0.954543
REG1A	50.915	0	1.94871	0	1	1
CTNNA2	289.542	-0.0543824	0.117489	-0.462872	0.643456	0.800955
SUCLG1	1209.81	-0.186459	0.0847972	-2.19888	0.0278865	0.104523
DNAH6	55.0255	0.422645	0.334186	1.2647	0.205979	0.404065
TRABD2A	21.6715	0.151211	0.919078	0.164524	0.869318	0.939309
TMSB10	14150.1	-0.11355	0.125301	-0.906218	0.364821	0.577437
KCMF1	1865.08	-0.234723	0.0757009	-3.10067	0.00193086	0.0148925
TCF7L1	1693.73	-0.0772142	0.126255	-0.611574	0.54082	0.726211
TGOLN2	7778.42	-0.138691	0.0732283	-1.89395	0.058231	0.174955
RETSAT	1819.73	-0.0481467	0.0676814	-0.711372	0.476854	0.675843
ELMOD3	408.631	0.0218247	0.107569	0.20289	0.839221	0.922729
CAPG	16.2481	-1.02861	0.435088	-2.36414	0.0180721	NA
SH2D6	57.4753	0.085719	0.289022	0.296583	0.766785	0.878907
PARTICL	60.5753	-0.00907196	0.252439	-0.0359372	0.971332	0.991478
MAT2A	10593.6	0.0767097	0.123144	0.622928	0.533332	0.720609
GGCX	2387.24	0.115966	0.0807102	1.43682	0.15077	0.331493
RNF181	603.089	-0.136934	0.0975736	-1.40339	0.160501	0.344818
TMEM150A	293.99	0.453783	0.132935	3.41356	0.0006412	0.00656992
USP39	1509.94	-0.00909266	0.0960953	-0.0946213	0.924616	0.967704
C2orf68	934.981	0.0294618	0.0785539	0.375052	0.707622	0.842341
ATOH8	1825.48	0.531217	0.125474	4.23369	2.29891e-05	0.000492287
LOC284950	33.7034	0.282867	0.313716	0.901668	0.367233	0.579622
ST3GAL5	182.194	0.308736	0.149106	2.07058	0.0383977	0.129924
POLR1A	2815.99	-0.0335678	0.0975673	-0.344048	0.730811	0.857056
PTCD3	2844.76	0.00911932	0.0703356	0.129654	0.89684	0.953232
IMMT	2441.92	-0.222706	0.0799075	-2.78705	0.005319	0.0321655
MRPL35	939.309	-0.200628	0.0807146	-2.48564	0.0129318	0.0610557
REEP1	105.13	-0.0054281	0.242759	-0.02236	0.982161	0.996648
KDM3A	1473.87	-0.170567	0.0716217	-2.3815	0.0172423	0.0746086
CHMP3	27.2941	0.149703	0.376687	0.39742	0.691058	0.8312
RNF103	1044.92	-0.100118	0.075358	-1.32857	0.18399	0.376518
RMND5A	2192.02	-0.380434	0.0930886	-4.0868	4.37367e-05	0.00082639
CD8A	14.4756	0.404251	0.57309	0.705387	0.480569	NA
RGPD1	8.9172	0	1.73599	0	1	NA
LOC285074	305.21	0.182286	0.134596	1.35432	0.175636	0.36448
CYTOR	372.355	-0.0676459	0.137009	-0.493733	0.621495	0.788019
KRCC1	430.177	-0.371484	0.147253	-2.52276	0.0116439	0.0566323
THNSL2	364.872	0.0288262	0.139959	0.205962	0.83682	0.921998
EIF2AK3	1036.52	0.0614582	0.0788992	0.778946	0.436012	0.640863
LOC101928403	26.5633	-0.358707	0.395205	-0.907647	0.364065	0.576592
RPIA	640.88	-0.0104584	0.0806823	-0.129624	0.896864	0.953232
ANKRD36BP2	118.996	0.30692	0.259081	1.18465	0.236157	0.43924
LSP1P4	175.219	-0.0392862	0.147423	-0.266485	0.789865	0.893279
FAM95A	88.0901	0.228334	0.287514	0.794166	0.427099	0.632881
ANKRD20A8P	128.315	0.375854	0.201602	1.86433	0.0622754	0.182902
MAL	34.1888	0.175828	0.263913	0.666237	0.50526	0.699455
MRPS5	1458.31	0.269993	0.0699959	3.85727	0.000114659	0.0017814
ZNF514	758.304	0.258341	0.14188	1.82084	0.0686317	0.195653
ZNF2	278.717	0.0800956	0.107195	0.747195	0.454946	0.65747
PROM2	58.3484	0.216362	0.309682	0.698659	0.484765	0.681997
KCNIP3	104.534	0.130121	0.21181	0.614331	0.538997	0.725032
FAHD2A	529.114	0.292033	0.101704	2.87141	0.00408651	0.0263999
TRIM43B	50.3187	-1.09728	1.67686	-0.654365	0.512877	0.705352
TRIM43	41.7506	0	1.68649	0	1	1
LINC00342	363.839	0.386531	0.356957	1.08285	0.278875	0.488437
ANKRD36C	419.093	0.260631	0.215086	1.21175	0.225608	0.427272
FAHD2CP	138.395	0.0759992	0.203696	0.373102	0.709073	0.843181
ADRA2B	16.9189	0.458703	0.402984	1.13827	0.255009	NA
DUSP2	15.6881	-0.156515	0.619708	-0.252563	0.800606	NA
STARD7	4222.14	-0.0625644	0.079698	-0.785018	0.432443	0.638267
STARD7-AS1	78.4581	0.000872788	0.225356	0.00387294	0.99691	1
TMEM127	1835.7	-0.288881	0.0945372	-3.05574	0.00224504	0.0165555
CIAO1	2213.82	0.0163807	0.0589132	0.278049	0.780975	0.887439
SNRNP200	11083.4	0.107558	0.05662	1.89965	0.0574789	0.173492
ITPRIPL1	157.29	0.412044	0.155643	2.64737	0.00811202	0.0435063
NCAPH	1250.06	-0.218184	0.324249	-0.672889	0.501018	0.696183
NEURL3	16.5261	-0.204334	0.431409	-0.473644	0.635754	NA
ARID5A	217.697	0.135258	0.200374	0.67503	0.499657	0.695061
KANSL3	2413.33	0.0859289	0.0602246	1.42681	0.153635	0.335231
FER1L5	63.9672	0.161134	0.382619	0.421134	0.673658	0.8204
LMAN2L	930.064	-0.120693	0.0934224	-1.2919	0.196391	0.392924
CNNM4	1597.49	0.253887	0.106606	2.38154	0.0172404	0.0746086
CNNM3	1911	0.114704	0.0855056	1.34147	0.179766	0.370477
ANKRD23	226.587	0.388465	0.226793	1.71286	0.086738	0.228893
ANKRD39	241.931	0.229968	0.142683	1.61174	0.107018	0.263434
SEMA4C	1752.29	0.230335	0.0905114	2.54482	0.0109334	0.0542821
FAHD2B	344.919	0.139941	0.166683	0.83956	0.401155	0.609879
ANKRD36	477.056	0.268964	0.202076	1.33101	0.183187	0.375469
ANKRD36B	221.358	0.413553	0.159311	2.59589	0.00943472	0.048624
COX5B	1764.21	-0.208619	0.0857435	-2.43306	0.0149718	0.0675217
ACTR1B	2171.02	0.238354	0.0976672	2.44047	0.0146681	0.0665778
C2orf92	38.6802	0.401376	0.347185	1.15608	0.247647	0.452147
TMEM131	3931.33	-0.0331303	0.0623436	-0.531415	0.595131	0.768579
INPP4A	946.1	0.0440982	0.0869275	0.507298	0.611946	0.781657
COA5	739.011	-0.275707	0.075354	-3.65882	0.000253375	0.00329841
UNC50	935.427	-0.224089	0.0958141	-2.33879	0.0193461	0.0811197
MGAT4A	358.375	0.141626	0.212634	0.666054	0.505377	0.699455
KIAA1211L	1595.8	-0.246716	0.351569	-0.701758	0.48283	0.680703
TSGA10	90.4256	-0.0696688	0.207414	-0.335892	0.736953	0.860494
C2orf15	35.5662	1.44215	1.20242	1.19937	0.230385	0.433075
LIPT1	173.42	0.0213153	0.127359	0.167364	0.867084	0.938571
MITD1	389.931	-0.0288853	0.0997528	-0.289568	0.772147	0.882636
MRPL30	1469.67	-0.0591464	0.0794959	-0.744018	0.456866	0.658955
LYG1	26.8011	-0.136723	0.482695	-0.283249	0.776986	0.885091
TXNDC9	508.678	-0.189602	0.131841	-1.43811	0.150403	0.330927
EIF5B	3229.14	-0.078284	0.0718582	-1.08942	0.275967	0.48515
REV1	900.257	-0.045219	0.0999005	-0.45264	0.650808	0.805102
AFF3	28.5537	0.30286	0.327967	0.923447	0.355774	0.568153
LONRF2	164.27	-0.782073	0.29797	-2.62467	0.0086734	0.0455848
CHST10	722.254	-0.290407	0.101657	-2.85674	0.00428022	0.0273317
PDCL3	529.765	-0.276158	0.133129	-2.07437	0.0380448	0.12901
NPAS2	1189.32	0.140286	0.150002	0.935229	0.34967	0.562619
RPL31	14688.3	0.241948	0.111909	2.16201	0.0306171	0.111056
TBC1D8	1258.43	0.346569	0.133804	2.59013	0.00959405	0.0492754
CNOT11	1471.07	-0.0464319	0.0684819	-0.678017	0.497761	0.693821
RNF149	746.124	-0.0702474	0.0738182	-0.951628	0.341286	0.5547
MAP4K4	9666.07	-0.102779	0.077379	-1.32825	0.184095	0.376532
IL1R1	547.167	-0.208233	0.20481	-1.01671	0.30929	0.520933
IL18R1	145.238	0.0390484	0.1905	0.204978	0.837589	0.922094
SLC9A4	195.898	-1.09728	1.67346	-0.655694	0.512021	0.704807
SLC9A2	1458.68	0.339103	0.195153	1.73763	0.0822762	0.220746
MFSD9	298.832	0.153213	0.117589	1.30296	0.192589	0.388213
TMEM182	115.995	-0.0516513	0.202018	-0.255676	0.798201	0.898806
LINC01114	206.18	-0.470543	0.252	-1.86724	0.0618685	0.182047
PANTR1	894.867	-0.420253	0.149657	-2.80811	0.00498325	0.0307545
POU3F3	5644.38	-0.154586	0.111922	-1.38119	0.167222	0.353755
LINC01159	183.514	0.0569846	0.21964	0.259445	0.795292	0.897329
MRPS9	652.831	-0.0596892	0.0798978	-0.74707	0.455022	0.65747
TGFBRAP1	1599.64	0.213123	0.0895669	2.37948	0.0173369	0.0749174
C2orf49	796.347	-0.0851513	0.0952936	-0.893567	0.371553	0.584166
FHL2	278.17	-0.289356	0.22502	-1.28591	0.198474	0.395345
NCK2	1065.19	-0.0834122	0.113169	-0.737056	0.461088	0.663045
UXS1	1001.28	-0.0595741	0.0706065	-0.843749	0.39881	0.607987
GCC2	886.652	-0.0161374	0.0996205	-0.161989	0.871314	0.940276
LIMS1	3472.7	-0.342421	0.0843033	-4.06178	4.87005e-05	0.000902887
RANBP2	5123.43	-0.170241	0.0770042	-2.21081	0.0270492	0.10205
CCDC138	343.867	0.0270847	0.133345	0.203118	0.839043	0.922672
SH3RF3	207.221	-0.105739	0.243827	-0.433665	0.664532	0.814782
SEPT10	1422.6	-0.168368	0.127514	-1.32039	0.186705	0.380124
SOWAHC	414.079	-0.106069	0.149132	-0.711247	0.476931	0.675843
NPHP1	135.657	0.0803474	0.166135	0.483627	0.628651	0.791443
MTLN	202.803	-0.250743	0.156545	-1.60173	0.109215	0.266978
BUB1	2387.15	-0.117822	0.275771	-0.427246	0.669201	0.817492
BCL2L11	2518.86	0.250556	0.0693706	3.61185	0.000304019	0.00381391
MIR4435-2HG	847.712	-0.218844	0.105439	-2.07555	0.0379352	0.128769
ANAPC1	1416.28	0.199898	0.0924024	2.16335	0.0305144	0.110758
MERTK	1782.13	0.335994	0.123866	2.71257	0.00667645	0.0378863
TMEM87B	698.935	0.293759	0.0889404	3.30288	0.000956981	0.00883544
FBLN7	818.822	-0.0776195	0.218504	-0.355231	0.722417	0.851992
ZC3H8	265.13	-0.137395	0.12673	-1.08415	0.278299	0.4878
ZC3H6	532.412	0.411504	0.18059	2.27866	0.0226871	0.0910384
TTL	2612.12	-0.391686	0.0748645	-5.23193	1.67752e-07	8.91151e-06
POLR1B	1246.89	0.0237997	0.067781	0.351126	0.725494	0.853575
CHCHD5	418.263	-0.0726999	0.0929743	-0.781935	0.434253	0.639091
SLC20A1	1947.41	0.0864293	0.123453	0.700097	0.483867	0.681538
CKAP2L	1070.57	-0.322011	0.241886	-1.33125	0.183106	0.375469
PSD4	30.2545	0.215098	0.400244	0.537418	0.590979	0.765538
CBWD2	269.515	0.163672	0.114616	1.428	0.153292	0.334694
WASH2P	503.541	0.378599	0.1135	3.33567	0.00085094	0.00815061
DDX11L2	23.4513	0.12774	0.34829	0.366764	0.713795	0.846769
RPL23AP7	177.698	0.00516021	0.148521	0.0347441	0.972284	0.991572
RABL2A	238.808	-0.118015	0.122884	-0.960376	0.336866	0.550757
SLC35F5	2461.52	0.0356729	0.0649699	0.549069	0.582958	0.759391
ACTR3-AS1	13.5696	-0.499827	0.808819	-0.617971	0.536594	NA
ACTR3	5976.37	-0.317951	0.0939711	-3.38349	0.000715695	0.00717878
DDX18	2046.02	-0.0560269	0.0726217	-0.771489	0.440417	0.645141
CCDC93	1460.58	0.0117341	0.0916156	0.128079	0.898086	0.953898
INSIG2	454.059	-0.130367	0.114037	-1.14321	0.252953	0.458683
STEAP3	416.359	0.558054	0.148315	3.76262	0.000168145	0.00236018
C2orf76	142.835	0.103541	0.163842	0.631958	0.527414	0.715634
DBI	2706.69	-0.0929342	0.169937	-0.546876	0.584464	0.760544
LOC107105282	15.6007	0.913029	0.412809	2.21175	0.0269842	NA
TMEM177	250.292	0.0995318	0.106717	0.932667	0.350992	0.563814
PTPN4	852.192	0.0284367	0.0888647	0.32	0.748968	0.867474
EPB41L5	1353.06	-0.193075	0.0979001	-1.97216	0.0485914	0.154713
TMEM185B	1421.29	-0.298624	0.0926191	-3.22421	0.00126319	0.0109113
RALB	1178.33	0.0366439	0.071534	0.512258	0.608471	0.779177
INHBB	442.325	1.68371	1.16329	1.44737	0.147794	0.32676
GLI2	5260.82	0.145996	0.0795366	1.83558	0.0664199	0.191602
CLASP1	3007.71	-0.0352773	0.0657904	-0.536207	0.591815	0.766159
NIFK-AS1	193.033	0.0238488	0.138271	0.172479	0.863061	0.936197
NIFK	1597.08	-0.0201147	0.0871762	-0.230736	0.81752	0.910832
TSN	3142.38	-0.309591	0.104448	-2.96406	0.00303611	0.0210516
GYPC	606.377	-0.597238	0.179823	-3.32126	0.000896132	0.00844872
BIN1	1005.65	0.246473	0.133928	1.84033	0.0657199	0.190258
CYP27C1	403.354	0	1.70354	0	1	1
ERCC3	1567.61	0.157968	0.0660761	2.3907	0.0168165	0.0732898
[truncated: 12,373 more rows]
