# Supplementary material for: Imaging and multi-omics datasets converge to define different neural progenitor origins for ATRT-SHH subgroups
Source: Nat Commun. 2023 Oct 20;14:6669. doi: 10.1038/s41467-023-42371-7 (PMC10589300; doi:10.1038/s41467-023-42371-7)
Supplement: Supplementary file 15 — Source Data [file 41467_2023_42371_MOESM15_ESM.zip]

Archive with 22 entries (21 files):
- Source_Data/
- Source_Data/SuppFig7.xlsx
- Source_Data/SuppFig3.xlsx
- Source_Data/SuppFig1.xlsx
- Source_Data/SuppFig10.xlsx
- Source_Data/SuppFig5.xlsx
- Source_Data/SuppFig8.xlsx
- Source_Data/Figure3.xlsx
- Source_Data/Figure2.xlsx
- Source_Data/SuppFig4.xlsx
- Source_Data/Figure6.xlsx
- Source_Data/SuppFig11.xlsx
- Source_Data/SuppFig12.xlsx
- Source_Data/SuppFig13.xlsx
- Source_Data/SuppFig6.xlsx
- Source_Data/SuppFig9.xlsx
- Source_Data/Figure7.xlsx
- Source_Data/Figure4.xlsx
- Source_Data/SuppFig2.xlsx
- Source_Data/Figure1.xlsx
- Source_Data/Figure8.xlsx
- Source_Data/Figure5.xlsx
