# Supplementary material for: Imaging and multi-omics datasets converge to define different neural progenitor origins for ATRT-SHH subgroups
Source: Nat Commun. 2023 Oct 20;14:6669. doi: 10.1038/s41467-023-42371-7 (PMC10589300; doi:10.1038/s41467-023-42371-7)
Supplement: Supplementary file 15 — Source Data [file 41467_2023_42371_MOESM15_ESM.zip › Source_Data/SuppFig7.xlsx]

## Sheet: SuppFig7_ABCD
symbol	padj	log2FoldChange
A1BG	0.624968434821472	0.205036725522502
A1BG-AS1	0.0189490001197459	-1.1656087651239
A1CF	NA	-1.47410582067723
A2M	0.135457132121035	-0.692008885152174
A2M-AS1	0.0317513034228377	1.09737525321497
A2ML1	0.434508614612716	0.837259209273853
A2MP1	0.487385455520254	-0.753367666899933
A3GALT2	0.00513844830651894	-1.65944831518193
A4GALT	6.69947770562909e-09	-2.95312779934172
A4GNT	0.15377861872699	-2.37505555029689
AA06	0.135553100034335	-5.08205206370198
AAAS	2.64997682257436e-06	1.55024067661327
AACS	0.000134632530028692	0.968498705310337
AACSP1	8.20554363657166e-06	-4.40123017615625
AADAC	0.706351214438165	-0.647936733763778
AADACL2	NA	-1.35791498379465
AADACL2-AS1	NA	-2.79464272667326
AADACL4	NA	-1.6191924844481
AADACP1	0.408478806529151	-1.16854721247631
AADAT	0.991930595331899	-0.00401007525959595
AAGAB	2.42940037086726e-11	1.11663102355715
AAK1	3.62536905487849e-21	-2.06314754139036
AAMDC	0.0873199046884499	0.834170048107949
AAMP	1.15208770354693e-15	1.50242940748396
AANAT	0.000805679865438135	-2.47045437821968
AAR2	4.3280678017548e-06	1.01858870668581
AARD	2.8805762075182e-07	3.8702157457862
AARS	0.19531478841637	0.347377175730059
AARS2	0.45021719963492	-0.196897620240866
AARSD1	0.15606306643979	-1.77638996214494
AASDH	5.53274792068847e-06	-1.02727296494672
AASDHPPT	0.0897146324385396	0.70385089650701
AASS	0.905798917147666	-0.0507210359443494
AATBC	0.975159401189522	0.0510234542552584
AATF	0.747737314029066	0.106818348225378
AATK	0.596951183451335	-0.263572616785985
ABALON	0.00800604295886745	-2.03801836045499
ABAT	0.00263888978544275	1.64191677420207
ABCA1	0.531987475633445	0.416824129978007
ABCA10	7.82805910529248e-06	-2.30918572817667
ABCA11P	0.00388624036770689	-0.679696671157348
ABCA12	0.81669583110738	-0.122645181821689
ABCA13	0.00908160414208913	2.09156996801131
ABCA17P	0.389237600215727	0.755242286151245
ABCA2	0.00336244617173065	-0.893979154180984
ABCA3	0.249650464937979	-0.414635006746338
ABCA4	0.0717814418403781	-1.33420520032694
ABCA5	0.0785474810599353	-0.838822086907692
ABCA6	1.08458138302882e-15	-3.88606455402716
ABCA7	0.929184475298022	0.0913247665825918
ABCA8	1.87675931005695e-09	-3.44735613814634
ABCA9	0.000657866227143872	-1.97982142665767
ABCA9-AS1	0.271273034086652	-2.28448155516893
ABCB1	0.00480282437679917	-1.38371570207578
ABCB10	0.100203950826861	1.03870234354874
ABCB11	0.129117352896239	-1.89333896110915
ABCB4	1.47269609961629e-26	-3.7174725492559
ABCB5	0.0936913240446419	2.31643776063584
ABCB6	0.0661884332804268	0.581137957771007
ABCB7	0.154821471506342	-0.244381247127842
ABCB8	0.87230422984905	0.0523984514259769
ABCB9	0.00193045490089318	-1.69636182579027
ABCC1	0.307781532925191	0.282089315552829
ABCC10	0.080256628681618	-0.37460319420932
ABCC11	0.00704945645635696	1.38821071513812
ABCC12	0.419795737430806	-1.25241386717385
ABCC13	0.296976604249484	-3.88058874557532
ABCC2	0.126827116044617	-0.654167309129154
ABCC3	0.0584880527749276	1.62721627766284
ABCC4	0.000467593536955223	2.29045129404141
ABCC5	0.000524466237568115	-0.814945845459845
ABCC5-AS1	0.402286809210503	-2.13831267641786
ABCC6	0.127179302517106	0.800079413713408
ABCC6P1	0.00636986867335932	2.42893719583053
ABCC6P2	0.00188373703599574	3.46206690744575
ABCC8	0.000319268073888998	-2.34529350152193
ABCC9	0.0483243572485708	1.47350095919779
ABCD1	1.45251938640071e-10	2.18500651124547
ABCD2	0.0110954821404888	-2.15285027374042
ABCD3	0.386848580474212	0.355950324954686
ABCD4	0.0166731916746401	1.13123247575608
ABCE1	0.666239501337855	0.16769737099881
ABCF1	NA	0.0406085738410648
ABCF2	0.0014733921967493	0.587016487411168
ABCF3	0.334146658374213	0.212433010475926
ABCG1	0.607284833946384	-0.290367271086067
ABCG2	0.0739774173667412	-0.800785634218035
ABCG4	0.0031185332128789	-1.57160398333315
ABCG5	0.140091514080141	-2.89022100720323
ABCG8	0.98403312710103	0.0384921180093658
ABHD1	0.172731047678045	1.1228034069374
ABHD10	2.8508825895428e-08	1.27175638864448
ABHD11	0.0410374161250535	0.614503967863434
ABHD11-AS1	0.00139969794290669	3.77336189708035
ABHD12	0.0464655177899316	0.623516401665662
ABHD12B	0.378182393462564	-1.95300203260478
ABHD13	0.0111656802689194	-0.980467122353919
ABHD14A	0.325226620971107	0.65318483094758
ABHD14B	0.0616567508003777	0.892145360130286
ABHD15	0.051112024943937	0.854319211981156
ABHD16A	NA	-2.03138414295345
ABHD16B	NA	-1.34372058029392
ABHD17A	1.36256161319447e-05	1.81892393662067
ABHD17B	0.758527422550615	-0.0984887864971805
ABHD17C	4.45529393543512e-10	1.46477841445014
ABHD18	0.00512534451638396	-0.73782285948678
ABHD2	5.21585492423008e-06	-1.52003861026681
ABHD3	0.899153315283723	-0.0541937236089042
ABHD4	0.000121694463758943	1.42334003535022
ABHD5	0.165403552341052	-0.437817842313429
ABHD6	0.55533090211222	-0.434107308305361
ABHD8	1.91192645761294e-05	1.70112808187946
ABI1	0.354583661261343	-0.343386581803003
ABI2	0.613482781905502	-0.13759969240877
ABI3	0.218898757731685	0.829103245841869
ABI3BP	0.445086516618522	-0.620125138930922
ABL1	0.000484505373599334	0.645032625336626
ABL2	3.71372224094783e-22	-1.78895360840705
ABLIM1	0.000584136870084096	-1.63914622968623
ABLIM2	0.0502608954126299	-1.09622992322259
ABLIM3	1.59969040626662e-25	-4.22178738067609
ABO	0.0389735693494731	1.4472502920697
ABR	3.45916193826727e-06	1.82717542280841
ABRA	0.332573131433781	-1.38510722068337
ABRACL	0.286483391707212	0.73410194529364
ABRAXAS1	0.821506466203496	-0.109733389341149
ABRAXAS2	0.359765148515198	0.271335137264206
ABT1	1.21586753951647e-06	0.959040777355815
ABTB1	0.969570043159441	-0.0279358891406698
ABTB2	0.549701983155866	-0.322826202352196
ACAA1	0.000207697177464096	1.07279153776815
ACAA2	8.87011407410563e-07	1.18169603399457
ACACA	4.03112725125161e-09	-1.00539102086718
ACACB	0.119137155047947	-0.6127543387072
ACAD10	0.888503468857489	0.0382340099769646
ACAD11	0.0814447640097463	-1.09749882988807
ACAD8	0.00168290214237621	0.440385158799111
ACAD9	0.578950349767741	-0.146796358731313
ACADL	9.76508078635119e-05	2.33551837355008
ACADM	0.756842973298424	0.134412765178887
ACADS	0.00981384945737501	1.09999986154675
ACADSB	0.552505247976181	-0.221369885322093
ACADVL	0.00637538704698916	1.08597968168685
ACAN	0.111359274211733	-1.5577108718619
ACAP1	0.0028664209443345	2.05465512431329
ACAP2	0.0133889694189734	-1.02067676038822
ACAP3	0.00702342884747055	-1.17628742797316
ACAT1	0.00180382876100961	0.757995644746323
ACAT2	0.00284075676760855	1.13083876374991
ACBD3	0.508320416817393	-0.30617686925634
ACBD3-AS1	NA	0.0791803463784641
ACBD4	9.6358461027996e-05	1.63324683411112
ACBD5	0.173184813002482	0.581865842407943
ACBD6	0.234868706850279	0.376626847899809
ACBD7	2.48002069232671e-16	4.04908831589906
ACBD7-DCLRE1CP1	0.668101129660289	0.648160293787246
ACCS	0.930368623335697	0.0912597497140186
ACCSL	0.0156829466717497	-2.60978782913868
ACD	0.0251845642716538	0.784043410858116
ACE	0.983404494484804	-0.0128816088913106
ACE2	0.733937251341763	-0.24431430698689
ACER1	0.17370217936345	-1.78164140624222
ACER2	4.57037538884049e-07	-2.47001053852991
ACER3	0.0437838313884705	0.484804470344972
ACHE	0.00145338401107622	-2.19305574837547
ACIN1	4.27451442626325e-05	0.822013016037372
ACKR1	7.09975956432987e-29	-4.98637753379323
ACKR2	0.546143423996833	0.291193753893836
ACKR3	0.786700757923163	0.179487488059164
ACKR4	0.686092174051263	-0.420667838804811
ACLY	0.280425278324907	-0.305231825584394
ACMSD	NA	-1.59673467737014
ACO1	0.0034386451242673	-0.575041573316717
ACO2	0.383521124282218	0.2925360403089
ACOT1	0.256892810698377	0.762075485585925
ACOT11	3.048013355678e-08	-3.14839842789174
ACOT12	0.534228063488163	0.583391863714212
ACOT13	2.24915012065172e-06	1.12116667272413
ACOT2	0.0866701674346011	0.846480014408144
ACOT4	0.978740635774167	0.0196727713885789
ACOT6	0.057942050486731	2.08991848220844
ACOT7	3.8778928067397e-05	1.63851789070462
ACOT8	0.47846142133465	0.277901592976782
ACOT9	1.88128204218993e-08	1.33325374139797
ACOX1	0.0614995392855089	0.414747977948474
ACOX2	0.0396191484976668	-2.06863550451639
ACOX3	0.28217941162724	-0.369274328448185
ACOXL	0.737155209217352	0.620753320567505
ACOXL-AS1	0.439650740095027	-0.455592257693768
ACP1	3.28569673657704e-14	1.34920507368347
ACP2	5.73139645734288e-08	1.23588214813785
ACP4	0.435483998695843	1.50315807628658
ACP5	0.10935514631148	1.41204087971141
ACP6	0.921412184333336	0.0502369726851302
ACP7	0.646962664420723	0.867498926743596
ACPP	0.648275572678405	0.583078965876285
ACR	0.775807907977808	-0.214631280457375
ACRBP	0.928522096510028	0.0336042266352075
ACRV1	0.988839130084224	0.0144969880493399
ACSBG1	0.388463680455136	-1.02497038366809
ACSBG2	3.52820575914843e-07	5.97783787048617
ACSF2	0.106264310783989	1.00022205353323
ACSF3	0.733926176921784	-0.133619774033353
ACSL1	0.0872594042122925	-0.740629604341022
ACSL3	0.575361255886835	-0.267619277795146
ACSL4	0.000188039220507892	-1.83897388307081
ACSL5	0.84672363304834	-0.123324154683691
ACSL6	4.23035435112182e-09	-3.87592900327514
ACSM1	0.0228156522400833	-1.64753256583895
ACSM2A	NA	0.514798896233369
ACSM2B	NA	-2.3761229220217
ACSM3	0.52799523441066	0.779893625871263
ACSM5	0.0202348990580347	-1.70267228722522
ACSM6	NA	-0.935199652645719
ACSS1	0.0178024881693969	1.86387012266322
ACSS2	0.253893165840204	0.561452123441845
ACSS3	0.256537593486406	-0.812727931650869
ACTA1	0.0388443728225177	-1.3261268898017
ACTA2	0.010055486812184	1.7979845919416
ACTA2-AS1	7.72362540153699e-22	-6.86172343655935
ACTB	0.372800735811501	0.237412620269642
ACTC1	5.28428403819223e-07	-3.84478075200744
ACTG1	8.25004651640395e-08	1.40035140734788
ACTG1P17	0.088401086271661	1.06034192009164
ACTG1P20	4.27457815954357e-06	-1.72929770324943
ACTG1P4	0.00310838811382527	-1.57207342819586
ACTG2	0.364292270118813	-0.906470956961603
ACTL10	0.693837106732844	0.356448221928443
ACTL6A	5.03850828013673e-06	1.3316828413977
ACTL6B	0.00018126555001486	-2.59789493993379
ACTL7B	0.362378345403477	-1.6221628804712
ACTL8	NA	-0.860349290492793
ACTN1	4.60250278326112e-06	-1.41487347850925
ACTN1-AS1	0.00179607961998408	-3.12226551527704
ACTN2	0.35754365547836	0.663319442200266
ACTN3	0.00465308114372379	2.58739831406019
ACTN4	0.539304557864595	0.170055698500613
ACTR10	0.00224167722707328	0.476181654680353
ACTR1A	0.0359361294297807	0.620272438959199
ACTR1B	0.0254389367448276	0.514324624572308
ACTR2	0.422774605160829	0.33968683914483
ACTR3	0.607732823836369	0.150810599590513
ACTR3-AS1	0.552359376176568	0.385764393398601
ACTR3B	0.878192475312077	-0.038986024333035
ACTR3C	0.0105224219786407	-1.85264796942635
ACTR5	0.0762272150157581	0.475612072389099
ACTR6	0.0205756888659199	0.785289590559753
ACTR8	6.31141526623092e-17	-1.4168720959964
ACTRT1	0.346615670691217	-2.65556866479732
ACTRT3	1.0288002876846e-06	1.70857065645009
ACVR1	0.174393054732099	-0.405142126074131
ACVR1B	0.152844994732743	-0.232877765221413
ACVR1C	0.38155859620854	0.590386973008708
ACVR2A	3.5239438832065e-06	-1.53130077330127
ACVR2B	0.00154204995292685	-1.07133139457804
ACVR2B-AS1	2.54375352827608e-05	-1.62351417220743
ACVRL1	0.89523202693281	0.0689356734237444
ACY1	0.0555793769074357	1.8751207523073
ACY3	0.778594826652238	0.551976517828572
ACYP1	1.92388596804077e-05	1.18723723087255
ACYP2	0.182031761067559	-0.330598486838246
ADA	1.58850017090217e-10	3.1626870360594
ADA2	0.869833439989751	-0.10011136077673
ADAD1	0.250949932621172	-4.21948602264969
ADAD2	0.348163276418414	0.891863557443292
ADAL	0.203275373195138	0.265723294963539
ADAM10	0.121996568322882	-0.53630892665213
ADAM11	0.0120616745393678	-1.46525263704361
ADAM12	0.110198793233975	-1.02337731397317
ADAM15	6.07402269053398e-05	1.04177670622968
ADAM17	0.394463467695488	0.273354980577204
ADAM19	5.81451488957581e-09	-2.01721561699998
ADAM1A	0.128497311166305	-0.628992215018649
ADAM2	NA	-2.1420039961657
ADAM20	6.47133457118231e-82	-5.50615574188968
ADAM20P1	5.45795880935372e-11	-2.82564462651012
ADAM21	0.614824024222815	-0.51130471164296
ADAM21P1	0.442895105308806	-1.66233885929605
ADAM22	9.36774372567906e-12	-3.4828811918192
ADAM23	6.33831307873073e-07	-1.93011057269962
ADAM28	0.0655347146704911	-1.24860699637771
ADAM29	0.884599688082307	-0.590030015700274
ADAM30	NA	-1.89095427967104
ADAM32	0.894205605290291	0.0598822926687906
ADAM33	0.206811179590258	0.786704829811814
ADAM3B	9.34136738052653e-29	-7.40275428384582
ADAM5	NA	0.260774133291754
ADAM7	NA	0
ADAM8	1.34055006292178e-05	1.71796909328378
ADAM9	0.475950282269668	0.40967629548381
ADAMDEC1	0.591110680810586	0.643224309645
ADAMTS1	0.707765901163516	-0.251182976330559
ADAMTS10	0.00671846147550307	1.16345025820686
ADAMTS12	0.0203645754795116	-2.46001774364119
ADAMTS13	0.0540720517938305	0.758967413268164
ADAMTS14	1.51195001294836e-07	-3.73482022394535
ADAMTS15	0.65144776755304	-0.324951655985831
ADAMTS16	0.640456902885771	0.557116786497163
ADAMTS17	0.147257943712188	-0.868688756876114
ADAMTS18	0.0225637647440915	-2.07086557091162
ADAMTS19	0.482705004407653	0.603560824330208
ADAMTS19-AS1	0.327475537498045	1.22670126951693
ADAMTS2	0.533966846084474	0.488749121649233
ADAMTS20	0.000559666441392754	-2.80419222320967
ADAMTS3	4.56430991582963e-06	3.37468724196846
ADAMTS4	2.84884564078023e-05	-2.58653706930619
ADAMTS5	4.06028924375841e-15	-4.03879312741826
ADAMTS6	9.29587113716918e-05	-2.12028697309475
ADAMTS7	0.916439768434819	0.0631583500302728
ADAMTS7P1	0.000122376698833902	-3.43539856114914
ADAMTS8	0.136545319543867	-1.10309487222449
ADAMTS9	0.00824459845929684	1.21372838857837
ADAMTS9-AS1	0.672406136164102	-0.80906899239618
ADAMTS9-AS2	0.0355165978109113	-1.49772362281302
ADAMTSL1	8.83725765204012e-06	2.85866406434067
ADAMTSL2	0.302912575284638	0.527496477944487
ADAMTSL3	1.05441331604099e-08	-3.78538227054546
ADAMTSL4	2.18095191411617e-06	2.96978821609998
ADAMTSL4-AS1	4.93812366143756e-27	-4.38410431449441
ADAMTSL5	0.119036207365543	1.32295051002167
ADAP1	0.0396248669034229	1.31789579163847
ADAP2	0.00192946515067633	-1.1602438595118
ADAR	0.267145987226587	0.211623589204416
ADARB1	3.33838265575335e-08	-1.96217065638096
ADARB2	5.25490277931465e-07	-3.60359490597203
ADARB2-AS1	1.53192743837136e-12	-6.62447402502121
ADAT1	0.000712848293158557	-0.753293753390612
ADAT2	0.00923346598007301	0.807242813788773
ADAT3	0.50918322378833	0.395437327604892
ADCK1	0.00166638500219156	1.19535925188568
ADCK2	0.203326439502213	0.382417692463987
ADCK5	0.106735410183652	0.784406896632218
ADCY1	6.19930515200809e-16	-3.90553681120961
ADCY10	1.50025021471379e-10	-2.38677195719109
ADCY10P1	0.000225473457013518	-1.44311945403472
ADCY2	0.0133579959544897	-1.94348496231729
ADCY3	0.00259022243601321	-0.676005183698739
ADCY4	0.391485049475414	-0.509099395405758
ADCY5	0.195358521780662	-0.783171716332952
ADCY6	0.00094291085899895	0.659958031968781
ADCY7	0.277452822193116	-0.529125750090841
ADCY8	0.00886636758252421	-2.50341667357489
ADCY9	4.1914761078146e-08	-1.42980643423547
ADCYAP1	1.33287844452697e-06	-3.61147785733799
ADCYAP1R1	0.913837094669125	0.111613117156395
ADD1	0.0239435715848472	0.271063933816687
ADD2	2.45586013874387e-12	-2.39808947234426
ADD3	0.878380051699277	-0.0851553775907312
ADD3-AS1	5.08379305232266e-05	2.44863186572553
ADGB	0.507114723050622	0.810986460598661
ADGRA1	0.00320296654495066	2.37760513134887
ADGRA1-AS1	0.00466479495567893	3.41998541042711
ADGRA2	0.600686770804383	-0.282079275360237
ADGRA3	0.299032133692466	0.29770556687579
ADGRB1	0.966660349605045	-0.0307093707588855
ADGRB2	0.22683643376508	0.722979762136935
ADGRB3	3.43398874154809e-12	-2.16671375265993
ADGRD1	0.0153906046137139	-1.3034285096041
ADGRE1	0.258567120828451	-0.945704773247877
ADGRE2	0.348326173281344	0.699303909414235
ADGRE3	0.31686503611614	-1.71659638149386
ADGRE4P	0.815429218543678	0.288635450659553
ADGRE5	0.479784404617555	-0.489183031318154
ADGRF1	0.20224469451799	1.76420392758487
ADGRF2	0.784870830780911	-0.259168518978954
ADGRF3	0.0112502179185844	-0.949445739730757
ADGRF4	0.00805840959347004	2.81218349379949
ADGRF5	3.15564339535928e-05	-1.75084811783631
ADGRG1	0.120350621943327	0.875384679020604
ADGRG2	2.56603715232707e-07	5.96354760289059
ADGRG3	0.0546591482106934	-1.25540651775073
ADGRG4	0.000226728356559506	-3.48990279285446
ADGRG5	0.068350487470982	-1.45576814806851
ADGRG6	0.276347908308998	1.05861508336782
ADGRG7	NA	-1.88222613225484
ADGRL1	4.72097143605802e-05	1.26011780908516
ADGRL2	0.268313867248783	0.647524188523595
ADGRL3	1.14340395955272e-05	-2.00767135412893
ADGRL4	0.960711926070884	-0.0306875706706897
ADGRV1	0.211448787017558	0.693142745341119
ADH1A	NA	-1.89095427427471
ADH1B	0.198275723308408	2.10039756547883
ADH1C	0.755671871007285	0.62963966105098
ADH4	NA	-0.551928555520513
ADH5	5.95776889299789e-08	1.13430095312265
ADH6	NA	-1.61919267642607
ADH7	0.727338550550269	0.783802111470449
ADHFE1	3.66477158654967e-09	2.10991132423664
ADI1	9.552658336862e-05	1.03900628237744
ADIG	4.06121348621161e-05	-4.63488839179242
ADIPOQ	NA	-1.83298532652871
ADIPOQ-AS1	NA	-2.1420039961657
ADIPOR1	0.00324156000165044	0.537717343536081
ADIPOR2	1.45795358687144e-07	1.33566001862923
ADIRF	0.106157364899831	1.35592760246602
ADK	0.714748099201172	0.129099270844759
ADM	0.0134834618381522	1.70763565674118
ADM2	0.358668879828559	-0.690043903624793
ADM5	0.0944860210068345	0.734896658853775
ADNP	0.619934054245568	-0.162751062815516
ADNP-AS1	0.00751392529267194	0.826643056023916
ADNP2	0.965957036605259	-0.012393090686723
ADO	0.883750347468919	0.0489765393137791
ADORA1	0.00683215925192136	-1.89394554254969
ADORA2A	0.902332927970283	-0.110074635913499
ADORA2A-AS1	0.0641408224308759	-3.54343047617548
ADORA2B	0.000413799883468565	1.91326455444385
ADORA3	0.22529232668628	0.946998525957663
ADPGK	1.96227683230325e-06	0.447482166884152
ADPGK-AS1	0.00212971724026962	-2.31512736416191
ADPRH	0.109837917100947	-0.759529660159908
ADPRHL1	8.92459447981632e-08	-2.67971700052921
ADPRHL2	2.32168458713439e-05	1.29989893453219
ADPRM	0.958681585620571	-0.0191087249878574
ADRA1A	3.4481349629204e-09	-5.09465752990268
ADRA1B	0.109975943045692	1.45274200300507
ADRA1D	0.708559516760229	0.349826801577683
ADRA2A	0.263860910545138	0.956685137853887
ADRA2B	0.360461800042853	-0.752192620248488
ADRA2C	8.72762333686635e-05	-2.55719292656876
ADRB1	0.00860776178029455	-2.3430169669119
ADRB2	0.00148464507486983	-2.16252196521228
ADRB3	0.168539938598433	2.16260967997391
ADRM1	0.00012041780163814	1.47165410906413
ADSL	0.409939355415676	0.333137592115158
ADSS	0.00052346036012103	1.00083568881409
ADSSL1	0.379400752862866	0.359936538554909
ADTRP	0.838600888310196	0.223658827444991
AEBP1	0.0329391748718035	-1.27436964994458
AEBP2	0.963306824959733	0.0261321138095743
AEN	0.000452147405369881	1.24284809324779
AES	0.352286127408269	0.305337524261028
AFAP1	4.88619497865739e-10	-2.68423319451461
AFAP1-AS1	0.428090346544741	-0.811118079740039
AFAP1L1	0.0100734367009646	-1.16767782277769
AFAP1L2	0.000324202582680785	-2.2476497168076
AFDN	4.87350557844314e-09	-2.03835112878638
AFDN-DT	0.903245633661867	-0.0928914747742895
AFF1	1.43793898989661e-09	-2.51717344706532
AFF1-AS1	0.989898560350836	0.00927712571828241
AFF2	1.25324261373257e-07	-2.67011503224323
AFF3	1.1121154572158e-07	-2.22037316131886
AFF4	0.000422488470323782	-1.38832194648027
AFG1L	0.000503518892389983	-0.791071757400551
AFG3L1P	0.869203316280724	0.0553934707940156
AFG3L2	0.283737560636781	0.255809943032002
AFM	NA	-2.79464272667326
AFMID	0.81374715114629	0.132496083790366
AFP	0.25338560704197	1.91957711481596
AFTPH	0.000327992652672622	-1.14573851999125
AGA	2.11008276637627e-07	1.79137065712295
AGAP1	3.41908156592233e-07	-1.76480803049904
AGAP1-IT1	1.90644504118972e-73	-6.39844156733052
AGAP11	0.0606053488002318	-1.14794484639891
AGAP12P	0.519369392363293	-0.554631044371113
AGAP2	1.11701819991182e-05	-2.58583852749585
AGAP2-AS1	0.0472310097934744	-0.997473556302562
AGAP3	0.889600335416264	0.0583569484653828
AGAP4	0.0357074732383105	0.67391485148193
AGAP5	0.416686999812907	-0.277595468816815
AGAP6	0.447009350335671	0.256046144442391
AGAP7P	0.00938152922648588	2.16343843240115
AGAP9	0.774026685563761	-0.18193453993843
AGBL1	0.00400889433398832	-3.31905933796312
AGBL2	5.69449858714596e-07	2.07966112932307
AGBL3	0.0139930350335112	-0.849994727137962
AGBL4	0.0543027454537736	-0.716031037696569
AGBL4-IT1	4.94165582880471e-17	-4.96916224747135
AGBL5	0.0015856702986426	0.777560731456049
AGBL5-AS1	0.75556431068534	0.337919004975416
AGER	0.10059914693714	1.3579869594974
AGFG1	0.000561465144522035	-1.06672478428215
AGFG2	0.0595766715688877	-0.410501190725289
AGGF1	0.276676273743475	0.315438991995399
AGK	0.0637985824688811	-0.393323724410819
AGL	0.000816162169001333	-1.28827533246633
AGMAT	0.599415342176475	0.312485024121543
AGMO	0.591881729521168	-0.958169053450031
AGO1	1.50335591953797e-29	-1.51537660558058
AGO2	1.76493332393918e-06	-1.10423809000462
AGO3	4.5648028464066e-18	-2.78602325441353
AGO4	0.00133562005477217	-0.852240268221894
AGPAT1	0.0630176610939973	2.18126771876338
AGPAT2	7.25097503062583e-10	3.71322846950248
AGPAT3	0.0047124571887086	0.590355307810401
AGPAT4	0.0022267714268261	-0.759330134548814
AGPAT4-IT1	1.01288211352392e-13	-3.028787544453
AGPAT5	0.463296094762411	-0.268735198080951
AGPS	9.29942616122404e-06	-1.36859292545257
AGR2	0.117179110346841	2.1917756673606
AGR3	NA	0.332105203328895
AGRN	1.18620518357225e-05	1.91088519296784
AGRP	0.0024346517025143	2.56651469116649
AGT	0.160548896209655	-1.39970216423225
AGTPBP1	1.29105650483555e-07	-1.65008660201109
AGTR1	0.0175248967335319	2.20656350960476
AGTR2	NA	-2.1420039961657
AGTRAP	1.34948119331543e-06	2.65056051052802
AGXT	2.12928657906125e-05	-8.77561196095085
AGXT2	0.00366008708224224	-3.91701703921616
AHCTF1	0.000102602409468834	-1.00054708440353
AHCTF1P1	0.41599216904535	-0.664340882970415
AHCY	5.49743244131111e-14	2.28152934263184
AHCYL1	0.0820698962090722	0.581693442082349
AHCYL2	0.220755278961807	0.318891445232473
AHDC1	1.22323307179778e-10	-2.16606901221285
AHI1	0.00027881055977034	-0.838879119723631
AHNAK	0.842437096984566	0.0945144300175289
AHNAK2	0.0770133946746962	-1.13455122168293
AHR	0.000143659341498117	-2.24466256742059
AHRR	0.669427340496488	0.299775930906358
AHSA1	4.17547799121524e-09	1.36996472507318
AHSA2P	0.448140295100147	0.309173033797462
AHSG	0.0186062064135683	1.96735564895779
AHSP	0.559637608973822	1.05262017547277
AICDA	0.436867338687378	1.50081765833459
AIDA	0.286525072476915	0.482031894628968
AIF1	0.520046820155158	1.27166987305975
AIF1L	0.317318050089677	0.555048551978345
AIFM1	0.421687086600341	0.299821533990868
AIFM2	0.0989170490772876	0.861420546464922
AIFM3	0.0639813252234996	-1.39094815541741
AIG1	0.630325405362595	-0.163031519159419
AIM2	2.57173804687328e-06	-3.56249916731826
AIMP1	6.89170310411335e-11	1.07787519905701
AIMP2	3.81103446366556e-06	1.30015071375357
AIP	5.29034348022128e-06	1.84649060304393
AIPL1	0.0395558151319572	2.45993847617574
AIRE	0.512894003705945	-0.582651941278128
AIRN	NA	-1.89095417328916
AJAP1	0.225975650511683	0.962867916794241
AJM1	0.0708941599328331	-1.21290410339548
AJUBA	3.0655387037559e-05	1.45395229386038
AK1	8.07553046541402e-05	2.17832370561228
AK2	0.146840628894111	0.224645929527201
AK3	0.134569308316898	0.411046895568485
AK4	0.999874161525282	-0.000190424522432007
AK5	8.8197417295061e-06	-2.23973665798573
AK6	1.24890773124937e-09	1.29034853831471
AK7	3.8959872711083e-07	2.68528255505088
AK8	0.357095946716216	0.565210066052995
AK9	3.58506977819236e-10	-1.88592000676584
AKAIN1	3.92106250377055e-52	-8.03850075585186
AKAP1	0.0272402929015711	-0.590126882861052
AKAP10	2.7806126943399e-05	-0.891809581777574
AKAP11	0.000823284884268378	-1.47329771297354
AKAP12	0.0209238192804293	-1.31526457898369
AKAP13	9.65463679758264e-11	-1.8022282655922
AKAP14	0.834486689266857	-0.266407071260973
AKAP2	0.0150210293793109	-2.77761850585219
AKAP3	0.0379299826198164	0.762652757677471
AKAP4	NA	-0.116341723998712
AKAP5	1.98800726858092e-07	-1.87154809657941
AKAP6	3.50194720368384e-34	-5.33151697943467
AKAP7	0.145839686848035	0.440038890183762
AKAP8	0.00454062547614322	0.516297619605789
AKAP8L	0.0682385029218139	0.609785968081275
AKAP9	3.92426816747278e-08	-2.07824613554286
AKIP1	8.06048173501059e-13	1.88410412763272
AKIRIN1	0.00308992740697125	0.925149714404768
AKIRIN2	6.9591503955771e-07	1.21265931623736
AKNA	0.876421245899566	0.0669155761348717
AKNAD1	0.456834247528697	0.591262771794299
AKR1A1	5.67622321692873e-07	1.28436254371501
AKR1B1	0.000403459613331598	0.953792431821432
AKR1B10	NA	0.301861038912381
AKR1B15	NA	-2.71538720970609
AKR1C1	0.507063225742481	0.436410992388757
AKR1C2	0.696691374315206	-0.468808249781502
AKR1C3	0.309892085968825	-0.614861499662564
AKR1C4	NA	-0.364584223456201
AKR1C6P	NA	-2.79464272667326
AKR1C8P	0.329716698807399	-2.40100571447619
AKR1D1	NA	0.259216996505665
AKR1E2	0.503870675268791	-0.357797244838001
AKR7A2	0.0450247387322563	0.559244859310816
AKR7A2P1	0.0185712181795832	-1.96158477223397
AKR7A3	0.776226173937854	0.153984734618872
AKR7L	0.0320381356886454	0.901090357811393
AKT1	0.000117609119013053	0.73670645874655
AKT1S1	7.26295330200863e-08	1.79586089072195
AKT2	1.39825677842149e-05	1.02998982521841
AKT3	1.61531199239168e-10	-1.61910517281339
AKTIP	0.0100062959553741	0.720205930032733
ALAD	3.42059497878375e-06	0.890462589259029
ALAS1	0.189531494278237	-0.382945495362323
ALAS2	0.903745268112075	0.172535173012237
ALB	0.00011979805676283	2.86116509239818
ALCAM	2.21198364894798e-09	3.49263460932228
ALDH16A1	0.000645664569670015	1.53185229127223
ALDH18A1	0.0019355172595342	0.768570829847532
ALDH1A1	0.453288760308327	-0.572373112794274
ALDH1A2	0.401468842678498	-0.884316114429827
ALDH1A3	1.25674645337738e-07	-4.42431082312042
ALDH1B1	0.0770133946746962	0.415798711019366
ALDH1L1	0.00462415399713144	2.436299534671
ALDH1L1-AS1	0.801717226228409	-0.284767520581904
ALDH1L1-AS2	5.1041371625362e-08	4.793574423842
ALDH1L2	0.000401637592685705	-1.86494114621471
ALDH2	3.96143258679649e-08	2.48187280329929
ALDH3A1	7.75170103868005e-05	3.67912230026779
ALDH3A2	0.564474504972676	-0.125426409238386
ALDH3B1	0.197985074128283	1.00793466093057
ALDH3B2	NA	-1.42168198537911
ALDH4A1	0.000503596624220334	1.48398774931904
ALDH5A1	0.172004365180534	0.508177107610424
ALDH6A1	0.885397371088228	-0.0557063225195544
ALDH7A1	2.62188668449384e-11	1.78510608910203
ALDH8A1	0.334467983872285	-0.520737230430165
ALDH9A1	0.00023563231578447	1.50735800857321
ALDOA	0.00274615484528963	1.08866327088124
ALDOB	0.247141479220147	-1.1529026792175
ALDOC	0.0495253729866917	-1.45329786182231
ALG1	0.0330447654474179	0.60125090656256
ALG10	0.00518821617072674	-1.32460887354217
ALG10B	0.0875394732152302	-1.01410162850929
ALG11	0.0234203200997738	-1.25311846047141
ALG12	0.155360779609399	-0.535909501678573
ALG13	0.064987855096659	-0.556162781476856
ALG14	1.95862578783607e-06	1.24342435097662
ALG1L	0.0640784739298891	1.3548376493158
ALG1L2	0.200951938122089	-1.56735200829919
ALG1L9P	0.37873432485527	-0.349908095736325
ALG2	0.0015464154195949	0.521759069146328
ALG3	5.43922203056298e-06	1.635048413295
ALG5	2.27242471766738e-08	0.949604733252286
ALG6	0.976210045385985	-0.01116903867519
ALG8	1.51327379213295e-08	1.09587080306972
ALG9	0.00385782510240899	-0.32169424874382
ALK	0.292275556451652	-0.749248030202301
ALKAL1	0.181629323721425	1.63984412849321
ALKAL2	2.01649537643548e-06	4.6943719997789
ALKBH1	0.39846026922122	0.138623593726868
ALKBH2	5.03406948312973e-13	2.30728237265377
ALKBH3	0.480294519986484	0.192239663147577
ALKBH3-AS1	NA	-2.89094545228599
ALKBH4	0.04389995870093	0.625071064527334
ALKBH5	0.12255281898127	0.400504179472631
ALKBH6	0.00319690529896597	1.12297896932477
ALKBH7	2.0522902237282e-07	2.81394979555335
ALKBH8	0.619934054245568	0.187418606485464
ALLC	0.147132701060435	0.872181165564649
ALMS1	3.32298446189756e-39	-3.0320048869526
ALMS1-IT1	1.30082954712601e-07	-2.67208252686204
ALMS1P1	2.19230019556892e-06	-1.97113439234462
ALOX12	0.505889727465067	1.28441458253652
ALOX12-AS1	0.704734701206926	0.0979284113082823
ALOX12B	0.00136286227082503	2.6683925883395
ALOX12P2	0.706362960291093	0.399322999511862
ALOX15	3.83631267749023e-13	6.95692029265537
ALOX15B	0.192592812906299	1.23357785297382
ALOX15P1	0.198420244403528	-0.878010368763424
ALOX5	0.542341529651804	-0.491717048210104
ALOX5AP	0.0190337285587507	1.59395840542403
ALOXE3	0.687088874783966	0.374567547091259
ALPG	NA	-0.30958103287196
ALPK1	1.28453358417559e-05	-2.68523734725361
ALPK2	0.211448787017558	1.4496154128667
ALPK3	9.16087799891194e-05	-1.72689816888208
ALPL	0.0264410406506546	1.23454803224124
ALPP	0.976517929155951	0.0428120018041252
ALS2	1.53906349576858e-08	-1.93242321260006
ALS2CL	0.879162491044534	-0.129378923202063
ALS2CR12	4.0977516302554e-13	-3.43056504533783
ALX1	9.11293706467848e-06	6.11987248448229
ALX3	0.530191744659433	1.04734329601252
ALX4	0.45458954130694	-0.681324836208312
ALYREF	8.82986433573919e-08	1.87677965748958
AMACR	0.840832459616083	-0.128802998807163
AMBN	NA	0.277009969608562
AMBP	NA	0.386229689158891
AMBRA1	9.90636080702969e-07	-0.576854247721354
AMD1	0.144964871205544	-0.470323780240102
AMDHD1	0.557479990333407	0.484341376946813
AMDHD2	0.00661075675166383	1.12766358250433
AMELX	0.581322444006665	-0.997022369222489
AMELY	NA	-1.50440036152159
AMER1	5.52982466919936e-23	-1.89510342848279
AMER2	1.95963682275239e-06	-3.231163553179
AMER3	5.19291681012188e-09	-4.99001689506309
AMFR	0.000150100340432801	0.914189628593466
AMH	0.00296351869799557	1.94781839547179
AMHR2	0.673725288724527	0.896384977471224
AMIGO1	0.00238459981105219	-1.19713981647104
AMIGO2	6.99508652345931e-06	3.20452369073386
AMIGO3	0.302187789829586	0.373166675069373
AMMECR1	0.265756841142737	-0.277318979028433
AMMECR1L	0.240234071420243	-0.293341467239466
AMN	0.218400768760348	1.01299138419284
AMN1	0.599129452676512	0.22501390084041
AMOT	0.807013294540115	-0.165795253883632
AMOTL1	1.83794177523986e-15	-1.77027869967407
AMOTL2	0.00736879054898383	1.20581634358071
AMPD1	NA	-1.7192885557538
AMPD2	1.07898782661065e-18	1.91868029012595
AMPD3	1.86434408431476e-08	-2.97894042902304
AMPH	0.0012898395562479	-1.56212124145645
AMT	0.826182472196599	0.132940471409309
AMTN	NA	-2.79464272667326
AMY2A	0.00385504266446027	3.52560881803677
AMY2B	0.676769327303921	0.214394932652225
AMZ1	0.11407568511691	1.49985000803524
AMZ2	1.02249337813749e-09	1.21220069173512
AMZ2P1	0.000178904963664858	0.853011652281512
ANAPC1	4.51078877798934e-08	-1.28602414982723
ANAPC10	0.00312288080597094	-0.586545448841515
ANAPC11	8.2014384913588e-10	2.299817057128
ANAPC13	3.53706345233847e-14	1.5396297841548
ANAPC15	1.08885645027045e-06	1.68219169028748
ANAPC16	3.97456376860401e-05	0.898610387995859
ANAPC1P1	0.148253697765442	-1.64791011434213
ANAPC2	8.07622378003764e-05	1.22485785766321
ANAPC4	0.914431713143063	0.0246669367658736
ANAPC5	0.0612983056688258	0.333891092227464
ANAPC7	0.000520286571205523	0.569394700269731
ANG	0.00165843644860317	2.27763091586016
ANGEL1	0.00767007793007519	-0.583622244641568
ANGEL2	0.592109817546821	-0.169230497046958
ANGPT1	6.53314550638592e-05	-2.81820354752463
ANGPT2	0.193830043610702	1.0105515799042
ANGPT4	0.0986416602825547	-1.68481047174935
ANGPTL1	0.027923679107832	-1.75891602720656
ANGPTL2	1.09743580381882e-24	-4.52449854181584
ANGPTL4	0.542255147124269	0.407724748417269
ANGPTL5	0.356422640871461	-0.94107577689619
ANGPTL6	0.106215936498247	1.09639385039133
ANGPTL7	0.0771599865258307	-2.07311137622884
ANGPTL8	0.144151869875893	1.88038935121235
ANHX	NA	-2.96638786455487
ANK1	5.21734729126034e-10	-3.30820203892092
ANK2	1.10829950879854e-08	-2.22975493309218
ANK3	2.30034043742054e-30	-5.75109903201501
ANKAR	2.2062879659995e-54	-3.6499057252516
ANKDD1A	0.000892145658237006	-0.976456134293928
ANKDD1B	0.000200496952262007	-1.80050195471234
ANKEF1	0.00149738333227466	-1.39096957673689
ANKFN1	3.65433970432223e-05	-4.98387879883697
ANKFY1	0.454747209052746	-0.160588765448319
ANKH	1.27017067956181e-05	-1.5269658212262
ANKHD1	0.925937802365742	-0.033637952036508
ANKHD1-EIF4EBP3	0.000116600726713697	-1.92641780313478
ANKIB1	0.00257666855409358	-0.967332919778748
ANKK1	2.73885175906608e-07	3.8023956838755
ANKLE1	0.0758679034630053	0.682198900847679
ANKLE2	0.238603594721903	-0.198577423005494
ANKMY1	4.87226531287195e-07	-0.974736401110639
ANKMY2	0.653523563326856	0.144488413731316
ANKRA2	0.394543003798786	0.298773503903414
ANKRD1	0.00927463243196817	3.62906982910499
ANKRD10	0.984674807997357	-0.00727621955709556
ANKRD11	0.107445363260394	-0.320536544432676
ANKRD12	7.54332555465176e-14	-2.41407555287181
ANKRD13A	0.0257298420692822	-0.513007167688692
ANKRD13B	0.408949582887398	-0.260008515154452
ANKRD13C	0.140861977389488	-0.419976735348786
ANKRD13D	0.0463290093596187	0.735560114090894
ANKRD16	0.0453860992841061	0.500366192278589
ANKRD17	3.97867760033844e-05	-1.30178109100566
ANKRD18A	0.920959389441571	0.0825133264123186
ANKRD18B	0.895052451084066	0.166161405115338
ANKRD18CP	0.0845353213963872	-0.887574648133504
ANKRD18DP	0.0500465381639105	2.67722604881163
ANKRD19P	5.73359965835998e-05	5.38251394877422
ANKRD2	0.325920193857831	0.992129025301607
ANKRD20A1	NA	-2.1420039961657
ANKRD20A11P	0.207210413767661	1.65548846480496
ANKRD20A12P	4.21869312106195e-12	-3.71350589107225
ANKRD20A19P	0.965611914906381	-0.0671604901271975
ANKRD20A2	NA	-2.1420039961657
ANKRD20A3	0.142279923603365	2.38311617985564
ANKRD20A4	0.0393445216136254	2.62140751420027
ANKRD20A4-ANKRD20A20P	0.0460413418182893	1.6595945432284
ANKRD20A5P	0.851268314061664	0.161050919235926
ANKRD20A8P	8.17523735231948e-05	3.39141909952742
ANKRD20A9P	0.895150833593555	0.189306060931897
ANKRD22	0.117485494515081	1.67921383336447
ANKRD23	9.99739276087896e-13	-2.47214064407493
ANKRD24	0.000140812949761343	2.11622322929985
ANKRD26	1.6144043956055e-12	-2.21876640908725
ANKRD26P1	0.530623773123116	-0.540292138181411
ANKRD26P3	0.936431989381328	-0.134738164187329
ANKRD27	0.000891107647409358	-0.667919687862818
ANKRD28	8.51124717280049e-09	-1.59774970419021
ANKRD29	0.00497004846233611	2.01765318433942
ANKRD30A	NA	-2.32220895211909
ANKRD30B	0.29720505788694	1.55422759470775
ANKRD30BL	2.0366749306502e-12	4.36940034172083
ANKRD30BP2	0.0589575164546484	3.06622512015199
ANKRD30BP3	0.00332004662766893	-4.55734615102935
ANKRD31	0.00943039618281168	-1.39403098651522
ANKRD33	0.226661797880873	0.986010702118592
ANKRD33B	0.00207955171070207	2.0804139906565
ANKRD34A	0.0153535980160903	-1.31918070850989
ANKRD34B	2.86029779811344e-09	7.12631477801379
ANKRD34C	2.16274728446001e-09	-7.20616435493333
ANKRD34C-AS1	7.67796186012296e-06	-7.24967740845321
ANKRD35	0.00826650778586612	-2.05644460404327
ANKRD36	2.22876066255123e-51	-5.04940741048858
ANKRD36B	6.33952835347322e-62	-4.91683081538529
ANKRD36BP2	0.671654482818723	-0.394665238659055
ANKRD36C	6.56780011061929e-44	-4.79709117850075
ANKRD37	0.394604801050556	0.611521946812151
ANKRD39	0.057967869119195	-0.834381803786992
ANKRD40	0.952131697450524	0.015856158612165
ANKRD40CL	NA	-2.1420039961657
ANKRD42	6.69177618088343e-06	0.989572944305651
ANKRD44	2.62944570623609e-07	-2.75242092552528
ANKRD44-IT1	1.69144788355195e-53	-8.17054471137797
ANKRD45	0.0111754203002332	1.0629444580819
ANKRD46	0.731861831487911	0.195180394108044
ANKRD49	0.509194183034325	0.143073435327721
ANKRD50	3.19055669440112e-08	-2.25407573281022
ANKRD52	0.333532214034569	-0.184220483112863
ANKRD53	2.89154013081047e-06	-2.44972448029748
ANKRD54	0.127198980514889	0.572184234620791
ANKRD55	0.989490509631012	-0.0142591596987356
ANKRD6	0.562957329509433	0.303544565024599
ANKRD60	NA	-1.39068995332939
ANKRD61	0.198793484792092	0.682852060940594
ANKRD62	0.0372038721493499	-2.45945355712313
ANKRD62P1-PARP4P3	0.0031705684835425	-5.00803108588861
ANKRD63	0.00662059535926694	2.19196464296621
ANKRD65	0.00206031494513719	-1.30540764104926
ANKRD66	0.603983530460048	1.48393744099256
ANKRD7	0.0678065012162594	-0.823406566298821
ANKRD9	5.2265556566945e-05	1.21096010357841
ANKS1A	0.000339368951175536	-0.849199093952354
ANKS1B	7.84731862741341e-17	-3.4761664683408
ANKS3	0.0174527637524146	0.995801418033047
ANKS4B	9.34459686066659e-08	-7.401460964493
ANKS6	0.628113836009084	0.163391786786369
ANKUB1	0.00143059869257497	4.10746619174812
ANKZF1	0.896876652986322	-0.0592625309536404
ANLN	0.270091780161633	-0.657039305784477
ANO1	0.149217984734289	1.32962814077124
ANO10	0.0120338154104108	-0.613648883911364
ANO2	8.77152935939729e-05	-1.81332537682184
ANO3	0.0570614694171186	-1.45857391203519
ANO4	0.00313766668291075	-3.02851688330736
ANO5	0.513108729126403	0.388483516065581
ANO6	0.663453472457147	-0.161346987225547
ANO7	0.765897569229514	0.165655281285997
ANO8	0.00596160542623453	0.993010617946509
ANO9	0.908784235403536	0.120291199173479
ANOS1	0.0779583187295504	1.26269088436241
ANP32A	7.28741057696043e-07	0.907194882093144
ANP32A-IT1	1.01846445732371e-34	-5.2933909571655
ANP32AP1	0.0056301712851786	4.32691654962157
ANP32B	2.18816998800798e-23	3.23694895555501
ANP32C	7.45625961826824e-13	-3.88078868170457
ANP32D	NA	-1.49702747619119
ANP32E	0.0149372120131752	0.927564123175581
ANPEP	0.0449011716815186	1.44865212534516
ANTXR1	0.0263841913678681	1.05882156523615
ANTXR2	3.32954167940896e-05	-1.35416319903939
ANTXRL	NA	-1.14006171628668
ANTXRLP1	0.199720705504414	-2.65248313149464
ANXA1	0.207773015365478	0.82094622214529
ANXA10	0.395369879767438	1.60695099265924
ANXA11	0.0767837639855061	0.860169716387269
ANXA13	0.336098147093181	-1.34607769364286
ANXA2	5.85818427320173e-14	3.71490847589802
ANXA2P1	0.00578940614439256	3.25947999697304
ANXA2P2	1.90249559115679e-06	3.78074583289121
ANXA2P3	0.959931146929915	0.0720912325442618
ANXA2R	0.150244233103265	1.08424691478315
ANXA3	0.792843121108407	-0.310671347763559
ANXA4	0.00110224359712937	1.86318345645081
ANXA5	0.591298678841442	0.183693461124637
ANXA6	0.743355235385036	0.139510035126648
ANXA7	0.414824202112741	-0.264200188473328
ANXA8L1	NA	-2.1420039961657
ANXA9	0.587825041794049	0.50245483376533
AOAH	2.39066213078376e-06	-2.15065861375162
AOAH-IT1	1.79149235594023e-14	-6.22647532676233
AOC1	0.830030867785702	0.433592598075318
AOC2	0.00164474891341638	-0.973053007738399
AOC3	0.1607807359076	0.685200788871438
AOC4P	0.833493446900529	-0.330877980007312
AOX1	0.242756995357733	0.775815412616019
AOX3P-AOX2P	0.36504918564141	-1.21546175816694
AP1AR	0.891736405555126	-0.0706199292097891
AP1B1	0.730052070941464	-0.148144754164022
AP1B1P1	NA	-2.79464272667326
AP1G1	0.123420635081221	-0.363018311222119
AP1G2	0.500329283372528	0.419461691030878
AP1M1	0.000281692910815726	0.821066120461968
AP1M2	0.0489004875754468	2.99807124407258
AP1S1	5.98417736179855e-13	1.56380360026342
AP1S2	0.00793022310555983	-1.6139609325323
AP1S3	0.578950349767741	0.368968485447161
AP2A1	9.42140229535206e-07	1.19720463646172
AP2A2	5.01004682720489e-05	-0.96505581181081
AP2B1	0.221819671129507	0.27264781095871
AP2M1	0.000296619054795943	0.918097990460895
AP2S1	4.79198466571564e-08	2.31478536377353
AP3B1	0.0551852715650869	-0.552968234429024
AP3B2	9.89945240459031e-14	-3.07744671124317
AP3D1	0.00160384881978909	0.595042407753138
AP3M1	0.946440149218002	0.0277544156015644
AP3M2	0.00614904052082126	0.423550502639665
AP3S1	0.11918590729597	0.44011405858084
AP3S2	2.75983119901547e-05	-1.3106055438666
AP4B1	0.971396118106239	0.0106712431539264
AP4B1-AS1	0.00100142296201558	-3.16500423825288
AP4E1	9.63519232005678e-06	-1.06088081210023
AP4M1	0.000194142749551659	1.0220245492093
AP4S1	2.37107856814253e-08	-1.31716896823249
AP5B1	0.00476881979179502	-0.814993320470204
AP5M1	0.00180870063049958	-1.00513049053356
AP5S1	0.738574156744868	-0.108457517827043
AP5Z1	0.000382755115507137	1.32438237182165
APAF1	0.37081678643079	-0.262772143594518
APBA1	0.99954649668446	-0.000398546530559192
APBA2	1.70885174064697e-05	-1.42628639462982
APBA3	0.0532254502802682	0.655455985348035
APBB1	0.0734394975490712	-0.626312242294525
APBB1IP	0.701030083743508	-0.33390971439576
APBB2	0.234769308222238	-0.527885416550211
APBB3	0.084322574836353	0.48709529324618
APC	7.27711579246108e-10	-2.91223919834576
APC2	0.0405274951744131	-0.87976572387676
APCDD1	2.91507794940273e-22	3.23772839613583
APCDD1L	0.842631096329007	-0.276367022355826
APCDD1L-DT	2.01099030344314e-08	-2.68788371237938
APEH	0.162133393243225	0.387766668401008
APELA	0.00349916495941171	5.29578967830437
APEX1	4.77840283387464e-16	2.00082259239803
APEX2	0.000706953598690565	0.910236851845179
APH1A	5.44864820149742e-19	2.08495973658457
APH1B	0.00295864307077351	0.846478491556716
API5	0.320098328383728	0.206386944685584
APIP	0.0789495393645954	0.43302501932968
APLF	0.127781722270368	-0.596574235028344
APLN	0.00147316471294927	2.23321109886392
APLNR	0.483109747821484	-0.675429637169314
APLP1	0.0152772450125739	0.822614749465628
APLP2	0.257423572325433	0.487321054605078
APMAP	2.11129488122027e-05	0.842894784586772
APOA1	0.0215978395460347	1.97801687638066
APOA1-AS	0.23927579381128	-1.57480135897739
APOA2	NA	-2.30314598399198
APOA4	NA	-1.07947873826364
APOA5	0.115415405714283	-3.50920934910422
APOB	1.05749142349085e-06	-4.97356098514908
APOBEC1	NA	-2.79464272667326
APOBEC2	0.320027117249805	-2.09322769163872
APOBEC3A	NA	0.185336560753003
APOBEC3B	0.0232191820182216	1.33791997568936
APOBEC3B-AS1	NA	0.257242010744035
APOBEC3C	0.0234333031190609	-1.26138451441418
APOBEC3D	0.00783744995800903	-1.89553073585606
APOBEC3F	0.151981296562731	-1.04153847381746
APOBEC3G	0.232110175765737	-0.744340846803642
APOBEC3H	0.625078605404934	-0.685260723357109
APOBEC4	NA	-1.11795901801953
APOBR	0.00021710217696765	2.06047504180237
APOC1	0.0199203965945315	1.61083905963279
APOC1P1	0.318483412836089	1.12569413426927
APOC3	NA	-1.80789494427957
APOC4-APOC2	0.56920711024429	-1.32288953531266
APOD	0.317318050089677	-1.06300577277255
APOE	0.000252932248756052	2.10083602489211
APOH	0.886377974723509	-0.41789263105492
APOL1	0.479498156608497	-0.436216325889702
APOL2	0.672406136164102	0.202188341262869
APOL3	0.0293660705412681	-1.40945562535773
APOL4	1.92721807971722e-16	-4.60778645304968
APOL5	NA	-2.79464272667326
APOL6	2.38432510060721e-06	-2.91233083509587
APOLD1	0.530788221794899	0.310457523429526
APOM	NA	-0.916851877740345
APOO	3.92556795904025e-05	0.930184904324354
APOOL	0.811426815477577	0.093064757148343
APOOP5	NA	-1.61919250275527
APOPT1	0.0195800151519593	0.69544298404883
APP	0.758081667165733	-0.110743625062825
APPBP2	0.776936017177904	-0.114636880162793
APPL1	0.0424455107914398	-0.731332454438991
APPL2	0.818537406670346	-0.0606343226856762
APRT	2.37960655196811e-05	1.92029530090642
APTR	4.71424956477036e-06	1.11002149358995
APTX	0.711030490026711	-0.0849342143248184
AQP1	0.229666619928144	0.614632635935645
AQP10	0.314137585116263	-1.89633525843459
AQP11	0.428396720318716	0.246080585454712
AQP12A	NA	-3.20683466086785
AQP12B	NA	-2.79464272667326
AQP2	0.847570530926059	0.653223937678526
AQP3	0.000332572039347528	-2.88403523157564
AQP4	0.0115465553966882	-2.92783278468764
AQP4-AS1	0.427812188172496	-1.06586696325312
AQP5	0.0270496687256665	-1.63717584681204
AQP6	0.464347895072072	-0.58995402268133
AQP7	5.42967934180141e-06	-3.50001647172447
AQP7P1	0.109160027187485	-1.08618363609322
AQP7P3	0.560674090103279	-0.599807232531725
AQP8	0.794824588235871	-0.211916339096327
AQP9	0.0084234375827761	3.34310276683413
AQR	1.74689680723272e-09	-1.33369748790109
AR	1.5803377238317e-05	-2.5624459229058
ARAF	7.39529094217881e-05	1.0401663090583
ARAP1	0.00331284325829867	0.631988960728028
ARAP1-AS2	NA	-1.89095420905973
ARAP2	1.48651891157262e-05	-2.7075103288787
ARAP3	4.47029983866369e-10	-2.19214556595727
ARC	0.981677511421586	-0.0186609585829328
ARCN1	0.111690340190114	0.374510709192288
AREG	NA	-0.735793096685486
AREL1	0.211683503490307	-0.257677905439213
ARF1	4.45370775711737e-15	1.48597429289837
ARF3	0.0355890177501781	0.603447563249879
ARF4	0.00148432607165919	0.907975289222345
ARF4-AS1	0.913832232195213	-0.055755446288879
ARF5	6.69727678400568e-07	1.93578429003385
ARF6	0.000235461514178195	0.672095983229262
ARFGAP1	2.26155488361888e-05	1.10824293563246
ARFGAP2	0.299265650102422	0.275940134925023
ARFGAP3	0.0161328120041923	-0.896720129276524
ARFGEF1	7.45625961826824e-13	-1.91648686966869
ARFGEF2	5.26731823225469e-06	-1.53709485120819
ARFGEF3	6.31277176948346e-12	-4.6544429473928
ARFIP1	0.553666026829226	-0.147821664592921
ARFIP2	6.06830943363838e-05	0.915660315284366
ARFRP1	0.0678585879137234	0.679593101026857
ARG1	NA	-2.05322380029042
ARG2	0.000688943467555272	-1.27208816223596
ARGFX	0.105746810690359	-3.07895290255438
ARGLU1	0.00946030357457028	0.758109931336703
ARHGAP1	0.00100614106065013	0.783159071528757
ARHGAP10	3.57830125467056e-07	-2.10719150857308
ARHGAP11A	0.439598587534741	-0.353199200626135
ARHGAP11B	1.652258656184e-07	-2.72757476999773
ARHGAP12	0.0414428301411556	-0.859583423332607
ARHGAP15	0.0975465779858554	-1.19755100168409
ARHGAP17	0.00195122321695422	0.639100190268337
ARHGAP18	0.339640890689508	-0.491179130709882
ARHGAP19	0.0422134756194952	0.715020207981695
ARHGAP19-SLIT1	0.00366902183949808	-2.95033509408127
ARHGAP20	0.00129412189189288	-1.98279526179899
ARHGAP21	0.00333954015535148	-1.30341097666085
ARHGAP22	0.173009997215864	-1.03331151898041
ARHGAP22-IT1	4.86843696380577e-18	-8.87580526069457
ARHGAP23	2.54442553064792e-09	-2.01114605571894
ARHGAP24	0.757803502605856	-0.23555615992294
ARHGAP25	0.112437282742078	-0.767261139458704
ARHGAP26	6.34023695325369e-06	-2.0149116966505
ARHGAP26-AS1	NA	-1.61919235163769
ARHGAP26-IT1	2.90180831930205e-15	-8.34123370005138
ARHGAP27	0.953695666474416	-0.043089376468135
ARHGAP27P1	0.00132150865477257	-1.27935630367182
ARHGAP27P1-BPTFP1-KPNA2P3	0.0349755437756843	-0.807876766005171
ARHGAP27P2	0.784194225543691	0.22528553668389
ARHGAP28	0.961050227160256	-0.0341409032788627
ARHGAP29	0.00263006340682907	-1.55104272100126
ARHGAP30	0.956320269799012	-0.0442178651863368
ARHGAP31	0.000426642667768541	-1.82287135199412
ARHGAP31-AS1	0.983817312116479	-0.0175528575056868
ARHGAP32	0.792836229746341	0.128028924302589
ARHGAP33	0.269813980287782	0.370922122682342
ARHGAP35	0.000308673657026197	-0.77340425327468
ARHGAP36	0.000960009241853257	4.07427641691289
ARHGAP39	0.423412033678428	0.22044255301992
ARHGAP4	0.167420644497218	0.639087414882482
ARHGAP40	0.928522096510028	-0.130135333785036
ARHGAP42	9.82949885470511e-18	-3.34507014108833
ARHGAP44	0.00013016664952662	-1.39841758039885
ARHGAP45	0.881090935800916	0.1102637780752
ARHGAP5	0.000418678678354875	-1.51576059445429
ARHGAP5-AS1	4.11553428493674e-05	1.85826543992383
ARHGAP6	0.0305807243991448	-1.47630224615733
ARHGAP8	0.00228205212374423	-4.04186994733579
ARHGAP9	0.640179166738536	-0.297684837698072
ARHGDIA	8.36611499041237e-12	2.23060468780694
ARHGDIB	0.566209626133972	0.334999565211401
ARHGDIG	0.0231235713239812	-1.33474127260775
ARHGEF1	0.000832368642690043	1.22933846041762
ARHGEF10	0.94414890307026	-0.0203183193372681
ARHGEF10L	2.7203967571982e-05	-1.17575755897159
ARHGEF11	1.85017665190127e-06	-0.681121994086291
ARHGEF12	3.56019639919061e-07	-1.47548273380645
ARHGEF15	0.462522570066556	0.40547039257031
ARHGEF16	0.706027725108772	0.310880886705538
ARHGEF17	0.00417367526427473	1.09808222129852
ARHGEF18	0.485075733701867	0.148346671629809
ARHGEF19	0.499429911996111	0.489086742956253
ARHGEF2	5.62461227536511e-18	-1.83050080615508
ARHGEF25	0.883195434307553	0.0462722470147105
ARHGEF26	0.00179986351794073	2.14406175267205
ARHGEF26-AS1	1.28347665019191e-06	3.82354294304423
ARHGEF28	0.0139033028127245	2.12270320183339
ARHGEF3	0.789557205422341	-0.190466694692519
ARHGEF3-AS1	NA	-2.79464272667326
ARHGEF33	2.15417451397016e-16	-2.39817763916139
ARHGEF34P	0.126218406594145	-1.45177650854342
ARHGEF35	0.88205754982575	-0.186732909359466
ARHGEF37	4.46108111723035e-07	-2.14589971628548
ARHGEF38	0.706192883094492	0.530822410405474
ARHGEF38-IT1	NA	-1.08742927985228
ARHGEF39	0.0530410398908701	0.820965119542973
ARHGEF4	0.507740664950042	-0.358240549419572
ARHGEF40	0.000425928356781353	0.904339180235659
ARHGEF5	0.368697040425767	-0.836242467784744
ARHGEF6	0.521564331664104	-0.313460868504355
ARHGEF7	2.30465834747483e-15	-1.8747896939528
ARHGEF7-AS1	NA	-1.7733702455542
ARHGEF7-AS2	0.0873370767021058	-0.731841498077769
ARHGEF9	0.558658180834174	-0.200686127687382
ARHGEF9-IT1	4.6274339588682e-25	-6.65345804234398
ARID1A	0.00750682956446827	0.665327312105689
ARID1B	0.00705707690693314	-0.578295803657837
ARID2	7.45860124890713e-06	-1.3694683129402
ARID3A	0.332613449286603	-0.416487348276321
ARID3B	0.19322687410879	0.479312961509651
ARID3C	0.108805073059762	1.22066583584685
ARID4A	0.000522897624419089	-1.3604076493132
ARID4B	0.000405079787659867	-1.34133598056482
ARID5A	0.7013203356077	0.205891242379849
ARID5B	0.982514860217912	0.0115681844052743
ARIH1	3.12382194537904e-07	-1.01770079445205
ARIH2	0.00680907960566044	0.417756417763381
ARIH2OS	3.66630219966235e-05	1.38494249219253
ARL1	0.000274961820883709	0.753507119655846
ARL10	8.56611414615651e-09	-2.57929293733684
ARL11	0.773128062522421	-0.249771044462582
ARL13A	NA	-1.89095417328916
ARL13B	0.704189722530784	0.167642640519734
ARL14	NA	-1.24677693318117
ARL14EP	0.295100402150986	0.230248143420045
ARL14EPL	NA	-0.859255643232852
ARL15	0.129838891191237	-0.723605913436193
ARL16	2.84200867074611e-05	1.43412023489335
ARL17A	0.059195218116305	-0.573987266001943
ARL17B	0.467371721962915	-0.361185377675122
ARL2	1.43937534883403e-08	2.9370291875608
ARL2-SNX15	NA	-1.22458433889838
ARL2BP	2.22803455645144e-07	1.14921596947548
ARL3	6.56417948820155e-14	1.91378107188492
ARL4A	1.54022068932651e-09	2.88833936977033
ARL4C	0.0252000251664666	0.995301528919632
ARL4D	0.0936401674091825	1.08566514759594
ARL5A	0.0042249424134343	-1.09075118636693
ARL5B	0.100117902953931	-0.748925308222371
ARL5C	0.812068621644326	-0.315498567861316
ARL6	0.0511904532224391	-0.590283784542831
ARL6IP1	0.000141076890119114	0.732816282315446
ARL6IP4	2.1485037013937e-07	2.19954505373963
ARL6IP5	0.405128350998479	0.296084466963843
ARL6IP6	0.077912669448526	0.715937193844857
ARL8A	0.00466752091516887	0.733646893449454
ARL8B	0.781895837428307	-0.0831460212078176
ARL9	0.574250685953074	0.349191489588061
ARLNC1	0.126953112108366	-0.670348589552323
ARMC1	0.247506248757807	-0.446968574408486
ARMC10	1.95615526383953e-05	0.988422032489232
ARMC12	9.51442578702338e-08	2.57628264889634
ARMC2	5.56534909104257e-06	-1.02726123378136
ARMC2-AS1	NA	-1.89095421023112
ARMC3	0.00332301158377443	2.50277248971666
ARMC4	0.876798150971389	0.0952972610247657
ARMC4P1	1.2821292956936e-07	-3.13412579241031
ARMC5	1.63449911768889e-05	1.41047290176422
ARMC6	0.00648711268897529	0.749887398988153
ARMC7	0.0424899469118701	0.699335757564313
ARMC8	5.53675462796425e-25	-1.78861252101865
ARMC9	0.0364415195661396	-0.493965066746576
ARMCX1	0.211448787017558	0.547616126416071
ARMCX2	0.108722899874794	0.660767661018614
ARMCX3	0.509264689041556	0.258452148371118
ARMCX4	0.678643040844924	-0.146936048622297
ARMCX5	0.0313911519060728	-0.431426520338026
ARMCX5-GPRASP2	4.49010255049797e-05	-1.20686818716423
ARMCX6	6.71889263233138e-13	1.34583980977445
ARMH1	1.61537883741957e-06	2.56828760025909
ARMH2	0.356232085079956	-1.17886442462376
ARMH3	0.00175415088712192	-0.706783651972702
ARMH4	0.000143404224384845	-1.54675792089029
ARMS2	NA	-1.89095417328916
ARMT1	0.564426665778334	0.242738130099419
ARNT	2.21421594025326e-07	-0.602711940712018
ARNT2	0.0934277313801729	0.513606404683627
ARNTL	0.00751361909043333	-1.13748011093146
ARNTL2	0.70917719855272	0.257959340613607
ARPC1A	1.11357134525888e-06	0.950133852442764
ARPC1B	0.0468374586961573	1.12052609328105
ARPC2	0.00840625070404641	0.607650638755195
ARPC3	2.62493795929895e-08	1.49318286714042
ARPC4	3.23164222689289e-05	1.578336354305
ARPC5	0.00209712912549587	1.00831876393352
ARPC5L	1.0023377954966e-05	1.53386749188763
ARPIN	0.180025211926146	0.556943862740283
ARPP19	0.328021955560037	-0.227165846153719
ARPP21	7.46707132442962e-15	-6.76286158897543
ARR3	NA	-2.1420039961657
ARRB1	1.66870757896511e-10	-1.96275651048544
ARRB2	0.841682212172964	-0.0701589904256248
ARRDC1	0.00124239870144791	1.79299267515781
ARRDC1-AS1	9.5689033682141e-06	1.36438657287923
ARRDC2	0.563750922835787	-0.400291369988591
ARRDC3	0.00496000308683501	-1.28152589757283
ARRDC3-AS1	0.00484395039553774	-1.56292042770356
ARRDC4	0.981719519918783	-0.0207572254335809
ARRDC5	0.000124661791695442	-3.07185643491463
ARSA	0.0135634796339711	0.772291207220007
ARSB	0.000337768176272121	-1.15433354533606
ARSD	0.232650409110489	-0.37527178902824
ARSD-AS1	0.999359631953823	-0.000741731338130034
ARSE	0.896063843710219	0.113821158757197
ARSF	0.020164765268749	-1.89467234392652
ARSG	0.000386065042515333	-1.51905812377451
ARSH	NA	-0.174211591926194
ARSI	0.710788442149343	-0.269292265075764
ARSJ	0.00147881819892046	-1.9970129613796
ARSK	0.00536152000478329	0.942085115422644
ART1	0.906764734155127	0.244447748988506
ART3	0.146561017270255	-1.83804191147116
ART4	0.522243132183614	-1.53166664695204
ART5	0.160640418171756	1.18642741710525
ARTN	0.000598395155957315	1.64024839359853
ARV1	0.00219241020007324	0.59772953307584
ARVCF	0.0244272832732594	-0.969407775211531
ARX	0.00895118110022163	2.9583816301134
AS-PTPRE	0.11816524513532	-2.82619552304896
AS3MT	0.463638292375641	0.637942419816915
ASAH1	0.122923434588598	0.556341314640468
ASAH2	0.992844483142177	-0.00766140878754613
ASAH2B	0.859892457503949	-0.0664089882503319
ASAP1	0.198940113676513	-0.479656465092868
ASAP1-IT1	7.88752028237419e-50	-8.36610424451076
ASAP1-IT2	0.000749968311176341	-2.4277553974462
ASAP2	0.522534490771581	-0.270156382239421
ASAP3	0.0126253277971838	0.952543988263655
ASB1	0.180285465078697	0.244196632493755
ASB10	NA	-3.57488694214112
ASB11	0.320041828388262	-1.67542975211375
ASB12	0.000117054013746032	2.55827608889973
ASB13	0.708896935736027	0.12871797333193
ASB14	0.734975199084038	0.280775509430893
ASB15	0.00157540363605053	-6.00615827082119
ASB16	8.18147500968231e-06	-3.58999198657597
ASB16-AS1	0.00731235238638232	0.769731850467781
ASB18	0.845216821426562	-0.571712306972425
ASB2	0.170314155854331	1.08215640415037
ASB3	5.00415210776679e-11	-1.96101672786757
ASB4	0.0045144874771972	2.89463017521693
ASB5	0.481203495758221	-1.01378566873756
ASB6	0.000118152144165688	1.43540613113973
ASB7	0.591110680810586	-0.113711675525447
ASB8	0.636600077234982	0.101197564404016
ASB9	0.127253060098578	-0.995438256508638
ASCC1	0.000762964173351807	1.04543295573693
ASCC2	0.956750664083566	-0.0244303548205466
ASCC3	8.7513527927957e-11	-1.8549536550944
ASCL1	9.66541021566539e-19	7.27575578150489
ASCL2	0.138707084226023	1.6292535124056
ASCL3	NA	-2.79464272667326
ASCL4	0.515296376861733	1.15456657697945
ASCL5	0.0329908011286447	2.4785431324576
ASF1A	0.274054979071266	0.271539682025861
ASF1B	0.00099468035945638	1.35023845682629
ASGR1	9.17507666082138e-12	2.6631579801768
ASGR2	0.399079871008761	1.13423066274174
ASH1L	4.05147086887842e-09	-1.94454406827351
ASH1L-AS1	0.184337229545884	-0.426376388000975
ASH2L	1.11629095440619e-06	0.75051510813135
ASIC1	0.430745812354041	-0.376556318944732
ASIC2	0.20775459268763	-0.956558343793195
ASIC3	0.552158312060395	0.378709437141534
ASIC4	0.756391229432856	-0.268887361489401
ASIC5	NA	-2.1420039961657
ASIP	0.297621638114108	1.60929375056348
ASL	0.771830206185877	-0.128892560132752
ASNA1	7.22848784151693e-07	1.42725848137387
ASNS	7.46227651198394e-06	-1.91582457238721
ASNSD1	0.616447403849104	0.121020147097701
ASNSP1	NA	-0.234725981579442
ASPA	0.00220136374968182	-2.53222405061868
ASPDH	3.53699429939772e-06	-2.75415581675179
ASPG	0.960637637593001	-0.0651154323528533
ASPH	0.00963592531169801	-0.853108061445856
ASPHD1	8.90118654249291e-06	-2.63428852816124
ASPHD2	0.822385423617757	-0.165796780830291
ASPM	7.8693013196037e-08	-1.96817364002275
ASPN	0.00430888048328399	-2.36659149523657
ASPRV1	0.000587539281919708	-1.6429899291925
ASPSCR1	0.0015646004165368	1.50452405504677
ASRGL1	0.700496122109021	-0.129083401573508
ASS1	0.0441128554474434	1.91987860647107
ASTE1	0.556122103952027	0.27927541397164
ASTL	0.00226473274894665	-3.11225529532129
ASTN1	6.14250902923451e-05	-2.39801761358974
ASTN2	8.31974183095112e-07	-2.31721214637485
ASXL1	0.302834587464505	0.150032544068466
ASXL2	0.0366340600146	-1.07836871647385
ASXL3	7.11916696859441e-13	-2.71292804203266
ASZ1	NA	-0.765444824188341
ATAD1	0.691642533637181	0.184732887818748
ATAD2	0.0927719875395899	-0.661914308371308
ATAD2B	2.23950540701527e-13	-2.39774402684819
ATAD3A	0.000393855045486889	1.39954784823125
ATAD3B	0.0807518504402408	0.654537939926052
ATAD3C	0.410739294355687	-0.633842400954262
ATAD5	1.42802157980646e-07	-1.66027772100059
ATAT1	0.000422396631574167	5.56898615344485
ATCAY	7.10183753940445e-05	-2.12746108354107
ATE1	0.0204079719360808	-0.801415616477237
ATE1-AS1	0.982652835644985	-0.0141959096833031
ATF1	0.611512127900168	0.171651972543264
ATF2	0.0118224524754121	-0.926349976657644
ATF3	0.0424510188469181	1.19087032776555
ATF4	0.0155597657015144	0.796688957323795
ATF5	6.03668292399145e-13	2.9202832354772
ATF6	1.55592761624325e-05	-0.917574707912855
ATF6B	0.360390006128785	1.16197406675632
ATF7	0.00124873351166409	-0.651569646170032
ATF7IP	0.00354326531450422	-0.943198572070656
ATF7IP2	1.55085382652583e-06	1.78826784697016
ATG10	0.0322620782846411	-0.678975101501171
ATG101	0.00011470826957514	1.52959215006564
ATG12	0.15838843430634	0.303016131401595
ATG13	0.302597379612128	0.209473302485343
ATG14	0.76971574211525	-0.0726065782497993
ATG16L1	0.609618673730005	-0.224610050525411
ATG16L2	0.000200739150613427	1.6205499870581
ATG2A	0.687226956358011	-0.0957952750174211
ATG2B	3.19642496364983e-08	-1.55058980325108
ATG3	0.0569818145801407	0.37213150202202
ATG4A	0.000238421739455934	-0.74687151272494
ATG4B	0.00727802706944674	0.801628333528601
ATG4C	0.550226235729305	-0.200292462446563
ATG4D	0.0378674120906891	0.684402320311198
ATG5	0.173579078754856	-0.254551438559565
ATG7	2.86895532570193e-19	-1.23329520768593
ATG9A	0.00260378927511182	0.799102044388333
ATG9B	0.00112633267133556	1.61903691619498
ATIC	2.08406193852696e-10	1.99290188820647
ATL1	0.00127663382952605	-1.45434023293882
ATL2	0.0391092679326504	-0.662511186708938
ATL3	2.31320010142675e-05	-0.839340021565127
ATM	2.02600193252319e-06	-1.41597448812977
ATMIN	0.022058004530827	-0.405500176097805
ATN1	3.90289543820311e-30	2.82166175796173
ATOH1	5.1428787901811e-12	-5.38447389474127
ATOH7	0.000213005999274244	-2.01416721337405
ATOH8	0.00142073176051674	1.66021712562372
ATOX1	8.77658511115578e-08	2.56436584260486
ATP10A	0.423036269508583	0.471600474904764
ATP10B	0.0328879444718156	-3.78210158250959
ATP10D	0.000453537588586246	-1.50931990063903
ATP11A	0.38072465348208	-0.37441752797468
ATP11A-AS1	NA	-1.86447217054313
ATP11B	0.000722298061154009	-1.049295978014
ATP11C	0.00397017194524751	-1.45262500025396
ATP12A	7.10947636220212e-05	4.43428868791396
ATP13A1	0.00106839036761445	0.92625134875057
ATP13A2	0.440285083278488	0.277902430293047
ATP13A3	0.0017124333608805	-1.16271777262712
ATP13A4	0.894925642852503	-0.166102769401474
ATP13A4-AS1	NA	-1.66155144507464
ATP13A5	0.725584684559879	-0.502339445346757
ATP13A5-AS1	0.00181394366199023	-2.38634829022938
ATP1A1	9.8960495988459e-05	-1.86206334696574
ATP1A1-AS1	0.102215336733369	-0.68624723433343
ATP1A2	0.795091092975647	-0.159948258096337
ATP1A3	0.000988317724843431	-2.15267186832865
ATP1A4	0.635947919400969	-0.456757484651803
ATP1B1	0.45710349742701	-0.520115835769322
ATP1B2	0.000333642531087092	2.22392465387853
ATP1B3	0.00103317450693733	1.25031234893764
ATP1B4	NA	0.0708891400079091
ATP23	0.000261365724814344	0.991737393638585
ATP2A1	7.54842633177161e-07	2.13863383208819
ATP2A1-AS1	1.940998216658e-05	2.50488760013322
ATP2A2	0.8193664585423	-0.0922686474255845
ATP2A3	0.000261755893196175	-3.12483652433654
ATP2B1	2.63412231735927e-20	-3.55038431521475
ATP2B1-AS1	1.59706164636584e-07	-2.18390973295541
ATP2B2	6.81034556539870e-11	-4.85043476214959
ATP2B2-IT2	0.0078101023311391	-5.40985295107953
ATP2B3	0.0023247416822498	-3.59692629210487
ATP2B4	0.00150289169905099	1.53628236577288
ATP2C1	0.000220088965372161	-1.38943931472791
ATP2C2	0.11580812407335	-1.42783609225564
ATP2C2-AS1	0.00283543315429085	-1.15735821906398
ATP4A	0.113790751335359	-2.0432640626022
ATP4B	0.51773111838957	1.21591406814464
ATP5F1A	0.000206811288877058	0.738298520844497
ATP5F1B	0.00855472970246439	0.555811502789833
ATP5F1C	0.00109180573121718	0.733271818291596
ATP5F1D	5.3888063085804e-06	2.51858491847741
ATP5F1E	9.18733743888943e-07	4.14118221639832
ATP5IF1	3.09709826870724e-05	1.47583927715618
ATP5MC1	2.737572247829e-07	1.91444748791627
ATP5MC2	1.06430807228821e-05	1.79152311632068
ATP5MC3	0.00139625151324733	0.845561148945708
ATP5MD	2.54785297767669e-07	1.69141180188724
ATP5ME	1.86615526847003e-05	2.20768933529994
ATP5MF	0.0115045163724171	1.36491785126777
ATP5MG	1.23889981536878e-11	2.20495847216877
ATP5MGL	7.14821107913889e-15	-3.87102196895933
ATP5MPL	4.65085841643806e-10	2.01068054245006
ATP5PB	9.70316650896356e-08	0.892884658026587
ATP5PD	9.66555150264046e-06	1.44126337433946
ATP5PF	5.29674641944294e-13	2.02162214839673
ATP5PO	1.07115748468317e-08	1.75862427242714
ATP5S	0.229248825034571	-0.339564001189258
ATP6AP1	0.000143622197399643	1.13457755442496
ATP6AP1L	0.0379474102322796	0.661662489019884
ATP6AP2	0.0976786245356421	0.614820167175415
ATP6V0A1	0.0932462636962603	-0.503230384461577
ATP6V0A2	3.55338435927236e-07	-0.829707978507813
ATP6V0A4	0.00960352919622815	-2.03500252457782
ATP6V0B	0.000213886548291039	1.48607685370222
ATP6V0C	1.31356429825351e-07	2.18774207295802
ATP6V0CP3	0.437967549478202	-1.30150287245788
ATP6V0D1	0.860441135379339	-0.0722531157921686
ATP6V0D2	0.161148331653317	1.54300500919585
ATP6V0E1	0.00681819168441032	1.16739875728116
ATP6V0E2	0.132725548187908	-0.593500739621073
ATP6V0E2-AS1	0.00224883402869365	-1.11758738761504
ATP6V1A	0.0469272858221161	-0.864569206407305
ATP6V1B1	0.120844316672599	0.940383467274297
ATP6V1B1-AS1	0.877538720208357	-0.11778184183185
ATP6V1B2	0.278995181097979	-0.231103635613632
ATP6V1C1	0.182873883385021	-0.331216038709991
ATP6V1C2	7.16132764330336e-06	4.28651788715609
ATP6V1D	0.000445770461529119	0.739670964976983
ATP6V1E1	0.405783388689507	0.321263473933696
ATP6V1E2	0.00348382957517458	1.05908463408496
ATP6V1F	4.84696626770976e-08	1.90882631687621
ATP6V1FNB	0.69193324006435	-0.171100101227869
ATP6V1G1	4.92636614562483e-13	1.29070535714682
ATP6V1G2	0.877649986541669	-0.225836899674259
ATP6V1G3	NA	-1.6191924969804
ATP6V1H	0.615048700138758	0.0923510698808163
ATP7A	0.0058158799022615	-1.02990458921063
ATP7B	6.30601457491377e-05	-1.30044611139607
ATP8A1	3.96581747698781e-21	-4.42175133280047
ATP8A2	3.39034657671686e-08	-3.51998470323938
ATP8B1	0.137244118727691	-1.1469018901168
ATP8B2	3.03368381690624e-05	-1.0677179695617
ATP8B3	0.00872615001563743	1.30732803901572
ATP8B4	9.44708521330265e-06	-2.30172190055376
ATP8B5P	0.700057965961705	-0.264454459480911
ATP9A	0.0655340185081981	-0.58036776237474
ATP9B	2.30239079595418e-36	-1.43852676207534
ATPAF1	8.65016801765783e-07	0.776031888619612
ATPAF2	0.14869376066959	0.459812156566621
ATR	2.55378103289175e-38	-1.96423120657791
ATRAID	4.88133906470196e-11	2.0504158711793
ATRIP	7.1618208608934e-10	-3.07605434803861
ATRIP-TREX1	3.32954167940896e-05	-1.4302393497996
ATRN	0.0160021376999433	-0.588596848376352
ATRNL1	0.307027607224061	-0.819524906493031
ATRX	1.13726030442813e-07	-2.18216546619443
ATXN1	0.00074747544704889	-1.3219321192342
ATXN10	0.745492181612519	-0.101809683844954
ATXN1L	0.171210963948988	-0.378084970353087
ATXN2	5.65369947328172e-05	-0.65566958194136
ATXN2-AS	8.85156813923091e-05	-1.78431695145483
ATXN2L	0.000104733868113145	0.807517805587429
ATXN3	6.12338408625508e-14	-1.36721792643485
ATXN3L	NA	-3.20683466086785
ATXN7	8.01972714769021e-06	-1.32061652722111
ATXN7L1	1.16038612706229e-13	-1.56295979687598
ATXN7L2	0.201358158758191	-0.467706194325868
ATXN7L3	2.94370959086154e-06	0.814633597153253
ATXN7L3B	0.00840613932692669	0.460072224384266
ATXN8OS	0.153535127762612	2.09807583894327
AUH	0.00726748154909002	-0.80006398346851
AUNIP	0.345505618929172	-0.409618579326615
AUP1	0.00246242064832778	1.2275041097797
AURKA	0.0138885443663677	0.980321718955489
AURKAIP1	6.83474894429726e-07	2.35009842937811
AURKAP1	9.93604620922604e-26	-2.8970995470362
AURKB	0.0119927443839416	1.3708890365767
AURKC	0.923506091209508	-0.0650169910288797
AUTS2	0.73923431072567	-0.131679994319999
AVEN	0.478628276576154	-0.25553479060175
AVIL	0.969649480073762	0.0253677623811573
AVL9	0.0285197978187676	-0.676383852074393
AVP	0.678494071580092	0.600827903480472
AVPI1	0.597163887891417	0.274520608150566
AVPR1A	0.214111551378546	1.06227095285868
AVPR1B	0.641549247210143	0.568573203716159
AVPR2	0.00161038727646649	-4.83013305213472
AWAT1	NA	-1.22276844649538
AWAT2	0.371215898230604	1.52459154473491
AXDND1	0.0221661975364203	1.22975141906645
AXIN1	0.541170714851192	0.261111467136551
AXIN2	6.69399670052856e-09	2.2701949834666
AXL	0.000112898489029227	1.25716286454864
AZGP1	0.0413263234624615	2.37539571471096
AZGP1P1	NA	-2.1420039961657
AZI2	0.305046098253539	-0.248028514492419
AZIN1	0.401548113758331	-0.336537716634013
AZIN1-AS1	0.224248035612464	-0.403926641299072
AZIN2	0.0937672511453982	-0.632983406579843
AZU1	8.68351353748339e-14	5.4138062994311
B2M	0.926756476648908	-0.0413670841000887
B3GALNT1	0.628648040222111	-0.431206941111992
B3GALNT2	0.348861974041174	-0.261816329465525
B3GALT1	0.48505621239237	-0.523830237414467
B3GALT2	0.00194800799944786	-2.07941981309099
B3GALT4	0.29084039456792	-1.92350853488567
B3GALT5	0.674952873800028	-0.329925876333139
B3GALT5-AS1	1.23782550712499e-07	4.04984527033934
B3GALT6	3.22636726926286e-06	1.77863228248337
B3GAT1	0.127750619733619	-0.987571313513714
B3GAT2	0.229280561697947	1.03476393820696
B3GAT3	0.000157073819551454	1.34721176729581
B3GLCT	0.000303924283892635	2.28393049726803
B3GNT10	0.0226430759459213	0.612554343135927
B3GNT2	0.643219806838652	0.209832314291402
B3GNT3	0.400580488450131	1.23431233955227
B3GNT4	0.472778495154366	-0.696972810373733
B3GNT5	0.00582978704228864	1.38850002422293
B3GNT6	0.617742031559505	-0.703008733285305
B3GNT7	0.562643438185666	0.328275101529426
B3GNT8	0.887173084299747	-0.109681016442066
B3GNT9	0.502053800805458	0.372494274387387
B3GNTL1	0.170703368474391	0.648133903248394
B4GALNT1	2.39902714549058e-06	-2.36324666557802
B4GALNT2	NA	-0.187855022458374
B4GALNT3	0.0248414223924436	-1.42784242891256
B4GALNT4	0.000170067353542569	1.24113472268837
B4GALT1	0.844207443588926	-0.0996241781436525
B4GALT1-AS1	0.341585802508133	-0.763354387176729
B4GALT2	1.32435561453293e-05	1.44853655785207
B4GALT3	3.04389951476869e-05	0.8936790289612
B4GALT4	3.12404356166235e-13	1.30288383460348
B4GALT4-AS1	NA	-1.67634826849201
B4GALT5	0.00110714649641871	-0.57625706361712
B4GALT6	0.895150833593555	-0.0784885197882481
B4GALT7	0.000258153258772306	1.25980677514903
B4GAT1	1.31582059417489e-10	1.7123436444153
B9D1	1.59838798016429e-05	1.60065471006975
B9D2	3.05574213084422e-08	2.20109910321173
BAALC	0.439952461899079	-0.682672452401941
BAALC-AS1	0.276459335011563	-1.32210469232066
BAALC-AS2	0.351674479413233	1.17147966589181
BAAT	0.000650009840162421	-1.40783913998699
BABAM1	0.00371953545109811	0.92461097246137
BABAM2	0.0107655307560201	-0.699338690453638
BACE1	0.00188210722277015	-0.658144581718478
BACE1-AS	0.277992528422498	0.408544798943076
BACE2	0.0369160577222036	1.07156055165905
BACH1	1.88430919920793e-06	-1.78077615178892
BACH1-IT2	8.99503424306885e-48	-6.44219100280535
BACH1-IT3	1.58606130487021e-28	-7.51357654268254
BACH2	0.0047016258090346	-1.12388094783714
BAD	6.10603928967292e-07	2.26195156889923
BAG1	0.0599724467174415	0.602383386043528
BAG2	0.785852692606383	-0.120313999427896
BAG3	0.0496818018550849	1.08234029333237
BAG4	0.668149574965195	-0.16934882746668
BAG5	0.385597724249276	-0.165954865806756
BAG6	0.847843177558919	-0.160158968902694
BAGE	NA	-2.79464272667326
BAHCC1	0.0081580025217556	-1.31221521644994
BAHD1	0.0103714521694874	0.673768685035538
BAIAP2	7.2180981905539e-06	-1.64141501713263
BAIAP2-DT	0.0204264360145371	0.6947124912264
BAIAP2L1	7.02178412201597e-13	4.5932662914494
BAIAP2L2	0.219827872930947	-0.685290153280923
BAIAP3	1.58285727505086e-05	3.62795750693731
BAK1	0.000517953576570267	0.797380596483669
BAMBI	4.92320971986606e-05	3.465663727475
BANCR	NA	0.423894493245116
BANF1	1.72854645050934e-20	3.22254481264131
BANK1	0.848342973603691	0.207807167281526
BANP	0.423906674980736	-0.235915765621619
BAP1	0.00459358343866561	0.570854909575787
BARD1	0.0688805728744703	-0.848036852235394
BARHL1	1.29441500436326e-13	-5.25992850370125
BARHL2	0.0605734948608314	-1.5338811626967
BARX1	0.00299105796135522	3.56920834898029
BARX1-DT	NA	-1.65487774181682
BARX2	0.00221647722036512	4.97101585895847
BASP1	0.407477132662915	0.36007746022033
BASP1-AS1	0.258760469668691	0.585031164554679
BASP1P1	4.34084079748245e-05	-4.33969075009911
BATF	0.48511394848047	0.656342932585773
BATF2	0.992046470217417	-0.0100269699244272
BATF3	0.32527722555201	0.658229034014603
BAX	2.50466380840889e-10	2.49714963122478
BAZ1A	0.00247299811546656	-0.981296864842401
BAZ1B	0.00356296498733992	-0.550184994031699
BAZ2A	0.0945929779217964	-0.402153895006937
BAZ2B	4.81337359911423e-15	-2.81327338659511
BBC3	1.76195855325245e-05	1.94076863257485
BBIP1	0.0897952365388776	0.52138577443721
BBOF1	0.112598360832099	0.531031982190669
BBOX1	0.601132868648188	-0.850873714598883
BBOX1-AS1	0.000316369531331912	-2.23012964889072
BBS1	0.00027773922895328	0.685171695755693
BBS10	0.92834572788209	0.0499421530336399
BBS12	0.0451734248748149	0.472235427834912
BBS2	0.0181840880047888	0.504709418320336
BBS4	6.22964277224197e-12	0.815967346571656
BBS5	1.74452617428708e-06	0.918714014950234
BBS7	1.48793630952916e-05	-1.05639477539887
BBS9	8.71238219857144e-07	-1.08017960475524
BBX	2.68545052806778e-07	-1.76848554691456
BCAM	1.07898416040533e-10	3.46372680725842
BCAN	0.558504199250418	-0.668195923266211
BCAP29	0.0883354902624769	0.478088961938423
BCAP31	7.25677659610705e-10	2.36584810029421
BCAR1	0.0101644118218226	-0.826732326978964
BCAR3	0.81071020117266	-0.161916391025739
BCAR4	0.091507487252454	-1.25336702562728
BCAS1	0.174255934547636	-2.72032145299774
BCAS2	0.00101744624742293	0.876717057871411
BCAS3	1.99245450653002e-10	-1.17762070603208
BCAS4	1.05387829761406e-09	2.93279605214932
BCAT1	0.116865996500979	-1.27956025497102
BCAT2	1.01091525562117e-07	1.75360328098302
BCCIP	1.40083664041134e-09	1.46038490394954
BCDIN3D	9.6604028042431e-05	0.746352686925607
BCDIN3D-AS1	0.165411608421884	-0.474228769335174
BCHE	0.135152776802137	-0.971651201628505
BCKDHA	0.0869759811429134	0.41011705330325
BCKDHB	0.283641541443267	0.347262025300295
BCKDK	0.00292636699730407	0.898315963746179
BCL10	0.59442783130166	-0.100192079291085
BCL11A	0.644679492744906	-0.261318487661885
BCL11B	0.837171672843246	-0.157530159742038
BCL2	0.0168940031301912	-0.985351477122372
BCL2A1	0.00103070627288976	3.15520854752843
BCL2L1	0.000561465144522035	0.889266328333966
BCL2L10	0.568645049382504	0.504475685416791
BCL2L11	0.00266499796265759	-1.14402786012609
BCL2L12	1.01173531877743e-07	2.11706227695761
BCL2L13	0.000443649814183855	-1.33388476062492
BCL2L14	NA	-1.12803470286999
BCL2L15	0.0354328336754696	-1.05988206485406
BCL2L2	0.94606517759116	-0.022064144150845
BCL3	0.000282310879491751	1.85057120009788
BCL6	1.7570734514875e-06	1.85089606953739
BCL6B	0.0500181419951089	-1.05578773788015
BCL7A	0.282165905455685	0.238681830124335
BCL7B	5.25991104375208e-07	1.31331121764659
BCL7C	0.00295956767538433	1.47330238475669
BCL9	0.0101246831197319	0.600306019447166
BCL9L	0.811426815477577	-0.0750760613979719
BCLAF1	0.0755985137886546	-0.637465727196908
BCLAF3	3.97912976273101e-07	-1.20054168125707
BCO1	0.129992298385054	1.56874804576158
BCO2	0.031465888427588	-0.960747593134826
BCOR	0.963376781188021	0.0231644075088409
BCORL1	0.320428996826271	0.314030713116135
BCORP1	0.963454859223219	0.0527094433097843
BCR	0.0298951532888213	-0.664401111697439
BCRP2	0.000297887230961204	3.74788664339201
BCRP3	0.0335116433079934	0.848691545617848
BCS1L	0.00171466003960417	0.814052004669616
BCYRN1	0.00691771292777449	-4.50238712108918
BDH1	9.41504897666561e-05	-1.32156512306342
BDH2	1.66346676980719e-08	2.10386402329886
BDKRB1	0.977382097949293	-0.0665716541468015
BDKRB2	0.942366298247942	-0.116875278410287
BDNF	0.665293612313674	-0.498791408268321
BDNF-AS	0.0150659754220024	0.876964214708392
BDP1	4.37774052205036e-10	-2.23871862917579
BEAN1	0.137304153818212	-1.11319614637409
BEAN1-AS1	0.861408499992458	0.114304482957954
BECN1	0.000792993723757663	0.512360796400643
BECN2	0.812529879870643	0.603837563651431
BEGAIN	0.109654492441689	-1.44312188273292
BEND2	0.207805815250777	1.61980542499753
BEND3	0.31684407032659	0.303687371025929
BEND3P3	0.125160046415822	-2.27774362067465
BEND4	0.00223222067527191	3.25416092973685
BEND5	0.0101138268981189	0.776794018638748
BEND6	1.32175465968181e-06	-2.91184904870448
BEND7	0.0299327246372464	0.876108734964824
BEST1	0.0477573428247193	-1.12925179172142
BEST2	0.996000857045141	-0.00745824769184077
BEST3	0.00514991925280069	-2.69527231444787
BEST4	0.547094693670137	0.478835301533342
BET1	1.35233503169923e-07	1.19521019915754
BET1L	1.43591539459032e-07	1.22562862635606
BEX1	0.282822364237273	-0.520795247111759
BEX2	0.732919048309925	0.203236042561701
BEX3	2.52211716480748e-11	1.66255230410338
BEX4	0.00108140396613147	0.79689535887436
BEX5	0.313314033038698	-0.980550620013405
BFAR	4.81000692590182e-05	0.635273965141704
BFSP1	0.001555251424218	1.89630908107639
BFSP2	2.36602095220416e-06	-4.85170538820849
BFSP2-AS1	0.236693240983589	-2.75746907689418
BGLAP	0.132277146074011	0.928178716063402
BGLT3	NA	-1.20705826546651
BGN	0.194521456268165	0.882239845238826
BHLHA15	0.563136686402818	0.876132297999153
BHLHA9	NA	-2.1420039961657
BHLHB9	0.184605979970593	-1.18178798930761
BHLHE22	4.30506452454167e-06	-2.94015279263933
BHLHE23	0.000537544339869794	5.78929863996922
BHLHE40	0.154281375419946	0.801659182525316
BHLHE40-AS1	0.815578309325444	0.179563463146374
BHLHE41	0.133871063578943	1.08118385073054
BHMG1	0.514647894825408	-0.675471647861822
BHMT	0.0790703711702314	-2.37317979360579
BHMT2	0.0103489286388683	-2.83267743295366
BICC1	0.597176325233748	0.393650734694507
BICD1	1.09283167944248e-09	-2.20442271620486
BICD2	0.000153899924510797	-0.889885583662957
BICDL1	0.0227755641301277	-1.92395169373825
BICDL2	0.778104799769298	0.373060791913963
BICRA	0.00244346154252066	0.880855969649727
BICRAL	4.81920276554535e-08	-1.60196046171762
BID	0.149219099448744	-0.605323380505279
BIK	0.268246647115788	1.45100155507051
BIN1	9.44331236401404e-06	-1.97813269700556
BIN2	0.987749296792771	0.0136721858753394
BIN3	0.10343063311387	0.571191978878783
BIN3-IT1	1.08845712843159e-36	-6.35808829631519
BIRC2	0.686652626043502	-0.138288665760633
BIRC3	0.574339108466878	-0.405469066843222
BIRC5	7.01871178139433e-05	1.74859335723675
BIRC6	1.64369771380217e-21	-3.19592092647643
BIRC6-AS2	NA	-0.0235206260896974
BIRC7	0.955883502342761	-0.0717203624749846
BISPR	0.164652673043275	-0.933414744363054
BIVM	0.120209499890285	0.35938565881454
BLACAT1	0.000415662914306101	2.45678237405225
BLACE	0.800428894637746	0.876916032300367
BLCAP	0.000211797143596027	1.13598269433795
BLID	2.74697333360261e-21	-5.60432394247118
BLK	0.00879155073626028	-2.92373556605925
BLM	0.712794087341879	-0.165135742853004
BLMH	0.00342072745616138	0.717804981068884
BLNK	0.0342770805621439	-1.62108024292616
BLOC1S1	0.777039623923667	-0.1502153670645
BLOC1S2	0.000497517347125035	0.745920745742294
BLOC1S3	0.000170949747426429	0.940369005650634
BLOC1S4	4.4268169208043e-10	1.71233380254805
BLOC1S5	1.20613552127443e-12	-6.24846878935517
BLOC1S5-TXNDC5	0.0182926575111324	-4.00088157312313
BLOC1S6	0.274324381818841	0.290131840349901
BLVRA	0.00553786396296901	0.947477678049581
BLVRB	3.0803551774208e-05	1.65569906203121
BLZF1	0.000424896542681719	-1.00048900326299
BMF	0.00114564976819044	1.17694270623266
BMI1	0.30536373196315	-0.757534707868605
BMP1	0.176504959145197	0.339519099492609
BMP10	NA	-2.96638786455487
BMP15	NA	-1.9100375379006
BMP2	9.35175874449502e-05	3.61998639600814
BMP2K	3.38337192947059e-14	-2.65148202603959
BMP3	0.00695202740959663	2.18772166602202
BMP4	0.000353307973579489	2.77318646337187
BMP5	0.128181252832552	-1.8608310006686
BMP6	0.18429056478829	0.864361453077577
BMP7	3.85997527579486e-12	4.93655044392445
BMP8A	0.995607440815647	0.00412002429512157
BMP8B	0.00432940779544086	-1.91931484966723
BMPER	0.193116282937138	-1.00632076425312
BMPR1A	0.715163377547158	-0.20533472419443
BMPR1B	0.042017871230243	1.21359397491312
BMPR1B-DT	1.53731821953733e-07	5.52949215248694
BMPR2	8.77674154958089e-05	-1.59148407814764
BMS1	0.000678329414508787	-0.642473362942045
BMS1P1	1.57997764518055e-12	-2.4139655862574
BMS1P14	0.000108731432195604	-2.04275306713653
BMS1P2	0.010758980175354	-2.24254138054788
BMS1P20	2.04694997284428e-05	-1.35500283444219
BMS1P21	2.02963878541799e-05	-3.67289447440081
BMS1P22	0.82000813220656	0.790107200364649
BMS1P4	7.33179520736877e-13	-2.12644128506511
BMT2	0.000428018989021066	-1.37688118629667
BMX	0.412104179910493	1.1133228257306
BNC1	6.73700158660451e-07	-3.77419450526698
BNC2	0.0174604961382867	-1.94548475491143
BNC2-AS1	0.671032821651356	0.45347613442801
BNIP1	0.0950273053063821	0.446208262821423
BNIP2	0.0305572629817523	-0.697432080084007
BNIP3	0.00288472462484549	1.35730980671863
BNIP3L	0.943352741451376	-0.0332473227157721
BNIPL	0.0303221284720047	-0.812628445152769
BOC	0.989277254752794	0.00946872933905777
BOD1	1.73978933152903e-11	1.47761141530093
BOD1L1	4.73618385276653e-10	-1.99212831374645
BOD1L2	NA	-2.45098438098541
BOK	1.59855021538584e-12	-3.65127959650149
BOK-AS1	0.00866451237335857	-2.32269657746196
BOLA1	1.3055272635587e-05	1.53713929508892
BOLA2	NA	-2.1420039961657
BOLA2-SMG1P6	0.520288252737948	-0.757188181454444
BOLA3	1.08196028912337e-09	2.07309693937011
BOLA3-AS1	0.130668173853769	-0.526494322317948
BOLL	0.961890423596778	-0.0862331996855147
BOP1	0.000683106215520462	1.35064898442116
BORA	0.0814600650194583	0.572936204997475
BORCS5	1.24227600180959e-37	-2.34156518590647
BORCS6	0.0182326408386862	1.05205231396624
BORCS7	0.0107288481258147	0.846818621714683
BORCS8	0.307247925202126	0.48543266528799
BPESC1	NA	-1.49979103695399
BPGM	5.17517338037446e-10	1.27141506080422
BPHL	0.0108862939148628	0.575695515057496
BPI	0.0688426589306736	-1.65701701348998
BPIFA1	NA	-1.89095417328916
BPIFA2	0.5355215869488	-2.31616798118601
BPIFA3	NA	-2.79464272667326
BPIFB1	NA	-2.30314609586844
BPIFB2	NA	-2.96638786455487
BPIFB3	NA	-1.03027986385316
BPIFB4	0.0630504435503922	3.01259076307101
BPIFC	NA	-0.407735236219427
BPNT1	2.85121491886599e-07	0.779447104268913
BPTF	3.9843574856101e-09	-1.70762811593183
BRAF	1.03459526948734e-12	-2.03682432275166
BRAP	0.507394061713894	-0.101700616118447
BRAT1	3.00711948268252e-06	1.70549419670472
BRCA1	0.000360378708625971	-1.02430337722473
BRCA2	8.04665683143701e-07	-2.08252869554354
BRCC3	0.391470099976859	-0.188931193559647
BRD1	0.000114829790831176	-1.05450351168486
BRD2	0.314481335225078	0.641743561757189
BRD3	0.000214805599351421	0.865621391256654
BRD3OS	6.20323681141026e-14	1.6741340494631
BRD4	0.529290767183628	-0.150971227578048
BRD7	0.029680846293832	0.376496783927022
BRD7P3	NA	-2.55419593036029
BRD8	0.0114335534563666	0.533639804815138
BRD9	0.441160360897932	0.184935606215868
BRDT	NA	-1.41809415433856
BRDTP1	NA	-2.55419593036028
BRE-AS1	0.212790432831941	-0.710983409648853
BREA2	0.090091535648116	-0.885877404087468
BRF1	0.909674184093739	0.0425607029446337
BRF2	1.01101222779772e-08	0.880414238270653
BRI3	4.58859767575881e-05	1.98710807305477
BRI3BP	0.353342211172578	-0.370673539084471
BRICD5	0.345228334737818	0.534158116555023
BRINP1	0.00642873492967449	-2.78038916494226
BRINP2	0.417284002764318	-0.598679312614171
BRINP3	0.052779028801051	1.84992183122681
BRIP1	0.00313042406114463	-1.08232816481024
BRIX1	6.17017126805027e-07	0.910042347979559
BRK1	1.25100876170544e-14	1.66205706236768
BRMS1	3.48627005871716e-05	1.69363121986987
BRMS1L	0.16686151282108	0.534058085258853
BROX	0.52264422485217	-0.230741556746732
BRPF1	0.00122461181118166	-0.525257584831395
BRPF3	0.317318050089677	-0.268645396102191
BRS3	2.86504333663652e-06	6.8780544192051
BRSK1	0.000981167338738525	-0.700883257001484
BRSK2	0.00544296925476838	-0.972187716331519
BRWD1	1.81535466236901e-11	-2.04424489490113
BRWD1-AS1	8.67656910292547e-09	-2.85751157291415
BRWD1-AS2	0.000184753937514158	-1.48664321918004
BRWD3	0.000238062740108416	-1.49111906124783
BSCL2	0.000226171247419908	-1.16192299183444
BSDC1	0.0780183113283582	-0.327805225059955
BSG	6.87284449529336e-09	2.2168001150679
BSN	2.83692664565248e-23	-3.82098092665794
BSN-DT	0.278995181097979	-0.386962080697208
BSND	0.884135159513374	-0.314381736875263
BSPH1	NA	-0.931995951413099
BSPRY	0.382553538507964	-1.2901519599884
BST1	0.0349621677849858	-0.814220675396498
BST2	0.18444656823076	0.958151217498042
BSX	NA	-0.371631557920198
BTAF1	0.0135232543528113	-1.14291043997362
BTBD1	0.346461928918393	0.363449262108076
BTBD10	0.119869908868638	-0.345951721524886
BTBD11	0.108561432859753	1.08748835396407
BTBD16	0.0924477042304086	-1.61680525365621
BTBD17	4.67416695098354e-11	3.65996522039675
BTBD19	0.788962468906114	0.158383207271348
BTBD2	1.80649242014969e-07	1.66795631065893
BTBD3	1.33751039218712e-10	-1.53530312493927
BTBD6	0.225692839851895	0.453054308672957
BTBD7	2.35680623010442e-08	-1.26032008837372
BTBD8	5.33220320165659e-07	-3.19165286941971
BTBD9	8.33235059852552e-17	-1.22163174095668
BTBD9-AS1	NA	-2.32222955971125
BTC	0.00116443385013232	-2.40804096120851
BTD	1.79297738203547e-10	-1.55940348539168
BTF3	1.01568033031882e-07	1.37022789839101
BTF3L4	0.0175929871333918	0.735867740172233
BTF3P11	NA	-1.2804790603472
BTG1	0.452623257608548	0.302623570138797
BTG2	0.177332677106502	0.560671672449684
BTG3	3.19345101257854e-12	1.56965480855789
BTG3-AS1	0.527295254107127	0.274719560062497
BTG4	NA	0.389559701870703
BTK	0.48880983890351	-0.460378985773837
BTLA	0.184015941177148	1.42081385033645
BTN1A1	0.270788792752947	-1.06131775829044
BTN2A1	0.953448456396894	-0.0157892547731883
BTN2A2	0.914611752438872	0.0442114329229033
BTN2A3P	0.305530044413925	-0.561034379411412
BTN3A1	0.151601600637864	0.456034300163435
BTN3A2	0.419350675502645	-0.435326072380537
BTN3A3	0.774555210370828	-0.154397854828981
BTNL3	NA	-0.484918222441372
BTNL8	0.93916281447125	0.118616731179452
BTNL9	0.961017877417481	0.0403874555244166
BTRC	0.31969462974876	0.270974868400381
BUB1	0.211776691402823	-0.608721779500276
BUB1B	0.785852692606383	0.130523267393642
BUB1B-PAK6	0.68111808985954	-0.483236219629384
BUB3	0.726641487659054	0.10836123211908
BUD13	0.0214142129274983	0.502746394779232
BUD23	2.51994564470894e-12	1.96246565899315
BUD31	8.5682662801162e-08	2.11005289627054
BVES	0.172731930433755	-0.856285908972797
BVES-AS1	0.0183737422746712	-1.98111102656581
BYSL	1.34611982923476e-06	1.23551143807373
BZW1	0.140230257925014	0.463000605763503
BZW2	0.280421194795561	-0.493318445888109
C10orf105	0.705499593732842	0.616557832535948
C10orf111	0.00106292611852739	1.55778472646099
C10orf113	4.107977562961e-10	-5.32660176936499
C10orf120	NA	-1.89095417328916
C10orf126	0.219810653256347	2.10099070504978
C10orf142	0.858372255741426	-0.413105528766674
C10orf143	0.261437556557655	0.488684511515466
C10orf25	0.000547552866793366	1.62801045469659
C10orf53	0.741602906800297	-0.543958299205524
C10orf55	0.959606223786804	-0.0525496149868205
C10orf62	6.2119661630854e-05	-4.04004575263001
C10orf67	1.75248257231436e-05	2.4094253346465
C10orf71	0.00732067589762671	-4.61101178110289
C10orf71-AS1	NA	-3.11336259258908
C10orf82	0.744873476987985	-0.370361709372164
C10orf88	0.309400863353089	0.305084625905442
C10orf90	0.0923299392436912	-1.69800940664007
C10orf91	0.775177476794013	0.800335704736155
C10orf95	0.486067416978572	-0.842810636905207
C10orf99	NA	-1.61919249624684
C11orf1	4.52593349732258e-08	1.58262646088691
C11orf16	0.557122203521623	2.13357754119325
C11orf21	0.618473010149184	-0.424708056896898
C11orf24	0.00235739953196558	0.659111087106065
C11orf44	NA	-2.30314612802127
C11orf45	0.958247724944087	0.0452282378360412
C11orf49	3.03935227984854e-07	1.35199712329267
C11orf53	0.770701563532465	0.72473050806998
C11orf54	0.797955201923414	-0.0839002288649552
C11orf58	7.21086848567487e-05	0.887366186994749
C11orf65	0.0885202351637939	-0.902001971877284
C11orf68	3.75419968478919e-07	1.70235189315633
C11orf71	0.000121300585652039	1.28563804366423
C11orf72	0.950006458262634	0.0721277076152761
C11orf74	2.32105996923312e-06	1.14007423453662
C11orf80	0.0711814168055016	-0.754652486480427
C11orf86	0.154572191999201	1.93237971661909
C11orf87	0.0492375612433803	-1.69384117587259
C11orf88	0.0481824745190648	2.80047374308067
C11orf91	0.0360535157477259	1.45984407035472
C11orf94	0.195876963990308	-0.611674566425115
C11orf95	0.360477322742626	0.296135626485628
C11orf96	0.377834757438563	-0.647821784499609
C11orf97	0.0882631966346195	2.50993403966847
C11orf98	0.0549468937682084	1.23505830359478
C12orf10	4.5347672119366e-06	1.92697419852562
C12orf29	0.580265604589295	0.17534212811901
C12orf4	0.00223308567884031	-0.528943012184422
C12orf40	0.130060505655527	-2.00218333210383
C12orf42	0.125134253889383	1.64715043758706
C12orf43	0.0903888262881152	0.378040095644034
C12orf45	0.912512061850078	0.0563532828064048
C12orf49	0.0480731806094498	-0.598977436058949
C12orf50	0.375615124302843	0.80411638241695
C12orf54	0.657014549464574	0.40248980514548
C12orf56	0.597149832931549	-0.684505555895097
C12orf57	1.29082730129962e-09	2.35065194179895
C12orf60	1.49915741249829e-05	1.52071659786505
C12orf65	0.00059227597801284	0.762548842591547
C12orf66	0.384746581530116	-0.271033451110691
C12orf71	NA	-1.89095425558236
C12orf73	2.74038449818005e-17	1.69348521219041
C12orf74	NA	-0.328746228628674
C12orf75	1.03097447374332e-10	2.68790343382351
C12orf76	4.53833614919431e-10	1.4986580518446
C12orf77	NA	-0.698191362426851
C12orf80	NA	-1.20840050513869
C13orf42	0.123436512226158	-1.98402978097473
C14orf119	4.42025874717663e-15	1.17240282109545
C14orf132	0.0175929871333918	-1.02513427678364
C14orf144	4.60140073880885e-15	-5.86168841951128
C14orf178	0.202984637288148	-0.522438812419056
C14orf180	0.00026327777128821	-5.38229785881122
C14orf28	0.0733799392977493	0.463839889211703
C14orf39	0.000334809731413387	3.85221800167916
C14orf93	0.0417767879633019	0.62337671919989
C15orf32	0.939761248581167	0.0801830981926505
C15orf39	7.50618148450475e-06	-1.84847058573764
C15orf40	0.432980271818287	0.150751222068281
C15orf41	0.477962765212709	-0.20145213778068
C15orf48	0.133814617293773	1.16988504363954
C15orf53	NA	-1.61919249582304
C15orf54	0.486661947235286	-1.08077261332989
C15orf56	0.504475403271682	0.809953406098573
[truncated: 23,247 more rows]
