# Supplementary material for: Imaging and multi-omics datasets converge to define different neural progenitor origins for ATRT-SHH subgroups
Source: Nat Commun. 2023 Oct 20;14:6669. doi: 10.1038/s41467-023-42371-7 (PMC10589300; doi:10.1038/s41467-023-42371-7)
Supplement: Supplementary file 15 — Source Data [file 41467_2023_42371_MOESM15_ESM.zip › Source_Data/SuppFig3.xlsx]

## Sheet: SuppFig3_A
	29044-A	29045-C	29047-A	29050-B	29225-A	29325-A	29335-A	29941-A
Xist	11.7905	12.1825	11.5501	12.2904	4.04365	3.71318	3.87027	3.66633
Crabp1	5.095	4.43449	12.2821	4.19589	9.42554	11.8985	4.13734	12.178
Ly6h	11.53	11.2366	4.2763	11.6989	3.9708	3.92044	11.4368	3.9056
1500015O10Rik	12.4147	11.2683	4.04588	11.988	4.20754	3.95022	11.2068	3.79617
Otx2	9.21041	10.4243	3.17366	10.7023	3.02438	3.09618	10.5704	3.34869
Cnpy1	10.4916	10.3373	3.1545	10.5091	3.188	3.23933	10.5224	3.21396
Igfbp6	4.39208	4.49622	11.8789	4.2514	11.6507	5.05049	4.50524	12.2182
Timp1	5.42421	4.83945	13.3333	5.51354	13.2344	11.4274	5.04456	12.3035
Mir124-2hg	6.02322	10.3191	3.27629	10.2701	3.35073	4.1118	10.3484	3.04378
Rfx4	9.57813	10.5499	3.4901	10.9894	4.31215	3.76175	10.8295	3.73706
Tox3	10.7086	10.7049	2.93787	10.7489	3.94607	4.20725	11.0906	3.6286
En2	11.487	10.0735	4.04725	10.7295	3.54433	3.9809	10.4675	3.50623
Sox11	9.41297	11.1325	3.91206	10.937	3.78219	5.33137	11.089	4.46763
Anxa1	8.55567	5.62397	13.6041	7.13176	13.2167	11.7216	5.61456	13.7307
Robo3	9.80741	9.79621	3.50546	10.2713	3.80846	2.7808	9.93207	2.57569
Ahnak2	4.06713	4.2163	10.4099	4.62698	10.6295	11.5488	3.71067	10.5783
Medag	3.73609	4.17839	10.9127	3.81489	10.8973	9.93759	3.42416	6.71483
Tenm2	9.02573	10.0334	3.55552	10.0581	3.53999	3.86908	10.2277	3.71127
Adgrb3	9.37136	9.88983	2.869	9.62097	3.18984	3.48762	9.94481	3.41219
AA467197	5.29958	3.80432	10.2778	4.63908	12.1897	12.0596	3.43434	9.9868
Fabp7	12.9612	12.647	3.3327	12.5688	7.6735	5.11801	13.1827	6.87624
Pcdh8	6.80742	10.5858	3.63113	9.72052	3.65633	3.55734	11.2328	4.10534
Ecm1	6.54353	4.54936	11.4228	5.70268	11.6708	12.1743	4.99001	12.2659
Wif1	10.9026	9.10006	3.60929	9.66963	3.17454	3.56733	10.2842	7.00149
Mrc1	4.07091	5.42742	10.2255	4.12867	7.77825	10.534	4.0579	11.0635
Sox2	11.7191	11.1893	3.18152	10.8555	5.25656	4.82679	11.4062	6.67328
S100a4	8.1784	6.03419	13.3788	6.14858	12.3335	12.6287	6.43002	11.202
Pdlim3	11.6388	10.5055	4.99104	12.1868	5.19308	5.06543	11.0527	6.1889
Ildr2	11.6451	11.4426	5.03338	11.6421	5.70465	5.26406	11.5401	5.64189
Ereg	4.04741	3.45697	11.1772	3.33046	9.35276	9.71508	3.22432	8.80901
Nptx1	6.99277	6.30807	10.1622	5.54656	12.78	13.037	5.81737	11.9602
Grik1	9.18788	8.52085	3.0432	9.56387	3.43349	3.54501	9.99664	3.06052
Eif2s3y	3.24122	3.30644	3.26197	3.15096	8.71225	9.44942	9.24513	9.15111
Scg5	8.32441	9.76362	3.27284	9.79352	4.04225	3.39877	9.77836	4.08761
Gpm6a	8.90043	11.2136	3.69691	9.77552	5.71734	3.96982	10.9773	4.35558
Ltbp2	5.63872	5.35986	13.1167	5.71867	12.5278	11.1222	6.3979	10.1935
Scn3a	8.26097	9.30866	3.55399	9.27107	3.2109	3.8764	9.83564	3.52173
Kcnc2	8.72672	9.52637	2.91974	10.7632	3.46136	3.28636	9.01843	5.02034
Capg	6.12241	5.47776	12.1444	6.24196	11.8408	11.3421	5.79952	11.565
Wfdc2	12.3055	7.20791	4.44685	9.63019	4.33209	12.577	5.99278	4.82777
Ddc	3.56066	5.54995	3.28984	3.73793	12.3911	11.9694	4.83525	8.3249
Ptprz1	9.88761	10.9388	5.30669	11.1008	4.86218	5.54312	11.5651	9.29291
Tmem132c	9.4685	9.07751	3.68633	9.74603	3.70362	3.63746	8.58307	6.98176
Tmem130	4.86071	11.0145	4.01439	9.31264	4.20088	4.27779	10.8334	4.25963
Ddx3y	3.08963	3.4462	3.4446	3.32482	8.90063	8.84606	8.97236	8.397
Gchfr	4.95271	4.20185	11.6	4.57307	7.60365	10.4611	4.77492	9.99557
Irf6	9.79696	9.92641	3.83636	11.5291	4.59896	5.42974	10.1236	4.63282
Fmo1	10.84	9.76289	4.79915	10.3561	4.75889	5.33918	10.0672	4.6817
Zfp462	9.77737	10.3828	4.73099	10.7411	4.84657	5.21399	10.6855	8.66203
Pantr1	9.23317	9.90253	4.69011	10.2547	5.14365	4.36971	10.052	4.06944
Chgb	5.39528	10.0175	4.32612	13.1577	4.29028	5.17937	9.75038	4.55238
Penk	6.74139	6.88107	12.5297	6.6111	11.4993	13.5801	7.81746	12.0363
Fbln2	5.57856	5.21989	12.4935	4.99152	10.345	11.0253	5.14802	8.10793
Plac8	10.9666	5.18751	8.75716	5.62301	8.26254	10.8826	5.65603	11.8003
Msln	4.02541	3.82564	8.03205	3.56389	12.4323	11.9297	3.56312	4.17132
Resp18	3.39618	8.94471	3.2505	8.81937	3.7312	3.70837	8.95321	3.72887
Gabrg1	8.87604	8.36471	3.00993	8.59136	3.0815	3.24544	8.1841	3.29428
Elavl4	6.10876	9.40774	3.67013	8.95715	3.90313	4.1322	9.93169	3.72774
Cdh10	9.83799	9.55458	3.85022	9.83037	4.15237	4.58443	9.62578	5.28293
Lum	4.57914	6.68505	8.66212	5.75534	12.8855	12.0774	5.87353	10.6844
Atp1b1	11.2566	12.5457	7.18547	12.7162	9.47436	7.01742	12.7413	7.50518
Tenm3	8.02604	10.7064	5.49575	10.4737	4.9957	4.52933	10.7591	8.04486
Ifi202b	6.6314	3.3483	9.67296	3.51711	3.45865	8.20738	3.22417	9.62884
F13a1	4.10488	4.81874	10.5739	4.27905	6.12497	9.14317	3.69608	10.0133
Ccl8	4.50882	4.96803	9.3027	4.15619	8.14153	11.6665	4.66253	10.9366
6330403K07Rik	9.25029	10.9509	6.05534	10.8222	4.7107	4.93946	11.033	7.18471
Prr18	10.3038	10.1463	5.17109	10.4949	5.31467	5.0136	9.84953	5.05068
Aspn	4.09301	3.18836	8.82304	3.71917	8.55385	9.06211	3.36824	8.62397
Scg2	8.52813	10.2133	3.50318	10.7948	5.06545	5.30003	10.3345	5.76737
Osr1	4.12822	4.10832	9.27766	4.14065	6.06318	9.09783	4.23216	9.17297
Hoxc8	4.15251	3.68427	10.2844	3.87227	11.076	6.28316	3.94604	8.41844
Antxr1	11.996	11.8269	7.02172	12.3547	6.09987	6.88232	11.8494	7.54936
Nap1l5	5.72548	11.5723	4.3184	8.87121	4.75759	4.35051	11.673	4.78354
Rai2	8.17288	6.6102	2.78154	8.20679	3.11958	2.82494	7.53732	2.77049
Slitrk1	9.81272	9.48724	4.75511	10.3636	4.98262	4.45033	9.36826	4.66005
Col1a2	7.29438	8.81802	12.2054	7.63783	13.099	7.45486	9.13949	13.4437
Kcnn2	9.54513	8.51803	4.30529	9.08958	4.15295	4.37181	9.13642	4.04222
Ogn	6.90463	6.63972	12.0335	7.26951	11.9603	12.2419	8.37019	10.6027
Lrrn4cl	5.16154	4.47651	10.4328	5.19621	7.44054	11.1258	4.46739	9.57387
Plch1	9.82884	8.39927	3.96847	9.00061	3.67053	3.33262	8.46813	3.86678
Acot1	11.0094	10.3935	4.82298	10.8943	5.43027	6.43028	10.5013	5.95061
Pcdhb3	9.30627	9.45724	6.34138	9.73595	4.90938	4.30345	9.78997	4.21809
Bcan	11.0152	9.55704	4.50514	9.93917	5.06804	4.92048	9.14719	4.7842
Kif21a	10.8762	11.603	4.50865	11.891	6.34636	7.26083	11.801	7.07714
Kcnn4	6.25377	5.38987	10.9563	5.88509	11.788	6.03294	5.1808	10.3711
S100a5	4.71396	3.97062	8.67042	3.94343	8.82493	5.90766	3.41826	9.22037
Zcchc18	7.52062	10.2392	4.70097	9.62191	5.01734	4.56333	9.81992	5.3288
Rimklb	8.69186	8.67207	4.04162	9.40733	3.72001	3.89268	8.86653	4.31007
Adgrv1	9.70518	9.51669	5.14947	10.0369	4.79407	4.79533	9.91003	5.66138
Pcdh20	9.82009	8.1525	3.82785	9.16447	3.84927	4.04212	8.50502	6.96686
Fez1	11.1349	12.1729	5.29105	12.1855	6.71823	7.78057	12.3211	9.5029
2900092D14Rik	7.80347	8.8568	3.60962	8.87218	4.35374	4.40064	8.8204	3.62292
Grm3	8.7135	8.72597	3.79329	8.32474	4.13818	3.79929	8.22972	3.63725
Car4	11.9408	8.39874	4.14517	9.66522	4.37691	5.43003	8.55402	10.0979
Hectd2	9.10964	9.97541	8.24991	9.94937	5.32615	4.85612	10.3927	5.36651
Pf4	5.0627	5.19444	9.43679	3.88328	6.40903	9.54126	4.27788	9.68872
Cd109	6.15361	5.45204	10.6273	5.30954	10.4079	11.2967	6.79885	10.5263
Sez6	10.419	10.3953	5.89631	11.3572	6.03327	5.73486	10.4981	5.82017
Ttyh1	10.5831	10.1743	8.20269	10.6229	5.51661	5.90442	10.6006	6.07058
Ccl2	6.76828	5.12307	10.6158	6.04203	11.3194	6.8582	6.16664	10.7989
Camk2n1	10.0659	11.0393	5.88826	10.8812	6.24068	6.14645	10.5436	6.04234
Lmo7	4.9376	4.90422	5.11424	5.67583	9.74666	9.83602	4.21301	9.30841
Id4	10.9977	12.1154	6.96328	10.8149	6.04121	6.34311	12.3928	6.94295
Fam107a	10.1044	10.0173	4.30881	9.73447	5.92937	5.39423	9.75748	5.17803
Cd24a	11.969	11.4906	6.64962	11.8631	6.2696	11.7365	11.5761	7.50218
Slc22a17	11.4553	11.2456	6.86674	11.7618	7.61783	6.51883	11.6458	7.07773
Sybu	5.68034	10.807	8.94421	10.3025	4.88218	6.04373	10.8249	8.1568
Gpc3	5.34444	6.61536	5.19949	5.82154	11.2734	9.80356	6.99595	12.7145
A730017C20Rik	8.90913	7.99689	3.28561	7.98532	3.47246	3.79009	8.6772	6.59784
Cav1	8.06125	7.76932	12.6606	8.10249	12.8368	11.6622	8.33141	12.5099
Alox15	10.8241	8.07067	3.68383	8.87157	3.86556	4.17128	7.91247	3.8354
Kctd14	9.04398	7.62401	3.99869	8.85067	4.04023	3.5719	8.19879	3.84809
Apol7a	4.31754	3.90608	8.21793	3.78096	8.74003	8.42108	3.71477	6.67163
Ednrb	10.1853	10.296	5.90142	10.7119	6.45936	5.85902	10.6008	6.00968
Pcdhb9	10.956	9.6357	7.50273	10.2988	5.60019	5.84592	10.1174	5.12446
Fam181b	9.26136	8.37991	4.35628	9.35528	4.64184	4.34423	8.84339	4.67363
Celsr1	9.40332	7.95193	3.78574	8.37716	3.37461	3.41588	7.74206	3.77703
Adgrb2	6.19945	8.67352	3.84805	8.97609	5.46001	4.13641	8.73464	4.39145
Gpm6b	10.7268	11.1152	5.13222	10.6419	6.71916	5.69426	11.2276	7.7382
Olig3	6.00339	8.48627	4.14245	9.51381	6.09984	4.26118	8.89508	4.22536
Ccl9	5.57668	5.06962	9.40929	4.90798	7.44343	9.61119	5.14692	9.70628
Abat	11.385	10.9274	6.83331	11.3106	5.84876	6.28381	10.7023	6.87686
Oasl2	10.1157	5.20319	8.46076	5.38032	10.2484	7.66558	5.25233	9.52766
Nlgn1	4.92554	7.74985	3.36059	7.87094	3.35963	3.47971	7.65237	3.22622
Piezo1	6.44583	5.31115	10.6844	6.04811	10.2701	10.441	5.90444	9.99752
Zic3	8.70975	8.59092	3.53154	7.07754	4.04081	4.29334	8.49426	4.75945
Anxa2	8.83776	8.88786	13.159	8.4207	12.5112	13.175	9.19663	13.3457
Stxbp6	9.42317	8.22352	4.0426	8.24256	3.79011	3.91233	8.40422	4.3126
Megf11	6.45626	8.80364	3.84258	8.73182	3.70005	3.72243	7.74224	3.53022
Hspa1b	6.99459	5.07107	11.519	5.6971	11.6201	8.63971	6.11952	9.82794
Rtn1	10.4984	12.1209	6.47026	10.0167	6.71858	6.61223	11.7286	6.38917
Mndal	8.27826	5.79991	11.916	6.38091	11.0589	8.656	5.61179	10.2604
Myof	5.96513	5.47532	10.113	5.28273	8.38847	10.7861	5.31164	9.49857
Tmem178	6.60649	8.79618	4.12192	9.0234	6.05234	4.75893	9.19311	4.41572
Chil3	4.97991	3.37221	4.37734	3.33962	9.72686	11.4975	3.59169	7.03265
Cxcl2	3.90313	3.87738	7.98922	3.94289	6.98088	8.25612	3.44233	8.44667
Nalcn	5.62778	8.0663	3.93594	8.04532	3.7795	4.02185	8.14063	3.7817
Tnfrsf12a	6.57003	6.31653	10.8582	5.99174	11.0485	9.14826	5.95414	10.2235
Negr1	7.07593	8.78887	4.5342	7.57675	3.74145	3.70895	8.78696	3.51811
Lox	6.54383	7.05278	11.9808	5.87209	11.9558	8.60405	8.20917	10.7734
Tet1	9.03868	8.79216	5.17126	9.22092	4.36142	4.48402	8.80704	4.81698
Dll1	7.56251	10.0386	6.33595	9.92222	5.79477	5.79491	9.93723	5.773
Fndc3c1	11.8847	12.0407	4.12233	12.1412	9.29288	6.3988	12.0994	8.44447
Tpm2	5.16386	5.07134	9.84042	4.54238	9.65288	8.23855	5.37726	9.12188
Hmga2	9.29836	6.16512	10.3374	6.33504	10.7298	10.1541	6.28555	10.745
Plac1	4.18536	4.19268	9.64045	3.82047	7.72299	4.90982	3.74176	9.98839
S100a10	9.00525	7.79068	12.3088	7.6153	11.3074	12.4866	7.96206	11.9184
Shc4	10.9566	9.13867	5.59545	10.7851	5.02924	4.73704	8.40243	6.32202
Igf2bp2	3.96519	3.81538	7.82504	3.46484	8.0023	7.59027	3.5501	7.88303
Ppm1e	7.41628	8.05498	3.47651	7.62969	5.21492	3.37023	7.94796	3.6815
Camta1	7.12103	9.04035	4.78348	8.93662	4.91736	5.09698	9.55896	4.82039
Nrcam	9.27671	8.9435	4.66518	10.0866	5.55236	4.77513	8.64202	5.03088
Gpr37	9.01093	8.27078	4.16159	9.19377	4.28191	4.43972	7.99777	4.54667
Plekhf1	5.94732	5.56216	10.1168	5.39712	10.15	9.13615	5.73031	9.6169
Clstn2	9.1727	7.19805	3.90932	9.54697	4.06374	4.23403	7.74572	4.03114
Mpped2	10.3612	8.58946	5.83751	9.1194	4.32147	4.96319	8.84859	4.63
Rin1	4.39221	4.30873	8.5395	4.15444	9.24158	7.69307	3.91029	8.22539
Serpinb6b	4.87802	5.59294	4.76379	5.32054	11.6728	9.15008	5.60783	9.51816
Il23a	5.17409	3.71642	3.85142	4.06602	9.10297	8.02362	3.75957	7.79973
Gjb5	4.23785	3.55193	8.36829	3.57639	7.48674	7.92629	3.51373	5.34359
Mapk10	7.18263	8.2195	3.48849	7.66975	3.98247	3.88001	8.40029	3.49726
Fam155a	5.38758	8.17075	4.51818	8.25262	3.8899	3.86831	7.8072	3.29516
Gli2	9.2173	8.17614	4.74201	9.26243	4.64624	4.667	8.54041	4.85201
Ankrd6	8.85429	8.46885	4.54558	8.62546	4.45684	5.57073	8.39172	4.39613
Irx5	4.72387	8.48862	3.63974	8.562	7.55631	8.24248	9.04261	3.92035
Htra1	6.19609	8.70195	12.0739	7.24819	12.9425	11.2128	8.41197	12.1568
Kcnk2	6.64434	8.09205	4.18884	8.11717	3.74638	7.19715	8.93602	3.94685
Cspg5	8.90198	9.62476	5.45101	9.41286	5.5119	5.53301	9.69888	5.25466
Mycn	9.3721	8.72053	4.94804	9.76305	4.90301	5.39857	8.49445	4.81855
Loxl2	4.19623	4.13894	8.70625	3.92741	9.61387	4.75482	4.38088	7.9352
Cd44	6.18663	6.58457	11.6139	6.64537	11.5025	10.1878	6.53573	10.0034
Klhdc8a	3.94401	4.72117	9.93193	4.33884	5.37742	10.021	4.957	8.11358
Pipox	9.1659	7.36004	3.94097	8.20272	3.99322	3.55758	7.8146	4.11415
Shisa3	3.73225	7.86996	4.17374	8.93218	3.51132	3.51358	7.47065	3.68152
Tes	6.06243	4.89898	7.56388	5.62336	11.8746	9.01698	5.04326	10.5816
Col8a1	8.37506	5.39719	9.43582	5.19545	10.1752	6.78869	5.42623	9.30997
Gabra1	3.71561	8.80467	8.88158	7.41705	5.25656	3.57045	8.78163	5.92598
Astn1	5.08697	8.69052	3.64516	7.27804	3.85554	3.41336	8.25631	3.51468
Plce1	9.66483	9.40864	5.05187	8.79102	6.06569	5.55798	10.3238	5.58707
Tenm4	6.70634	8.99016	9.11154	9.03656	5.29927	4.58127	8.79405	4.51324
T	9.76555	7.47053	3.78524	8.12643	3.71117	4.1052	6.97463	3.67276
Frem2	6.85561	7.80652	3.96711	9.79097	4.15547	4.02768	8.04906	3.9807
Lamp5	11.3209	6.78625	3.78335	8.55854	4.24524	4.16151	7.88509	4.24657
Cbln1	9.93698	8.05074	4.90266	10.0369	4.71643	4.53415	7.83477	4.62423
Olig1	7.67407	9.80744	4.19207	6.59885	5.15234	4.42466	9.74209	4.10594
Mia	9.18525	8.27932	4.47479	7.99574	4.01549	4.35072	8.07697	4.16483
Zfp41	10.4397	9.44845	5.98334	10.0541	5.59878	5.90519	9.57782	5.80392
Mpzl2	11.0257	6.4686	3.41816	8.54639	5.65022	3.85831	7.90359	4.38338
Grtp1	10.0162	8.73611	5.15427	9.51859	4.96117	5.18693	8.72497	5.02436
Gprasp2	7.39995	10.0582	5.53491	9.06174	5.36554	5.41215	10.2025	5.89477
Arsj	3.08029	3.0533	6.57899	3.09343	7.8461	5.39856	3.42449	8.37567
Megf10	8.13285	10.1779	3.59465	10.4465	7.88377	4.00363	10.1403	7.13245
Gbp2	10.1391	5.99331	9.67457	5.8245	8.72073	7.77208	5.99873	10.4975
Cebpb	6.09528	5.68504	10.7799	5.88946	9.89461	9.81439	6.10158	9.46434
Car14	9.19302	9.16429	5.28506	10.4864	5.64227	5.3424	9.84168	8.72161
Sh3bgrl2	6.59162	5.8195	6.43917	5.67362	11.3086	9.80888	5.61836	9.4834
Foxg1	6.51647	9.55539	3.69605	10.3173	4.31366	8.61223	10.4545	9.02556
Lrig1	9.78706	11.094	6.99624	11.989	6.63276	7.50196	11.069	7.3984
2011-03-01	4.71585	5.06808	8.06356	4.70358	8.76261	9.47867	4.58152	8.39785
Cdh22	11.2748	8.37673	4.77501	9.07441	4.85785	4.29862	7.94632	4.78056
Calb1	8.16847	8.92503	3.73523	8.62898	5.76525	4.09321	9.59105	11.0672
C1qtnf3	8.01016	4.07243	11.8711	4.82538	7.62219	2.88302	3.68686	5.37035
Pdpn	11.4103	8.29832	10.4054	9.13431	4.79976	5.50284	9.14703	5.81178
Jakmip2	5.87995	7.62037	4.29132	7.54492	3.7101	3.35549	7.79157	3.88082
Gsg1l	8.02032	7.87404	4.18829	8.55246	4.33845	4.18809	7.52421	3.93006
Sox2ot	6.73974	7.95673	2.87919	6.56288	3.0122	3.44708	8.07208	3.72362
Stxbp5l	7.03215	7.96421	3.94556	7.54076	4.16316	3.90371	7.98434	3.96432
Qrfpr	9.34617	7.7161	2.88571	7.51656	4.55929	3.37548	8.64727	4.98255
Csrnp3	6.94166	6.89498	3.22119	7.16368	3.35352	3.15314	7.38342	3.91993
Bend5	8.33297	8.04381	4.08769	8.24856	4.53125	5.6781	8.01697	3.66965
Apcdd1	5.41402	7.80411	4.19409	8.35801	4.57431	4.00913	9.04323	4.29382
Abcd2	7.97921	7.96948	4.38807	8.48275	3.73514	4.43936	8.45705	4.49939
Clec4a3	5.07668	4.43803	8.42796	4.31238	7.43247	7.96189	4.20661	9.48353
Pcdh17	9.03028	10.0043	6.1421	9.98606	6.03264	6.39094	10.1619	7.87643
Sema5b	6.28028	8.10384	4.59868	8.64844	4.63518	4.42338	8.61128	4.48522
Msx3	11.2367	8.61602	5.16546	10.4078	5.48631	5.5622	8.03855	5.10669
Met	4.45075	3.78925	7.60369	3.50832	7.37197	9.46035	3.77278	6.58982
Dkk2	6.0324	4.99695	8.61561	5.14887	5.44067	10.1838	5.72603	11.7615
Foxa1	9.08326	9.09194	6.74619	10.6139	5.79242	4.2583	9.47677	4.8216
Ifi203	6.35342	4.3126	9.65092	4.62822	8.13033	7.2676	3.89281	8.35774
Tnik	7.88176	9.77471	4.59761	9.45249	5.35985	6.17405	9.76648	6.07907
Gabrb2	4.95253	8.90252	6.58524	7.89421	3.75068	3.64283	8.59698	4.67556
Scg3	7.69688	10.7474	5.13449	9.69824	7.23626	6.33889	10.6809	6.27705
Nedd9	10.1075	9.21513	6.23931	10.1173	6.14497	6.03428	9.668	6.16711
Acp5	7.90283	3.66922	8.92519	5.85975	7.08779	9.68464	3.78659	9.03921
Fjx1	9.9542	9.73109	6.41447	10.3482	6.87403	5.63221	10.1973	6.39089
Ascl1	5.759	7.19881	3.55735	7.00945	3.4058	3.46785	7.47232	3.14018
St6gal2	4.45578	7.56943	3.41993	6.59571	3.1654	3.0981	7.21963	2.86759
Ccl7	4.54228	3.84092	7.95942	4.27283	7.94697	4.17844	4.02433	7.6659
Emp3	9.57146	8.02332	12.2226	8.43362	12.0146	11.8033	8.33941	12.0016
Cdkn1a	7.6085	6.83742	10.5786	6.97781	10.6263	10.9271	7.09967	10.7582
Tmem140	4.97613	4.50956	9.23758	5.47163	8.86791	8.31267	4.53274	7.80495
Pcdh11x	6.72354	7.90924	5.88834	7.55845	4.031	3.68637	7.67088	3.90993
Bex2	9.40454	11.1992	5.44745	9.96647	5.95352	6.89351	11.0759	7.60078
Itpr3	5.7029	4.79058	9.02921	5.71693	9.1499	9.71459	4.49553	7.89669
Emp1	10.6371	7.98314	12.7027	8.68306	12.4778	11.3757	8.3203	12.0717
Srxn1	6.36538	6.46741	9.78888	6.44296	10.828	10.7979	6.67978	8.82843
Hes5	7.30757	7.75043	4.09211	7.75448	3.92324	4.21171	8.50619	4.25226
H19	6.39758	8.5737	8.31138	6.39551	10.6229	4.52225	9.74647	11.372
Wscd1	10.6331	8.2169	4.68609	10.4262	5.32419	5.46392	8.3336	5.19261
Plau	4.93153	4.52414	8.92336	4.44163	6.6059	7.77508	4.38341	9.30203
Slc6a15	7.37275	8.72283	5.1382	9.15121	4.97065	3.72243	8.63232	5.63245
Eif4ebp1	7.8848	5.97351	10.4808	6.92459	10.2184	10.4332	6.64185	10.3974
Tead2	9.63826	8.52137	5.63036	9.62984	4.96778	5.17595	8.88087	5.66449
Syt11	8.41257	10.1956	7.92873	9.67579	6.19933	5.4196	10.0726	6.23332
Tril	9.71456	8.13843	4.72668	8.10661	4.56465	4.56542	7.91869	4.56317
Arhgef4	9.01202	10.5492	6.03812	10.118	6.38519	7.28663	9.82384	6.26292
Serpine1	6.60269	5.01927	10.5151	6.03306	8.43051	11.469	5.42932	9.03533
Ramp3	7.97354	6.81057	6.38819	5.82308	9.43054	12.7786	5.74519	10.7842
Serpinb9b	4.66097	4.02335	5.34562	4.13266	11.3931	9.57043	4.23152	7.10658
Cdo1	11.5008	9.01137	5.54748	10.0167	7.65128	5.01137	9.31897	6.12792
Gpt2	9.95538	9.74649	6.06207	10.4933	6.40466	6.33052	9.87548	6.47244
Scin	3.85812	3.93352	7.46638	3.69174	10.0442	5.06004	3.54426	7.27791
Fgfbp3	10.7708	8.67371	5.06266	9.06267	4.94799	5.98451	9.85298	6.44232
Gpr85	9.1601	8.65966	5.20066	8.66451	4.93053	5.3803	9.03619	5.28372
Adamtsl3	5.94281	5.18167	9.9807	4.63069	8.18605	10.0316	5.05278	7.75718
Dlx1	3.5668	9.98656	6.7041	7.93435	4.2237	6.35887	9.99297	9.0818
Fhl1	8.93896	9.75547	5.52178	7.83068	5.35898	8.11554	9.62596	5.67313
Slc25a18	8.49928	8.164	4.15994	7.02318	5.57024	4.7735	8.26202	4.55515
Vldlr	8.47511	7.79065	4.4261	8.22895	4.25532	4.78452	7.7429	4.43454
Celf4	5.63866	10.2053	5.4163	7.8075	8.82949	5.48416	9.7618	6.10184
Opcml	8.61694	7.27351	3.41339	5.66981	4.27337	3.93707	7.34234	3.52768
Gm11266	8.18809	6.40902	3.64249	7.63274	3.80805	3.91473	7.23756	4.75541
Mark1	6.41401	9.14289	4.9564	10.0932	5.91026	6.67949	9.87503	5.78154
Cdon	9.83643	8.76316	5.46564	9.7251	5.66489	5.83908	9.05669	5.81604
Slc27a2	7.69566	7.52069	3.7703	8.42304	3.98143	4.16506	6.73272	7.51714
Stmn3	6.22882	10.9902	4.82824	8.26921	5.38451	5.60284	10.457	5.33894
Enpp2	10.1745	11.5235	7.26105	11.2195	7.19889	7.89569	10.5108	6.76784
Pqlc3	6.33109	4.33517	8.47008	5.28356	8.38534	9.44932	4.64403	8.80888
Cda	4.82159	5.61255	8.38306	4.5832	8.52356	5.39982	5.0492	8.83821
Tspo	7.11278	6.40284	11.3666	6.87546	10.0951	10.5127	6.471	9.77861
Psat1	13.2103	12.9123	8.52804	13.0091	8.96985	9.7899	12.9951	10.658
Dnm3os	3.76051	6.16075	9.02427	4.25319	9.31535	9.6365	6.51897	8.75439
Wwc1	8.9535	9.75133	5.35446	9.77533	5.96465	6.93621	9.7566	6.46543
Mest	8.37988	10.1691	6.34495	10.3542	6.78789	6.81625	10.6433	8.94951
Fmn2	6.33255	8.21761	4.51694	7.80591	4.75466	4.05077	9.16332	4.46065
Napepld	6.70959	8.83014	4.69258	9.19142	5.36577	5.49253	8.92013	5.93793
Sorcs2	6.03175	5.97849	9.54992	4.89398	10.5884	9.12832	5.43236	7.36574
Tspyl4	8.71699	11.2165	6.98075	9.44865	5.78405	6.12902	10.9938	6.55052
Gm41724	3.74037	3.28972	7.49001	3.3124	9.09321	4.15892	3.4299	6.55184
Ccdc109b	5.40789	4.49043	9.25643	5.68288	9.05501	8.39822	4.43943	7.79119
Cadps2	8.09553	7.98019	4.64023	7.09438	4.44588	4.46603	7.97903	5.10669
Aff3	8.94045	9.17776	6.16712	9.7698	5.63908	5.5617	8.43593	5.22882
Plxnb1	9.32408	8.81315	5.52719	9.21846	5.61874	5.50252	8.89484	5.87023
Fkbp11	4.85498	4.23916	7.45743	5.18588	8.06185	8.11546	3.99783	9.03216
Egln3	9.45054	8.59801	5.86323	9.74513	5.37236	5.47607	9.03235	6.90217
Pak3	4.70517	9.51971	4.71468	7.80461	4.90821	4.87228	9.39854	5.15502
Slc2a13	8.85368	8.75635	5.26068	8.20272	5.37357	4.96643	8.70194	5.66502
Serpinf1	9.62047	6.7698	12.3499	6.00771	10.0562	8.00728	6.8191	10.5346
Tmem100	9.40933	7.84505	4.64661	7.78232	5.27923	4.53446	8.44092	4.57565
Elavl2	7.16409	9.48174	3.83595	8.41767	5.4717	4.70907	9.30252	6.21614
Tubb6	7.73153	6.73655	10.5214	6.81174	10.2984	9.47102	6.9175	10.2184
Prmt8	6.99911	7.94194	3.88744	7.26329	4.04543	3.96915	7.38877	3.9092
Lgals1	12.3388	10.155	13.7642	10.0702	14.0892	13.813	10.6464	14.0026
Ifitm2	8.36874	6.46609	10.8769	6.78154	10.361	9.17601	7.27956	11.0266
Ralyl	6.2476	8.09856	4.25797	7.72599	4.26508	4.68581	7.72183	4.43201
Lgals3	8.96252	7.83729	12.0932	9.07835	10.0976	12.0542	8.06344	12.4726
Lemd1	3.95972	6.61677	3.26247	6.89035	3.0145	3.86072	6.65112	3.31624
Ell2	6.03516	6.14961	9.77603	6.42421	9.45173	9.27004	5.84555	9.44044
B4galnt4	8.43196	9.21221	5.8321	9.42656	5.63466	5.47236	9.06782	6.7687
Ms4a4c	8.04922	4.52714	8.5109	4.93317	7.39888	5.09625	4.58007	9.45694
Lrrn1	5.96021	7.84992	4.07056	7.04144	4.5444	4.67501	8.26518	8.29577
Uty	3.73237	3.0642	3.3753	3.39651	6.86729	6.67094	6.79174	6.65068
Syt4	3.91231	8.77972	3.76256	7.32592	4.52203	5.27194	8.6984	5.74777
Dusp26	5.06315	8.1509	4.46995	7.62462	4.61139	4.35672	8.27088	4.42964
Afap1l2	9.76329	8.56302	8.8562	9.39835	5.31795	5.51395	9.15945	6.06681
Hlf	4.90002	7.62771	4.6655	8.54287	4.83075	4.11236	8.37981	4.1515
Bzrap1	5.24639	8.70594	5.11106	8.14472	4.69477	4.66036	8.87638	5.31672
Krt18	3.71258	4.61565	5.49893	5.81666	12.5258	6.7376	3.91728	10.6356
Ctsk	4.61117	5.26915	9.01716	4.79593	5.35758	9.33794	4.59128	7.68729
Xdh	5.13348	4.41406	8.8405	5.6275	7.78188	8.73332	4.43311	8.05981
Nefl	4.63675	9.03107	10.467	6.08539	10.1619	8.45077	7.26331	13.1838
Mir124a-1hg	7.21279	8.22831	4.80912	8.2571	5.14334	4.65753	7.97522	4.50492
Rnf122	9.28587	9.49746	6.89122	10.2304	5.58343	5.64572	9.59066	6.45822
Dcc	4.72146	7.61446	3.6866	6.78027	3.80151	3.73874	8.42878	3.68691
Cd248	6.62149	6.1468	10.0284	6.29451	9.35099	8.57107	5.95527	10.1402
Pcolce	5.82052	6.50955	9.66307	6.15277	9.61516	6.60029	5.87324	9.25318
Apobr	5.19103	4.09322	6.28611	4.50484	8.82907	7.48357	4.20301	8.30695
Calcr	4.87821	6.51771	2.96753	4.85604	2.96284	3.10905	6.2684	7.35752
Sdcbp2	4.83914	4.28395	5.26863	4.59786	10.238	10.1029	4.47358	7.06185
Cxcl13	4.515	5.76282	10.6573	4.47956	5.47097	5.11939	8.58545	8.10028
Pdzrn4	7.91319	7.42979	5.71315	6.65276	3.50289	4.17407	7.192	3.40113
Tshz2	7.45423	7.14214	4.02668	8.27478	4.24136	3.94924	7.27033	4.0864
Gm10421	5.50501	8.60652	5.07076	8.29803	5.15144	5.16925	8.63385	4.85039
Angptl7	5.26835	5.45546	9.99681	5.2974	5.72217	8.80566	5.28601	8.44352
Htatip2	6.03801	5.50483	9.05904	6.36881	8.68055	11.5165	4.95221	9.38796
Hoxd10	4.89352	6.56361	8.00224	7.34126	4.06156	4.23659	9.12393	4.28797
S100a6	11.6598	9.69463	13.4237	9.74368	13.5229	13.7635	10.5607	13.8424
Oasl1	9.20096	5.32068	7.46499	4.90546	9.24768	7.31532	5.27985	8.31372
Fgf7	4.24539	5.11436	8.31074	6.45225	8.31997	6.78932	5.01104	9.31229
Tgfbr3	6.78686	6.71735	10.1259	7.19571	9.96777	8.73129	6.70589	10.064
Lrrn3	7.61087	8.6852	8.64217	7.69196	4.24084	3.68773	9.09948	5.82993
Cadps	4.41696	9.4714	3.44123	6.7216	4.45857	4.08054	8.89201	3.94107
Ifit1	9.50669	6.52795	10.3505	5.34979	9.35647	8.26758	6.42618	10.9901
Ms4a6b	9.78716	7.6755	11.4166	8.04368	10.0811	11.0967	7.74395	11.9961
Vegfd	5.86174	4.01148	7.29261	5.26361	8.43853	9.71271	4.11872	8.10046
Mmp23	5.14475	4.80668	7.83949	5.08787	9.10259	4.96602	4.91461	9.25509
Fhl2	6.57506	6.10661	9.07483	5.89622	9.77948	10.4118	5.55405	8.83428
Lhx8	4.05958	3.53388	10.8336	4.23439	7.06278	4.41548	3.94567	7.69513
Agtr2	4.84982	3.45778	8.74401	3.57343	6.06352	3.08603	3.70567	10.0719
Calb2	7.90523	8.96535	5.27844	9.13047	4.88378	5.39651	8.28874	5.2516
Fzd1	10.6186	9.80558	8.87125	10.3655	6.76312	6.28341	9.67463	6.75152
Cbr2	5.03519	6.01038	9.09518	7.41226	4.39099	9.08973	5.82727	8.72214
6330415B21Rik	4.93602	7.93202	3.58933	6.70505	3.91456	3.88444	7.85836	3.59429
Zfp428	8.54285	9.19615	6.05761	9.52052	6.10072	5.79997	9.48025	6.43926
Cbs	8.2515	7.23608	4.44363	9.16743	4.73564	4.94714	7.79956	4.73905
Pcp4	6.87667	10.1708	4.48711	7.87174	5.11704	5.57479	9.92207	5.25518
Cadm2	6.91256	6.49331	3.10264	4.49419	3.35073	3.41893	6.45576	3.17056
Gap43	4.2392	9.32742	4.7676	5.86864	5.30044	4.5913	8.73431	7.59422
Rab3c	3.51329	7.57695	3.15025	6.45305	3.36304	3.44244	6.94924	3.77808
Filip1l	6.28241	4.58926	7.40633	4.86635	9.32207	7.88543	5.02318	8.88093
Klk8	5.24729	5.19972	6.30323	5.14034	7.89534	9.63664	4.67161	10.2976
Igfbp2	7.93551	7.72182	4.18473	7.55318	4.84228	4.15273	7.67194	4.65773
Iigp1	9.48857	6.11648	8.96814	5.39554	8.76195	8.30282	5.46423	10.1148
Fat3	5.50452	7.90739	5.45514	7.85875	4.3476	3.94265	7.35709	4.31019
Scrg1	7.34072	7.3622	3.95103	5.77485	4.13724	4.24894	7.19382	3.93699
Atg9b	4.69936	4.87516	5.82372	5.00329	10.2761	11.042	4.9357	7.32112
Chga	5.46553	7.87394	4.50798	9.35819	4.56905	4.63418	7.67719	4.59524
Rgcc	9.33263	9.50773	7.24792	10.4131	6.28357	5.69021	9.96888	6.55493
Gad1	4.14023	7.62909	3.69048	4.07788	8.78943	4.71058	7.0069	3.87451
Trim30a	8.69742	6.55451	9.62551	5.85079	10.0842	9.00088	6.59647	9.99182
Cst6	2.57024	3.17318	7.65868	2.95006	5.51658	8.45918	2.83692	3.72575
Cyp2j9	9.33425	7.77332	5.15709	8.19404	4.70095	5.02971	8.42954	6.84007
Mir22hg	7.21375	6.74601	9.94831	6.75488	9.87758	9.88248	6.5556	9.56984
Igdcc4	10.7856	10.6713	6.72418	10.9106	7.19954	8.58446	10.9783	7.85523
S100a13	7.04142	7.90304	10.8191	7.16408	10.9142	10.6014	8.05641	11.434
Kdelr3	5.36713	5.00417	6.95576	5.15898	8.20016	9.31767	4.80079	8.33663
Pcdhb7	9.55064	9.51183	7.39214	9.31763	5.4345	6.32951	9.27379	6.03959
Igfbp3	10.0677	6.51933	12.6691	7.27986	11.5822	9.82831	7.35739	9.26229
Bdh2	7.25411	7.93907	4.91387	9.04414	4.4945	7.07388	8.2645	4.90843
Procr	4.77359	4.66598	6.56906	5.04546	7.69742	8.31354	4.23297	9.0209
Gjb3	4.64614	4.31049	7.51394	4.54574	8.05712	7.8415	4.35235	7.07175
Rab32	6.43793	6.61672	9.87309	6.75045	10.0337	8.23966	7.04059	9.79491
Nrep	9.6617	10.6432	6.75474	10.3347	8.82195	6.05059	10.7772	7.50452
Spp1	7.53445	10.1418	12.8018	9.86726	12.818	11.2491	8.72627	12.6229
Cadm4	7.78122	9.39163	5.43767	9.22052	6.28934	5.84359	9.91347	7.40124
Fam129b	7.35927	6.83821	10.7349	7.1505	10.0955	10.4707	6.96559	9.97673
Pir	4.74018	4.80305	7.75464	5.63052	7.31364	8.21552	4.28637	8.34858
Epyc	3.45678	3.16161	3.21354	3.15578	11.5262	12.2726	3.02115	4.47911
Ccdc28b	10.1223	9.35467	6.33376	9.60364	5.92901	6.3386	9.31132	6.77071
Dcn	5.92987	8.59293	10.9735	8.25657	12.488	12.601	8.53939	11.2292
Vgll3	5.90353	5.18391	8.85827	4.00122	5.68715	9.30059	5.68061	8.55273
Cald1	7.91477	8.56693	11.9196	9.24171	12.2149	12.4087	9.04094	11.6587
Aldh1a3	5.11742	4.38698	6.83348	4.15745	7.835	7.90191	4.12171	7.25335
Dzank1	7.05541	10.1015	5.62223	7.92205	4.37798	5.45303	9.68332	4.84128
Kif5c	5.99492	9.00219	5.5041	7.60465	4.93337	4.69562	8.90789	4.39428
Bbs1	6.97224	8.13719	5.55709	8.08255	5.08182	4.76467	8.4144	4.92922
Meis1	10.0649	7.77804	4.76379	7.90544	4.5706	4.73855	7.67975	6.31778
Metrnl	6.44675	5.33195	9.00736	5.2893	6.72985	8.43399	5.38937	8.42428
Plaur	6.04136	5.49607	9.56558	6.30876	9.88402	8.74418	5.46189	8.28492
Dlk1	5.56854	5.21028	8.42718	6.66093	8.81039	9.56957	6.27101	4.57126
Sox21	6.8629	7.9792	4.61035	7.86079	4.92496	4.90998	8.00462	4.6582
Cast	7.26573	6.38945	10.4687	6.77224	9.27688	9.86854	6.42945	9.67774
A2m	7.33544	9.90401	4.27028	8.51832	7.30568	5.61484	9.35102	5.71495
Acsbg1	5.41709	7.92117	4.44625	7.64015	5.01434	4.69116	7.75042	4.47102
Snhg14	6.95078	9.2057	5.68835	8.77894	5.48929	6.2564	9.36327	5.91078
Gpc2	6.48304	7.45599	4.45902	7.45585	3.86961	3.46977	7.30074	4.48135
AI464131	9.89526	9.07134	4.5831	9.88427	7.56193	5.83992	8.53026	6.39068
Cxcl1	5.46436	5.28124	8.67786	4.88981	6.68361	8.04575	4.88403	9.05072
Spx	5.01085	4.57405	7.42435	4.51972	8.04786	5.99522	4.44246	8.04915
Sostdc1	7.28781	6.74224	3.93076	7.51788	3.77737	3.86324	6.81417	4.90696
Eya4	4.39925	7.32921	4.4914	7.48157	4.05247	8.05386	7.38441	4.36699
Kitl	6.94103	8.7287	5.7708	9.05152	5.67884	5.66777	8.8582	6.30473
Cryab	8.03824	7.63046	10.3074	5.59874	13.2519	11.6473	7.62883	9.50737
Jam2	8.42384	7.35732	4.44132	7.66212	4.858	4.50453	7.46701	4.50034
Ifi47	9.79241	6.13063	9.1187	6.32511	8.99241	7.59981	5.70885	10.4069
Adgrl2	10.1253	10.6525	7.61955	11.2009	7.17975	7.1717	10.4762	7.88454
Pnmal2	7.72088	8.52614	4.66453	8.3737	5.80798	5.25191	8.95226	5.45793
Slc7a10	5.50142	7.19005	4.25734	7.41273	4.16917	4.20199	7.98539	4.79611
Pik3r3	10.6023	10.1931	6.72283	10.1739	6.42323	7.32855	9.8753	8.73182
Srpx	4.07326	4.1893	6.18358	4.06336	7.36137	7.12547	4.18236	7.23621
Tgfbi	9.5106	6.63416	11.6008	7.54106	9.75527	10.1201	6.28504	10.8886
Gdap1	6.74389	8.622	4.54971	7.55924	4.28118	4.87768	8.46599	5.0817
Rnf182	6.7906	7.02224	3.64917	7.4608	4.10795	3.88658	7.08765	4.58484
C77080	6.20265	5.93118	9.40135	6.56479	9.10316	10.8255	6.18016	8.23797
Slc2a12	8.41719	7.3153	4.668	8.22095	4.26256	4.63878	7.38776	4.54745
Fcgr4	6.98435	5.13111	8.6087	5.19007	8.98701	7.15128	5.90132	9.63415
Zic1	11.3828	11.5488	3.41283	11.2774	9.91939	8.96306	11.2436	6.42793
Lmna	7.15312	5.35422	9.63229	5.9511	9.09463	8.83356	5.9372	8.85583
Hmox1	6.66042	6.3708	10.3253	6.93617	8.63372	10.739	5.6035	9.29807
Itpripl2	8.18018	7.60355	10.3291	8.21626	12.3603	11.5208	8.13828	11.0063
Nxph1	7.90919	6.56651	3.64709	6.53552	3.68952	3.61872	6.87045	3.7434
Gria2	3.52512	8.26379	3.22707	5.81775	3.57549	3.34852	8.3064	3.50495
Ctnna2	5.11757	8.04712	3.98929	6.50663	3.38149	3.86442	8.20664	3.95536
Alcam	9.73667	10.734	6.18858	9.88396	5.91509	7.67769	10.3243	7.32035
Dynlrb2	5.94898	7.51294	4.29453	7.57693	3.83666	4.25647	6.99179	3.89626
Syt7	7.25989	9.21399	6.08513	9.43889	6.53063	5.96622	8.93992	5.52614
Klf12	5.96602	7.73966	4.10367	7.05673	4.60433	4.22558	7.80218	4.2957
Prkcb	10.6195	10.0675	8.59658	10.7163	6.60649	6.70033	9.82582	7.44822
Klf15	9.82456	8.43793	4.9421	9.13752	4.90712	6.40118	8.45172	5.92475
Tcf24	3.87151	3.53706	12.0888	4.04308	6.52481	4.65199	3.81448	7.63054
Mlkl	6.95613	4.2146	7.29769	5.17331	7.7957	8.43312	4.52626	9.15071
Cdh1	10.7723	5.93201	4.38507	8.61191	4.15604	4.91538	7.42625	5.09951
Peg3	5.97224	9.5238	5.10068	8.76667	6.76574	6.03343	9.71105	6.55429
Tmem45a	5.95076	4.3826	7.92416	5.15468	8.12668	4.38396	4.56965	7.29791
Eno3	6.83132	7.08483	9.9876	7.84916	10.3586	10.2779	7.48458	7.14403
Tbx2	4.5023	4.88859	8.85039	4.97648	7.32811	7.39107	4.64668	9.41375
Rspo1	3.58196	3.98236	6.18768	3.58828	6.86451	6.92437	4.41665	6.7863
Unc13b	8.50712	9.50068	5.42856	9.03089	5.7035	6.37282	9.40719	6.37067
Nnat	6.80759	8.75508	3.41606	10.0231	6.6484	3.14336	8.77871	8.10048
Hdgfrp3	7.81372	9.54305	5.27518	8.70646	5.06314	7.56411	9.48806	6.22041
Smarca1	6.85935	9.68037	9.75579	10.0181	7.72365	6.92382	10.3605	6.22289
Parp3	7.04492	6.05357	9.07546	6.13919	9.44884	9.74918	6.68013	9.48395
Mgst1	12.6234	11.1287	7.82839	11.6271	7.80181	9.97347	10.4101	8.51463
Arxes1	8.67146	9.76974	5.16207	9.37028	7.42996	5.90842	9.92341	6.78159
Shisa9	6.12962	6.98526	3.38004	5.74683	3.35319	3.31264	6.59516	3.30818
Rbfox1	5.26739	7.62322	3.74308	6.19676	3.96444	6.60841	7.41712	3.70193
Csgalnact1	4.58323	5.59903	8.27032	6.89705	4.90934	8.8892	5.7943	8.48912
Coch	12.1849	6.88365	3.73288	7.45755	4.2627	3.69486	6.60185	4.53581
Wnt3	6.87129	4.9315	3.12043	6.66186	3.11789	3.32519	5.9739	3.29285
Dpysl3	7.20297	9.527	8.36312	9.66879	4.81116	5.43504	9.64828	10.6163
Phf21b	7.27353	7.4837	4.70613	7.90203	4.26776	4.66518	7.89477	4.99697
Map3k6	6.04973	4.70662	7.17697	4.67703	8.22023	7.37878	4.7126	8.5691
Myo1h	3.5057	4.31514	5.66368	3.84267	6.58464	7.69648	3.26158	6.78578
Rnf125	5.83806	5.30643	7.68631	6.39439	9.22508	8.8242	6.12067	9.34932
Rarres1	4.33816	4.69845	4.25901	4.36861	7.62219	7.10066	4.45119	8.25028
Zcchc12	4.98549	9.24528	4.37594	6.95574	4.69691	4.55069	9.49463	4.80433
Pcsk1	4.46616	4.5896	10.5602	5.44512	4.91827	7.70132	4.27444	7.32483
Mxra8	9.05681	7.5285	11.2319	7.41554	10.8298	7.62611	7.8751	10.3277
Pou3f3	7.10241	8.18003	4.93315	7.86608	4.98404	5.12992	7.8073	4.92975
Psd2	6.30235	7.18037	3.73464	5.6976	3.43929	3.72243	7.64808	3.52101
Col3a1	8.7036	7.92798	10.7272	7.94776	10.986	6.9329	8.7246	11.6059
Adamts20	4.20629	7.00049	3.3979	4.65061	9.04462	5.19802	7.00279	3.99231
Grm5	4.04513	7.55764	3.08179	5.54577	3.2425	3.24003	7.70472	3.07443
Hmga2-ps1	4.45183	4.0063	7.48251	4.27892	4.40058	7.12696	4.51223	7.88919
Irs1	12.4833	10.3932	7.98342	10.7078	7.88219	7.15723	10.6163	7.53388
Epcam	10.9571	11.6512	4.14528	12.513	8.36167	8.50801	11.2015	9.37935
Calcb	4.27472	3.70251	5.86171	3.59727	8.46106	3.79942	3.53507	11.6857
Timp2	6.63796	8.83985	11.5491	7.91477	10.1841	11.7163	8.48937	11.0494
Adam8	7.07092	5.93694	9.15732	6.72894	9.9649	11.1325	5.73509	8.54915
Rab7b	5.46388	5.15498	8.41544	5.15125	8.33582	6.30443	4.86463	7.86412
Sbk1	9.27171	9.95049	7.00255	9.86783	6.95315	7.08459	10.243	7.0812
Snap91	4.57082	9.73083	3.85803	6.82099	5.02006	6.45705	9.20063	4.5978
Mmp15	8.84865	7.34352	4.98965	8.06824	5.01947	4.89587	7.7585	5.64642
Aqp11	7.6599	6.90978	3.80729	7.99743	3.83926	5.3762	7.22271	4.73788
Glrb	6.23508	8.44851	8.24792	7.80206	4.95874	5.66235	8.52909	4.77452
Tagln3	4.948	8.62031	4.42362	7.0185	5.07805	4.52339	8.45416	4.58442
Ms4a4b	7.06393	3.1771	8.07719	3.76622	4.5924	3.23574	3.08803	5.68177
Ctnnd2	7.96321	9.79372	7.67324	9.67877	6.34792	5.74539	9.83083	7.08945
Ifi30	8.65725	7.76095	10.957	8.24925	10.2798	11.0621	7.97966	11.2266
Dll3	5.347	7.48468	4.38888	7.2628	4.62944	4.56327	7.80143	4.31505
Ms4a6d	7.68591	6.49083	9.84917	7.1138	9.19689	9.96915	6.9959	10.5933
Epha4	6.97128	6.51957	3.87632	6.62645	4.29999	3.7931	6.85187	3.90154
Fam19a4	3.42848	5.84308	2.95704	8.35129	3.23042	3.07224	6.37364	3.3184
Chn2	4.96786	7.09369	4.06109	6.64826	3.83327	7.16883	6.72889	3.95833
Ctla2b	6.36844	6.4515	9.17913	6.26077	7.57368	9.70801	6.51084	9.31861
Pttg1ip	9.96339	9.31546	12.5773	9.38531	12.7672	12.4353	9.78851	11.3512
Ptprd	8.20072	9.18207	8.04425	8.73405	4.89606	6.42827	9.27216	4.97558
Fkbp5	6.43467	5.96406	7.76365	6.16433	8.83366	10.4084	6.31774	9.73026
Igfbpl1	5.05043	8.30951	5.14204	7.7493	6.50702	4.72869	8.23243	5.10714
Snhg11	4.81547	10.406	4.24007	6.94021	4.92397	5.23633	9.87206	5.55103
Ccr2	5.51858	4.07689	8.34277	4.8338	7.1715	5.95244	4.02138	8.16836
Entpd2	11.2514	8.18456	6.08833	9.4725	6.24404	6.51796	9.14183	6.59797
Runx1t1	9.45119	8.33119	4.15815	8.50065	7.07054	4.106	8.25237	6.08171
Abracl	8.30533	7.49815	10.2602	7.5651	10.2608	11.1147	7.48132	10.4941
Fut9	7.2918	7.5408	3.52568	6.22422	3.9531	3.68886	6.44507	5.14687
Phxr4	8.75889	9.39293	6.58403	9.34061	5.93616	6.35829	9.25447	6.55628
Ank2	8.49893	9.90924	5.79725	7.43673	6.07478	5.24569	9.59799	7.12813
Insm1	4.56614	6.65358	3.58294	6.20794	3.59468	3.47892	7.27979	3.40993
Rgs20	7.17863	7.18462	4.3032	7.43373	4.5494	5.20223	7.70273	3.75724
Ncald	6.29886	9.09638	5.82994	8.44908	5.95751	5.76704	8.94351	5.59602
Tubb3	3.88427	8.477	3.38356	6.20357	4.05377	4.02863	8.39255	5.74827
2010300C02Rik	5.6761	7.51521	4.42988	7.81436	4.8513	4.7771	8.03457	5.26195
Pcdhb10	5.53589	7.09552	4.1205	6.89721	3.8194	3.96146	6.81532	4.34127
Col9a1	10.1785	6.38449	4.45773	9.25714	4.6941	4.25536	6.50599	4.38865
Pacrg	5.66834	7.02314	3.83963	7.37315	3.96462	4.23814	6.88732	4.26308
Podxl2	6.73379	7.26171	4.21731	7.34254	4.39998	4.5832	8.15177	4.93171
Slain1	7.67177	7.62044	5.05417	8.40555	4.81453	5.09669	7.95744	4.84299
Noct	7.176	7.75132	9.18811	7.48071	11.0616	10.4041	7.76283	10.4884
Cxcl16	7.88529	5.99312	9.59909	6.56434	9.14658	8.34125	6.14591	9.35065
Tpbg	5.63146	4.31954	8.36159	4.6958	4.75794	7.12754	4.42767	8.07819
Gsta4	11.6454	10.9045	7.36796	11.5731	7.72274	8.53984	10.5819	9.47121
Ccdc80	6.73699	5.89026	10.9634	5.78386	9.75028	8.28093	5.92212	7.88828
Cxcl10	10.9842	7.21197	8.36423	6.66058	11.1623	7.12018	6.93244	9.40842
A330076H08Rik	3.7016	6.69952	2.82071	5.32396	2.91267	2.89266	6.57178	2.99602
Wnt2	4.34381	4.08808	8.45924	4.16529	6.35691	5.87705	4.12576	8.62129
2810030D12Rik	6.35619	5.71369	3.07476	5.98656	2.9945	2.9959	5.18427	3.19837
Kank4	7.70663	6.99146	4.15799	7.4384	4.45509	3.83353	6.92252	4.54076
Hoxc4	6.41958	3.61805	7.92356	4.60853	8.6147	7.08992	4.47841	6.78863
Slfn4	5.92693	4.3846	8.07533	4.07779	6.68124	5.71222	4.00204	8.37328
Hspa1a	4.96141	5.37823	10.5901	5.28929	9.32351	7.2485	5.38789	7.6597
Tnfrsf19	7.86046	6.64622	3.95163	7.05738	4.16563	4.07556	6.78549	4.15493
Cntn5	3.24543	6.55051	2.986	6.02586	3.50266	3.31987	5.93145	3.21566
Ttpa	7.79887	6.75319	4.30153	8.47236	4.28576	5.24993	6.72476	3.99288
B3gnt9	4.4537	3.74279	7.70746	5.23548	7.78449	6.85543	4.0452	6.67938
Casp8	6.08704	5.16521	8.67398	6.28016	8.67847	8.73782	5.64595	8.90997
Arhgap8	4.38447	4.18708	6.95208	4.53692	7.43045	5.2379	4.26902	7.68605
Il33	4.66607	6.432	12.2464	5.2339	4.99359	12.6819	5.64827	6.25996
Zfp811	6.47801	7.34231	4.6838	7.02508	3.85185	4.12331	7.04384	4.38354
LOC102631979	7.58741	8.8268	5.17932	7.74453	6.06398	11.161	8.69428	5.87563
Ypel4	7.39466	6.63272	4.00613	7.06072	6.18159	4.30501	6.99279	4.29271
Slc6a1	4.19959	8.88915	3.46255	5.42467	3.46254	3.43867	8.38131	3.36363
Gm33777	8.03887	6.53931	5.27786	7.38725	4.56838	4.0499	7.14576	4.29468
Nfil3	4.19907	4.80455	8.57428	4.35896	7.8371	6.98213	5.05163	7.25337
Ier3	5.97214	6.44713	9.12844	6.13181	9.45114	8.41479	5.19415	8.6845
Unc80	4.99912	8.70102	4.76152	7.22938	4.64497	4.78123	8.06346	4.65817
Tmem229a	8.11563	5.86063	3.37904	6.93267	3.48795	4.05934	5.90601	3.32794
Msra	8.91624	8.32611	5.98027	8.47705	5.16581	5.68189	8.14964	5.60227
Sox8	3.61279	6.55056	3.99426	6.88169	4.47225	4.17707	6.74127	3.43572
Rgs1	7.01877	3.94499	8.76378	4.78429	5.12751	8.15588	4.39354	7.12369
Vat1	4.65475	5.65002	8.29191	5.64099	8.47176	8.57337	5.80281	7.88215
Bmp6	7.52421	4.62436	6.61338	4.58855	4.36074	7.29727	5.10499	7.32187
Kcnd2	6.17887	8.26948	3.47306	6.476	4.17149	4.23279	8.19248	4.25576
Trim9	4.10202	6.67853	3.38412	6.09886	3.57801	3.59801	7.29517	3.49629
Tmem47	8.55307	9.90157	7.8654	9.66042	7.05846	6.71959	9.65583	6.67906
Pou3f4	5.40897	7.28202	4.13847	7.5073	4.67174	4.43737	7.14627	4.51924
Dner	11.3123	11.9284	11.7231	11.7529	6.4005	7.82464	12.1038	9.54966
Cth	9.15756	8.85486	4.94576	9.4453	6.62155	5.99025	9.05056	6.53804
Sox13	8.30384	7.31067	5.58474	8.50504	5.77584	5.50861	8.22066	5.43704
Mmd2	7.90083	8.56755	5.02406	6.77968	5.66291	5.33947	8.03784	4.91602
Pirb	5.1908	4.78806	7.49763	4.87756	6.57342	7.61445	4.16393	8.21864
Ifi35	9.29716	6.31028	9.35711	6.65166	8.60312	9.22028	6.60767	10.0705
Pcdh9	7.25965	9.03754	5.71116	8.30815	5.70804	5.44755	8.58806	7.27943
Postn	6.57401	6.67378	12.2545	6.92425	9.05672	7.32673	7.30587	10.9068
Chd7	9.93338	9.51739	7.24847	9.8517	6.84442	6.48388	9.5454	7.0045
Spata13	7.26282	8.40569	6.54878	9.07636	5.11704	5.44579	8.61765	5.92974
Igf2	5.75525	8.42592	5.80043	5.94362	9.37773	5.82861	8.58243	8.06361
Clec4d	4.48821	3.33777	7.06267	5.25432	5.18891	7.79035	3.41987	6.79778
Rai14	7.57935	5.10358	9.80942	5.50847	8.48804	8.03228	5.4887	7.88181
Col25a1	4.46807	7.56178	4.33243	4.54722	4.13488	3.94302	7.16559	6.84449
Tcf4	11.2103	10.7958	8.68918	11.1105	7.76148	7.76179	11.0943	10.2398
Glipr1	7.26303	6.06113	8.57705	6.53869	10.5084	7.63961	5.8877	10.6312
Irx3	8.57279	9.89998	5.58062	10.0235	7.4923	7.33739	10.3548	7.14979
Birc3	7.16189	6.30016	9.32112	6.63861	8.86469	9.39918	6.24351	9.14815
Syt14	6.66841	7.44798	4.21361	6.96149	3.98093	5.83814	6.97772	4.36636
Prkar2b	6.60315	7.60547	5.13492	7.67728	4.52865	5.14337	8.08106	8.97727
Fbxl16	6.70952	9.52668	5.55856	8.74741	9.92702	7.50174	9.50378	6.92883
Stox2	8.54573	9.15245	6.91319	9.06113	4.90044	5.06194	9.35432	7.33231
Plekhg1	6.59849	8.79209	5.72545	8.40355	5.66826	5.62206	8.31943	5.81645
Neo1	10.2292	10.5816	7.62534	11.223	7.95767	8.46916	10.8568	8.045
Gsn	8.00059	8.48782	10.8799	7.60319	10.4953	12.3231	7.86009	9.64477
Trim30d	6.40716	5.11054	7.93795	4.9597	7.84482	7.10571	5.14948	7.73334
Amy1	4.98929	8.28237	3.55399	6.95922	3.70673	6.01178	8.89637	5.19097
Dbx1	8.18358	6.80229	4.8181	7.03903	4.53623	4.63138	7.95168	4.65248
Enah	7.051	8.3287	4.86018	8.98565	4.85887	5.96841	8.30453	6.30823
Ddr1	9.43036	9.38513	6.22603	9.76321	7.54804	5.95201	9.80628	7.11976
Agpat9	4.45792	4.76247	7.14305	4.40318	7.97752	7.01044	4.16448	7.03393
Cdc14a	8.05263	9.08306	6.10839	8.93452	5.45917	6.76442	8.71736	6.17011
Mex3b	8.63924	8.65681	6.49827	8.88584	5.86916	5.22401	8.92372	6.17337
Crh	6.44988	6.45212	2.95712	3.76901	9.66928	6.3691	7.88647	10.0224
Ehbp1	9.72711	10.1546	6.8719	10.3441	7.64402	9.32285	10.3368	7.41681
Clmp	4.61562	6.91753	10.0439	6.78845	8.54273	9.60818	7.06418	9.45884
Serpinb6a	9.55874	8.82839	13.2316	9.59652	12.1465	12.0111	9.06046	11.4422
Sall2	9.24576	9.07634	6.54362	10.6127	7.12885	6.87666	9.8757	6.27818
Rbp1	12.1997	8.88919	9.11932	10.9284	7.69255	6.13651	9.58363	6.16364
Pcsk2	5.68354	7.19418	3.35469	4.35115	3.23332	3.46329	6.69249	3.2611
Enho	7.97021	8.25656	5.33845	8.32046	6.04862	5.43005	7.86224	5.441
Cmya5	3.95845	6.119	3.86493	6.5255	3.45919	3.67414	6.62982	3.33739
Fbxo2	11.3833	9.72607	7.28059	10.5956	7.84683	8.04847	10.6051	8.85202
Rerg	6.85892	5.41211	3.61063	6.74584	4.89346	4.25599	6.933	3.93869
Zfp607b	5.15466	6.97167	4.04011	6.52363	4.03557	4.0789	7.20877	3.93439
Myo16	3.93585	6.8013	3.78525	7.8122	3.72133	3.8996	6.35627	3.95372
Slc43a3	7.34307	5.54331	8.31316	5.21123	8.63234	8.98443	6.05154	8.47907
Six1	3.33622	3.2156	5.62514	3.97459	4.22063	7.00981	3.12281	6.70864
Slc1a4	9.52842	8.26145	5.62191	8.86624	6.25887	5.81767	8.30608	5.8721
C1ra	5.68801	4.46857	8.6194	4.57002	8.37728	5.80468	5.11531	7.29408
Ptgfr	3.19585	3.14703	7.7188	3.12138	5.06151	3.71332	3.11094	8.18153
Ptbp2	9.30437	11.0764	8.13674	10.8416	8.33559	9.65533	10.9531	8.03008
Eva1b	6.87584	6.20698	8.79054	6.19081	8.0804	8.78456	6.15193	9.87296
Hfe	6.09123	5.64523	8.39214	5.77913	7.38895	8.30714	5.46561	9.02299
Bdh1	6.37382	7.20669	4.376	7.2721	6.63258	4.29241	7.00243	4.50344
Plp1	7.6632	11.9193	5.70367	7.9393	7.15909	6.79734	11.2809	9.10483
Enkur	7.47697	8.08351	5.42498	7.94481	5.23326	6.896	8.23032	5.32705
Stmn2	5.61978	9.87508	7.40442	7.15485	6.33375	5.7838	9.35943	8.5759
Nkain2	4.90635	6.84461	3.17355	5.65821	3.39633	3.33519	7.51047	3.95073
Cd300lb	4.10047	4.17816	7.08198	4.509	9.01973	6.36769	3.91518	6.61499
Nrsn1	3.91216	7.76385	3.51318	5.62084	3.92114	3.58683	7.69975	3.00129
Ptgds	4.67718	8.85823	4.18094	7.19113	4.59525	4.98391	7.33939	6.11951
Rhoc	7.30241	7.04178	10.0201	6.82818	10.1457	9.72764	7.29366	8.99016
Trim24	8.89194	10.3968	7.3997	10.5732	7.22258	8.52976	10.4401	7.99279
Fxyd5	7.51183	5.73136	9.72735	6.62223	8.90667	8.0723	5.45306	9.12983
Serpine2	11.6864	10.9055	8.47609	11.3465	8.39999	8.5329	10.9926	9.94921
Spink2	4.46099	4.41824	8.89268	4.24408	5.95876	7.51033	4.40424	6.7974
Ptgis	5.12415	4.99103	11.831	5.09585	6.60695	10.7	4.87685	6.48729
Ccl6	5.35861	6.58581	8.54208	5.73521	7.99932	10.8829	7.26753	10.1007
Crtap	8.79776	6.76185	9.75	7.54151	9.8613	10.5174	7.12188	10.3956
Fst	6.53807	7.22536	5.02283	8.45152	5.08401	4.2215	7.34762	8.62429
Lgr6	9.85302	5.28119	6.68667	7.83017	7.71345	4.86349	6.14744	4.90803
2310067E19Rik	10.3347	10.5157	6.98217	10.5013	7.65381	8.12899	10.2383	7.88251
St5	10.223	9.61697	7.46875	9.92039	6.51732	6.53549	9.47011	7.3453
Paqr8	9.93795	7.40452	4.48055	6.3689	4.69415	4.61124	7.15235	4.68379
Glrx	5.86646	5.83779	8.85885	5.65909	8.24758	8.22506	5.49033	8.62419
Tppp3	9.12905	8.15304	9.33259	8.04072	6.50443	5.17622	9.04527	6.52305
Oaf	6.48651	6.1117	11.1767	6.48958	9.18165	8.43363	6.32261	8.92921
Plat	8.04262	8.1196	11.3279	6.98104	10.5308	7.44077	8.18158	10.4083
Tmem44	7.01715	6.45938	4.34961	6.94576	4.08326	4.70798	7.05648	4.43966
AW551984	9.18455	7.70072	5.46366	7.30027	4.29652	3.63106	7.76927	7.44168
Lncpint	4.12955	5.68453	8.63359	4.93155	7.02315	8.57989	4.67135	6.9849
Lonrf2	5.04818	6.79839	3.56515	6.49034	3.77017	3.77611	6.2631	3.81111
D430019H16Rik	5.19087	8.1878	4.32199	6.46982	4.3539	4.16762	8.15293	4.45182
Rbm47	4.76766	4.69526	8.16689	4.2204	8.16624	6.20628	4.40581	6.83119
Cd72	7.76651	6.06461	10.0942	6.82524	8.39587	5.78693	6.06659	9.2427
Ecel1	5.36713	5.6708	5.37774	5.60992	11.3964	12.043	6.33807	6.99118
Tspan12	8.47399	7.18023	4.64042	8.42448	4.91071	5.01484	7.23067	5.3149
Rorb	5.17455	7.20675	6.19596	7.79739	4.95665	4.10934	7.51762	3.82165
Cckbr	4.87708	4.799	6.39215	4.73038	8.24199	7.12381	4.61444	7.90821
Elmod1	3.71202	7.97898	3.9124	5.96271	3.7745	3.99944	7.77413	3.93175
Elovl2	5.57343	7.13543	3.25937	6.76993	5.01893	4.00998	7.23924	4.42987
D8Ertd82e	7.94516	7.76922	6.18132	8.92316	5.26931	5.55726	8.89086	5.67822
Wfdc17	7.02319	7.2567	9.77871	8.74389	8.4289	10.4725	6.14124	9.71578
Lzts1	6.59125	7.67302	5.45867	7.80131	5.1806	4.80153	7.81312	5.15249
Etl4	7.83368	7.89484	5.4521	8.50201	5.11026	6.89606	7.9062	5.01246
Rapgef3	5.94205	7.90848	5.20361	9.09001	5.5282	5.42902	8.40942	5.78055
Slit2	8.07464	8.01082	4.93007	8.39404	4.43214	8.07668	8.50433	5.85772
Pax3	10.0886	6.59221	4.28513	8.38714	4.45242	4.56873	6.13869	4.53214
Ldlrad3	8.66568	9.5548	9.03531	10.2854	6.5855	7.27594	10.4205	7.01818
Tagln2	7.79563	7.07237	10.7733	6.96615	9.53149	8.29226	7.04802	9.76602
Parp10	7.62911	4.98384	7.93656	5.55786	7.9391	7.81492	4.76066	8.58682
Mtss1	9.03336	9.61329	7.04643	9.45535	6.02139	7.17552	9.52059	6.66362
Trim12a	6.40885	4.47242	7.01075	3.36455	6.80165	6.58563	3.90524	6.98596
Saa3	5.01979	5.94506	7.9385	5.62168	7.12332	9.23959	5.25997	8.37399
Unc5c	7.58878	8.01189	4.926	7.43562	6.29065	5.09658	7.62389	5.04255
Rgs17	4.82167	7.81383	8.58406	5.03486	5.4208	6.02623	7.91207	6.82013
Mt3	6.69176	7.94538	5.04303	7.94889	5.80104	5.17367	8.29965	5.51872
Plekhb1	6.84725	9.61239	5.4592	7.61491	6.36248	5.97468	8.68844	9.03632
Fzd10	9.28273	7.57782	5.23896	8.43694	5.36698	5.29866	7.33931	5.20565
Wnt11	7.3234	5.47174	7.89261	5.32608	5.79733	8.66056	5.02614	8.09856
Anxa5	10.4046	10.4953	13.1834	10.2294	13.5129	12.2359	10.9425	12.9072
Slc25a24	6.92545	6.70822	8.6194	7.20386	9.45887	9.38049	6.81435	9.45408
Aqp4	6.68044	8.97338	3.11157	5.33321	6.21326	4.53128	7.4241	3.88722
Cd9	8.6797	9.68865	12.2217	8.61849	12.3754	11.8349	9.90461	10.9615
Rbms1	8.54584	8.86875	11.4516	9.16426	12.1655	11.7281	9.07977	11.3077
Gm4951	7.50842	4.38754	6.91592	4.52507	6.51116	6.35044	4.58684	7.89386
Serinc5	8.22139	7.67424	4.77682	7.79677	5.40687	5.16103	7.95525	6.42736
Mllt3	10.1203	9.11888	5.82794	9.75604	6.45361	7.07312	9.29161	8.00951
Mtcl1	7.30741	8.36208	4.84679	8.02047	5.51976	5.64895	8.81293	7.38653
Mns1	6.4965	7.85597	4.8695	8.99552	4.59981	5.56446	7.95168	6.8595
Folr2	4.88721	5.50372	8.4501	5.55869	5.35009	7.91349	5.02939	7.70294
Fcgrt	5.78047	6.63276	8.54214	6.09229	6.63358	8.53125	5.93483	8.57954
Grp	4.86155	4.21735	4.18975	4.10575	4.12944	11.8119	4.09029	13.0068
Rhod	5.31007	4.57129	6.83958	4.91667	7.28984	7.35412	4.5267	7.79512
Agpat2	5.60649	4.7583	7.23027	4.32095	7.44495	7.37509	4.80248	6.94715
Ppp1r26	7.8667	7.74571	5.08329	7.64571	5.37416	5.68186	8.0263	4.26
Hacd3	12.7933	11.8244	8.69297	11.9544	9.4673	9.12802	11.6148	9.48496
Clec4a2	4.96216	3.93935	6.91292	4.2672	6.13775	6.60668	4.04585	8.20319
D17H6S56E-5	9.32867	7.82289	10.1748	8.48784	10.7119	11.2429	7.75314	11.0288
Mvp	6.59108	5.3569	8.76629	6.01601	8.14114	8.45035	5.4003	8.29123
Helz2	6.91991	5.33101	8.55763	5.52087	7.81032	6.18684	5.53152	8.8648
Basp1	11.0259	12.9334	10.8278	12.8203	9.03799	8.90089	13.2357	11.3986
3110039M20Rik	3.7893	5.68637	3.58734	5.98656	3.5067	7.74633	5.46863	6.85887
Crabp2	11.108	6.88296	11.289	8.24407	8.70517	5.8119	6.71268	7.13062
Cd300ld	5.0538	4.06881	6.80994	4.28856	7.74518	5.49591	4.30583	6.75205
Tm4sf1	7.15358	6.933	8.75085	6.70046	7.4859	11.1055	6.1738	11.4468
Ncan	6.03686	7.95255	4.59608	7.17222	5.01556	5.00961	8.16362	4.50093
Prkcdbp	7.19409	5.98007	9.59899	6.06717	9.77702	4.99281	6.54109	8.14175
Alox5ap	7.51768	7.11696	11.5487	7.68695	9.18714	9.8204	7.02501	10.0473
Tram1l1	8.21955	8.8853	6.54418	8.8534	5.9771	5.60144	8.98095	7.21544
Gdpd2	7.14333	7.2643	4.76076	6.65771	4.57945	5.49473	7.87371	4.56829
Dram1	5.01214	4.58478	8.538	5.76274	7.33614	7.36024	4.67331	7.45922
Clcf1	5.93806	4.28904	8.76441	4.65485	8.66251	6.97852	5.03822	6.57286
Eda2r	4.96836	5.32068	8.37198	5.88108	8.66548	7.78828	5.77149	8.03045
Fcgr2b	7.18155	7.66274	10.0759	7.52633	9.0048	10.114	8.31754	10.5292
Mgp	11.1766	9.41367	13.2778	10.4602	10.2529	12.5946	9.94776	12.7404
Cap2	4.69765	7.09467	3.97908	6.46738	4.11713	4.19282	7.48628	4.54409
Slc18a2	3.29944	6.37901	3.32035	5.63895	3.30893	3.01936	6.05142	3.27267
Trim5	5.37593	4.34645	6.58085	3.64118	6.99966	5.88677	3.50978	6.72956
Irf7	8.70027	5.99854	8.56271	5.85727	8.93022	7.60456	6.41424	9.52417
Rsad2	8.48949	6.08983	8.29793	4.99973	6.93162	6.96699	5.32682	8.73419
Arhgef26	6.70963	7.46195	4.25495	8.11676	5.16581	4.57296	7.46328	5.68383
Pcp4l1	5.96988	7.27547	4.81931	6.30716	4.41518	4.87623	7.39908	7.61043
Efemp1	5.13611	5.49413	7.85823	7.84576	4.15144	9.91358	5.7654	7.4887
Ccr1	6.26863	4.94823	8.17075	4.85626	6.98852	7.35481	5.17147	8.57303
Cdk18	4.42097	4.5555	5.0972	4.07632	7.29305	7.2004	4.35297	6.72795
Ccdc85a	4.97396	6.11094	3.39111	5.79918	3.35501	3.59619	6.1722	3.45187
Baiap3	4.15582	7.17129	4.3915	6.68209	4.40777	4.59601	7.08838	4.20414
Gadd45b	5.87564	5.44143	7.76243	5.43008	7.32863	8.22245	5.2973	8.54373
Glipr2	5.64093	5.31669	8.17392	5.64131	7.6968	5.40762	5.2399	8.57331
Scn2a	5.88592	8.03911	3.89003	5.99154	4.06469	4.28532	7.96136	4.01879
Galnt12	5.78236	4.94814	7.79488	4.88629	8.07047	7.48306	5.19192	6.77694
Gng13	3.82125	5.30418	4.46031	3.57064	8.5666	7.16727	3.73651	5.91249
Anxa3	8.4804	7.74546	9.93162	8.15054	11.0444	11.4957	8.39267	10.6616
Anxa7	7.14561	7.02589	9.57332	7.14009	9.51771	9.66511	6.86497	9.52027
Prickle2	7.31336	8.71916	5.79282	8.06453	5.51933	6.27675	8.38676	5.49107
Enpp1	8.45655	7.45214	10.5835	8.63253	5.85833	5.82298	7.45197	6.15439
Sntb2	4.83414	4.50343	6.64458	4.47679	5.86766	7.94525	4.56677	7.96927
Ankrd63	9.67285	6.20806	4.02432	7.5704	4.20045	4.1688	5.57353	3.89895
Axl	7.3673	6.9157	9.65818	6.96752	9.90557	9.60891	7.68703	9.75667
Aldh1a1	7.6459	8.57079	3.57096	7.02942	5.19815	5.17937	7.59569	5.32435
Sfrp2	7.82932	8.55752	5.68449	8.65173	6.40051	5.98051	8.4361	6.07904
Rhpn1	6.24362	6.86488	4.23373	8.42277	4.348	4.37074	6.71896	4.34333
Nts	4.36884	6.37713	5.64701	4.73553	4.12249	4.58158	8.92451	8.61504
Ephb2	6.50143	7.62519	6.35133	8.12291	5.6061	4.55898	8.3361	4.47299
Pde9a	6.7174	6.42624	4.0026	7.20184	4.32817	5.10832	7.19245	4.47174
Tspan4	8.09467	7.9982	10.7986	7.48654	11.541	10.1745	8.11311	10.3612
Emilin2	4.50062	4.51863	6.74649	4.62896	6.25149	7.48944	4.53793	7.67911
Grb10	7.46161	8.74086	5.15187	7.79125	6.06874	10.3671	8.47374	6.16709
Gria3	4.20343	6.84722	4.47843	4.4606	6.40342	6.94011	6.26683	7.45315
Cdkn2a	6.1537	4.72875	5.7509	5.76056	7.69468	10.0347	5.91818	9.53126
Rgs8	9.58567	6.18137	3.63664	6.35513	3.85649	3.94401	5.51439	3.75099
Pdlim1	6.46196	5.30378	9.64799	6.83512	8.83924	8.46396	6.07099	8.73189
Pdk4	9.50871	6.96108	5.02441	8.99146	11.703	7.72	8.50029	6.02318
LOC101055907	5.08998	7.27683	4.29478	7.02925	4.30728	7.22401	7.30851	8.76688
Satb1	8.11883	8.19233	6.37316	8.83055	5.49896	5.9879	8.44343	5.44955
Cd163	3.11825	3.41304	5.23074	3.14606	3.07293	9.7949	3.24823	6.41245
Tgfb2	7.15326	6.66505	4.34679	5.47078	4.31194	4.41885	7.2944	4.88479
Phyhipl	5.18431	7.08082	3.82251	6.13793	4.38141	4.02865	7.03305	3.67336
Csf2rb2	5.54614	4.6793	7.78202	4.45384	6.45546	7.18201	4.98462	7.62265
Thsd7a	6.00449	8.44919	4.18868	7.23489	5.79072	5.13485	8.51528	5.16129
Errfi1	7.16626	7.26755	11.369	7.00937	11.8161	8.10822	7.01531	8.89332
Ifi207	5.0725	4.34161	6.91845	4.13705	6.02127	6.74556	4.4275	7.56792
AW112010	9.61594	6.70901	9.70256	7.42102	9.26004	7.74028	6.7578	10.2819
Srebf1	10.6153	11.1859	8.39395	11.5233	8.35281	9.16835	11.1232	8.87863
Glycam1	4.09214	7.64664	7.2676	3.61852	3.87578	4.16113	6.06776	4.02812
Lpxn	6.45645	5.92449	8.65297	6.05606	7.01703	8.59704	6.16909	8.48855
Amer2	5.65626	7.13573	5.42149	6.84228	4.77626	3.79637	7.39836	3.86049
Ifi209	7.05545	4.98153	8.45959	4.66062	7.01856	5.06004	5.28854	8.74556
Hdac11	7.5832	8.59943	5.59552	8.13577	5.8409	7.23357	8.46791	5.85833
Boc	7.83362	7.60284	8.08598	8.76905	5.66413	5.43983	7.93454	4.95047
Bcl2l11	7.10314	6.86296	9.10916	6.77187	9.48181	9.66407	6.34866	9.08855
2310030G06Rik	4.17506	4.16203	4.30558	4.7906	8.88263	6.60003	3.74176	6.50978
Myh9	8.86001	7.57997	10.6773	8.12941	10.3977	10.5007	7.9168	10.4137
Rrbp1	9.78982	7.33594	9.32582	7.27634	9.73271	9.32177	7.36312	9.7059
B4galt1	7.47228	6.68133	9.34953	7.14608	9.03979	10.1699	6.93028	9.74485
Tor4a	5.6559	5.13291	8.40671	5.52984	7.62219	7.36519	5.22462	8.3657
Wdr6	10.872	11.5073	8.29842	11.4653	8.85303	9.21233	11.7999	9.57878
Cd38	5.98687	5.48956	7.29283	5.01873	7.61005	8.39852	5.34883	8.9605
Sidt2	8.6725	9.62863	8.18588	11.0974	8.03838	10.9317	10.4465	8.22662
Psmb8	9.89645	7.41562	9.71803	6.96015	9.03572	8.19032	7.40292	10.3756
Eml5	7.82658	8.98127	5.32399	8.48958	5.60263	8.01878	8.54249	6.337
Tfec	3.97316	3.43069	4.80224	3.93789	6.44961	6.12534	3.4144	6.26552
S100a8	5.84519	4.51779	6.36721	4.46799	6.662	7.41763	3.76934	7.53654
Rab20	4.27413	3.31111	6.74099	3.60515	5.63371	5.60697	3.24616	6.60474
Celf6	3.55284	6.7047	3.2602	5.442	3.38336	3.27828	6.13736	2.84892
Clu	8.219	11.4437	8.45098	9.78219	10.6165	8.93643	11.0612	12.2101
Vcpkmt	6.7984	6.14014	8.88271	6.61177	9.26863	8.85003	6.23715	8.35269
Acsl3	7.46574	9.04658	6.36441	9.92928	6.60946	7.02591	8.83552	6.21442
Lmo3	3.53932	6.42391	3.53191	5.72787	3.57391	3.79942	6.43606	3.71766
Cgref1	4.23357	6.01915	7.56975	5.07627	9.31097	8.09547	5.46166	7.11399
AI504432	5.25402	7.78144	7.80077	6.02975	5.31031	4.91977	7.58216	5.81417
Dap	9.68114	8.73684	11.9184	9.0584	10.9148	11.4713	8.78535	11.2767
Dcbld1	5.24618	7.82143	4.65623	8.08689	5.48457	5.42586	7.67556	5.48786
Wasf1	9.00717	9.09117	6.05819	8.89493	6.72536	6.61363	9.17358	6.92131
Ppm1j	5.24199	4.95475	7.2352	4.76926	7.83162	5.74963	4.65602	7.24996
Lgi1	4.69076	7.32611	4.27801	6.63922	4.80907	4.37777	6.81435	4.18421
Cntn1	4.51163	8.1878	3.84001	6.4884	4.42591	4.42715	7.26063	4.1311
Stx11	4.85207	4.07953	6.98528	4.35608	5.75872	6.58808	4.11439	6.72204
Zfp783	4.6747	7.21552	5.48162	6.87522	7.03626	4.33514	6.61591	4.15771
Bst2	10.1845	8.11168	10.8046	7.9506	10.4528	10.3469	8.25039	11.9117
Parp14	8.0722	5.79862	8.421	5.58979	7.89927	7.84114	5.84686	8.9545
Zfp612	7.3011	8.15642	4.25878	8.00762	5.69737	5.6899	7.80882	5.06692
Ddit4l	10.7112	7.77285	6.6451	9.40396	6.42509	7.83934	8.74774	5.74889
Ptrf	5.8293	5.95844	8.404	5.8636	7.42712	8.20139	5.93401	8.33947
Klf10	7.44918	6.26527	9.09642	6.21225	8.80815	8.49224	6.05399	8.42462
Morn4	8.16863	8.32926	6.17217	8.8814	5.05573	6.31416	8.72132	5.91936
Gpc4	8.14526	7.45107	10.0821	8.38769	7.63806	11.0981	8.20413	11.7914
Nefm	4.91511	8.03143	7.07034	4.89374	7.57415	6.12189	5.5228	11.2966
Rnf43	4.09325	6.55198	3.83955	7.1874	4.14002	4.27207	6.40876	4.25817
Lrrc49	6.62816	7.81551	5.75637	7.85992	5.26325	4.9272	7.4975	5.25611
Hepacam2	3.89628	5.80435	3.78503	7.20107	3.87976	3.63794	6.83449	3.49674
Igfbp5	8.29564	9.24834	6.7884	9.33016	8.22037	7.01248	9.34245	6.72069
Ebf1	4.39424	6.99088	5.95132	7.49369	4.35109	4.8841	7.30814	5.55027
Sema3c	5.54795	5.59831	9.71537	4.87146	6.34824	8.83564	5.94113	7.58042
Egfl6	3.42239	5.69933	10.4153	6.14794	4.11023	3.13366	5.47251	6.54289
Flnc	6.82007	5.40154	7.45278	4.95779	8.66462	9.30055	5.46336	7.23117
Adgrg6	5.3264	7.28301	4.84728	8.19429	4.76593	6.26474	9.12736	5.62368
Plcb4	6.50862	7.63867	4.6173	7.04719	8.17014	5.4911	7.61729	4.80123
Myc	5.98181	6.38146	9.11507	5.78679	8.71707	8.53786	6.70656	8.25187
Nrgn	10.8711	8.43198	6.64397	9.17077	7.1894	5.95189	8.95069	6.73282
Nap1l2	5.10378	8.74587	3.89702	6.39687	4.25052	5.53301	8.83178	4.83624
Gldc	7.59036	7.23278	4.93115	7.93595	4.94737	6.77744	7.75051	5.46575
Ttc39a	4.81353	5.81681	5.51568	5.37497	7.81784	8.00632	5.13595	7.53598
Ostf1	7.79728	7.42482	10.1422	7.32013	9.92284	9.0233	7.50596	9.72728
Rab33a	5.35946	8.03769	4.2553	7.37927	4.67753	5.59161	7.77442	5.71666
Loxl1	8.33894	6.40132	9.02142	7.74358	5.03681	4.51879	6.70458	5.79436
Vash2	4.60909	5.46444	7.06268	4.61591	6.93847	8.25925	4.81033	7.04297
Fam169a	6.41907	7.9201	4.54341	6.96512	4.90768	4.88165	7.56443	4.67758
Ms4a6c	8.29519	7.03857	9.74245	7.22786	8.70916	9.37131	7.00288	10.3835
Ly6e	10.6094	7.70057	9.71806	8.5426	11.3191	9.26966	8.38748	11.4927
Psd3	8.10756	9.14815	8.70965	9.55754	5.78637	6.5931	9.17407	6.96484
Celf5	4.35723	8.13983	4.86095	5.71997	4.61916	6.77399	8.00433	6.0239
Fat4	6.10981	8.14609	7.80917	8.20733	4.58772	4.9961	8.09869	6.60541
Stat6	5.45623	4.90526	8.04192	5.47198	8.02454	7.65461	5.68565	7.59251
H2-Aa	11.1596	6.67271	12.2702	9.74299	11.2815	10.6124	7.127	11.6225
6330407A03Rik	5.34233	5.1275	8.12832	4.97168	6.99307	7.86782	5.54172	7.46573
Actn1	6.15777	5.61542	8.07098	5.84497	8.6832	8.06285	5.5911	7.33103
Tmem88	6.603	6.27114	8.54051	6.5395	9.70732	8.42188	6.45789	9.55927
Vstm5	5.14215	5.98886	6.99063	4.59643	6.99415	9.2481	5.2532	9.01314
Patz1	9.44702	8.95654	7.02106	9.63327	7.13285	7.53127	9.57837	7.23118
Rbm24	5.70322	6.12625	3.78666	6.03568	3.68809	3.85288	6.47682	3.78183
Hal	4.68614	4.18595	7.03338	5.75811	5.00966	9.04923	4.09448	6.76715
Ddah1	6.22886	8.34627	5.00277	7.63563	5.7223	4.9941	8.45419	6.24693
Slc5a5	4.48483	5.42662	5.34566	4.62316	8.13261	8.3139	4.88711	6.74296
C1s1	6.28543	6.54096	9.52104	7.25566	10.2139	5.10176	7.2852	8.48741
Adamtsl4	5.10207	5.40385	7.9079	5.10245	7.34224	7.4553	5.03083	7.0411
Tnfrsf17	7.07625	3.72022	5.44577	7.19032	3.57422	3.49909	3.62066	3.59448
Mfsd2a	7.13722	7.84091	4.80635	8.43522	6.24191	5.3973	8.09316	5.7211
Syt16	4.60608	7.39488	2.84015	4.10802	3.00233	3.39198	7.15966	2.91742
Maff	5.62464	5.02521	7.82958	4.6375	6.97553	7.87239	4.45214	6.55183
Frzb	9.84135	5.82605	4.14277	4.70564	9.23932	4.16887	6.02936	4.99411
Uap1l1	6.92038	6.72905	8.53554	6.46812	8.96739	9.83565	6.41613	8.90939
Steap1	6.47502	4.84517	4.41775	4.8134	6.8926	7.67477	4.83568	9.46122
Rps4l	6.01062	8.49006	6.28679	7.67916	6.88318	9.9911	6.50154	9.33701
Gstm1	13.4289	12.4226	10.7276	12.9924	8.15715	11.5541	12.8013	10.2009
Vat1l	5.07538	8.72137	4.49603	5.54003	4.58891	4.58114	8.78812	6.21292
Mn1	3.9199	7.1603	5.92239	6.3846	4.46337	3.79111	7.78455	4.58151
Ahnak	5.1428	4.48059	6.84799	4.7571	7.39179	7.7515	4.66628	6.7287
Arl4a	9.58506	8.99574	5.50945	9.06905	6.21997	7.0218	9.07215	7.07393
Zyx	8.05005	6.91819	10.0401	7.34934	9.72674	9.54045	7.30676	9.50911
Cytip	6.18785	4.8311	8.41295	5.07874	6.71084	7.25441	4.7568	7.28786
Phc1	10.5902	9.94287	7.47023	10.4471	8.12052	8.18244	10.2466	7.84729
Clec10a	4.48121	4.45489	6.54006	4.69965	4.91775	7.41558	4.38654	7.25145
Pls1	8.66415	7.55011	5.52886	6.15853	5.59455	11.0037	7.02046	5.56806
Crmp1	5.02995	8.26095	4.42193	6.74772	5.1166	5.03277	8.23073	4.3319
Itm2a	13.049	12.3628	6.68522	12.3825	10.7586	8.23502	12.2294	11.3824
Dpp10	5.75688	6.83256	3.65788	4.19083	3.96552	3.54941	6.31216	3.65153
Loxl3	5.97886	5.87813	10.2009	5.58568	7.36545	6.63562	5.63362	10.128
P4ha1	7.51232	6.97607	10.0577	7.23012	9.64717	8.21649	7.19969	9.39468
H2-Eb1	10.7765	6.30842	12.0692	9.33066	10.7634	9.98468	6.54529	11.1433
Iqgap1	8.9787	7.95493	11.3894	8.55064	9.59467	10.5696	7.97528	10.8452
Hes6	9.08509	9.23861	6.73464	8.86178	6.7144	7.24775	9.29385	6.94665
Tmtc2	7.75026	6.86705	4.91303	8.22046	4.69404	4.57974	6.81941	6.0438
Dnajc12	7.86572	9.4111	6.40315	8.89272	5.74534	6.91981	9.38647	7.75055
Smarcd3	9.02579	9.50585	7.37502	9.79423	7.82243	6.91695	9.73833	7.23048
Clec4n	5.44847	4.56723	8.08539	5.31374	6.69585	7.10681	3.76156	9.0763
Fgf18	6.02322	6.08536	3.66468	6.77344	4.0262	3.76306	6.3278	3.97463
Ttr	3.55721	13.037	3.71559	3.80841	3.8124	4.99292	9.05691	3.86016
Snca	4.20886	8.58169	4.43899	6.38561	4.99974	4.52946	7.76049	4.78111
Adam12	5.81957	5.55444	10.1623	5.42814	9.99106	7.09909	5.61753	5.95647
Sap30	12.148	11.2901	10.1232	11.5826	8.04846	8.96149	11.3386	9.25393
Mtmr11	7.16593	7.26767	9.95541	7.88268	10.4439	9.04641	7.53981	9.60209
Cnrip1	6.34249	8.87431	7.96382	7.94794	5.74359	6.2421	8.67826	8.48772
Sash1	12.0507	11.0256	9.22422	11.9205	8.0568	9.27166	11.33	9.69768
Gm6377	3.45678	2.78821	5.23347	2.98969	4.95086	5.17537	2.92758	5.8922
H2-Ab1	10.1651	6.03978	11.327	8.62889	10.1378	8.97393	6.38869	10.6428
Vgf	4.73741	7.16277	4.94177	5.91421	5.69505	9.40095	6.82105	9.7241
Plpp3	8.06344	10.3386	12.8957	9.25835	8.11899	8.06565	10.2593	7.79188
H2-K1	11.1503	8.4975	11.0406	8.64959	10.0834	10.847	8.92236	11.2622
Ccl5	7.65447	5.62077	8.75881	5.42043	13.0968	6.40145	6.17667	8.08217
Emilin1	5.5782	5.02853	8.90399	5.54478	9.34867	5.60226	5.0096	7.2044
Sdc1	8.97994	6.46504	9.80906	7.13043	10.478	9.02763	6.64699	8.69872
Rhpn2	3.49169	5.84422	6.03798	6.84449	3.70718	3.59966	5.21317	3.82302
Slc4a10	4.21617	9.81169	4.13433	6.09966	4.88752	5.72334	8.7423	6.32759
Sh3gl3	6.54562	8.47884	9.5721	6.42668	5.33648	8.35591	8.022	9.47179
Cyp4f18	6.43911	4.78767	8.16114	5.23092	7.06539	6.85888	4.82614	8.38702
Pde1a	7.21482	6.27184	3.7703	5.55694	3.8979	4.70173	6.5768	4.2187
Galns	6.15694	5.83408	7.4483	5.48482	7.9478	8.36876	5.62821	8.11103
Sorcs3	6.03403	6.4966	3.9379	5.88018	3.98626	3.80965	6.34036	3.67732
Ralb	7.23877	6.75478	9.30163	6.76639	9.09001	9.95315	6.99683	8.95173
Sez6l2	4.74167	7.38181	5.2335	7.37066	4.79058	5.30182	7.0635	4.98541
Pdzd3	5.53513	7.01103	4.52078	6.99536	4.87755	4.21835	6.54767	4.26557
Hsd17b11	7.54572	8.15972	9.95838	7.8789	10.3405	8.5256	7.59229	10.157
Trim71	4.17098	3.83503	5.51805	3.91226	7.20961	6.72507	3.91728	5.91048
Limch1	5.40016	7.76038	4.31514	7.45295	5.3144	5.33795	8.1666	6.04356
Mab21l1	3.51645	5.14433	3.75721	5.03488	9.97032	3.72182	6.19167	5.86292
Acot10	6.39428	5.68947	8.1444	5.32898	8.75586	8.34866	6.37891	8.56362
Sphkap	4.57763	8.10472	4.84168	6.79419	4.8483	4.97162	7.54235	4.62363
B4galnt1	5.02024	4.59081	8.14137	4.68119	6.31381	6.79147	5.10737	8.13877
Slco1c1	5.87051	8.38559	4.09321	5.6162	4.95044	4.37811	8.44847	3.89448
Cited1	5.66604	5.96906	4.05025	6.00017	4.10238	10.1443	6.57459	10.7472
Irf1	9.28303	6.87066	9.48395	7.32577	9.37678	8.9059	6.83627	9.94101
Plcd4	4.78706	6.38085	4.37905	8.02315	4.4484	4.28128	7.0403	4.03945
Tspyl5	6.11701	7.05907	4.50447	6.86458	4.74845	5.10159	7.20433	4.64471
Slc2a1	9.31101	9.13375	11.4411	9.12042	11.5041	11.5831	9.37944	10.2311
Tlcd2	4.58516	4.0992	6.81176	4.91349	6.71541	6.55968	4.44427	7.38337
Unc5d	4.27208	7.29568	3.60153	5.78061	5.10619	3.46269	7.94633	4.09677
Msr1	5.43615	5.50181	7.65658	5.57539	6.08059	7.71376	5.2261	8.17748
Lsp1	5.53019	4.81165	10.4648	5.51356	9.10187	5.62831	5.29648	7.15652
Tmem71	4.96551	4.01449	6.62409	4.10487	5.2519	7.14658	4.19975	6.27128
Fads2	9.32607	8.04049	5.96701	8.66256	6.42843	6.13955	8.15143	5.53054
Foxc1	7.40343	6.94382	4.49669	6.16566	8.0991	9.12853	7.99408	4.86452
Col6a1	5.72949	5.49205	10.2616	5.26296	6.93757	10.1355	6.63778	7.08626
Mal	6.07269	9.5664	3.9949	5.70413	7.88593	6.72221	8.97571	7.66148
Rian	7.20689	9.33295	11.2847	7.53001	11.3914	9.84699	8.19676	8.59088
Nlrc5	8.40524	5.79176	7.91618	5.49389	7.67784	7.65742	5.77398	8.10385
Angptl4	5.2315	5.79413	9.60433	5.51963	7.33885	6.0436	5.48686	8.71486
A330023F24Rik	5.60465	7.84898	5.35233	7.51374	5.30025	5.88272	7.61363	5.37439
Phlda3	7.66012	6.77869	9.40714	6.62862	8.92243	9.01046	6.83393	8.98284
Areg	3.83732	3.50767	5.85155	3.54132	4.55725	6.1759	3.88331	8.05699
Gda	5.22313	6.25674	7.47167	4.76742	7.38833	9.31985	5.46864	7.88985
Rcn3	7.61811	7.16022	9.65589	7.91238	9.43828	9.70951	7.13584	10.546
Slc1a3	7.46782	9.58558	5.88217	7.21481	5.68063	5.09748	9.61555	7.237
Kirrel3	6.82322	5.71534	4.6463	6.36468	3.77018	3.86755	6.19163	4.1412
Col18a1	8.23183	6.02101	9.29567	6.48851	8.05241	6.44154	5.63393	10.238
Ifi44	7.62189	4.7027	7.16552	4.9467	6.30867	4.76956	4.96498	7.02932
2004-09-01	7.67282	9.39969	5.50155	8.33645	6.40014	6.66609	9.04896	6.24245
Gas1	11.5698	9.62675	12.3592	10.7859	8.37834	7.92207	9.88245	11.4276
Peak1	5.48673	5.19531	7.5191	5.51124	7.67871	7.94861	5.04803	7.36461
Rspo3	6.77255	5.66188	3.78207	4.54402	4.05816	4.24753	6.65207	6.2394
Grip1	5.88688	6.46592	3.61261	6.09822	4.03255	4.31482	6.34878	3.97906
Matn2	6.15072	4.91966	8.1353	4.22776	5.48716	7.50872	5.49839	7.47886
Plxna2	5.59852	7.73018	5.41211	7.75413	5.82901	5.7909	8.06279	5.59517
Pou3f1	4.87008	7.21496	4.20418	7.26056	5.20813	5.57805	8.35945	5.16233
Iqcb1	7.53479	7.85437	5.5837	7.91013	5.57982	6.48699	7.67589	5.58262
Mbp	7.89743	12.3458	5.12346	8.78775	7.36669	7.55884	11.6531	8.97777
Clic1	9.99384	9.52207	11.9216	9.63714	12.2542	11.8422	9.90701	12.1346
Igkc	7.90102	3.27664	7.56985	4.96235	5.51658	4.7142	3.56025	4.01451
Prima1	4.27215	6.1065	4.19217	6.62832	4.12712	4.01973	6.74187	4.05345
Sphk1	4.9175	4.83021	8.75378	4.74619	6.70893	6.41347	4.41585	7.62141
Slc18b1	6.20708	8.13377	6.50072	8.48702	5.75978	5.64569	8.67124	6.54384
Caps2	5.82469	5.21347	3.68364	6.38676	3.36619	4.87616	5.77201	3.59611
Slc7a11	8.44079	5.82052	4.23817	6.29326	4.10209	6.83629	5.98749	4.32853
Robo1	5.42927	7.96141	4.77477	7.1765	4.33019	6.45483	8.49244	5.40892
Amigo2	4.74845	6.29723	4.10759	6.22179	4.00424	4.12189	6.43851	4.46414
Serping1	12.7756	7.87394	8.38558	10.2758	5.44927	7.38183	8.96659	6.56232
Mcf2l	8.7898	8.94216	5.48707	8.63647	6.58879	7.58282	8.87295	6.73088
Acer2	6.07231	5.62134	5.90018	5.70953	7.91995	8.24667	5.29083	7.76349
Grb14	6.45348	8.23126	4.58672	8.16316	5.2221	6.86786	8.34806	8.36268
Tnxb	4.10515	4.23633	9.37322	3.99988	6.09581	4.02319	3.89225	6.23773
Otx1	7.554	7.7197	5.71911	8.11536	5.73101	5.66235	9.11088	5.31472
P4htm	7.26675	8.03292	5.8778	8.13483	5.96903	6.32052	8.33065	4.93321
Gp1bb	4.17506	5.64521	7.96552	4.30455	6.91916	10.3715	5.32566	6.48604
Tnc	6.86654	4.79705	6.07397	4.81892	7.08911	4.85262	4.61202	8.00862
Pdzrn3	8.91028	9.43044	8.55571	9.1747	7.42158	4.79458	9.81696	6.25607
Ero1l	6.77636	5.84053	8.23653	6.33858	8.57718	8.58739	5.83365	8.00837
Gsdmd	6.47731	5.9024	8.23709	5.8531	7.58903	8.26962	6.21979	8.70838
Eml1	5.87506	6.2414	8.1418	6.31775	8.63372	5.91642	6.39275	8.69961
Abca9	5.85244	6.36486	8.697	5.99144	6.88025	8.41093	7.02265	8.36282
Iffo2	7.28276	6.69842	8.61979	6.53593	9.30898	8.6988	6.5165	8.94749
Mapkapk3	7.1026	5.13213	8.00929	6.44601	8.43151	8.81254	5.82229	8.37751
Slfn10-ps	3.48732	3.59185	4.96009	3.98203	5.53234	6.16075	3.25399	6.06703
Kctd11	6.29417	5.55035	9.08396	5.78725	8.70262	7.18098	5.63594	7.56492
Rnf19b	6.07027	5.68151	8.11789	5.84231	8.03442	7.9129	5.99331	8.12032
Tgm2	6.42753	6.93212	9.80522	7.31034	8.85947	7.86353	7.01794	10.0784
Sp7	10.0026	6.95762	5.31434	8.62568	8.22607	5.0056	6.87066	6.53105
Hoxa5	5.25325	5.5732	7.3257	7.25681	4.94137	5.99118	4.52884	9.37749
Gng4	7.68517	7.13653	6.06677	6.88031	4.82347	5.17725	7.45996	4.94326
Gm38426	4.60047	4.55483	4.23919	4.95066	6.30661	7.80242	4.3064	7.44376
Pgd	9.58195	9.18379	12.1116	9.70407	10.6315	12.5295	9.59433	11.5475
Rnf213	11.1337	8.80851	10.7885	8.99124	10.7701	11.1262	9.04424	11.5235
Arhgef9	5.4476	6.89507	4.3705	6.64865	4.42898	4.63494	6.77336	4.70963
BC018473	5.53901	4.08025	5.8451	3.68867	3.88286	6.97056	4.23972	7.07407
Mdfic	8.14039	7.64802	10.1841	7.51123	9.37984	9.68991	7.33551	9.76762
Sub1	7.83378	10.1529	6.66868	8.76562	6.70691	6.95085	9.34684	6.85216
Pitx2	3.42348	3.51318	3.4579	5.40715	5.95591	3.74209	3.20861	6.64729
Dhx32	10.2578	10.0425	8.17434	10.8595	8.26048	7.96122	10.201	7.74323
Gjb4	3.63793	3.30836	6.75124	3.31292	7.63158	4.95517	3.19349	3.63199
Acot9	8.61481	8.05709	10.0952	8.05373	10.3682	10.1539	8.13677	10.475
Fosl2	6.67152	5.18481	8.65669	5.90904	7.93736	7.97094	5.69334	7.79361
Bhlhe22	6.37194	8.20275	8.23201	6.33493	5.33067	5.4733	8.80654	6.52419
Gimap4	7.0264	4.68095	7.96392	5.41869	7.62248	5.17762	4.81306	6.48475
Hdlbp	7.59668	7.7893	9.39809	6.79836	10.0135	9.84293	6.89301	9.33687
Bcl11a	4.37592	6.46545	4.72653	6.42529	3.91103	4.03048	5.97659	3.88852
Slc20a1	8.48892	8.52417	10.3338	8.13614	10.4716	10.3119	8.18901	8.24324
Lpp	8.03971	7.17187	9.53066	7.5576	9.82036	9.60329	7.12494	9.35292
Dock5	6.91018	4.7519	7.91591	5.00333	6.57143	6.66966	4.83082	7.46046
Prr36	6.3014	8.15001	6.57043	7.80619	4.94217	4.37611	8.16106	6.09232
Tmem106a	6.57477	5.6077	8.18813	5.95969	7.15816	7.87906	5.34127	8.65501
Gpr34	5.09242	6.83147	7.20908	4.76854	3.82738	5.79981	7.68433	7.05691
Sh2d5	5.77725	5.45444	5.85011	4.4253	7.4044	9.2268	5.63136	8.46602
Ttc9b	5.50364	6.68721	4.29649	7.08087	4.15381	4.18534	6.23925	4.7045
Prss35	4.94516	5.24451	3.28534	6.83066	3.26291	3.09276	5.70616	3.66219
Manba	7.00931	6.24221	7.53336	6.42166	8.5208	9.11433	6.45705	8.54471
H2-M3	8.83672	6.79098	9.3319	7.0978	8.58125	9.5286	7.35373	9.45996
Pla2r1	5.03632	4.4504	6.53301	4.47689	8.95214	6.01509	4.5293	6.75058
Copz2	5.35315	4.9061	7.43407	6.54802	7.69121	6.88137	5.45289	7.68826
Plbd1	7.89513	5.15467	9.07097	6.44154	7.7972	6.82509	4.85273	9.36888
Calml4	4.16301	6.62791	6.27419	4.86462	4.16675	5.96642	4.33614	7.11647
Hspg2	6.90125	6.72352	8.77773	6.69614	8.94391	8.89193	6.74221	8.33872
Dock3	7.58166	7.98981	4.45382	7.5444	5.49382	6.31994	7.75698	5.57803
Tspan13	8.53125	9.3745	6.83854	9.41651	7.19158	6.57191	9.1038	7.86517
Dlx2	5.62206	8.84445	7.56162	7.85374	5.42466	6.81098	9.08631	8.49414
Csf2rb	5.50625	4.75148	7.781	5.21649	6.64969	7.13883	5.06832	7.5707
Plpp1	7.58692	7.51055	9.52086	8.53811	10.3021	10.4934	7.87366	9.72379
Cd1d1	8.87163	9.41451	6.81279	9.84912	6.23177	6.98378	8.78283	7.73698
Zfpm2	4.88575	6.93184	4.92827	5.46657	4.80006	8.92177	7.1237	5.60931
Cachd1	7.89867	7.94511	5.38657	8.26973	5.85022	5.8445	7.8848	5.93005
Litaf	8.71448	7.46963	10.1527	7.9434	9.23617	10.5741	7.47468	9.79509
Dse	5.54977	5.45576	7.554	5.34853	7.76983	7.67183	6.12439	7.52415
Acsl6	5.30577	8.13122	7.65618	6.22996	5.01745	5.39103	7.3503	6.30625
Tox	3.80755	5.61338	4.14271	4.76147	3.82105	8.323	5.84115	6.92931
En1	7.19425	6.08536	5.36185	7.10412	5.39382	3.26162	7.12811	4.15327
Pcsk1n	5.77061	8.13837	5.53939	7.80843	5.98914	5.86559	8.42669	7.2337
Bpgm	7.81988	8.95618	6.31745	8.63867	6.68261	6.63997	8.99324	7.1742
Atp10a	6.58872	6.1186	9.16105	5.66665	8.74712	8.29156	6.44035	8.17652
Zbp1	6.49398	4.54247	6.86309	4.53562	6.3051	5.19805	4.41063	7.27762
Col5a2	11.1705	8.17364	11.7184	10.1237	12.0797	8.34985	9.8616	11.4647
Igsf6	5.69344	4.9315	7.53158	5.07821	5.93477	7.30799	5.40066	7.9519
Slc9a3r1	9.61965	8.48532	7.427	9.92459	10.0973	7.70341	8.39464	7.49925
Armcx4	10.3983	9.81712	7.07041	10.0526	8.26763	7.97757	9.97728	7.88034
Gnai1	7.67288	9.40032	5.53638	8.66964	5.95805	7.36333	8.76723	6.88349
Dok1	5.35647	4.84928	8.36944	5.17783	6.55388	7.11281	5.49294	8.07178
Gxylt2	6.92056	5.02563	4.72852	6.49268	4.05416	3.4555	5.23386	7.57811
Ddx25	7.77363	7.58444	4.98329	7.63503	5.57299	5.51056	7.54258	7.32439
Jak2	7.89842	9.90367	7.94629	9.95591	7.64543	7.81284	10.3553	8.20902
Col13a1	7.19699	7.14689	5.08607	7.54512	5.1326	4.79021	6.63847	5.4381
Isl1	3.92009	6.73788	4.32573	4.98904	4.0581	4.22262	6.04424	8.43637
Rnf152	4.42361	6.92799	4.72676	4.5281	6.48604	7.5321	6.13795	4.57272
Nckap5	5.01841	6.40075	3.4179	5.08913	3.39489	3.24327	6.29828	3.14141
Zmynd15	6.31025	4.2066	7.69607	4.31595	6.35881	5.47243	4.06841	5.94294
Rbmx	9.77468	9.96443	7.87346	10.0255	7.59903	7.94011	9.94742	8.05249
Pvt1	4.25142	4.32172	6.00422	4.02555	6.35271	6.48153	4.1606	6.22071
Ace	7.34403	5.84335	8.27132	6.33267	5.84024	7.73258	5.56732	8.35948
Prdm5	6.64727	5.96286	7.75874	5.89157	8.72715	8.45775	5.91543	5.48291
Nbl1	7.3002	6.10866	8.25284	6.0112	9.40628	10.1361	6.6534	7.07903
Rras	7.84233	7.33929	9.50192	7.37502	9.35876	9.48159	7.28455	9.06351
Abcb1b	6.09778	4.97827	8.30952	5.37781	6.07726	8.86016	5.12501	7.01321
Rcbtb2	9.77052	9.28496	7.52348	9.88415	7.09622	7.85386	9.86269	7.97937
Man2a1	8.54149	7.68179	9.65617	7.90131	9.85564	10.0369	7.81868	11.6446
Arhgdib	7.47121	6.63038	9.01657	7.0394	7.38303	10.656	7.00505	9.15267
Synpo	4.04567	4.65156	6.89668	4.84135	7.17926	5.85	4.25402	6.46336
Nova1	6.52362	7.84388	5.17394	6.89053	4.92266	4.88593	8.10715	5.31074
Blvrb	8.07467	7.48013	9.91661	7.99195	9.88138	11.2106	7.51579	9.77532
Acsl5	8.03448	7.90151	9.86348	7.70327	9.88809	9.50635	7.7084	10.4504
Arsa	8.09318	7.54889	9.28806	7.59191	8.81438	10.523	7.45366	10.5751
Plk2	8.05162	7.44728	9.55127	6.96698	7.59359	10.5084	7.37741	9.40966
Ptpn22	5.25214	3.95165	6.34614	4.45361	4.12893	6.22753	3.98812	6.06757
Clec2d	6.47048	6.1495	9.14496	6.36892	8.45224	8.2853	5.53515	7.47058
Onecut2	3.78981	6.01417	3.68438	5.20519	7.99548	3.93578	5.7013	3.70311
Sox1	5.2844	6.34117	3.92009	6.28827	3.95939	4.26561	5.94037	4.03556
Rps15a	5.71395	7.76749	5.15728	7.01743	5.12094	4.51374	7.01647	4.66229
Isyna1	8.42575	6.64304	6.88134	7.04176	9.10034	8.76895	6.72518	9.12542
Palld	8.05224	9.71573	10.312	10.5578	10.3263	7.44208	10.2625	8.39272
Cpm	5.69918	4.73692	8.39174	5.49251	6.33997	7.04305	4.61414	8.1104
Capn2	9.37252	9.43969	11.4043	9.41883	11.546	11.6145	9.46883	11.3465
Raph1	8.52198	8.7094	10.7874	8.30762	10.5594	10.703	8.68105	10.6275
Pdgfrl	8.39582	7.09325	4.51567	9.23814	9.16099	5.05375	7.58253	8.21993
Rgma	5.82264	6.01758	7.79122	7.26493	5.16656	4.74944	7.01412	4.79306
Flrt2	5.98087	7.72506	7.6792	6.62299	4.74027	8.74305	8.37052	9.6299
Fabp4	3.87168	3.1339	9.34799	3.61246	3.44842	7.79879	3.15072	4.56633
Net1	6.65307	4.96181	7.30946	5.35015	9.32707	5.80781	5.27206	7.39489
Myo1c	5.97685	5.25152	7.71393	5.76304	7.6879	7.37996	5.50349	7.75239
9330159F19Rik	4.60454	5.97486	2.9778	4.95918	3.15658	3.19573	5.83687	3.26501
Slc25a23	6.76426	6.72358	4.13928	7.51678	4.98037	4.77434	7.39167	5.28902
Slfn2	7.81739	6.47366	9.04269	6.7524	7.7023	8.73396	6.84143	9.30328
Fcgr3	8.55295	9.10623	10.9464	8.57335	9.7747	11.009	10.0426	11.4091
Gm22	8.57008	4.95379	7.09703	5.79276	10.2166	5.61859	5.1857	5.57493
Cyp39a1	8.35468	6.88925	5.93275	7.47092	4.35555	4.44481	6.67619	7.77922
AI662270	5.96093	5.24091	8.17105	4.95284	6.6484	7.09384	5.33521	7.91294
Ngef	4.5119	6.21077	8.16546	4.62545	6.29054	8.3593	5.58466	4.82249
Thrsp	6.3414	6.43804	4.12859	5.38205	4.11814	4.00886	6.0336	4.23734
Slc12a4	7.13408	5.93387	7.95779	5.85898	7.96788	8.02572	6.0214	8.15223
Lcn2	4.57245	7.38718	3.9396	5.73883	4.08329	7.15899	6.05677	4.4384
Tmem35a	5.99334	8.12531	6.24349	7.9143	7.21306	3.81426	8.27789	9.39997
LOC102632594	5.80125	6.28251	4.17124	6.66568	4.07906	3.51736	6.07823	4.65545
Trim34a	8.79497	6.96436	8.5368	5.82137	8.85147	8.1678	6.42385	9.01416
Thbs2	6.45422	5.3553	10.7084	5.85606	4.33764	4.49326	6.27249	9.11446
Phf11d	8.64612	6.72141	9.33456	6.60889	8.22459	7.34595	6.87901	9.75817
Crlf1	8.89653	5.91704	10.4267	6.84663	7.76867	5.34489	6.12378	7.13761
Myadm	9.20291	8.56586	11.6378	9.16246	11.0227	10.2748	9.0548	11.3868
Neurod1	4.3193	6.84345	3.85709	4.09233	3.85144	3.9534	7.55862	5.59288
Tjp2	10.3979	8.02903	9.5411	8.38587	10.3316	10.8591	8.34433	9.57592
Ephb1	6.47269	7.90116	5.1727	6.80752	4.99568	4.42958	7.77455	5.10399
Pkp2	4.88456	5.73832	7.16503	5.92366	7.92547	9.18611	6.44777	7.82426
Zfp61	7.29341	8.18874	5.93081	8.09317	6.70682	6.13921	8.11079	6.08825
Bend6	4.44559	7.72136	5.95551	5.01059	4.75447	6.72468	7.49454	6.52843
Ntm	5.20241	8.34773	4.0587	6.28448	4.72395	4.52225	7.72008	5.0582
Atf5	7.71229	7.11082	9.76215	7.57	9.37922	10.1157	7.33715	9.38737
Kansl1l	6.27201	7.34436	5.45487	8.13998	5.71515	5.16299	7.56986	5.36821
Mtmr7	6.19933	7.00087	4.14294	6.81465	7.94105	4.97094	6.68159	4.66377
Gm9835	5.82933	6.0896	8.17559	5.25246	6.71558	7.50794	4.84665	8.08196
LOC102633149	6.55592	7.46103	3.39938	6.56855	4.85177	6.05572	7.39802	4.68658
Il1rl1	4.1149	4.17992	9.43173	4.18531	9.49775	5.02772	4.10374	4.52332
Klf4	8.33317	6.81737	11.4032	7.18855	9.52762	9.99521	7.84311	9.47382
Vcan	6.25438	7.0273	6.05488	5.86959	8.03565	9.79223	6.63306	8.5684
Lrg1	4.39515	4.21985	6.24884	4.79447	6.29021	6.38995	3.94163	7.37539
Zfp2	5.83311	6.14027	3.86549	6.33502	4.26833	4.63059	6.4091	4.10219
Snx9	7.80553	7.35615	9.89178	7.82499	9.85345	9.59142	7.36334	8.98478
Ints4	10.45	9.27851	7.91606	10.2798	7.78148	7.89847	9.72812	7.90864
Reln	12.0677	9.63173	5.98965	9.81961	8.56152	7.7911	9.40095	7.51233
Fam19a2	5.50218	8.00124	9.14168	6.98416	10.0859	4.21727	8.37994	7.81364
Nwd2	4.63813	6.15473	6.9584	5.44703	4.15848	3.68269	4.47944	7.40124
Relb	5.61085	4.76068	7.52175	5.17263	7.14776	6.88334	4.79258	6.99595
Mmp9	4.88455	4.62735	7.57198	4.74342	8.00329	6.3698	4.38865	6.2957
Irgm1	10.1293	6.99128	8.55829	6.46558	9.08639	8.57667	7.24633	9.29373
Ism1	6.63857	5.99538	4.76798	7.78274	6.55162	4.14636	6.27261	4.16702
Trpm6	7.43108	5.56048	7.45441	5.24881	8.71986	5.64279	5.17847	5.74294
Aldh1l1	5.56972	7.55516	4.58302	6.56639	5.25892	4.9371	7.62314	4.63116
Nsg2	5.25142	6.18202	4.3242	5.75172	3.9205	3.8661	6.54241	3.80675
Neat1	7.65236	7.10712	9.40537	6.68504	9.41747	8.85176	6.83207	8.45824
Dnmt3a	8.34979	9.11544	7.20765	8.91649	6.50704	6.58215	8.98315	7.11469
Ly6a	9.81129	8.41409	10.3144	8.0759	10.2683	9.6288	7.81646	12.7121
Dab2	6.73296	7.50038	9.96587	7.86278	9.9875	8.04528	7.6386	9.41674
Car2	8.89698	9.26481	7.16954	6.71167	11.3623	7.32273	8.70126	9.22167
Gbp3	8.74246	6.80552	8.92821	6.85314	8.25302	6.5533	7.15789	9.28842
Gprasp1	9.29229	10.9541	7.93905	10.0635	8.82775	8.15549	10.8001	8.34877
Cyba	8.26254	8.05622	10.1622	8.1401	10.23	9.87735	8.32659	10.9651
Ube2ql1	4.94574	7.11197	5.1193	5.4763	5.26051	5.17937	7.11074	7.7573
2510009E07Rik	10.0842	10.9445	9.45154	11.3492	9.21559	8.75458	11.5397	8.57798
Myo1e	6.6403	4.85754	7.36514	5.69205	4.83211	7.26421	5.25555	4.67649
Hnrnph3	10.2806	10.4428	8.56812	10.406	8.55728	8.20881	10.5168	8.21153
Ptpn4	7.72735	8.18076	6.19888	8.17604	6.09836	5.99446	8.03705	6.1396
Dtx1	6.78058	8.3066	6.38472	8.34981	6.82998	6.34613	8.52936	6.30505
2500002B13Rik	7.44261	6.34343	4.64704	7.18311	4.57775	5.07066	6.80293	5.05878
Sdc4	7.43034	7.76313	11.1386	7.26681	9.73205	9.58457	7.9654	8.54846
Ly96	5.24728	4.71339	6.93911	5.0237	6.92923	7.22099	5.02215	7.0379
Gng3	4.29297	7.78911	4.19276	5.77571	4.63016	4.50634	7.49799	3.824
Zfp882	7.90111	7.98451	6.09707	8.35485	6.1574	6.04699	8.1366	5.73996
Fam111a	6.16436	5.46187	9.6373	5.31219	6.78501	6.10014	5.59357	9.76467
Adgra1	4.83114	7.58395	8.70912	5.44249	5.60755	4.37839	7.1071	5.56466
Vsig4	3.64017	3.27632	5.86279	3.79067	3.73625	6.19308	3.35235	5.38501
Stab1	6.60913	5.78982	9.17011	6.55914	7.36102	8.08672	5.63575	8.95157
Ikbke	4.81888	4.1756	6.84656	5.15205	6.58035	6.48372	4.39176	7.04986
Cybb	7.27436	5.88057	8.73792	6.52059	7.56756	8.14742	5.82518	8.74314
H6pd	6.3364	5.39001	8.19009	6.43547	7.73176	8.11037	5.7755	8.47814
Trib2	5.59552	7.30521	6.0389	7.45079	4.49134	4.82131	7.41635	5.70051
Cd83	6.24354	8.33635	9.52421	6.4911	7.17017	6.40538	8.55511	8.34698
Pxdc1	7.05444	7.78144	10.7171	7.28445	9.13514	9.34706	8.32775	10.3031
Fgf15	4.43425	7.3305	4.63707	6.46679	5.38334	4.86529	6.76372	4.54167
Psmb9	8.64507	6.25403	8.76919	6.79439	7.9512	8.01158	6.61081	9.33281
Inhba	6.03886	7.13037	9.93547	8.52988	9.54896	5.86434	7.21836	7.63443
Zic4	7.34603	6.08613	3.95458	6.06109	6.1917	4.20795	5.98965	4.12809
Lyn	6.93948	6.82892	8.82899	6.20999	8.6203	8.8873	7.0615	8.85772
Lst1	7.73856	6.23341	9.33936	6.47105	8.00095	6.92353	6.21652	9.49515
Slc41a2	5.34385	6.69212	8.42283	7.2118	9.54063	7.49145	6.59309	9.09635
Maneal	6.59639	6.57104	4.36161	7.09333	4.76974	4.85225	6.89181	4.67942
Krt8	4.11474	4.15526	4.64229	5.40088	11.6465	3.88191	3.83909	7.70636
Fzd3	7.91699	6.2826	4.59433	6.77628	4.61397	4.89909	6.73888	4.97535
Sgk1	9.06659	9.11091	12.1489	8.42448	11.1666	10.7437	9.69126	10.971
Npy1r	6.4765	6.03662	4.23985	5.38813	3.85817	4.19008	7.10716	5.2091
Sytl2	6.46438	7.82367	4.47747	6.54431	4.53158	4.89832	7.26438	5.68165
Npy	7.25905	6.0688	9.56131	4.56416	10.1162	6.56474	6.65402	5.46222
Slc13a3	7.9787	7.0855	6.25371	8.70434	5.27651	5.26699	7.90199	6.24856
Crip1	10.8731	7.89025	12.6828	8.88797	10.3403	10.2744	7.95331	10.4684
Cttnbp2	6.46406	7.47974	4.10512	4.90161	6.47345	5.50889	7.29194	4.3485
Wnk3	6.91048	8.1625	5.69151	7.5621	5.78302	5.12277	8.0123	6.10051
Zfp184	6.40189	6.45013	4.51893	6.79054	4.36447	5.45854	5.89405	4.44177
Ptger2	3.25794	3.34157	5.0972	3.64447	4.66652	5.88577	3.22509	5.64204
Mlxipl	5.8154	6.06595	5.52886	6.4126	4.27964	4.12963	6.46478	3.94521
Zfp334	8.29635	8.46189	6.32125	8.47365	6.56343	6.33171	8.39903	6.68126
Hnrnpd	7.59204	8.94099	6.61762	8.47768	6.74733	6.3699	9.05404	6.70666
Elovl1	9.00968	7.72024	10.0093	8.06735	10.1029	9.7359	7.9013	9.90925
Plk3	5.80003	5.45645	8.45431	5.27322	5.61484	8.10243	5.54423	7.20677
Gypc	6.00714	6.04078	6.95322	6.99486	9.81695	8.82922	5.98877	7.64142
Cbr3	5.41791	5.51472	7.52329	5.45311	6.25033	7.90659	5.67303	7.36497
Mapt	4.42372	8.19743	4.45451	5.73557	4.50735	4.27695	7.95956	4.23436
Cd14	6.94589	6.21997	10.0883	6.01133	7.66039	8.36698	6.74713	8.97802
Ier5	7.8684	7.91737	7.53676	8.55781	5.70021	6.10715	7.90727	5.64526
Tap2	8.44442	6.39277	8.0097	6.57891	7.97364	8.51987	6.50945	8.83723
Ang	8.14902	6.3694	8.3182	6.48844	10.3694	7.79299	6.39301	8.50832
Fes	6.16657	5.33697	7.81701	5.64862	7.69067	7.12808	5.87889	7.89311
Camk2n2	5.58106	8.49137	6.47352	6.09525	7.59521	5.88954	8.30019	5.81667
Fgf17	9.49917	4.84251	3.57225	7.35474	3.36081	3.56622	4.79385	3.64407
Sparcl1	8.8636	11.8623	8.94036	10.3354	9.4353	8.90403	10.7058	11.1991
Masp1	4.34002	6.23506	4.83211	6.92356	4.50135	4.39641	6.56464	4.42858
1500009C09Rik	5.09736	7.28716	4.48633	6.55716	4.72906	4.66738	6.76375	4.77962
Htra4	5.37961	5.07872	3.48726	8.87207	4.8487	6.69794	6.35842	3.64757
Vmp1	8.71895	8.5964	10.2428	8.41446	11.4713	10.6292	8.5153	10.4168
Arhgef5	6.14181	5.51198	8.79318	6.34708	8.45647	7.79392	5.83784	7.59642
Bid	5.82485	6.14573	6.60503	5.87127	7.8171	7.89666	5.86036	7.74387
Tmem8b	7.44981	7.95223	6.06436	8.2723	5.8466	7.73021	8.22399	6.14878
Slc19a2	6.80961	6.63175	7.36054	7.29728	9.13082	9.0408	6.36732	8.5297
Galk2	6.5263	6.71574	8.52661	6.68498	8.47638	8.56735	6.35134	8.63955
Dab1	6.5925	5.31892	3.38423	4.83515	3.43341	3.47013	5.32767	3.42048
Nuak2	10.588	9.35396	8.91541	10.6805	7.28984	9.08106	10.46	7.65848
H2-DMb1	6.85729	4.47893	8.46231	5.72403	7.01828	7.12692	4.86249	8.21651
Rpgr	6.72147	8.13801	5.76999	8.0458	6.3146	6.45915	8.42108	5.7244
Il17d	7.25916	4.92915	3.23717	5.35342	3.38394	4.00917	5.40785	3.5088
Adamts6	8.23251	6.64298	6.22968	7.18726	4.48035	4.5504	7.11442	5.47483
Mboat2	9.43319	8.44788	6.55281	8.43013	6.33532	6.6398	8.11856	6.5292
Asxl3	4.50054	5.77574	3.69838	4.99246	3.61952	6.49526	5.8657	3.98299
Nab1	7.98243	6.80069	8.30358	6.22003	8.65431	8.77435	6.73535	8.71939
Pclo	4.15564	6.70721	3.32432	5.14136	3.35801	3.58195	6.22104	3.58111
Auts2	6.93788	7.10829	4.09978	7.0973	4.60279	6.21304	7.32238	5.41796
Tle4	7.45586	7.76314	5.72347	8.04768	6.50344	5.92454	7.85914	5.83256
Crip2	10.077	9.54257	9.46403	10.1866	7.40492	7.86667	9.66611	7.88919
Snn	9.12016	8.99255	7.39628	8.95782	6.90771	7.12569	9.20212	7.14405
Serpini1	5.82416	7.23071	5.36064	7.37775	5.31525	5.39399	7.91588	6.01445
Ehd4	7.25974	6.24993	8.84951	6.48498	7.99814	8.37387	6.65443	9.07956
Gng2	8.89582	9.61914	8.61451	9.40104	6.08318	6.81584	9.75355	7.82798
Lyz2	10.7017	11.0014	13.4094	12.5003	11.8199	12.6882	10.1429	13.1618
Tapbp	9.028	7.10271	8.89784	7.59526	9.40777	9.98351	7.51834	9.60071
Junb	5.46744	4.9632	8.19483	5.43849	7.3156	6.64537	5.0558	7.19156
Fblim1	5.07509	4.85426	6.97639	4.48444	6.80733	5.70315	5.00861	7.82196
Nxn	7.6068	7.3533	9.60856	7.64149	9.46011	7.94392	7.5552	9.50565
Elovl4	6.24976	7.40985	4.02994	5.77756	6.03525	9.16283	6.98204	9.66596
Tgif2	7.20356	6.33805	4.88561	6.90191	4.39273	4.11829	6.55155	5.08186
Zswim6	9.14674	9.0242	7.77266	9.28492	6.64731	6.89088	8.712	7.27532
Ccl12	7.30831	7.53494	10.7856	5.59968	8.61348	6.57036	8.08512	10.1537
1110046J04Rik	4.22339	4.49226	7.55618	4.9829	6.8608	6.06564	4.75924	6.46811
Hunk	6.2462	7.18466	5.48767	7.29143	5.42251	5.04976	7.4165	5.08818
Scn1a	3.8961	6.53898	3.40232	5.40112	3.71254	3.72462	6.16587	3.876
Nap1l3	7.29729	8.71208	5.41474	7.36838	5.95013	6.04377	8.63908	4.86672
Hoxd9	8.28742	6.63315	8.51648	8.01526	6.24071	6.39816	8.20875	5.58032
Tmem59l	5.49116	7.83628	6.64794	7.15388	5.7046	5.25617	8.31552	5.34954
Csmd3	4.6615	6.38077	6.5349	5.05394	4.2293	4.42992	6.42056	4.55559
C77370	3.97155	6.69236	3.34222	4.94782	3.61803	3.92959	6.19634	5.55762
Serpinb9	5.77481	5.86963	6.6889	5.81717	10.1057	7.80824	5.79501	7.63322
Foxo1	10.1701	8.15377	6.90723	9.20146	6.9683	7.04114	8.68958	6.67936
Cdc42ep1	10.1785	6.98687	6.56665	8.50063	5.7696	5.384	7.39268	5.81761
Shisa5	9.93623	8.64394	11.2226	8.60871	10.2665	10.5261	8.88923	11.1874
Ptger4	4.70097	4.51269	6.97239	4.57458	6.95308	6.34954	4.6579	6.17512
Tmbim1	7.82102	7.41566	10.4785	7.54132	9.4375	9.63763	7.71689	9.50114
Gbp9	7.20109	4.88474	7.3828	4.87946	6.45301	7.39452	5.73748	7.67008
Ackr3	9.16444	9.89345	11.5586	10.3829	7.02181	10.7414	10.4057	6.27601
Atp6v0e2	10.5586	10.7851	7.88559	10.5902	8.38998	8.95521	10.8474	8.90805
Asb4	6.99763	7.71116	4.12505	8.21309	10.7513	4.94376	8.27287	8.55911
Pou3f2	5.46011	6.6873	4.42505	6.13846	4.57383	4.38794	6.98164	4.27833
Uba7	7.14767	5.15899	7.42626	5.36858	6.97876	6.58878	5.32482	7.86987
Cysltr1	4.89406	4.29088	7.14762	4.20893	6.20111	5.74733	4.67644	7.16875
Eomes	4.6223	5.83729	4.92612	4.5537	6.34303	7.79907	5.96974	8.56871
Rims2	7.15247	7.84504	4.76618	6.84218	5.6719	4.85966	8.1322	6.27539
Gmpr	8.55812	8.21871	6.11537	9.47434	4.72073	6.94365	8.69851	8.1143
Rec8	4.48839	6.59459	4.79759	6.83915	4.60879	4.36469	6.38148	5.27574
Ccng1	8.47178	8.10281	9.86289	8.29951	10.2903	10.9048	8.45671	10.2633
Gstm5	12.3714	11.4626	9.23058	12.0492	9.14594	10.144	11.5778	10.0481
Il6ra	5.44102	4.99176	7.38173	5.1013	6.74531	7.09404	5.30465	7.12146
Lrrk1	7.4161	6.78156	8.93736	6.59913	9.67967	9.02447	7.22236	8.66712
Col1a1	6.14617	5.85914	8.80982	5.27587	9.96727	5.5387	6.24711	7.23052
Prg4	5.95328	4.53225	7.00677	6.2661	4.2197	5.14533	4.11187	6.40229
Arg1	8.22046	4.67885	7.3095	5.83051	7.2225	11.2783	5.27471	7.17827
Kifc3	6.67888	8.30729	6.53178	9.27468	6.43904	6.43459	8.48737	6.61499
Cd68	7.46652	7.57603	9.42504	7.59235	8.25622	10.0238	7.84542	9.44105
Mkl1	7.077	5.96792	8.78563	6.40282	8.39722	8.16276	6.31569	7.55594
Sertad1	7.44745	6.37348	8.77833	7.10255	8.75015	8.85273	6.34137	8.73661
Pfn2	10.7592	11.6971	9.61434	11.5137	9.13934	10.3877	11.8195	9.75952
Ttc39aos1	4.52663	6.27592	4.25453	5.1958	7.10783	7.56294	5.56733	6.78325
Vsnl1	4.32787	7.97406	3.28327	4.88431	3.64043	3.57101	7.16826	3.63566
Nr5a2	4.43118	5.9337	4.14359	4.76053	9.2598	4.17114	6.18874	6.23936
Gabrb3	3.98096	5.886	3.45489	5.25646	3.57293	3.58236	6.75339	3.75913
Hpcal4	3.52965	8.0485	3.28627	4.59619	3.91665	3.45701	7.19753	3.11905
Sgms2	5.11149	4.44077	6.52827	4.30562	6.14275	8.00671	4.06857	5.8755
Nfib	11.3154	11.2931	8.95755	11.4427	9.47043	9.45784	11.2613	9.90907
Col5a1	5.52364	5.93652	7.81742	5.30606	5.91429	7.60235	5.8967	7.72747
Calcrl	8.97581	6.36094	5.0325	7.00002	5.08622	4.59142	6.86949	5.11682
Vamp8	8.25907	7.59556	9.36037	7.82717	9.99158	9.68658	7.7657	9.62536
Klf6	8.92811	8.05704	9.95116	8.07666	10.3751	10.0554	8.1723	9.66098
Arhgap6	3.5286	3.637	3.76064	3.37429	5.5854	5.37641	3.62703	5.89944
Mafb	5.22373	5.52591	7.45013	5.08786	5.81867	7.51051	6.05433	7.21779
Mfge8	8.08252	7.83444	9.63555	8.35109	11.3643	10.5497	7.94522	9.64818
Rasgrf1	7.60737	7.32825	8.81998	5.87903	9.92192	7.30426	6.54096	9.29403
Svip	7.8033	7.73319	4.78672	8.0978	5.88661	6.72561	7.99144	6.0743
Col6a2	6.67084	6.96692	9.92533	6.26084	7.41304	10.6848	7.26322	8.31209
Plpp2	6.43768	6.52545	8.14487	6.55373	8.28985	9.32158	5.70979	8.43092
Ubtd2	8.83231	9.34498	7.60764	9.36382	7.06524	7.39207	9.72903	7.57392
Rab6b	5.89226	6.62701	6.86901	5.77567	4.72303	4.55144	6.66456	4.84876
Plin3	5.81875	6.74058	8.40785	7.22231	8.72813	9.21663	6.54969	8.43959
Tgfb1i1	6.02158	6.43571	8.53942	5.78135	8.48341	5.90752	6.59071	7.58602
Usp18	10.4123	7.47268	9.44374	7.05236	8.91106	7.8631	7.86505	9.9996
Mcam	7.06033	5.75484	7.46411	6.39328	8.56642	7.93112	5.79904	8.45269
Kirrel	6.26605	6.09614	8.18196	5.70044	8.37079	7.98738	6.30073	7.96867
Egr3	5.9981	5.65103	7.90206	5.37396	7.4554	6.44859	5.43913	7.39311
Acyp2	7.83115	8.76711	6.79364	8.27993	6.23018	6.65049	8.92681	6.41489
Msrb3	6.15335	5.60521	7.70238	5.46497	7.57237	7.60556	5.89218	7.77321
Atp2a2	10.9481	11.0086	8.81763	10.3679	9.11961	9.01664	10.7182	8.75087
Cpeb1	6.33172	7.14872	9.28199	5.91017	8.27524	9.02956	6.7631	6.92237
Tshz1	10.5317	10.216	8.49293	10.9463	7.84271	9.08287	9.90133	8.46893
Def6	6.0699	5.43327	6.72387	5.40088	7.51567	8.19367	5.45614	7.17247
Rit2	3.18657	6.75146	3.07161	4.59646	3.35185	3.45653	6.21737	3.19635
Rpl5	8.90701	9.62742	7.64452	9.86295	7.45554	7.91723	9.74474	8.23529
Tmem132a	9.24466	9.15154	7.46016	9.81483	7.22607	7.05085	9.05625	7.4148
Nfia	8.39298	7.98308	6.15301	8.2958	6.37214	6.39638	8.06638	5.80977
Chd3os	5.56993	8.94153	6.27729	7.14677	6.16042	5.58194	8.5481	5.72842
Aldh1a7	7.77349	5.23592	4.20147	6.14017	4.03977	5.734	6.59926	7.33038
Srgn	10.0832	9.48545	11.4088	9.65911	10.4213	11.8467	9.24947	11.4537
Mex3a	8.73291	9.25163	7.33809	9.4065	7.01064	7.39976	9.16754	7.82434
Zdhhc17	6.34803	7.8182	5.95505	7.97161	5.98267	6.12562	7.87193	6.04602
Ahr	5.04397	5.13373	8.04265	4.80034	6.57485	6.76274	5.20017	7.36158
Ccdc106	5.97277	7.49044	5.36523	7.1075	5.90222	5.35051	7.73627	5.41475
Arfgef3	3.41395	6.13699	2.73343	5.27599	4.07348	4.994	6.08882	3.76647
Ch25h	6.77703	5.99801	8.48855	5.96019	7.55625	6.22643	5.927	8.55012
Plec	5.74143	5.63777	8.01189	5.64119	7.48552	7.4246	5.52142	7.26509
Akr1b8	4.23796	4.84181	6.15346	5.15192	5.66304	7.60088	4.3442	9.31804
Cadm1	9.59341	9.65957	7.49532	8.71626	6.40173	9.31337	9.57035	7.87275
Scgb3a1	4.26363	4.97772	4.61022	5.30572	7.82562	6.61869	6.66341	6.74206
Pdgfra	5.74068	7.71966	9.24428	8.1145	9.90262	9.95601	7.28834	8.82637
Atp8b2	7.08862	7.16788	8.92084	7.11825	9.00905	8.27416	7.10804	8.90978
Igsf21	5.16203	5.46336	3.95589	5.55869	3.62649	3.71244	5.95969	3.56556
Anxa4	8.39779	7.03757	9.3579	7.91908	9.79217	10.1805	7.66722	9.60538
Gmps	7.85008	8.37619	6.28509	8.36232	6.57592	6.80193	8.43613	6.55621
Bach2	5.9589	9.03433	7.71616	9.14334	7.21646	6.30122	7.18201	6.10118
Omd	4.10672	4.31169	5.96907	4.50758	6.2222	7.0764	5.45739	6.34518
S1pr2	6.08247	5.71159	7.61856	5.80379	7.5558	8.03108	5.34439	7.46117
Card19	5.73108	5.81822	8.18838	6.05803	7.8397	7.77159	6.17933	7.3049
Rasl11a	5.74797	5.97787	7.55178	5.90328	5.37597	7.9616	6.4296	8.32814
Phldb1	6.65665	7.21419	8.7775	6.50478	8.77549	8.88243	7.09632	8.68986
C1ql3	5.63307	7.53623	4.86907	7.28994	5.34972	5.76411	7.63546	6.82245
Pik3r5	5.00883	4.98667	8.16432	5.0314	5.61229	6.79736	5.68623	6.86258
Ppp1r18	7.59076	7.16304	9.35355	7.60877	9.35635	8.5994	7.37523	9.31261
Esr1	5.37315	5.02521	7.02011	6.40497	4.81496	7.23069	4.68253	6.66943
Nipal1	4.04055	3.85598	7.7905	3.93408	4.57913	6.08662	3.81162	5.56787
Cd300lf	5.94036	5.35901	6.79327	5.43697	6.99384	7.87657	4.8102	7.81926
Cd302	6.90581	7.79819	9.38558	7.87281	10.3857	9.15166	8.17213	10.5787
Tnfrsf1a	8.10523	7.56729	10.002	7.58644	9.55042	9.37965	7.9331	9.85843
Wipf1	7.74679	7.17324	9.09429	7.22692	8.21314	9.32773	7.41154	9.30224
Apoc1	5.31636	8.54883	5.47327	7.29157	5.94403	7.16784	8.82991	6.60594
Gorab	6.61757	6.70016	8.48909	6.54911	9.70155	7.044	6.79614	8.44871
Aqp5	4.47863	4.255	7.39728	4.53105	8.92146	4.86849	4.22412	5.80357
Cttnbp2nl	6.24036	6.66701	8.18962	6.25688	8.46791	8.32625	7.41368	8.3928
Isg20	6.76492	5.03749	7.49339	6.25525	7.634	8.17065	5.19577	9.29436
Gbp7	9.10449	6.83892	8.83323	7.04674	8.71789	7.80948	7.14904	9.54524
Cdt1	9.47428	8.20681	10.488	8.60139	10.211	10.5532	7.93267	10.1136
P2ry2	4.17506	4.1221	4.59388	4.22937	7.14436	5.90248	3.97431	6.04653
Fmc1	9.51959	9.24596	7.53553	9.37949	7.3967	7.4074	9.23956	8.13926
Ccr5	4.68634	4.56618	7.02552	4.58297	6.23989	4.98038	4.69038	7.09606
Sfrp4	5.68266	6.55502	12.0852	6.05781	5.82255	7.40306	7.07681	8.88526
Trim25	7.63401	5.98265	7.91881	6.26483	7.97574	8.09795	6.08679	8.04915
Calca	7.409	4.30913	5.49928	3.72865	5.58045	4.30547	4.14146	8.02477
Lzts3	6.6404	7.22323	5.81215	7.33006	5.51445	5.36499	7.57631	5.31069
Frmd8	7.20127	6.38439	8.34203	6.59152	8.33918	8.44021	6.50062	8.32182
Tmem191c	5.96755	8.28558	5.20401	6.69958	5.21496	7.00039	7.79153	5.49887
Diaph3	5.65995	5.5422	7.29466	5.53945	7.36017	6.93683	5.20919	7.63029
Syt17	4.78475	5.83436	4.85685	5.73424	9.83303	8.44857	5.66855	6.83023
Fam228b	5.75593	6.70818	4.43514	6.43552	4.27232	5.37503	6.75676	4.83458
Fpr2	5.45353	4.81658	7.12659	4.10105	6.37103	4.94081	4.72288	7.69451
Ncf4	6.91853	5.89305	8.83295	5.93221	7.39222	7.52979	6.05724	8.58075
Ppp1r9a	8.98977	9.18968	7.37416	9.29573	7.47492	7.10746	9.4798	7.92966
Crispld1	3.55185	3.80155	5.06337	3.72757	6.60861	3.5475	3.92306	8.2463
Gm14137	4.55137	4.21204	6.9087	4.09329	5.10358	6.92563	4.18684	5.65431
Ndnf	7.96363	5.48775	3.83576	5.85133	8.19065	3.8888	5.80793	4.86038
Cntnap4	5.00913	7.75761	4.56359	6.31001	4.90739	4.02841	7.37991	4.90013
9430041J12Rik	6.1034	5.20426	4.83834	5.41845	3.83047	3.67442	6.15288	3.8259
Prss56	4.21689	4.05053	4.85349	3.93605	7.21798	7.55684	3.96649	5.3136
Tspan2	5.18393	7.80792	4.9495	6.27072	6.49586	4.85088	7.25199	4.81725
Samd9l	9.19897	7.36702	9.76567	7.51793	9.19767	9.5144	7.9207	9.86208
Pbx1	8.45248	8.96021	6.13227	9.06727	6.29331	8.80883	8.93998	7.48659
Tmem120a	7.91565	6.58268	7.25292	7.38444	10.0673	9.28623	6.85762	8.78398
Ptgs2	4.03372	3.44471	7.16879	3.38033	5.32169	3.71762	3.63531	5.40023
Lancl3	4.51688	6.29688	3.8021	6.93293	3.80372	4.29434	5.80108	4.57063
Zfp711	5.26361	7.42923	4.35427	5.74009	4.43036	4.1266	7.50448	5.04125
Lonrf1	7.93158	9.09195	7.43435	9.04777	6.09876	7.87865	9.46515	6.93211
Cenpp	7.44252	6.78742	8.78553	7.11005	8.81	8.44971	6.84361	9.83093
Aox3	8.99178	5.13479	4.65076	7.99905	4.77263	4.18122	5.98687	5.51375
Ldlrad4	4.3132	3.86707	6.9556	4.27852	7.2343	5.74803	4.41877	5.67582
Slc22a29	5.40372	6.31816	6.68044	5.03298	3.15914	6.54326	5.70359	3.41966
Naglu	6.90879	6.07323	8.46108	6.54179	8.1664	8.42364	6.32287	7.42616
Dtx3l	8.68174	6.32356	8.55237	6.79836	8.4327	8.24041	6.85589	8.78034
Zbtb41	8.44306	9.67303	7.82796	9.63946	8.01544	7.43675	9.48458	7.63865
Man1a	6.95639	6.46127	9.22272	6.10252	7.70301	8.05308	6.56355	8.95856
Metrn	7.12456	8.48863	8.11764	6.9016	11.2157	10.1443	7.55053	8.86522
Vav3	4.49439	5.40544	6.70404	4.57485	9.11542	7.6402	5.7107	6.53862
Ctla2a	7.99742	7.61076	8.463	7.16556	10.0821	12.6313	7.61582	9.11166
Med12l	5.73336	6.84078	4.29848	6.37502	4.8496	4.56624	6.80218	4.80139
Zfp383	8.65216	9.20938	7.24983	9.04134	7.42079	7.3331	9.08179	7.11865
Sulf1	8.93641	7.84927	11.0094	9.22462	4.96808	10.4202	8.23688	7.59486
Ddx60	6.92198	4.95453	6.52959	4.07482	5.62027	6.52877	4.69711	7.81946
Celsr2	6.40502	7.30668	5.51772	8.02959	5.62779	5.84265	7.48743	5.57694
Amer3	4.77342	6.68957	4.81747	6.5265	5.07565	4.6014	6.4473	4.34507
Nsg1	6.0234	10.0307	5.82541	7.03593	5.9288	5.92247	9.54487	6.53703
Ppargc1a	4.95277	6.64372	3.51385	4.94186	3.62201	3.61554	6.46408	3.5333
Cbln2	4.49159	7.02769	6.59165	6.06007	4.59214	4.53811	6.22169	5.02172
Marveld1	7.00255	6.3227	9.48192	6.88598	8.33355	9.05234	6.45374	8.09425
P2ry12	5.68933	7.51301	7.08491	5.85957	5.25438	6.05586	8.17952	7.65595
Zfp454	6.99601	6.38854	5.13666	6.86444	4.94781	4.93461	6.80659	5.53647
Plin2	8.96917	8.77402	10.3323	8.53101	10.3481	10.7805	8.38222	10.7349
Ssbp2	8.10165	9.0862	7.14058	8.73419	6.78864	6.94415	9.12556	7.49974
Ptbp3	5.72786	5.11616	7.82759	5.2573	6.13524	6.95185	5.22666	7.05837
Tom1l1	6.23718	5.69287	4.26383	7.04936	5.02005	4.37475	6.76486	4.73168
Agap1	7.64415	8.4181	6.69457	8.30719	6.12351	6.72095	8.47747	6.35131
Ndrg4	8.28782	12.1103	11.0333	9.25481	9.90098	10.0662	11.5527	9.49807
Eml2	5.59073	7.92728	6.01591	6.36687	8.34033	6.2316	7.16221	7.89522
Sel1l3	7.99383	7.37865	5.13423	7.58249	6.91141	5.92782	7.85417	5.92403
Adssl1	5.30575	6.47886	8.15696	5.60404	7.85927	7.56814	6.02242	7.17875
Esyt1	7.33042	6.04214	8.21646	6.52072	8.02712	8.25578	6.45113	8.6783
Nrbp2	7.32393	8.34368	5.73964	6.97987	4.91502	6.61342	7.78262	5.65003
Trpc3	5.74257	6.95141	5.09729	5.86004	7.6107	5.25639	6.93292	5.06908
Kif26b	8.59428	6.77195	5.0086	6.47011	4.7149	5.50914	7.34849	5.25813
Aifm2	4.99048	5.03948	6.85446	4.669	6.44668	7.43419	4.96	6.65151
Insig2	8.04801	8.53568	11.2268	8.7551	10.943	10.2443	8.83388	8.88562
Igf2bp3	3.48498	5.55227	3.62744	5.1655	3.84856	5.49794	4.7351	5.69963
H2afv	10.9161	10.8773	9.19836	11.1407	9.08342	8.88178	10.7986	9.30961
Gabrb1	3.64414	7.11945	3.66426	4.98735	3.92804	3.64788	6.54376	3.75051
Zkscan4	6.35278	7.20851	5.05955	6.90613	5.24051	6.05321	6.92609	4.93161
Nppc	6.18395	5.07642	5.65914	4.03888	7.31709	6.67366	4.75501	6.82468
Gm5089	7.35369	6.98388	4.79465	6.3611	4.47402	4.96145	6.09664	4.80595
Fosl1	3.60922	3.67541	5.79956	3.65218	5.27901	4.95132	3.46868	5.58284
Dnase1l1	6.71906	5.99313	7.7521	6.15443	7.53703	8.18995	5.9204	8.0527
Zik1	6.64097	6.93068	4.97907	6.45873	5.52529	4.84724	6.71109	4.75011
Rnh1	9.65255	9.04379	10.7807	9.35792	10.8653	11.6083	8.98878	11.3697
Chodl	4.63668	6.1242	3.69988	5.42518	3.80592	3.52982	5.68978	3.96225
Ifitm1	10.5766	8.05775	10.1233	10.0337	10.1222	8.18521	8.48753	9.42499
Mirg	6.5783	6.60997	9.80806	6.67264	10.0652	7.8871	6.83839	7.16542
Rps6ka1	6.96583	6.44059	8.39252	6.37295	8.76383	8.44204	6.88775	8.61516
Adcy7	6.29685	6.58453	9.46787	6.28616	8.02342	7.42134	7.01094	8.81752
Lrba	7.71138	7.06115	5.00554	7.98078	5.84683	5.32099	6.34817	5.58068
Gdf10	10.3976	7.26962	9.30115	6.95326	5.72553	6.53706	7.09585	8.30785
Plod1	7.54365	5.99096	9.03176	6.41555	7.42431	8.10665	6.69687	9.01253
Magi1	5.16338	6.52692	4.54869	6.46319	4.74477	4.96852	6.4108	4.63653
Map9	6.90497	8.4961	6.61298	8.25756	6.60709	6.61701	8.62249	5.95298
Col2a1	7.45048	6.47149	4.45446	7.2036	5.37717	6.6606	6.88965	4.92289
Nmnat2	7.08018	7.81098	5.6051	5.71981	5.51568	5.31613	7.81113	5.57265
Mapk4	5.94565	5.6138	4.10935	5.55987	3.64233	5.99954	5.31583	3.6409
Fndc4	6.95625	6.86106	5.13961	7.43425	5.45126	5.6652	7.56344	5.10669
Cyfip2	5.79417	8.7971	6.16802	7.0118	5.63181	5.48203	8.19287	5.52594
Gstm7	7.0163	6.34201	5.10005	6.48921	4.57932	4.64954	6.17647	4.68651
Rnf32	6.75562	6.41644	5.1382	7.08859	5.19523	5.04744	6.9998	4.85707
Gpc6	7.78942	7.82559	8.96137	8.92916	6.58058	5.17734	8.05385	6.54456
Ugdh	9.4162	9.53639	12.3659	9.63934	10.8896	11.1416	9.58961	11.6845
Mb21d1	6.86124	5.59349	7.44009	5.77597	7.69619	7.52748	5.8999	7.88785
Tekt1	5.35389	6.01539	4.00935	5.58236	3.93164	3.80259	6.61755	4.04771
Slc35f1	4.28011	5.6631	3.14685	5.07291	3.60547	3.2675	6.02924	3.63119
Magi2	6.88802	7.77271	5.72304	7.69896	6.11988	6.62186	8.17337	5.01433
Ctsl	5.3656	5.71571	6.58163	5.42808	7.05855	8.18216	5.80781	8.23714
Pcx	7.45319	7.40697	5.54825	7.73023	6.0332	5.45427	7.5544	5.86136
Ptchd1	3.48682	4.25112	6.12991	3.68148	3.77724	5.22113	4.4233	6.99236
Myt1l	3.83116	6.1635	3.37998	4.71203	3.38105	3.37862	6.15824	3.33915
Slco1a4	5.69149	7.93417	4.86477	6.81023	6.12261	4.8591	7.9433	5.57695
Neurog2	6.04834	5.5242	3.97717	5.01743	4.03842	3.9234	6.69826	3.71751
Itgb2	7.87895	7.99484	10.3033	8.3161	10.3693	9.76317	8.31857	9.8003
Ptch1	8.90823	8.88138	7.0987	9.07811	7.31513	6.89494	9.14666	7.38097
Sec24d	8.56538	8.64369	10.231	9.1672	10.5722	10.248	8.40238	10.5111
S100a9	5.77478	4.15449	5.40995	4.31731	5.63749	6.61876	3.82726	6.53658
Ankrd1	3.3714	3.39574	4.36151	3.43946	3.67327	8.66769	3.30837	7.22456
Slitrk5	4.49833	5.65896	3.32308	5.41434	3.45724	4.05044	5.96499	3.89859
Fam57a	6.8191	5.759	6.97685	5.94942	8.25811	7.60042	5.83062	7.62526
Pdgfrb	7.34671	5.86947	9.92202	6.17338	9.08834	7.13648	5.81678	7.0766
Car11	5.04522	7.14634	5.39537	6.64048	4.96999	4.39619	6.8854	6.65281
9030617O03Rik	6.42912	5.61094	7.14716	6.24468	5.30575	8.4197	5.71755	8.05554
Pdlim7	6.62244	6.08381	8.67025	6.26279	8.82524	7.60613	5.95209	7.64479
LOC106740	7.05815	7.73524	6.06913	7.7279	5.69741	7.11975	8.04891	5.98056
S100a3	3.90868	3.64729	5.62032	3.72989	5.52132	6.00881	4.09059	4.81725
Khdrbs3	7.19425	6.57834	7.88642	5.71593	4.55219	5.36958	6.70234	7.66168
Il17rd	7.24814	6.50953	7.78967	5.26096	8.2123	5.28721	5.84151	7.17944
Cdkn1c	8.05413	10.1294	6.60959	9.30958	8.79056	7.19237	10.3703	8.04808
Apba2	5.0349	7.17806	4.84525	6.27797	4.66927	4.73074	6.74556	4.52884
Cntnap2	4.82758	7.14604	3.74411	4.06414	3.62275	3.55131	6.65023	3.53202
Avpi1	8.02317	7.02486	10.3525	7.1603	8.51322	9.24681	6.8873	8.65522
Ifi27l2a	13.0686	9.11604	12.5747	9.81575	10.6675	9.98681	11.2616	11.3013
Sh3gl2	4.89035	7.8752	4.52048	6.25992	4.75934	5.04145	6.84072	4.64184
Zfp422	10.4746	10.8686	8.71466	10.825	8.91264	8.81111	10.4073	8.92489
Ets1	5.85159	5.35883	7.11316	5.40377	7.49499	7.3559	5.53098	6.90173
Rsf1	8.68399	9.28051	7.13678	9.24795	7.33706	7.88615	9.13868	7.54356
Tmem178b	5.32713	6.89404	7.3268	6.25417	6.83169	4.29461	6.90663	4.91531
Rufy3	5.54628	7.87269	4.93937	6.3469	4.70516	5.01642	7.63563	5.02333
Tppp	3.91828	8.12509	3.23626	4.59241	3.41167	3.57456	7.0442	3.67831
Elk3	6.64384	5.70704	8.16114	6.37105	7.19786	8.30301	6.06101	7.89883
Kdm5d	3.47204	3.35975	3.52894	3.50665	5.27646	5.1329	5.9524	4.68576
Ikzf1	5.64828	5.31426	7.10513	5.35833	6.78967	7.71018	5.84393	7.6708
Tor3a	7.01839	5.33076	7.89294	5.76056	7.33828	7.28898	5.82366	7.95803
Gli1	5.05674	6.00979	6.55838	6.88906	4.71836	4.41619	7.01944	6.0726
Msn	7.66782	6.7335	10.0317	7.38115	9.04566	9.0003	7.23402	8.92765
Ypel1	7.12327	7.47944	5.83755	7.66383	5.75588	6.45884	7.49586	5.74956
Tbx15	4.05678	3.79822	5.27687	3.7674	5.64147	5.79109	4.0417	5.66354
Ninj1	7.51273	7.49944	9.03734	7.40638	9.53668	9.45697	7.28253	9.00629
Prtg	8.73074	6.90537	8.21591	8.30653	5.57397	4.92045	7.40072	7.48124
Aamdc	10.2748	9.75384	8.04398	10.3321	8.46903	7.94956	9.86616	8.39034
Ogfrl1	9.75725	8.62168	7.06118	9.30933	6.21752	7.37318	8.84258	7.48214
Sfxn2	9.61576	8.91106	7.52242	9.92377	7.54467	7.54929	9.07751	7.80537
Rgs7	4.27258	7.55408	4.16574	6.11478	4.82182	4.66229	6.37368	4.59708
Mtap	8.38052	7.53908	9.41749	7.84061	9.55636	9.99084	7.63324	9.2413
Adamts16	9.08119	6.25405	4.8194	6.62169	5.06948	5.97326	6.85641	4.86011
Lhx9	3.12819	5.59103	3.13251	3.40574	3.22006	3.849	5.40787	4.67669
Fads1	10.2436	9.80293	8.60656	10.1612	7.53393	7.95125	9.57661	8.32466
Hmcn1	7.4464	5.86397	6.16352	6.88528	4.73872	4.30637	7.17497	8.51246
1700042O10Rik	2.93904	3.15452	3.28187	3.09432	5.67277	8.0016	3.08025	4.44284
Srpx2	5.247	3.44737	5.68111	3.69731	7.40409	4.05736	3.693	3.72648
Nfe2l2	7.06006	6.38967	8.45922	6.74457	8.35372	9.2974	6.65233	8.02911
Dapp1	4.8982	4.51717	5.73509	5.64232	7.11514	6.99943	4.89465	6.40797
Gdi1	9.55877	9.53519	8.60389	9.83004	7.98506	7.89968	10.1744	7.91794
Klrd1	5.65213	3.97133	5.64577	3.85167	4.88538	4.10715	3.99515	6.47027
Dpp7	6.0019	5.94666	7.67934	6.05665	8.3162	7.29212	5.73877	7.63432
Smarce1	9.75257	10.0385	8.30135	10.1787	8.30744	8.45215	10.1747	8.76511
Jpx	6.53045	6.65733	5.00933	6.95533	4.29927	5.01176	5.64224	4.59477
Cd74	9.53924	5.79065	10.3584	8.41614	9.00979	8.40628	6.24018	9.51402
Map2k6	6.72077	6.30626	4.39027	7.06	4.43253	5.12035	6.56489	5.44133
Bag2	7.15148	7.19919	9.37763	7.71598	8.03715	8.76142	7.02975	9.08421
Zfp532	9.30617	8.82987	7.31788	8.89327	7.49307	6.0723	9.0006	7.10758
Tatdn2	6.55472	7.273	8.2815	6.44161	8.18317	8.18054	5.74175	7.44569
Slc5a3	7.70855	7.57932	10.0968	7.58092	9.22317	8.69926	7.89781	9.65346
Pla2g7	8.12609	9.55544	9.78568	7.87795	8.51134	10.3348	8.31693	12.5003
Echdc1	8.66747	7.73903	6.48746	8.68166	6.65504	6.46042	8.13253	7.08925
Tspan7	7.0432	9.66152	6.3648	7.79734	6.87564	8.40324	9.39877	8.25737
Hcst	5.88361	4.86099	6.98267	4.90913	6.25643	7.00833	5.25348	6.76145
Cmtm3	8.18494	7.84853	9.74359	8.00306	10.5701	9.75348	8.17321	9.85509
Pxn	6.89967	6.69349	8.06858	6.7196	8.44366	9.3412	6.90227	8.68035
Zfp799	8.61743	8.93072	7.16095	9.34776	7.37165	7.74768	9.07551	6.52428
Ifih1	9.65396	7.45282	9.36822	7.10827	8.86955	8.97442	7.90716	10.6121
Frem1	4.32358	5.26997	3.31756	5.88033	3.39455	3.40128	4.9702	4.05894
Rgs16	8.23871	7.78546	5.58366	7.58493	5.42201	6.33044	7.79759	6.60031
Ccdc88b	5.02643	4.97706	6.84041	4.73209	7.33828	5.38735	4.6625	6.46423
Mocos	6.31782	6.13745	7.39158	5.84313	8.18726	8.37342	5.70479	7.54492
Cox6b2	7.17065	8.07667	6.65679	9.14442	7.17332	4.41909	8.5293	9.23368
Igfbp4	11.3459	9.57656	9.20641	10.9174	7.92198	6.87264	10.0813	8.89274
E130307A14Rik	6.80099	7.76325	5.88671	7.85572	5.7413	6.52329	7.79812	6.21443
Kcnu1	5.12668	6.67853	5.00479	6.57073	3.85759	4.58394	6.52812	6.04126
2003-09-01	5.97885	8.19089	4.5773	6.64414	6.59702	5.42161	7.8807	4.99668
Abcc1	6.71196	6.96095	9.839	7.24992	8.47898	8.7037	6.62039	8.4754
Ifi204	5.40865	4.25302	7.74529	4.18325	6.27681	5.68665	5.17851	7.50331
Celsr3	5.08387	7.19102	4.7047	6.25376	4.85478	5.18078	7.48023	4.8434
Vasp	9.03714	7.99558	9.95966	8.47659	10.7341	9.87198	8.25881	10.3525
Creb3l2	8.29076	6.80765	8.8822	7.47937	10.1277	9.35582	7.02257	8.41115
Mkrn3	5.30575	6.45295	4.13159	6.21789	4.75811	5.34107	6.28806	3.91191
Cstb	10.5803	10.3618	11.8979	10.2772	11.9969	12.3837	10.1226	11.9662
Atl1	6.95828	9.21774	6.16017	8.31583	6.76008	7.48737	9.23998	6.98833
Tnr	4.20925	7.2978	7.32918	4.5544	6.46154	6.04886	7.43056	6.40443
Tmem267	7.36888	8.16987	10.0519	7.51176	11.8986	8.9887	7.66179	8.74202
Il1b	6.67712	5.34595	9.1349	5.89045	7.17611	5.56445	5.10025	7.12723
Skap2	7.52398	7.56847	9.53861	7.77897	8.21294	9.0949	7.57924	10.2921
Psip1	11.8158	11.0886	8.95164	11.0884	8.8926	9.9129	11.1294	9.64404
Tubb2a	11.3601	12.3742	10.4042	11.6448	10.6743	9.58714	12.4334	9.3626
Fam188b	6.87129	5.96085	4.54069	6.46454	4.92183	5.0911	6.5697	4.69334
Sox9	4.97434	7.01824	5.92512	5.62803	8.84185	6.9426	7.30657	4.07755
Gsto1	8.90818	9.36234	10.6554	9.21727	11.1509	10.7182	9.15105	12.6525
Wee1	7.19714	6.41754	8.07547	6.8355	9.44018	8.98061	6.61958	8.21551
Gabrg2	3.17263	6.08822	3.29156	4.5225	3.54203	3.57517	6.06516	3.25898
Kctd15	8.01076	8.14448	8.50275	8.84286	6.99468	6.19691	8.793	6.81835
Slfn8	6.22861	5.04366	7.58387	4.54577	6.31118	5.82947	4.88952	7.82292
Jun	7.74852	8.61882	11.1647	7.90216	11.0111	8.87812	8.58902	9.71736
Stmn4	4.91029	9.78235	5.00163	6.14017	5.64874	5.1872	8.63201	5.32498
Tbx3	3.7688	5.16883	6.83676	6.82292	4.22569	4.23509	5.37031	3.76444
Sqstm1	9.11148	9.70175	11.2021	9.56965	11.4554	11.6182	9.66879	10.4096
Prss16	4.61212	4.31846	4.50855	4.18328	6.86675	6.39346	4.39763	5.86777
Fam84a	4.98549	6.90222	4.48017	4.84394	5.06931	6.20182	6.89189	3.98832
Tbx21	6.07807	4.07447	3.95873	6.9575	4.1953	3.99242	4.31502	5.54054
Hoxa9	5.4917	6.1285	7.77601	5.90531	4.73872	4.98073	4.35232	8.33057
Fam120aos	9.2915	9.66095	8.04755	9.82684	7.32952	8.13284	9.63607	7.95197
Adm	7.04337	4.4504	6.41712	5.67358	7.33413	7.74641	4.9702	5.90798
Aldoc	6.89806	10.0809	5.20096	7.21315	6.25654	6.79474	9.15362	5.55059
Lect1	4.16532	6.51189	3.28973	3.93019	5.30378	3.36249	5.22518	3.71473
Bag3	8.5672	7.28419	10.4463	8.65645	9.98607	10.2156	8.0001	9.39366
Ddx58	7.58546	5.52999	7.47196	5.5385	7.27929	6.85359	5.99812	8.08967
Cflar	7.55787	7.22523	9.21343	7.6237	9.1972	9.07496	7.28375	8.81706
Alpl	7.03394	5.20102	4.27034	6.43298	4.66141	4.41848	5.85118	4.26519
Kcnk1	5.35692	7.29153	4.66492	5.60198	4.89447	7.7047	6.17217	4.49201
Adrb2	3.90726	3.80365	8.26603	3.86576	5.27447	6.11147	4.03076	5.31083
Nwd1	7.51766	7.78559	5.46163	7.04156	5.7167	6.0271	7.22107	5.57483
Il10rb	7.25152	6.74845	9.1154	7.07477	8.47591	8.68979	7.21803	9.19018
Micall1	7.19425	8.32252	9.93609	7.82687	9.49255	9.85919	8.25162	9.72582
Inf2	5.96335	6.01311	8.65601	5.61157	7.74651	7.43183	5.69882	7.17984
Mamdc2	8.54832	6.30091	5.79249	6.106	7.3378	4.77372	6.61591	10.5419
Nepro	6.5659	5.93074	7.65002	6.19283	8.07823	8.00832	5.89867	7.44958
Nrros	6.2737	5.85597	8.42796	5.98509	6.90443	7.60893	6.31825	8.55963
Rnft2	6.66164	7.02696	5.5383	7.26533	5.43586	5.48798	7.43264	5.27404
Gm11744	6.47801	6.67549	5.58537	6.50278	4.63156	4.20485	6.3638	4.95589
Pdia5	7.42471	6.23183	7.8727	6.87141	8.21645	9.1171	6.7162	9.23189
Tmeff2	4.17715	6.0468	4.17333	4.30753	3.87738	3.8674	6.04048	5.59685
Guf1	7.7947	7.72337	5.90657	7.52412	5.96175	6.58752	7.75951	6.17826
Fhod3	4.06692	6.47067	4.70031	4.95197	9.41154	4.69436	6.25211	5.94294
Clcn3	8.73363	9.20321	7.38497	9.11186	7.46257	7.97054	9.03373	7.39396
Egr1	10.0177	9.72742	12.6066	9.80877	11.541	11.3477	9.45795	10.6646
Psph	9.77113	9.25919	7.39742	10.8967	7.37381	8.33739	9.62296	8.27228
Wipf3	7.11969	8.04437	5.4541	7.30691	5.51101	5.57673	6.98702	6.28846
Vtn	6.4895	7.77323	4.51462	6.84773	5.50536	5.66382	7.34656	4.95134
Adamts3	5.17916	7.07217	4.77243	6.15111	4.77766	4.46227	7.54057	5.44436
Tmem26	4.42543	4.23511	5.80106	4.22523	6.34121	5.69446	4.36472	7.47144
Il1r1	5.78035	6.66759	7.95285	6.50502	9.79339	6.56474	6.17463	8.24585
Cplx2	7.00313	8.22516	6.53533	9.26405	6.82361	6.65457	8.23821	6.29495
Ank3	6.15206	8.0089	6.98137	5.78029	4.79642	4.54922	7.607	6.37755
Lrmp	5.53165	4.89927	7.14001	4.55743	5.11959	6.52362	5.09951	7.03857
Il17rc	6.77143	5.45505	7.66067	6.03723	7.43812	6.77087	5.40642	7.90395
Mageh1	9.50309	9.91027	7.23542	10.0046	7.78999	8.6253	9.84593	8.41737
Hspa12b	4.76774	4.56251	6.39155	4.38386	4.89193	6.35418	4.59328	6.13126
Plet1	4.43921	4.13433	5.01881	4.1891	8.13629	9.86626	4.20025	4.61439
Atp1a2	5.81481	9.47758	4.18749	7.16433	6.38498	5.92987	8.51251	6.01967
Uchl1	5.60047	9.21491	7.89014	7.40399	7.68298	9.40933	9.21233	8.11575
Sox4	9.08407	9.04649	7.65978	8.85101	6.90256	7.32106	8.67122	7.23768
C3ar1	6.78417	6.16991	8.56955	6.68187	7.54901	8.02297	6.19993	8.92498
Aplp1	6.01512	7.46957	5.70057	7.21862	5.57783	5.63672	8.28926	6.01224
Atf3	6.41172	6.13458	9.32573	5.84002	7.9018	7.57632	5.39373	7.22583
Fasn	10.1069	10.1453	8.85629	10.5213	8.43831	8.48046	10.0835	8.5334
Cfp	5.19673	4.97899	7.42218	5.92527	6.11141	6.68558	5.29955	8.20792
Prss23	5.35108	4.89449	8.06893	4.78426	6.16989	6.73085	5.35365	7.13682
Nup210	8.97436	8.266	6.88779	8.78369	5.61625	7.1005	8.21494	6.54043
Tfap2c	5.66378	4.08456	4.08255	4.40377	6.58004	6.23537	4.29927	4.25561
Zfp579	8.13922	8.03096	6.79615	8.35288	6.60614	6.57812	8.45176	6.57303
Fam102b	7.81409	9.7122	11.6643	9.28946	12.3123	11.0313	9.6984	10.4282
Zc4h2	7.7624	8.20474	6.9742	8.39491	5.04873	6.53889	8.49991	6.69995
Naip5	5.18113	5.67154	7.46826	5.43129	5.87036	7.14803	6.1249	7.36884
Slc22a23	7.6318	8.21406	4.43247	7.89369	7.06123	8.49174	8.25262	5.3466
Smad7	6.67247	7.25868	9.43356	6.93122	9.69421	8.03921	7.32991	8.54538
Parp9	9.77018	7.9324	9.68628	8.13647	9.41145	9.70484	8.11742	10.3431
Degs1	9.32042	9.37294	10.415	9.3129	10.8593	11.219	9.3913	11.7229
Ppp2r2c	4.47425	8.04428	4.14089	5.30546	5.432	6.17321	7.12178	4.93891
Arhgdig	5.34603	7.56407	5.47895	5.73363	7.42525	6.88401	6.93186	7.20129
Sync	4.00507	4.02166	6.63059	3.8403	5.25538	6.68325	4.01508	5.03741
Ghr	8.07684	5.95929	8.31325	5.76118	6.17243	7.08768	5.84715	7.33151
Irgm2	8.97649	6.97258	8.34039	7.3046	8.86246	7.97016	7.30427	9.47678
Ccl11	4.57533	3.99288	5.48201	4.94299	7.66199	4.72295	4.03698	9.24389
Ctsh	9.14881	8.2884	10.2795	8.21104	10.2341	9.58388	8.78438	10.5375
Ccdc173	6.38474	6.72429	5.18471	7.02729	5.06076	6.15106	6.78043	5.00785
C1qc	9.08759	9.3809	10.9497	9.04187	9.16399	10.656	9.84723	10.9625
Xaf1	6.39285	5.27813	6.80661	5.14784	6.69353	6.89972	5.12355	7.2101
Dlx1as	3.81743	6.09789	4.49426	5.01862	3.75531	4.77357	5.84413	7.82484
Hmgn5	10.9566	10.8525	7.84274	11.6247	8.53037	9.72067	11.151	9.84677
Chst14	6.87129	5.97257	7.31751	6.50887	7.92359	8.13906	6.05723	8.16743
Adamts8	7.33842	6.50527	4.81454	6.9428	5.4979	4.87291	6.07503	5.08738
Rtp4	8.6191	6.25058	8.02637	6.05736	7.81982	7.62009	6.71014	9.05412
Ms4a7	8.68915	7.8192	10.808	8.46383	9.6016	9.50497	6.65021	10.7224
Gusb	7.74789	7.53527	9.1673	7.61928	8.77222	9.30261	7.58297	9.25527
Qpct	5.60608	6.35492	7.40807	5.17724	4.50831	3.50927	7.28969	5.80512
Gpsm3	5.52144	5.54973	7.62215	6.01684	7.5328	6.4616	5.89076	7.33419
Pld2	6.60171	6.26485	8.14104	6.23476	8.49103	7.7935	6.41758	7.89641
Hoxb2	5.79935	4.59343	7.62767	4.14444	5.03285	4.78221	6.23858	6.53041
4930402H24Rik	9.34148	8.94121	6.98689	9.31251	7.53444	7.36103	8.98333	7.63794
Bcl3	6.33443	4.8705	7.00364	5.76153	7.60148	6.72582	5.03182	7.6376
Zfp763	8.13785	7.95542	6.46067	8.10604	6.4346	7.04702	8.00203	6.35752
Ehbp1l1	5.62331	5.9472	8.38445	5.36693	7.11673	6.86669	5.46146	7.27594
Gem	4.82281	4.37932	8.54133	5.02649	6.89185	3.55286	5.7486	4.48853
Btbd11	6.23205	8.28723	6.92639	6.74948	7.03382	9.88438	8.22189	8.95886
Mgat5b	4.40863	5.30934	3.82146	5.38301	3.79243	3.64267	5.45207	3.3531
Nhsl1	10.9993	8.69214	5.48188	9.82907	8.11739	7.69026	8.50564	6.54695
Snap25	6.50012	11.6402	9.40413	9.16283	9.72678	10.5906	10.7193	8.71577
Fam13c	5.02441	6.93132	4.97869	6.40018	6.46901	5.12557	6.98911	4.77114
Galk1	8.19155	7.81374	8.92315	7.98759	9.7149	9.60176	7.56795	9.48422
Kdm3b	11.4785	9.55249	8.50985	10.235	8.06255	8.67613	9.98898	8.39719
Cdh6	6.53879	6.61745	4.49226	4.86851	4.46876	5.38218	6.27437	5.82552
Ftx	8.3433	8.37824	6.49026	8.29837	6.83048	7.04415	8.12665	6.3284
Mapk8ip1	6.00735	6.87048	5.65286	6.61057	4.85697	5.06208	6.81669	5.11014
Sult1a1	5.20175	5.29682	6.35361	4.79788	4.90353	7.80916	5.39008	7.69927
Sdpr	5.89498	7.67679	6.07871	7.41428	3.92848	5.92695	9.12977	6.57998
Kcnk6	6.51845	6.93163	8.54382	6.1594	7.14741	8.3356	7.87017	8.86203
Pcdh18	5.52358	5.86918	4.44016	6.16549	3.97339	4.41236	6.15423	5.93809
Trim47	8.99815	7.34486	7.6218	8.94827	6.70507	6.01832	8.12261	6.79203
Prr5l	5.15753	5.98794	4.91275	6.80021	4.52645	3.94385	6.36903	4.51883
Hoxb5	5.35705	3.93635	5.93655	3.71891	3.85166	4.52345	5.55736	5.44536
Tlr7	5.68799	5.58955	7.18049	5.19691	6.08341	7.34333	6.03679	7.8894
Lgals7	8.27332	5.51801	7.15251	5.15085	4.6303	5.3844	5.33889	6.74805
1700029J07Rik	6.33196	6.90311	5.85919	7.11804	4.85941	5.58034	7.53892	4.67438
Sox6	5.41245	5.80796	3.86159	5.46566	4.02368	3.91952	5.98273	4.02046
Apaf1	6.54335	6.38649	7.09182	6.4567	8.02414	8.69257	6.37681	7.98258
Zfp423	6.88394	7.73952	7.29238	7.71623	6.18953	5.20629	7.42455	4.4049
Arl4c	7.15008	8.28494	10.5277	7.63637	10.6131	9.39272	8.39001	9.00439
Hoxc9	4.87889	4.69235	8.23128	4.75875	6.30709	5.52397	4.78124	6.39527
Glcci1	6.36342	7.18353	5.38539	6.99083	5.20722	5.51944	7.23632	6.26689
Gm266	3.84189	4.76934	3.26947	6.08746	3.66118	3.33301	6.33699	3.61692
Hoxa10	3.77846	4.61566	7.01171	3.94343	3.62247	3.67524	3.49046	7.4651
2610008E11Rik	7.79164	8.0435	6.12104	8.30312	6.62881	7.00711	8.63718	6.33721
Wipi1	6.10377	6.34781	8.1636	6.50561	8.44174	7.47276	6.15518	7.74793
Ano6	8.03243	7.68632	9.78094	8.31431	9.19783	9.84085	8.44322	9.91505
9130008F23Rik	4.69607	3.84547	7.11995	3.95389	5.47412	5.56336	3.91728	5.422
Efemp2	8.12168	7.58927	10.1118	7.76466	9.08767	9.02436	7.74418	9.98187
Herc6	7.11521	4.91892	6.48867	4.9468	6.44721	6.28579	5.14292	7.1702
C1qtnf4	5.56052	7.36628	3.80582	5.89045	4.90871	5.75229	7.16314	3.9079
Arap1	5.55311	5.66	8.46936	5.6818	7.06579	7.04128	5.63531	7.61674
Frmd5	4.36702	6.18112	4.0625	5.73373	4.19321	4.30625	5.70237	3.92736
C530044C16Rik	3.97422	5.93517	3.92176	4.74005	5.55024	6.58598	6.79932	5.496
Gna14	6.34342	4.89809	3.50278	5.47968	3.47716	3.37097	4.18931	3.9204
Map4k4	6.95207	6.7086	8.49538	7.1119	8.50615	7.23219	6.81241	8.45006
Ahrr	6.03726	5.65001	3.99579	6.70737	4.15649	4.8491	4.21852	4.82573
Srsf7	10.7772	10.9837	9.64128	10.9974	9.57055	7.43114	10.9513	8.95501
Prelid2	4.84871	4.47545	6.62815	4.58612	6.09382	6.11567	4.24908	5.63451
Tap1	7.54871	6.04761	7.19462	5.89521	7.20487	7.83833	6.09126	8.05259
Adgre1	6.93098	7.49022	9.85055	7.19333	8.35249	8.43409	7.2659	9.88139
Armc10	10.3689	10.533	8.1241	10.6	8.75789	8.91114	10.2086	8.90702
Lrrc75a	5.57249	5.09255	7.82445	5.77297	6.72933	4.61475	5.3922	7.24164
Olig2	4.60939	4.71337	2.99613	3.98611	3.44005	3.09287	6.00786	3.09622
A930017M01Rik	4.1756	6.08452	4.66723	5.95559	4.03954	4.54177	6.72824	4.68613
Erdr1	11.1913	11.441	9.79219	12.6304	12.4156	11.015	12.5405	10.5927
Rftn2	8.91534	6.3897	5.01934	6.31949	4.55264	4.59046	6.62876	5.79952
Clcn5	5.45003	5.72175	5.90909	5.06126	8.29365	7.11061	5.37285	6.9203
Guca1a	4.58837	4.13094	5.60397	4.23695	4.34823	6.17183	3.94473	6.69589
Cd300c2	7.42594	7.08918	8.91758	6.95232	8.86157	8.43965	7.63254	9.23098
Cnn2	9.83729	8.76725	11.5816	9.26528	10.8751	10.5734	9.4048	10.9889
Hmgb2	7.04005	6.29452	5.07932	6.79963	4.72524	4.45178	6.19914	4.94212
Samd14	7.41985	8.15328	7.23789	7.66113	6.31393	5.74394	8.15185	6.06402
Cacna1c	7.50473	6.71202	4.39848	6.10358	6.83428	4.28044	6.75977	5.529
Il10ra	6.15907	5.25502	7.87234	5.33649	6.27665	6.89526	5.52484	7.35324
2900011O08Rik	5.24823	8.17674	5.33592	5.493	6.01806	6.53736	7.77192	5.15552
Hoxb5os	5.67461	5.41924	9.92493	5.3758	5.16581	5.19839	6.67088	7.4391
Prkaa2	4.34129	5.99578	4.72237	6.4724	4.4445	4.70575	5.93237	4.03488
Zfp157	7.20521	7.58252	6.07912	7.56723	5.93422	6.58928	7.9332	5.92549
Tcea2	8.43982	8.15936	6.78209	8.2763	6.42354	7.65943	8.33487	6.70582
Fmo4	6.11037	5.43372	4.31424	6.76816	4.25491	4.77644	5.73201	4.02347
Fam26e	4.6473	5.77223	6.70542	5.80199	7.40477	7.31769	6.64865	7.3338
Hs3st1	4.62448	6.42104	4.38989	5.34037	4.92135	7.86248	6.35825	6.27959
Qk	9.79846	10.2016	8.68055	10.3006	8.85769	8.35252	10.4581	8.70691
Gpsm2	9.87468	8.52248	8.95187	9.10549	7.2913	7.44959	8.72044	7.46914
Fam213a	9.97897	9.52804	7.02947	9.06119	7.6853	9.22718	9.44368	8.02384
Aldh6a1	10.0915	9.87308	8.58163	10.2348	8.33089	8.97836	10.0283	8.08578
Nfkb2	6.65638	5.00407	7.5265	5.73373	7.12195	7.12076	5.45065	7.38623
Arhgap21	9.50586	10.2835	8.31376	10.3347	8.82472	9.27334	10.4305	8.61174
Rrad	4.34942	4.5594	6.11873	4.8516	6.08828	4.44165	4.13928	5.89427
Abhd8	7.06874	7.55011	6.01682	8.2533	6.13068	6.07915	7.91456	6.18608
Kctd6	10.4925	9.41226	7.48566	9.37222	7.67458	8.94105	9.04581	7.92117
Camk2b	4.72747	7.9392	4.98369	6.04778	4.99466	5.11939	7.9118	5.4309
Mtus2	3.99511	5.07397	4.11659	4.51762	5.56626	6.39666	6.31779	4.27188
Btbd19	5.86604	5.16375	7.42258	5.57368	5.95639	7.1218	5.41978	7.03431
Hsp25-ps1	12.3718	8.73171	9.38255	9.39044	11.4406	10.0732	9.69134	10.7318
Map4k1	5.23878	4.67667	6.35281	4.45258	5.90745	6.11401	4.58755	6.83694
Nrn1	4.83328	8.92586	4.89468	4.8624	4.89082	4.47616	9.21256	5.52384
Slc1a2	6.03179	7.90423	4.02451	5.53529	5.06421	4.71249	6.36671	4.25082
S100a1	7.46114	7.65323	9.16011	7.52355	9.13185	8.90505	8.32847	9.9847
Fam198b	7.10685	6.74061	6.36531	8.78727	4.47651	5.22761	7.31625	8.44594
Slc6a11	6.98884	6.6736	4.08988	5.20358	3.86833	4.23389	5.01388	3.94657
Cby1	8.59721	8.37159	7.00976	8.79546	7.1114	7.04482	8.65179	7.21183
Tspan6	9.6261	9.56458	8.19846	9.17745	10.5697	6.80761	9.17365	7.66325
Magel2	3.78775	7.20993	4.24379	5.71417	4.29916	4.27747	5.87683	4.22866
Sqrdl	6.22697	6.90869	8.45188	7.36829	8.74005	8.48149	7.07296	9.10704
Tcirg1	8.52796	7.2128	8.90908	7.37053	8.64452	9.25456	7.3699	8.87537
Tmc6	4.90929	4.31143	6.15978	4.56356	6.7017	5.16281	4.31259	5.964
Pfn4	5.15273	5.87637	4.15973	5.77141	3.7899	4.37942	5.83477	4.31462
Aaas	9.13484	6.96828	7.34391	8.8624	8.95051	8.32631	7.38303	8.55368
Zhx1	9.34513	9.60529	7.95167	9.92002	7.18113	8.22897	9.86726	8.3736
2810001G20Rik	6.8994	7.78485	5.78819	7.66352	5.19785	6.77231	7.66411	6.27426
Plppr4	4.30051	7.38636	3.73936	4.57797	3.96793	3.68177	7.2083	3.66268
Tmem192	7.50903	7.0895	7.97632	7.15896	8.88759	9.00747	7.0543	8.57317
Jdp2	5.37424	5.20891	7.66649	4.98532	6.57692	6.87182	5.462	6.83308
Slc25a30	5.09619	4.81592	6.30366	4.60674	5.74095	6.43146	4.77745	6.34887
Tmem255a	7.2851	8.06882	8.63921	7.31757	8.23598	4.65051	8.43811	5.2569
Mlc1	5.06053	7.52059	3.2577	4.84272	4.29512	4.07827	6.67262	3.58808
P4ha3	4.67005	7.30817	8.46545	8.20553	6.21948	8.77463	8.41589	8.77317
Usp53	6.40742	7.70459	6.2575	8.02841	7.26198	6.28722	8.28068	6.22623
Nr4a2	6.22866	6.75082	9.43023	7.63569	9.62134	8.24216	7.24961	8.36262
BC055324	8.01114	6.14176	6.37933	6.53794	7.16082	8.74617	5.97183	7.76218
Map3k8	4.60918	4.39189	5.98364	4.29673	5.76306	5.91025	4.4355	6.59448
Bcl6b	6.65065	6.47003	8.10093	6.68285	8.98112	6.53892	6.55659	8.04062
Ccdc171	5.18694	4.60855	3.33803	5.37033	3.34994	6.10405	4.84407	3.85594
Neurod6	2.84781	4.38312	2.92873	4.81804	3.00935	3.06148	5.99536	3.05232
Spock1	4.28972	6.401	4.15811	4.99032	3.81412	3.64112	6.22116	3.73991
Sstr2	5.92747	5.40251	4.08317	5.831	4.79067	3.99883	5.47553	3.67016
Aprt	9.99035	9.34682	10.6536	9.67724	10.9664	11.6819	9.1043	11.4864
Reep1	6.22226	8.73533	4.43281	6.60191	6.1216	5.56308	8.35134	5.46101
Psmb10	9.42961	7.77486	9.19301	7.5268	8.56837	9.09469	7.67861	10.1791
Rundc3b	5.90276	8.46257	4.6258	6.38236	3.94084	5.59685	8.27135	5.78913
Foxd1	3.70686	4.13654	5.48707	3.63659	4.14999	5.10771	3.6877	7.19634
Dusp1	8.29801	8.13718	10.6464	8.13976	9.59474	9.77356	8.13024	8.79335
Fyb	7.38109	7.43962	9.50651	7.27396	8.835	7.56405	7.8864	9.1944
Klhl21	6.76334	6.50142	8.55067	6.4813	8.02656	7.98556	6.42784	7.73843
C130071C03Rik	5.2108	6.49769	4.08428	5.8957	4.63959	5.32943	6.31245	3.29516
Tlr13	6.16849	5.95635	8.04627	5.84413	6.76008	7.47033	6.19132	8.4104
Gsk3b	8.98392	9.65057	8.01944	9.67716	8.17175	8.50724	9.74045	8.11928
Lrch2	7.02506	8.02876	6.2131	7.62569	6.24894	6.1224	7.87436	5.86395
Wdpcp	6.14112	7.1312	5.78596	7.59818	5.5451	5.92186	7.73914	5.64424
Il15ra	5.40831	4.28418	5.68287	4.35539	5.4469	7.03717	4.47072	6.70362
Bbs4	7.18634	8.02249	6.36003	7.90676	6.46812	7.09823	8.25375	6.1043
Pfkm	9.07665	9.89335	7.97608	9.87349	8.28063	8.90375	9.86843	8.40695
Lgmn	9.80753	9.96899	11.3621	9.31273	9.92754	11.4808	10.3628	12.0533
Timp4	5.78008	6.77913	4.2809	5.57367	4.3662	4.93227	6.24443	4.41405
Epha2	6.61076	6.36123	8.65448	6.12312	7.70093	7.2464	5.77775	8.07132
Lyrm9	5.58773	6.39604	4.86806	6.67729	4.6886	4.97685	6.57584	5.28695
Brinp3	3.2156	4.71353	6.26347	3.25905	5.35662	3.42481	4.54943	3.96272
AI593442	6.54029	6.73263	8.1018	5.70127	3.83143	5.93059	6.77314	3.90502
Gbp8	6.12222	3.28472	5.39832	4.2045	5.27688	4.61979	3.74495	6.87904
Ttc39b	5.46075	5.52337	6.8608	5.24189	6.11165	7.26716	5.27207	7.02619
Ivd	8.80256	8.45786	6.56877	8.96487	7.03692	7.06199	8.43912	7.39204
Rsph9	5.66085	7.25695	6.41114	7.01123	5.75362	4.55233	7.16971	5.27074
Gas7	4.74512	4.80302	6.74244	4.79625	7.01874	6.13744	4.84166	5.73144
B630019K06Rik	5.31981	7.0131	4.79266	6.05284	4.81216	5.11373	7.77401	4.47746
Gphn	7.69769	8.5116	6.85673	8.68755	7.09046	7.00914	8.79149	7.50722
Rbm8a	7.96918	8.16352	6.72154	8.07934	6.31688	6.18098	8.0542	6.66291
Abtb2	6.64611	6.04958	4.66222	6.12101	4.34896	4.33522	5.584	4.98278
Itgam	4.66474	5.31907	7.88345	4.66751	6.24565	6.28489	5.43689	7.70359
Tslp	7.78776	3.41989	3.32823	3.93526	12.235	3.78774	3.41807	3.93995
AA414768	6.16719	5.7856	8.07207	6.02847	7.54737	6.6111	6.08407	7.56479
Cited2	6.87728	7.69783	9.14921	7.65413	9.81151	9.22576	7.90001	8.33933
Itgb1	8.8812	8.00332	9.52976	8.13205	9.57107	9.88194	8.1074	9.71586
Cldn11	3.6413	7.77112	3.63667	3.76479	4.11211	4.0141	6.57582	4.76103
Arf6	9.71375	8.63764	10.6943	9.01222	11.1566	10.3949	8.91935	10.1258
Gfra1	6.11882	5.61749	6.94716	6.14087	9.11853	8.28334	5.31962	5.86319
Rbpms	6.95032	4.55005	4.29835	5.9694	5.55561	7.32433	4.79716	5.52937
Apln	8.1792	7.02772	7.72439	8.14155	6.51195	5.86282	7.38175	5.74232
Cyp2d22	5.04638	5.14466	6.71616	4.89054	6.54324	6.73046	5.31626	6.56
Nucb2	8.0954	7.3533	9.11746	8.16921	10.5219	9.9077	7.88553	9.39298
Msi2	6.98837	8.27927	7.55604	8.37254	5.5959	8.05877	8.54491	6.33365
Itga2b	6.73343	6.24337	9.90229	6.23827	7.93544	8.36246	6.67165	7.39201
Ly86	9.93835	10.9177	11.7505	10.0021	10.4418	10.1083	11.5226	11.6691
Lpl	7.19165	8.48778	8.63884	8.95445	6.42594	7.83273	8.65217	7.08643
Gprin3	6.11622	4.37957	3.28565	5.40165	3.22912	3.29032	4.53052	3.11877
Garem2	4.63519	7.25543	5.2825	7.42058	6.38584	5.4385	6.06436	4.66232
Dhrs1	10.1659	10.1832	8.52276	9.54563	8.74536	8.54247	10.3005	9.20956
Dact1	7.45722	8.98638	6.75167	8.0673	5.01411	6.60297	8.55807	6.7929
Matn3	6.40852	4.53109	6.04712	4.7066	12.11	4.24916	5.73068	5.36898
Gm9706	7.55288	4.98931	6.5871	4.93864	6.34487	5.59541	5.45555	7.49286
Tmem51	6.31702	6.16234	7.09991	7.32906	8.33014	7.56182	6.16909	9.71706
Otud1	7.32008	7.13358	5.99114	7.40324	5.46469	7.24512	7.60666	5.49487
Retsat	6.73927	5.94421	7.74007	6.12275	7.17445	7.80213	6.14114	7.56493
Kctd9	7.03	6.30463	7.88942	6.29689	7.44369	7.74028	6.1986	7.8747
Xkr4	3.90868	6.46006	4.59046	4.65917	5.92046	4.56928	6.59207	4.60814
Rab31	6.97152	7.25543	8.84209	7.47126	9.42983	9.02283	7.57018	8.5386
Cyp24a1	8.78251	4.0071	3.78467	5.18761	6.30491	4.36116	3.96757	4.39781
Tceal1	7.78429	9.16846	7.47185	8.66884	6.98789	6.35267	9.16755	7.43616
Zfp536	4.54915	6.19851	4.34268	5.56316	3.9698	3.9846	7.0465	4.61523
Ppil6	5.32343	5.98583	3.62601	5.82854	4.00088	4.44481	5.5273	4.17815
Polk	6.43509	6.43741	6.9898	6.54215	7.78825	8.98297	6.38392	8.24933
Pdxk	5.38382	5.67856	6.79147	5.34219	7.88965	6.73238	5.43425	7.17631
Rnd3	6.45308	8.03677	5.64761	6.98846	5.58899	5.8313	8.39822	6.78972
Wnt5a	8.84792	7.98431	8.11842	7.21736	5.21697	5.00521	8.37105	8.03376
Sipa1l1	7.73493	7.53009	6.25342	8.02492	6.19539	6.34184	7.92891	6.86325
Egfr	6.53626	6.04605	7.75339	6.36484	7.2599	8.61985	6.25761	7.94611
Wtip	7.3392	6.09747	8.15003	6.41658	8.42545	8.15348	6.77824	7.65829
Endod1	5.28551	6.29402	8.16725	4.89992	6.09678	8.42925	5.74327	6.73305
Fam120c	7.726	8.84054	7.19472	8.7198	7.42023	7.31817	8.95889	6.86362
Ncam1	6.8385	8.79418	9.54711	7.27781	8.18154	6.19841	8.5751	7.77207
Tecr	10.3888	9.97897	8.7272	10.5114	8.95037	8.90206	10.4328	9.37795
Zfp280c	9.81954	9.72688	7.89699	10.0411	7.87749	8.84626	10.0503	8.58588
Fam57b	4.34246	5.73555	4.24744	5.91171	5.46992	4.19962	6.21776	5.3885
Fgl2	6.17936	7.73768	7.55931	6.03405	6.6973	5.86186	8.05143	7.4111
Ablim1	7.37132	8.04916	9.15491	8.04309	6.6459	6.53184	8.16387	6.30697
Itgb3	4.57829	4.25245	8.50416	4.33137	6.43494	5.55077	4.10524	5.37983
Cdr2	6.49205	5.7575	7.60825	6.34435	8.16837	7.49264	5.4053	7.80648
Txndc5	8.83396	8.1961	9.52359	8.57568	10.0822	9.91948	8.23702	10.0459
Fermt3	6.70296	6.12861	8.28218	6.02731	6.69318	7.86436	6.63559	8.35801
1700007K13Rik	5.45437	6.69513	3.88248	6.09649	6.10781	3.97709	6.49457	6.92949
Col6a3	6.98119	6.66443	9.34409	6.57145	7.68598	10.6185	6.0254	7.41984
Eps8l2	5.37543	5.28301	5.99915	5.35338	8.72989	6.73689	4.94041	6.96699
Fbxl8	5.86922	5.26304	6.77263	5.27134	6.58359	6.78251	5.27916	6.72314
Ralgapa2	6.56397	6.82457	5.00875	7.12276	4.62987	5.73798	6.98146	5.53863
Mpp3	6.41561	7.48131	5.32782	6.16317	5.09547	5.26895	7.63241	5.03635
Sgpp2	6.44611	5.55242	3.81858	5.27533	3.87975	3.89157	4.66611	3.90729
Rsu1	10.0407	9.319	11.0361	9.52909	11.1185	10.4297	9.49496	10.9549
Pck2	4.933	4.54339	6.58557	4.82415	6.23026	6.28548	4.68857	6.06771
Slc45a3	4.01113	6.48011	4.01971	6.62668	4.93238	4.43326	5.45851	4.34132
Mt1	9.6729	10.6417	10.8714	9.50274	9.74774	12.691	10.9329	11.927
Dhx58	5.35839	4.386	7.87592	4.45414	5.43616	5.53798	4.27579	6.944
Marcks	11.5788	11.5869	10.3695	11.4667	9.40538	9.28753	11.8111	10.6263
Tpm4	9.99444	9.45544	10.9453	9.44427	11.3014	10.1957	9.33491	10.8899
Eaf2	5.25408	4.98913	5.68438	4.55815	8.80155	6.63427	4.51982	6.23167
Slc14a1	4.36249	5.48699	6.63549	4.08525	4.61033	4.20543	5.04802	8.15619
Kdm6b	9.30625	8.96322	7.86342	9.53004	7.81415	8.04508	9.30045	7.77684
Flrt3	5.56621	7.86212	5.92818	7.04901	5.83962	5.689	8.13929	5.90105
Ubtd1	7.49657	7.07074	8.67398	7.14754	7.75419	8.90375	6.91582	8.54676
4930523C07Rik	4.36524	3.62625	5.7466	3.99385	5.67071	5.31145	3.82522	5.31081
Napsa	5.85362	4.36982	6.42746	4.55941	5.05757	5.77391	4.23532	6.2846
L3mbtl3	9.53164	9.35873	6.60639	9.76012	8.2479	8.10473	9.37141	7.53497
Klhl7	7.34439	8.29146	6.47066	7.97739	7.66208	6.58588	8.20588	6.58705
Trpv2	6.00223	6.22452	8.00492	5.71289	7.9235	6.70862	6.01024	7.29946
4933407K13Rik	5.88168	5.69499	4.35767	6.43553	4.26057	5.74688	5.41968	3.8652
Tgfb3	10.076	7.39883	9.56647	8.31251	10.625	8.30815	8.06261	8.89742
Arhgef37	5.66129	5.5165	3.87558	6.2784	3.91062	4.68573	6.04809	4.44452
Rbpj	8.52813	8.6043	10.4666	8.62719	10.0407	9.22195	8.80301	10.1505
Adgrg1	4.05896	6.0827	4.36899	5.84973	4.83584	4.55866	5.76946	4.26894
Mfsd9	5.53597	5.37225	6.64077	5.30948	8.80621	6.89428	5.63157	7.07915
Bmp4	6.73253	5.67339	6.2912	5.0551	5.78604	8.61276	6.04345	8.81069
Dpysl2	10.6169	10.9359	10.2817	10.903	9.00259	9.16844	11.139	9.56896
St3gal5	5.56547	7.28784	5.01456	6.30977	8.02165	5.70846	7.05622	6.6376
Daam1	5.89542	7.06892	7.78995	6.27006	5.75429	8.12143	7.0663	7.55941
Cpxm1	3.98684	5.4669	7.03178	4.63665	4.08961	6.3572	5.03886	5.79923
Kcnmb4	6.25544	6.48819	5.01472	6.53916	4.86136	4.78002	6.39076	5.70931
Rcsd1	6.27299	6.41451	8.00705	6.03215	6.77594	7.63838	6.2981	8.0589
Bcl7a	7.72484	8.40023	7.505	8.2991	6.32667	6.31687	8.25039	6.99019
Igf2bp1	3.72371	4.55214	3.9523	3.95452	7.17796	6.50102	3.80329	4.96993
Arid5a	4.79113	4.83897	6.42374	4.41168	6.34515	5.56609	4.5379	6.10521
Themis2	6.61706	5.47835	7.785	5.45656	6.5519	6.27513	5.19524	8.23755
Hcls1	5.70054	4.54758	8.03549	4.9467	6.04902	6.10784	5.03386	7.46783
Pcdhac1	3.39215	4.57808	3.29785	7.77559	3.5531	3.55546	5.71854	3.43946
Ctnnal1	6.53113	7.37795	5.03682	6.86328	5.45744	6.64354	7.03441	5.47546
Shd	5.13126	7.76805	5.71474	6.24902	5.18093	5.45444	7.68716	5.15252
Stc1	5.1916	4.35951	6.08449	4.3094	6.26332	5.73656	4.47638	5.81404
Nxpe3	7.58841	7.06777	6.08463	7.83928	5.20301	6.31397	7.49847	6.08745
H2-D1	12.3127	10.4915	12.2726	10.6368	11.5945	12.5387	11.0291	12.5206
Fgf14	3.67627	4.96892	3.09066	5.26378	3.53936	3.2905	4.74955	3.39764
Slc17a6	3.65059	8.16534	3.51772	4.4383	3.52162	3.88693	6.89258	3.68064
Fam20a	5.44185	6.10703	8.27465	5.14265	6.63217	5.39473	5.57273	7.5565
G0s2	6.92193	6.9708	6.39745	8.09965	4.88905	5.89393	7.43642	4.94175
Crnde	4.42846	6.10132	4.53399	5.96222	5.49592	6.13156	5.53068	4.57699
Ccdc112	7.56654	6.63762	5.77678	6.80739	4.66508	5.05563	6.62213	5.31435
H2-DMa	7.2113	6.71362	8.73792	6.85746	8.08985	7.74165	6.55032	8.9414
Asah2	5.43854	5.00769	6.50676	5.12199	6.62953	6.50294	5.06258	6.98751
Zkscan16	6.8494	8.23374	5.78185	7.22815	5.26444	6.19543	8.18521	6.12474
Scn8a	5.44426	6.34558	3.96978	4.95175	4.07015	4.41178	6.05515	4.20186
Epb41l4b	4.21873	5.96023	3.8699	5.21652	3.80905	4.54104	6.11483	4.00971
Sh3bgrl3	9.76545	9.37737	11.5224	9.39769	10.0422	11.6877	9.59173	10.787
Tesc	5.97311	7.33063	5.72404	6.92146	5.35482	5.41115	7.59978	5.65789
Soat1	8.18366	7.50534	9.09862	8.02284	9.63353	9.31027	7.75479	9.60219
Hoxb6	5.22348	3.96813	5.79599	4.03889	4.14765	4.76585	5.46494	6.34527
Lyve1	4.00478	4.09397	6.81043	3.9586	4.29576	6.47693	3.756	5.06803
Artn	3.65989	3.99466	6.61338	4.20179	6.94041	5.00358	3.93286	4.11415
Plekha5	6.92098	7.34831	5.71332	8.23542	5.66975	6.17991	7.18029	5.82377
D030056L22Rik	11.9902	11.1424	12.4424	11.0133	12.4326	10.0633	10.8061	10.281
Slc38a5	3.09435	4.5801	3.14407	4.68408	4.39417	3.19221	5.26266	4.31435
Prkcd	7.21354	7.11782	8.92156	6.94099	7.74995	8.5956	7.3288	8.67383
Lgals3bp	9.37594	7.46863	9.7271	7.61857	9.50996	9.89234	8.5844	10.8219
Hhex	5.47107	5.79753	7.25166	5.08099	5.68373	6.99063	6.02065	7.48171
Gstk1	10.0458	7.78718	8.08386	9.09076	7.43236	6.36037	7.95676	9.22162
Renbp	6.83373	6.56255	7.54493	6.51239	9.15566	8.39704	6.71876	8.0066
Igtp	10.6948	8.20108	9.36754	8.1258	9.67372	8.86318	8.48694	10.3382
Igf2r	8.44398	8.87858	10.1395	8.90666	10.3586	9.15529	8.40843	10.8554
Tex9	7.97913	7.31176	6.19939	8.39653	6.99	6.56002	8.25944	6.64659
Dnmt3b	9.48623	7.55742	6.19408	8.4718	6.54161	6.41798	7.37166	6.10819
Trim2	7.32574	9.44428	9.12007	8.80941	6.36516	8.25582	9.45542	9.5314
Fxyd6	6.96035	8.48159	7.23095	6.17607	7.48247	6.20838	8.04887	5.85146
Dsel	8.81168	7.94983	9.1229	7.89836	9.55928	9.61409	8.05079	9.41261
Btbd17	4.37433	5.80451	4.04032	5.50174	4.44185	4.05879	6.22629	4.18543
Spin2c	7.94566	7.68771	5.71599	8.1003	6.26385	6.35041	7.49271	6.60129
Cyp7b1	6.30896	7.53237	8.79868	6.83126	5.79315	7.85751	7.15093	5.83457
Neurl3	6.29576	5.74164	7.63614	5.64191	6.97113	7.24125	5.12444	7.10613
Atp2c2	3.3773	3.61275	6.31245	3.74676	6.68656	4.53135	3.27921	3.86241
Ada	7.08516	7.14224	5.6568	8.91535	5.51635	5.68519	6.71318	6.89431
Efnb2	5.62235	5.73952	4.28445	6.27782	4.42815	4.52136	6.16902	4.41847
Hnmt	4.39645	5.64875	4.25134	5.64802	4.15567	3.52559	6.35839	4.61497
Plcd1	5.41304	5.65073	7.15835	5.29382	7.35358	6.64384	5.74908	6.96318
Was	6.05578	4.96281	7.5186	5.04443	6.10086	6.63608	5.56402	7.5092
Itgav	6.94301	6.05125	8.06098	6.49074	7.97254	7.67335	6.43583	7.87198
Gpr153	6.30948	6.53699	9.36818	6.64061	8.66991	6.19646	6.57701	7.64197
Gpr65	6.53499	5.21711	8.01513	5.43697	6.29657	6.36769	5.30951	7.68772
Abi2	8.79595	9.24245	8.01726	8.98255	7.60045	7.50877	9.34967	7.63942
Il7r	4.93225	3.98247	7.26769	4.2082	5.47417	5.85583	3.89889	4.65292
Plxnc1	6.44945	5.76299	4.92473	5.54938	4.09073	4.16218	5.78494	4.41415
Ldhb	9.48695	10.9358	8.21758	10.3396	11.0589	9.40104	10.2808	10.8647
Cbarp	6.11906	8.5275	8.49443	7.64118	6.52178	7.66236	8.66767	7.274
Tnrc6b	9.61697	10.0871	8.52913	10.1972	8.66928	8.7776	10.0387	8.49467
Chl1	6.58298	4.75938	3.32381	4.18774	3.60953	3.43229	5.64872	4.01109
Tmed3	9.73171	8.79627	10.4999	9.36733	10.7075	10.7302	9.08643	11.4232
Lhfpl3	3.62623	5.30148	4.64651	3.80429	4.55355	3.85851	5.50829	5.24617
Sesn1	10.4905	9.704	8.84004	10.2612	8.27712	10.011	10.2849	8.85684
Uaca	7.4551	6.90879	8.92173	7.14349	7.82106	8.49088	7.19812	9.18657
Pcsk6	5.47902	5.87332	5.46754	6.4695	9.14439	7.59624	5.73817	6.91651
Tnip2	6.19106	6.19943	7.96303	6.05238	7.96004	7.4501	6.08525	7.09588
Rbbp6	8.14352	8.37926	7.05764	8.57242	6.88763	7.61331	8.75016	6.81525
Srsf10	9.71807	9.69034	8.38736	9.77977	8.60818	7.60518	9.83694	8.12227
Fgf13	6.51469	7.53165	6.35919	6.58566	5.02481	5.42067	7.17833	5.0048
Rps6ka6	8.56027	8.50024	5.77347	8.64733	6.7973	7.53748	8.39678	7.20549
Adgrl1	10.235	9.46772	8.5355	10.6965	8.60446	8.06862	9.8442	8.52142
Tia1	9.32504	9.82629	8.08135	9.80231	8.15067	8.80347	9.82367	8.48035
Map2k3	7.6014	7.00387	8.59818	7.25924	8.787	8.62497	6.77603	7.98372
Flywch2	5.66265	7.59847	5.75216	6.71492	5.55313	5.50499	7.12201	7.01862
Creg2	4.2121	5.68527	4.90934	5.91562	4.32247	4.46249	5.75943	4.16114
Zfp52	7.58908	5.84889	8.57226	7.23903	9.6494	8.38657	6.70048	8.49319
Akap17b	7.37789	8.35029	6.95185	8.31774	5.54578	6.81537	8.05753	6.41155
Gng12	8.42908	7.84328	9.50195	7.28379	9.21935	9.25182	7.74772	8.81852
Man2b1	10.1713	9.23105	10.6267	9.41083	11.0985	11.0209	9.48494	10.8254
Sema7a	4.22154	4.41221	5.63866	4.25923	5.71135	5.82134	4.1744	4.70205
Nqo1	10.1765	8.34635	9.75416	9.57703	9.08586	4.7375	7.81878	8.51247
Camp	4.88464	4.87431	6.75286	4.98309	6.76008	6.19862	4.94572	5.11988
Stk33	3.34408	5.09041	3.06532	4.48098	3.16799	3.30553	4.74861	3.04405
Lsamp	4.16237	6.81747	4.21931	5.11954	4.04646	4.28101	7.33028	4.06896
Ier5l	7.15868	6.58119	8.42876	6.76335	8.46026	8.25168	6.93396	7.80912
Baiap2	5.69326	5.57945	7.70378	5.18916	7.0618	6.8619	5.29191	5.93577
Sema3e	6.15761	5.35329	4.08227	5.10698	6.77555	6.66855	6.06526	8.20608
Zfp46	9.63	10.4491	8.90547	10.4131	8.80675	9.05632	10.653	9.29542
Pi4k2b	5.90636	5.18197	6.73176	5.71613	7.05563	7.76193	5.20919	6.97124
Diras2	4.45652	7.24408	4.45842	4.62144	5.36008	5.08914	6.47194	5.82075
Tmem218	8.64968	8.82274	7.26156	9.41893	6.73097	7.57589	8.93598	7.51054
Vamp5	5.54223	5.17288	7.54168	4.81258	8.60022	6.15164	4.86736	5.92732
Adh1	4.02348	4.41212	6.01826	4.99571	12.8652	5.70106	4.2765	5.35249
Rbp4	4.72751	4.74117	7.4396	5.68491	4.97287	5.84443	4.87494	8.56877
Shox2	3.8362	6.80619	5.99881	3.89927	6.18288	5.49792	5.28323	8.93312
Ropn1l	4.2667	4.03336	5.75086	4.39119	4.24709	6.60691	4.19167	5.59565
Ptgr1	9.08281	7.93104	11.0583	8.94917	9.56362	10.0987	7.97764	10.1291
Cthrc1	7.96315	7.57313	11.3372	7.53679	6.09848	7.9833	8.17295	11.8482
Lipa	7.31287	6.94096	8.60096	7.23064	8.35794	8.56543	7.00604	8.89822
Ubxn2b	7.12354	6.73977	5.48096	6.71189	5.72297	5.07363	7.10978	5.28832
Mad2l2	8.57547	7.0035	6.48202	7.32803	6.96958	8.33364	7.36889	8.72043
Col16a1	8.13063	7.17663	10.1346	7.11507	8.62369	7.55192	7.29477	8.78447
Dennd3	7.2988	6.48579	7.45736	6.79575	8.19774	8.54473	6.35839	8.0898
Map7d2	5.60903	8.7644	5.7233	6.73126	6.40256	5.96884	8.17585	5.35949
Porcn	6.53959	6.60178	5.46508	7.2434	4.48805	5.75853	7.23619	5.05616
Ddr2	5.38238	5.57153	9.23345	5.51877	10.6594	5.44329	5.70607	6.11866
Tmem30b	4.20262	3.61999	3.6811	5.64339	4.91241	3.75345	3.4281	5.51497
Smim3	8.30374	6.69937	9.5642	7.72835	9.80161	8.19913	7.04683	8.75119
Chrna1	4.79047	4.90284	5.51994	4.74309	5.96638	8.09494	4.75719	6.80946
Slk	7.23088	6.85011	8.30719	6.95256	7.58208	8.73868	6.98827	8.57438
Rhoj	12.2108	9.61398	9.59121	11.3965	9.23206	7.43058	10.0183	8.17706
Clip3	7.57198	8.1668	7.36995	8.08597	6.31866	6.84314	8.50154	6.30241
Osbpl10	7.42378	6.73125	5.04428	7.20874	5.62575	5.47066	6.10765	5.41927
Pdxp	6.72486	7.60364	5.78979	7.02383	6.50872	4.59755	7.76402	5.73906
Aplnr	7.89088	6.34251	8.33355	7.31433	8.12691	5.41976	6.63093	7.44611
Fam129a	7.45793	4.46107	9.95807	6.08034	7.00384	6.84871	4.66628	6.9394
Tada1	9.17877	9.15244	7.79578	9.69758	7.87571	7.79913	9.45185	8.04605
Cyp1b1	5.21838	4.34509	6.93649	4.25993	3.89149	4.24527	4.16483	6.80526
Phyhd1	6.87028	7.52243	9.58583	7.61812	8.83305	8.79662	7.762	7.09629
Sp8	3.30885	4.68767	3.35978	5.69624	3.44226	3.2134	4.879	3.54998
Msantd2	8.96563	8.59795	7.36599	9.02798	7.72299	7.43059	8.74833	7.35588
Slc4a4	6.53429	8.05731	5.9655	7.06616	4.91895	6.33673	7.16862	4.84946
Arhgap9	5.679	5.14026	7.31908	5.48481	6.27431	6.88324	5.64112	7.30891
Rprm	7.5895	8.54041	6.7315	7.36895	6.10297	6.27896	8.51316	6.48553
Abhd3	5.95906	7.86767	5.60921	6.72834	5.16618	5.57637	7.52559	5.4367
Itgb7	5.82539	5.53382	6.81116	5.41145	7.66066	5.73054	5.08532	7.12391
Rhob	11.3312	9.13633	10.8494	9.90084	8.76227	8.72215	9.51716	8.21237
Trim12c	8.47051	6.22241	8.31108	6.44209	8.58837	7.98053	7.14318	8.31237
Emc9	6.56937	7.16686	8.75663	6.42935	7.84723	8.27146	6.75918	8.03701
Cldn1	5.76101	4.76854	6.86275	4.97774	4.31341	8.98814	5.65565	3.69314
Apobec1	7.90186	6.93515	9.47143	7.52841	7.96412	8.57415	7.08558	9.80224
Dyx1c1	5.29122	5.25735	3.83803	6.09464	3.64203	4.46138	5.71558	4.07819
Ccp110	8.93227	9.43214	7.94389	9.36472	8.25093	7.98865	9.35175	7.62831
5330434G04Rik	3.34737	5.58952	3.12505	4.43529	3.36856	3.44949	5.36864	3.0531
Tm6sf1	6.69483	6.32066	8.62461	5.8862	7.38778	7.16542	6.32136	8.68753
Akr1c13	4.05747	3.94727	5.95287	4.10733	4.11056	5.37948	3.86535	5.48292
Car13	3.18907	3.22602	4.64373	3.25045	4.575	4.83459	3.09208	4.11415
Hic1	6.80253	6.6732	8.06226	6.85388	8.39342	7.62665	6.67154	9.2036
Hoxd4	8.59957	5.43709	5.91327	5.80896	4.48069	4.40182	5.72536	4.33452
Rnf180	4.83802	6.85872	5.76641	6.5212	4.72459	5.36301	7.47228	5.82934
Hp	4.90228	4.59603	7.14962	4.34541	5.75425	6.36462	4.27825	5.74754
Kcnt2	5.7615	4.42494	3.05119	4.31541	3.22217	3.41102	4.93527	2.97499
Ube2a	10.1146	10.2194	8.8928	10.6343	8.85154	8.46187	10.3617	8.90233
Map6	4.97019	6.24116	6.38417	5.53771	4.90359	4.90505	6.38311	4.35933
Ablim3	4.16969	6.08931	4.49368	4.46194	4.45327	5.74465	6.10334	4.48887
Tmem2	9.10213	9.6221	7.75515	9.74889	8.04403	7.89775	8.96663	7.38423
Abcc4	6.7074	6.75935	6.35116	6.61108	8.22831	8.63546	6.70174	7.98842
Sh2b3	5.51996	5.16139	6.69742	5.30324	6.01164	6.64886	5.25761	7.00077
Efr3b	5.77399	8.48424	5.49226	6.75738	5.4543	5.76501	7.98394	6.63834
Mafk	6.8372	6.65412	8.64456	6.49964	9.08031	7.9965	7.0516	7.78527
Lrrn2	7.87635	6.23498	5.25808	7.14891	5.15865	5.39353	6.41613	5.02453
Usp11	7.47689	7.7622	6.56083	7.91221	6.30148	6.47829	8.06221	6.23761
Meg3	8.22306	11.4388	10.7788	9.68215	10.5465	9.72385	10.9072	8.73808
Susd5	5.45675	6.62667	5.42216	7.95294	5.00625	5.3599	6.97323	5.31509
Arxes2	8.97063	10.2361	6.61338	9.89137	8.69889	8.35664	10.6186	8.80045
Chd5	5.419	7.18841	5.53917	6.58255	4.99722	6.00764	7.5341	5.22254
Fam124a	3.92351	5.65782	4.26064	5.56188	4.08479	5.19891	5.6345	5.2136
Tle6	6.07176	5.8231	7.96769	6.09329	8.47196	6.46284	5.3794	7.17442
[truncated: 1 more rows]

## Sheet: SuppFig3_B
	29048	38594A	43825B	43987A	43989C	43990A	43992A	43998A	29050A	29941C	29225D	R26P98	R26P170	R26P123	R26P87	R26P115
Ddx3y	0.978519	1.56766	1.34758	0.762616	1.43436	11.3066	1.42056	1.11054	1.37141	10.8121	10.9449	10.7113	10.5955	1.0433	1.12649	1.33287
Eif2s3y	1.66755	0.973755	1.3754	1.4066	1.45798	10.5001	1.44482	2.26086	1.07041	10.2988	9.92786	10.4232	9.98927	1.09018	1.16731	1.36145
Otx2	10.8797	10.8334	3.04968	2.05881	3.14442	5.15361	2.58434	2.79787	11.9051	2.40939	2.75458	11.8393	2.34615	2.27219	12.5172	13.8216
Sox1	11.0039	12.6185	2.91265	1.8626	3.01069	2.89791	2.41711	2.65092	12.5664	3.56208	4.51066	13.2971	4.29224	2.08983	13.4328	3.54457
Sox1ot	9.47309	12.4555	1.83278	1.28608	2.59862	1.53331	1.90292	1.60775	11.2799	1.56024	3.25136	10.8652	3.16345	1.54474	13.4289	4.22596
Rfx4	10.2838	11.0716	2.373	1.90197	3.01606	2.58222	2.4359	2.17466	11.6202	4.58233	5.93607	11.2155	5.10157	2.12016	12.4805	5.04032
Kdm5d	1.3658	0.562179	0.996222	0.405534	1.08232	9.8089	1.06866	0.759105	0.111084	8.65522	9.20534	10.7792	9.22918	0.691305	0.775152	0.981592
Uty	0.589451	1.2518	0.954037	1.05367	1.03865	9.43336	1.02522	0.720775	0.0819412	8.73645	9.04216	9.22567	8.75603	0.654016	0.736572	0.939656
Sez6	13.0186	14.5285	5.35702	6.5271	5.54898	13.0397	5.09114	4.33955	14.4558	6.23741	7.34615	15.2241	6.47368	4.46963	12.463	4.86025
Cnpy1	11.6595	12.4325	3.13384	2.54417	3.58412	2.36907	6.05803	2.43078	13.6988	3.81531	2.84047	14.2145	3.84567	2.37847	10.1023	8.26245
Hes5	8.51624	9.35042	1.09004	1.16234	1.17585	1.50731	1.16222	2.07484	10.5491	0.0374003	0.342168	10.1109	0.879419	0.786984	9.2912	1.07547
Mir124a-1hg	12.142	12.2839	2.90053	4.4965	5.16818	6.15622	2.95531	3.4136	12.2149	5.32831	5.66071	11.5847	4.8052	2.68937	12.1366	4.40967
Ncan	12.1966	12.1132	3.48076	2.96575	3.10988	4.4254	4.10847	2.88138	11.62	8.82796	8.06676	10.7852	6.67719	2.83768	11.0889	6.83778
Wnt3	9.91046	10.3866	2.67463	2.34104	3.91602	1.78508	3.69955	1.85463	10.7467	4.12437	2.37888	10.8721	2.80232	4.44605	11.7485	3.05151
Crabp1	7.04928	6.53419	6.20647	13.4049	14.6902	6.00105	10.8838	13.8454	6.12078	14.9589	10.5765	6.92754	13.9625	14.887	5.37832	9.99324
Ascl1	10.2179	11.1932	2.35887	2.81283	4.81661	2.5705	2.42206	3.62963	10.4512	4.6994	3.4752	10.532	4.66473	5.26246	12.0402	2.89414
Ereg	4.53835	5.13282	10.908	12.5003	10.8618	4.82266	11.2736	12.1161	4.07529	12.1433	11.2305	4.26181	12.7359	13.2149	4.25813	6.87762
Ly6h	11.2295	12.3973	3.60093	5.20483	4.72009	7.6485	3.23823	3.65021	12.4456	4.9889	5.70661	12.2532	6.9379	3.7852	13.1225	4.71042
Tmem132c	11.2445	11.9759	5.0453	4.23285	4.28152	8.86308	4.27083	4.2467	13.4202	11.7167	5.55731	13.3506	5.35778	5.70769	13.2161	9.10043
Fabp7	12.6091	13.4625	4.59167	4.28981	5.32246	4.29633	4.97012	8.06037	12.8986	7.57912	8.69758	12.9134	5.12291	6.03059	11.8108	7.68286
Crb1	7.27091	8.9855	1.04104	0.458386	1.98477	0.727659	1.96708	0.806752	10.1907	2.07451	0.296866	9.03668	0.831771	0.73985	9.83144	1.02657
Igfbpl1	10.1495	11.6563	2.66373	3.05709	4.41181	2.84257	3.58454	4.40279	10.0748	3.86878	9.63014	11.2202	3.25644	2.8544	10.2911	8.26707
Stxbp5l	10.7034	11.4442	2.6447	3.70662	4.65578	6.17472	3.56845	2.90224	10.8499	4.66604	6.08605	10.9691	4.74011	3.56035	10.4682	4.50979
Csrnp3	11.0709	11.9614	2.55557	3.82078	4.18047	3.90395	2.61238	2.81876	11.0094	5.30026	5.20863	10.9291	4.68462	3.056	10.2958	5.44926
Nanog	9.2074	9.45682	2.27053	3.96335	5.08511	10.2028	2.33449	3.5703	11.8414	4.97646	3.00717	12.1564	2.08927	2.50499	6.18723	2.25773
Gabrg1	10.2418	10.8359	3.49399	1.85289	3.83725	2.83264	2.34767	3.72633	10.8308	4.442	4.68611	9.99884	4.55283	2.04762	11.6057	4.52428
Pax9	3.83625	5.94767	10.8475	9.50953	6.66373	3.89622	5.53619	10.8965	3.50856	11.1988	4.24407	5.27885	6.20287	11.8094	11.4006	3.12488
Sox2	11.3318	11.84	4.52181	4.4104	9.27946	3.85985	4.58585	4.84866	11.8881	6.89275	7.42185	11.6846	8.36865	9.82516	12.7743	9.99691
Olig3	8.52933	8.03785	1.67411	1.14087	3.478	1.38246	1.74225	1.45506	8.46588	3.69565	8.20415	10.2277	1.47818	2.68217	8.39603	3.99281
Zcchc18	12.3129	11.8958	4.93548	3.80363	6.54468	4.44625	4.62731	4.12872	11.4702	6.36154	6.9736	10.5828	7.63178	4.34446	12.4825	11.0405
Msln	6.58303	7.57902	14.9875	11.7236	14.0864	10.5052	14.5951	12.6902	6.92069	8.30007	15.3937	5.96013	12.7185	13.9119	5.95765	8.24317
Mir124-2hg	8.42934	8.69816	1.19542	1.66216	2.09245	1.59199	1.265	0.969032	8.74513	2.26067	2.44059	8.67508	0.993123	1.60711	7.88088	1.96602
Tox3	9.70115	10.8288	2.89336	3.40227	3.8794	3.33634	3.35221	2.14475	10.3527	4.21082	4.98288	10.2896	4.51499	4.63596	11.7293	3.52001
Tenm2	10.9003	11.0897	3.74168	4.18316	4.28414	10.5512	3.04814	4.17416	9.87485	5.17863	5.22242	11.1782	2.85082	6.40996	12.582	5.20965
Sox2ot	10.2077	10.57	2.38206	2.32431	6.04595	2.1259	2.44383	2.1883	9.42024	5.17588	5.20805	8.80204	4.73587	6.00066	8.9571	7.70758
Timp1	8.19297	8.62745	13.9752	15.1718	15.6346	8.55686	12.8974	14.85	8.2638	15.0279	15.1806	8.12433	13.2295	14.2823	7.99834	11.0931
Gsx1	7.17301	9.55756	1.2523	1.69891	1.33917	0.934299	1.32537	1.01432	9.49292	0.198531	1.47262	8.86463	1.03967	3.68138	14.4182	1.23756
Myt1l	10.7354	10.5992	2.97548	1.51454	3.63432	3.0677	2.02421	1.76787	8.98163	4.56466	5.36443	9.41429	2.70746	3.0847	9.33973	2.55631
En2	9.8337	10.6543	4.14601	2.34061	3.04589	3.18365	3.40274	2.20864	11.358	4.53203	3.32677	12.1072	6.04511	2.15438	9.41093	7.95872
Mapk10	12.1317	11.4737	3.26395	4.48593	6.27487	4.13009	6.37901	3.70876	10.7102	6.27163	7.08846	11.3947	5.84353	3.83976	10.9192	9.03414
Kndc1	12.3019	11.473	4.52923	5.07131	5.40561	5.91646	4.89687	3.69538	11.7843	7.66298	6.11815	11.3585	6.93242	4.04467	12.3254	9.55701
Vax1	8.74513	10.7737	2.70903	2.62354	3.73846	2.35993	9.41532	2.44593	8.3188	3.72949	3.22768	9.39811	5.44117	1.86556	10.2883	2.10598
Igdcc3	9.00767	9.36153	2.02892	3.31454	2.73837	6.12256	2.09367	2.37148	9.29196	3.71647	3.265	9.08724	4.56392	2.6546	10.4992	4.49198
Ttc9b	7.9183	9.02353	1.09545	0.537319	2.51575	0.794234	2.49666	0.870058	7.56109	0.949344	3.06625	7.27841	2.10414	1.52834	8.43821	1.0815
Gfap	13.6962	11.4176	4.69451	4.58987	8.13918	4.82377	6.4188	4.99808	11.1628	10.3571	12.4008	11.3372	9.90746	4.72782	8.12551	11.2238
AI606473	1.85024	2.60516	8.27967	8.12576	8.33292	1.893	8.32145	9.12382	2.09639	6.84098	5.51105	1.98006	8.86997	9.99851	1.97188	2.14751
1500009C09Rik	10.4765	9.31355	2.04937	2.33	3.69948	1.77597	3.68008	2.38993	9.21047	4.15442	4.92968	8.39961	3.62703	1.78624	9.19737	8.21652
Lhx8	4.15498	4.56026	10.281	10.1658	10.2982	4.21464	10.2802	11.4864	3.52017	8.80779	7.43559	3.58416	11.3842	11.9874	3.82205	3.75006
Xist	14.6008	15.2956	15.0168	15.0502	14.8488	8.59603	14.3588	14.6912	15.9263	8.24337	8.30722	8.9357	8.18325	14.4758	15.5013	14.5413
Pou3f2	10.7437	11.4728	3.15527	4.63672	4.54693	4.78855	6.52617	4.96651	11.603	5.40941	5.63691	11.4642	4.42187	5.24022	12.7487	6.90404
Krt18	7.97011	4.77878	12.9196	6.75943	10.4838	6.18534	13.5671	9.64301	5.65041	12.2098	14.3573	5.56046	10.1044	9.981	4.57811	12.1854
Amer3	8.5697	8.80191	1.11077	1.19381	2.02575	1.52574	1.17961	0.886557	7.49735	2.11271	3.39181	7.21745	2.44441	0.822795	7.67577	1.09689
Msx3	8.41111	10.6384	2.75644	3.5003	3.24293	1.96369	5.21096	2.50411	11.1729	4.3436	5.52033	10.0095	2.53021	2.43541	10.9386	3.3999
Erbb4	10.0756	10.0909	3.12262	4.16101	4.63889	3.52726	3.81491	3.19307	8.79684	4.80498	5.10485	9.91091	5.07336	3.70477	9.8659	10.7158
Fzd10	10.971	10.6137	3.44982	3.00153	3.55282	4.24936	4.35412	3.41768	10.3175	5.27577	4.22681	12.3685	4.96215	6.34668	9.53638	3.6931
Myo16	9.36946	9.6914	3.01308	4.21193	3.47369	2.68161	2.54458	3.08901	11.1844	4.28854	5.09066	10.5039	4.91001	3.76507	11.4002	8.39351
Sema5b	10.9885	11.9004	5.56572	5.41103	5.21405	5.8943	10.156	4.81476	12.7557	5.02987	6.3678	12.8868	6.9297	4.73525	12.7986	4.61096
Ang2	1.80522	1.75278	11.5078	7.76029	7.99455	3.98675	7.26202	8.42666	2.0542	3.70265	10.8886	1.93994	6.24103	8.29538	1.93148	2.11255
Anxa1	8.83983	9.13971	14.6986	15.3813	14.5893	10.3899	12.5541	15.524	9.27815	16.1928	14.7159	8.89928	15.2419	15.6133	8.94162	10.7972
Rab3c	12.5226	11.9244	2.66897	3.51024	5.57412	2.84756	3.85573	3.6678	10.7569	7.72083	6.38517	9.45949	5.76914	2.85952	9.62098	3.48929
LOC106557447	5.56059	2.61191	9.0483	8.56847	7.70391	2.72374	9.13512	5.12448	2.21718	8.57035	7.2841	2.36244	9.52797	9.41844	2.35504	5.27987
Nkx2-3	6.28946	8.11823	1.00388	0.428814	1.08754	0.695156	1.07427	0.773204	9.50005	1.81051	0.268593	9.06065	0.797874	2.24023	10.268	0.989653
Cxcl2	3.09318	3.03964	8.50701	9.7477	9.26065	5.26995	11.4989	5.7709	3.17188	9.78596	8.44727	3.51466	8.74456	10.5077	2.83539	6.85792
Zfhx2os	7.71263	7.73217	1.28536	1.73296	2.15641	1.66655	1.3533	1.06518	7.67703	2.69469	3.0041	7.44669	4.86976	1.6813	8.95278	1.27167
Celf3	10.8967	11.2031	2.155	2.41613	6.05932	4.69245	2.22014	2.48009	9.02302	4.03578	5.54685	8.15932	5.52437	2.75435	9.36608	2.14196
Slc27a2	8.01265	8.37828	2.61921	2.54034	3.66951	3.58226	3.41189	2.35206	9.2675	8.96847	2.3343	9.40236	3.86198	2.63693	9.63371	2.99944
Zic3	9.9113	10.4343	9.01813	3.73744	3.72699	3.28281	4.3426	2.67139	8.65628	5.48214	6.18713	9.52702	4.84042	2.62622	11.9129	10.1342
Fndc3c1	11.3451	13.1929	5.04293	5.60003	5.25083	6.72168	6.35792	7.23581	14.0625	9.70459	11.0253	13.8668	6.66707	5.87304	14.4898	5.95439
AV026068	9.47302	9.32476	9.64423	2.88646	6.75205	3.88502	4.08386	2.9548	11.0526	5.05174	7.73885	10.7694	3.88278	2.88988	9.86616	2.69074
Gabrb2	12.2198	11.0993	5.01132	6.96243	5.78506	4.98851	4.42069	7.32011	11.4901	8.59066	6.46636	10.7845	4.12655	7.63666	11.0951	4.32728
Aqp4	12.0971	6.59021	2.50975	2.05688	4.97845	2.70564	3.1136	2.78657	9.00533	8.48752	10.3053	8.19636	7.52074	2.26526	6.69855	8.93281
Pcdha2	6.88314	8.99572	1.16067	0.607317	3.40058	0.861478	1.22952	3.2357	8.18776	0.176651	1.03855	6.78529	6.0481	0.873055	8.41151	1.14679
Rimklb	10.6862	11.815	3.29302	6.1427	5.36292	5.29492	4.04406	3.14723	12.3637	8.14906	5.40893	11.9291	6.0287	4.88689	12.2262	6.92402
Brsk2	11.4313	11.1154	3.62069	4.45609	5.70722	5.00815	7.42984	3.06406	11.304	5.82042	6.11367	10.9439	6.19022	3.60414	10.5454	9.35626
Fut9	10.9897	10.4752	4.18463	5.8109	4.46035	4.08239	4.93354	4.30155	10.2342	10.2224	6.71496	9.61257	5.69388	3.64565	10.1581	4.9041
Gm30731	7.22898	7.81656	1.32471	1.37606	1.40565	1.6981	2.98325	2.22693	8.54877	2.02731	2.51545	8.33209	1.12769	1.71282	8.38168	4.86037
Spag6l	7.14165	7.44621	1.33322	0.781978	2.19557	1.70231	1.40229	1.10921	7.11941	2.24733	3.18759	7.44324	3.50193	1.04579	6.6496	9.88343
Hand2	10.4601	10.5231	10.7672	4.50217	8.21718	4.64606	6.2955	4.9176	11.7562	6.90456	8.84676	12.4685	7.53718	3.53145	11.6596	3.68213
Dmrtb1	5.71158	8.34873	0.517984	-0.0523698	0.599523	0.213952	0.586611	1.1753	6.67031	-0.525173	-0.214488	7.83208	0.315659	0.225898	9.02357	0.504087
Cspg5	11.9156	11.7388	4.93066	5.83813	6.57529	4.48618	6.84795	5.68133	11.512	7.3379	7.19584	11.5685	9.32889	4.97689	12.0218	9.51459
Nr2e1	8.48338	9.5718	2.91532	0.83125	2.22986	1.08059	1.44593	1.15485	7.88211	0.87071	4.737	8.10147	3.24009	1.09201	6.52379	5.37352
Crb2	9.15468	9.49351	3.11057	3.46246	3.82732	4.69107	3.54234	3.4236	11.6131	3.66214	5.5341	11.4397	5.4176	2.3609	8.70013	11.3654
Tmem130	12.3269	12.7776	5.27732	3.2215	5.64117	3.63117	5.00319	3.88292	10.4883	5.29416	5.94051	9.25105	7.13017	3.45231	12.3143	3.72908
Gpm6b	13.8489	13.3644	6.81081	6.76189	9.31402	7.30845	6.26591	7.06614	13.0739	9.14182	10.2243	12.9237	8.41868	8.58425	13.2827	8.92629
Calb2	10.8604	11.1832	3.60911	3.47161	4.28773	4.72436	3.92465	2.72724	10.7614	4.94646	3.60964	9.23092	5.18397	4.79762	9.53141	3.59023
A730017C20Rik	10.407	10.0332	2.33807	1.87662	4.60426	2.55423	2.40037	2.14235	8.66565	8.05222	5.384	10.1513	6.12532	2.89586	7.95577	7.56472
Lmo3	9.51619	10.9811	1.98559	1.94721	3.42441	2.88023	2.6919	2.33507	9.6221	2.84271	4.60486	8.13939	3.24466	2.89655	11.2866	5.3507
Igfbp6	6.52091	6.63766	10.8206	12.372	10.0138	8.44919	12.8573	12.7238	7.83022	13.9258	12.8161	6.48693	7.25036	13.5208	5.23933	8.7981
Scg3	12.5567	11.8827	4.24599	4.60892	6.55517	4.61762	4.31535	7.18442	10.6334	7.66144	9.42597	10.2369	8.17657	4.72373	10.9123	7.95276
Fam181b	10.7337	10.9159	5.3305	6.01496	6.59097	4.29927	4.29997	4.60552	11.0046	6.66861	5.50213	12.0795	7.09148	4.5202	11.2183	7.50575
Gpm6a	13.5987	12.7519	4.39451	5.81761	6.86927	5.85624	5.44521	5.542	11.4327	7.78408	8.69531	11.3477	6.75056	5.40504	10.2721	13.4438
Foxg1	9.53565	10.6017	4.3261	5.40854	4.43871	3.11861	5.25551	3.87085	10.755	11.3226	6.84917	10.9015	3.71842	7.93833	8.68708	2.95675
Art4	4.25436	2.61099	3.14109	8.81919	9.96315	10.6118	2.23507	2.49231	3.31772	8.52342	4.28899	4.57291	11.575	4.95134	1.97724	5.62878
Dlx6	6.24533	8.38353	3.26794	8.26895	8.07361	1.2725	1.62194	1.34291	6.88437	1.35989	2.65591	6.52362	7.65236	1.2833	3.31557	1.54239
Hoxa5	3.84816	3.40506	8.80999	1.74486	6.00475	1.94716	10.7259	2.01053	7.79817	8.93984	4.95408	8.57288	8.09453	2.79191	7.41142	2.19492
St8sia3	10.2796	10.253	1.59333	1.59781	4.34941	1.29669	2.38355	1.3707	8.21013	3.05025	5.33504	6.87338	5.16602	1.30806	7.9038	1.57944
Gm14137	4.5173	6.19184	9.75438	7.8414	9.77324	3.35068	11.3449	5.43977	3.23238	8.46566	7.09266	3.17354	10.2866	9.9548	2.76553	5.17248
Slc28a3	4.7879	3.16704	5.86576	2.34659	8.53764	2.66998	10.1241	8.0107	3.32125	2.01382	8.55827	2.43387	5.50599	6.1246	1.88044	10.1016
Kcnc2	11.9319	9.28873	4.06814	5.32118	4.50383	4.08402	4.1617	4.06856	10.8125	5.79075	4.87562	11.3688	5.31593	4.10048	11.8033	4.89958
Sox11	11.8652	13.4349	5.49703	9.18024	6.66478	6.48797	6.05702	7.05931	13.486	7.26974	6.71468	12.9775	8.18024	7.2137	13.8786	5.89478
Adgrb3	11.0324	11.0847	3.92018	5.37789	6.31444	4.13299	3.43461	4.44534	9.67562	5.74624	5.9412	10.8707	5.16235	3.89774	10.4595	6.538
Kcnn4	6.19245	5.7252	12.4338	12.5059	12.334	8.30611	13.1468	12.594	6.67733	12.0333	13.0299	7.14897	7.89311	12.6312	5.84137	8.09157
Gpr37	10.2105	9.30274	2.35621	3.87049	3.8839	2.10117	2.98542	3.62412	9.31121	5.69262	5.7116	9.45593	4.83938	4.89627	9.52517	5.62058
Sostdc1	7.58678	7.51732	2.3116	8.45995	5.05423	3.11787	2.37607	2.615	7.9985	2.62351	2.36294	8.84681	3.46451	6.81787	8.81565	14.1319
Robo3	11.5549	12.8604	5.88911	7.83406	8.31336	8.40798	5.54008	7.09936	13.4279	8.05771	8.76112	13.5266	6.07508	6.0862	11.6243	6.08142
Nxpe5	3.45057	2.91217	9.22326	8.86497	9.35624	8.23802	6.66738	5.78341	2.75585	8.79265	7.62068	3.40278	9.09067	9.39385	2.69276	7.33759
Pcsk1n	11.9499	11.413	4.09604	3.13539	6.44932	3.56769	9.40731	3.62951	9.18757	9.3655	7.44363	9.60078	12.2044	3.27416	8.54781	8.18324
Arhgap8	3.49357	3.57031	10.9796	2.85679	9.42574	4.71392	9.01891	7.35643	3.56694	9.1128	9.20445	3.49587	6.24666	8.73506	3.67854	6.04797
Dlx6os1	5.99533	8.53055	3.59134	7.46576	7.09245	2.067	1.83275	1.56306	8.41934	1.76754	3.85625	7.51905	7.62754	1.50617	3.81801	2.82517
Dusp26	10.5682	10.3339	2.87117	2.96407	5.04059	2.04382	2.37364	2.95516	9.32883	4.85891	5.37984	8.12158	5.67404	4.35791	11.6562	4.44397
Astn1	11.4579	11.5227	3.4311	6.03881	5.28197	4.46988	3.50094	3.48705	10.6203	5.83913	6.91826	9.59493	6.9357	4.19861	11.0476	5.69029
Plch1	9.68024	9.9024	3.38679	4.06811	4.69173	4.35065	5.0778	3.16926	11.2227	4.77541	5.38626	11.3454	6.22319	4.16506	11.6149	9.69058
Slco1a4	10.6935	8.14454	2.4942	3.2547	4.79084	3.44448	2.5555	2.30188	8.89411	6.19966	8.38166	7.68115	5.66337	2.24932	9.33016	11.6707
Ildr2	13.2038	13.9637	7.51601	7.51148	9.05223	8.14353	7.31993	6.19274	14.0994	8.67928	9.0932	14.4236	8.11768	9.13975	14.7464	11.7284
Slc25a18	10.7129	8.86297	2.23593	2.18885	3.80973	3.05603	4.81559	2.89507	8.87968	5.34304	7.45306	9.53116	4.8376	1.9855	8.28732	5.26038
Otx2os1	5.11542	5.709	0.505722	-0.032947	0.582996	0.218035	0.570757	0.291119	5.5978	-0.474087	-0.184991	6.15826	0.314173	0.22932	6.16095	7.89109
Pipox	8.26514	8.80138	2.17776	3.17013	3.54138	7.64981	2.241	2.49997	9.19217	3.76287	5.01962	10.0315	4.06703	1.92369	8.79083	7.16201
Epyc	1.7387	2.52283	7.97858	10.071	7.74608	4.34525	12.192	1.85277	2.39188	7.11841	11.589	1.87527	2.42711	2.67963	2.41676	6.31738
Prr18	10.6753	10.3838	4.42378	5.1903	5.10558	3.91503	4.993	5.22853	11.4343	5.90214	5.43592	11.4965	5.67665	4.97198	12.6171	5.83268
Ankrd1	3.60679	2.95612	12.1735	8.34479	9.51048	3.32036	12.3283	2.85884	2.6739	7.28935	5.11971	3.20382	6.86698	9.59521	5.92383	4.59283
Slc22a8	8.69915	5.52378	1.75225	1.2314	5.36702	6.89325	1.81927	1.53745	7.88161	2.90583	5.56947	4.95421	2.17115	1.47737	8.58868	10.0429
AA467197	3.85129	4.41409	8.85038	10.6828	11.4289	4.48364	11.72	6.59499	3.70051	7.007	11.2338	4.17849	6.57544	9.39614	4.29634	5.67475
Pcdhac1	6.31315	7.57214	1.01703	2.08082	1.09875	3.50535	2.80172	1.55077	8.49526	0.0210707	0.307246	8.97934	2.86197	0.728654	6.41886	1.00315
Tox2	10.0406	9.61144	5.14145	5.404	6.15398	4.37563	4.83287	3.78157	9.98517	5.45944	4.26079	10.669	6.47712	4.39274	10.9817	4.05001
Aqp5	3.27688	4.89741	13.1816	11.7832	5.79012	6.9196	4.20212	13.2517	4.68916	7.4456	9.61763	4.91858	9.11499	13.1416	3.91671	6.62353
Mycn	9.39083	10.7782	5.56681	6.06086	4.43566	6.61271	4.0472	4.93298	12.1129	4.39864	4.94511	11.9524	3.89548	5.46631	12.316	2.94171
Elavl3	11.8227	11.6715	2.64849	3.36669	4.8711	4.28195	4.0544	3.45819	9.69248	6.32742	6.37577	9.05607	6.23491	2.84162	10.1659	5.11326
Plcd4	9.34145	7.85972	2.1494	2.8459	2.8334	4.77332	4.09189	1.94996	8.98002	4.22154	5.55023	9.19566	5.83637	1.89518	6.56117	9.17068
Dynap	0.852752	0.79176	7.07604	4.5536	3.7804	0.903884	8.4149	3.11185	0.907469	9.63424	1.06491	1.0061	10.5512	5.998	0.996599	1.19647
A2m	11.3568	9.58793	4.54356	4.72012	6.6642	4.88434	3.95718	4.41681	10.1541	7.08945	10.1194	10.9369	7.76169	5.5697	6.32508	16.589
Tmem229a	11.2915	10.0431	4.59822	4.84784	5.201	3.78704	4.81238	4.03116	10.8498	5.65586	6.22997	10.3448	6.37232	5.56614	11.2192	4.88707
4922502B01Rik	6.14426	6.77661	0.975171	1.08391	1.0566	0.675941	1.04367	1.5183	8.76918	1.51491	2.31042	7.93675	0.775272	3.7663	8.10619	0.961343
Car14	9.96919	8.87442	4.04479	3.43762	5.74446	6.16469	3.18799	3.01483	10.1766	8.63235	4.65709	11.5947	7.54789	3.51917	8.92229	12.6472
Map2	13.6892	13.975	6.63379	10.2412	7.36005	6.32254	7.23401	6.31824	12.9724	7.9744	8.99106	12.5302	9.16908	7.40256	12.7287	10.1353
Tmprss11b	1.70207	1.00607	1.40838	3.16266	9.17438	1.11281	9.1585	4.00426	3.00945	6.32096	8.30666	3.25766	4.5684	7.61011	1.20161	1.39459
Mab21l2	8.22963	6.99675	2.30699	1.85686	8.46816	4.84121	4.99378	2.11579	9.21838	5.63023	9.06528	8.21557	2.13559	7.51782	6.21689	3.21391
Hoxd3	8.25654	9.28571	4.64354	1.80154	7.51187	3.46022	1.87123	1.5993	6.37524	2.5586	2.54523	6.27633	8.06762	3.17837	7.86782	1.79317
Ccdc190	9.08232	6.83081	1.78266	1.28753	1.85948	3.44287	1.84722	1.57676	6.97198	4.80986	4.53585	7.6285	6.81706	2.46975	7.4018	7.56017
Nsg2	12.863	12.7475	5.11389	3.91916	7.03492	5.53314	4.07657	3.83903	10.8649	5.87426	7.40886	10.5766	6.34023	6.93513	9.89013	13.5112
St6gal2	8.79207	8.75271	2.40282	3.012	2.93657	1.49619	2.48769	3.98334	9.35775	3.65241	4.05714	7.66388	2.55184	3.78165	8.01884	2.38582
Rph3a	11.6708	10.3601	2.22106	4.37964	4.75013	2.79003	3.55824	2.53603	10.1955	4.7589	4.97034	10.0535	4.72457	3.06411	7.57686	2.78154
Apol7a	2.994	4.06883	10.1867	8.82223	9.06541	6.10186	10.6481	9.15676	4.69213	7.41438	9.71001	3.42822	6.0922	9.08946	2.72335	2.87031
Cfap44	7.85857	7.0971	2.36714	1.68384	3.23202	1.39644	1.75469	1.4687	8.02287	5.2709	4.18988	6.95599	3.69093	2.00852	7.2021	10.5523
Nptx1	12.1355	11.9369	16.0562	12.8348	16.5026	9.48391	15.1997	10.2349	10.9944	15.9499	16.571	9.83922	17.5267	15.4404	9.3018	13.1523
A830011K09Rik	5.42903	9.30442	1.69415	0.238423	0.899266	0.507169	0.886073	0.585512	7.70529	0.333667	0.732507	6.66081	1.91421	0.519262	9.86961	1.67537
Disp3	10.0683	10.1534	3.46591	6.88202	5.06504	5.72298	4.4609	4.20157	10.6245	5.55153	5.53793	10.1053	7.90353	3.9857	12.4544	5.23028
Adamts19	9.41669	9.71021	2.50319	3.98714	1.94421	2.14362	5.60495	2.61199	8.15318	6.23268	1.98716	10.3027	2.64391	3.2157	7.38301	1.85469
Rag1	6.47211	5.1548	0.839494	0.315718	1.80807	5.81695	0.904265	1.41329	6.9706	-0.0940474	0.796747	7.70831	0.650608	1.79541	6.42918	0.826421
Mlc1	11.6108	7.89881	2.94064	1.93264	4.09931	2.6053	3.67126	2.20031	8.4854	6.86368	8.61856	7.9619	7.40296	2.94234	6.60418	9.07924
Gm12602	1.90907	1.86118	8.19094	8.27245	7.24642	2.77876	7.74495	4.5938	1.8966	8.59753	6.23934	3.16761	8.34903	8.75668	3.15513	5.3269
Jakmip2	9.77707	9.95847	3.27065	6.16547	6.47871	2.57274	4.46379	2.62685	9.38238	6.07589	5.2647	8.85319	6.16314	3.96055	9.7603	10.0684
Rec8	8.322	7.86171	3.26861	2.99084	3.37526	3.51328	3.86476	2.14833	8.94411	5.80035	3.18106	9.32592	5.22282	4.29827	11.8844	9.68072
5033428I22Rik	7.05241	7.15711	8.06355	1.70833	4.74005	2.01087	1.76994	2.10189	9.4028	3.57028	6.01918	8.52214	2.13087	1.43468	7.00209	1.69072
A230057D06Rik	9.10316	9.63377	2.96579	7.2733	5.64238	4.75809	2.49217	3.49821	9.25375	4.40899	3.51806	8.52175	7.26419	2.19627	8.96954	5.28727
Hoxa7	2.25844	1.24279	7.42506	1.98866	4.66862	1.33856	5.90579	2.02607	5.00276	7.42547	3.50651	7.03943	8.0731	3.04822	7.48307	1.5969
Elavl4	11.7185	11.8512	3.60177	5.62012	6.49366	4.18352	5.34282	4.01006	10.8192	5.7247	5.83167	10.0798	6.69472	5.23878	11.9647	4.8897
Kcnn2	10.0786	10.1334	2.1983	3.77038	3.77862	3.91531	2.25902	3.3354	9.33264	4.65875	4.86039	10.1948	3.70497	3.8258	8.70902	4.13052
Tekt1	7.59162	7.64687	1.91898	1.89674	2.65186	6.45896	3.79707	1.70963	7.6433	3.42287	3.80137	8.09982	3.54706	2.20598	8.44639	10.1778
Insm1	8.38992	9.61682	2.62917	1.99121	4.72566	4.09409	4.29422	1.81617	8.36484	3.18703	3.79917	8.76679	4.54963	5.16509	8.83952	3.29944
Gjb3	3.29721	4.87681	4.40854	8.73209	9.62001	5.01448	10.5524	9.04759	3.12515	7.66553	9.89091	3.67969	7.11466	7.28939	2.92654	3.72386
Alx1	3.81718	5.87951	3.5296	8.5493	8.72669	12.5691	11.1632	10.2809	2.77252	8.90501	6.65952	3.72151	4.46167	3.18602	2.53099	6.3323
Cux2	10.2253	9.95414	3.75189	5.8989	5.12999	7.95756	3.51795	4.17982	9.534	5.61207	4.53761	9.57184	6.4463	4.09464	9.22774	10.2992
Gpr165	8.0423	7.64116	1.3645	1.79673	3.82544	1.08527	1.42985	1.15461	6.52986	3.19157	1.59042	6.97724	3.36351	4.06666	8.04443	3.33556
Dll3	7.87645	8.6656	3.15033	2.89725	1.88504	2.94659	4.58055	1.64445	8.44251	4.04723	4.21418	8.00158	2.57797	3.31174	10.0913	1.80589
Capg	9.21351	8.71973	14.5863	14.1985	13.9771	10.1291	14.3683	14.83	8.70595	14.3763	13.9295	8.96321	14.0134	14	8.64794	11.1799
Fam181a	6.56491	8.02499	0.576724	0.0470703	0.653391	0.292766	0.641237	0.364676	6.07287	0.57841	1.75913	6.33065	2.38027	0.303859	5.4397	0.563677
Shisa9	10.5907	10.5582	4.51244	5.46953	5.26177	10.8153	5.06707	5.79571	10.1926	5.67479	5.7401	11.0393	5.17682	6.89326	8.45683	5.03819
Stmn3	12.0858	11.5177	3.01396	2.91355	6.35041	3.6047	3.73209	3.08973	9.32864	6.27938	6.12305	8.32546	5.9448	2.69461	9.09099	3.61951
Gjb5	1.0617	1.6162	4.26755	7.45603	6.67993	4.74456	6.55364	8.20102	1.89969	2.97185	8.17005	1.8727	1.19824	4.83814	1.19014	1.37263
Camk1g	8.40609	8.7271	2.42802	3.52918	4.6846	4.18557	1.83415	1.56156	8.61949	2.702	3.10321	7.70518	4.65979	1.50398	7.64299	4.60049
Megf11	9.70411	10.5215	4.67216	4.85376	8.14345	5.82891	4.89205	5.52404	11.8936	5.61872	4.59075	10.5158	9.2303	4.63905	12.8065	9.40614
Tnfrsf19	11.6303	11.9209	4.63127	5.69142	6.50795	10.8362	5.71113	4.94059	11.3749	7.03862	8.1003	12.0899	6.29507	7.20244	11.0606	11.1059
Rmst	7.90707	8.69465	1.70516	1.20845	5.60523	6.51951	1.76969	1.49905	7.3979	1.89335	2.86375	6.60338	4.50732	1.44166	6.65536	7.12176
3300005D01Rik	2.88095	2.07964	9.26994	7.75201	7.71278	3.38339	7.98091	8.17901	2.52671	7.10112	6.82507	3.06192	9.38781	9.4311	2.23726	4.48341
Gabrq	8.42405	10.3861	1.70767	2.53388	1.7881	1.41875	2.47069	6.11401	8.24716	2.81184	3.07282	7.13461	3.42756	6.26552	7.84517	1.69408
Neurog2	8.17895	8.58615	0.811578	0.942641	0.894168	0.505511	0.881074	0.583082	5.49688	1.82203	0.734936	6.65578	0.607575	2.12352	9.19638	0.797523
Gchfr	5.60137	6.71854	12.3793	10.6522	11.0334	5.57708	11.5811	8.36116	6.03295	10.3175	8.80155	6.00219	11.0264	11.6417	4.93823	7.56672
Pcdh8	10.3838	11.2437	4.04927	4.8605	3.77327	5.23374	3.75624	5.03055	9.36307	4.11568	5.22832	9.01206	4.03956	5.01579	9.14683	3.40005
S100a5	4.25119	4.3587	9.4062	9.13191	7.03137	4.41773	9.37457	10.6163	5.88791	8.71618	9.6229	3.88606	7.72303	11.4964	3.05397	5.86483
Tubb2b	13.3821	14.5461	8.36134	10.7189	8.98804	6.9722	10.6825	8.05577	13.8192	9.00499	10.9955	13.7107	10.5682	8.29442	13.3001	7.63882
Sstr2	8.45828	9.27355	4.02332	2.47673	5.45632	8.05317	2.28205	3.53329	8.04933	2.84816	6.8159	7.72412	2.04573	5.21656	9.49959	3.15133
Slc6a11	13.8693	8.89211	1.94153	2.23815	2.02273	3.26268	2.66279	1.72335	8.99209	5.41898	5.55534	9.16345	5.48784	2.22215	6.64428	3.87152
Clec4e	2.20118	2.1572	8.10738	7.95173	8.73259	5.26821	8.65153	6.53511	2.40663	7.37193	6.40803	3.35919	8.07988	8.36639	2.30897	7.21752
Fosl1	4.61125	5.08178	9.75627	9.23793	10.1942	5.33584	10.261	9.42726	4.01433	10.9276	9.64137	4.44483	10.4493	10.8491	5.30243	7.54201
Mmp1a	0.865051	0.801324	1.23879	8.37792	4.89862	0.918461	7.23523	1.72596	0.352865	5.51668	1.74946	1.75896	15.9355	2.66349	1.01528	9.54218
Dbx1	9.1824	8.29388	3.30893	5.93628	1.32766	3.61226	2.59112	1.02727	7.80102	1.08582	0.568463	6.55617	1.05053	1.64937	6.0084	1.23324
Arsj	6.39025	3.79803	3.4684	8.74346	9.20197	3.53239	5.15183	7.04841	4.63214	10.2815	9.33439	3.4689	9.2796	5.93416	3.95961	5.83599
Lrrn4cl	7.30718	7.39449	12.1095	13.1009	11.0633	7.84725	13.351	11.886	7.10202	12.8995	10.0114	6.91354	11.9934	13.3472	6.60495	10.1536
Kirrel2	7.39141	7.87568	0.818367	0.267268	0.898633	2.36969	0.885898	3.53661	5.7705	0.741737	0.114262	8.51639	0.620756	0.533809	5.59827	2.55066
Sall4	6.45913	8.13563	7.53603	1.56912	4.844	4.24137	3.34398	1.32397	7.64008	0.674909	1.72689	5.76295	1.34563	5.01889	6.55685	1.5169
Myh1	3.04877	3.11576	9.26655	7.70108	9.06861	7.62297	2.92937	2.12737	2.79181	1.20735	2.4946	4.12825	4.55405	10.9517	3.70595	1.72349
Grm3	8.49495	8.31657	1.71151	4.86559	1.78854	4.45258	1.77624	2.79163	7.42366	3.29738	4.21319	7.9317	3.05769	1.44758	7.57155	4.64004
Gsg1l	9.79672	9.82266	7.5055	4.40096	4.18026	8.90013	5.10745	3.9338	11.0284	3.62001	6.12604	10.8366	4.10387	4.98275	7.36433	4.21975
Grik1	9.53564	12.1749	3.16007	6.55357	4.63237	5.90326	6.40396	5.45939	9.87769	7.48688	4.48679	11.2217	4.7356	5.14261	10.2371	4.49998
Dcc	9.55514	10.609	4.05982	3.89392	5.44215	3.28596	4.00242	3.39221	8.7028	3.78098	4.21872	8.62573	3.60395	4.25273	10.3836	3.46933
Sp9	8.71455	10.0834	2.4732	2.90458	4.77788	3.98072	3.44684	2.28312	8.62652	6.7422	4.1097	10.4877	8.67013	3.8838	11.3245	4.52614
Lif	7.50325	7.5951	7.17277	11.0075	13.3967	8.81671	13.562	10.5816	7.29416	12.4949	12.814	8.25778	12.4694	12.3013	6.22334	9.23839
Slc2a12	10.3819	10.7925	4.99756	6.14349	7.20973	5.66331	6.05824	5.95577	11.7027	7.5522	6.55678	11.9784	6.28828	6.77764	12.2053	13.2026
Sox21	8.90283	10.1383	2.98292	1.94318	2.04116	2.58484	4.13773	1.76814	9.12943	3.7428	5.5189	10.5271	3.7098	6.99169	5.80054	2.56376
Hoxa3	3.21031	4.3755	9.18866	2.51756	4.99191	2.82372	8.07899	2.57627	7.98021	8.30839	3.40915	8.38868	7.90653	2.83796	7.62634	5.39693
Shc3	7.15477	8.22035	2.4726	2.92729	1.93612	2.13609	2.55425	1.70043	8.85429	3.47719	4.26929	8.51722	4.51044	2.9939	10.1955	5.53432
Scn3a	10.9137	11.5564	4.57017	6.13846	5.82163	4.32136	6.32029	8.36657	11.3995	7.21255	5.35561	10.8682	5.22952	5.67735	9.98264	5.09265
Hpse2	5.56932	6.02101	0.80594	1.69986	0.882807	2.34801	0.870604	0.594697	7.66059	0.404215	0.769342	7.16659	1.41816	3.05273	6.77446	0.792886
Usp29	10.2676	10.6813	2.85888	1.75698	3.28907	2.0652	2.52312	1.55405	7.63727	3.6513	4.33327	5.51006	4.7389	2.07938	7.4906	7.21798
Actl6b	9.53594	9.69895	1.49777	2.57698	3.58613	1.83778	2.307	1.2762	7.84365	3.2792	3.954	6.82092	4.17057	1.21376	7.45134	2.2005
Lrrtm2	10.6086	10.0953	3.47723	4.83273	3.82079	1.99974	2.31775	3.16996	8.45757	4.50384	4.77431	8.20609	4.60622	2.49343	7.70728	9.66672
Mira	2.78192	1.82712	7.61484	2.0064	4.89097	1.36166	5.99336	2.44171	5.44642	7.53789	2.42648	7.06857	8.0103	2.35687	7.32907	1.61963
Acta1	5.61849	4.67457	9.82586	9.48271	8.59424	2.61297	9.18739	5.5534	4.50353	6.92883	4.21119	2.72252	4.61948	11.5975	2.22198	2.93238
Slc4a10	11.6904	10.6461	3.89056	5.1764	7.7593	3.76694	6.47669	3.37921	9.40359	9.74696	5.8627	6.30181	4.82097	4.09397	7.74928	15.5741
Klf14	6.01693	7.15265	11.532	2.07481	6.74514	12.1937	8.60832	2.32238	6.24504	4.14167	11.2514	7.56549	3.13547	2.27177	4.51065	2.49791
Medag	9.90812	7.73336	14.1257	11.9035	9.88581	12.1851	7.84316	14.1618	7.47182	9.1662	13.9402	6.14042	7.79131	14.2847	6.65421	7.88893
Far2	9.10849	7.18542	1.37294	2.30757	1.45247	1.73886	1.43981	1.15691	6.36768	3.46488	4.54938	3.83804	1.86304	7.78919	6.92471	3.82012
Syndig1l	7.91318	6.32344	1.75371	0.405263	0.989356	1.82667	0.977371	0.70761	5.86494	1.76828	3.3598	6.02516	3.24302	1.39026	5.81266	0.90114
Mmp9	7.21906	7.17815	13.7502	13.1194	9.52464	9.77491	10.1465	18.4433	6.95115	8.82316	12.1532	7.66779	10.6918	14.8311	5.96914	7.88068
Klk7	1.39609	0.616051	6.93838	2.09081	3.11296	0.727358	9.06144	0.803931	0.189497	5.03722	7.03951	0.828688	5.21899	9.38723	0.819275	2.33527
Crct1	1.14989	1.07229	5.29251	1.88568	2.90596	0.422893	6.26556	0.495527	-0.0905693	6.44803	5.51682	0.518979	3.16072	8.10999	0.510064	0.696886
Mmp10	2.2234	1.64803	2.64082	10.241	6.83531	3.46346	6.99202	2.73911	1.68325	10.1982	4.62307	4.18874	11.6009	8.49706	1.83069	5.4097
Plac1	3.24911	3.65086	9.8185	9.09161	7.5907	2.77636	8.59681	6.33447	2.96069	9.2239	8.10379	3.63565	4.94358	8.16729	2.41839	8.29052
Ecm1	10.0433	10.0986	13.8729	13.6315	15.4788	11.0472	15.7636	14.7022	10.2906	17.2434	15.2841	10.3798	16.7418	14.3547	10.547	12.7194
Bcan	12.4557	9.80357	5.09794	4.323	5.21711	5.22031	4.89806	4.12003	13.4147	7.26861	7.83151	11.8643	7.12464	3.44565	10.0889	6.35246
1700063D05Rik	5.60635	2.52931	2.57539	0.839829	9.862	2.14814	8.8398	1.1488	4.23737	7.70095	9.23424	5.26098	1.17182	1.08769	1.84382	1.354
Daw1	5.8272	4.97475	1.08571	2.12038	1.16439	0.79866	1.15188	0.870709	7.31153	2.09681	2.88743	6.34302	2.67434	0.809746	6.84734	8.49752
Pou3f3	10.6268	10.841	3.57421	4.13357	3.65399	4.85406	5.85396	7.91139	11.1307	5.48408	6.61807	11.5605	4.71103	9.30711	8.42066	5.3507
Bmpr1b	10.0028	10.6062	4.25815	7.96827	4.79647	2.92494	3.91676	5.01031	9.76585	5.94125	6.3811	9.79839	7.52939	5.26575	10.3424	8.3729
Plg	5.05132	5.73517	0.64655	0.106911	0.7246	2.26216	2.85526	0.430634	8.01231	0.245237	-0.0439739	7.3023	0.45377	0.368685	5.88135	2.72181
Shisa3	7.83765	8.8759	1.99329	2.52254	7.67976	3.27405	5.00361	2.33538	11.0568	3.04449	2.09349	10.9269	3.85057	3.58713	6.08688	3.27804
Pbp2	1.0848	1.02889	7.73712	6.28636	5.60981	1.77614	9.28121	6.1909	1.46532	4.58221	6.22656	1.22663	3.53323	5.48097	1.21779	2.91029
Cntn1	12.638	11.7554	4.5885	5.0005	7.08693	4.37668	4.67078	4.68704	10.7371	7.42122	7.30255	8.94983	7.29641	5.51921	9.37221	13.7869
Arx	6.86908	8.52193	2.92366	6.62814	3.95662	1.60175	3.56572	1.66939	9.14655	5.94439	5.20189	8.41377	2.2739	1.6121	8.32015	2.4976
Edar	6.36884	8.20481	1.71445	2.53668	2.48238	7.59982	2.8983	1.51022	8.28025	2.81144	2.31486	7.52793	2.82593	2.92803	7.24025	6.37354
Ccl8	3.91027	4.4261	10.4943	9.64698	7.97246	11.3654	8.44638	5.232	4.70948	9.75678	8.65387	4.94922	8.86053	10.5932	3.86591	7.44008
Gabrg2	10.4338	9.89468	1.46885	1.86403	3.91056	1.81086	1.53845	1.24364	8.2885	4.43249	4.57006	5.92874	3.12164	1.18001	7.43217	1.45484
Syt16	9.13095	9.80209	3.02303	5.63177	2.72575	3.2933	3.11524	7.95138	7.84691	3.1848	4.62895	6.52767	3.86238	2.64608	7.96273	2.00858
Zfp663	4.7634	5.90555	0.168579	-0.285249	0.234381	-0.0752539	0.223955	-0.0135497	6.2695	0.331332	-0.410533	4.9189	0.00595477	-0.0657397	4.74033	0.157375
Fam19a4	8.15592	5.69039	1.48755	1.88413	2.31484	1.19368	1.55585	8.24444	9.83113	4.33862	4.16139	8.05959	1.2904	1.20496	5.72206	3.60245
Lgals1	11.3245	11.3056	16.0994	15.6597	15.9633	12.4778	16.4691	15.5329	10.7445	16.0759	16.5094	11.1377	15.8325	16.1875	10.7833	13.5635
Aldh1a3	6.31376	6.34676	9.34054	10.5525	11.7095	11.9139	13.3084	10.4959	6.51515	11.8658	11.9465	7.30652	8.30019	8.94906	4.93253	7.15102
Vsig4	1.81673	0.646012	5.58927	4.08409	5.58039	4.62771	6.33498	0.80708	1.1709	3.65235	0.391791	0.828496	6.12719	7.2819	0.820348	0.9927
Klhdc8a	10.0709	9.64123	13.0934	12.5648	12.5668	6.75067	13.0123	12.9428	7.94703	11.9677	9.10344	7.00664	12.6419	12.7022	7.7669	6.39812
Six3	9.26485	9.09438	4.96553	7.02744	4.66421	4.77863	4.1146	2.75916	4.22281	8.79983	4.05141	4.12226	9.70138	3.242	9.88164	5.30679
Adcyap1r1	12.4394	11.4432	6.46808	4.95138	7.83636	5.07448	6.1687	4.44707	12.1637	5.88403	6.76704	12.7785	6.57609	7.26341	10.6482	7.22775
Pdlim3	9.75484	11.2718	7.5153	6.73061	5.99903	3.68201	5.30544	4.72974	11.5403	5.98891	5.85364	12.968	5.007	8.68783	12.6062	5.41239
1500015O10Rik	9.93861	9.55717	4.98703	4.61166	5.79717	5.94193	3.73552	5.21545	10.2996	3.34209	5.71832	10.8165	5.53506	7.62123	9.89005	15.1878
Nkd1	9.96432	10.3102	5.07928	4.50419	5.74142	10.1621	5.41473	3.7414	10.1127	5.50913	6.47678	11.8246	5.30462	5.85467	10.8567	6.53472
Dynlrb2	6.44085	5.84055	1.40242	3.96424	1.48281	4.32422	1.47002	1.85642	6.77432	1.64884	2.42668	6.30855	3.75898	1.12244	7.12894	9.72646
Tes	7.76831	7.82515	10.3477	10.3283	11.291	13.1461	13.3777	10.0799	7.86148	12.8731	13.7152	7.81705	12.231	12.9232	8.24806	9.87098
Dok5	8.097	7.88954	2.6972	3.9277	4.08121	2.6982	2.17032	2.79374	8.49959	8.80752	4.66684	9.4722	4.76342	3.36456	7.84816	3.77107
Clvs1	10.1374	9.35607	3.19648	3.29694	4.34129	1.53783	1.88855	2.87331	7.81075	4.40592	4.62465	8.45366	4.24723	2.50054	7.39487	2.45714
Fbln2	8.71193	8.4216	14.8842	14.5725	13.3625	10.0696	10.4595	15.4141	8.84729	10.2635	13.0266	8.00174	14.5934	13.3642	8.98624	10.2924
S100a8	3.47198	2.71495	6.48495	7.86373	6.06789	8.48212	9.14607	3.44277	4.2777	8.16967	7.1597	2.92327	7.90388	10.2337	3.46183	8.22634
Drd2	6.95766	6.47231	1.91246	0.652129	2.83891	0.868166	1.19179	3.29657	6.36746	1.28724	3.62805	6.81655	5.84522	1.56237	3.54915	1.11824
Clec4a1	5.13344	4.73572	11.1028	9.44394	10.1411	10.1649	7.92049	7.44081	5.05961	9.73328	9.30879	4.71852	9.82005	9.84405	4.3259	8.93095
Mmd2	11.2447	9.18817	2.23675	1.75475	5.2058	4.21998	2.30066	2.89858	9.18087	5.46716	6.93841	9.67384	5.46146	2.47826	6.42849	5.9438
Cbs	10.4286	9.64075	4.3062	4.30948	4.84073	9.20728	5.03529	4.1739	11.9477	6.91339	6.06346	12.7303	5.14701	5.6367	9.82094	5.08994
Chmp4c	1.55021	0.838018	1.98284	1.30097	6.40668	0.936503	8.20173	4.0884	1.31695	5.82439	6.56715	1.02728	5.99345	4.27193	1.72261	6.0157
Susd5	8.02093	9.6083	3.25459	3.24543	3.37215	7.87606	1.98969	1.72612	8.61408	3.1817	3.36117	8.33556	4.28712	3.06781	6.5569	4.10822
Cdh3	7.69744	5.06109	10.9274	11.9456	4.82855	5.80726	5.50025	6.43413	8.7816	4.22731	12.0255	10.2291	6.0804	7.91619	5.81874	11.3042
Gm36582	1.13225	1.07847	7.62959	6.30525	5.98134	1.80853	8.67558	5.98688	1.18367	5.10303	6.33481	1.2693	3.76685	5.85042	2.33568	1.44261
Cd44	10.1383	10.1722	14.9306	14.6992	13.8828	11.3521	15.0552	15.0523	9.59281	13.8783	14.7427	9.51015	14.7961	15.0915	9.70492	12.2918
Dlk1	11.2503	9.78361	14.6801	15.6502	15.1993	11.9255	13.0059	15.5392	9.47538	11.4251	15.6652	9.87467	15.7778	15.9556	8.79826	11.779
Mybpc1	6.70434	9.13614	7.59634	6.42932	6.92776	1.97452	2.88291	4.15297	7.40656	2.3201	2.03526	9.26869	2.57385	9.39756	6.57328	3.84955
Nap1l5	13.3595	13.916	3.48666	3.594	6.49059	4.00591	6.17055	5.37185	10.5938	7.21413	7.12542	9.00099	7.54283	4.42305	9.88189	9.74899
B3gat2	9.0788	8.91479	2.37532	2.70555	2.91912	4.52434	1.76439	2.49463	9.99038	2.93613	4.1611	8.96721	3.69726	2.4074	6.52098	1.68289
Mgat5b	10.3428	10.3958	3.55998	5.59281	4.30335	3.43483	4.10984	3.29657	10.3857	6.52035	5.12189	8.75018	7.80058	5.76863	9.32505	5.01245
Slc9a2	5.7642	4.39935	10.4406	5.74796	10.6186	3.3865	10.7157	6.83905	6.20572	6.19559	12.1529	3.93335	9.91926	9.87792	3.46434	6.97195
Sp7	8.46308	8.35991	6.98995	6.38646	6.65393	11.8594	5.40084	9.02811	10.8565	6.34077	10.9773	12.2781	5.09246	11.1157	11.1735	5.86984
Pantr1	8.58431	8.9392	1.6186	2.25586	2.4172	2.62681	1.68654	4.5114	9.20377	1.39549	4.19042	9.38358	1.42307	5.0048	6.13908	3.29515
Gm5468	6.44045	7.34617	1.15786	2.76851	2.51505	0.894507	1.21922	0.960139	6.39075	2.6598	1.44837	6.23385	2.44333	2.92797	5.95499	3.77932
Dcx	10.2983	10.7579	1.90421	4.22167	3.37311	2.8245	1.97134	3.34645	8.32395	4.17795	4.54121	7.31569	2.96573	2.84097	9.41646	3.2338
Mobp	16.1651	4.46262	3.12786	2.39936	4.90627	2.37738	2.20537	3.31977	8.85484	8.85648	7.52865	5.78925	7.38974	1.86613	3.12217	7.70363
Cacng5	9.97741	9.38063	2.55003	1.45445	2.6504	3.3922	1.98891	3.509	9.44755	4.68322	5.27706	8.75942	4.21164	3.88583	7.07452	2.93727
Fmn2	10.9049	10.2504	3.25286	6.5429	6.80398	3.97576	5.14979	4.72811	9.7015	5.71192	6.97952	9.65491	9.16626	4.71603	10.1163	8.14846
A330076H08Rik	6.7897	6.35079	1.17505	4.44902	2.51639	2.00162	1.23467	0.983592	6.33384	1.81539	0.591109	5.75719	4.40952	0.930014	6.08913	3.35802
4933429O19Rik	4.50202	5.41175	0.379978	-0.172167	1.47965	0.086577	0.44587	0.161417	4.54171	-0.634835	-0.33036	5.23643	0.184981	0.0981471	5.75935	8.45881
Foxb2	1.38356	1.30423	1.02172	5.38874	6.14409	0.713834	6.49951	9.27964	0.164075	4.17685	3.95854	0.816725	2.38956	10.1085	0.807175	1.00752
Nppb	1.61591	1.94946	8.90284	6.49015	4.57142	2.10421	5.75709	7.99454	1.02189	6.03194	2.02258	1.10911	1.80603	9.44364	1.10012	1.29082
Slc1a2	14.657	12.4168	5.75242	6.13694	7.2017	9.39151	6.69409	5.51512	12.6753	9.30318	10.7107	11.571	8.08157	7.84374	11.937	8.48302
Lmx1a	6.90685	7.82982	2.77168	7.40259	3.20874	1.96488	2.42582	2.05797	6.94407	1.98946	0.98032	6.39966	2.49379	3.25493	6.52244	10.4559
2011-03-01	7.43286	6.76003	9.72642	8.07222	10.7457	4.42275	4.75073	10.7746	5.36393	10.1579	7.95372	5.12945	9.49436	11.0067	5.2933	4.88954
Stk33	7.39367	8.08691	1.47475	2.70586	2.28708	2.22099	1.53757	1.91238	6.60731	2.33624	1.93648	6.08867	3.66128	3.12736	7.09044	7.4177
C530008M17Rik	11.1542	11.3845	4.21469	7.66826	6.61617	6.5	5.63348	4.85989	10.931	6.82392	6.49582	10.831	7.20561	7.12104	11.4874	5.4475
Plaur	7.45895	7.3767	12.1933	12.6653	11.8918	8.33157	12.2291	11.7368	7.34294	11.5868	12.1748	7.45456	11.3284	12.5601	7.65636	10.2557
Pnpla3	9.43198	8.94796	6.60424	3.58334	3.82392	6.23265	2.68107	4.05456	8.70389	5.18884	3.78542	7.76777	5.50404	5.56647	8.6867	8.52956
Ddc	8.20299	6.09787	11.3572	4.4451	10.023	9.21685	12.3218	4.2688	5.53489	9.71385	13.1306	5.48146	4.1521	4.43091	6.57693	6.05533
Tlx2	2.11642	2.40106	2.54143	10.7917	6.23246	3.23123	6.34531	8.52651	1.56215	8.74113	3.90082	1.71121	10.7181	4.95538	1.70242	6.08051
Hrh3	9.67462	6.26419	1.14617	1.22029	1.22825	5.97926	1.21521	0.921271	5.71234	2.31787	4.37451	7.00494	3.11085	0.857312	5.01842	2.40633
Gstm7	8.83497	9.14068	4.07438	4.81467	4.48304	6.28111	2.63695	3.15687	9.18221	6.32873	4.4479	9.22791	4.61986	3.6709	9.14435	8.28328
Hoxa6	0.743845	0.696436	5.59188	1.17638	3.41325	0.783954	4.68777	0.845108	4.3039	6.73247	2.30474	5.83518	5.61815	0.793329	5.31747	1.01872
Lamp5	8.55458	8.82019	1.91189	6.94847	2.64742	5.99847	1.978	2.65287	7.9747	3.95758	4.71293	10.4814	2.96852	4.21943	5.3666	1.89863
Lrrc4b	10.9082	10.8896	3.28158	5.09606	6.76676	3.26045	5.17348	3.05491	9.20832	5.50151	6.00287	9.37317	8.44195	3.67633	9.67707	5.04299
Adgrv1	10.8802	12.2227	5.30975	6.33386	7.28087	7.0704	6.84579	6.26585	12.19	7.252	6.86846	12.792	6.49748	6.59861	11.8369	10.2206
Btn1a1	5.79785	5.92844	12.6674	10.9791	10.7201	10.6118	10.6054	9.47297	6.14832	10.2588	14.5712	5.46333	9.65043	8.53715	5.75069	6.84826
Lrrc7	9.2092	7.94579	1.97195	6.27245	5.4335	1.70809	2.03496	3.66943	7.59508	4.84504	3.86826	6.84792	6.80096	2.2533	8.21393	2.57246
Ccl2	6.65223	6.37173	12.0067	12.4021	10.8714	10.0198	8.66409	12.3259	6.67593	11.3963	12.7792	7.20197	11.4804	10.2938	6.49648	11.0048
Trim9	11.6844	10.8354	3.59671	5.20443	4.8437	5.72425	3.34498	3.33438	9.95494	5.97313	6.77247	10.4683	6.37521	2.9792	8.77714	5.51512
Zfp385c	7.01508	3.86078	9.942	8.16403	6.81437	3.28998	9.77503	9.81967	5.7928	4.04226	4.04895	3.78308	3.41592	9.65267	4.04324	4.91222
Gm14204	6.91286	7.8491	0.604757	0.0932286	0.680242	0.327601	0.668262	0.397321	6.20365	1.91295	2.33664	5.3302	1.76378	0.33833	4.99854	0.591932
Lhx1	6.1712	8.80615	4.73168	0.442675	1.0671	0.693379	1.05439	0.767342	6.67437	2.45891	1.58459	5.37199	2.36087	2.69313	7.23769	0.97346
Mill1	2.37035	0.919747	1.3376	6.64489	8.02179	12.0258	2.66742	5.2588	1.37476	2.85753	6.86201	3.94961	3.3865	5.65094	1.12342	1.32335
Dlx5	6.28226	8.8857	5.39373	8.74765	8.86763	3.75262	2.36434	2.11584	8.01068	2.73073	3.72376	7.77049	8.74762	5.37323	4.53454	3.48447
Tcf24	5.80178	4.26327	13.1593	9.77142	8.61297	4.60203	7.40811	11.8599	6.03361	10.9111	7.99696	5.26257	5.61523	11.6343	5.18788	7.25191
Cdh22	9.42698	10.168	3.40677	8.45663	4.13901	6.35167	4.52869	5.10067	11.4879	7.0905	6.22766	10.9291	8.66302	5.06691	11.4173	7.35418
Mmp13	3.27197	3.85566	8.70148	6.99733	11.0407	10.3879	8.69366	5.72205	4.19644	6.22178	5.92882	3.65975	9.40563	8.55445	4.12651	6.39458
Hecw1	10.1046	9.82364	7.69477	3.67868	5.85212	4.50498	3.43852	8.59639	8.57715	4.66419	4.03908	7.22106	5.05258	10.0943	10.3234	3.90389
Nxph1	9.81641	10.1515	3.56717	3.63847	4.90577	7.27985	4.22637	4.33031	9.53125	3.84729	4.39058	8.95088	3.82641	4.38688	8.15118	2.93167
Gzmc	1.09408	1.03622	6.03036	5.65165	8.60388	2.74462	5.06232	4.73113	1.13165	9.97808	3.79697	1.24057	4.05904	6.43708	1.23146	4.38254
Cdx2	4.00602	6.4652	1.30697	-0.253439	0.372085	0.00393164	1.3997	0.0782145	6.25651	-0.715778	-0.411208	6.06393	0.101588	0.0154204	8.12605	0.2815
Atg9b	8.04935	7.90679	10.5399	11.0438	9.75179	6.00049	9.65663	8.72452	5.91184	12.0752	12.3538	5.92299	11.3447	8.66357	5.40177	6.22107
Stxbp6	10.5079	10.8605	6.14028	6.30345	6.89767	5.96994	4.48956	5.4224	11.2264	6.40214	6.37335	11.0142	7.09567	5.69123	11.0192	8.76422
Areg	2.07583	2.00572	3.45384	7.06402	6.0126	3.35331	6.17071	8.45511	1.82179	10.0071	5.2752	2.2543	9.12901	6.57984	1.65444	3.79979
S100a9	2.71339	4.01553	8.05034	8.61894	7.18808	8.83161	9.48124	4.26938	4.73158	8.65298	7.69813	3.71076	8.09844	11.0855	2.80713	8.80962
Gpr50	7.92621	10.2238	4.54353	5.63881	5.56455	3.86668	5.78983	13.7987	9.88861	6.46904	6.39539	10.0935	5.73708	12.467	10.1222	5.11427
Ptprn2	12.2366	12.0346	4.00608	4.74469	6.12354	4.89263	5.56793	3.54405	11.5058	5.47471	7.07587	11.2666	7.49324	7.01865	9.31847	6.20871
1700012B09Rik	5.1181	2.37945	9.25483	1.85924	4.10897	1.59957	9.35586	6.97434	2.96934	8.17612	3.72141	2.94019	3.89932	8.64671	1.68083	6.80605
Mgp	10.2788	10.4064	12.5545	17.329	16.9368	15.3832	11.9282	15.2949	10.9618	10.4762	11.1312	10.894	13.2428	15.2537	9.64126	12.3432
Olig1	11.4378	6.24417	1.54702	1.00151	2.82166	1.2497	2.34848	1.32392	7.15121	5.42986	5.76383	6.38446	5.00437	1.89289	7.58027	4.16679
Emp1	10.6963	11.5263	16.9605	16.1885	15.8504	11.7817	16.3623	16.5351	10.9138	15.2559	15.3986	11.3098	15.5434	15.8614	10.0501	12.3162
Isl1	7.99844	9.33888	4.17579	8.91966	4.69545	2.91196	3.29079	10.1103	6.21384	10.3495	3.71692	4.63551	7.47284	4.24714	8.62694	6.28361
Krt8	7.51081	5.50817	13.8853	6.53684	8.80726	6.22729	13.8645	8.4082	5.44197	10.3536	13.823	5.77291	9.9424	9.15	4.3427	11.2378
Slc35f1	10.8603	10.946	5.10963	5.07183	6.39755	3.95032	4.69896	4.18203	9.52943	6.26022	7.15249	9.65175	6.24358	5.26128	10.8218	8.75118
Olig2	9.47273	7.00791	2.75746	3.9185	1.71963	1.36128	3.80389	1.43087	7.36512	4.48379	5.17057	6.95461	4.96715	1.37195	6.95187	3.29678
Chga	11.2673	10.8778	5.95075	2.44216	6.55643	5.56999	3.46454	2.77864	8.16909	5.29105	5.37756	7.29774	8.98942	3.26433	7.76716	2.49119
Grm5	10.4125	10.6762	2.57192	6.75189	6.50972	4.46651	3.7791	5.52133	9.01024	4.79298	5.90302	8.63581	4.06566	4.33073	8.96044	2.56041
Cd163	4.98181	2.17495	7.2808	5.30359	7.8633	5.59827	7.70499	2.37503	4.57841	7.05388	1.86971	2.40201	7.56637	6.24866	2.75053	5.11427
Prmt8	9.46726	8.21009	1.57144	1.03728	5.79137	5.58317	2.3633	1.3525	9.49321	3.18447	3.31527	7.21134	3.17893	1.91367	5.95894	1.55777
Myh8	5.14343	7.23046	5.91862	8.57152	3.13396	2.27667	1.60828	1.96907	4.77821	0.62505	1.38117	6.72641	3.15616	6.18773	9.465	1.52773
Spag16	6.20266	4.58119	0.99139	1.82503	1.94416	0.68238	1.06203	0.760377	5.54355	2.84163	2.57403	5.46217	2.38072	0.694403	6.21007	11.474
Slc17a6	10.9502	9.66878	1.22416	0.654742	2.94983	0.91688	1.29472	1.7091	6.914	5.21712	2.9768	5.72728	3.31383	0.928793	5.63	1.20993
Pcdhac2	8.43316	9.10633	3.81103	4.51742	4.40715	4.90403	3.41465	3.30091	8.77819	4.1736	4.6077	9.4182	5.92118	3.21915	8.75373	7.82549
Slc30a10	9.1226	8.06255	1.72386	2.71794	2.49032	5.51109	3.22083	1.51964	7.5135	2.94537	4.18666	7.74153	4.25592	2.0424	6.94633	4.22128
Osr1	5.69382	5.36587	7.02756	10.717	10.5806	7.82025	12.4759	10.3113	6.28381	11.443	8.33652	5.90413	10.3887	10.8138	4.84998	7.74056
Fam83g	3.22507	3.68224	8.59404	7.77661	6.65447	6.10128	9.60874	8.17441	3.96842	8.82438	9.37081	3.95648	5.20657	8.85055	4.31249	6.25954
Lum	8.41748	6.78057	14.0606	12.2751	11.1747	12.6326	14.555	6.62125	7.9806	11.7726	13.7276	7.83583	7.72932	10.4855	8.43192	11.4798
Sall3	8.14248	9.82158	2.4155	2.89125	2.95156	2.71468	2.5015	1.54072	8.2779	5.46679	4.99859	9.00722	3.44802	2.446	6.72512	2.81902
Tnik	11.7453	12.1952	6.44539	8.24681	7.14969	6.2819	7.43098	6.46361	12.1808	8.22906	8.41099	11.8767	7.71568	8.37293	12.3776	9.57596
Ncald	12.071	11.5171	6.00249	4.97368	6.39511	6.0281	4.37186	8.65191	10.6526	6.44996	6.86466	10.9261	5.88697	6.29811	9.64357	10.3655
Xlr3c	3.26322	4.80375	0.461894	1.1482	0.526301	5.10485	0.51607	0.285653	6.0522	-0.297008	0.547006	5.22099	0.304383	0.235714	4.9038	0.450967
Snap91	12.1497	11.3977	3.58852	5.16066	5.93228	3.31456	5.35747	3.63844	9.50533	6.41347	6.80303	7.70634	7.81562	4.67913	9.43717	11.8955
Fam92b	5.16831	5.24832	0.760753	1.89101	0.82861	0.514437	0.817817	0.576015	5.57893	0.782749	0.780659	5.53834	2.16951	0.523898	4.66685	6.46988
Slc38a5	6.98615	5.94424	1.54235	1.05133	2.79148	1.88123	2.32738	1.3388	7.29272	5.34971	7.51558	5.87186	3.80304	1.28205	8.07458	4.74038
Atcay	11.3378	11.1906	3.02769	3.85764	5.17177	3.43021	3.71423	3.10125	8.96783	5.43955	5.66264	7.98325	5.48651	4.09156	9.76162	4.14806
Sez6l	11.8193	11.4476	2.68361	4.06351	4.78289	6.08328	3.24836	3.67018	9.77337	5.71277	6.66778	8.84691	6.62035	4.12002	8.40163	4.52881
Plppr3	11.0934	11.8448	6.51202	7.54274	7.06774	7.78503	5.67554	5.45888	11.3434	7.07989	6.83361	11.0958	7.8722	6.74652	11.2738	6.46149
Cldn19	8.21569	5.60122	1.3097	0.777203	5.92587	3.03145	1.3768	1.09259	8.13281	0.830519	2.92843	8.59132	1.81246	3.74729	5.71201	3.49497
Pknox2	9.7843	10.4714	4.59936	9.21632	6.86496	6.08203	4.30334	5.43825	10.262	5.78321	5.86653	10.2439	7.79335	6.77334	10.914	10.3045
Ephb2	11.2006	12.5833	6.36699	10.0388	8.59097	8.2566	5.61357	6.68354	13.0389	6.78603	9.48077	11.9058	8.26988	8.08782	12.4167	7.03779
Hoxa2	3.03854	2.59874	8.25094	1.0064	3.54076	1.22469	5.56955	1.29102	6.73527	6.38487	1.70271	6.8372	5.87374	1.23486	5.33137	5.23923
Cdh10	10.4137	9.95852	5.55117	5.52871	6.0567	5.6539	5.71266	6.25747	10.6244	7.61389	5.97191	10.3523	5.29706	4.66712	10.2342	6.86071
Epha4	11.542	10.8994	6.99489	6.04575	6.3495	5.94068	4.31621	7.92823	10.6742	6.32004	8.02483	11.0021	7.4247	7.48868	10.9502	9.97455
Otx1	9.53068	8.76688	3.381	4.45488	4.40966	10.2214	6.70402	4.35798	8.759	3.1487	4.86504	10.8621	9.01805	6.55668	6.92397	6.09382
Aff3	10.3917	10.6725	5.10935	5.9915	6.04861	5.91245	4.10018	5.60159	12.0646	4.65304	5.77028	11.7386	5.87895	6.14016	8.64824	10.0172
Rimbp2	10.2743	10.1467	2.27266	4.22474	4.82656	3.82692	2.88617	3.15193	9.02662	4.00587	5.45612	8.92809	4.93128	3.44487	7.84192	4.27243
Rai2	9.01946	8.73727	3.88381	6.29929	5.28911	3.29686	3.39132	3.7896	10.6776	4.95231	4.85785	10.6289	6.55287	4.94339	11.3082	8.98325
Frrs1l	8.92518	8.77921	1.54648	1.57083	3.60032	3.16843	1.61316	1.97359	7.41518	4.19378	4.58302	6.31596	3.3264	2.29619	7.65063	2.67453
Pak7	8.78271	8.6343	1.38742	2.50562	1.46823	3.36015	2.21872	1.16769	7.39106	2.98282	3.57739	6.07705	3.2415	1.10568	8.62626	2.8971
Kng2	2.81394	0.942172	8.078	2.91589	6.30786	9.84115	3.66866	1.12564	2.82857	0.838441	2.6554	1.84475	9.15127	3.94847	1.83281	6.18414
Pnoc	7.52168	8.69359	1.34964	0.837254	2.19925	2.13546	4.46133	1.13804	6.44439	4.37981	3.82036	8.00089	1.16034	5.46754	4.33124	1.33641
Gpr37l1	11.7328	7.70776	2.43094	3.46364	6.59509	2.63639	3.41759	2.23695	8.91848	6.76844	8.27249	7.79863	6.28678	3.21604	6.77954	7.56624
Wfdc2	6.6263	6.0658	2.69266	6.52392	8.34569	6.29409	5.93968	4.2188	9.15869	2.94082	3.42366	8.75617	10.4203	6.25326	3.69786	10.8445
Sorcs3	9.41963	10.2714	2.32022	4.42124	4.20977	3.76868	4.33107	4.10819	9.37907	5.1335	5.53827	9.78948	4.56827	4.49237	8.25389	2.30798
Tmem196	8.87901	8.42923	4.81441	6.83576	3.95648	3.22312	2.24926	4.90479	8.17663	4.229	4.19867	8.29627	4.24822	3.56383	8.38687	2.74557
Chil3	3.09781	4.12078	5.80331	5.79585	7.04961	7.93412	8.59193	7.08298	3.76619	8.65532	9.99377	2.9625	5.71838	8.30817	3.25711	8.72467
Id4	11.6248	11.7845	6.16335	8.39041	6.47757	5.5731	5.48115	5.46806	11.2403	8.22246	7.83256	12.5168	8.02695	7.46058	9.48266	10.5717
Ptprz1	13.5085	13.333	5.6649	8.66607	7.21388	5.69996	8.40798	8.40832	11.7775	12.732	8.9106	12.3858	8.06848	11.989	13.1005	8.15626
Slitrk1	10.4276	9.4194	6.6909	5.3686	6.00067	6.33351	4.17477	5.61543	11.2683	5.90642	6.71933	10.7434	5.06174	5.23662	10.7314	4.07507
Cckbr	7.84849	8.12573	8.22067	10.3214	10.0916	4.25296	7.75682	10.6151	6.46851	11.4021	10.7035	3.96456	12.5486	8.16528	3.68637	4.8394
Kcnv1	7.72807	8.96332	1.83604	3.06423	2.99364	7.25671	2.55429	3.58516	8.77913	3.48298	3.79062	8.36041	3.74935	3.18538	5.50776	2.45398
Six1	5.02899	6.37487	5.30344	9.25025	10.3637	11.7956	9.22639	10.1112	5.80772	10.5545	7.79492	6.17716	12.3009	11.0596	4.15663	7.90773
Angptl7	7.32051	5.99464	11.3437	15.9406	13.065	8.98054	12.8755	8.60465	7.85823	11.4202	7.50436	7.1116	17.0015	9.30547	6.08309	8.48814
1700042O10Rik	0.409335	1.07388	6.30884	0.901662	4.72675	4.72237	6.10813	0.510898	0.0428869	5.22403	5.539	1.32405	0.530406	1.21813	0.523243	1.54979
Brinp2	9.92052	9.22184	2.47491	3.18737	1.91021	5.18872	2.55956	1.63537	7.73501	3.9599	4.66669	7.6216	4.16002	3.19187	7.26079	3.41311
Gzme	0.399547	0.339912	5.20133	3.84729	6.20054	0.449398	5.39749	4.71129	-0.0841432	8.80437	2.17636	0.548664	1.86472	4.10702	0.539459	1.61938
Kcnk2	9.64018	9.56958	3.77153	7.98609	7.26085	4.71562	3.84969	4.06355	9.48134	4.2937	5.97054	10.2416	6.62169	8.19182	8.74021	5.74248
Tenm3	12.4664	13.8066	7.23939	9.09789	9.40289	14.0558	7.59482	13.2294	12.612	11.8278	8.48146	13.6303	13.5447	8.70034	13.0512	11.5969
Nnat	12.5032	13.2621	7.51053	11.0893	8.98867	5.98607	11.3103	6.1992	13.7629	12.3064	11.6288	12.9216	8.22636	5.66801	12.0264	9.98233
Lgi1	10.0559	9.42504	2.28241	3.66791	4.57786	3.62008	3.82378	3.40413	8.0552	4.42556	5.05488	7.87126	4.02239	2.51832	7.93336	11.0542
Dpep1	4.30349	2.42606	6.18474	3.89224	7.00738	6.36074	4.88312	2.2927	2.81759	4.18916	7.7192	1.75466	8.0214	7.07346	1.7466	9.4022
Pla2r1	6.05302	4.71357	10.48	5.41113	7.16619	5.42584	9.86072	9.68112	5.29011	9.53747	11.5061	5.13347	5.57936	10.228	5.56576	7.80385
2900092D14Rik	9.15692	9.56809	2.06812	1.58077	2.14503	3.48506	4.1973	5.81288	9.77247	3.42121	4.80609	9.56916	3.07481	7.0449	6.44065	3.33618
Tmprss11a	5.36583	2.96503	1.20653	0.634385	4.06823	0.897517	7.41575	0.975241	2.57875	5.72096	3.27607	1.73241	4.51123	7.64462	0.99083	11.9184
Rnf165	9.65273	10.0486	9.20875	4.66247	4.95987	3.65534	4.28744	7.98651	8.84401	3.98567	5.44231	8.44436	4.5491	8.62915	10.1894	5.78625
Ccdc184	9.17303	9.90553	4.2747	4.04018	3.77811	3.23464	3.52982	3.92461	8.17579	5.36563	3.78423	8.14466	5.60236	4.42164	8.06111	2.76303
Kif21a	13.0639	13.2383	6.62327	8.82414	8.69743	7.42599	10.1876	7.34128	13.3351	9.06106	9.23167	13.1717	8.8973	9.39611	13.6905	11.3879
C6	2.38562	1.95749	6.26485	5.26764	7.15491	7.24449	8.00351	2.1666	2.19753	5.40611	4.08423	1.60487	7.29777	5.81999	1.59694	5.46784
Fetub	4.18216	2.79161	7.61053	3.26584	4.78426	10.7239	1.8339	1.54968	5.59359	3.71095	1.89856	4.14145	8.86867	8.05502	1.56412	6.60901
Nlrp12	2.30468	3.1904	6.60092	5.77182	1.34414	2.07412	6.52302	1.07191	1.04927	7.46706	4.20508	1.78023	2.2081	6.72239	1.08514	5.34236
Draxin	9.64892	10.4792	4.84506	6.47853	5.55697	5.25796	6.01138	5.37255	9.97794	8.32837	4.80438	9.63192	8.43051	6.1224	14.1624	5.27497
Ccl9	7.1199	6.34281	12.641	10.742	11.8965	11.1375	10.8098	14.2629	6.62864	10.8819	10.2129	6.72506	10.7351	11.8197	6.22156	10.227
Gm973	8.27369	8.35159	2.25027	2.91546	4.63782	5.40662	3.27144	2.56078	7.82356	3.72056	4.77422	8.06942	5.14756	5.1111	7.15845	9.2517
Penk	9.5269	8.73688	7.24643	13.5262	15.2698	7.14996	12.4344	8.47384	8.74227	13.8624	12.8293	9.49421	10.7932	11.9594	6.89221	7.63123
Camk2n1	12.9825	12.5394	8.36604	9.15138	9.01896	8.29177	9.39289	6.87061	13.2663	8.34492	8.47187	12.8831	9.57978	7.9899	12.9088	11.4887
Dab1	10.378	9.85978	2.56816	4.96898	4.59819	5.61106	3.76703	4.01932	9.01533	4.66608	5.85314	8.67741	5.26355	4.89079	10.0523	4.19742
Ntm	11.3022	10.7732	3.92107	6.16495	5.1642	4.58041	4.00805	3.43068	9.37981	5.75816	6.64652	9.02039	4.93508	5.90626	9.86797	6.90235
Ntrk2	13.5494	12.2909	6.77123	7.36312	7.8197	8.38032	5.97241	6.72096	10.78	8.3983	10.2681	12.1892	11.8897	8.43063	9.44005	14.8381
Igsf21	8.58495	7.60985	1.99967	4.36513	4.60246	8.37392	3.09279	2.71161	7.58361	3.16897	4.27812	7.23774	5.81044	2.63064	6.21803	2.98365
Adamtsl3	6.79618	6.21882	8.07526	11.1926	11.0706	5.19524	10.4885	11.7682	6.88042	10.2871	10.0746	6.47323	13.0111	10.9714	6.5786	7.64599
Plet1	4.39066	2.55265	6.57751	4.34035	1.83387	2.707	9.09612	8.05367	2.88496	2.68381	9.51768	2.55812	3.27293	7.88184	1.57892	5.53997
Btbd17	10.0561	9.64494	3.80296	5.87738	4.11932	8.14943	2.80821	6.11885	8.15508	2.98978	5.53801	9.48233	4.27953	4.42564	11.3131	6.67885
Kcna2	11.6863	9.38271	3.10134	4.08392	7.23541	4.41271	3.17877	3.61286	8.9596	5.68543	5.99181	8.03705	4.96058	3.83245	11.2784	4.86388
Mir135a-2	6.17275	6.71867	1.11622	0.65342	4.3739	5.27092	1.17556	0.925457	6.49248	0.321807	2.23004	5.15957	1.65529	0.87202	4.41257	5.44779
Gpr156	9.21476	10.7259	4.38939	5.95794	5.68772	5.41831	6.16615	4.98232	11.0297	5.27275	5.54732	11.0853	5.28773	4.99859	10.4706	5.53434
Psg22	0.501109	0.437169	0.871342	0.279092	5.10828	0.55451	10.8684	0.634831	-0.0202963	1.73393	12.3685	0.660732	4.67107	3.67102	0.650888	9.0242
Pax6	7.70351	9.11904	2.82714	4.72779	3.50171	1.46712	1.80721	1.53504	6.11217	7.55195	5.74057	8.44511	6.27316	1.47751	2.54447	4.12626
Cxcl1	4.55136	4.20753	9.03701	10.9059	6.88272	4.96038	10.1666	6.66635	4.93449	9.61552	8.36264	5.27481	8.38864	10.8623	4.08536	6.82727
Scn8a	11.6163	10.8978	5.11966	6.41967	6.59368	6.34443	5.13696	3.07013	9.76142	6.74588	5.85901	9.59408	8.02583	4.34601	10.3899	5.49891
Unc79	9.70739	9.96241	2.92689	4.76321	4.3858	7.00253	3.00609	2.19756	9.5686	4.4505	4.78316	9.94232	5.00814	3.54869	8.01451	4.75097
Pou3f1	9.05798	10.1662	4.22921	5.14874	5.525	8.21779	10.0432	3.54565	10.1338	6.62087	7.9522	10.8038	4.82188	7.2681	9.31781	5.31412
Agbl4	6.88281	7.17349	1.75485	4.34566	3.24099	3.53102	2.48956	2.14589	6.90248	2.09274	4.38637	6.51748	3.68808	2.72274	7.43436	7.77123
Cyp4f15	7.4155	2.97514	0.411353	-0.10534	1.48577	0.135224	0.473775	0.205353	4.53102	-0.526028	1.45276	4.40974	4.52712	1.00379	0.219365	6.52492
Clec4d	2.7415	3.03606	8.41198	8.39452	8.77395	6.67297	9.06865	7.51825	4.53353	7.93314	7.14318	4.05594	8.58564	8.92381	3.49324	8.89407
Pcdhb6	7.23721	7.89269	2.6878	5.13381	5.09844	5.30035	2.76715	4.2364	8.40441	3.11561	3.20786	8.13105	3.08315	5.52964	8.14139	3.75206
Gprc5a	4.60422	4.84936	9.65899	8.14392	10.4389	5.11967	12.5397	9.26629	4.71144	7.89077	8.31942	5.15795	6.68794	9.39633	6.42299	4.98777
Piezo1	10.0008	9.68423	13.5276	14.4702	14.2443	12.2274	13.2049	13.9271	9.75704	14.3313	13.972	9.97574	15.0303	14.3783	10.0755	13.2082
Gm5150	1.70784	1.66221	7.30003	6.11638	7.58622	6.38222	6.39854	4.24029	1.72631	6.57017	6.07857	2.37239	6.80319	6.18063	1.81886	6.16946
Aspn	7.98803	7.67249	10.916	11.7748	12.2638	11.5803	12.6389	12.4297	8.00303	12.1851	12.113	7.69323	13.269	10.6793	7.8122	8.38438
Tmem132d	7.488	6.42686	3.87157	1.21277	2.47045	1.42842	1.76366	4.86377	8.57123	4.37941	3.77258	8.91992	2.81577	7.27791	5.83196	2.35229
Nrxn3	11.0612	11.189	2.9285	3.96156	4.39231	3.68247	3.662	3.26437	8.79902	5.41168	6.09528	8.37523	4.8003	4.76599	7.99053	4.24496
Vstm5	8.28372	7.63939	10.4671	9.30851	10.3856	4.83583	9.87805	10.0895	5.98361	11.6024	8.62231	5.12064	9.78923	10.449	5.92521	3.97365
Scg5	11.6267	11.1869	4.92671	6.10745	7.32998	4.56804	5.62902	4.65546	10.1365	5.90773	6.26251	9.99479	9.59791	8.73337	9.66642	10.6498
F2rl1	7.64836	7.39604	9.70304	11.681	12.3737	6.69981	10.4685	13.7892	9.14263	12.0624	8.31705	8.78117	12.0791	10.8412	5.68814	7.14117
Lhx9	9.81576	9.88942	2.36436	5.04697	7.81602	2.89997	6.09818	2.99232	7.31082	9.83741	5.29356	5.65212	3.2783	3.16259	7.30793	4.45892
Kcnc1	11.7535	10.196	4.10085	4.8749	5.30697	4.48948	2.65717	3.42014	9.41467	5.97133	5.35893	8.94795	5.11676	4.87202	8.99423	4.86592
Ppp1r26	9.87145	10.1158	5.2195	7.31694	6.38507	8.15483	5.13369	4.91568	10.0544	5.53323	7.04014	10.1279	7.42969	5.79723	10.3039	9.3582
Trhde	8.15071	8.51006	2.86577	3.15355	5.80959	2.21785	3.25005	2.85412	6.7975	3.04296	3.10769	7.68344	2.30385	2.77278	10.2166	2.48119
Six3os1	8.11283	9.73833	4.18396	7.2195	4.14839	4.42491	4.54711	2.30527	4.89893	9.35209	4.11461	4.58419	9.0989	2.70138	10.6655	6.76645
Unc80	11.8861	10.4864	2.49444	4.2173	5.54536	3.24796	4.94916	2.30207	9.62189	5.2316	5.67182	8.3586	6.01232	2.7046	8.09235	6.95055
Neurod6	7.73753	6.54311	0.536837	-0.0143679	0.616051	0.242299	0.603501	0.317078	6.45766	1.40293	2.43289	8.6771	0.340672	0.253844	3.86902	0.523345
Scrg1	8.14125	7.25846	1.36534	1.43264	2.66626	1.10056	2.18482	1.16567	6.26404	3.59299	5.26973	7.23783	2.82916	2.1574	6.11943	3.65231
Pcdhb2	7.74681	8.65755	2.93687	5.60118	6.79703	4.02824	3.65995	4.80748	9.00902	2.8958	3.84096	9.04561	6.50581	5.03429	9.63845	3.27832
Ptgfr	6.38361	6.58039	4.1784	6.62459	12.2114	5.19093	9.26611	7.14035	5.21924	11.986	8.93675	5.28008	9.97185	12.5652	4.15889	7.89312
Pax5	6.57114	9.07512	3.39244	3.56085	2.25361	2.18619	2.69771	2.5959	6.36043	3.08991	1.31841	8.07673	1.90303	3.38471	7.56641	1.42283
Dlx1	9.54393	12.5243	5.70346	10.0368	8.95849	5.67988	9.95132	9.82505	10.8704	11.1534	5.94513	11.3252	6.14282	9.98467	11.7733	6.9749
Cfap46	8.20541	8.31993	3.81735	4.85018	2.8391	4.93112	2.22958	2.8396	7.73207	3.84173	4.79886	7.25428	5.25492	3.01703	7.99715	7.9626
Lypd1	9.12109	8.85519	3.33355	7.97043	3.93139	3.84122	2.51144	9.16502	7.90362	3.23019	8.40675	6.66174	3.98769	5.40647	6.37809	3.97625
Frem2	7.69398	9.28218	4.00148	4.08994	5.63625	5.36447	2.79618	3.70236	8.39872	5.05807	5.45678	9.75032	6.83665	4.57108	11.0493	9.37247
Irx6	5.14104	5.92206	0.540712	1.49493	1.52412	2.49285	0.592259	0.375836	5.21653	-0.111889	0.0497925	4.41833	0.393117	0.330093	4.97314	1.41025
Gria2	12.3542	12.3469	3.8312	6.04772	6.19207	5.61847	4.36344	4.74661	11.3465	8.15182	7.64111	9.71682	6.55981	5.79438	9.90272	5.53724
Eps8l2	9.69622	6.26589	10.3958	5.90085	7.02321	5.93843	11.846	8.57453	7.0329	11.1515	12.2798	6.47268	8.20848	9.75797	5.9201	11.9007
Trim67	9.1042	10.1826	8.39657	5.06663	3.92014	3.62151	2.81494	5.92701	8.6967	4.60147	4.2645	8.67567	5.73246	7.01311	10.7657	4.85408
Cd109	10.5182	11.9544	12.9693	14.472	15.3445	10.3329	14.6593	14.7203	9.4942	14.2846	14.05	10.4961	14.7978	14.7227	9.53212	10.527
Esrrg	9.89565	8.55349	2.49623	5.98094	3.75383	6.41914	3.73613	2.30593	8.18112	4.36257	5.99533	8.28084	4.14354	4.37603	7.61273	11.28
Zfp536	6.99472	8.01986	3.47748	2.8545	4.73105	6.99123	1.99344	2.29386	6.05327	4.32982	2.77205	7.2782	2.9673	2.84794	7.06273	7.92369
Ctnna2	11.0405	10.7822	3.52804	6.66043	4.79075	3.18174	3.87091	4.50493	9.28038	5.72464	6.03808	8.2466	5.71465	3.60337	10.2309	5.46876
Irx2	8.34057	4.96193	9.06075	4.67684	6.47007	3.45813	7.94081	2.80334	4.2111	5.96891	8.77121	4.14695	8.39762	8.39087	2.36326	6.40617
Capsl	5.67775	5.28687	2.20762	0.959915	0.899913	1.29728	0.887181	0.598193	6.50163	2.29503	1.46893	5.62079	2.52661	1.78514	1.41669	8.85008
Adamts16	7.78186	6.73583	1.69208	3.67958	2.45551	2.38335	1.75345	6.59751	7.37912	2.48397	3.35282	7.26922	4.4119	3.9874	6.21234	3.06381
Parvaos	3.0177	2.06615	1.07644	5.29601	6.90034	0.849272	1.13108	5.42964	2.24371	4.67478	1.05988	0.922742	5.19844	5.68038	0.91581	3.89377
Ripk3	5.13439	5.73514	8.90301	9.56096	8.62235	11.0191	9.08132	10.8558	5.60143	10.7022	7.18247	5.5986	8.76849	11.3566	5.04511	6.84206
Klk6	7.22156	0.98821	6.03686	0.860945	2.19869	1.08542	3.78363	1.15319	4.18173	6.7861	4.76516	4.68684	3.97689	8.26506	1.16685	5.0643
Ap3b2	11.1756	11.0336	4.68956	6.06685	5.7869	4.33145	3.30981	3.7178	9.18287	6.03097	5.99816	8.52504	6.5981	3.79191	9.00968	4.56291
Fendrr	5.69276	3.18081	4.55836	6.19472	7.06207	3.49833	8.63548	2.15469	3.66525	9.24483	7.60082	2.66672	8.77265	8.24054	4.95688	5.38224
Sdk2	8.82473	9.83775	3.1861	7.75274	4.95412	8.3735	4.93539	4.17624	10.6396	4.23963	6.1261	10.7605	5.71463	6.40982	12.7237	6.6297
Dner	12.8973	13.3139	10.7718	9.01227	8.5398	6.42804	9.53913	8.74132	13.4838	8.84683	8.82447	13.0416	8.75313	12.6005	13.5583	10.3711
Slain1	10.2294	10.1889	5.21999	6.09154	5.90919	6.13947	7.27435	4.91626	10.7342	6.40777	6.73346	11.0759	8.04415	5.44123	10.1651	8.39995
Chgb	12.1009	11.8574	4.78312	4.5036	7.96237	4.76213	3.90433	3.79119	9.78176	6.59371	6.32354	8.46137	9.3348	4.47035	8.65149	5.65282
Kcnt1	11.0661	9.62665	3.81917	3.91457	6.20703	13.0538	4.64205	3.78323	9.26466	5.86834	7.36458	8.43721	7.46142	4.1566	6.64839	7.69438
Megf10	10.5549	11.7135	4.66321	8.71534	6.40975	5.37697	6.62883	8.01208	10.5023	10.5253	10.0931	11.8998	6.50193	6.14853	12.4564	6.40833
Sox6	9.84524	9.97752	4.36612	5.2988	5.18575	4.36162	3.35421	3.91425	9.22291	5.90177	6.19372	9.06399	5.83393	5.44791	9.23838	7.37461
Ptgis	7.47643	7.7164	13.9418	13.7374	9.03977	8.34495	11.3794	12.9741	7.26267	8.79218	9.05748	7.80997	6.49526	13.662	6.78913	9.63429
Pantr2	6.54321	7.20748	1.78321	1.07151	1.0221	1.39757	1.00968	1.95931	7.94635	1.32762	2.81108	7.45576	0.752405	3.25237	4.72441	0.930644
Gm10421	6.01072	6.60678	0.349049	-0.207624	0.428218	0.0528699	0.41569	0.128336	8.71079	-0.0219808	-0.366583	8.4094	0.152108	0.0645332	3.57127	1.33899
Ostn	0.479056	1.14956	0.802754	7.95856	4.63936	2.08147	2.64011	5.5803	0.0383868	3.65515	2.05228	0.61778	2.2314	5.88585	0.609185	5.75243
Sgpp2	9.64552	5.38722	2.15521	2.84904	5.01994	2.39604	2.21766	3.09889	6.57304	5.60024	4.30384	5.98217	7.58911	7.05955	7.42845	9.84772
Pcdha3	5.80042	6.7871	0.883748	1.05544	0.952347	0.635575	0.94143	1.44237	5.13303	2.21722	1.25046	4.63787	5.03685	2.57362	5.62492	0.872138
D030025P21Rik	2.07749	3.28025	4.86704	7.54202	5.52935	3.56829	6.60583	7.3829	2.39727	5.95425	6.53179	2.2426	5.72048	6.63261	1.66433	2.45397
Gzmf	0.353112	0.28826	6.49322	3.72108	8.73806	0.40722	4.45289	1.33151	0.47776	12.9794	0.650337	0.514709	1.87386	5.06262	0.504754	0.712642
Arnt2	12.3258	12.4948	6.93643	8.75676	7.93775	10.172	7.22778	7.84621	12.181	7.71801	8.81459	11.806	7.81057	7.30596	12.1485	11.7563
Krt1	6.67508	6.58651	1.44894	3.38907	2.76783	1.138	1.52084	2.32312	5.38993	2.10373	1.26494	5.921	3.45575	14.5246	5.12747	6.46889
Rbm24	9.35054	9.43954	4.92163	4.91478	4.50446	4.50005	3.65108	2.18914	9.26884	3.72873	4.48827	10.0613	3.28776	6.51019	8.10767	4.65925
Gzmd	0.358036	0.294546	6.30965	3.59669	7.294	0.411034	3.55461	4.48778	1.20705	11.8611	-0.0285889	0.516381	1.86821	4.86308	0.506622	0.710561
Kera	0.250851	0.199733	2.35364	5.32912	4.33897	4.8856	6.96027	3.10253	1.68816	1.0775	5.29718	0.37946	0.379019	0.303704	0.371491	0.538943
Cryab	10.804	7.92206	12.6067	8.67041	9.46928	10.6897	13.0769	8.24894	7.77857	10.8915	15.2387	8.27294	12.8401	10.2839	7.75983	12.2829
Pcdhb3	9.60593	9.88794	4.47298	8.46047	8.31684	5.74944	5.32932	6.53548	10.3482	5.19915	5.66359	10.2041	7.69238	6.86334	10.2482	5.28517
Kcnq2	11.2956	10.6205	2.00044	1.48957	5.16361	3.29058	3.41447	1.78842	8.89092	5.84486	6.18638	6.14501	6.00101	1.72944	7.62207	2.60173
Sv2c	5.81846	8.15051	1.93254	7.93948	4.35205	2.83208	1.9931	1.74169	6.9177	6.83531	5.76713	6.23244	4.47113	3.95338	6.8971	2.53507
Mpped2	9.2037	10.0222	3.52922	5.54748	5.46584	4.13688	7.14259	4.8646	10.1187	7.11856	5.72103	10.7878	6.82661	4.3675	11.2183	6.13188
S100a6	11.2736	12.2285	14.5853	15.7472	15.4787	11.516	15.8621	15.212	10.656	16.3501	15.4137	11.0483	15.9008	14.8838	9.69301	13.3159
C730036E19Rik	0.0381525	-0.0198646	4.24935	0.622761	4.32871	0.965694	0.437269	8.60188	-0.435538	7.74771	1.18883	0.182729	0.182236	5.26409	0.173825	1.90712
Dpep2	3.59162	3.82737	9.5412	7.35691	9.45427	7.2139	8.58433	8.27305	3.99712	8.2014	7.43646	4.54454	8.85573	8.46409	3.26725	6.98636
5330434G04Rik	6.63284	6.13081	0.606537	0.126659	1.61375	0.347185	0.666003	0.412459	5.49797	1.11558	1.0404	4.35661	1.26073	0.357235	6.22927	2.87318
Gad2	12.0287	12.5038	3.34149	8.18043	9.99701	3.46223	5.57026	4.8637	9.85632	6.11682	8.07473	8.69255	8.17882	4.9119	8.61543	4.20596
Pgr15l	7.4037	7.40082	2.89955	4.00091	8.57325	2.57034	2.41359	5.67481	7.37397	5.77289	9.49143	7.95222	3.64972	9.31238	4.86547	2.88381
Sox10	9.73682	4.09823	1.46774	0.941715	6.80992	1.18067	1.53459	1.25227	5.57672	5.94164	4.93582	3.56264	5.58196	3.82669	5.63172	5.1947
Sfrp4	8.82794	7.5835	6.95245	11.7509	11.6098	8.96309	7.43925	13.3199	7.43315	11.6607	5.60714	8.02759	8.02672	14.9727	7.62613	8.00982
Pnmal1	10.6531	10.1299	1.775	2.369	4.53424	3.58058	2.95653	1.55744	8.19376	3.61837	5.22798	6.76843	5.09355	1.49656	6.88625	2.84141
Lrrc75b	9.08148	8.75104	2.64731	2.76886	4.03936	2.91445	2.72803	2.393	7.17371	3.74455	5.05175	5.44191	5.99965	4.86261	6.87305	8.70046
Wincr1	0.578002	0.532	6.12131	4.14055	2.89534	0.616887	6.06816	1.41718	0.224562	4.70907	2.84309	0.695407	5.71639	4.83146	0.688068	2.14693
Gm5089	6.83389	6.63363	0.891057	0.382988	0.966321	1.81074	0.954362	0.68508	4.67118	1.75397	2.8489	6.01507	1.48252	0.626614	4.50585	7.50274
Drd5	6.46712	3.17208	5.99019	6.88046	7.7878	4.90733	4.53992	9.87887	2.91927	6.06823	8.36818	3.07923	1.92726	7.79078	2.79697	2.08233
Xirp2	2.33079	1.19834	8.86268	4.08712	5.66287	2.14942	6.21414	0.653544	0.03533	4.6264	2.25837	0.67826	1.47645	9.17333	0.668864	0.865855
Mmp3	7.48729	3.4524	7.86056	10.1779	10.0255	7.012	8.86735	3.38031	4.19334	5.56173	5.61195	5.91739	12.1415	10.6096	3.04882	9.03929
Hpca	10.9602	9.21121	5.10673	4.07653	4.5591	6.11488	3.93688	3.07798	7.84353	8.89943	5.56367	4.89592	3.5612	3.00078	6.35976	9.29679
BB218582	5.31249	6.08621	1.03541	2.54272	1.91879	0.796399	1.90327	0.855618	5.9378	4.25758	1.36988	5.47009	2.58274	0.805473	6.12277	2.27105
Ptgds	12.457	7.79835	3.71388	3.10467	10.6177	4.68095	5.97793	3.17499	11.9619	6.56991	5.81041	5.02435	6.78028	3.11348	4.94972	13.32
Cfap65	8.32527	5.29933	1.21311	0.624978	2.11856	1.60356	1.2859	0.97584	5.3194	1.94902	2.703	5.8463	5.3138	0.90828	5.35341	14.3676
Slfn4	4.01897	3.96124	9.56897	9.2419	8.60602	9.29357	9.50587	7.00464	5.13602	10.8247	8.84615	5.33821	8.61685	9.0689	3.75126	10.356
Ifi202b	0.128254	0.8874	4.36053	0.686635	0.558833	1.03679	2.48947	7.94738	-0.374548	8.66968	-0.245763	0.280096	4.32748	6.26816	0.270762	1.42452
Adamts18	6.05714	7.23892	1.92649	1.63755	1.21755	1.98481	1.20568	2.08811	6.88124	3.05651	3.11935	5.84075	0.96193	3.07742	7.17405	1.90921
Myh2	4.80171	4.11645	7.57714	5.44435	6.33987	6.55512	2.42346	2.06952	4.68922	0.848029	1.51494	6.67377	2.09789	8.91401	4.81784	2.74618
Csf3	1.26376	1.7843	6.56734	3.6361	6.02392	5.54073	5.84162	4.39948	2.04593	4.8952	6.4336	1.39845	9.04419	6.05024	1.39002	3.00454
Rgs8	11.1079	9.65808	5.52669	5.31802	4.60679	2.95106	6.35045	2.61019	9.64532	6.35341	5.13796	8.88201	5.24419	6.54366	9.97197	4.68697
Col1a2	12.9314	12.5476	13.6257	16.3313	15.8006	16.8561	14.3733	17.0688	11.8768	17.1798	17.219	11.9461	15.8553	16.9582	11.764	13.9942
Lrrn3	10.7766	11.0684	5.13515	10.8098	7.16756	5.58845	4.57646	4.93316	9.19985	7.94194	7.1375	9.78134	8.03669	6.11705	10.9929	7.4825
C430002N11Rik	1.43489	1.35797	1.88934	6.12894	8.14923	1.49945	5.27937	5.27337	0.262021	1.20251	6.00029	1.62882	9.08919	4.14291	0.86992	1.87116
Dcdc2a	7.60499	6.91876	1.40204	1.45168	3.84895	1.11837	2.68729	1.18914	6.47187	1.65733	3.99745	5.37375	3.51977	3.49219	5.02833	9.0266
Hoxd11	6.54599	8.71142	3.05524	0.233461	0.864562	1.74443	3.67493	0.563669	3.15012	0.346804	5.80955	4.22828	0.587311	0.500397	6.41728	0.770951
Cnr1	10.078	9.58089	3.62217	9.30917	6.05796	7.78307	7.33769	3.67199	9.62029	6.09373	9.70528	8.76622	5.44198	5.01418	7.568	4.81768
Mro	9.87558	8.94144	2.50328	4.59769	4.87578	6.63558	4.13434	2.77944	9.89211	4.26392	4.45022	10.0249	4.96003	4.37272	8.2021	6.47699
Il1rl1	4.66046	3.71175	8.09102	8.46996	8.41014	6.62393	4.0627	7.8054	4.49359	5.4272	12.2213	4.07014	8.94101	11.4468	3.37712	6.28781
Zic2	10.715	10.4173	5.17032	4.81261	7.36206	10.9289	6.29011	4.46228	9.08786	7.83136	9.04878	9.92403	8.34801	4.88979	7.92625	10.8009
Ddr2	8.82324	8.25148	12.3243	13.7229	12.6841	12.2271	8.25526	7.22292	8.85547	8.83354	13.5433	9.66988	13.3299	12.8283	8.26264	11.5384
Rtl3	7.26276	9.35948	3.60023	5.68002	5.80185	3.65796	4.7116	10.014	6.27602	8.28551	9.63198	9.80868	3.94402	5.83204	7.07316	3.58389
Gjb4	1.0019	4.03889	2.55249	7.7072	6.65809	1.04974	4.0692	5.90839	2.03895	2.43386	9.34991	2.27048	4.41251	6.87441	1.13686	2.07341
6330403K07Rik	11.9629	11.8463	5.16708	11.2535	6.19952	5.32334	7.29926	8.29257	11.5051	8.5298	7.60703	11.1086	7.51978	7.65816	10.7297	6.57522
Nkx2-1	7.48722	8.29797	2.22905	0.989593	0.931517	0.557562	0.918844	1.42313	3.97045	1.04097	1.1954	7.51249	4.25838	0.569006	7.03929	0.838092
Podnl1	3.15314	1.80372	9.21648	10.3473	5.93893	5.16099	6.39742	6.40803	3.31968	4.22061	10.8727	2.8809	2.88024	10.4723	1.9799	3.98843
Inmt	6.33045	3.1886	2.89961	4.71935	11.9647	8.16624	11.7473	2.16778	3.1017	6.86578	6.03443	4.35615	5.57293	4.02953	2.66376	10.0779
Cd300ld	4.35543	4.18068	10.0494	8.82407	9.3055	8.71156	7.06545	5.70091	4.21706	8.45358	9.26977	5.08644	8.2621	9.23192	3.68514	7.8299
Lmo7	9.98036	8.23445	8.6599	12.7961	12.4976	9.14309	13.1585	12.535	8.60798	13.7071	12.9678	8.87334	12.279	13.1892	8.09747	10.4183
Slc7a10	10.0477	7.47405	3.71157	4.08598	6.91118	4.05507	4.1992	2.40529	8.37515	5.93727	4.54344	9.13393	3.64749	5.52437	8.00394	12.3624
Camkv	11.0488	9.67089	3.49892	2.5247	4.0305	8.08295	4.01104	5.01951	8.79394	4.15159	6.34519	7.32975	4.40222	2.02718	7.83671	2.83004
Pcdhga7	8.07631	8.4268	8.07286	3.96684	4.21796	3.87973	3.43468	8.9	8.31266	8.67857	8.40791	7.82696	5.03836	6.25058	4.35877	8.20992
Tmem59l	11.328	10.5558	3.81135	4.17126	5.49022	3.43507	10.3108	3.71672	8.65091	6.64235	5.7703	7.9021	6.06249	3.44921	7.55895	5.01312
Prss16	3.00358	1.62487	7.60505	4.21569	5.86258	6.97156	8.5721	5.119	2.16507	6.52748	7.62431	2.72092	6.91475	3.55958	1.78888	5.69189
Elavl2	11.1171	10.7245	4.00701	7.68152	6.72878	6.62473	4.89819	5.55068	9.96999	8.50533	6.99152	9.36792	5.9835	5.0275	9.60101	5.07682
Slc18a2	6.25165	8.97987	1.39566	1.44153	3.69671	2.474	1.46261	2.58518	7.6251	2.46769	2.42186	6.78974	2.30876	4.44007	8.20918	2.57018
Fam69c	6.48182	5.08342	7.76057	6.71833	2.90389	1.45397	1.77481	2.49715	6.16058	2.05876	2.31616	5.54046	2.13856	8.1756	6.18803	4.92282
Abat	13.2575	12.9272	8.72648	9.89051	9.34982	10.8138	7.90126	7.76605	13.734	9.80888	9.34332	13.3455	10.8099	8.54623	13.1481	13.4099
Nol4	9.79236	9.80089	2.95158	6.16176	6.06063	3.58383	4.40087	5.90551	9.88144	7.92669	5.0305	8.79949	6.754	3.38482	8.68056	9.035
Itga11	5.27163	5.05769	4.18021	10.1764	9.1774	5.97381	8.97001	10.2808	5.67791	4.21634	11.986	5.39512	5.43613	8.88207	4.97333	4.70609
Mir124a-2	5.60229	5.86606	0.170252	-0.282609	0.235864	-0.0729882	0.225469	-0.0114176	5.98314	-0.640034	1.29294	4.55654	0.00804238	-0.0634939	3.76199	0.15908
Col9a1	7.58189	6.61487	1.44142	1.85156	3.72112	2.74106	1.50791	1.22821	9.12371	1.49191	4.44023	8.51368	5.17227	2.21823	5.4618	3.3886
Ralyl	9.60843	9.09982	1.96345	5.14495	4.28251	4.47155	2.66453	2.6855	8.72264	6.19862	4.24163	8.06248	3.94286	2.60253	6.07445	1.95081
Nckap5	6.94693	7.93927	3.11467	3.01049	2.83011	4.22467	2.2189	5.30822	7.90524	3.58819	4.38811	7.49391	4.22344	6.11348	7.43732	8.6856
Gata4	0.502266	0.439579	5.44588	3.5154	5.65882	0.554629	8.98442	0.633403	-0.00830334	4.30295	10.6069	0.658808	2.29568	3.36028	0.649152	3.09526
A2ml1	6.00377	4.52859	1.62784	1.08097	10.4647	5.64983	12.0988	2.03495	4.73313	2.43153	4.16384	6.28913	5.98341	1.95479	2.4627	1.6139
Lama1	9.12418	9.72084	4.43135	5.43991	12.0869	5.79337	4.36014	4.26861	9.99744	4.88621	5.92553	7.34757	6.36273	6.09353	9.75789	8.08212
Adamts14	6.13921	7.03916	6.52239	11.6291	7.02764	5.43497	13.0755	10.0581	5.65887	10.1304	8.93427	6.00306	6.17878	10.9015	5.69766	9.0397
Slitrk3	10.0385	8.62448	2.5477	3.89305	4.91179	4.56156	1.98098	3.15881	7.20823	4.49204	4.5027	7.6006	2.68623	4.34982	7.02866	2.93488
Fez1	12.8796	13.2845	6.31148	10.9994	10.3243	7.67092	11.009	6.33105	13.1785	10.2777	9.17214	13.1814	12.759	9.66157	13.21	8.42654
D430041D05Rik	9.81244	9.28431	1.90763	2.21791	4.83593	2.18277	3.04086	2.64771	8.13995	4.3299	5.09472	7.04668	4.11425	5.40982	6.86434	3.4639
Tril	10.9501	10.7479	7.15501	6.57133	6.18337	6.38822	5.43815	7.13184	11.0891	6.48616	6.71895	10.4391	6.90389	6.96682	11.0298	7.31437
Nrcam	11.864	12.1369	6.97338	10.66	7.41756	5.52794	8.28653	8.01341	12.4088	8.561	8.99884	12.3804	9.39215	7.82592	12.9059	8.38895
Mlkl	5.37027	5.57556	9.76878	9.97697	9.98589	9.20804	10.3432	8.87132	5.72874	10.6645	9.49351	6.07819	7.25683	10.0917	5.82125	8.1481
Trem1	2.61141	3.79408	6.76976	7.89156	9.37125	4.90647	9.03902	6.27045	2.57064	7.12967	6.49054	3.0927	7.47963	7.9822	2.28687	6.83113
Hoxa9	3.00181	2.90926	5.44208	1.12767	5.13081	1.36922	5.40353	2.06592	5.50903	9.2231	2.06612	7.58686	8.38257	2.90488	10.3453	1.64703
Anxa2	11.2107	11.5272	14.9777	15.326	14.701	11.0387	15.1896	15.4498	10.5667	15.5485	14.3518	10.972	14.833	15.1081	10.2426	13.0189
Elfn2	10.4776	9.44147	2.61079	6.18809	2.71058	5.45601	4.15584	2.34302	7.631	4.39446	5.29229	6.6336	3.96745	2.6293	6.70181	2.59397
Wnt11	7.0656	7.91625	10.9173	11.8806	8.19055	6.25572	10.3889	10.5196	6.36746	11.2129	7.20929	7.73356	13.2405	11.9072	6.92905	6.10707
Saa3	4.31909	3.28403	8.09001	6.81194	9.61344	5.04289	9.3758	2.98071	4.00342	7.81252	6.87946	4.1555	8.67557	9.35037	4.99376	6.7094
Asxl3	8.29152	8.72841	3.10679	8.30159	5.55544	3.80464	4.17756	9.25699	7.71693	4.67366	4.52101	6.44041	4.37994	6.41951	8.34703	4.21064
Ptgs2	7.32384	6.58056	7.91375	13.8247	9.76325	6.77756	8.32957	11.5881	6.83969	10.766	8.90572	7.07411	12.2134	13.8205	5.05444	9.5779
P2ry2	4.83155	4.55423	6.56178	8.16397	8.33004	4.78142	9.74022	6.85128	4.5702	10.7834	11.04	4.30186	10.5119	7.0004	4.16062	7.24974
Car4	11.043	10.3791	4.47657	5.71892	6.74622	4.8826	5.72792	7.70718	9.39109	5.48446	5.39984	9.6892	4.56374	6.74749	9.48347	7.36009
Tacr3	7.33973	7.70132	1.55653	7.1037	2.35798	3.30875	1.62114	2.68549	6.35698	3.83641	2.20205	8.78468	2.7199	3.67454	5.01641	2.67426
Fbxo16	7.54104	8.01613	2.10059	3.70658	3.18166	4.86136	2.76959	3.85859	7.87862	5.041	3.66055	7.41038	4.63087	3.17875	7.47122	8.91262
Fat3	9.91354	10.119	6.78546	7.36705	6.51039	4.33758	4.70869	5.11642	9.94345	5.40049	5.90365	9.06492	6.76516	7.18009	10.7828	5.01275
Atp2b2	12.6435	10.6969	4.27419	3.04213	5.23724	6.2201	3.41349	2.70994	9.57376	6.22634	6.36187	6.87273	5.6779	4.34153	7.83472	12.7978
Ptprn	12.7291	12.7481	6.60658	11.3751	9.06298	6.44697	9.12201	7.17562	10.0241	12.4651	9.26626	8.00976	13.878	7.69072	7.71031	9.5532
Xlr3a	6.43091	6.69971	3.84137	2.67197	1.98334	6.96184	1.97119	5.34609	9.29303	1.6841	2.8813	8.70989	3.90937	3.05634	7.79349	6.42189
Wnt9b	8.29739	6.83204	1.66109	4.59985	2.86722	2.36047	1.72293	2.74805	6.94597	5.56579	2.44515	6.19617	4.46095	5.17433	7.04212	1.6487
Mmp12	4.27535	2.85895	8.34952	8.58858	8.12679	6.2096	8.97411	5.47532	4.42992	6.09917	7.14788	4.40595	10.2657	8.36249	2.63532	7.60186
AI593442	11.7988	10.1183	4.25857	9.76032	8.76289	5.14164	4.80309	6.20856	8.1979	8.17869	5.73264	8.23513	4.91549	9.72091	8.77106	4.24314
Fabp4	3.15537	3.07191	10.459	8.89404	7.00002	8.14041	7.00246	4.91815	2.6422	5.22146	3.35928	2.53018	6.43614	7.20575	1.99271	6.14049
Mefv	1.99753	2.70341	7.09008	6.54894	6.07792	5.4058	6.11062	8.52209	2.58566	7.31259	7.10733	3.41972	5.58069	8.11853	2.10669	7.92821
Tnfrsf23	6.64589	6.52312	11.585	9.1777	10.4283	9.3676	10.4811	9.61036	6.11322	11.3655	13.16	6.17186	8.49699	10.6814	6.29161	9.82756
Itpr3	8.79811	8.56097	11.8091	12.8594	12.6572	12.1409	13.2352	12.6875	8.82291	11.3233	13.3434	8.04395	13.7937	12.575	7.90298	10.2101
Pou3f4	9.63383	10.0924	3.20791	6.87967	6.67256	4.93385	4.3931	6.99903	9.86892	6.61383	5.91793	10.0262	6.7827	7.03228	9.88841	5.36569
Slc13a4	8.65535	4.37755	5.84168	1.83375	7.33039	10.4537	2.9654	2.11607	7.81347	3.14541	6.13027	5.923	4.05748	3.67095	5.47175	14.8262
Serpinb9b	3.75395	3.37724	12.5173	6.90577	8.67157	3.33079	11.0687	4.05919	3.45599	6.75793	12.6871	2.89893	5.78733	5.82875	2.88908	6.11214
Grem1	5.97977	7.23625	10.4278	12.2909	6.79269	3.58085	5.7547	5.64705	5.20064	6.78365	6.14406	4.3358	12.2828	12.5182	5.10545	9.11406
Mrc1	8.56088	7.69155	13.5591	12.2023	12.8471	12.4273	11.7785	9.05866	8.32508	12.4258	10.9262	7.50528	12.8632	12.8977	8.64704	10.1024
Hmga2	8.32852	9.61821	8.19619	13.2272	13.6057	7.58596	14.1828	12.2848	9.34451	13.5936	13.2177	9.95312	13.4149	13.5606	12.519	10.2921
Npy	8.30202	6.16907	13.1172	9.9066	8.13683	9.42048	5.42463	8.30007	6.18056	5.98668	10.8646	8.48083	10.5968	11.9913	4.8333	6.38761
Caly	10.3042	10.4153	2.24705	2.72139	4.43214	3.71758	3.55977	3.36823	8.11719	5.87014	5.34981	7.16521	4.7794	2.81661	8.36564	6.73608
Sntg1	8.30894	7.61097	2.54955	6.19818	8.05351	2.83064	2.63096	2.65831	6.25256	5.68583	7.40565	4.65547	4.00606	2.21899	5.16234	2.53324
Tmprss11d	0.369647	1.52937	0.702833	3.6227	4.09749	0.417481	7.82958	0.489593	-0.0910286	7.42398	3.22813	1.34081	5.26623	6.75757	0.504029	0.689687
Hmga1	3.51373	4.41332	6.55993	7.18147	7.72808	3.84779	8.13353	6.17495	2.88554	7.76177	7.38842	3.71926	8.08236	8.13256	3.85132	4.38598
Irs4	7.56996	9.25065	3.39666	8.78712	6.30877	3.03974	3.48194	4.31448	5.95885	7.77023	8.65311	4.79549	9.06753	5.70826	5.30684	3.37961
Gabra2	10.4414	9.66375	4.77931	5.67703	6.30532	7.5729	4.87338	5.6752	8.35612	9.37048	7.13007	9.7262	4.86708	5.21255	9.67279	7.14322
Foxf1	5.71837	3.41948	5.52164	7.2249	7.7117	4.32297	9.79854	3.63369	4.58171	10.5884	8.27789	4.55842	8.9992	10.2419	6.40134	5.94831
Gli2	9.75663	10.5307	5.9648	8.66236	8.8533	10.3378	6.06201	5.60931	11.3083	5.73602	6.65245	11.6011	8.46562	7.15142	11.7238	7.10977
Col2a1	8.50829	11.276	4.39698	8.54401	4.65478	6.93147	6.01554	4.69285	11.9386	4.87411	7.87924	12.1305	5.80292	4.31362	9.2075	6.9307
B230209E15Rik	8.95093	9.14828	1.314	4.52419	2.99571	1.68962	1.38196	1.09392	6.76802	2.57452	3.85816	5.33531	4.57094	1.70434	5.96918	1.30032
Syn2	11.9352	11.3279	4.4079	5.32122	7.11428	4.02192	5.07725	3.79944	9.74158	5.70266	6.52517	8.93897	6.0704	6.01336	10.8647	5.94034
Cilp	1.85884	2.67179	8.62537	7.51967	4.90021	7.46656	2.82001	6.11074	2.96036	2.08865	3.17003	3.62918	3.49816	9.3591	2.02887	2.27014
Ccdc80	9.05829	8.19684	13.8205	12.8861	13.4299	8.92072	10.1426	13.3302	8.25563	10.8192	11.9276	9.59209	10.1019	12.9458	7.6476	9.60569
Dpf3	6.30876	6.77695	2.50972	1.42926	2.16151	3.96216	2.14593	3.50162	6.56931	2.24613	3.1283	6.24952	2.78491	1.09731	5.95696	2.04745
Trim30b	2.10091	2.37705	6.34519	5.48647	6.19772	5.75843	5.83861	2.23944	2.08946	6.38765	8.67591	3.62473	5.44114	5.52513	1.6948	6.26601
Sorcs2	10.9273	9.9855	12.0326	13.2074	13.3715	8.45784	13.3374	13.2742	9.16104	9.06	14.0252	9.42078	12.7853	12.9705	9.01811	9.96484
Sybu	11.1598	11.2855	5.85473	8.67663	7.51638	6.43222	6.66281	11.1678	11.2699	10.1838	7.05236	10.5995	7.25839	11.0465	9.42013	8.21496
Rragb	10.914	11.0266	4.48862	7.60577	7.74881	6.18188	7.22011	5.42662	10.4572	6.20939	7.37234	10.0608	7.14158	5.86749	10.0887	8.43827
3110082J24Rik	4.55294	4.8734	0.773199	2.73369	2.22681	0.531708	1.70412	0.591983	6.84213	1.23951	2.47519	5.30781	1.8429	0.540965	5.22969	0.761909
BC046251	5.43844	5.1588	3.41171	2.17797	2.06033	7.86629	1.2473	0.982951	4.8443	1.32169	7.2418	5.18093	3.09105	0.926178	4.38287	1.17216
Tnnt3	3.28862	4.047	8.23847	8.09608	8.43845	6.91331	3.48426	6.8288	3.1281	4.574	6.82896	2.47882	4.46497	10.3594	1.9303	3.36781
2810459M11Rik	8.08683	6.80948	1.26715	1.73069	1.34148	3.74865	2.10765	1.06596	5.51602	3.03503	5.72186	5.48265	2.76426	1.00947	5.22493	3.9574
Ndp	7.93831	6.24557	1.73184	2.99621	2.48581	1.47665	1.79275	4.50496	6.25532	5.37998	4.45264	7.48873	2.15413	6.27153	7.09798	3.96988
C130060K24Rik	6.38425	8.5086	1.92814	7.44631	2.65834	2.83865	1.99345	4.4673	5.79505	5.63831	10.2594	6.15082	1.7418	4.64188	7.69963	2.94471
Nhlh2	9.11892	8.06197	0.359545	-0.205958	1.48171	0.0588628	0.427159	0.13551	4.61808	-0.679411	-0.367806	3.69242	0.159649	0.0707104	8.04358	1.35004
Rit2	10.743	9.96115	1.79503	3.28379	4.07967	1.50662	1.86267	5.55055	8.01697	4.41659	3.79356	6.3832	4.93755	2.09903	6.92549	2.85521
Trim71	0.690737	1.73745	1.00594	6.39972	3.61063	2.45444	7.40969	0.80315	2.68713	6.00758	7.06722	1.5719	0.824658	3.92962	0.816763	4.41455
Shisa7	10.1512	10.23	2.85929	3.83673	4.03682	3.62697	4.01745	3.58751	8.50514	4.20746	5.26815	7.6038	6.94035	3.11859	7.73276	5.92891
Akr1c18	0.201559	0.145048	4.70334	0.00559428	4.00081	0.248786	4.23413	7.84509	-0.256791	4.03579	3.50464	0.342773	3.5024	5.28614	0.334061	0.516229
Shh	8.63431	8.55209	1.55643	2.61435	4.08874	2.82027	2.35225	1.33637	5.89807	2.39172	4.71305	10.0954	3.48931	3.5922	7.217	1.5427
Gm30539	5.49192	5.46294	0.884527	0.49604	1.77739	0.669023	0.935462	0.722158	4.6506	3.19801	1.26416	5.28019	1.45903	2.32492	5.12119	3.26229
Ccdc153	6.67994	4.25655	0.576808	1.23178	0.649542	0.308806	0.638002	0.376444	7.13299	-0.311863	2.06108	6.02401	3.29958	0.319229	1.2299	4.71487
Drc7	7.74703	5.72022	1.02407	0.425755	1.11119	0.702885	1.9599	0.784066	4.99452	1.69154	3.85885	4.4657	3.0825	0.715404	4.74131	14.6906
Tmem145	9.61373	9.81499	1.77523	2.90841	3.73654	4.12917	3.71621	2.55148	7.71768	3.77305	2.66956	6.74339	4.051	3.16482	7.47342	3.14487
Nefl	12.9449	10.4375	7.83413	10.1658	12.231	6.45578	9.04299	13.2273	9.21945	14.9107	11.609	6.78671	13.906	13.6391	9.71051	10.5364
Faim2	12.7484	11.0344	10.903	6.44473	5.72465	4.99188	4.05023	11.7566	9.58566	6.56339	8.0146	7.19383	6.19224	8.11628	7.16719	4.41559
Bex2	11.5393	11.892	4.26448	6.36333	6.47385	3.78155	9.46344	4.22864	10.3709	8.33113	6.45204	9.69921	9.51568	4.64849	9.98868	9.06291
Cntnap2	10.5183	10.068	3.73947	5.40454	5.3772	3.96538	4.36996	4.62146	7.96972	4.67425	5.87772	7.57114	4.22113	3.16268	8.76408	10.3475
Fndc9	6.16677	7.21	0.325903	-0.184441	0.398895	0.0535363	0.387341	0.122795	5.00717	-0.60195	3.61886	2.44982	1.94267	5.21673	0.136627	0.313457
Fmo1	9.64306	9.05613	5.63129	4.33037	7.0538	8.81892	5.08514	2.97581	10.7326	4.00105	4.93792	11.6342	7.20832	6.30775	6.823	8.75993
Ypel4	10.0188	9.57454	4.18402	6.96885	6.55353	6.48129	6.557	5.43469	9.43363	5.66595	8.70044	9.58488	6.34586	5.10162	9.67559	5.57196
Ltbp2	8.37565	8.38763	12.2872	14.847	12.6806	9.81413	12.9244	15.0554	9.19419	11.8914	14.7412	9.24132	11.9174	13.1172	8.28198	9.00797
Xkr7	5.15329	6.22	0.319857	-0.0910793	0.381068	0.0964349	0.371344	1.00043	4.15851	0.46972	0.844941	4.13093	1.02846	0.105045	4.67563	0.309472
Pax3	9.10799	8.20946	3.18838	4.21091	5.97443	3.16715	5.79448	3.25519	5.09746	6.66798	3.97177	7.53051	11.4174	5.11121	12.4896	7.89218
Hoxb6	7.91002	5.26218	8.369	3.893	6.03736	4.75918	8.66559	3.46215	3.56537	8.36099	2.89171	6.63837	5.86712	8.86305	9.58662	6.02885
Dpysl5	11.6368	12.3913	5.19916	5.36301	5.61219	7.68004	5.87639	4.25498	10.178	5.88145	7.24044	9.09869	6.65338	5.01049	13.1042	7.56876
Ace	11.6235	10.1453	9.68829	14.3761	13.694	10.5517	14.3474	14.2397	12.6243	15.1264	9.90038	12.1519	12.7674	11.926	8.6394	15.9448
Cav1	10.2559	10.5527	12.5713	14.6286	13.248	13.0463	12.5177	14.1837	10.129	14.8854	14.8058	9.76617	11.9618	15.7594	9.55225	11.6486
Gal3st3	7.91014	6.19148	1.43558	5.15527	1.50684	2.19071	1.49546	1.88348	5.90861	3.89867	3.59495	5.72208	4.91806	1.80973	5.6677	3.337
Ppm1e	11.793	11.2133	5.43599	6.41268	6.45371	8.38012	4.74069	5.60437	10.4889	7.22094	10.0179	9.91057	7.22123	6.04073	9.95223	10.8221
Mycl	9.98342	10.7645	6.52536	5.82071	5.58263	6.77528	7.19551	6.89226	10.7795	6.67849	6.19199	10.8786	6.42228	6.80778	11.0116	5.44637
Hoxb2	6.75169	5.16023	8.14211	3.55371	4.64413	4.71248	8.37983	2.08428	2.83761	7.14306	3.12259	5.9436	3.58965	8.31252	8.83635	5.6972
Rnf182	9.27254	8.45607	4.29401	4.85431	3.72038	3.41682	4.82472	3.83144	8.74623	5.27517	5.59469	7.94987	4.69611	4.17646	6.39728	9.48468
Gng3	11.0614	11.1039	4.03844	4.09385	4.96747	3.44724	2.58078	5.28575	8.67281	4.99417	5.52506	7.68742	5.24647	6.29154	8.50218	4.01834
Ankrd45	9.78679	8.37852	3.47683	2.82879	4.39095	7.74542	2.69292	3.94775	8.63053	5.74574	6.40006	7.69251	4.79768	5.11726	7.99195	11.1897
Wipf3	9.88504	8.10175	4.41854	3.34849	4.4216	4.60276	4.10412	2.24389	8.49981	3.00621	5.50055	7.98576	5.51335	4.55887	8.28737	11.4992
S100a7a	3.90967	3.3349	9.72603	5.88139	6.25893	3.63667	8.19767	5.06695	3.4103	6.1934	9.23208	3.45782	8.61477	7.13168	2.64607	4.7909
Carmil3	10.128	10.7329	4.23507	7.24962	6.61289	8.31417	4.7859	5.73697	9.94048	6.35139	6.25601	9.46865	7.57202	5.24279	9.68709	5.66239
Clstn3	12.4676	12.056	3.75147	5.16474	5.88024	5.53157	5.52216	3.55276	9.88926	7.01653	8.12512	7.88281	6.47553	6.49417	9.14899	10.4042
Rem2	7.50971	9.18877	4.09609	3.7045	3.87358	3.14921	6.91601	3.24576	6.73691	3.54855	8.14797	6.61955	4.25223	4.11608	8.00729	8.6425
Siglec1	7.16677	7.49781	12.8995	11.0804	12.5076	12.1302	11.0057	7.83463	8.05212	11.742	10.4371	8.17871	11.7422	11.9459	7.74218	9.96885
Pf4	5.16856	4.42687	10.9698	8.83959	8.86225	8.61172	7.7344	6.86593	4.45168	9.02083	6.51266	4.51599	8.3344	9.58547	4.69554	8.05718
Srpx	5.08725	4.99555	6.35922	12.971	7.16063	5.38248	6.74029	13.0054	4.22192	8.25292	10.211	4.66314	4.21947	12.0684	4.8167	5.83992
Pcdh11x	9.03202	9.79044	5.95298	8.14018	5.67224	4.85109	4.02941	6.70578	9.64415	5.34252	5.54394	9.00067	3.88377	5.47353	10.0577	4.66309
Cadm3	12.4289	11.7667	7.19876	11.7011	12.7932	6.76772	7.08542	12.3251	10.7313	8.34356	8.36553	8.32543	14.0307	9.80588	10.6846	7.49431
Clec4a2	5.76492	5.53866	10.8982	9.25807	10.2772	9.9046	9.33043	11.2856	6.06966	9.58792	8.84647	5.70171	9.11444	9.73741	4.81221	7.90466
Cacna2d3	9.35902	7.33501	2.19513	3.41431	3.77785	9.78768	2.25706	2.51483	7.53846	4.19481	4.97977	8.0639	5.57404	3.82568	5.87631	7.4507
Resp18	10.2006	10.3524	1.51244	1.52571	4.67089	1.21359	2.31852	1.28832	7.06675	4.69771	4.20987	4.72143	7.19854	1.22507	4.60412	2.98062
Tpm2	9.01135	8.37804	12.5325	12.8634	12.3029	10.0699	12.6519	12.2328	7.6582	11.7206	12.332	7.73191	8.3236	13.0017	8.67074	8.99224
Fcna	4.3964	3.50214	8.67245	5.35947	7.08118	7.55717	7.18953	8.75711	3.50296	6.22708	3.38831	3.27868	6.38891	8.10115	2.68958	5.33595
S100a4	8.38577	9.31731	14.1231	13.2876	12.2869	9.34555	10.9409	14.0911	7.51275	11.6531	12.719	7.33309	10.4796	13.9841	6.89108	9.74661
Bmp7	8.96023	7.55732	4.72196	5.14788	7.04213	13.412	4.93893	3.7498	8.841	5.41511	9.59999	8.53181	6.21088	7.38065	11.4237	11.7294
Rai14	9.62724	9.40917	14.0763	13.142	13.4763	10.3828	13.6226	14.1779	9.59359	11.5754	12.3635	9.80558	13.9062	14.2511	9.96339	12.0526
AW549542	6.77179	5.26213	5.17953	9.82853	8.94852	10.4833	3.9762	8.65913	9.19595	4.96138	5.26791	6.95189	7.63119	9.51022	4.79729	6.67384
Nrxn2	11.9522	11.5019	4.86964	4.75792	6.96026	8.65711	4.5564	4.7627	9.58697	6.47248	7.91149	8.36741	7.42289	5.08884	9.13204	8.68735
Klk8	5.55001	4.15859	7.84913	7.52968	7.62557	5.72754	12.6566	7.95089	5.07299	11.588	8.77653	5.49381	11.2084	10.8979	5.5258	6.10746
Cacng8	8.47359	8.4026	3.73862	4.22841	4.74451	5.60697	4.82296	4.07113	9.24283	7.99294	6.14017	8.72476	4.90682	8.37028	5.84039	4.09589
Dkk2	7.61078	7.86366	6.42718	11.7503	13.2222	8.88173	9.78431	8.54108	7.19959	13.9593	8.36695	8.1994	14.6756	12.2609	8.22057	8.50561
P2rx6	6.55593	6.02667	3.26414	2.236	2.37447	4.13154	1.64819	2.40526	7.34842	2.21278	3.98924	6.97275	3.91414	3.33125	3.80373	8.28503
Hoxc8	4.88027	4.44673	10.7799	9.0113	8.76806	10.3637	9.693	11.3415	4.75756	9.61215	11.4226	7.51395	10.3377	6.31263	6.67487	6.99118
Plppr1	7.61511	8.18156	2.11931	2.31309	2.684	2.16063	1.44967	1.18021	6.55663	2.28352	3.5478	5.23011	4.45479	5.82001	6.16608	1.37292
Cplx1	12.8873	9.97352	2.9239	3.0626	6.57717	3.04422	4.87753	3.27445	9.03131	6.94374	6.37141	5.67902	3.75989	3.22811	7.22995	4.2563
Fam107a	12.3958	10.7432	6.20837	4.90404	7.82279	6.13954	5.51102	8.00037	10.5732	6.7143	9.48899	9.7319	7.89512	5.62779	7.6598	11.7607
LOC100038947	2.58119	3.68232	8.72308	8.2449	9.44151	7.06874	8.60512	6.92282	4.15386	7.60374	7.85265	4.21568	7.24423	7.71917	2.67633	7.43189
Lrrn2	11.4605	10.3276	5.96362	6.34613	6.13251	7.99843	4.69123	4.70762	10.4895	5.61099	6.89611	9.47785	8.20285	6.54988	9.67724	10.5208
Kirrel3	9.64917	9.40571	3.54043	8.69093	4.88699	5.31579	4.25978	5.11751	8.50132	5.96987	5.76705	9.35473	4.45692	5.10291	7.37912	4.53815
Adam12	8.16123	8.29695	11.8708	12.3715	12.5493	8.6148	7.61752	10.622	7.96628	8.38546	11.8579	7.68079	13.1796	11.793	7.0678	9.67236
Scrn1	10.3337	10.4391	3.79006	5.63153	6.47505	3.66945	5.65862	3.27799	9.08791	6.08205	6.88027	8.99656	6.98396	4.75037	9.3694	9.6916
Igf2bp2	6.62313	8.20848	6.60366	10.1363	10.2698	5.55101	11.6929	8.68838	5.29581	10.6422	10.0903	4.86524	10.7089	11.2479	10.1008	8.09053
Hoxc9	2.98272	3.32164	8.93577	5.49421	4.16127	8.79037	6.91669	8.511	3.23964	7.62833	7.34185	6.77238	7.89466	2.75035	5.68627	5.84504
Dlx2	8.54747	11.0447	6.18785	9.59881	8.71514	5.34102	10.62	9.49072	9.92262	10.4617	5.40702	10.8724	6.40504	10.0671	11.1251	6.87898
Scn9a	8.28349	9.55125	2.64898	2.34016	5.31784	2.30861	4.16666	5.45722	6.62054	7.92732	7.17845	4.48433	5.24857	3.14544	6.52681	2.04266
Hoxa10	3.20184	2.54566	5.2566	3.01299	4.17194	1.47516	6.44663	1.54022	5.0402	9.46586	3.08361	7.19036	8.04241	3.44097	10.0378	1.72969
Ryr3	10.0177	9.79491	3.08735	5.66892	6.98211	3.79818	3.78208	5.58325	7.77448	4.22615	4.52291	8.09023	3.18805	10.485	6.76307	5.12816
Slc5a7	8.19406	6.57963	8.27471	8.84959	6.306	2.91102	2.7955	9.09747	5.59841	11.8902	4.58217	4.17393	7.95033	6.87234	6.97893	2.72616
Ifitm2	10.0163	9.65241	13.8128	13.6835	13.6202	14.0164	12.929	13.6506	9.44227	13.1485	12.9639	9.42083	13.3313	13.8918	8.58895	12.228
Rab7b	7.57919	7.08078	11.5576	9.42387	11.7333	9.86053	10.3815	11.3496	7.57879	11.7569	11.117	7.67994	11.1547	11.5039	7.01454	9.36523
Aldh3a1	4.94093	5.36931	0.82424	0.360026	3.47565	4.2028	0.882771	1.39695	4.75775	0.0138276	0.236686	3.27269	4.42642	7.323	0.647401	2.49098
Iqsec3	11.0636	10.0655	4.13363	9.76476	5.04253	2.454	4.05412	3.65686	8.5081	6.78219	6.29519	6.47769	6.39921	4.10619	7.63838	4.96808
Vstm2l	8.57061	8.18833	1.58734	2.23656	4.071	6.94038	1.65168	2.00795	6.03766	3.08313	3.23527	5.60287	5.07476	1.93166	5.86468	3.45812
Slfn1	3.09762	3.29221	9.22601	7.69683	9.02735	9.08058	7.52534	6.03433	4.21002	8.97149	8.23487	5.02741	7.82398	8.00758	2.84263	8.40745
Sfrp5	6.15196	2.69196	6.35062	9.02788	7.06661	6.32681	1.68675	1.40741	2.37598	2.68454	2.81424	3.64481	4.28628	4.06298	2.05262	9.13261
Ms4a4c	4.72275	5.38223	9.86225	8.32737	10.3134	10.0987	7.77002	7.07291	5.57634	9.70365	8.85442	5.87683	9.46748	8.21856	4.22841	9.0196
Hlf	12.1335	10.4418	5.2371	5.41526	6.66016	9.28486	6.22588	6.1942	10.1332	6.67284	5.63645	9.88763	6.89003	6.51516	9.3071	10.0991
Cntfr	10.8528	9.92564	5.0057	7.52679	7.30297	7.96524	8.3161	4.66389	11.088	6.66252	10.902	11.4942	9.34943	6.65955	12.1532	7.73135
Sall1	9.58484	9.42073	3.527	2.89805	4.67749	2.48248	7.80055	2.96252	7.68853	6.24099	5.9887	9.41469	7.99387	7.36052	8.46198	5.30369
Nipal4	7.24513	1.99973	1.37112	3.13928	5.46241	2.70145	3.67085	1.83035	3.76754	3.81658	9.7804	2.85588	7.28053	6.78467	1.16511	2.0993
Hoxa4	2.51222	2.42829	6.40247	1.60572	3.58941	1.90331	8.67225	3.55593	6.76753	5.77701	0.949462	6.85967	6.14493	3.32624	4.35039	3.61349
Slc38a3	10.6954	7.04071	4.25238	3.62964	4.972	4.47647	4.34911	3.07338	8.61937	6.8369	7.93029	8.01035	4.91303	5.72088	9.05129	13.7779
Nefm	12.7397	9.61546	5.86989	8.82817	10.6621	5.69418	7.66046	11.4068	7.86762	13.2013	10.1629	5.44771	12.516	11.9102	9.339	8.72209
Dlx1as	6.31768	9.1516	3.47142	9.23878	7.88652	2.83655	9.32732	8.2395	7.89443	10.5637	3.67786	7.98672	4.79857	7.31829	7.02971	4.60951
Slc6a7	10.5162	8.94268	3.7027	8.76942	6.87375	4.47656	2.65843	7.86642	7.22427	4.61224	7.39679	3.44385	4.07837	8.93005	4.68942	4.9289
Rab9b	9.44305	9.30487	1.46099	2.85162	2.29325	1.80872	2.27649	1.24131	6.79214	3.90938	4.07882	5.57266	4.58797	1.82328	6.90128	3.40813
Lgals7	4.53145	6.41343	4.79939	7.43253	9.46389	8.02262	9.78135	8.05601	4.64688	7.60242	3.93536	5.07697	3.70352	11.6371	4.58224	9.1796
F630028O10Rik	3.86222	4.18075	9.32663	7.51332	8.96426	7.90275	5.83896	6.09192	3.88963	8.06352	6.76812	3.9278	7.67859	7.79419	3.57195	7.40301
Fam163a	9.41104	5.85438	11.8928	6.29403	11.719	6.12454	8.51589	9.75819	5.80176	4.7504	12.0946	6.88444	4.29768	7.66776	5.77405	5.58677
Sphk1	6.45742	5.68001	7.77582	11.2177	10.5298	6.07509	9.57953	11.128	6.50028	9.90839	8.8419	4.8302	9.46045	11.5815	4.59234	7.46812
Nyap2	9.00003	9.17871	6.51725	2.08824	4.25049	3.19315	2.19363	10.5911	7.4213	3.2026	3.14053	5.47223	2.48675	6.69978	6.48735	5.21275
Pcdh10	11.7553	12.2677	5.68698	11.1478	7.02617	7.71698	6.70778	7.17917	10.7355	10.1291	7.77144	10.3371	7.94662	8.39111	11.6948	6.58703
Nwd1	9.69548	8.48807	4.86417	5.64068	4.5389	4.94539	5.13991	4.10837	9.18252	5.25216	6.38918	9.01825	5.79841	4.34388	7.90386	12.3995
Galnt9	9.95176	7.80448	7.08344	4.61717	4.84151	3.69605	3.55751	8.14221	6.77433	4.14395	9.69735	7.40846	4.21147	8.4281	5.59414	3.71055
Hoxa11os	0.480641	2.2038	3.28327	0.269684	0.915944	0.531515	2.69332	0.608114	2.96875	8.45614	1.71505	5.20911	5.79893	4.2119	9.07525	0.820207
Rasgrf1	12.7041	11.2838	7.09126	12.3002	11.8515	5.97135	8.15118	12.0878	10.3534	12.8166	12.0181	8.58677	12.2848	12.1285	7.37239	9.22925
Pcdhga10	7.58025	7.88089	8.79037	9.05404	5.22484	4.22027	3.55526	4.60943	6.54696	4.71507	8.60665	7.2197	9.85762	9.05561	5.04602	8.12203
Ttll6	5.20413	0.839964	1.35609	-0.0868377	0.469025	4.16378	0.457878	0.204074	4.06141	1.15607	0.888827	4.69847	2.80906	0.148277	0.217274	6.99023
Tspoap1	13.0257	12.6123	7.89171	7.3397	9.42875	7.6322	6.53221	7.26101	11.3418	7.64712	8.09258	11.007	8.04212	7.7657	11.3276	12.0178
Asic4	8.54187	8.34041	2.0481	7.73363	3.44135	6.57649	5.59981	1.85497	6.20124	3.20054	6.22617	6.31145	3.05144	1.80206	7.66432	4.03165
Tacstd2	2.72535	1.47983	3.28207	6.93265	4.85224	1.61693	7.52266	1.71184	1.96083	2.83143	3.3129	1.02935	7.8004	8.40403	1.02049	3.04576
9430021M05Rik	6.85896	6.10998	1.64443	0.340196	1.74444	0.54767	3.81159	0.609785	5.15518	1.90653	1.46373	5.07871	2.65984	0.557214	4.19784	0.784566
Pak3	11.5076	12.1957	4.59774	7.85468	7.41998	4.99596	6.03101	6.37131	10.8249	7.57101	7.69914	9.67416	8.32109	8.02995	10.9214	5.85999
Fbln5	8.93767	7.72838	8.71945	11.9384	12.8235	10.7483	12.713	9.29556	8.14401	11.2086	8.32263	7.52973	13.3922	11.9132	7.52938	11.9951
Cacna1e	10.0261	9.90664	3.64468	5.90103	4.95834	9.16731	3.97067	5.0874	8.91695	5.7552	7.66029	8.51554	5.12562	4.56302	7.47487	4.90012
Slc32a1	9.52829	9.89114	2.09792	0.789196	3.02151	1.04255	3.26612	1.80737	7.2916	3.46479	4.89246	5.39136	3.6322	1.72533	5.65531	1.32884
Bex1	9.52333	9.9688	4.78779	5.99033	6.79341	7.07911	11.721	3.91719	9.2541	6.79274	7.05755	9.14573	9.91772	4.93568	9.50534	5.39298
St8sia1	10.3664	10.0004	5.56783	4.76466	5.23469	6.3191	3.69538	5.22068	9.04184	6.12132	6.75897	7.88837	10.3373	5.60401	9.48704	8.34279
Hoxb5	8.09162	5.7403	7.56843	4.07975	4.61029	3.6722	9.80094	2.19849	3.89074	7.2546	2.64851	6.24244	5.36547	8.31346	8.71064	4.65256
Pcdh20	9.87217	9.39171	4.89815	6.90052	6.85257	6.61577	5.43603	7.41535	10.6025	10.2286	5.53594	11.5369	5.34835	6.46905	8.36613	5.95204
Neurog1	4.26664	5.18611	0.187491	-0.200086	0.245459	2.2806	0.236249	0.0291594	3.61698	-0.484825	-0.302344	3.86898	0.0459547	-0.0155757	6.03834	0.177659
Podxl2	12.1667	12.3992	5.51194	9.09589	7.89678	10.2302	6.79207	7.52923	11.0025	7.85768	6.70471	11.029	8.61171	7.56886	11.6611	6.80242
Gstm6	6.71678	6.46564	2.70853	1.6824	3.12737	4.60871	1.68096	2.70483	6.49051	2.34514	2.55618	6.37525	3.15264	4.12125	6.31351	5.61618
Apba2	11.2287	10.7448	8.62469	5.3002	8.41552	5.98523	4.90762	5.45287	9.91565	6.79554	7.41513	9.1014	10.1027	7.48926	9.68219	6.11068
Lsp1	8.76353	8.31236	11.4832	13.1023	12.9264	9.69185	9.00941	12.6806	8.18686	10.5498	12.406	8.71188	10.0743	12.4294	7.20963	9.86058
Ttc22	4.30196	4.22463	0.744723	0.387894	1.64814	0.546291	0.791765	0.595112	3.13123	0.150231	0.299667	3.46987	4.74247	5.42112	2.68693	4.69707
Dchs2	6.61418	8.83823	2.82048	4.07207	4.28549	4.79743	1.7925	1.51357	9.18392	2.95151	3.84444	9.04711	3.43211	2.04382	6.56743	3.35396
Cecr2	9.51156	10.06	5.29552	6.87284	6.47757	4.81348	7.08218	5.4439	10.7899	7.48576	5.6209	10.391	8.47852	6.11081	11.4216	6.99148
4930523C07Rik	7.31802	6.87572	10.8567	10.6691	11.3477	7.52682	9.18255	11.1768	6.60285	9.8186	9.90414	6.44417	11.1808	11.6874	7.15332	9.98238
Svop	10.4279	10.283	3.97359	5.59621	4.39307	3.68825	3.3901	4.15186	8.11761	7.13998	5.46109	6.62315	7.61745	2.94678	7.53944	2.92754
Tet1	10.1379	10.8014	4.69141	7.30169	7.09132	7.70383	7.1747	6.49113	11.4638	6.34034	6.1422	11.0515	6.58647	6.88397	10.4628	7.16104
Trmt9b	7.85752	7.26358	3.19202	5.27343	4.90121	9.34046	5.15658	3.54984	7.97274	3.48196	3.31615	6.89952	3.20056	3.45903	6.61624	7.08892
Tubb4a	13.4583	11.686	6.06815	5.71886	7.24095	4.98141	6.7893	6.19935	10.3123	8.24343	7.88135	9.21298	8.19466	6.22543	10.2908	9.7344
Dsp	7.31671	4.13991	3.91861	3.41175	4.19435	2.62824	6.86604	4.45321	4.57929	4.66107	3.06396	2.7599	8.29308	11.3022	1.81449	11.0241
Cacna2d2	10.9575	11.0233	4.37997	4.67474	5.74158	7.3096	6.19378	4.25263	8.88464	6.4006	5.88183	8.24268	8.10347	4.82216	10.0085	10.373
Lrrn1	10.9885	10.0843	5.52567	11.0457	6.6802	5.46855	5.61799	5.74799	9.86942	11.2649	7.3136	9.07344	7.35372	8.14771	10.1265	7.83219
Gprasp2	12.5773	12.8195	6.9904	9.34747	7.87628	6.74311	7.37446	6.72289	11.5827	8.49363	8.25351	10.7857	9.23433	6.33592	11.342	9.67973
Prr36	9.87468	11.0038	6.02216	6.4112	4.79152	9.68985	8.90098	6.65822	10.7012	8.49141	6.7246	10.2134	6.85286	4.80425	10.703	5.95821
3110039M20Rik	4.38045	5.84302	0.881326	2.58466	0.946418	0.655863	0.935995	0.710386	5.38851	7.47253	2.71974	4.94817	0.727995	3.53509	3.1597	0.87041
Lyve1	5.8085	3.23568	9.34327	5.79541	8.37505	6.23654	7.09552	5.58819	4.44299	6.77652	1.62237	3.14571	6.02658	7.48084	2.8697	2.74081
Ppm1j	6.87751	5.94776	8.81333	11.1622	10.5333	7.53741	11.5245	9.95357	6.15305	10.1084	10.4483	6.67443	11.5763	8.27427	6.07639	6.96456
Gpr45	7.28221	7.44807	2.46239	3.92443	2.9119	0.980534	1.30625	1.04625	5.45013	2.76814	2.45071	4.60893	5.71449	2.07107	6.12498	1.2322
Gzmg	0.0759592	0.0116984	6.42352	3.36943	6.46905	0.129456	3.59335	0.209632	0.701217	12.1221	0.895379	0.235412	0.23487	4.64492	0.225618	0.429394
Lrrtm4	8.65616	8.59616	2.62089	4.74149	4.77261	4.21486	3.09442	4.18634	7.67655	4.10123	4.43361	7.29282	3.23658	3.69872	7.1849	2.60537
Hepacam	11.4964	10.6349	3.48346	4.99449	5.62663	5.02418	4.30058	4.84402	9.52162	6.62623	7.72322	10.4863	6.78857	3.47075	8.27019	8.05863
Slc29a4	8.81992	9.68228	4.2321	4.50058	4.34709	5.47734	5.50394	4.18518	7.8426	5.28749	5.1797	7.79497	7.33663	4.09448	9.23097	12.4062
Aoah	5.60762	5.36855	10.6512	9.53506	10.0621	9.98475	9.59318	7.1004	5.96891	9.21267	8.78649	6.00035	9.35718	9.68414	4.51904	7.40003
Lin28b	7.72583	8.84628	2.13762	3.04349	3.50914	1.12301	6.18949	1.1931	6.60141	6.11946	3.66736	3.3859	2.62098	2.1915	3.05146	3.14918
Hoxc10	3.71846	2.93185	10.1674	4.58432	5.20943	9.27872	7.08862	9.10609	2.47818	7.82954	7.96726	6.48928	8.04627	2.33182	5.96003	4.98506
Sox5	9.16488	8.5788	8.86415	6.22306	4.37102	3.73743	3.93005	8.76692	8.07964	5.04264	5.83892	7.00483	5.21581	9.70847	8.133	9.81528
Pcdhb10	8.68517	9.18149	4.89369	7.25856	6.51318	5.57382	3.35591	5.83749	8.97022	5.24313	5.04973	9.52437	5.14888	5.77769	8.91157	4.02915
Apobr	7.2645	7.37782	11.3752	9.35866	11.2286	8.68599	12.3698	11.1763	7.4912	10.1153	12.508	7.70045	12.1483	10.0649	7.35122	8.62741
Grp	5.73919	6.32723	2.64524	11.3087	7.39965	3.12922	9.25754	5.73287	4.49968	15.3274	3.66873	4.4431	5.5242	9.61391	2.92192	5.73234
Pdzrn4	7.88264	7.82922	4.40628	3.76185	3.88067	3.47042	2.13427	3.42845	8.37464	4.67839	2.73553	8.05198	2.79709	6.82054	6.70072	6.03566
Serpine1	7.70258	8.29421	11.0192	13.337	11.684	9.17929	12.1043	13.3075	8.4546	10.7844	11.5632	8.86228	14.2312	13.231	8.50604	10.293
Vat1l	11.5867	12.2234	4.33029	10.0793	7.77168	4.14463	4.3794	9.80571	9.01998	6.37577	6.66112	8.59649	8.84739	5.92402	8.93191	14.6603
Dnajc6	12.1642	11.1698	7.11184	4.91311	6.31926	5.12888	5.31135	5.92724	9.48783	7.40236	9.37629	7.71313	6.89457	5.39388	9.12052	9.60995
Cxcr2	1.60606	2.40249	5.57517	5.7273	5.11152	4.28469	7.84765	3.13014	2.44008	7.68682	6.30112	2.94336	5.28462	6.80762	2.28337	7.76748
Mybph	3.77749	2.05458	5.11126	5.87543	2.52777	0.421149	0.724661	0.482918	2.3076	0.374891	1.60118	1.30346	0.502531	6.54202	0.495331	5.73197
Mapt	12.8624	13.0751	7.09276	5.92418	7.19412	6.19384	5.91381	5.34719	10.6846	7.38705	7.70907	9.88527	7.68019	6.56922	10.7658	7.2418
Cacng6	4.03144	3.09393	2.82683	2.85094	3.61102	1.6561	5.09882	1.05765	5.36337	8.7151	6.31047	5.0414	1.0799	7.16111	1.07173	1.25471
Trpm6	7.25698	4.60592	9.28718	5.8832	10.9463	5.25075	7.26777	9.23791	5.55849	6.11062	10.7304	6.56005	7.07009	10.0542	5.67085	5.4204
Epha3	9.8965	11.2562	8.86093	9.77339	7.78825	6.30549	4.87058	7.20437	9.13475	7.52046	4.66227	10.1796	5.87282	7.75145	10.8331	4.27612
Vldlr	11.2692	12.1333	6.61741	8.76042	7.57936	6.43222	6.77791	8.31278	10.5685	7.4252	6.97218	10.7995	8.88101	7.71853	12.1084	12.4839
Axin2	11.2351	11.4145	6.76714	8.72458	9.23314	12.3538	6.41709	6.74046	11.8325	8.18995	9.93695	12.0929	7.08825	9.50468	12.4486	10.6824
Ccdc160	6.87992	6.96429	3.1914	2.64553	3.30493	5.70115	2.98707	1.69566	6.70715	3.80616	3.99961	6.188	3.73959	3.01516	7.342	6.94097
Ppp2r2c	12.3245	11.0358	6.34717	5.63339	6.73589	5.48504	10.2778	4.19712	9.7111	6.95759	9.12439	7.40495	8.79969	5.9622	7.68455	11.8557
Sncb	11.4992	10.0299	2.73804	3.00943	4.39501	4.08914	4.10123	1.94146	8.44637	5.48608	5.54009	6.72144	6.38482	3.01161	7.42634	3.39242
Zic5	7.30051	7.3887	3.69961	2.55079	3.59119	7.26848	5.60008	2.11672	6.12534	6.07901	7.11463	7.28238	6.3915	2.0686	5.3105	8.12808
Prox1	10.6245	9.96135	4.55716	5.96139	5.98325	4.46512	6.1491	5.82068	10.1248	6.22934	5.48496	9.12325	6.99537	6.26866	10.0121	4.8693
LOC102632463	6.25676	4.97822	0.30591	-0.0915479	0.365462	0.0892354	0.355997	0.143433	4.38286	1.24028	0.439745	3.68929	1.50458	0.0975623	4.33548	0.295813
Smpx	5.76524	-0.186756	3.53346	3.84336	3.5687	-0.0968555	0.202903	-0.0350784	2.29331	-0.664141	-0.432122	0.918264	-0.0155463	7.71065	-0.0227114	0.13616
Myh14	9.94678	8.34422	4.96525	4.64624	5.77219	6.97197	4.4337	3.46969	9.50605	5.52915	5.79453	8.87793	9.28347	8.24502	8.60308	11.73
Wdr17	8.77127	9.33773	3.08187	6.0245	5.20704	2.34627	4.16962	3.59196	8.71266	6.73563	5.35788	8.14713	4.87376	4.89056	7.81111	8.77317
Gldn	6.06641	6.35025	1.60977	3.87352	6.6984	1.37633	1.66572	1.43339	4.89611	5.07099	6.3081	2.43832	5.75745	4.60695	3.42312	3.96918
F13a1	7.54348	5.40057	13.0623	10.4425	12.5582	9.76826	10.2423	8.26834	6.75911	10.7427	8.38865	5.68275	11.5055	11.8766	5.03071	9.31921
Syt14	8.73787	9.26137	3.86815	5.95854	4.94672	4.67199	7.68203	3.37037	9.32947	5.54442	4.62286	8.07807	7.82214	3.69569	9.1745	8.00538
Gpr17	11.6212	5.32956	0.998302	0.42251	1.94986	1.43642	1.0691	0.766784	5.47059	4.40273	4.09726	3.96374	3.21086	0.700665	6.54952	3.53009
Bcl11b	8.44052	8.63979	6.00401	4.7319	8.62952	6.74725	3.46226	4.95734	8.0143	4.4728	6.38907	7.31512	8.77381	8.61335	7.40808	3.91826
Rhpn1	9.30314	9.88011	5.58595	6.01016	6.01303	7.34557	5.99257	3.88632	11.0776	7.02312	5.96947	10.6944	7.5828	4.51229	10.8387	9.46521
B3gat1	11.109	9.79742	2.14195	5.85608	3.95057	3.53285	2.2066	3.31094	7.99406	5.02797	4.79799	7.23797	4.41059	4.01238	8.13103	4.35128
Bmp5	9.50406	9.11514	3.79024	3.5325	7.30093	7.12477	5.37022	3.93242	6.97964	5.43205	12.6144	7.4912	10.9132	4.24637	6.08782	8.52115
Fgf14	9.02663	9.31076	3.54481	6.35328	7.37413	5.38281	3.62621	6.2445	9.16494	4.97763	5.70513	8.51701	4.83025	4.32779	8.45442	4.91079
Slc4a5	8.11372	4.5173	3.15113	1.16419	2.50868	3.68542	6.23609	1.49228	4.03879	3.45725	7.65914	7.02137	2.55182	2.95552	3.58941	16.2253
Ttbk1	10.076	9.42277	2.40467	3.96036	4.2476	3.53763	4.60336	4.91794	7.90851	4.58507	5.20372	7.70065	6.35389	3.9439	9.62595	5.37145
F830016B08Rik	1.20826	1.16231	5.63729	6.50051	6.26402	7.08255	3.79947	3.03545	1.28301	4.98497	4.15469	1.9559	4.91133	5.28444	1.31922	4.2969
Tbx3os2	1.91133	0.301554	0.665476	5.35891	4.11367	7.39838	0.726518	2.36329	4.43709	-0.212121	0.036973	2.80044	3.3342	6.11507	0.479559	1.54166
Tmem171	2.40115	1.13784	6.3243	4.99628	5.97582	5.30176	4.88824	1.27291	0.861199	5.42477	3.97391	1.91606	5.58163	5.19393	1.28425	3.29548
Plxnb1	12.3567	12.3264	8.16614	10.1641	10.0638	8.77262	8.25476	8.71976	12.9076	8.92651	9.57678	12.9264	10.1155	9.74258	12.8688	12.7674
Gdf10	8.54192	8.98747	5.64168	6.33027	7.6804	6.65887	10.8202	6.35402	9.36638	9.24612	7.43978	10.2908	5.66962	13.2384	10.1077	10.5351
Plau	8.06731	7.82671	11.7389	12.8791	10.4586	9.68025	14.8782	10.0368	8.35382	14.6848	11.2812	8.3735	11.4158	12.5332	7.98768	9.90171
Anks1b	11.6145	10.6437	4.51894	8.68664	4.7571	4.64107	5.84869	4.82029	9.48296	7.85946	7.0573	8.83874	7.47251	6.2534	8.25597	5.26807
Srcin1	12.361	11.9609	10.3875	7.27762	7.29223	7.84189	10.9242	6.90737	11.1267	7.6875	7.66445	11.1729	10.033	7.19183	11.3989	10.0676
Camk2a	13.2674	11.1542	9.88938	6.46537	6.87704	5.6063	6.17588	9.59175	11.5563	6.38822	7.95672	9.37018	6.08089	8.38082	9.93918	5.74989
Mtmr7	10.4232	9.64679	5.27213	5.47074	8.48172	4.97058	7.04409	3.57336	9.00985	6.34216	9.39833	8.04614	9.0031	5.34329	8.07937	8.0829
Lzts1	7.2318	8.2033	3.39781	4.59616	3.93371	4.49306	3.20415	4.18861	8.86036	3.83617	4.59897	8.48922	2.86094	4.31941	8.27432	5.38196
Nacad	10.354	10.2563	3.73368	5.98635	5.27206	4.17784	5.38912	4.16321	8.66759	5.93713	6.33663	8.24989	6.86475	4.94923	9.72103	9.02034
Cavin1	10.8846	10.4241	14.4993	14.66	13.5823	13.175	14.2784	14.5934	10.1086	14.1651	12.6359	10.085	12.8717	14.9826	9.9763	11.9846
Calb1	11.0661	10.7444	3.89917	9.04657	10.2051	6.34602	6.98657	6.40575	9.8694	12.8576	7.62745	9.3478	7.49894	5.54383	6.92141	5.08702
Celf6	9.00187	9.94816	1.74543	2.88867	3.8912	6.3272	2.93005	3.24291	6.94293	3.07914	4.21065	5.65627	5.13927	2.0596	7.08058	1.73208
Vxn	8.74511	5.66348	1.98276	0.688754	3.87969	0.924914	1.27185	0.995378	7.1842	3.61034	4.95922	4.80404	3.27443	1.62105	5.50229	3.42438
Cntnap4	9.57938	9.83489	4.16934	8.35802	9.09811	7.32372	3.05745	5.56773	8.71718	6.59389	5.22962	8.73388	4.20111	4.95188	8.09215	5.38074
Shd	9.76734	9.73448	4.32908	4.45191	5.22315	4.23718	8.25048	5.03122	8.13638	4.87159	4.70364	8.20208	5.56306	4.50179	10.1362	5.56754
Slc35f4	6.39097	6.63747	0.414581	1.43672	0.482803	0.990951	0.471981	0.226687	5.08336	1.16966	1.44527	4.06501	0.246747	0.17308	3.93952	0.402984
Csmd2	8.91346	8.17517	3.05763	3.69652	3.69867	2.6705	3.14902	2.76626	9.86014	4.80756	6.18658	8.09084	6.1277	3.34088	6.43681	3.55796
Maneal	10.3037	9.97157	6.70708	7.18643	6.39642	7.8215	6.34289	5.36907	10.0163	7.5239	6.09999	9.85952	7.63486	6.21203	9.88457	5.95489
Kctd14	8.02985	7.8676	4.35497	4.86105	3.65419	6.55807	3.36492	4.724	8.79557	4.6588	5.30501	9.3108	3.93332	3.53429	4.96225	7.78415
Edn3	7.50323	4.29915	3.11222	5.89658	4.3562	7.99791	3.48712	4.54484	7.02495	2.63219	3.15084	6.95671	5.54801	3.21432	6.48811	8.5507
2900011O08Rik	11.6744	10.5769	3.14196	5.43465	5.3525	3.27795	9.18032	4.26365	8.83254	5.70645	8.83774	7.45103	8.33181	6.8266	9.09708	5.33931
Frmd5	9.98349	10.0526	3.97758	5.55611	6.33399	5.57254	4.06167	4.87022	8.87826	5.49797	6.07627	8.44701	5.5721	4.63736	10.7032	8.93796
Cfap61	4.12099	4.28523	1.43365	0.0582396	0.586302	1.06716	0.575541	0.332293	4.05295	0.586698	1.85963	4.17976	0.352137	1.08126	4.48879	6.77575
Shox2	11.1347	8.33573	6.93777	13.1164	11.0189	7.61577	10.3464	11.1553	6.97375	11.3527	8.94494	9.50679	7.51089	12.597	7.82764	5.82368
Gsx2	3.81189	5.62278	0.654498	0.174699	2.17878	0.394465	3.66281	4.60914	7.32477	0.330394	2.70375	5.90034	0.480511	0.404517	1.76824	0.642439
Tmem178b	11.4522	11.7775	5.32302	10.1426	7.02688	7.36321	7.33286	11.3352	10.7415	8.75318	11.0873	9.9212	7.69583	7.11503	10.2672	5.73579
Gm4988	7.97945	7.38728	0.75752	1.90217	0.830278	0.49831	0.818681	0.562163	4.70793	1.20018	1.85298	4.23353	2.4647	0.508069	3.27675	5.81393
Psg16	7.17023	6.7613	1.28793	2.42473	5.11959	4.25026	1.34854	1.09381	6.80602	2.01169	2.47437	6.21786	3.63999	1.03968	4.46073	2.46856
Fhl2	8.22391	8.74456	12.2945	11.7771	11.192	6.96808	12.6927	11.2558	8.02374	10.7751	11.7032	7.90863	11.6526	11.9237	7.72425	8.72993
Kcnj13	7.61944	0.843677	0.428529	-0.169096	4.09663	3.64742	0.49943	0.192894	4.60068	0.71307	-0.342302	1.14077	0.218343	0.124498	1.66683	14.0391
Ppargc1a	10.0141	8.79954	2.28078	4.74528	5.21459	2.50419	2.92198	2.58712	7.75462	4.60167	5.15666	7.37316	5.46884	4.25375	7.08107	10.2921
Arhgap28	6.56179	6.97439	6.69923	9.73833	12.0962	5.86539	11.9684	8.64634	6.8572	8.1686	11.2683	7.43358	11.1232	10.2811	7.37693	9.62096
Qrfp	1.85759	1.19725	11.2317	5.41134	3.64587	3.04322	5.93269	10.2037	0.796966	4.53533	4.96427	1.4032	2.04521	9.92332	2.4453	3.82137
Zic4	10.2725	9.94621	7.10648	4.07899	8.1072	8.54274	7.93756	4.32497	11.3057	6.10496	9.87405	11.8732	7.20162	4.09215	11.6417	10.7804
Scn3b	11.3964	12.5924	6.47427	6.75426	7.0718	7.13765	5.74495	5.63284	10.1728	9.06348	7.18995	10.3777	9.03394	6.33876	11.2924	7.85395
Trim30e-ps1	4.68852	4.84987	1.82053	2.76634	6.29785	4.77527	6.0427	2.20045	6.56628	6.66108	6.19255	6.63493	2.86941	4.86875	2.21669	2.43094
Tbx4	6.08029	6.26738	2.80383	2.20876	5.7792	8.85173	7.65388	2.89509	7.26968	5.41282	8.81078	6.34195	2.07244	6.4144	5.95311	3.1584
B3gnt3	6.19144	6.73725	11.8482	8.45121	10.5831	9.65681	11.5696	9.97902	6.74732	10.4202	11.5329	6.98896	7.82398	10.4138	6.33383	7.53934
Fam169a	10.4493	10.2114	4.13884	5.63651	5.67847	3.3667	8.84566	3.66852	9.76748	6.91118	6.28337	8.77634	7.64669	2.73763	7.82313	6.29094
Tceal6	9.14214	8.44872	1.2055	3.31355	2.92757	0.912219	1.2732	2.92293	6.29376	3.41913	3.53542	4.41392	3.93925	0.923536	5.90805	1.19186
Alox12e	1.89895	2.56081	1.115	0.599383	6.39889	3.91744	7.15616	0.905067	5.06186	1.62212	3.5168	5.0061	4.71792	8.38258	1.64696	1.10195
Ccl7	4.93269	4.27399	11.8765	9.32112	9.50965	10.3302	6.91062	7.36159	5.2812	9.46935	10.1265	6.36126	8.01171	9.93478	3.81871	7.45505
Dnah5	6.47995	6.43623	1.22563	1.70577	1.29362	1.62715	2.51839	1.04323	5.77224	2.55651	3.4079	6.21265	3.75899	1.64033	4.38716	4.95795
Msi1	10.8542	11.7557	6.18785	9.10323	7.69324	7.34706	8.98808	7.08935	12.0919	8.30739	7.74301	12.332	9.16649	7.13223	12.5814	10.9215
Mroh7	8.19136	7.79289	4.35771	4.49946	5.21128	3.91643	5.19005	3.89921	8.71347	5.62721	6.08049	8.65381	4.3741	3.80827	7.36118	10.5933
2004-03-01	8.40736	8.29575	3.63392	9.02158	4.43454	3.01892	3.45652	9.2655	6.38892	8.27984	5.42859	5.303	5.13704	4.94562	5.70177	4.87035
Lox	9.35093	10.6026	12.847	15.1497	14.8488	11.0385	12.6704	14.9376	9.24986	13.8278	14.9606	10.8937	13.2274	13.7222	9.83687	10.4392
Esrp2	3.93147	2.66077	6.42811	6.11507	7.38141	7.36612	7.00726	7.20596	3.41695	7.20882	7.59422	3.60334	7.09745	7.60147	2.85128	7.65461
Wnk2	11.6709	10.8935	6.85566	5.62265	6.53564	7.92988	7.49504	5.35758	10.6319	7.31451	7.78206	10.2903	8.78704	6.24685	10.3113	10.2794
Fzd3	11.7161	12.3524	6.12926	9.2103	8.6541	9.89509	8.3256	8.12112	12.2258	9.0258	8.31856	12.2415	9.27572	8.18963	12.4695	10.5227
Acp5	7.04636	6.86868	13.1592	9.64218	11.0678	10.4893	11.7273	17.3248	7.68032	9.91063	10.0894	7.72569	10.9325	14.0026	6.02175	9.80113
Apcdd1	11.1295	10.4391	7.12398	7.15543	6.96857	10.0095	6.37349	5.94546	12.4083	7.59637	9.26824	12.6131	7.64564	8.10343	12.922	7.00333
Aspdh	5.58748	5.95937	0.86873	1.06326	2.85808	0.650624	3.23279	0.704563	4.35888	1.13441	1.89302	4.4571	3.50671	0.658884	4.93338	0.858421
Nalcn	10.7244	10.5563	3.56557	6.18584	7.49931	5.5868	3.93324	5.45922	10.1881	5.6296	6.34825	9.62918	6.4997	4.79833	8.88569	7.8047
Dnah9	7.35632	5.89633	1.45198	3.79523	2.75851	1.80003	2.27532	1.22681	5.59684	3.12682	4.01903	5.18313	5.04335	1.16324	6.3986	11.552
Pheta2	4.71014	3.88491	6.4918	8.41674	5.9235	5.30045	6.02922	8.06798	4.16014	7.86048	7.93276	4.0935	3.9784	7.59007	3.8384	4.57792
Kctd4	8.56404	7.68539	2.73638	2.84783	4.23862	6.66523	9.82254	2.49441	6.5589	3.08796	5.04214	5.96414	3.51248	4.9501	7.73693	4.08955
Hmgcll1	9.67943	9.84093	3.87378	6.70959	6.42583	4.41621	6.30868	4.25422	9.80197	8.17488	10.1762	8.95526	9.93703	5.86024	8.52586	8.56228
Tmem121b	7.01117	7.04236	0.89723	1.05246	1.83704	2.38296	0.958582	0.698156	5.61113	1.9768	2.57845	4.54086	1.48559	1.37775	6.18687	2.20829
Fbll1	8.33158	8.3404	0.591107	0.0457679	0.669841	1.12711	0.657362	0.373134	5.60643	1.0868	2.22845	3.66358	2.81604	0.310544	5.40618	0.577705
Clvs2	8.38592	7.44929	0.878273	0.345476	2.35716	1.34559	0.94407	1.4428	5.12293	3.43332	4.81973	3.24641	2.55133	1.36055	4.73462	0.864991
C030023E24Rik	8.54104	7.07165	0.950407	1.79564	1.89888	0.658152	1.0174	0.73177	5.90608	2.79864	2.73366	4.04573	2.0012	0.669492	3.27764	7.87337
Htra1	11.5546	8.60001	11.5913	13.3151	11.0995	8.72175	12.6965	12.8214	9.48752	12.2567	14.0283	9.11736	9.25148	14.5287	8.5413	11.3024
Htr2c	10.9382	10.1303	10.3871	7.3936	4.67509	5.48982	3.91214	5.1861	7.49391	7.54482	4.68443	6.88335	2.95119	4.28448	7.15754	15.2992
Rgs20	10.0456	10.6427	6.52116	8.85145	7.56376	6.03271	7.25181	5.52174	11.1456	6.74124	8.16711	11.1453	8.30492	7.06808	11.2767	5.75793
Gpr88	10.3175	10.6493	10.887	10.121	7.31096	4.58947	6.90944	7.77848	12.1807	6.17092	6.84183	11.345	6.31923	7.47465	10.3055	7.88363
Itih2	7.08384	5.20544	1.88984	1.41575	8.17192	6.4219	5.21932	1.69073	7.43375	3.69199	3.2566	3.89245	6.28317	2.54917	5.2261	8.94608
Cebpb	7.31779	6.66849	11.0135	10.8739	11.3804	9.26179	10.9825	9.6951	6.36371	10.4322	10.3505	7.5379	12.0023	12.2169	6.62107	10.2232
Gnao1	13.4956	13.5744	6.84993	9.85278	8.82419	9.04284	9.19638	7.42201	12.8933	9.2135	9.13206	13.0967	10.0976	9.59199	12.5242	9.59362
Lmod2	3.26882	0.574023	4.59035	3.64454	4.15485	-0.201311	0.0886139	-0.141523	-0.6203	-0.140926	-0.52569	0.832582	-0.122623	7.91733	-0.129556	0.024113
Cyp2f2	2.54105	1.93788	3.7328	1.74786	5.38929	6.60019	2.57583	1.76256	5.42038	0.899819	2.69369	3.13064	7.35851	6.47839	1.10533	4.74257
Oasl1	6.28514	6.27875	10.0841	9.01094	10.112	10.1163	11.4035	6.69587	6.3531	10.1447	11.1553	7.45147	9.33681	8.90716	5.91555	8.46585
Unc5d	9.53774	9.32537	2.87377	8.36606	5.63745	4.97329	5.03319	4.31815	8.59793	7.36919	7.66009	9.09835	8.38431	4.83058	6.82241	2.86321
Hist3h2ba	7.82329	7.60555	4.64711	3.41777	4.41167	7.33648	4.59031	3.23626	7.22391	4.36603	3.62778	6.75501	4.1578	3.14774	7.0237	2.05709
Retnlg	1.10574	1.05654	4.23738	5.30165	4.2829	5.59868	8.11984	1.86023	2.08932	6.59494	3.63931	1.88913	5.12282	6.49103	1.87813	3.33165
Cck	9.70353	2.42292	7.01029	3.00125	4.57637	3.85774	5.93374	6.67905	6.67792	5.36131	4.31656	3.19553	4.72462	7.29194	3.18209	1.91352
Tmem178	9.71401	9.57432	4.73903	4.5105	5.118	5.90646	4.9357	3.24172	8.34037	4.63323	6.20214	8.86292	8.15055	3.1697	7.75261	5.9793
Ccl5	4.60203	4.98646	8.77748	9.94733	9.45948	8.63443	10.5945	10.7066	6.00255	6.9222	13.1271	6.6008	9.93164	8.97373	4.8343	7.13146
Hoxd10	7.85053	10.2778	5.64124	1.5902	2.3839	3.19201	4.50231	1.35853	4.92155	1.77677	5.93965	5.39169	5.03696	2.61496	7.22232	1.56349
Pramef12	1.37841	0.628536	1.81011	5.34977	5.917	7.99291	2.39223	3.82001	0.266639	2.63113	4.45379	0.814412	5.47148	4.51082	0.806124	2.61859
Glt8d2	4.31235	3.71535	3.91875	7.88531	7.73856	9.07509	5.36025	5.83881	4.91109	8.49843	4.1494	3.45963	7.51832	6.37671	2.66417	5.11146
Cldn2	7.87028	2.23313	1.26254	2.75523	5.02101	5.84678	1.33551	1.02493	2.70938	1.69548	1.76622	4.61277	6.00825	3.68416	1.76427	15.2858
Nphs1	5.08476	7.22519	0.403934	-0.0752769	0.47381	1.47671	0.462729	1.0798	3.83959	-0.451755	0.897975	6.49888	0.231761	0.156047	3.84441	2.772
St18	9.26109	10.2414	6.10359	4.17946	4.59497	4.76437	3.4975	8.99981	7.65857	4.84179	4.66843	5.37725	4.27147	7.20924	9.26174	3.0521
Cnih3	8.82729	7.23501	2.80077	2.33011	3.47207	6.79221	2.89396	2.50203	7.13326	2.81091	4.16802	6.11924	2.82329	5.39234	5.2065	2.36381
Phactr3	9.78739	8.75303	2.40642	2.88403	3.25843	3.86157	2.49216	1.52682	7.49148	4.21028	5.17939	5.95682	4.19848	2.7236	7.41936	3.36159
Reep2	11.3098	10.6706	5.81954	6.53794	6.79513	5.8153	6.18401	5.93236	9.49277	7.69088	6.16477	9.86175	6.79586	5.89168	9.16368	10.3868
Lingo2	7.97629	7.81358	3.75119	7.77104	4.20786	2.14547	4.99438	4.00553	6.25386	5.87423	3.97533	5.71698	8.37956	7.58859	5.53911	4.53182
Hoxc6	4.27215	4.52317	10.5653	8.66422	7.23897	9.96169	8.80555	9.95663	4.96082	9.56927	9.90735	7.66925	10.2007	5.66858	6.70135	7.34208
Tceal5	9.48829	8.426	1.98401	4.191	3.1056	2.24973	7.62685	1.78571	6.86399	6.75917	4.37856	4.64488	3.71408	4.086	4.84011	7.5547
Cd24a	11.8868	12.9812	8.15444	10.4444	10.8107	8.18546	12.5526	7.02321	13.702	8.95637	9.26184	13.6791	10.572	11.243	13.168	10.9439
Myl1	4.23275	3.53655	7.15948	7.76571	6.47162	2.88084	2.42902	2.76036	3.38528	2.55302	2.72373	3.38916	3.02862	9.42608	4.47737	6.27527
Onecut2	7.58001	8.89421	5.17705	4.59717	3.4819	4.49887	3.7356	3.54921	8.16799	4.67515	10.3876	7.65198	6.0811	5.37749	9.58647	3.36249
AW495222	5.48132	4.97318	0.90393	3.81078	2.62377	2.96491	0.956063	0.737203	5.07944	2.12488	0.400516	4.22984	0.754707	1.37968	1.46726	6.08509
4930447M23Rik	6.54712	6.56063	3.2035	3.35053	3.07641	4.56933	1.60422	1.36688	6.70392	2.62139	2.50456	5.95974	3.84544	3.86879	6.37665	2.21278
Tlcd2	4.47476	4.70853	7.65908	8.05588	8.03795	6.26683	8.63705	8.43408	4.44518	8.31976	7.34256	4.07005	7.53118	9.776	3.7312	6.84821
Jam2	12.3383	12.5939	9.13245	8.87123	9.5782	8.95058	7.85385	8.82056	12.8729	9.10261	9.76167	13.101	8.75608	9.60871	12.9021	10.1113
Fcgr4	6.20203	7.03091	10.7929	10.3255	11.2399	10.942	10.1269	6.2782	6.47572	9.6853	10.4668	7.04259	9.76352	9.52995	5.12458	9.18736
Gh	0.382479	0.320372	0.741199	0.166674	9.33401	2.06168	2.26807	1.33484	4.80534	3.93457	2.17802	1.86588	9.20953	0.446348	2.88719	4.73801
Grik3	9.84113	9.11026	5.01273	3.99267	6.43811	6.86581	9.37388	5.43355	10.0962	5.53027	6.34956	9.28483	8.00012	5.73933	6.78453	5.85067
Cacna1i	10.3819	10.3473	4.93471	7.8046	10.7734	4.74883	11.8623	5.10295	8.73318	10.3623	6.17758	10.0236	11.9053	7.62074	7.58269	7.14267
Tmem30b	3.33205	4.82018	2.69111	6.36284	10.4635	12.3097	7.64346	7.58205	4.51382	7.31141	5.1251	3.71504	8.1885	10.9665	2.96144	5.06548
Pde9a	9.09307	9.0137	5.21539	5.21866	5.27762	5.34461	4.84441	4.4156	8.93678	5.37573	6.03545	8.594	5.12619	5.36378	8.3179	9.06299
Zcchc12	11.4865	12.2107	4.16164	4.47819	6.36388	5.61191	4.01402	5.08308	9.94947	6.44686	6.0211	8.78572	6.66054	7.51734	9.40592	8.30897
Loxl3	8.61026	7.36162	10.2439	14.5988	11.1709	10.6767	10.686	12.9906	7.77755	13.2084	10.0228	8.4175	14.7663	11.6994	7.8578	10.9261
Gpc5	8.90825	6.01608	1.25328	5.22723	2.12818	2.0687	2.1114	1.03679	6.97391	8.02918	3.06072	4.9558	2.52752	1.65686	3.55175	1.23982
Kank4os	2.89619	5.02214	0.79464	2.92006	0.851793	4.11625	0.842669	0.641916	4.8013	0.587597	0.340719	5.02465	1.38106	1.28717	5.34775	2.63954
Chrna4	10.3061	6.91131	1.66247	2.50283	2.45068	2.88667	3.4466	1.44574	6.09034	3.65407	3.8171	4.57172	5.24628	3.40414	6.71697	8.66996
Mal2	10.0764	8.62742	2.01963	3.50483	3.67323	2.90221	4.0172	2.36678	7.04664	4.26296	5.26452	3.86557	7.20208	7.65691	4.81666	6.049
Hes3	4.83269	5.36507	1.05523	2.98114	1.13779	1.48264	4.9226	0.828722	6.01912	3.57769	1.8614	5.02079	2.67607	1.49793	10.8463	2.35285
Cdh26	5.26577	2.8989	0.973284	2.5311	6.85691	1.42394	1.87343	0.778596	2.72756	6.48143	1.31108	2.57355	6.76098	0.723719	1.53311	4.7097
Rims1	10.4695	9.57422	1.8567	4.74271	2.60442	1.57307	3.32011	1.64336	8.26774	4.29488	5.03286	5.96089	5.94095	4.2642	7.21295	2.89704
Sox13	11.0619	12.6194	8.46108	7.98263	8.56309	8.00656	8.41786	7.59041	12.6972	7.91002	8.71496	13.1549	8.42918	7.98813	12.7386	9.82893
Nfasc	12.8715	11.6353	6.17623	7.70812	8.92517	8.16524	6.92589	5.57631	11.0192	9.41867	9.46348	10.7135	10.8042	7.53357	11.3965	12.9503
Cxxc4	9.88736	10.1179	3.6597	5.23519	4.77446	5.03322	3.74041	6.64893	9.73623	5.38228	5.04656	9.3791	7.13534	4.89798	8.13344	7.74578
Fpr1	1.88457	3.05069	8.30513	6.00972	7.7865	7.16173	6.35884	2.48972	3.36641	6.04727	5.54189	3.80026	7.33971	6.6803	3.3245	5.40273
Col5a2	12.019	11.5995	13.7199	16.2991	15.1148	15.9081	15.4635	15.9949	12.2215	15.4079	16.2722	13.9693	13.8554	15.8753	10.4287	12.5112
Gm20556	0.28396	0.246798	5.56417	0.157832	3.62688	0.315477	3.86738	1.89608	0.00224197	3.71306	4.16023	0.379385	0.379053	4.01019	0.373397	2.66211
Pcdhga8	7.11636	4.56083	3.43934	2.80044	4.08262	3.18271	1.9087	6.78538	5.55886	3.96135	7.76113	4.57901	9.65223	3.35873	2.23788	6.74964
Gxylt2	4.42059	6.54091	3.93741	7.78362	4.74955	8.28092	2.68368	4.93008	8.62785	8.67075	3.86209	8.05262	5.33947	5.372	11.2034	5.9398
Clec4n	5.11842	6.62133	10.5233	10.4015	10.6129	9.63949	9.02379	8.91067	6.65916	9.438	9.02439	6.38141	9.98716	10.5272	5.63316	8.70909
Emilin1	8.23931	7.91948	12.4632	12.3665	10.515	9.2822	11.6173	13.4625	9.00101	11.3324	13.0725	8.7986	9.15689	13.6999	8.00031	10.6934
Gm19461	7.2585	0.87295	3.67495	-0.0451054	1.49208	0.177538	6.46686	0.243097	2.71395	1.34063	0.920446	3.74383	0.263837	0.187642	0.256228	5.32929
Ntsr1	5.98448	4.82613	2.04272	0.346097	0.790524	4.97327	0.781057	0.5713	4.17116	0.509659	1.14867	2.34987	1.33639	4.39229	2.85973	1.54557
Wnt7a	8.36227	6.75918	5.9614	1.95723	2.38414	1.90702	2.8158	2.00006	5.73412	4.40573	4.13119	3.745	3.6268	4.97895	9.97663	2.26284
Ifi205	2.82897	2.03997	7.30578	6.56594	6.72567	7.35472	6.7973	5.60333	2.78188	5.93971	7.80076	4.02371	7.11345	7.38224	2.1847	6.85526
Oas3	4.73495	5.0897	10.0273	8.10439	9.35236	9.68253	10.7175	6.97652	5.45733	9.593	8.72789	6.1515	8.70141	8.55437	4.6318	8.44929
Calr4	5.20582	4.10751	4.24819	7.33269	8.81588	2.92489	9.56442	3.78123	5.02875	8.59012	6.29722	4.837	8.7003	4.37467	3.03137	5.91497
Scube1	10.0392	8.69394	4.6556	4.54228	7.33828	4.12719	7.30234	4.5445	9.66478	5.1351	5.31997	11.6854	7.1654	6.53566	6.80687	8.36658
Caskin1	11.8154	11.4233	3.6283	6.60034	6.24455	6.40713	6.39773	5.80251	9.80654	6.67095	6.49603	9.45482	8.52829	4.86694	9.78579	10.881
Gabbr2	12.274	10.549	5.15571	5.82258	5.21355	5.38829	3.71048	4.40867	10.2186	5.16877	6.12558	8.86613	5.02457	5.6568	8.44996	4.5022
Nkx6-2	7.97416	7.11355	0.88541	0.374864	0.960957	0.609129	0.948954	1.44821	4.14516	4.03737	3.12448	5.02052	3.22988	0.619815	5.19131	2.83449
Celsr1	9.53794	10.4507	6.00745	6.06023	6.75139	7.52809	7.71269	7.39051	12.0608	6.48583	6.96413	11.0153	8.21151	8.29376	12.4874	10.3047
Adgrb2	12.3601	12.4319	6.20694	7.85888	9.73437	12.3554	8.56548	6.8624	12.375	8.30621	9.39235	11.4908	8.74746	8.50071	10.1915	8.19277
Mog	11.932	2.09364	0.611265	2.06165	0.695336	0.298013	0.68202	0.377671	5.30191	5.1899	4.01635	3.63502	2.86454	0.310318	0.393575	3.97474
Foxl1	0.784187	2.06113	4.93009	6.88332	4.80297	1.49444	1.11694	4.90077	2.34152	4.44504	2.1837	0.901183	5.69489	1.92603	0.893858	4.47169
Prss56	4.566	5.56953	7.24466	6.29774	8.98626	4.9919	11.311	4.60749	3.72202	8.10176	9.22018	5.38028	7.67398	9.231	3.42377	6.78235
Jph3	10.6448	9.46777	4.17885	4.90982	4.54742	4.55528	3.27451	2.03559	8.2163	4.98143	4.83507	7.32721	7.00873	3.45448	7.71357	2.79104
D7Ertd443e	6.76908	3.43687	7.50836	6.35991	6.17063	2.4141	1.79858	4.08875	3.15956	2.74703	5.62209	2.53935	6.1042	5.9692	2.14995	3.81866
Stx11	5.28245	5.19408	8.85261	8.97803	8.44353	6.73973	9.39201	8.86573	5.37484	8.56325	7.72036	5.36854	8.93374	8.59692	5.44901	7.33264
Rapgef4	11.8419	10.7581	7.3786	7.17567	7.8792	7.26313	7.30348	6.79586	10.9136	7.46317	7.95018	10.7028	7.39734	6.8787	9.0902	11.7652
Camsap3	9.39388	9.62124	5.57877	5.51032	5.03807	6.17152	7.10159	5.83147	8.40919	5.50827	5.64085	8.99496	7.71718	7.60473	9.20632	10.3234
Astn2	10.9082	11.3743	6.0574	7.50857	7.37846	5.55636	6.40377	7.60277	10.7191	7.35515	6.84324	10.5812	9.42195	8.42913	11.8967	7.30992
Sptb	10.6829	10.0437	6.09538	5.13487	6.67722	4.63405	5.39249	4.56317	10.3888	6.24451	6.0058	9.0172	6.15439	7.26867	6.90701	10.8797
Sp5	5.42474	5.29279	5.00948	1.62529	3.39814	7.70401	2.80828	1.38898	5.27372	1.14132	6.36096	8.15636	2.44351	1.33243	7.79892	4.13868
Pdpn	9.56186	8.64833	6.86641	12.0098	10.9326	6.89843	7.92874	12.172	8.90399	7.25087	7.252	10.8942	12.7211	8.77233	9.87898	11.904
Klc3	6.86251	4.5032	7.83215	6.91816	9.38026	6.02429	9.49191	4.69809	4.58436	7.97748	9.0641	4.87955	7.46495	7.68441	3.57684	9.44082
Tacr1	10.43	10.7464	6.28853	7.541	9.04175	6.65443	5.58985	7.42737	11.4919	7.24308	8.9993	11.868	9.63818	8.02197	12.6188	6.26881
Cdk5r2	10.5428	10.0612	8.85916	5.71793	5.37594	6.24469	4.89886	6.31448	9.73389	7.03293	5.51558	9.73738	7.32714	7.76786	8.44371	4.0002
Magee2	7.13807	7.41243	1.88844	4.10778	1.95886	2.52979	1.94759	4.0203	6.37621	5.72786	4.35475	5.88494	5.13322	3.2073	6.66377	7.77049
Klf4	9.68029	9.79799	13.5601	12.464	13.5145	12.0629	13.6256	13.102	9.47371	12.4063	11.5376	10.4347	12.274	13.9743	9.40706	9.78982
Scd3	6.18744	4.65168	1.15113	1.29299	1.99007	2.68052	3.69989	0.988217	6.44711	3.70434	2.98199	5.13502	1.00504	4.70104	0.998848	3.43359
Gdap1	11.2859	11.1879	4.15843	7.66555	7.17998	5.70378	7.18931	6.00299	10.0691	7.29709	6.94567	9.42848	7.25416	6.18964	9.90896	4.90052
Frmd3	7.36759	7.965	1.45546	3.94856	4.72327	1.81132	1.51814	1.90081	6.5155	2.83794	2.5855	5.58784	2.88331	3.11095	6.81455	3.5421
Frem1	7.65795	6.95239	5.24642	5.17216	5.85469	3.77907	3.49501	2.45222	7.19579	2.86014	3.23695	6.79441	2.84314	5.49392	6.62418	12.1832
Prrt4	7.12988	8.27165	3.70283	3.8834	4.54369	5.02162	7.35598	3.19239	7.34621	5.34447	4.45168	7.41045	4.65521	3.96928	9.1418	3.46604
Mapk13	4.05658	2.58591	9.11418	2.83084	4.67068	4.59339	6.14463	3.87609	3.58944	4.57611	7.84475	4.58617	6.98904	8.45658	3.09569	8.199
St8sia2	9.00585	10.1466	7.4101	7.6355	4.83178	5.39575	3.68525	7.14638	8.88676	7.67887	5.38666	9.00047	5.79524	7.7075	8.7599	5.15607
T	4.67791	6.25387	1.97622	1.65324	3.7658	1.58325	2.06721	1.68177	7.81448	1.2707	2.67159	7.62115	2.95862	2.8164	10.0174	1.17297
Cpne6	8.7119	5.79681	3.31922	1.78471	4.30415	0.643407	1.00323	0.717209	7.49505	2.49826	4.60662	2.5912	3.80558	0.654777	2.57648	0.922652
Fam110c	2.23593	2.83715	2.26855	6.55739	7.89022	2.58616	5.72141	3.42347	2.47363	5.45935	7.67036	2.43163	6.27246	5.42693	1.40659	3.23469
Vtn	10.6527	8.28872	6.56198	4.8732	7.8407	4.81767	6.63127	3.77651	9.76222	6.54865	7.82438	8.86103	5.69575	5.36495	9.45192	10.499
Tmc7	10.584	11.3296	7.1454	8.03505	9.10176	6.28926	8.15209	6.70544	11.4535	8.00127	10.0322	11.0777	9.6272	7.08969	10.5076	6.59099
Ttc6	7.82479	8.34136	3.81625	2.81212	2.60312	2.15536	3.55347	5.64355	9.17607	4.29999	3.7085	8.7959	4.94071	3.02667	5.88232	1.86668
Fgfr2	11.6864	11.2731	5.58171	6.40168	9.79332	13.512	9.98245	6.1581	10.5292	7.37952	8.18598	11.2706	10.6049	8.47868	12.6866	12.3088
Sptbn2	12.1576	12.0233	6.43563	11.3066	6.81592	6.03185	8.46069	6.19757	10.9094	8.33046	7.88785	11.2974	7.97483	9.10348	9.5355	9.86813
Scn1a	11.683	9.87803	3.38446	6.82026	5.39495	6.46209	6.80857	5.03174	9.5361	7.30715	6.34231	8.69189	4.16991	4.68681	8.2098	4.11934
Rbfox3	10.477	9.53657	5.06789	3.97462	5.69068	6.86077	4.67985	4.32396	9.17907	5.06757	5.44645	7.5348	4.60552	3.7917	9.06304	2.53356
Gm13112	7.1473	6.07295	0.493058	-0.0539788	0.571285	2.18014	0.558898	0.275512	7.95862	0.497569	1.25723	6.92056	0.298904	0.212778	1.17062	3.07535
Hoxb9	3.4408	3.23277	7.66148	2.20257	6.15903	2.9778	6.48334	3.93355	0.861504	7.29422	3.45559	3.78936	2.69903	7.47769	2.9211	2.21968
Slc22a6	6.01761	1.64351	0.412833	-0.0348682	3.74466	5.7528	0.468332	0.231618	6.01267	0.163401	0.499539	0.251343	1.10748	0.180064	2.7643	3.5796
Cxcl9	3.4418	2.99262	8.50246	6.13077	7.25233	13.1145	5.51659	3.23921	3.35713	4.74667	6.63741	5.51875	6.64246	9.76697	2.15362	5.37437
Crhr1	7.16114	6.1859	2.41082	2.56702	3.84393	3.82339	3.45504	2.53038	6.04367	7.56493	2.65409	4.74622	5.57533	2.7222	7.45289	3.33407
M1ap	2.85558	2.51492	5.83416	9.73883	5.8856	5.0312	7.50873	6.27226	1.9874	6.68678	3.97375	2.4181	11.317	4.84938	3.05081	5.37361
Crmp1	11.7579	12.2907	6.62511	7.24217	7.06115	5.1973	7.09496	5.93577	9.73802	7.1686	7.17086	9.07767	10.0863	5.62983	10.8574	5.04629
Gdf6	4.31186	3.68067	4.61442	9.83624	8.15435	5.8461	3.41989	8.07526	6.31799	5.20522	7.22866	5.82536	7.57524	7.821	2.28834	4.12865
Nhlh1	7.12129	7.39025	2.20018	0.974643	1.79687	0.537176	2.30024	0.608993	4.55995	1.71118	0.779008	4.72558	1.91073	1.31785	7.91399	1.67219
Gja5	4.58813	3.22519	7.39392	7.62126	7.3275	6.66802	3.05032	3.86546	3.30022	4.96332	5.13324	2.34947	4.00304	7.3359	3.52126	3.65171
Epha2	7.36606	7.49272	13.1009	11.6616	9.59541	9.34487	11.929	10.5188	7.36102	12.4911	11.3329	7.52797	11.1015	10.7026	8.22392	8.9967
2003-09-01	12.6462	12.595	6.7416	8.67383	9.49443	7.48222	8.28401	6.29035	11.2943	8.673	10.596	10.6195	8.83004	7.0384	12.2238	7.24653
Ptpn5	11.0416	10.5837	5.08399	3.65111	5.83263	3.64935	5.49253	2.82985	7.94776	5.232	6.26611	6.5707	8.24345	4.99385	8.93672	2.54906
Gabra4	11.5771	8.47871	2.36536	5.8146	4.24103	5.20707	4.59904	3.91462	7.51398	4.86536	5.42641	7.5399	3.49261	3.37066	6.55308	9.01744
Vwa5b1	6.53082	5.94852	0.492634	0.700009	0.57229	0.194969	0.559681	0.270768	3.07344	-0.531713	1.88941	4.11824	2.5773	0.206682	3.69075	8.75692
Sorcs1	9.86067	10.7881	4.78848	6.94208	6.99564	3.89369	5.39081	5.66467	9.02185	5.49291	5.82292	8.99294	8.19439	6.4141	8.77139	5.38904
Zswim5	8.28565	9.34454	4.74385	4.92463	4.64526	4.21732	6.30569	7.24247	8.59411	5.64537	5.14359	8.31703	6.12919	4.93729	8.06736	8.50306
Hoxb8	8.1691	4.91757	8.80736	5.04369	6.50741	4.51106	6.41467	2.92351	4.35962	8.19362	2.47348	7.1731	6.44701	9.37183	9.8632	5.28045
Aqp1	9.52187	6.63427	10.6792	10.0529	10.9474	11.0153	7.9807	9.07137	6.95082	7.41356	7.58461	7.10675	9.53889	11.7678	7.30773	13.5202
S100a10	9.5558	10.3767	14.1689	13.17	13.4326	10.7726	13.4615	13.8054	9.04995	13.8132	12.4027	9.56448	12.346	13.7463	8.98439	10.7329
Ptprd	11.9318	11.3069	5.93488	9.79941	8.07082	7.71859	5.88862	10.8382	11.1807	7.48649	7.28195	11.1307	7.57569	8.77383	9.48087	10.2725
Hoxb3os	4.2101	3.37391	5.88486	1.84436	2.18469	2.14783	5.4584	1.85107	1.25501	4.63373	1.36586	1.87696	4.82188	5.24215	5.87321	5.21698
Syt12	8.99024	8.38009	3.59263	5.04893	8.4663	4.5112	9.93423	3.05022	7.16923	6.35507	5.13306	6.33619	5.67968	5.05036	6.8291	9.26331
Celsr3	11.4014	11.7697	7.93233	6.66703	6.6566	6.71604	7.80437	6.49066	10.3025	7.18045	6.81405	9.92009	7.63397	5.96869	10.6084	5.58681
Ednrb	12.6966	12.9391	9.79344	9.7714	10.2099	9.34306	9.16282	9.02206	12.6805	8.99306	9.39848	13.2211	9.48678	9.30419	13.1844	11.366
Trpc5	8.28988	8.39569	2.87283	4.51163	1.88592	4.50285	1.87373	4.95819	9.18186	3.68731	3.2117	7.99619	3.95992	1.55114	5.97208	4.04274
Plppr4	10.9291	11.0817	4.35755	6.32693	4.96223	4.40525	4.08579	4.19173	8.86861	5.02332	6.48374	7.49357	5.73528	6.67676	7.94141	12.5053
D630039A03Rik	6.03901	4.5843	3.53862	1.86439	3.28308	3.74084	2.23623	1.88762	6.65336	2.11474	3.26786	6.4724	5.36932	2.2106	1.9053	7.84256
Tfap2b	8.31969	7.23062	7.82839	2.65758	4.09527	8.7314	3.03114	2.26889	6.74563	4.3957	7.17874	4.53565	3.83645	6.83995	10.4966	5.84192
Ccl6	8.33573	7.34238	12.3543	10.5158	11.706	11.5296	11.3288	8.0505	7.66495	11.3121	10.4784	7.72551	9.90556	10.4452	7.28314	10.4044
Tnn	3.17523	3.55408	1.70281	6.5146	7.36267	7.05731	4.69841	6.37741	2.55702	4.53214	3.14732	2.81946	4.7199	9.28631	1.5105	4.20547
Mpp3	9.40312	10.4247	5.41834	5.34037	7.45334	6.28505	6.80245	5.02395	9.12607	6.99722	5.5822	8.80792	7.28378	5.14965	11.0714	5.61914
Rtn1	13.23	13.4047	8.86938	7.45055	8.9704	7.72572	7.38347	7.4497	12.0652	8.09642	9.0532	10.8627	9.28638	8.11415	11.9268	11.1575
5330417C22Rik	9.41299	9.22102	3.77959	4.47685	5.94853	4.38248	5.31239	3.84735	7.93206	5.18275	5.31705	7.84464	8.09862	4.68194	8.72087	7.01438
Slco1c1	10.6787	5.89206	2.32461	3.40065	4.90729	4.88825	2.38937	2.62627	7.49027	4.86789	6.32247	5.9939	4.85075	2.88889	10.0754	15.3261
Unc5c	10.5852	10.386	6.52854	6.76321	7.30477	6.58785	5.659	6.2946	10.4353	7.02688	7.75841	9.75403	7.28813	6.40051	12.1399	7.29917
Ppbp	1.57737	1.51477	4.63245	4.9453	3.74896	3.54278	5.11032	3.14033	0.671063	5.57928	2.40388	1.08223	2.44238	6.34754	1.07554	4.88511
Nme8	3.80162	3.25773	0.818455	5.17583	0.893452	7.93804	0.881542	1.39525	4.18829	1.2492	0.171084	4.34648	2.49983	5.87823	3.03726	0.805724
Mmp24	9.68413	10.1892	6.73571	4.46865	5.27216	5.37718	11.8645	3.23041	8.25699	4.60135	4.54406	6.71822	6.83481	3.38783	7.72959	3.14659
Slc44a5	8.23549	8.3865	1.5737	2.41714	3.90862	4.24778	1.63156	3.10139	5.79819	2.76728	2.19665	5.67219	3.80561	4.07531	8.03991	2.22787
Slc44a3	4.90501	4.35012	2.37367	1.21349	1.99978	2.27036	1.16541	0.897358	7.73615	3.54275	0.46661	6.58734	5.75236	1.97306	2.08214	7.18269
Atp2a1	8.30107	4.24676	8.74248	7.50786	9.29031	4.49108	5.83402	4.4746	4.41577	3.86547	4.08816	4.83677	4.77829	10.3841	4.499	3.25493
Klhl1	8.4429	7.84327	5.11261	8.49638	2.56031	2.75374	3.27191	5.02024	6.13787	5.60144	2.20245	4.60818	1.65683	3.80784	6.00317	2.44564
Acot1	9.40481	10.6808	5.61841	6.89587	6.01709	9.47683	6.47585	6.50952	10.7607	6.63654	6.37292	11.0437	6.3312	7.30375	11.773	9.17338
Unc13c	11.7024	6.9079	1.91791	2.33836	3.16518	0.792921	1.17303	1.61823	6.98571	3.21352	2.08319	5.40659	1.65006	0.804924	4.82149	4.07268
Pcnx2	9.4168	7.75092	1.30315	1.36174	3.80826	1.01243	1.37048	1.77694	6.71893	4.04385	3.9965	4.94682	2.56138	2.43078	5.16267	4.84202
Ckm	1.07012	0.209957	7.01544	3.36517	6.53963	1.13611	1.62351	5.42142	0.433287	2.09877	0.594249	0.414656	1.77142	8.08176	0.40564	1.51386
Ubxn10	6.59758	4.23506	1.60691	1.31143	0.78355	0.405954	0.770838	0.481348	4.07459	0.927404	2.8622	3.9442	4.19789	0.417589	3.50779	8.86343
Bcl11a	8.79894	9.21704	5.04929	6.67156	5.38749	7.30414	4.04932	5.08144	9.84413	5.08985	5.54419	9.07164	6.26743	6.61268	8.36564	5.17187
Cldn10	8.45319	3.96025	1.5079	6.17065	2.75972	3.2637	1.57005	2.87873	6.0843	2.60821	3.10212	5.3437	6.11312	3.62668	2.36764	6.02965
Lsamp	12.0977	11.61	3.80381	6.16645	6.30329	5.11704	4.83211	5.70874	9.6074	6.80676	6.66803	9.23276	6.31671	6.10551	10.831	9.16562
Fam43b	8.34478	7.81633	4.12534	3.89509	2.67732	2.85816	5.58771	2.68864	6.59828	4.86552	6.57381	7.61013	3.39384	2.25943	6.4635	3.66967
Slc35f3	8.5906	7.64092	3.5139	3.02518	3.83342	5.17733	3.616	1.76758	5.94538	6.46541	3.65173	3.22104	9.30117	2.24554	4.43542	9.06594
Gjc3	11.0346	4.61022	1.53969	1.5563	5.9374	1.8732	2.34057	1.31894	6.57312	6.14992	5.02243	3.73395	5.23764	3.33955	4.97658	5.40852
Htr3a	4.10862	4.19938	0.851742	0.5208	4.66036	4.26591	0.896206	0.711518	3.75814	0.308504	1.84929	3.40449	2.56683	0.673103	1.4072	5.27139
Camta1	12.803	12.7712	8.03346	8.42692	8.54933	8.54098	8.67806	7.88958	11.8286	8.65729	8.60162	11.8075	8.81025	8.522	12.1597	8.40575
Mpzl2	8.92446	8.00044	5.63078	5.47732	9.42615	13.9987	7.26105	4.1344	10.4201	5.66507	7.04616	13.3531	7.71805	8.20051	5.76211	7.90759
Ahnak	11.6104	11.8218	15.2995	14.5956	14.6081	11.7847	14.4512	15.3164	11.1283	15.0473	15.0922	10.8406	14.9051	15.0671	11.0886	13.2125
Ky	6.91823	6.52551	2.50308	3.68894	2.61276	3.25766	1.38936	2.20773	5.30089	1.25036	1.59466	5.54879	1.16858	3.83451	6.48926	4.13408
Esrrb	7.9832	5.52532	8.61617	3.66126	4.27718	7.79889	6.35214	3.51455	8.80382	4.44844	6.66301	8.14235	5.72787	4.8059	5.84611	9.07678
Elf4	8.17059	8.17505	11.7995	11.1791	11.736	10.389	12.517	11.4031	8.19404	11.2167	11.8571	8.42649	10.425	11.6528	7.8286	10.389
Tmem44	10.7198	11.2604	7.48919	9.01432	7.485	9.70416	7.17401	6.44751	11.2504	8.17479	8.02117	11.1314	7.52716	7.79904	11.8071	9.60082
Scin	4.25829	4.08617	7.51583	8.35124	4.77882	6.11699	7.24464	11.5372	3.7609	8.62553	10.2394	4.8587	7.77057	7.81864	3.26112	6.59993
Egfem1	7.36472	7.61649	3.2563	2.77412	3.37814	5.98513	2.79433	2.69638	5.66283	2.65826	2.66824	6.99641	2.96159	2.60762	5.99922	2.2584
Opcml	10.9864	10.2311	2.97394	6.06173	5.1623	4.5375	2.49871	3.50695	8.78848	5.33995	6.53475	7.71652	4.55975	4.07987	7.73876	5.00443
Hoxc5	2.02246	3.68356	8.22944	6.10427	4.90161	7.82262	7.19672	7.35415	3.38435	6.01922	7.19744	6.42469	7.2333	2.06809	3.98317	4.66738
Vsnl1	12.1093	10.5456	2.47501	5.59096	5.18645	5.61701	3.08523	3.33205	9.41199	6.01407	5.35593	7.45905	4.58444	5.24515	7.90792	3.3449
Cyp26a1	3.32044	3.23273	3.84274	6.53351	7.5533	4.92364	7.42729	7.18265	3.42671	7.57815	3.68553	5.16961	4.70384	4.86817	2.34557	2.56264
Tbx15	6.06532	6.44172	6.74374	8.50503	11.8852	10.9357	11.2614	8.90019	6.94849	9.16318	10.0133	6.76899	10.0159	10.1834	5.82926	8.09627
Slc25a21	5.1484	5.56189	8.94703	3.00318	2.00941	1.67778	3.04901	8.36508	5.4365	8.03255	2.89673	5.44668	2.3223	6.62863	6.15264	4.98802
Aass	6.55477	4.96929	1.7019	3.11687	2.481	1.41557	3.84914	2.10049	7.10067	4.82952	5.37362	6.15028	4.26237	3.1195	7.33879	10.4446
Gm8008	6.37778	6.61233	3.30415	2.5033	3.42527	1.42835	2.41941	3.32724	7.76536	4.22112	3.7266	6.89617	3.36381	2.66146	7.24656	4.64286
Stmn4	11.6994	10.9284	5.29479	3.77757	4.63497	3.68175	5.70953	3.93064	8.79747	6.26209	6.40273	7.36395	4.9652	3.10598	9.35675	4.59636
Pvalb	9.84217	5.2628	5.71741	2.33414	4.68894	1.1204	1.48046	1.19345	7.57836	5.30838	3.29503	3.95718	1.21666	6.56737	3.9412	2.58483
Sertm1	7.67333	6.98809	1.67633	2.50323	1.74604	3.46967	5.01663	2.07926	6.66702	3.85745	3.56971	6.37649	3.62612	4.54905	6.37036	3.27888
Adamtsl5	6.80335	5.48337	9.01756	8.44291	10.493	7.33955	10.3211	7.97414	5.97759	9.88159	8.0565	4.95352	9.89038	10.0566	5.84878	8.11353
Agtr2	6.4958	5.5572	4.04782	8.97588	9.29133	6.38656	9.47018	5.8382	4.60483	10.9264	8.32602	6.13173	5.98602	10.5347	3.32185	6.1609
Ccr1	7.42968	7.02896	11.2652	10.7835	11.6629	10.3989	10.3829	12.3142	7.5479	10.5951	10.1731	7.58498	10.485	11.0991	7.03643	9.79601
Iigp1	8.03257	6.70971	10.5091	11.0229	12.0223	12.7769	9.97024	7.85794	7.00778	10.7707	10.44	7.37773	11.0558	11.0255	6.3504	9.6632
Cadm2	11.55	10.4644	5.46229	10.2779	6.06081	5.59764	5.3401	6.10699	8.87571	6.85334	7.19038	8.91725	5.71018	6.14736	7.72294	11.2625
Gm2694	6.84042	5.65506	5.18085	5.79439	2.45334	2.38017	2.43759	3.18488	5.71094	3.13319	2.10247	7.29909	5.16573	3.8222	8.58875	1.67654
Lonrf2	11.5423	11.8516	5.7841	7.86436	7.01965	6.89709	6.17218	5.18008	10.7957	7.41081	8.14247	9.97472	8.20534	7.49637	10.0669	5.65047
Fam183b	5.32112	5.3969	0.511432	0.146274	1.47362	1.04985	0.558626	0.360034	3.8437	-0.108299	0.984396	3.76549	3.18253	0.317791	1.60556	3.75154
Hoxb7	7.59956	4.49157	9.49541	4.63684	5.5606	4.7792	7.94316	2.87349	3.71424	7.85966	4.01623	6.10385	6.44423	8.5888	8.84592	5.29884
Gm7609	0.85121	0.80576	5.92761	4.14186	5.59694	6.72407	4.45577	0.948463	1.53676	2.72292	3.95188	2.0875	5.32102	3.25791	0.960332	2.33206
Dmp1	7.31578	3.94814	3.6396	11.0886	12.879	5.45746	6.65694	4.93296	5.46346	13.3357	6.41193	3.82239	8.37082	4.41143	3.96885	4.50867
Plac8	5.06004	5.47773	7.83691	9.11755	10.1921	10.0841	10.9431	6.50857	6.07075	12.2585	8.65853	7.10484	6.08469	9.00357	4.14264	8.90727
Nrn1	10.9946	9.53785	3.70442	3.22371	5.66488	2.48252	2.31836	3.71356	7.52294	6.06159	4.32678	6.5383	5.13367	6.91138	7.2227	5.31867
Sorbs2os	2.86852	3.79935	1.10226	-0.388753	0.121541	-0.182654	0.111298	-0.122046	4.82323	-0.738811	-0.511531	6.35253	-0.102886	-0.17331	7.00334	0.045886
Grm8	7.74418	7.73129	2.87847	6.31506	5.88178	3.11607	3.59931	4.18463	6.29907	3.60428	3.59211	6.59501	7.86626	5.20503	5.9437	9.50705
Sgcd	7.64623	7.621	6.29824	9.38865	9.51481	9.12519	4.01291	9.24276	6.21765	4.4266	6.0052	5.50083	6.62783	10.7228	5.48623	7.38742
Frmpd3	9.52645	9.81193	2.6713	3.53332	3.46708	2.32619	2.75328	3.59502	7.12562	5.37901	4.9636	6.42995	6.76243	4.8861	6.87891	4.5881
Procr	5.53176	5.18702	9.41317	7.82263	9.42965	6.29911	10.5599	5.6621	5.78525	10.6094	8.77964	5.89607	5.66372	8.38653	5.57398	6.97237
Hoxc4	4.82989	4.6132	9.96695	8.04301	7.20962	9.57444	8.69611	9.37683	4.93171	8.11943	9.18138	8.38939	9.19435	5.38965	6.55209	6.08563
Trh	7.03245	6.68134	2.2327	1.04072	0.965978	0.617659	0.954082	1.45236	6.53424	0.502958	3.12231	7.09331	3.08986	1.82632	3.54846	1.71741
Gpihbp1	3.88767	4.2903	8.52019	8.4405	7.75076	7.7622	7.36556	6.93688	2.75481	5.61167	5.56604	3.72075	6.18382	5.39675	2.78063	6.82924
Tmem212	6.08412	0.407619	1.53137	2.62835	3.13847	0.482362	0.743291	3.84492	0.13937	1.34969	0.764173	2.32481	4.68374	4.58062	0.545267	4.32044
Fibcd1	8.49187	7.09441	6.08833	3.12433	2.36054	1.91055	2.78532	5.06896	5.56477	3.32693	2.65632	4.22438	1.41477	5.76968	6.43447	1.57005
Mb	3.79132	1.68917	7.03301	5.83964	6.29424	3.7054	5.9127	1.2617	2.51901	3.40128	4.12472	2.90508	4.87942	9.1045	1.27567	2.61525
Gm15328	6.53594	6.22683	1.29065	3.48355	2.57835	1.67925	2.88788	1.11128	6.55308	2.21404	2.01754	5.57261	4.77085	2.61879	5.18343	2.00649
Alox15	8.80919	8.00812	5.83512	3.66672	5.22665	3.29637	4.66122	2.58817	11.1151	3.67704	3.24063	11.259	6.44871	6.21397	5.6152	2.27012
Urml	2.21093	1.12873	3.49833	13.1335	5.85494	3.0191	4.60627	4.17356	0.717684	5.89894	7.69919	2.73218	5.13322	4.50038	1.32985	6.61917
A330048O09Rik	5.4838	5.46375	1.18766	3.93359	2.0567	0.926135	2.04067	0.991251	5.24745	3.50924	2.1272	5.97851	3.23092	2.02911	3.67367	7.94036
D630023F18Rik	6.29553	7.54099	3.50203	2.64269	2.66554	3.17888	1.4523	2.79207	5.81361	1.8337	2.53721	6.26486	1.22232	3.72475	6.07627	3.48028
Aicda	1.0682	0.998477	0.595832	3.63368	2.10619	0.357523	0.65091	0.417176	4.5203	6.27344	6.2306	4.55287	0.436125	1.6012	3.21769	0.584732
Syt13	11.7498	10.6091	7.92282	4.29638	4.80749	10.713	5.25728	4.4962	8.84038	4.91861	6.45403	7.96506	6.37429	4.92276	7.89861	5.9854
Myh4	2.1465	3.26567	7.46213	5.74813	6.42278	1.11845	0.645739	0.365994	1.12627	-0.389257	1.56198	0.389481	1.2493	8.09365	1.23775	0.567321
Gm4951	5.46131	3.72098	8.84034	8.12934	8.82731	10.1003	7.22929	3.94001	5.13409	8.41904	8.3638	5.07012	8.23332	8.12522	4.10767	6.84954
Sema4g	11.3172	11.5037	6.41953	8.21743	7.00216	9.23232	7.44217	6.70774	10.5697	8.08988	7.35025	10.7506	9.7101	7.35863	11.4927	8.59351
Tnnc2	1.80488	1.28443	7.09722	5.96748	6.16323	0.690813	4.45472	2.57462	2.22216	2.21933	1.58186	1.55279	2.82513	8.65559	2.33889	0.966019
Gm11190	3.29048	3.59315	0.214772	-0.126473	0.267084	3.49758	0.258754	0.0734069	5.40215	0.10761	-0.213354	4.99352	0.0882877	0.0339161	2.52773	0.205927
Arpp21	10.3262	6.70008	3.61977	6.89972	4.59127	2.37346	2.80064	6.07531	8.43256	4.88947	6.27878	3.11516	3.80425	5.59629	7.8423	3.08644
Cnksr2	9.07401	8.38537	3.66811	5.80652	6.75685	4.10791	3.96814	5.31023	8.02753	5.18548	6.19913	8.15154	3.91439	4.30165	7.33574	5.80829
Myo5b	7.86766	6.05286	3.57724	7.70855	4.82775	10.3701	8.07814	4.0333	5.57518	5.46674	6.60882	3.57475	7.95161	7.21056	4.05444	11.4069
Six6	3.98394	7.66979	0.0870294	-0.457356	0.163585	8.921	0.151486	-0.127604	2.81808	-0.918663	-0.614568	-0.103908	6.77358	-0.189956	-0.112909	0.0739463
Foxb1	6.49149	7.35033	0.158413	-0.361072	0.231638	-0.117146	0.220064	0.901682	3.66673	1.17714	-0.51038	4.94602	0.933297	-0.106254	3.22361	0.145902
Thsd4	9.38774	10.0233	5.7223	5.61485	9.49018	9.43901	11.0437	4.65708	11.0537	7.07586	5.97922	10.219	8.52523	9.71106	10.1385	8.92019
Ifit1	8.67947	7.23982	11.4073	11.7659	11.7095	12.0573	11.1703	10.0658	7.69249	12.5929	11.392	7.86051	12.4838	11.3418	6.77313	10.1303
Fstl5	9.42619	9.28885	2.67454	4.37478	5.10995	6.8762	4.04326	2.41585	7.77679	3.27436	4.25932	6.41208	3.89153	5.30463	7.30791	2.06815
Itgb8	7.96712	8.9889	4.7734	7.73344	6.53558	3.56429	2.98396	5.63287	8.5422	5.08911	6.18145	8.93241	5.50102	5.49456	9.05159	10.0051
Pip5k1b	8.9868	8.05161	5.52566	8.64004	5.1889	5.05913	4.17818	8.82884	6.72628	4.90927	5.58466	9.05472	5.56444	7.26035	6.99344	12.2917
Emx2os	5.54115	4.52912	1.97025	7.04824	7.21173	3.05988	2.65084	7.0372	6.20342	4.70742	3.28588	6.28622	4.00342	3.65862	7.80832	2.94551
Glrb	11.9304	10.8357	4.78394	8.92898	6.97501	4.43787	4.55277	5.51982	10.5853	7.3556	7.98517	10.2525	7.31566	7.79748	9.72118	7.33318
Atp2b3	11.5888	10.5214	6.38259	6.94684	6.04394	4.72727	6.583	5.71963	9.90243	6.18793	8.38557	8.85214	7.16909	5.9632	9.22484	16.1999
Tgtp2	5.3664	4.55935	8.58666	6.707	8.30792	9.61638	8.73868	4.75007	4.83173	8.68135	8.43669	5.80453	7.20571	8.39235	4.69247	7.60346
Slc28a2	3.7665	1.96842	8.4838	5.94653	6.7626	7.61197	7.99225	4.40506	3.9883	7.15453	5.86529	3.41934	5.42609	7.23279	2.60933	5.54038
Nell1	10.2967	8.75583	2.3749	7.86963	5.13769	3.6784	3.37778	5.01949	6.87463	3.69362	5.11677	5.66918	5.42091	5.61852	11.5391	3.94583
Myot	4.39989	0.710241	4.99313	2.91025	5.00602	-0.028408	0.274592	0.0339818	-0.465319	-0.600406	0.341223	0.0541371	2.85511	7.70641	0.0464746	0.207064
Lrig1	12.3729	12.7038	8.88181	9.11657	9.16787	8.58386	10.046	8.65895	13.6632	9.25566	9.93885	12.4572	9.54424	10.3027	14.0806	9.32662
Lgals3	8.91968	8.99598	13.3079	11.4358	11.2634	11.1045	13.2466	13.1393	9.11799	12.9657	11.4111	9.3723	12.4072	12.4077	7.59812	11.3199
Zdhhc22	8.06462	6.7668	4.07397	0.549329	1.95656	4.82797	1.11064	1.57474	5.46227	1.85351	2.66924	4.8514	1.60423	3.48655	2.82688	1.03521
A530064D06Rik	2.1362	1.59226	6.52813	6.6866	6.80107	5.87494	5.19042	2.89423	2.88028	5.72122	4.69478	2.65571	5.72382	6.02572	2.64437	6.15883
Fam129b	11.0155	10.4357	13.9851	13.6271	13.6182	10.1226	13.6417	13.9429	10.0482	13.6474	13.1404	10.1256	13.5501	13.8303	10.3314	12.9735
Mchr1	7.26043	7.53203	2.18646	4.27676	7.18992	1.94421	4.08477	2.85229	6.27488	7.79876	3.6426	5.535	6.81657	8.50311	5.51861	4.22346
Slc13a5	8.3225	7.52562	7.42989	4.47993	5.42561	8.58523	3.14867	3.38657	7.31761	4.78059	7.64045	8.01329	3.77572	5.00858	7.5302	3.85999
Lilr4b	5.11818	6.29289	11.4518	10.6014	11.2693	9.84723	10.137	8.67208	6.54682	10.0229	9.38445	7.2602	10.2368	10.5479	5.25839	9.30818
Crh	7.41662	7.30375	2.61971	5.51007	3.65218	5.89197	7.91986	1.8209	4.79277	5.82237	4.87371	6.40049	1.84094	2.29151	4.3713	8.83732
Rin1	9.04032	9.56317	12.0177	11.741	12.3882	9.17474	11.5767	12.1035	8.56234	12.4832	12.6641	8.46965	12.3681	12.4338	8.48587	9.47614
Klf12	8.28504	8.63409	4.87331	5.24831	5.58688	8.10904	3.9147	3.5538	8.84058	4.75203	5.56323	8.60136	5.4996	5.03488	7.88802	8.20493
Cabcoco1	5.33695	1.66016	2.14943	3.23409	6.22034	6.02927	3.94735	6.26915	1.93876	3.75182	4.17343	2.32337	2.86558	4.06958	1.24056	8.48966
Gal	5.99347	6.31656	3.67411	8.10788	5.83694	2.00773	7.39467	7.37805	1.96812	5.36913	8.3615	4.26569	5.04277	7.41325	3.83982	4.25628
Ankrd6	11.6321	12.6827	9.69502	8.51477	8.61687	9.9029	8.79625	7.60317	12.6013	8.94744	8.29179	12.4211	9.29159	8.54844	12.9699	9.79448
Cldn6	1.66647	2.27022	5.22267	1.78926	3.6473	1.72446	8.45429	3.30366	3.40347	7.52183	7.97516	3.34343	4.057	1.73805	1.19238	4.93349
Myt1	9.08025	9.23559	2.64157	3.41689	4.53892	2.64582	5.95589	3.57199	7.47763	4.34643	4.27484	6.4874	5.01846	2.66064	8.48996	3.53779
Rgs1	4.80214	5.73145	8.83004	8.86558	10.0271	8.65004	11.2784	5.71624	5.60864	7.88949	7.25239	6.03897	10.0203	9.21427	5.62574	6.52388
A830018L16Rik	8.37458	7.86836	2.20131	4.99096	6.07189	3.67803	2.25996	4.89453	8.01403	4.42798	3.88124	7.02049	4.05402	5.10931	5.2464	8.1914
Als2cr12	3.07548	1.07402	6.12917	4.33659	5.0078	1.76402	6.81023	4.60732	0.782909	4.9573	5.25007	1.87468	5.89769	4.26733	1.22625	2.08545
Vegfd	6.25256	5.89796	10.809	9.3237	9.68742	8.15162	8.23822	9.9056	6.3179	9.43125	9.6758	6.58822	10.5967	10.3359	5.72909	8.27981
Ppp2r2b	10.4517	9.99524	3.1653	6.17384	5.69938	2.859	3.58388	3.96509	7.85557	6.49634	6.75625	7.21532	6.55781	4.6046	7.60238	8.07538
Nrsn1	11.623	10.327	2.38324	4.73673	5.84467	5.91031	4.07346	2.18662	8.98572	4.8761	6.72824	7.50847	5.45935	2.13267	7.53784	4.36908
Coch	9.69947	8.47824	3.64628	5.52191	5.59055	8.65319	6.85117	4.43897	9.21332	7.01176	6.42667	9.43334	7.35794	6.44235	5.35002	10.9826
Pcp4	12.5975	9.95166	3.2271	3.77475	5.37461	7.22894	5.63054	3.52559	9.24105	5.13734	5.05977	7.52953	5.73816	3.44602	6.50044	10.1535
Tgm3	5.42721	6.23266	3.29243	2.64303	3.16496	3.03382	2.38352	1.39955	5.77906	1.97116	2.68725	7.36382	4.11737	9.27935	6.65749	5.10406
Sprr1a	1.45417	3.84429	3.44241	4.7641	4.33917	1.52043	5.29787	1.62061	1.88219	4.07016	4.95091	1.65306	6.1296	11.6954	0.88999	1.09083
Hspa1b	8.11625	6.96979	11.8041	11.085	11.2359	10.8317	10.6139	10.1389	6.7048	10.6419	12.0224	7.28485	11.0356	11.454	6.53263	9.10141
Gdf3	2.33521	2.8369	8.89642	6.78792	7.39278	6.15911	7.03374	5.25757	3.04976	4.67436	6.91387	3.79032	4.8037	6.41733	1.96705	6.00341
Slit2	11.1379	12.0534	7.97971	11.5889	9.93892	8.33858	7.52066	9.0016	11.0971	11.0701	8.02528	12.5931	9.52706	8.54176	14.3336	12.8184
Ntsr2	10.2299	5.78316	2.7302	4.58922	3.63347	2.60906	1.66155	2.0119	7.69973	4.52135	6.30333	6.63817	4.69655	1.31625	3.34472	3.80877
St6galnac5	8.33506	7.32105	3.23892	1.92828	5.66629	4.47692	1.98678	2.65565	6.61765	4.44591	4.62573	6.20105	7.91316	1.68265	5.34599	5.75316
Rxfp1	6.1587	4.33021	2.91498	7.00397	6.29688	5.31826	5.48596	9.19638	4.20835	6.32849	7.48632	1.6961	3.15718	3.3702	2.26336	2.49248
Ctxn3	6.9568	5.20677	2.17418	2.82908	4.64301	2.21386	4.07722	1.26802	6.02743	6.14683	1.35669	4.75359	3.39084	3.10867	1.92479	8.09128
Elovl2	9.11698	9.38969	3.2561	6.48438	7.61829	5.87843	4.89262	3.54785	8.83891	6.73505	6.62697	7.82733	5.96055	4.06154	8.35035	4.32305
Spock2	13.8362	12.9017	7.09304	10.0229	9.03637	7.89732	10.0028	7.83903	12.016	11.3911	10.9792	12.7785	10.0574	8.88606	13.0374	10.8431
D630003M21Rik	8.26372	7.86515	6.818	4.62751	6.17354	9.45527	5.04296	10.4962	9.19759	4.83458	6.20027	8.9535	5.53097	4.96534	8.50091	7.70426
Pqlc3	6.88489	7.19327	11.2974	10.6201	10.2433	9.55918	9.12994	12.2756	7.35878	10.612	10.62	7.44434	10.8942	10.4658	7.43016	10.7127
Rflna	7.56666	8.41586	5.35425	6.65422	4.77554	9.8996	3.42212	5.33237	8.40313	4.32313	8.39265	10.1233	5.52553	4.33708	6.53425	7.30612
Slfn10-ps	2.73654	2.36156	6.2665	8.03072	7.17833	5.78777	6.23656	5.82412	2.55623	6.5687	6.62044	2.91398	7.55038	6.01651	3.53867	5.41927
1500004A13Rik	8.35048	8.01653	4.18956	5.7252	3.16445	2.68091	2.1462	5.234	7.20842	3.82043	4.04897	6.89063	3.98699	3.62386	7.93208	5.82243
Itih3	9.54379	4.89957	1.88	2.18106	5.37527	1.69929	3.23603	3.66302	6.32273	4.39466	6.06496	6.33962	5.89443	2.95907	2.84953	7.02735
Gbx2	7.31774	7.22551	4.22114	6.73755	7.57568	4.90928	8.78126	3.62048	4.33298	3.49286	1.9742	3.32487	7.5868	4.60582	4.19501	4.59467
Inhba	7.57457	7.40044	8.51934	10.55	7.59616	6.11453	7.17197	11.8237	10.0913	10.7227	11.0599	10.633	7.47799	11.9356	6.29851	7.59688
Soga3	9.65467	9.57407	2.59701	6.84024	4.35856	5.8533	5.05827	2.86234	8.68585	6.23719	5.01742	7.79618	5.42841	4.74673	9.25522	4.84834
Gjb6	10.1433	3.88935	2.35939	1.15988	5.37504	2.89568	2.44575	1.46547	7.76149	4.70581	5.77543	4.08831	4.51421	6.58886	3.66586	7.03901
Myof	9.712	10.2785	13.52	13.2762	12.1524	11.2807	14.2169	13.5988	9.41618	13.1425	12.2385	9.73643	13.7212	13.0872	9.59361	12.6271
Angptl1	6.37059	5.53644	10.3161	7.54879	6.37889	6.3299	3.26264	12.5361	8.28826	7.2086	3.02957	9.38904	3.89755	12.2044	5.02264	8.33895
Mcf2	7.31754	5.3608	1.51236	2.32781	0.678609	1.13649	0.66723	1.23066	4.27632	1.11117	-0.0162132	4.16965	1.74953	0.35334	3.2817	4.2753
Irf7	8.58507	8.02557	12.4354	11.5502	11.9473	11.9438	11.8534	9.47283	8.38139	12.6681	12.553	8.97375	12.5508	11.0872	7.5076	10.594
Ptgdr	5.00126	4.13051	2.32307	2.49154	5.65505	7.30284	2.40409	2.45031	5.72293	4.09102	7.72755	5.05249	2.76852	3.78356	1.48759	6.51732
Tram1l1	10.0137	10.4647	3.65972	8.61709	7.77531	5.06701	6.36783	4.35678	9.60062	8.64545	7.69419	9.44211	8.66493	8.59974	9.59822	6.06052
Ddn	10.1472	7.37556	1.8831	3.67738	5.16183	3.21425	6.53734	3.32864	9.77443	4.11459	6.48007	3.90941	3.66886	3.23184	5.11319	2.50589
Gmnc	6.73515	2.77641	0.526239	4.15334	2.18566	0.207253	0.598013	1.18239	3.28282	-0.579714	2.22502	5.33	0.31417	0.219823	0.304783	13.095
Negr1	11.551	11.9361	6.87573	9.27817	6.86146	6.68763	6.33576	6.91584	10.2588	6.1712	7.31364	9.90803	10.9098	7.22552	9.9935	9.04135
Bche	8.06846	9.35992	6.14525	5.86578	5.63139	4.62589	4.67819	4.98029	8.30557	6.31748	4.82188	9.35452	4.05463	5.82349	9.32376	5.07179
Otud7a	8.82762	7.48465	2.98155	6.91662	7.92844	3.40494	3.68731	5.94181	6.72053	4.97578	4.40371	7.38593	5.67973	7.61891	6.74102	2.45224
Ddx25	9.87732	9.75218	4.75974	5.55882	7.37637	9.13873	7.29981	4.07464	9.11028	8.86688	7.14484	8.82471	8.2045	5.54411	8.60207	5.80383
D930028M14Rik	4.04818	3.93875	4.24008	0.812095	1.54533	1.87633	4.01485	0.3952	2.37835	0.659691	1.02281	1.21506	1.21447	0.347927	7.1879	0.552942
Cpne5	8.53393	8.77951	3.23953	5.36751	5.25575	3.8668	4.00491	3.58684	7.3767	7.43258	4.79493	7.07786	4.38959	6.15594	6.44113	3.22262
Slc26a7	3.13025	2.40026	1.18926	1.95549	5.22783	1.5954	3.52269	1.68657	4.80515	7.62143	1.73667	3.70278	5.23179	3.34895	1.70492	7.65149
Celsr2	12.3496	12.714	8.65947	10.3191	9.32704	9.68385	9.02306	8.28477	14.0247	9.06357	9.73905	13.0902	10.6047	10.1953	13.8913	11.7238
Cd248	9.05624	9.38605	11.9422	12.9068	12.9072	12.1584	12.4035	12.8689	9.48269	12.9533	12.7819	9.77437	12.4402	13.3614	9.11939	9.90427
Hoxd4	8.21918	9.37124	7.03634	4.62099	8.14812	5.43302	2.63977	4.02383	6.72383	5.09237	4.10308	6.90211	8.73711	5.35991	7.50781	3.40705
Sst	8.80891	6.97705	1.69088	3.2033	4.77756	4.9344	1.7542	3.4992	6.91355	2.7957	5.6566	7.31156	5.56756	3.83298	2.79458	1.67818
Dleu7	6.30368	6.25347	0.564153	0.126728	1.55923	0.326238	0.619085	0.385828	4.21638	0.639943	2.61367	3.57841	0.404752	1.57938	4.06187	3.14895
Cxadr	11.3999	12.7613	6.54909	7.19162	11.3019	11.2689	10.0696	5.5522	12.4449	8.42071	9.05579	12.4859	9.0563	8.73712	12.2289	11.6939
Fam111a	7.89919	7.91573	11.189	10.8695	11.0858	11.0075	9.02706	11.4016	7.95443	11.878	9.35446	7.87168	8.99301	11.518	7.7979	9.44948
Tnni2	4.08687	3.82495	7.34617	7.61097	7.45612	6.33038	2.85213	5.63315	3.51588	4.24576	7.13412	4.7842	4.54463	9.08812	3.35284	4.44635
Pthlh	5.19391	4.92984	5.41743	8.43253	7.64719	10.5377	4.45397	10.3555	5.59217	4.33232	6.29284	5.86933	9.49624	6.20518	6.24838	8.80697
Klhdc9	6.37821	5.9902	2.62792	2.83932	1.59732	3.95929	2.71684	3.20155	5.83094	3.33009	3.33974	5.92836	1.98544	2.26536	3.96421	6.55089
Pacrg	8.42883	8.47786	4.41035	5.70365	5.21434	5.15971	5.99937	4.99123	8.58389	5.57003	6.3371	8.34455	5.4026	5.17845	7.95348	9.80536
Mmp15	10.9574	11.505	8.27007	8.51179	8.4582	7.7968	6.39662	7.45016	11.44	8.53435	8.11518	12.465	9.36537	7.96691	11.1705	11.6258
Hoxa1	2.66001	2.08314	6.53073	2.69224	3.49146	1.23893	6.97151	1.29859	5.67679	5.73697	2.15363	5.19285	6.53788	3.3621	3.05331	4.02187
Pdlim1	7.55212	7.47815	9.17443	9.82133	11.4614	8.19946	12.2445	10.6407	7.28155	10.2682	9.95826	7.38217	10.9315	10.8451	6.818	8.01769
Nkain2	9.37219	9.58469	2.65206	4.07062	5.21572	3.59708	2.12463	2.75143	7.42435	5.14269	5.39496	7.3782	4.34354	3.14701	6.39751	5.05124
Cadps	11.9486	11.155	3.7019	5.07294	6.29886	6.03304	2.98903	6.33511	9.13366	6.78874	7.24887	7.90185	6.0524	4.54369	8.91755	4.77537
Egln3	10.5565	10.6016	8.62526	9.99883	7.08138	7.45241	7.27606	7.2907	11.1866	9.46804	6.88562	11.3508	9.64993	10.5507	10.7177	7.88884
Gpr22	8.08507	5.96452	0.818307	0.297435	3.68194	0.537339	0.882669	1.39611	6.71539	3.17421	3.88171	2.7249	1.42666	2.11178	4.44373	0.805315
Marveld3	4.77675	4.88236	1.11218	1.21894	1.18819	3.3022	2.48072	0.905241	4.69983	2.11127	1.67919	3.85801	6.18869	3.529	4.60576	8.55728
Cntn5	6.78574	7.2738	3.98557	4.00906	4.11896	2.2644	2.7483	3.07568	7.14952	3.21243	1.75277	6.3055	1.99353	3.52022	5.60718	1.52656
Snai3	2.63241	3.57291	3.77981	8.28905	5.52848	5.65839	6.93625	4.59443	3.26215	8.78255	9.32832	4.00786	6.86095	3.86863	2.45474	5.00938
Ms4a6b	6.60978	7.70098	11.5456	10.1996	12.0029	11.0036	9.84565	9.23913	7.76327	10.9655	10.288	7.5998	10.8769	10.8329	7.46467	9.84109
Ndnf	9.69486	10.665	6.05179	11.1888	6.79936	6.91953	6.56737	9.2724	8.10749	9.509	13.1684	10.8836	7.19264	9.02843	9.8321	6.60762
Flrt1	7.83062	6.65548	2.10568	3.69923	3.69858	8.27951	2.76705	4.1471	6.70767	4.39254	3.29675	7.70512	4.49033	3.6331	6.52523	7.20697
Pcdhb1	3.87829	4.76454	0.357497	-0.0338623	0.416441	1.73086	1.36297	0.197058	6.06661	0.957684	-0.136339	4.97147	1.05026	0.151869	3.3199	0.347511
Tspo	8.01992	7.85799	12.5749	11.1308	11.802	10.5493	11.1334	12.3155	7.90546	10.6401	10.9134	8.04474	9.99283	11.3759	8.04627	10.8201
Caps2	5.9749	5.72108	1.53312	3.8714	1.60425	2.54783	1.59288	3.24225	6.25807	3.33351	2.93953	6.67755	3.27918	3.14381	6.02942	7.96822
Cbln2	10.448	10.3888	6.21245	10.153	10.137	6.59861	6.80564	8.90101	9.82186	7.252	6.46174	9.05694	7.0521	9.09386	9.47752	4.8577
Thsd7b	7.55328	8.5075	4.90422	4.73274	5.68579	2.69666	2.77188	2.79007	6.53886	3.38329	5.23251	5.07571	3.63805	4.21699	7.26419	9.2224
Gm9805	3.44914	4.32452	0.896052	1.73875	2.62566	1.36109	0.948915	1.88105	5.76896	4.65472	1.53218	4.63765	0.744536	0.679527	6.34714	2.48932
Mest	12.1363	13.0579	9.44771	10.2549	10.1253	14.304	8.63811	8.58158	12.234	12.1074	9.25272	13.5798	9.85019	9.49514	12.4847	13.3056
Abcd2	11.3291	11.1692	8.76098	7.50289	7.35961	7.81779	7.54974	5.7497	11.4038	7.67386	7.00799	11.5513	6.43656	9.46526	10.425	7.60125
Mc3r	5.80033	4.33972	0.326337	1.398	1.43378	0.0414422	0.390347	0.11408	1.40518	0.383767	-0.362405	3.10969	2.24406	0.0526698	4.84119	7.99275
Wnt2	4.05828	4.83761	7.43513	6.27496	7.5594	5.56711	11.3659	8.41134	3.49965	9.78185	7.01848	3.6237	5.095	4.41038	3.1673	6.86855
Fam184a	9.13526	8.90523	4.04466	5.87484	5.49832	5.87163	4.58662	4.83174	8.23831	5.20551	5.34516	8.20087	5.76939	3.67963	8.30402	10.4713
Gm15663	6.64699	6.08888	4.18723	2.46292	1.69344	5.50799	1.68314	3.52218	6.34986	3.71489	2.41561	5.44451	3.7717	3.63287	5.84537	2.26997
Il1r2	3.19049	3.82863	6.38793	6.66504	7.05702	4.78985	10.2762	6.125	3.53015	8.00802	6.80301	4.02426	6.94717	8.16562	3.12312	7.29263
Cited1	8.35006	9.54937	4.43291	6.90571	9.45943	6.0169	13.0628	4.79462	7.25037	11.6325	5.57713	7.40162	9.46505	6.72927	8.34449	6.42286
Matn3	6.41202	6.16879	2.80483	5.39633	8.3572	13.1248	9.09338	3.04441	4.75371	5.28811	13.236	7.85466	5.11045	5.15503	4.8699	4.20409
Rtl4	6.18989	5.56877	1.56993	3.50059	2.76539	4.06194	2.31578	2.65658	7.1448	3.28722	2.36991	6.57719	3.75323	2.2909	4.21435	6.2104
Sfta3-ps	5.08437	7.12904	0.188446	-0.234264	0.250748	-0.0403435	0.240862	0.0172196	2.84327	0.00453232	-0.34827	3.0385	3.41425	-0.0314838	4.7195	0.17786
Sirpb1a	2.9769	2.66376	8.33521	5.8063	7.51861	7.37857	6.82537	4.79492	3.46813	5.97376	7.04361	3.83501	5.9142	5.6304	2.06493	5.71517
Car2	12.1213	7.8131	9.10711	14.216	9.02831	7.83625	9.42744	13.1335	9.02126	9.97765	12.2873	9.86106	8.076	9.09583	9.29344	13.8064
Chit1	1.87353	1.7934	3.34251	2.93901	5.92988	1.51351	4.91383	4.28973	0.895404	1.75398	6.07649	2.07628	4.93751	7.74149	0.90296	1.85977
Aox3	7.59466	6.13986	4.76872	8.62871	5.63596	10.7044	3.59679	4.98817	9.07188	6.02375	5.29891	9.26374	7.48758	6.01806	7.36133	8.86401
Map3k6	8.22567	7.86786	10.1313	10.55	11.671	8.65764	12.5157	11.4921	7.28891	12.1593	10.9253	8.46006	12.0085	11.4771	6.96822	9.24943
Dtx1	10.4137	10.161	3.72141	5.8313	5.464	5.8092	5.44332	4.01946	9.29291	6.27942	6.62916	8.92078	6.35613	4.1834	8.48425	7.55642
Fank1	6.52673	6.84421	4.42361	4.23917	3.37121	2.85641	3.05843	3.50509	6.9393	3.03009	4.65329	6.34618	3.54064	3.6637	7.12805	8.19552
Nell2	12.0235	10.9202	3.89443	7.6154	6.46977	5.92336	6.35874	6.21316	9.63186	5.87306	6.15677	9.75094	7.79282	5.65494	8.88879	5.94639
Eomes	7.67978	7.37502	7.98566	4.22469	5.88542	5.79196	11.3378	4.34879	6.0812	6.76593	7.96438	5.75837	3.3222	2.9683	2.74132	4.68281
Klhdc7a	8.78549	3.48449	4.64661	3.12968	3.07069	7.98598	3.36131	2.26861	6.06116	2.93857	5.23781	6.18199	6.26018	3.06843	2.95774	13.0246
Fst	8.43346	9.80244	6.05119	9.46174	7.58707	6.82147	6.32147	6.06654	9.90087	11.4666	7.74742	10.0146	9.28115	8.59545	11.8071	5.65349
Atp1b2	13.7843	11.1654	8.11101	6.58278	8.79729	9.02356	7.49819	6.17263	11.5864	9.97979	10.0571	11.0626	9.48544	7.20211	9.63123	12.8983
Dll1	9.7635	10.6162	6.93131	7.2133	8.4054	6.59818	7.33463	5.78743	11.2411	7.24274	5.73929	10.4466	7.70022	6.87374	12.1736	6.3776
Hhip	10.7786	9.58137	5.26986	5.01189	6.96914	4.75117	8.32235	3.80053	7.12066	6.73528	5.64551	10.3102	5.72329	5.51336	9.35506	6.89958
Ehf	4.68708	0.85695	5.09809	1.70459	3.19668	5.44526	2.91219	2.16104	2.48146	1.54196	2.78794	2.5125	5.93054	8.43208	1.74503	7.91748
Nkain3	4.01581	5.09117	0.733489	1.83634	0.791917	0.524924	0.7826	1.30992	2.50748	1.83425	1.79561	5.64984	0.592961	1.66868	5.34223	3.88435
Tesc	7.6826	7.54475	7.0693	3.23167	4.42361	4.37562	3.4416	3.58712	6.85245	3.78901	3.95803	6.13722	3.75582	3.94428	4.7507	7.329
Tubb6	8.80453	9.73264	12.4167	13.2076	12.9512	9.74075	12.5539	13.2371	8.48887	12.7054	12.5667	9.25973	12.7325	13.1021	9.44816	10.1781
Kitl	11.8304	12.6104	9.85117	8.84492	9.10226	12.902	7.70076	7.90829	11.9024	9.09486	9.21806	11.7798	8.39456	8.46051	12.0423	8.81123
Chrna1	4.27687	3.6204	4.56959	6.82531	6.47334	2.25345	9.94255	3.54273	3.11947	8.32173	5.38978	3.84397	6.19764	9.18762	1.81337	2.98051
Ephb1	10.3323	10.5014	6.47758	9.61229	6.49821	6.42884	4.81638	6.71572	9.3497	6.94976	7.01318	9.57786	5.40917	8.10139	10.8043	5.30495
Amigo2	9.80374	9.24582	5.58122	9.14488	6.18331	10.744	7.86345	5.19969	9.27179	6.76572	6.4321	8.92817	5.97773	4.84874	7.40571	9.88623
H2-T-ps	4.41874	3.97964	8.50478	7.66905	7.35902	9.98283	7.2392	7.02362	4.35472	6.98362	6.65831	4.63869	8.24819	6.58684	4.35614	7.80834
Hfm1	6.74625	7.97642	2.59389	4.34766	4.38136	4.1266	3.07684	2.69944	8.35297	6.004	4.03779	7.27806	4.49941	2.27089	7.66151	3.98658
Cacng2	8.47475	6.97093	0.733026	0.187368	1.7348	1.709	1.71756	0.514427	6.10532	3.11841	3.01126	3.62388	1.85442	0.451779	4.52718	0.719567
Hcn4	9.5934	9.28647	4.65651	5.77681	6.61025	4.29972	3.6112	9.92168	6.13903	4.21502	6.04147	6.00704	4.44865	7.83885	7.68362	5.40607
Garem2	9.6957	9.66653	5.12738	10.2422	8.89936	6.14786	8.36203	6.92637	11.7466	7.82617	10.1875	10.14	9.0993	7.06994	10.2348	5.63823
Prom2	5.10764	2.23095	1.75804	2.94403	1.00713	0.679314	0.995855	3.76461	3.94083	1.14896	1.28488	3.54943	6.57583	7.28427	0.756419	5.0994
Grid2ip	8.63277	5.1378	2.01587	1.32898	2.93783	3.26532	2.10303	1.04009	6.09909	3.38921	1.50514	7.48441	2.51853	3.78326	5.37922	3.05383
1110015O18Rik	6.54397	5.13063	0.024971	-0.367062	0.0916088	-0.187934	0.0783364	-0.134492	3.44599	-0.0992711	-0.471518	4.94403	-0.117533	-0.179715	2.81142	0.0150959
Cd207	1.70605	1.23096	3.93417	2.41975	5.80343	2.07245	3.76878	5.369	1.11887	1.14576	0.91806	0.738462	5.28625	5.21513	0.731827	1.66879
Bdkrb2	4.37829	3.54383	7.12984	7.39613	4.6302	3.34857	6.434	9.17248	3.77048	3.74233	4.40328	4.07558	2.92769	7.70193	3.13998	1.85294
Cyp4x1	7.578	7.00314	0.59287	1.56121	0.667299	0.318169	0.655493	0.387576	5.63562	1.99565	1.93093	3.21052	2.59512	0.328868	5.17517	0.580215
Spef2	7.12728	6.31996	4.79419	4.00358	4.23899	4.22577	2.80127	3.47589	7.80508	3.30996	4.25164	7.10811	4.38844	3.99311	8.23394	9.95947
Tnfrsf26	5.35379	5.53104	12.0242	7.12184	9.32371	6.56978	7.45221	5.33484	6.60571	10.2405	11.3258	6.06505	12.748	6.84014	6.70555	7.24325
S100a3	5.15441	5.17022	8.65969	5.7584	7.16127	3.86195	8.21967	6.04029	2.02745	5.47476	6.92626	3.61412	6.61728	8.19984	2.6331	3.8804
Npffr1	4.72256	6.05279	0.922048	2.14263	1.79993	2.95059	2.26007	1.46056	4.66819	1.35878	1.54829	5.19449	0.780007	1.39185	4.51353	1.69207
Mtcl1	10.4004	10.5088	6.59941	6.21473	7.58686	8.39498	9.56598	5.44757	9.85227	10.6166	7.76634	9.91647	11.0665	6.26537	10.5557	10.4267
Scube2	7.00973	6.47085	3.11137	3.55029	2.65362	3.16742	2.96074	1.844	6.07249	2.52105	2.39898	5.43769	1.23813	2.16565	6.92232	2.8424
Sctr	6.42254	7.03846	3.04941	1.2389	2.06644	2.32637	1.23508	2.11598	9.45286	2.03861	3.6193	8.02708	2.15032	1.58388	4.68434	1.94073
Foxc2	3.74702	3.87069	6.67599	8.87679	8.26166	3.38497	6.64653	7.07271	5.81184	5.85574	3.85106	3.68962	9.59934	4.90596	4.17438	6.93429
Abcg4	10.7169	10.3293	5.34688	7.36517	6.62123	6.47827	6.31754	7.43538	11.0735	6.22899	6.3747	10.6504	7.63333	7.10538	9.297	8.49787
Lrrc15	4.2542	6.49764	5.99162	8.8941	8.46726	7.52779	8.49694	10.8424	4.56595	8.75037	8.46124	5.63142	4.80871	10.0798	4.93915	5.85514
Cbr2	6.02541	5.70141	11.7082	9.10533	10.0711	9.43667	7.02327	6.36017	7.34345	9.3572	5.80197	7.06681	8.64523	10.2965	5.33718	6.51524
Gpr137c	8.95755	8.40938	4.43524	6.28679	4.67161	6.59127	4.40392	3.99676	7.71122	5.66282	5.94165	7.57704	6.13783	4.23231	7.71699	7.72745
Ly6c2	1.54641	1.49507	7.13534	4.62583	5.23367	9.4301	3.54761	5.53541	2.95814	6.01564	6.88014	4.24431	3.64051	6.37336	1.66986	7.46896
Tmprss11e	1.79137	1.37901	1.42287	0.0453766	3.13314	0.256199	6.67474	0.318649	0.422933	3.78655	5.36281	3.40509	0.338437	4.95738	1.65481	0.492844
Ugdh	11.4041	11.398	14.8589	13.435	14.7369	11.8182	14.6269	14.7845	11.7311	14.8051	12.4971	11.5265	15.864	15.1281	11.5721	12.5743
Slc22a29	4.78043	6.20605	3.03778	3.1134	1.41149	2.11035	1.40157	5.38058	4.94425	1.05435	2.69234	5.61125	2.9434	1.14004	5.30288	4.85731
Emx2	6.89799	5.68606	4.82435	8.41904	8.24897	3.98428	4.63595	8.91314	7.7508	5.72861	4.63488	7.70276	4.97999	5.78933	9.41216	2.68622
4930570G19Rik	8.31408	8.03629	4.30725	5.35196	4.05259	3.83923	3.16264	3.05764	7.28388	3.3819	3.71294	6.75726	6.29114	3.50159	6.75898	5.04082
Cwh43	6.25593	4.00662	1.71831	5.26463	6.20983	3.6694	2.43673	6.40472	2.92143	3.25046	6.50433	1.56583	4.22656	5.90833	2.78035	4.89019
Frmpd4	9.72413	7.30583	3.66731	5.46931	3.97988	7.17084	2.25549	3.52275	6.92622	3.96715	5.091	6.77725	4.57994	1.93009	5.36034	11.5963
Dgkg	8.87363	9.29949	3.75598	3.40932	4.69493	2.90502	6.15911	2.99388	8.50438	4.72195	5.32113	7.9289	5.1149	7.43013	5.6416	5.0094
Nts	7.51481	6.50258	4.8298	7.69572	7.6022	8.46288	7.87611	6.39693	4.65879	8.31162	4.08008	8.22459	5.34792	4.60982	4.42758	3.51614
Pitx2	5.09989	8.68358	3.69849	3.841	3.08708	3.07286	4.46809	3.18063	4.85947	8.69339	6.54675	3.93145	7.68701	7.01058	3.91668	2.56434
Cpne4	10.1442	6.91326	2.66332	5.86933	4.44546	4.51473	3.14527	5.69886	6.54912	2.96791	5.40011	6.45689	3.46694	6.93658	3.05408	5.78636
Plekhf1	7.85465	7.20931	10.6011	10.8579	10.5975	9.1716	10.2642	11.3222	6.29029	10.8505	10.7642	6.14592	9.86488	11.2719	6.4246	8.01666
4930511M06Rik	4.28274	2.54123	2.39026	7.238	3.6644	2.90829	4.74682	5.59958	3.45018	7.47197	6.47044	2.54188	2.16393	5.62486	2.81242	7.92298
Ms4a4d	1.95194	2.15045	5.73563	5.0128	5.03874	3.32741	2.46491	2.39046	1.80747	1.85635	2.26434	1.09774	3.74472	5.04931	1.7233	5.47473
Mical2	11.5387	9.97308	11.3278	12.7846	12.9139	9.22894	12.9894	13.1708	9.85515	12.9053	14.1956	8.53942	13.4352	13.6885	8.49222	10.0542
Pnma2	9.13111	8.75897	5.02768	1.48586	3.72256	2.50607	1.51257	1.23327	6.61903	4.10687	3.91327	4.4589	3.41666	1.17381	6.3094	3.18171
Slc1a6	7.94598	7.90385	1.68253	2.30266	4.51937	5.01287	3.17443	2.0834	7.01141	5.39877	2.72608	3.76209	4.0481	2.67008	7.13914	3.66681
Ptpn20	4.44353	4.99733	1.11164	1.27883	1.93166	0.917097	2.69001	0.964412	4.31864	3.18588	1.13691	4.29916	1.63155	5.79913	4.36896	4.1136
Acod1	3.54869	2.57071	7.52749	7.102	6.11226	4.89395	6.89678	3.9654	1.83468	5.22549	5.91189	4.2778	7.11187	8.8091	2.46353	5.30089
Flnc	10.0829	9.02874	13.6601	13.29	11.2728	9.98335	13.1058	10.0378	8.46556	12.5551	13.1264	9.58199	13.8197	12.6064	10.2193	10.7396
Gm14827	7.6156	7.33575	2.52988	3.31607	3.32739	5.47437	3.01217	3.30879	6.62961	4.27402	4.09319	6.09617	3.49969	2.56326	6.34019	6.57065
Hrk	8.79808	8.5371	5.6428	2.23038	3.05289	5.61943	4.71618	3.63132	7.88791	3.27317	4.13144	6.86051	4.47941	2.2059	6.11298	1.90345
Gpr75	8.1336	7.79856	5.04704	5.35508	3.77754	4.11103	4.14863	4.96914	8.27278	4.87897	5.26431	7.21134	6.31279	4.38233	7.9498	8.13828
Pls1	8.81296	7.77198	5.83039	4.17404	4.77379	6.63801	5.43814	9.77132	6.89403	5.38059	6.1253	8.39916	6.73758	4.89176	9.8868	9.82173
Crip1	8.41227	9.77863	13.7158	11.9064	12.4401	9.39683	11.2794	13.1326	8.40699	10.3692	10.7125	8.38818	9.41585	12.3113	7.87237	9.10393
Slc7a14	10.3469	10.0067	2.31405	5.89894	6.10069	2.53395	3.32694	3.74447	8.14458	5.64867	6.02058	5.73712	7.03942	3.33049	6.60916	5.00427
Kdf1	2.0804	0.690681	2.56349	1.53018	2.34241	0.768739	5.58214	2.69	2.37279	3.56774	4.27599	0.841385	4.96649	4.90688	0.834577	6.31002
Pcdhga3	8.49144	8.07773	7.24394	9.1805	8.15382	5.2399	7.15839	5.05942	10.0707	5.29473	9.4986	9.34146	5.65266	9.18694	8.36342	6.25849
Cgref1	8.96685	9.36602	8.99626	9.35833	10.2668	5.1748	10.1306	10.9591	6.91445	9.92362	10.7888	6.73259	7.62473	10.7194	7.14826	6.34072
Slitrk5	9.64642	10.0641	6.19211	6.29889	6.55729	6.24647	5.11249	5.62819	9.78687	8.14502	6.65975	8.98484	6.2953	5.72588	10.7836	5.55396
2210039B01Rik	0.500534	1.89159	0.791265	3.24375	5.30101	7.24096	2.86593	3.89507	1.49976	2.70888	0.217785	0.623914	3.79992	5.99585	0.616209	2.46966
Ccdc65	7.76919	7.47784	6.26686	5.49876	3.9527	6.17216	2.57568	3.70485	7.42093	4.17002	6.00923	7.02851	5.2054	4.42458	7.85849	8.6282
Sh3gl2	11.9264	10.4031	4.3606	4.9318	5.762	4.78058	4.81751	3.90347	9.62009	5.82602	5.407	7.75136	5.8641	5.06001	8.65194	5.94747
Dnah11	6.7499	4.86914	1.35028	2.2962	2.21281	2.45141	2.19573	1.12505	5.87641	2.35652	3.20365	6.73881	5.16951	2.71396	4.9051	11.1633
Nova1	11.4216	11.8609	7.5019	7.80048	7.47859	7.56305	6.53265	6.79848	11.2085	9.26955	6.3508	10.8294	9.82612	7.33309	10.4076	8.74067
Efnb3	11.4715	12.5827	6.62185	7.18158	7.06936	10.1596	7.66657	6.97408	10.4111	7.91306	7.25352	12.3331	7.25916	6.79895	9.88868	7.94929
Ttc39aos1	9.18399	8.34402	4.89623	4.96476	7.92831	4.6372	8.85639	4.14589	6.78477	8.13679	8.48958	6.68274	9.0785	5.68611	5.62319	8.64068
B4galnt3	3.47161	3.73165	9.95341	6.03649	4.12056	4.39012	6.49047	7.37248	4.09566	3.28617	2.94539	4.74035	6.82183	7.34676	3.93596	8.56018
Kank4	8.60662	8.50427	4.13389	10.8928	7.30048	7.97427	3.69559	4.92957	10.3703	5.58533	5.09162	10.0538	5.74625	7.2026	7.40877	7.29237
Mmp8	1.35775	1.83723	3.72884	3.75284	4.47883	5.436	6.38672	3.24907	2.59114	5.87659	5.02739	2.05652	5.28292	5.79034	1.45861	6.21915
Shisal2b	2.11301	3.78285	0.750189	5.5065	1.64465	1.64983	0.796022	0.604671	5.17151	4.06876	0.317967	4.0572	2.83468	0.564504	2.06926	1.53962
Dusp5	6.99281	7.34561	9.11996	10.2847	9.80086	8.08486	10.8673	9.10316	6.46492	10.3495	10.3158	6.73115	11.4569	10.9533	5.06896	8.26959
Hoxaas2	2.10434	1.38682	5.65865	1.24544	1.89675	0.878115	3.89539	0.924977	4.63848	4.57198	2.14701	4.54673	4.35544	1.50776	1.58833	4.54354
Slit1	10.1854	10.5649	6.4761	5.55029	6.61398	5.77101	4.615	5.03659	9.02172	6.63031	7.65667	9.09619	6.04185	6.54087	10.3557	6.37747
9330159F19Rik	10.9662	10.4354	4.1745	6.88183	5.54109	6.82476	4.57663	3.7127	9.32416	6.77116	6.14091	8.2352	5.99485	4.84402	9.0175	6.17858
Tnfrsf12a	9.52009	8.70613	12.3535	12.5913	12.5041	9.79708	12.2799	12.21	7.88641	12.3075	12.4612	8.25395	12.5585	12.1265	7.39785	10.4569
Lilra5	4.58292	4.42594	9.98106	7.84544	9.25218	8.37767	6.80469	4.24986	5.02652	6.76441	7.58271	5.54152	8.6561	7.13055	4.15213	6.65957
Alk	7.65678	8.10717	2.75483	4.33408	5.10989	2.64193	1.72252	3.32777	5.80381	3.51988	2.71519	5.80427	3.36453	2.37575	6.91168	4.04972
Grin2a	10.5168	9.08458	2.6151	5.76252	6.23178	5.07511	4.43571	4.55548	8.45923	5.5913	4.55871	7.47856	8.03094	6.19114	5.30737	3.05919
Slc6a14	0.287484	2.86459	1.46214	1.52409	3.89171	1.89337	4.6961	0.387457	1.34851	2.93046	0.00688479	0.406983	3.31705	6.62075	0.399556	4.40403
Cacna1b	10.7015	11.1505	5.33733	8.24018	6.35414	5.61585	5.69369	6.99446	9.00316	7.11933	6.93115	8.17565	9.07482	6.05671	9.3121	5.31761
Eya2	6.34936	5.94785	4.55835	4.08269	9.36024	9.55368	5.93373	4.11914	6.52139	4.07543	4.24145	5.86709	8.78365	6.53699	8.4777	7.2194
Msr1	6.86021	7.58606	12.1224	10.7507	12.0862	10.1692	10.605	11.322	7.71942	10.7621	9.67378	8.15398	11.0252	11.4596	6.99396	9.66137
Man2a1	10.7713	10.536	13.4371	13.8035	14.201	12.5901	13.007	13.7689	10.6567	14.3051	12.9192	10.4296	13.8486	14.8032	10.7316	11.8966
Sgms2	9.18839	7.88417	11.3873	11.5118	10.728	8.52537	10.4058	11.6803	7.38722	9.92653	9.7505	7.53537	12.3024	9.37637	7.63275	13.0771
Tenm1	5.62588	7.3028	1.69088	1.02834	2.2952	0.602106	0.912119	1.41973	4.97325	2.642	1.72431	4.56038	1.90725	1.78829	5.19094	1.67394
Dbndd1	9.5312	8.11671	2.24725	5.32863	3.96333	3.68764	3.75492	3.80095	6.76075	3.89583	7.07643	5.55897	6.49299	3.5741	6.17526	7.17276
2610316D01Rik	6.90777	7.20928	1.8512	5.78661	3.72105	3.56871	1.90893	3.08646	6.6795	5.92372	3.12964	6.34371	3.46159	3.79463	7.22041	3.57831
AI839979	3.28723	2.68092	7.74882	6.33374	6.38611	5.05353	3.55116	4.76998	2.59762	5.59657	5.30697	2.32344	5.01915	6.92546	2.31349	6.13495
Slc39a12	10.2937	4.58209	3.925	2.75487	4.33073	3.83028	2.09197	2.73709	7.42393	5.05546	6.41339	7.24652	5.23486	3.61649	3.44178	11.6966
Ccno	4.0347	2.74486	4.67477	6.68947	7.20771	2.29266	4.3438	4.94126	3.19822	6.36514	6.47991	2.39702	6.5911	7.32828	3.54739	5.68806
Grid2	8.48873	8.39504	3.49257	4.79119	5.55725	3.10571	4.72653	4.0745	8.1174	4.61908	4.85772	8.71279	4.53028	4.38844	7.17531	4.29005
Eef1a2	13.305	11.9414	6.99357	4.77197	7.64988	4.5884	4.39002	3.86816	10.4904	7.55722	7.93413	7.93014	7.09827	8.46891	8.87203	5.77467
Rps6kl1	9.25861	9.0653	4.60871	2.67371	5.20671	7.19685	8.67764	3.29997	7.09863	5.9279	4.97994	6.9268	4.09603	3.72414	7.1492	4.12246
Lgr6	7.59035	6.07515	6.3559	6.19624	4.18861	8.26706	4.7293	8.47484	7.03785	4.49825	9.28375	9.22786	6.77286	6.49033	4.67582	4.60854
Exph5	5.51531	4.56318	1.12099	1.25889	2.79234	1.95425	1.17702	1.62832	6.47825	1.78097	1.69388	4.28727	4.1198	5.0469	1.64558	6.47802
Ifi211	4.86452	5.10808	9.39896	8.67297	9.11558	9.14619	8.36653	7.0109	5.4515	9.00463	9.02069	6.13727	8.71892	8.42779	4.91164	7.8884
Foxa2	4.09369	9.27982	4.20803	3.15583	2.11821	1.63228	1.30768	1.72742	6.84295	4.15814	2.69505	5.57514	4.47229	1.64691	6.16456	1.22748
Fam155a	10.4304	9.56449	2.29257	4.71456	4.45768	2.51404	2.35332	5.05894	8.73078	4.33694	4.90186	8.45998	5.33644	4.59786	7.13758	6.29463
Klhl32	8.60103	8.72999	4.56884	4.52842	4.97098	3.4802	5.65713	3.14891	7.55447	5.81403	6.06917	7.72344	5.11657	4.13294	7.26871	9.57199
Cntn2	11.449	9.45164	3.62097	3.77746	5.1752	2.98192	3.07446	3.84257	8.48933	6.68644	6.63897	6.56413	6.15409	5.67634	7.39046	5.50438
Slc22a23	11.8008	12.6003	7.21396	7.79241	9.04543	8.31018	8.18309	6.94783	11.1498	8.06289	10.273	11.6943	9.7234	8.39147	11.3051	8.7801
Tmem200a	8.70121	9.1194	5.09685	8.28381	6.4087	5.06753	5.96469	9.44093	8.63352	8.89555	5.72266	9.13713	5.69468	7.69347	7.44498	5.54693
Fxyd5	8.86967	8.71338	12.9494	11.9891	12.6517	10.6655	11.5352	13.6113	9.12408	11.865	11.5431	9.11149	11.3941	13.0206	8.27489	10.8348
Il1rn	4.5277	4.92524	9.45169	9.14027	8.73304	7.66517	7.57302	8.6453	5.45616	7.72227	8.34658	5.92068	9.20179	10.1753	4.38517	8.31046
Cd3e	1.26712	1.757	6.18311	2.93655	5.49233	6.02411	1.57253	4.85424	3.74754	2.719	5.74386	4.54223	3.2158	5.55684	1.36552	4.17399
Dgki	10.7765	9.69457	8.83148	6.67366	6.50449	5.33962	5.1374	10.2443	8.50014	6.55452	11.2357	8.60673	7.52104	7.27414	8.1713	9.66605
Gm19935	7.6578	0.302247	0.734771	0.14432	1.75937	1.2325	1.74139	1.839	2.88937	3.24061	4.38003	4.27931	4.08887	0.431682	1.3576	12.1781
Grik2	10.284	10.4363	3.91178	6.16094	6.72627	4.22744	3.75334	5.37557	8.97323	7.28031	6.29888	8.10849	5.19506	6.70523	8.29376	4.92102
Slc22a17	14.2557	13.9297	12.1864	11.8356	11.303	12.5592	9.52287	10.7264	14.9058	10.9813	11.3564	14.5414	11.0995	12.1911	14.3527	15.5947
Frk	5.38782	5.32386	5.42833	5.92023	8.6315	8.13833	8.4564	8.05787	5.83964	4.77924	9.26075	5.66486	6.85154	8.44059	4.71855	8.87577
Grm4	10.5277	9.24789	8.87373	7.6452	8.74962	8.97486	6.40104	8.0092	9.07679	4.96901	5.36295	10.0593	6.04068	10.9498	6.11214	5.44071
Pira2	1.40222	0.677801	5.14202	3.35732	4.53446	2.44084	1.07765	7.57981	1.19525	4.32092	2.6288	2.02215	3.83292	5.31871	0.842937	3.55618
Bst2	9.53224	9.26677	13.573	12.3117	12.7712	13.1758	12.8422	11.3023	9.62665	13.5734	12.7092	9.99462	13.1862	11.8594	9.04132	12.0316
Foxr2	5.89474	6.95172	2.18955	5.0082	3.3012	1.25184	2.27089	1.3112	6.54323	3.80263	2.90837	7.20911	4.14769	2.53216	5.353	2.9148
Itpripl2	10.1228	10.3603	14.045	12.8696	13.4707	11.7882	13.7201	13.8044	10.3145	12.81	14.5783	10.6795	13.5865	12.9668	10.1188	11.4406
Drp2	10.7329	10.9211	6.56851	9.20011	10.0161	6.70811	6.56388	8.0377	10.795	8.8457	7.84586	10.5653	8.04886	8.59443	12.8118	6.82128
Osr2	3.32939	5.81564	2.98162	6.88447	9.66293	5.4659	8.40233	4.50118	3.66365	10.4097	7.2056	5.15487	7.19094	5.42871	3.96037	4.25271
A330102I10Rik	6.70214	5.40236	1.30592	3.02187	2.57586	3.22006	1.35977	1.77155	6.18789	2.45792	3.01583	5.37517	2.74312	2.09592	6.0878	3.01462
Mia	7.1953	6.38178	3.51181	4.43819	4.56043	7.41665	3.33353	3.42387	7.37597	4.30868	4.61683	8.61691	5.62963	3.98739	5.46985	9.72436
Antxr1	12.0697	12.4256	9.31922	11.2089	9.53351	10.945	8.81032	10.8951	14.1137	9.35544	9.03244	14.2796	11.075	10.0165	14.1702	12.726
Trim54	0.565543	0.533792	3.8228	3.71332	3.08551	0.59281	4.01082	4.8274	1.04744	2.45598	2.26235	1.76321	1.34134	5.25856	0.643672	0.758854
Mmp1b	-0.197855	-0.253632	0.120666	5.61725	2.57667	-0.151428	4.55398	-0.0818799	-0.6575	1.83648	0.693523	-0.0595297	7.3625	1.9752	-0.06802	3.90418
Auts2	11.0996	11.3968	6.63585	8.55967	8.78918	9.31784	6.41631	7.91588	10.9722	7.99165	7.06396	10.8232	9.55306	8.32534	11.4314	7.67083
Aloxe3	6.99949	7.68401	8.90801	7.82172	10.3503	6.21182	11.2181	5.78896	6.46478	6.06725	9.28565	5.75714	10.9108	8.48085	4.65834	5.6995
A230070E04Rik	7.75015	5.86729	2.55975	4.33579	5.51581	1.72247	3.03701	5.79881	4.8297	6.53369	5.12146	2.96932	6.38179	5.98086	6.15523	1.94411
Erich3	5.66665	5.25127	1.22347	1.70632	3.77098	1.62597	1.27784	1.70912	4.85296	1.7225	2.96312	4.66549	3.80834	2.56173	3.87031	6.89163
Ina	11.8097	9.78838	3.73114	5.38514	4.68817	5.93126	3.60375	2.59771	8.19054	5.75368	5.39834	6.63533	6.20256	3.32135	6.89706	2.27932
Mamdc2	8.01332	6.62103	11.4199	7.97251	7.15346	5.99844	10.2182	11.6575	6.6955	9.98	8.98095	8.03398	6.52167	13.3984	7.61937	9.36839
Ptch2	8.84799	10.0199	5.39905	5.89287	4.75817	5.45204	6.45075	3.78179	8.43855	6.0624	3.99746	11.5501	5.47805	5.59543	8.43586	5.96688
Slc10a4	5.21934	5.9739	1.56424	3.17813	4.75436	2.55423	1.61937	1.98753	6.06901	2.92747	4.82806	6.27293	6.74222	3.695	4.86695	1.55322
Fam167a	9.29634	9.95022	12.096	11.7139	11.9905	7.63382	12.3058	8.3134	9.08171	8.51231	13.3726	9.54458	13.0081	10.632	8.8427	9.75236
Srrm3	9.81789	9.30383	2.63777	6.51079	5.47155	4.73945	4.71618	4.60515	7.67909	5.90347	7.6939	7.35215	5.8758	4.1771	8.45089	4.23312
Serpinf1	10.0663	8.42926	10.1668	14.8567	10.6327	11.312	10.2519	14.9475	8.93109	11.4445	12.3351	9.10304	15.8827	14.2729	8.46778	10.8422
Rragd	11.3406	11.8496	9.7123	8.54252	8.12346	10.979	10.7614	7.86947	11.8973	8.75033	10.6265	11.998	9.76338	8.03682	11.6397	12.5627
Gpr26	5.13921	4.75036	0.601941	3.38344	1.5195	4.30227	0.645821	0.462801	4.22342	1.12624	0.710861	2.58324	0.477303	0.424493	2.20092	0.593149
Kctd11	8.36468	8.34048	11.5873	12.0047	11.6002	9.1544	10.1764	11.8828	8.37643	11.546	11.6269	8.69237	10.3783	11.7197	8.2408	10.1258
Rsad2	7.95862	6.56071	10.2703	9.82365	10.3197	10.645	12.1653	7.19831	6.62142	10.3497	9.88871	7.38139	11.4387	9.42425	5.81	9.35263
Palm2	8.90811	8.46638	3.55667	2.7155	4.14045	2.40787	2.47035	1.53506	6.08526	4.07813	4.17636	4.72442	4.24498	3.27827	6.25635	6.4174
Trim30a	9.13196	8.49909	12.3432	11.8852	12.1772	12.6442	11.6461	10.7159	9.15945	12.4949	12.7358	9.25424	11.6478	11.4125	8.19537	10.7199
Pcsk1	9.39499	8.93184	5.68249	10.2642	13.1095	5.9104	7.88228	11.5662	8.94465	13.1073	8.85941	7.87006	14.1722	10.6338	8.00791	6.53984
Lilra6	1.7981	0.794438	5.01651	3.01864	3.26709	2.13828	1.8506	5.14995	0.983974	4.3812	3.26913	0.917455	1.57048	4.80132	0.911812	4.49879
Gabra3	10.5183	10.7433	4.24664	5.57985	5.47492	4.32964	2.65984	5.91068	8.54132	5.00954	4.6355	7.24685	2.89029	7.14142	8.44154	6.30488
Insyn1	11.3721	10.1734	6.44365	12.0443	10.703	10.6426	7.30733	8.57662	11.6225	8.0227	9.35511	11.5805	8.93147	11.6317	9.31206	6.982
Arhgef4	11.3296	11.4311	7.051	7.87751	7.41357	7.22171	8.56229	6.6275	11.5292	8.01703	8.36643	10.0266	8.73165	7.64835	11.7808	7.22734
Calml4	8.11421	4.33134	7.80782	6.33537	7.72746	10.6701	6.49719	4.53672	4.20127	6.22701	4.83817	5.19066	6.04802	6.28594	3.01025	12.593
Necab1	9.426	7.22642	1.7902	5.40598	4.9111	2.08608	2.52857	2.84574	8.1728	4.85933	5.12545	5.42452	2.59158	3.16598	6.79343	3.75231
Gm3500	4.9606	1.78939	3.62631	4.34025	1.16627	0.906086	3.48318	1.60765	5.09079	0.513437	4.01	4.69759	0.971484	1.54126	5.83901	3.20671
Stk32b	7.0492	7.97184	2.7949	2.06972	3.67112	2.02224	1.77687	3.74887	7.93746	2.49449	3.90147	5.18953	5.25228	4.85603	8.29368	3.69373
Dscam	10.1549	9.8009	2.99896	3.93214	5.40926	4.40821	3.07582	6.04074	7.88681	4.5282	6.23314	7.44393	7.22198	4.49695	7.49382	4.51142
Gpr179	7.56165	7.72355	6.87724	2.11199	4.78413	3.75706	4.13763	3.99346	10.4872	5.79862	5.40123	9.5999	5.39432	5.49929	8.04924	5.67636
Capn6	7.72777	7.8354	5.55063	8.5438	5.50407	5.82716	3.67949	10.4298	7.84903	8.18921	5.59306	8.60159	5.58891	9.11983	4.86607	8.65808
Lvrn	3.11176	2.62225	8.21205	5.57562	6.33506	3.82768	10.6311	5.31151	2.22483	9.31537	5.18853	3.14956	4.33367	5.84466	1.63832	1.82463
2310030G06Rik	5.35785	3.72219	5.20038	3.27818	5.99792	7.18592	8.60302	4.82586	4.47441	7.4908	9.40092	3.4664	4.91781	5.41009	3.24901	8.6086
Atp7b	6.86357	5.96052	3.26274	5.0262	4.04007	7.233	3.83869	4.36428	7.88961	3.91165	5.52405	8.02418	5.92752	3.35572	6.90044	7.43189
Gm20554	6.27355	3.99074	7.78197	3.67877	5.3849	2.21492	6.99059	1.74745	3.57353	5.40179	7.25747	3.1906	8.2246	6.12312	1.75994	4.78486
Arhgef16	4.50559	2.00761	3.81341	1.44532	3.47631	4.6358	6.90697	1.83825	2.56138	4.89696	5.09078	1.86771	5.56073	4.17567	1.18855	8.56712
Dkkl1	5.46554	6.38447	2.86131	2.61953	3.86293	3.29416	5.67239	4.56216	6.60113	3.37258	2.704	7.12934	2.88441	5.4758	6.73169	2.84376
Dzank1	12.6178	11.8608	6.84944	8.26193	7.20777	7.0959	6.35408	7.54595	10.5666	7.80266	7.33133	9.63449	7.81193	6.83227	10.0323	10.5061
Plagl1	10.6992	11.3475	8.07628	10.9847	13.855	12.5766	8.80973	9.82673	9.56148	13.1077	10.7526	10.3347	13.5838	13.3915	14.9741	12.7013
Dlgap1	11.6041	8.84841	5.62435	7.81751	6.28372	5.07692	6.15124	5.05668	9.4109	9.59042	7.37352	7.73089	7.71705	5.03321	8.19271	11.4192
Meltf	4.98694	4.92938	3.37312	1.55172	1.54904	3.56431	4.85334	2.3182	6.24684	1.10054	4.03697	5.84079	4.38865	1.24176	7.73091	5.42097
Aqp3	1.32859	3.06536	7.41084	6.1783	4.13261	3.07461	3.4415	4.8205	4.12643	2.63337	9.94362	2.5003	4.8632	8.50803	1.46048	5.84051
Prcd	6.30379	5.96976	1.85421	4.94495	3.5617	6.20276	1.91761	3.29805	7.35215	4.07994	3.15106	7.18681	4.45119	2.15489	5.62915	9.37144
Fstl4	7.90153	8.48503	3.12067	10.523	6.62508	4.15956	3.19582	4.80481	7.0116	5.41727	5.50684	7.51288	9.53313	2.82188	7.22666	5.79472
Gbp2	8.8938	8.22235	11.8196	11.9525	11.696	12.6831	12.0567	10.5352	8.44289	12.2185	11.2223	9.20999	12.3671	12.2241	7.0368	10.4838
Rufy4	3.51281	2.81926	6.95741	3.63622	5.34002	3.59329	5.21586	10.4804	2.20545	3.98092	4.45839	2.89876	6.81793	8.20619	1.6112	6.16036
AW551984	10.9649	11.802	5.58082	11.4617	9.10279	6.64116	9.28015	9.45285	10.6468	10.0536	7.39399	10.022	7.3841	10.2593	9.1878	5.56614
Il1r1	8.48426	8.40085	8.34627	11.2705	9.7152	7.41299	7.46225	12.098	8.12494	10.9794	11.7594	7.97989	8.49398	11.6828	7.82288	10.1995
Gad1	12.5929	10.0791	12.6058	7.55828	9.68817	9.27289	7.01244	6.83546	9.67229	5.87231	11.3482	8.81723	9.04164	5.35005	6.34493	6.79115
Agbl2	6.17052	4.54229	1.60907	2.80096	1.68803	2.84857	2.38869	4.1669	5.757	6.81301	5.91219	4.78965	4.28075	3.36689	4.3341	9.95783
Csdc2	12.1096	12.1073	4.97202	9.41196	10.0404	8.5049	8.02126	7.36665	10.7123	8.86342	9.30938	11.4813	9.256	7.34276	11.2105	7.44877
Tfap2a	8.73725	9.13923	5.62888	9.82017	8.02438	8.36131	8.22081	4.84616	5.93199	9.03481	5.80355	6.16007	9.88141	9.17481	6.69069	7.05254
Pak6	9.36383	10.3123	5.05772	6.78415	6.64181	5.00202	6.16892	5.11	10.984	5.41986	7.84061	9.87163	6.77313	7.40272	8.79701	8.15764
Lhfpl4	11.5368	11.6152	9.00092	8.0382	7.21663	7.32015	7.44465	6.30503	10.5057	7.41946	7.40544	10.2854	8.87741	7.73216	10.7495	6.22725
Mrap2	8.37038	8.80463	1.66813	4.46611	2.89867	2.37045	3.65902	2.07223	6.10244	3.14203	4.62908	4.96296	3.04136	1.99358	5.59557	10.3866
Togaram2	7.04697	5.82947	1.64105	2.27418	3.76312	2.61662	3.1262	2.05047	4.77636	2.75092	4.83634	5.09704	7.30592	5.43133	2.45395	6.74927
Dio3	4.8708	5.87575	5.08436	8.89802	7.2318	6.36955	5.7085	4.44037	3.88831	4.32779	10.3912	3.1131	8.42954	7.77246	2.4012	6.11284
Atp13a5	8.08693	5.64802	1.44873	2.69048	4.1064	1.17951	2.2517	1.89531	6.81527	2.89211	2.99023	4.84683	3.07851	3.49671	7.65325	5.49766
Asic2	9.89229	8.7874	2.89961	8.88258	3.64527	2.57796	3.85047	5.74547	6.88591	5.51301	5.87714	5.8823	5.31484	3.91262	5.43706	6.83986
Kcna6	10.6814	9.63318	2.96707	4.67885	6.43114	4.31695	3.04557	3.67103	7.61869	5.33062	7.03873	6.1336	6.24043	3.9685	7.79396	5.48243
Thrsp	7.05192	5.16336	5.42847	2.21699	4.28687	2.27603	1.61882	1.39471	5.75437	2.87025	3.97518	5.5039	3.25752	2.5666	4.19322	5.88329
1700048O20Rik	7.2614	4.50646	7.16314	4.03974	3.91509	4.29961	4.49242	3.50186	8.24273	7.67234	5.71472	6.80503	3.53322	6.32871	8.92545	6.35061
Nmnat2	11.7173	11.0076	4.37427	6.64063	6.48912	5.28805	4.27604	4.48078	9.13288	7.29518	6.37581	9.16656	6.9823	6.34033	8.39469	8.99436
Sptssb	7.84243	3.57778	0.233664	-0.197312	1.31849	0.853439	0.28708	0.0591638	3.00263	0.877892	-0.313737	0.973978	0.07776	4.55174	0.962742	3.78192
Cdh1	8.54368	6.20371	9.63392	6.3057	8.16659	8.8583	7.29588	6.49831	10.8887	6.71922	6.70213	12.085	9.59187	9.83728	5.02012	8.48596
Oas1g	5.32302	4.77921	9.81364	8.45054	9.2912	10.0293	8.80452	6.07047	5.75754	9.17595	8.86471	6.40416	8.53806	8.05643	5.05126	6.88419
Eif4ebp1	7.15985	7.4212	11.2417	11.1852	11.0193	10.5791	11.8041	11.478	7.00323	11.0381	10.7255	8.04336	11.4931	11.4347	8.44064	9.04529
Lrrtm3	8.96561	7.70333	1.87489	6.63149	4.20403	3.59689	3.29491	2.8841	6.41498	4.42126	3.74484	4.67774	4.06265	2.79649	7.55713	4.05047
Fam19a2	10.2801	10.1273	5.42213	7.71227	10.8564	6.65459	5.67133	10.2906	8.94167	8.80458	11.1187	8.63725	10.5615	10.1822	7.47993	6.90295
B830017H08Rik	5.22529	4.54887	0.739817	2.02501	0.798508	1.6595	0.789149	2.31444	4.50183	1.38137	0.804775	3.49959	2.10227	1.67416	0.592548	5.95172
Dok1	7.3531	6.98133	10.3107	12.1706	9.91186	9.36683	9.72056	11.015	7.08194	10.7007	9.17262	7.49789	11.833	10.0106	6.90505	9.309
Mxra8	10.0912	9.70454	12.4535	13.8562	12.2584	12.9357	11.0413	12.6111	9.73854	12.6366	13.03	9.70438	13.7942	12.9907	8.89587	11.9059
Stk32a	7.04053	6.63183	2.39564	3.63233	9.65722	2.92073	6.83195	3.01124	5.60892	6.37579	5.68501	5.89938	7.51857	4.03956	5.96913	9.86414
Myom3	5.2362	5.62794	5.11757	5.66679	6.51846	3.35628	1.78957	2.77394	6.27068	2.42207	1.63981	5.65551	2.5281	6.79182	4.35418	3.05644
Sypl2	5.46151	5.31184	3.29488	3.82065	2.94717	3.14157	1.3398	2.18466	8.59825	1.73672	2.47658	6.654	2.77748	6.12941	2.76415	1.26294
Gm12296	3.71005	2.73183	0.4716	1.66248	0.528155	0.268484	0.519147	0.318877	4.26512	0.301263	1.22778	3.26804	1.12983	0.276207	4.64788	6.09235
Spn	3.4975	4.24683	9.46973	6.79138	8.19549	8.02842	6.41451	8.02012	5.09362	7.37989	7.40216	5.02828	6.80787	8.36829	3.98877	6.53796
Nrk	2.36505	3.49455	4.92064	5.79357	8.0715	3.20656	8.13338	4.9644	5.01446	7.00954	7.56887	2.01157	5.40644	7.68957	4.44201	4.89757
Dgkb	8.86125	7.27296	3.83346	8.80864	4.49839	2.7911	3.74601	4.20611	7.21655	6.60097	5.14055	6.33468	4.78621	3.04811	5.71295	3.6283
Spp1	10.1444	10.3455	12.1173	14.9902	14.1657	10.3296	12.2374	12.3013	10.6236	13.9979	14.6309	11.0021	13.2511	13.0657	9.81589	13.3298
Foxa1	8.44426	8.78825	5.60445	3.78074	2.55247	3.42829	5.21282	5.47231	9.75176	6.67072	5.68005	9.54406	6.93337	4.56736	6.87794	2.47119
Tc2n	5.92135	4.02308	3.06268	7.78799	6.96157	7.05165	7.29511	6.09141	4.13357	7.24255	4.37633	4.6571	6.94188	7.8106	2.47279	10.6241
A930017M01Rik	8.87732	8.44623	2.46216	5.31192	3.92347	4.51754	3.6881	7.20136	7.59137	6.53665	4.29329	7.19613	4.19965	7.23439	6.44017	5.36838
Kif6	5.95346	5.47451	2.45449	3.85427	3.50827	4.50227	2.53423	1.63658	6.71552	2.4819	4.49986	6.37181	5.25239	3.31435	7.20742	7.73212
BC065403	0.833895	2.20866	1.04254	5.30151	2.31207	1.46932	4.4221	2.94647	1.48523	5.06637	1.09103	2.4911	4.41889	4.52921	1.95889	2.50519
Scn2b	12.0124	10.742	6.47781	8.40479	6.94179	9.64168	5.39306	5.87877	10.2009	7.30352	8.15903	10.1306	8.8685	5.95129	9.40041	7.25084
Ly6a	9.64608	8.30291	14.0165	9.59432	12.6718	12.6828	10.5613	8.1982	8.47888	13.2472	10.9396	8.14153	10.7071	10.8431	7.74401	10.4471
Dclk2	11.5223	12.1496	7.8102	8.72797	9.84601	7.24072	9.65394	6.95106	11.5656	9.33656	8.90486	11.7503	9.59822	8.51557	11.8312	11.9508
Cxcl3	1.30742	1.23765	3.85117	4.92436	3.6471	0.650789	6.31226	0.712986	0.231318	3.9736	2.64956	1.48446	4.26316	7.08082	0.725506	3.35042
Bdkrb1	2.98483	0.636931	5.96832	3.26919	4.51462	2.41506	1.86968	6.52162	2.08117	0.948795	1.98673	0.809859	2.31357	4.75829	0.802115	6.87082
Cd14	7.79115	7.31008	11.6058	10.1749	10.7741	9.76066	11.5096	9.24961	7.24566	9.94397	9.23787	7.34776	10.5807	10.7181	6.18329	9.26998
Gm14005	4.72371	5.15005	8.43423	7.63263	8.43524	7.23866	10.2016	9.33374	5.22311	8.5404	8.14251	5.59291	7.82555	7.72226	5.22124	6.06958
Ifi30	9.11613	9.34633	12.9094	11.7049	12.8238	11.5344	13.1889	14.1709	9.5572	11.7354	11.8861	9.83934	11.9323	12.6622	9.06254	11.0473
Adcy5	11.0326	10.6795	5.79922	6.37387	6.5929	6.51273	4.98625	4.09187	10.8403	6.17876	6.61936	8.84479	7.23958	6.41898	8.91132	10.2998
Rgs7	10.0603	8.89249	3.16412	4.60322	5.0456	2.44646	6.4079	3.68141	7.34572	5.14078	5.59495	5.40108	8.80039	3.71864	5.59404	2.77015
Scrt1	11.1198	9.0433	3.19936	3.64925	4.44536	4.56697	3.80381	3.56082	7.79775	6.53446	4.74962	6.78184	5.39701	4.69881	7.27868	4.02997
B4galnt4	11.2384	11.7704	6.81695	8.78095	9.53101	9.74843	7.47342	8.377	11.5238	10.47	8.5178	11.514	9.91988	8.37402	11.804	5.88799
Kdelr3	6.8124	6.84039	7.27381	9.70712	9.97938	6.30007	10.4891	9.60774	5.9222	9.21421	9.46879	6.15798	10.4127	8.86819	6.37455	8.33517
Snrpn	6.50231	5.81245	1.29813	0.639947	2.60285	0.121182	0.405162	0.179131	4.67041	0.486175	-0.187228	3.20808	1.05761	0.130095	3.28689	0.34134
Tbx19	2.45132	4.70765	0.389424	-0.157233	2.74594	0.0987141	0.45477	1.07287	5.12358	0.0172086	0.4168	7.50122	2.28461	0.110169	7.99716	0.376178
Fmod	8.52401	6.66804	14.7307	8.1101	7.27203	9.39465	4.72702	9.56015	8.68574	4.93051	5.40388	6.76359	7.78111	9.31751	5.63994	9.85202
Ppp1r1a	8.85394	7.32657	4.98711	2.76422	4.43318	2.84074	2.34952	7.2641	7.00574	3.45074	5.09395	6.63683	4.37582	6.16369	6.85713	8.5662
Tmem125	7.7642	1.55446	6.0578	2.80796	5.22294	6.41151	3.5171	5.36779	3.5673	6.24593	6.37641	2.2725	5.48839	6.31979	1.70571	3.89608
Phldb3	3.41176	4.18595	7.47575	6.84569	6.766	6.16351	8.06178	7.04445	3.78795	7.61811	6.81495	4.14531	6.93206	7.21909	4.01974	4.17013
Isg20	6.06631	6.01189	9.06787	7.63573	9.23207	8.55154	10.0373	6.2246	5.91969	9.83735	9.01105	6.58246	9.23557	6.93795	5.48787	7.07431
Slc1a3	13.7405	12.4869	6.60109	7.62411	11.144	11.9497	7.73557	6.83405	11.544	10.9027	10.3279	12.8835	9.19249	10.0323	10.8851	9.05074
Evx2	3.24497	7.38853	0.0755229	-0.332684	0.135753	-0.145599	0.126196	-0.0899884	3.361	0.775486	5.32472	-0.0719784	-0.0723576	0.746292	2.71883	0.0652888
Rnf32	8.26106	8.13956	5.46782	5.21388	5.17471	6.90472	4.14101	3.58018	8.12181	5.02897	5.96706	9.23599	6.23977	5.33336	7.95365	8.57366
Ccdc187	2.87656	3.60286	0.174722	-0.34587	0.248187	-0.101548	0.236573	-0.03097	2.98866	0.285374	0.266796	3.87527	1.86557	0.829449	4.42806	7.66758
Adgrb1	12.3617	11.1428	7.18548	8.66856	5.65724	8.51427	6.50306	7.94884	9.5527	6.15443	7.68405	9.5779	7.73245	6.03642	9.29427	6.24197
Trhr	5.64561	6.56071	0.976356	1.1471	1.83053	0.787937	2.29507	0.832644	4.73705	2.4265	2.22445	3.56913	2.50032	0.794695	5.2096	3.78791
Neat1	13.2678	13.3035	16.3712	16.3567	15.6792	15.0155	12.8807	16.2686	13.0481	15.8082	16.1094	13.1103	16.8811	15.6616	11.5674	15.7449
Syne3	6.71168	6.31011	10.0754	7.61623	8.23932	6.36788	6.14146	10.2995	6.53906	9.19746	7.73714	6.94038	7.15522	11.5837	5.4055	10.0747
Hmox1	9.54152	9.27806	12.9381	13.6381	13.5939	11.1936	12.1187	11.5444	9.38067	13.0671	11.8801	10.236	13.4806	12.954	9.03465	12.6386
C130073F10Rik	-0.458857	-0.520847	11.2998	-0.676335	4.08233	2.15574	5.55741	-0.330877	-0.979946	-0.40753	3.5291	-0.306348	-0.306863	-0.395604	-0.315661	1.65922
Chl1	11.547	12.1031	7.42102	6.42477	8.5465	6.19756	5.69078	7.15013	10.4454	10.2147	8.91672	10.8025	8.59123	9.08023	9.59213	7.51821
Serpina3n	11.6544	10.1122	7.78382	6.89431	10.0654	8.49315	5.92408	7.20934	8.08413	10.3849	11.0819	9.0695	13.2303	10.0768	6.03391	12.277
Adora2b	7.41279	3.8512	6.8441	5.91302	6.51545	3.59426	7.56982	7.16549	4.47595	7.45918	5.33345	3.72143	7.75259	9.23094	4.59864	9.61391
Slc14a2	5.22016	4.98115	3.43252	1.74704	1.35194	6.81868	3.69518	7.41414	3.07665	1.41942	2.18604	3.61981	1.11322	5.03549	3.87383	2.45551
Kl	9.89499	5.92697	2.89171	2.78268	4.57012	5.12844	1.88018	2.18817	5.73485	1.54282	3.64976	5.96336	3.13993	3.62962	4.53178	16.7259
Rspo1	7.22503	6.00612	4.06271	7.4645	6.62379	11.731	9.33423	6.74181	5.00484	8.73229	9.82252	4.15109	8.52358	5.87494	4.13916	7.3091
Hs6st3	4.90233	5.91355	1.08459	1.60006	1.92992	1.91076	1.13513	0.92476	4.9647	2.15033	1.86556	4.65501	2.57299	3.18292	3.50781	5.81043
S100a13	9.39646	8.41549	13.2386	11.1664	10.4875	8.76535	11.0967	11.672	8.06048	12.0784	11.7877	8.00357	8.58164	11.3842	7.19384	9.61329
Ltf	1.01987	0.111095	2.06556	-0.0487069	4.68381	6.9926	2.56459	0.309466	1.54233	0.799838	2.66219	0.335344	12.3387	4.1032	0.325511	2.96356
Cald1	11.7701	11.4328	14.4799	14.4867	14.9452	13.9415	15.4464	13.1338	12.2578	15.3002	15.2506	11.9177	15.1577	15.1315	12.1179	13.1904
Pcdhga11	7.46251	7.22258	5.19013	4.21919	4.04246	4.16932	3.61955	4.10295	7.02811	4.84883	5.33194	8.23462	4.1394	9.11777	4.99159	6.68287
Tenm4	11.5007	12.2326	7.39996	9.89576	12.0112	9.62238	11.4187	11.6761	12.661	7.51061	8.85003	12.3574	12.9756	13.9441	14.4069	13.5847
Adamts8	8.19994	8.01769	10.8241	6.71207	9.5284	5.79029	11.1212	9.58293	10.5191	6.93266	8.26144	9.30722	5.92939	10.4077	7.43211	6.19743
Cfap100	9.3022	8.94067	10.2743	8.12901	8.57191	6.46204	4.28874	9.10572	10.8735	10.0214	6.6822	10.5461	6.43738	10.8134	9.80361	7.33773
Fam189a1	9.65283	9.32886	9.82772	6.55426	8.94831	10.1587	6.09912	6.16362	8.02713	6.86352	9.46471	7.74413	11.3501	10.6664	7.53754	4.29708
Kcnk9	10.2845	9.50775	3.07561	6.11548	4.35209	1.81583	3.16731	6.65793	7.08123	4.72704	4.11839	6.36075	5.69429	3.64648	6.27043	2.66866
Pcdh9	11.7266	11.0045	8.48872	10.1978	8.71781	6.91831	6.67282	8.63696	10.1221	9.65255	7.31461	10.085	7.27845	6.88107	9.21759	6.88481
Slc45a1	9.7401	9.20544	6.72151	3.4848	3.84406	2.85885	4.17302	5.57254	6.89065	4.65494	7.31273	6.14464	4.22738	5.14478	7.99012	2.84846
Gpr61	7.93421	7.1773	0.965456	3.66304	1.88622	0.71077	1.02609	1.95758	6.53562	2.19589	1.79278	4.55263	2.32193	2.19107	4.4911	0.953303
Ccdc148	7.83526	7.786	3.59229	4.73773	3.90486	4.20229	4.19424	2.78822	7.34071	4.13689	3.93463	6.66148	4.69446	2.96975	6.15755	9.64373
Chodl	6.0511	8.76799	2.37468	4.84552	4.24659	3.24928	1.77393	5.59799	7.55978	4.10822	1.87766	7.38688	2.81782	3.64476	5.53324	2.77635
Pclo	11.0691	10.4285	3.783	5.78521	5.50159	5.76864	4.94544	5.13312	9.59723	6.25848	6.27282	8.27753	6.50742	4.80523	8.41614	8.12848
Dlg2	11.0084	10.3603	5.03964	7.66381	7.06879	5.13378	5.22703	5.95663	9.23696	10.4	6.93703	7.02934	7.0966	6.55761	8.52016	9.52857
C1ra	8.05519	7.98225	10.8505	12.2575	12.0231	10.985	11.3143	12.277	8.39876	9.87524	12.0427	8.66903	10.9357	11.3308	7.44162	10.0769
Enah	12.7369	12.5973	9.70096	10.1826	9.14958	10.023	9.22447	8.95662	12.2691	11.8373	8.81384	12.315	9.52405	11.2311	13.1339	12.4521
Zfp811	9.4685	10.2635	6.05573	8.10059	6.09914	7.1159	5.29907	7.59832	9.97644	6.89341	6.54042	9.28308	8.0074	5.93843	9.70656	8.73863
Gpr85	10.1078	10.6665	7.38705	8.15311	8.40574	6.33473	9.75644	5.28557	10.1704	7.29008	7.0015	11.0001	7.7434	7.94949	10.1447	6.17054
Cbln1	9.96131	9.12296	8.22893	9.36128	4.81964	6.42361	5.80129	6.85161	9.14507	6.59378	5.93036	9.84418	8.55626	7.63694	11.0963	4.1962
Vit	6.59167	5.21438	2.63664	2.58367	7.75407	6.38486	3.81023	9.44602	4.87971	2.72283	2.23444	5.51516	6.59422	3.89771	6.33601	3.9926
Fam20a	9.00755	6.88421	10.8593	10.288	11.0728	6.87462	11.302	11.1259	7.54836	9.06616	8.85159	7.4867	10.2499	9.77024	6.46603	7.63377
Tmem106a	7.48398	7.69308	11.9035	10.1128	10.7654	10.8022	10.0352	9.23121	7.69464	10.675	10.2285	7.79938	10.3292	10.6681	7.1038	9.49624
Iqub	7.00122	4.83644	1.14106	2.81153	2.5595	2.32119	1.21243	2.10713	4.95967	1.44125	3.53646	5.17654	3.42606	1.5635	3.75077	12.2604
Adamtsl4	9.41316	8.79477	11.0457	10.9343	12.0249	8.57426	11.3416	11.7552	7.508	11.6649	11.31	8.02753	11.9888	11.6252	7.09868	10.4118
Csmd3	9.24019	9.2547	5.62093	9.25147	5.53365	4.8325	4.77513	8.69665	8.27928	7.57361	5.35236	8.10121	5.93567	7.56739	7.47384	4.249
Hc	5.04422	4.60549	2.79963	0.815054	3.67859	0.947683	2.89492	0.989765	4.12406	1.36173	1.8686	4.63296	1.00335	2.19248	4.12295	4.29502
Ifit3	9.70196	7.63824	11.2729	10.7157	11.0811	11.9985	11.0669	7.8045	8.11546	11.4093	10.7411	8.27681	11.4529	9.68248	6.65172	9.56405
Arpc1b	10.9119	10.5235	14.0336	13.8458	13.8571	12.2054	13.3946	13.7598	10.579	13.7081	13.5889	10.561	13.6247	13.5481	10.4074	12.1458
Il18r1	2.88198	3.03528	6.25371	7.67124	7.12211	6.26017	4.86899	7.32545	4.26608	4.28536	10.4761	4.89072	5.89552	9.43419	2.31953	5.88697
Dhx58	7.83491	7.81878	12.1332	11.0262	10.9799	11.1563	10.7082	11.6692	8.0277	11.2431	10.059	8.37292	10.5147	11.324	8.02121	9.16682
Ramp3	10.628	8.01229	6.95687	8.49216	12.0932	7.95637	9.97616	6.36713	6.50521	12.4393	9.62714	6.91082	8.56589	11.5941	7.83322	7.34536
Hunk	8.85031	9.75246	6.15268	5.61308	6.54872	8.31632	6.84348	5.12293	9.35527	5.68526	5.42028	8.80886	7.07218	6.0099	8.85783	8.55549
Hpcal4	11.0551	11.2387	3.46864	3.86711	5.53452	6.08403	4.71987	3.43968	9.8154	5.56002	6.94443	7.37956	5.2067	3.36298	7.44958	5.01459
Hspb7	3.65219	3.76407	9.10432	5.96368	6.75172	4.34529	3.44092	6.40211	3.0751	3.91964	13.0826	3.27992	4.86741	8.75289	1.83058	3.75001
Atp6v0d2	4.03354	3.01968	9.84053	5.65343	5.53224	6.81334	3.86063	14.7972	4.41688	5.56791	6.58184	3.50736	7.13071	10.9848	4.43956	7.45038
Ptpn13	10.9292	11.3066	8.76927	9.24918	9.40303	8.54922	12.4996	6.5964	12.9416	9.68406	11.3828	12.5719	10.6977	9.22801	12.8018	12.0107
Hotairm1	2.95822	2.87197	6.31606	2.93565	3.15165	3.03079	7.24205	2.44992	6.236	5.40982	2.70503	5.66627	6.28526	3.34181	1.50085	5.5742
Clec4a3	5.74516	5.59234	10.3931	9.18944	9.66315	10.0495	7.1824	8.07267	6.42245	9.21358	9.25689	6.28066	9.19093	9.33016	4.65078	8.55187
Il18rap	4.31523	4.14713	6.96099	7.10607	7.6076	6.47387	7.61007	6.26106	4.25205	7.05008	8.93944	4.36313	7.11583	8.27555	3.31202	6.76359
Klk10	3.63926	2.68841	2.86494	3.19498	2.98792	1.02798	7.394	5.29852	1.38324	5.18701	5.53626	1.81733	5.83319	9.28943	3.00444	1.30156
Alx4	6.67528	5.99501	3.4127	4.02043	7.15941	6.00458	4.23468	1.99839	7.95306	3.51908	3.57661	9.6094	4.61066	4.92153	4.46224	8.54292
Chrm2	6.80289	6.16077	2.31187	5.53973	5.53951	3.92836	2.9168	7.0385	5.39034	3.85609	6.84012	6.79466	6.10289	6.95477	5.8045	3.66317
Tmeff2	10.5459	9.14394	10.8757	13.1809	7.76282	5.32549	8.22583	9.76489	7.86465	8.99302	6.77877	6.76597	7.17329	10.7622	7.37932	6.34667
C230024C17Rik	3.32213	4.28226	2.237	3.58997	4.43504	2.27291	7.38804	2.66354	4.86883	2.29123	2.19818	6.08188	7.17341	4.39808	7.43293	1.53624
Gm5868	2.61703	3.80979	3.4521	1.54744	0.667315	0.370389	3.2973	0.428501	3.77693	1.12558	1.04967	5.01625	1.7211	0.379314	7.29537	0.592242
Gna14	5.2405	7.20876	4.75302	4.79371	6.05134	3.72797	4.13114	4.05484	7.86708	4.40001	4.33573	7.25959	7.15561	3.74457	8.07507	4.37566
Gm29683	4.25203	0.676308	3.92539	2.25248	2.75699	7.12906	1.08134	1.55253	2.74771	6.8542	1.83695	1.58163	2.59566	5.0784	0.843758	5.16302
Pcdhgb1	6.8883	7.53972	5.22027	4.09782	4.04699	8.31602	3.56319	7.42513	6.89118	6.57674	4.72863	8.99488	4.95348	8.63186	4.08644	6.63959
Entpd3	8.41064	8.80778	4.848	5.22919	6.9784	8.43816	7.53548	3.81771	6.56649	5.89205	5.27425	5.85793	8.05637	5.87916	4.35109	9.72926
Wwc1	11.552	11.2855	5.42392	7.50012	8.98307	9.10379	9.77893	5.77272	11.886	9.72032	8.80343	11.5019	10.3616	8.12269	12.4309	12.6967
Atp13a4	8.79366	2.89379	1.65168	3.07784	2.43398	1.37618	4.41823	2.06058	6.42161	5.41827	5.10648	6.38219	3.87143	5.01862	4.20097	8.66551
Ttll8	5.77768	3.70485	1.47041	0.325943	1.55911	0.471692	0.699249	0.516794	3.4402	0.502163	3.00391	3.37487	2.00226	0.478582	3.27743	3.76038
Cutal	6.05933	3.66457	6.68251	2.02432	1.71628	2.84645	2.39439	2.44112	5.3994	5.26343	6.47724	5.4771	4.00881	2.86312	3.32857	7.99566
Adgrl3	10.9099	10.9693	5.69218	8.48672	7.02942	6.63389	6.68479	6.87658	9.45829	10.7692	7.83721	8.65191	6.68101	6.15121	9.86756	7.78942
Otop2	2.98623	3.71691	1.04918	2.32969	3.25438	4.34442	1.09254	0.913813	3.00638	1.46035	0.66057	4.06877	4.58283	3.9205	5.55217	1.04053
C5ar1	7.19276	7.61064	11.7587	10.4409	11.486	10.5321	9.64669	8.68755	6.88052	10.4588	9.96767	7.57538	9.97867	10.7045	6.28131	9.3694
Col19a1	5.82609	5.63298	2.54013	5.41472	2.95338	1.80889	3.82352	2.54616	5.60611	1.59863	2.12176	2.578	5.43494	4.06287	2.56588	3.06087
2810049E08Rik	6.64821	6.90896	2.98739	3.20382	4.72522	1.34453	1.64186	1.40335	6.77012	2.57329	4.20135	5.83561	4.63129	3.53115	5.73137	3.40603
Edil3	12.087	10.84	8.59403	9.13128	7.91015	6.83546	5.63025	11.637	9.88889	10.493	7.84477	8.59379	7.29032	8.58224	10.9537	7.264
Tagln2	10.1358	9.92553	13.2263	13.0152	12.9939	10.9914	12.7973	14.1402	9.41622	12.3364	12.3884	9.86512	11.9642	13.0443	10.0974	11.1008
Fgfbp1	4.89974	3.30467	10.3971	6.89917	7.22654	8.32928	6.95204	3.1076	5.64191	7.83835	5.41134	4.42941	4.14153	7.23988	3.57119	7.05085
Tgfbi	9.43052	9.39031	12.958	12.2737	13.3003	11.4446	13.0937	13.0728	9.81024	12.2252	12.3169	10.216	11.6847	13.5733	8.82433	12.9423
Ptpn7	5.11016	4.88251	9.5848	8.14147	8.93993	7.57914	6.75863	7.00189	4.81365	7.88795	7.60143	4.9884	6.94153	8.21635	3.94385	6.6152
Kalrn	11.4799	10.893	6.78058	8.55285	7.68085	6.55317	7.34653	5.82956	10.1711	7.77286	7.45406	9.32452	9.04066	7.38702	10.4799	11.5567
D030068K23Rik	3.3243	1.75144	0.598959	2.62472	0.662784	0.367721	0.652631	0.425439	4.8755	1.67408	7.23963	4.31681	0.443798	1.9245	4.06804	1.96884
Ar	8.74696	7.07209	5.80359	10.2189	7.52285	5.74911	4.48828	8.9022	6.92222	10.3085	5.95208	6.93332	6.99028	9.24083	6.15451	5.6411
Cast	10.5799	10.6481	14.0537	13.5023	14.1541	12.0413	14.3578	14.0779	10.8368	14.0817	13.3034	11.2343	14.246	14.0472	11.13	12.3685
Pcdhb9	9.79216	9.98538	6.03445	9.71934	8.81393	7.5121	6.92298	7.77016	10.9255	6.20633	6.98542	11.1628	7.77785	7.89242	10.5583	5.92073
Ccdc113	6.02456	4.98357	1.0929	2.31946	1.17258	1.51277	2.83336	2.38848	5.00245	2.36709	3.57011	4.23531	0.89806	3.21337	5.26369	9.05068
Prima1	7.5773	7.20576	2.4207	4.80361	3.84399	2.93065	2.91398	4.38349	6.34884	3.12255	2.37122	6.70451	3.07063	3.12794	5.29815	5.75692
Mylk2	2.8042	3.19211	4.98259	4.8674	4.7578	1.99156	6.51175	7.78993	2.41399	4.12429	8.48037	3.76175	1.4977	5.89336	2.48884	5.49486
Iqcd	7.59504	7.51564	7.25783	5.86008	4.70848	5.73133	4.90632	5.09491	8.97016	4.82693	6.49138	9.02992	5.84464	4.99543	9.92546	9.48674
Gm7932	5.91871	5.17535	1.49144	3.48443	2.28849	4.38936	2.2729	1.30298	6.50073	3.44608	2.71403	7.92247	4.65721	2.53423	4.06898	5.83856
Camk4	10.4003	9.87788	5.17468	6.32475	7.22267	7.0263	5.87513	5.61941	8.77496	6.93451	9.67235	5.8281	6.17684	6.71269	6.11514	9.36897
Met	7.35934	7.81327	7.7024	11.8712	9.51038	9.91578	12.072	10.403	6.96055	10.5741	10.6206	6.64863	12.0105	10.7516	10.0694	9.11528
Parp10	8.00767	7.53419	11.1178	10.5742	10.5049	11.4367	11.0791	9.7125	7.54375	11.1095	10.7309	7.77972	10.1781	10.0156	7.13704	9.60763
Kcnd2	10.9806	10.2254	3.23803	6.85614	5.71485	5.56442	4.40501	4.72209	8.93867	6.11279	5.91082	7.67374	5.15346	3.76985	7.8875	4.90632
Ptprt	10.4515	10.0002	5.4427	5.34932	5.87282	3.86158	7.14008	5.85136	9.41704	5.72038	7.03318	9.05385	6.1386	5.43208	8.33918	5.95182
Cfb	6.54926	6.35043	10.8612	9.36517	10.3863	11.2308	9.80061	5.92369	7.19086	9.802	9.54486	7.72106	8.64036	10.1822	5.12797	8.85657
Gpr12	7.33376	5.21873	0.162954	2.85197	0.234883	-0.10716	0.22351	-0.0382212	4.46997	-0.768632	1.84305	3.32374	1.475	-0.0965024	1.83552	0.15067
Xdh	7.12486	7.21555	10.8275	9.64359	10.5683	10.4633	9.47718	8.96452	7.75911	9.77553	10.4404	7.12626	11.7131	11.8448	6.11252	10.1134
Tbx2	8.58814	9.27324	8.33247	10.6514	11.652	13.1549	13.3637	11.8998	9.07652	12.796	10.8753	10.9268	11.1794	12.6604	8.85694	9.43891
Col4a6	8.20533	8.92239	4.60815	11.9603	6.97899	4.67251	6.67395	5.95178	8.4579	11.3701	10.6472	9.30242	6.41484	7.03301	8.89091	9.98997
Prag1	10.9084	11.0253	9.02695	8.538	9.14602	7.7169	8.17362	10.2213	11.465	7.59415	7.76928	11.1737	8.56695	8.95308	12.7552	7.69195
Cnfn	-0.673124	-0.729619	1.91654	1.29869	4.38449	-0.626393	3.15832	-0.556891	-1.1509	-1.33056	3.64197	-0.534682	-0.535148	7.7094	-0.543111	-0.366233
Six4	7.25397	6.67583	5.81014	9.23023	8.96248	11.1372	9.64963	9.27857	5.60592	10.0436	8.42412	6.66237	10.691	9.50004	5.22732	9.02532
Tagln3	11.1531	10.7767	5.39347	5.56201	6.04544	5.18259	4.1693	4.99051	9.11066	6.34767	7.03876	8.12428	5.8432	5.54392	10.235	6.21316
Kcna4	8.63801	7.5759	1.52272	2.7395	3.74184	2.55233	1.58656	4.23986	5.57636	6.8612	3.33395	4.28199	3.79323	3.74345	5.54999	1.5099
Itgb6	3.28783	0.656714	3.40027	3.0288	4.42116	1.43302	3.77387	2.27241	0.843711	2.19305	4.05815	0.822358	4.73174	4.97176	0.81492	7.30936
Gm5148	5.87719	4.65424	1.98529	1.98853	2.87318	1.64219	1.30005	4.69845	5.88399	1.98285	1.98577	5.29265	3.22395	3.696	1.07528	6.99386
Ntrk3	10.5043	9.69097	4.6042	7.2193	6.91106	6.253	5.11615	5.75625	9.93463	5.5415	6.067	9.54432	6.59016	6.01588	8.32163	5.76926
Ranbp3l	6.57588	4.52782	1.35612	0.902911	7.09203	3.15546	3.74045	1.16725	6.87734	1.94053	2.62849	5.69178	2.80213	2.44098	3.91722	5.00502
Dock5	9.56649	9.41197	12.0203	12.467	12.0572	9.08666	12.3694	12.8972	8.87778	12.4423	11.1374	10.1808	12.6492	11.7832	8.37592	11.7149
Gm11762	1.99075	3.02631	4.64603	2.21188	6.07996	1.02945	4.52038	1.74002	1.09926	5.21284	5.89051	1.10512	6.76464	4.47004	2.17006	3.37042
Gpc4	10.0117	10.3743	9.02808	11.3052	12.5206	8.62741	13.9839	7.35024	8.57723	14.5318	10.3738	9.11545	13.9467	8.8741	8.18567	11.389
Plin4	7.39305	4.43063	7.41414	4.38167	7.11669	6.70259	3.29356	2.58742	4.98859	5.68306	5.66026	3.42278	6.96139	6.2813	3.20185	9.70681
Dsc3	4.87297	3.92386	1.51913	1.91806	6.58193	3.141	3.0857	5.8439	5.45461	2.93858	4.88232	6.65089	4.14448	9.08864	1.97057	1.50617
Emp3	9.1555	9.9524	13.5647	12.6782	13.3128	12.7472	12.5309	12.8005	9.32918	12.6964	12.4768	9.76449	12.5633	12.825	8.80432	10.3125
Tgm2	10.3239	10.6093	14.2633	12.2078	13.7368	13.1041	14.2411	14.6463	10.3152	13.2775	12.6564	10.1734	10.8919	13.124	10.1814	11.3211
Kif5c	13.218	12.6819	7.84589	8.15256	8.38409	7.49262	7.79479	6.73745	11.323	8.19009	8.46092	10.4733	9.30183	7.41653	11.8645	9.38823
Sectm1a	0.874358	0.838008	5.20902	4.1341	5.38291	4.56072	3.46411	0.953317	1.52997	3.32439	3.08337	2.03087	3.48906	5.36722	0.963054	1.82154
Ttr	16.5208	5.31821	1.69429	1.14068	4.50756	1.39236	1.7646	1.46769	4.87321	3.05563	2.46446	3.57856	2.52785	2.01032	2.11007	21.5792
Ifi27l2a	9.57628	9.83806	13.7886	13.3616	14.0774	13.6557	11.8428	9.83163	9.98306	11.9203	11.5115	11.8542	11.3954	12.611	9.16223	10.3916
Hdgfl3	11.5466	11.8143	7.45871	9.97075	8.07656	7.21455	7.59463	9.82351	11.1551	8.43123	7.56725	10.7234	9.45154	9.16322	11.0597	10.039
Siglec15	1.37598	-0.0545359	4.70342	0.590917	0.415258	2.09044	2.93211	8.03459	-0.47606	3.73294	1.41405	0.14902	2.25274	6.32612	0.140098	0.325797
Zfp612	10.8748	10.5343	7.33728	7.6439	7.80919	8.52707	7.50816	5.63152	10.5873	8.65699	8.7189	10.4357	8.67954	5.73606	9.87235	10.9864
Lhx1os	3.96527	6.97373	2.57573	-0.177976	0.259239	0.818596	0.250148	0.0462732	4.26727	0.0603947	0.364751	1.7757	0.062766	0.00238345	3.91731	0.192358
Zkscan2	8.72074	9.7373	4.90436	7.77752	6.8183	6.43101	4.36692	4.00686	9.50771	7.29168	6.45757	8.91892	8.0002	4.30713	9.22238	6.26228
Pdyn	6.34753	7.6127	1.89997	4.40334	6.4012	2.17981	5.17605	2.91977	5.1127	6.30234	5.242	4.54099	9.64007	5.68151	3.65044	1.88724
Ogn	10.2564	8.68033	14.6254	14.4908	13.9406	14.9884	13.6129	13.2364	9.53606	11.9387	14.3828	12.3944	14.356	12.0056	8.23402	12.5122
Prrt1	9.92674	9.79725	5.03353	7.4735	6.76174	8.45968	3.77173	7.15048	9.42937	6.42445	6.1501	11.5716	7.15947	7.26804	10.9544	9.34915
Col23a1	9.68755	10.4902	6.61311	7.22189	7.07076	7.87461	5.60876	6.43319	9.67807	6.20422	6.11939	10.6658	8.02778	8.52914	9.32291	8.75442
Tshz2	11.3363	10.6335	12.7969	7.75784	9.95503	8.30204	6.69978	10.5987	12.032	8.11972	8.59889	11.509	11.3005	11.4606	9.07994	8.93745
Kcnk10	8.0431	8.72373	3.67717	10.2208	8.68061	3.65006	6.21783	9.85522	7.59022	8.90245	6.17327	5.18764	7.06536	11.37	6.74902	4.49956
Iqgap1	11.234	11.3449	14.4318	14.4101	13.8294	12.4432	13.9177	14.8003	11.5565	14.0947	12.9987	11.5711	14.408	14.4391	11.4456	13.4323
Nrgn	10.6223	10.1909	7.09225	5.61781	6.57666	6.3029	6.03565	4.72892	9.76074	7.72225	8.20633	11.0614	4.99242	5.05492	8.4417	6.49206
Cacng7	12.1149	11.509	7.10364	10.3294	8.72313	8.15156	8.67478	10.0338	11.6834	9.93471	8.46782	11.6768	11.1384	11.337	12.6544	11.2951
Ikzf4	8.60837	8.92104	3.29399	4.89023	5.43636	5.5379	4.70437	5.10502	8.05475	5.63152	5.604	7.58813	6.36221	6.13916	8.66739	8.74887
Ppp1r1c	2.86665	1.96544	1.42563	7.09473	2.96572	0.233269	3.44965	5.66321	0.786548	3.2243	1.2581	0.32032	0.319873	3.72595	0.312238	0.481747
Hic1	7.93901	7.72797	11.2128	10.5597	10.4915	8.50417	11.8978	10.7934	7.69529	11.6768	10.6386	8.17299	10.9293	11.5627	8.12549	8.92677
Adamts20	8.50558	8.38281	3.89157	5.98379	10.6225	8.34639	12.0264	5.0501	6.78999	4.20321	9.97265	6.96332	4.64745	5.75337	7.653	6.11543
4930556M19Rik	4.26709	4.52762	7.2861	6.98081	7.38197	6.43639	7.16019	7.9511	4.35442	6.71981	6.90385	4.3945	8.06026	7.31283	3.76569	7.96631
Foxj1	9.7812	8.44441	4.98994	5.22506	4.80299	6.0466	6.96779	5.45652	7.28681	6.37645	7.34652	8.16396	7.11745	4.48714	8.81993	11.9266
Casr	5.26752	3.88894	0.786365	5.70787	2.67074	1.74415	2.28241	1.85398	1.48906	0.994652	8.61864	0.592202	1.40249	2.91606	1.39101	5.27583
Foxo6	7.09939	6.74212	2.84581	7.50091	5.75468	5.2313	3.28784	7.70906	5.09019	3.72929	3.69535	4.08708	6.49606	7.22265	5.22003	4.99457
Syndig1	8.75448	7.59193	5.8961	5.22225	7.39955	2.58995	4.31385	4.28174	7.28616	6.94443	8.53813	6.17785	10.5825	8.90096	6.29319	3.58342
Kcns2	8.13104	7.38624	0.707885	0.171877	3.33038	2.29485	1.69551	0.492921	4.89369	1.97291	2.85025	3.28773	1.83514	0.431363	4.15936	0.694643
Il33	9.07143	5.732	8.61535	9.29394	8.75583	10.7951	5.70425	5.10417	7.04739	6.96408	10.1957	6.73531	9.38831	8.62488	5.52238	9.41543
Cdh4	8.92045	8.42682	4.9885	5.03641	7.84869	6.81954	4.48162	4.19959	7.43462	8.02309	4.78164	7.80487	7.39398	5.1963	7.6058	4.96729
H19	10.8118	12.4067	9.6352	14.397	13.2597	13.7802	11.3577	11.3612	9.43923	14.3295	13.1341	10.5163	12.3695	13.2046	9.21855	9.9964
Il23a	5.43737	4.16128	4.09474	5.78959	8.9691	4.4091	11.1146	4.80071	4.71883	4.54085	9.64777	5.36664	5.88199	7.01874	4.76257	8.99203
Ttc39a	8.21683	7.60396	4.55301	5.44011	8.04176	5.31903	7.51731	5.05944	6.34115	8.31494	9.59438	6.15337	9.85479	5.95929	4.49368	9.26774
Dnah2	8.12139	8.76773	6.85691	6.32267	6.65002	9.29288	6.5504	5.93751	9.10491	5.6122	6.49166	9.47389	6.25792	5.9718	9.23636	10.8833
Masp1	8.97871	7.5797	5.42685	7.65127	5.92066	6.10071	4.05023	5.9428	10.0819	6.16354	6.33901	9.6537	10.0212	8.69611	8.2717	5.12782
Fam81a	9.33191	7.27284	3.60714	3.76476	4.94152	4.06631	3.42509	7.8598	7.87652	5.28715	5.75228	5.96677	4.76786	4.79408	5.59317	11.7963
Pnma3	8.0112	4.80152	0.591458	1.23791	1.62234	1.12424	1.60528	0.380243	5.75871	2.08355	2.08081	0.403364	3.53619	0.319639	2.36737	4.663
Adora1	11.2868	8.0951	4.49334	4.32376	5.45005	5.28873	5.7372	4.17061	8.43007	6.25564	7.18612	6.74143	7.20519	3.66857	7.85708	8.44667
Alpk2	5.62686	4.19329	2.59735	1.33449	2.11672	0.547525	0.784447	2.27849	3.78159	1.22733	0.821692	3.59125	0.609622	4.95073	0.604083	1.99472
Unc13b	10.3605	11.0741	7.92461	8.31039	8.04678	8.43537	7.59496	7.45802	11.0613	8.57752	8.20195	10.7928	9.75918	7.9944	11.5093	12.3305
A330033J07Rik	6.06286	3.90334	0.536981	1.86289	0.58939	0.351131	0.581025	1.14311	3.37252	0.901242	0.119892	3.94818	2.17917	0.358123	2.36842	3.46374
Cavin3	9.18796	9.06414	10.337	12.0748	9.5917	8.9682	12.7774	11.8567	8.34912	9.85967	12.0172	8.88055	8.51959	11.7414	8.49052	9.1302
Pbx4	8.43434	9.18692	5.37576	6.5658	5.87168	4.93007	6.48858	7.29289	9.30538	6.05713	5.55755	9.19691	7.03425	5.40899	9.15988	7.21968
Pirb	7.22281	6.88619	11.9636	10.3518	11.2619	10.8076	9.14969	11.2647	8.0189	10.6661	10.534	8.30048	11.1876	11.0053	6.25184	10.1904
Plppr5	9.16308	9.46529	3.04171	6.87555	3.13219	2.29526	6.5549	7.24247	6.97571	5.23015	4.6476	5.49449	8.7598	7.20515	6.72581	3.63362
2200002D01Rik	3.32346	2.96711	6.07861	4.02668	4.67922	2.26955	8.42351	5.82679	1.8301	3.91867	3.45058	1.36305	5.54145	5.37976	1.35503	5.95019
Inpp5j	10.6175	8.52442	3.06588	3.34078	4.21605	3.74113	6.91236	2.41038	7.61976	5.46446	4.93104	6.31319	5.55857	3.34901	5.07307	4.06527
Ptchd1	9.27003	9.06108	11.4579	10.488	10.6757	9.77293	9.97941	10.4983	7.50847	11.1683	7.79429	7.03422	8.78927	11.0442	6.54316	6.67443
Fpr2	4.07759	3.80997	8.33243	5.90103	7.50616	7.03748	7.23441	4.08851	3.1886	6.76144	6.2757	3.45626	6.2592	6.71117	2.18818	6.23075
Rab37	10.5213	4.41857	7.86818	5.16879	5.71143	6.54815	4.30831	8.76173	6.27704	5.9261	11.1029	5.86041	4.80932	7.98858	4.18703	5.16981
Ccdc151	7.6086	7.66338	4.7059	5.12564	4.50655	5.93057	5.06286	3.80342	8.25154	4.99261	5.27433	7.96292	6.14438	4.08275	8.56814	8.72852
Cxcl5	6.91303	2.97619	3.47392	1.44668	3.75757	2.41562	5.01423	1.17942	2.62053	5.52827	2.05611	4.1485	6.36678	7.45819	1.19093	3.07147
Gm5897	3.43336	4.2681	5.3122	2.08453	4.94694	4.81208	5.69766	1.8421	3.25981	5.81582	1.67205	2.75888	1.86651	3.43928	1.25473	3.01627
C1rb	3.57452	3.4856	6.04175	3.54073	6.77265	6.52868	3.07307	6.74056	3.91547	5.19551	3.57459	4.52183	6.33289	6.72656	1.86791	5.27664
Etnppl	10.9844	1.09634	0.748247	0.897733	3.71783	0.442587	2.28234	1.3467	5.49692	4.20783	3.7471	2.91848	4.91535	0.454535	1.86503	2.52723
Grin1	12.3035	11.471	5.85246	4.93329	6.53533	4.73091	4.66985	3.99382	9.27893	6.19252	6.28739	7.37346	6.76096	4.92773	8.65544	4.66378
Efcab1	6.73064	4.32421	0.561856	1.21372	0.642343	0.264935	0.629581	0.339826	4.63578	0.154787	2.08507	3.12907	2.81669	1.6195	2.80163	9.77843
Trim6	4.20261	3.37593	5.55761	4.56825	7.32656	5.52476	9.68788	5.70955	3.89092	7.05423	9.12557	2.72004	8.96809	5.2816	4.34304	5.49192
Ppfia2	10.1862	9.62716	4.64129	4.68423	4.57594	3.97752	2.94702	3.86947	8.07436	6.14372	5.37185	6.47869	4.80614	4.0919	8.62849	3.21492
Car10	9.5461	8.68733	2.84424	5.56665	4.57182	2.50406	2.34248	4.08819	7.67661	6.04591	4.40979	4.6843	4.9111	5.62135	6.96584	10.8303
Gm5577	8.75558	9.19594	5.13036	7.55845	6.39997	6.72732	4.95994	6.39971	9.55718	5.93427	6.00056	9.42409	7.43668	6.21823	8.97006	5.98617
Kazald1	7.98928	7.8341	10.7597	10.0211	10.5083	10.0127	7.91477	10.8901	8.47483	10.8521	9.30938	8.53479	11.2413	11.1287	6.21701	6.98583
Folr2	5.38965	5.70951	10.9876	8.02648	8.59025	9.44428	7.76507	6.00608	6.12558	8.62724	5.47405	6.41395	8.20519	9.77489	5.22291	9.08928
Ccl22	3.35514	2.49594	6.3688	4.76086	3.83708	7.55393	2.07786	8.35792	4.77832	4.18694	6.62771	6.33985	3.71301	7.18802	2.38343	6.34346
Olfr1033	3.64316	2.98307	4.4097	8.69899	7.74095	9.36275	3.86114	3.42463	3.835	5.26854	7.55352	5.25299	3.06015	6.0131	2.42266	5.94651
Pdzd3	5.8118	6.41749	2.735	3.26011	2.40662	4.09023	5.45119	2.72657	8.54307	2.68273	3.89746	8.10958	3.84417	3.21587	4.54979	2.28977
B3galt2	8.82151	7.71838	3.69082	2.96714	4.22417	3.70502	1.80745	2.11937	6.09329	2.64825	4.69333	4.82842	2.14455	3.62153	5.56161	6.68042
5930412G12Rik	6.69555	5.40799	0.985428	0.513891	1.05652	2.18142	1.04521	1.52402	5.90474	2.49357	1.81294	7.09716	2.00253	3.60077	3.81575	3.41362
Iglon5	9.993	9.74962	4.49807	7.58344	5.59669	5.01739	5.57656	5.87295	7.95289	6.66391	6.73312	8.40843	8.3939	5.3646	10.5142	7.36663
Rpp25	7.01616	6.13576	8.98497	4.4185	5.1943	5.26389	8.51769	4.40261	4.58041	6.98647	10.0412	3.70686	5.39332	8.71598	4.58996	6.98626
Cdk18	10.1102	8.59849	9.74437	11.6574	10.5206	8.94587	11.2546	11.1387	7.46045	11.3965	11.7288	7.10132	12.1328	9.81133	6.64494	8.15407
Six2	2.93785	3.37517	2.71041	1.98634	7.89971	7.31098	5.9447	2.01833	4.73072	5.59615	3.29802	3.16314	7.35083	4.38241	3.31323	2.26631
Ror2	7.14517	6.45349	5.12711	8.51133	10.2271	7.05671	9.79656	9.41349	7.0825	8.55097	9.34294	8.92522	6.59424	9.76103	5.28583	6.35141
Plag1	5.79826	4.10881	3.7803	7.37432	6.23965	2.21688	8.0612	5.70408	5.13202	7.21576	5.37227	4.43219	7.27204	7.4433	4.41778	6.29765
Krt7	2.06831	2.88393	9.92463	3.94685	3.28604	2.44714	4.96974	6.23979	1.86626	2.1556	4.91965	1.15269	8.25789	4.92337	1.14349	4.42355
Gria1	11.743	10.7616	4.481	7.69063	5.50176	3.63316	3.31988	4.15548	9.2391	5.71819	7.32999	6.91368	5.95772	4.66517	6.8641	6.56616
Atp10a	10.0509	10.6688	12.8777	12.0378	12.7689	9.03707	12.3646	12.5443	9.52623	12.8469	12.0927	10.2761	12.8595	12.7039	8.9117	9.52294
A730056A06Rik	7.30002	7.11298	9.33946	5.66028	5.73511	3.44624	3.46011	8.47504	7.52071	3.54809	4.96033	6.49736	3.88834	6.74518	6.87201	4.51684
P4ha3	10.1209	11.4399	7.45297	11.67	12.1355	7.61627	7.89039	12.708	9.90636	12.3592	9.70666	10.6261	12.3055	12.2411	9.44501	9.11437
Msrb3	9.52413	9.61868	10.1677	12.6111	12.5847	9.44	11.9366	12.0819	9.53756	12.9456	12.3823	9.63907	11.6489	13.0282	12.3301	11.2851
Mfap4	7.20306	5.50176	6.81303	9.74194	8.0519	12.0095	6.8835	10.1828	5.66944	5.44791	11.4476	9.23774	6.70571	8.97361	6.14535	8.29256
Cachd1	11.1051	11.1576	7.01792	8.78692	9.03645	8.12143	8.31947	8.06428	12.1433	9.58837	9.17342	11.7975	9.93953	8.58638	12.7782	12.575
Lpar4	8.49314	8.57271	6.14877	7.49248	6.03552	5.5443	5.35989	10.0459	9.30231	8.62698	9.31761	9.65126	6.26132	7.53002	8.93853	6.6994
Fads2	12.6258	12.3805	9.26364	10.678	10.0194	8.93833	9.16063	10.0317	13.6036	10.275	9.87234	13.2777	10.0379	9.7787	13.0662	12.701
Hp	4.82802	3.11638	8.23681	5.46269	6.92113	8.56268	7.38834	4.36768	3.2188	6.74356	6.54299	3.87964	6.57311	7.84525	3.55685	6.9252
Tekt5	7.20891	5.21337	4.95502	2.07149	2.17432	2.1297	1.41608	1.17749	4.2408	4.32607	3.3736	3.7395	2.55548	4.96411	2.54335	6.61561
Ttpa	7.41279	6.24605	3.30366	4.41661	6.07616	3.54452	4.37421	2.21813	9.90093	4.6438	5.56894	9.15108	4.45889	5.48496	10.3321	7.12918
Chrdl2	2.953	4.87299	1.57529	2.62924	6.74096	2.30388	11.5886	5.82423	4.15917	3.8513	3.17332	5.0913	5.63793	5.8468	3.17422	2.70441
Crhbp	5.21337	4.44488	3.83205	7.43183	3.96167	1.43725	7.40519	3.71877	4.78176	7.33752	7.20783	2.50801	2.50734	3.24173	2.49598	3.05618
Oasl2	9.39296	8.51376	12.4135	11.8592	12.956	13.0924	11.5451	9.96798	8.76571	12.9886	13.6993	9.8784	11.559	11.4241	8.17072	10.8269
Dpysl3	13.208	14.362	10.6754	13.8489	14.8839	10.2567	14.2685	13.3862	13.0278	14.5029	10.0457	12.4881	14.2708	11.7461	13.4009	10.5633
Cidea	5.65526	3.05772	1.68101	0.333814	0.899288	2.08763	0.887676	0.626343	3.7618	1.26157	2.72134	2.49577	4.55335	5.92029	2.22208	7.76714
Aspa	9.1125	2.28151	4.65956	4.00438	5.70613	4.45007	2.91197	2.13596	5.34442	6.93829	5.06839	5.6331	3.42259	2.71852	2.54147	6.6177
Pllp	9.6107	6.77922	3.43594	2.62965	6.20514	4.21374	1.90983	2.22211	6.17348	5.61561	5.07911	4.73571	5.97021	2.51732	5.71778	4.46377
Ccdc36	5.11188	4.4485	3.96734	1.18892	4.76003	2.57256	6.04559	2.01175	6.53014	3.21585	4.54099	5.53749	1.43975	4.76908	6.54497	1.58266
Wt1	1.96961	3.19963	1.62845	-0.355412	1.1742	-0.161297	2.62892	-0.104207	3.20234	-0.103382	2.87499	5.98273	-0.0861601	0.729728	-0.09278	0.0538885
Adamts17	7.2296	7.78066	4.99481	5.50112	4.5949	8.03563	5.2976	4.24619	7.64355	5.78837	4.87904	8.05779	5.88105	4.83209	7.67835	3.88993
Slc16a4	7.22479	5.16218	3.40353	3.00313	4.3857	10.1037	5.30916	2.82328	6.20757	4.52121	5.90908	5.59447	2.49436	3.68148	6.96463	10.7638
Dnase1l3	2.81249	3.32862	11.2559	5.60668	6.61853	7.33726	7.56495	5.52999	4.70849	4.05231	5.56906	5.76254	8.11418	6.42691	3.23204	3.89755
Chdh	8.0517	4.99808	2.92316	2.17393	4.25427	4.18599	2.59427	2.61652	5.46027	4.06873	5.77485	4.01363	7.98927	6.19942	3.15488	12.2652
Grhl2	3.14187	4.83117	2.20652	1.14697	2.29793	3.54698	4.96571	2.34392	5.72065	1.81593	4.79921	5.56611	6.29657	6.3338	3.05534	3.65135
Chil1	8.71222	3.34197	3.52486	5.21573	6.68559	6.58156	4.66843	2.63928	5.04156	5.21008	4.89208	5.02158	8.60556	8.8837	2.98972	9.6386
Spire2	9.26982	8.6465	9.73854	9.11628	10.0297	5.28313	9.91521	7.00353	7.21593	6.96231	7.78919	6.32585	10.3698	7.1976	6.98932	10.3237
A530032D15Rik	2.16956	1.22563	6.04045	5.00456	5.80036	5.71023	5.50665	1.34979	2.40864	3.74274	4.20575	2.63165	4.87294	4.68554	1.95648	2.87925
Kcnh8	5.85461	6.50014	0.777382	2.23414	2.2097	0.548399	0.830857	0.605335	4.4635	3.47989	2.6311	3.39926	2.61274	0.557133	3.78128	0.766629
E330011O21Rik	4.57969	4.6354	1.30521	1.76824	5.20884	4.20908	2.4959	1.16312	4.11047	2.34912	1.82818	3.95825	2.67718	1.12473	4.82604	5.45911
Gnai1	11.4204	11.4785	6.53195	10.9796	8.2723	14.084	7.75147	7.50178	10.766	8.08147	7.91307	10.1245	9.42592	8.35725	9.71559	10.2437
Mndal	7.2805	7.20972	11.1546	9.90671	10.5434	10.2228	9.30016	9.30934	7.8077	11.1795	11.5372	7.89752	10.9887	9.577	7.31155	9.21427
Kcnip1	9.50863	8.70257	2.05742	4.78277	5.03379	3.83102	5.53755	3.0264	8.42839	3.81859	3.35907	7.43638	4.182	5.86583	6.16517	2.04508
Ier3	8.53581	7.08193	10.7552	11.7225	11.0195	9.78158	12.0573	9.41243	7.52333	9.92246	10.3453	7.41166	11.1877	11.8397	7.29112	9.82442
Igdcc4	12.0047	12.1487	6.85154	9.98409	9.83102	10.0625	9.95561	8.10498	12.8773	9.96918	9.51909	13.0305	12.0292	8.56498	13.4443	7.9242
Ifitm5	3.83839	3.39141	6.81285	6.76008	7.05175	7.28926	6.54333	6.94554	3.07217	6.26598	6.03915	3.30909	6.26552	7.05974	4.14532	5.0525
Ccr2	5.97517	5.76129	12.712	10.4232	10.6889	10.1342	7.68184	10.3438	8.06566	9.77654	10.7605	7.94878	7.62156	10.3693	5.92758	10.5017
Ifi203	7.65544	7.35792	11.3021	10.7952	10.7648	10.5434	8.93922	8.97575	8.10893	12.1471	11.5692	8.12459	11.1988	10.0016	7.61302	9.94888
Slco1a5	5.09867	0.840594	2.01596	2.22162	4.26607	2.06075	4.91344	2.73788	2.84072	5.0859	7.76966	3.56894	4.58635	2.39138	1.03621	9.46159
Cnmd	7.13798	2.88116	0.779221	0.97273	0.846587	3.17081	0.83587	0.596001	3.30122	2.90231	4.79522	4.647	2.43272	0.544366	2.16487	4.57206
Plch2	10.298	5.86623	4.21021	4.1007	4.33596	3.87307	8.08015	6.85442	7.75447	4.51984	4.3436	4.40359	5.72418	7.94573	4.99477	3.70931
Col1a1	11.537	12.4106	13.1441	13.7907	13.0109	15.406	13.32	15.8269	11.1296	10.0299	16.7519	11.5126	10.9674	16.6197	11.1475	11.5762
Lemd1	5.06865	5.96282	2.19196	3.91453	2.28607	4.69034	2.27102	2.61741	6.90471	2.72281	2.59762	6.56131	4.31737	2.75486	6.21112	1.50494
Kcnc3	11.6346	9.95845	5.22736	4.91533	6.0782	8.85058	5.82671	6.29189	9.55216	7.71061	6.09786	8.42942	8.08343	5.97992	8.5548	8.81696
Tor4a	7.96723	7.57487	11.4466	9.9983	10.7874	10.2071	10.6055	10.7135	7.88318	10.6548	10.3576	7.74452	10.3192	11.0068	7.81109	10.7272
Acnat1	2.80595	1.30977	-0.22733	0.18068	-0.153779	-0.493131	-0.165364	-0.424654	2.77349	0.0125555	2.40823	-0.402729	0.660504	-0.482515	2.8295	7.42239
1700019D03Rik	6.77373	3.66978	0.577763	0.83193	0.635316	1.10577	1.51833	0.422743	3.51406	1.53005	2.557	3.94227	0.439034	1.5598	1.20521	4.09813
Cep295nl	3.72632	3.63871	7.30069	6.35815	6.82024	3.55947	6.3291	6.20629	2.71689	7.09562	5.03068	3.17818	6.09232	7.23141	4.13548	5.36343
Nptx2	8.97026	8.48467	2.71407	9.42645	4.2311	3.35684	4.5585	3.28766	5.30072	4.78734	5.41166	5.3872	8.2266	3.65937	5.72711	2.13174
Rab6b	13.4424	12.8802	6.9839	9.0723	8.90432	6.90059	6.112	10.1429	11.219	8.8179	8.3835	10.5267	10.0778	10.8563	10.8011	7.03619
1110002J07Rik	6.31786	6.96322	5.56444	3.26576	3.08734	3.86273	2.67016	4.77237	7.69611	4.09815	4.1425	7.50544	2.36788	4.51242	7.79487	4.31726
Nrep	11.8805	12.4844	9.17595	10.3966	8.38622	10.8384	6.5462	9.15699	12.2009	8.5537	10.2663	11.7411	7.00935	8.79745	11.2648	11.4213
Hoxa11	1.26363	1.63704	3.8457	1.42216	0.943267	1.32963	2.98656	0.638799	3.03514	9.03162	1.92965	4.7739	5.62598	2.96633	7.49392	0.848467
Hmx1	1.84179	1.76429	4.71862	1.85473	1.11947	7.38583	4.73788	0.869387	3.60744	3.42915	3.50067	4.54283	5.03914	2.228	2.33937	1.04043
Fgfr4	6.4957	5.8798	3.03479	4.10722	3.14099	5.73671	4.49938	2.40356	9.0297	4.647	6.50233	7.65214	3.73687	3.72268	7.16746	4.14931
Galnt13	9.24444	8.54491	5.99046	8.05907	5.53702	4.56659	4.19889	5.81829	7.68807	7.09784	5.021	6.2597	9.10883	8.49835	6.2054	3.89976
Ms4a4a	6.08478	6.77342	10.141	9.14177	10.6957	9.73869	10.4789	8.46914	7.50265	10.4098	9.35154	7.28242	10.837	10.1242	7.09835	9.4567
Pxdc1	8.95203	8.52567	11.7227	12.0776	11.4204	8.03143	10.6209	11.9405	8.11193	9.87311	10.5366	9.21134	9.04549	12.2413	8.60999	8.77841
Eva1c	7.63297	7.01493	4.55548	4.54332	5.70152	6.33606	3.63336	3.00704	6.75294	4.01367	3.55449	7.48368	5.73929	4.48821	8.50528	7.47026
Pcdhb11	8.8808	9.67066	3.85812	9.03589	6.77493	7.35806	5.17963	6.61352	9.62418	5.86041	6.62818	9.81853	7.64195	8.57803	9.73805	5.23127
Pld5	8.12774	6.28211	1.55361	5.02602	2.81081	1.27086	1.61969	4.13542	5.7078	3.07001	3.22405	3.72231	5.92508	3.68126	3.91046	9.43335
Galntl6	7.74807	8.01461	2.25542	4.18705	3.72258	2.2915	3.07336	2.01891	5.74097	4.32308	2.85169	5.57982	2.04301	2.57804	5.1563	4.35541
Atp8b4	3.85086	3.36541	8.92898	5.94833	7.35445	7.08246	6.35708	7.05321	4.08954	8.38109	6.67953	4.45719	5.99777	7.23349	3.19442	6.75465
Gpr171	2.39123	3.48375	4.94364	6.39149	6.76687	5.96986	4.04764	5.94065	3.5431	6.72702	6.85741	3.90473	5.5046	6.51661	2.53024	6.87435
Fsd1	9.92574	9.94763	4.42889	7.65874	7.32162	5.23484	6.02518	7.29184	9.14646	6.67977	6.1843	8.75971	8.81671	6.46316	9.77754	4.41239
Cntn6	7.99676	7.24284	0.690861	0.178921	0.766723	0.413026	0.754678	1.2982	5.58673	2.88763	2.3821	2.84272	1.32903	1.21596	5.40508	2.45487
Cthrc1	9.61309	9.36904	9.31278	9.59718	12.971	9.55507	11.3557	13.2371	8.52462	12.961	7.71749	11.0132	11.8239	13.3965	8.13625	10.0213
Plek2	5.19846	5.64012	3.65033	1.98376	1.67499	1.93004	5.02089	6.17518	4.11946	3.08546	6.23813	3.61014	4.31308	5.55482	2.03669	8.93846
Zic1	12.334	12.0267	9.55108	5.82248	10.6245	9.99783	11.3766	5.86474	12.9454	9.24792	11.3809	13.1266	9.75904	5.76145	13.3024	12.1926
Grhl3	5.01448	5.16738	2.01169	3.17619	3.4108	4.34807	2.69559	2.36026	5.0338	5.98883	6.45249	5.96073	5.31085	7.13707	8.86404	7.93632
Ifi209	6.54737	6.42161	10.5357	9.52247	10.2175	10.1646	9.47412	8.14063	6.97538	9.79253	9.61186	7.18551	11.1358	9.32706	5.7844	9.68644
Pax1	1.92579	3.89403	2.35872	5.49543	5.70151	4.40456	5.05316	5.74669	3.09047	5.64613	4.31279	7.36854	5.434	10.7689	1.47386	1.66272
Sptlc3	2.0188	1.93065	3.24699	0.116452	0.580187	0.298813	0.570489	3.38926	1.89241	0.306342	1.83097	1.98351	3.34422	5.52243	0.364825	6.55888
Grin2b	11.4981	10.5792	6.81305	6.69346	5.66331	4.3297	4.76841	4.69016	9.04609	5.12812	6.24664	7.49352	5.53973	6.09133	8.68022	4.26013
Ly6e	12.1709	11.8123	15.3425	14.0846	14.8598	15.2591	14.7699	12.7052	11.6937	15.3153	15.0001	12.0588	13.9314	13.623	11.5254	12.8959
Tmem26	6.58154	6.87942	6.26052	7.95973	10.7657	13.3119	7.83004	9.28458	6.64238	9.74827	9.26623	5.97672	7.93069	9.66193	6.27044	6.78075
Gm10432	5.13994	4.03829	3.96456	1.26149	1.12702	4.9561	1.11908	3.4502	3.43555	1.14148	1.42441	2.9765	0.961818	1.88066	2.82443	4.2618
Nipal1	4.47627	5.35357	11.3853	8.55836	7.49257	4.45466	10.0536	9.38447	6.04741	6.80834	6.11069	6.35421	7.36042	8.8261	8.26447	4.33287
Faah	10.4314	8.34323	12.2236	8.22033	10.0167	7.05659	11.854	10.868	7.83303	12.4236	9.37469	5.89242	8.68168	10.8935	5.53996	8.22432
Car3	5.03284	4.11986	9.33497	6.12312	4.78866	7.39361	3.11716	2.37901	4.07543	3.13527	4.86402	6.57838	2.40592	6.96677	6.62651	5.08093
Myh7	6.86405	5.97933	6.93965	1.79964	4.09844	2.15145	2.667	3.01218	4.84123	1.93516	2.40468	3.62528	2.28919	3.47754	2.58862	9.36094
Zfp41	10.783	11.9385	8.28829	8.65118	8.17676	8.88687	7.81499	8.35986	11.918	8.38886	8.3825	11.6901	7.83117	8.29344	12.8222	7.95576
Smoc1	9.32986	9.55657	5.40654	6.68788	8.85731	6.10233	6.73286	5.86146	8.30293	6.04277	6.49995	7.67675	8.69155	5.84884	10.1269	8.82972
C1qtnf3	6.66976	6.4017	12.9537	7.11976	6.01294	8.15901	5.03991	13.1706	4.83905	7.5899	10.9443	8.27449	5.55727	17.5721	7.29671	6.25871
Zfpm2	8.94208	9.04308	5.74143	8.90616	7.58221	3.43294	6.09928	8.39495	7.76084	5.96381	5.12428	7.12257	8.77747	6.8076	9.58411	6.22742
Klrd1	1.30803	1.26756	5.624	3.81517	5.69042	5.48602	1.61425	5.45087	3.08365	6.35659	4.65702	3.24257	3.0829	5.20487	1.40678	5.05663
Fgf15	6.92366	10.3971	6.21785	5.24968	8.08915	3.57003	3.25972	8.60192	7.26046	4.39587	6.67766	7.74239	3.50858	7.24298	4.72049	6.44351
Ms4a6d	7.6754	8.25724	11.4433	10.9068	12.1539	10.8323	10.2317	10.0342	8.47751	11.17	10.6268	8.39726	11.4392	11.2844	7.72644	10.3962
Tmem45a	5.49484	4.88585	5.25525	9.15641	8.7659	7.50102	8.08055	7.31585	5.53317	7.61447	9.0151	5.02551	8.09762	9.30435	5.61802	6.91193
Mx1	6.94884	6.41021	10.2531	9.09956	10.5091	10.2329	10.167	7.04629	6.42131	9.42908	8.97617	7.06025	9.62828	8.9305	5.48258	8.62744
Hoxb3	8.82686	6.95318	9.29664	6.64144	6.57317	6.63281	10.6909	6.03179	5.55952	9.54493	6.1129	7.30844	8.28292	10.2467	10.2505	7.3345
Mmp23	6.45968	6.12159	7.29728	7.70002	9.0472	7.70731	11.3794	9.54859	6.82732	10.1557	10.6962	7.0044	7.11705	10.7967	6.57713	7.12345
S100a11	9.26446	9.96114	14.0668	12.819	12.6245	11.2021	13.3931	12.9779	9.69443	12.79	12.3513	10.0896	12.7578	12.7278	9.84899	10.9872
Baalc	11.3197	9.38493	5.22684	8.37952	10.6752	5.72541	10.0457	11.5372	8.45072	9.57432	7.90828	8.41922	10.3016	10.3663	6.58848	6.10625
Npvf	1.77752	2.73035	6.45881	4.25638	2.24945	3.04552	3.74951	4.65926	1.98357	4.65484	5.9556	4.14849	5.71039	6.11559	1.31653	1.46227
Ccl12	7.51469	6.54133	11.0356	9.72447	10.4872	9.84624	7.31106	6.95667	6.35545	9.26148	8.80358	7.03691	9.1617	9.9145	5.209	7.3993
Hcn3	8.92991	9.55855	4.23552	6.44871	6.58763	4.86298	6.71805	6.02066	8.88431	6.92076	5.71255	8.17864	7.9382	5.31291	8.86684	5.09049
Galr1	3.84586	3.36986	1.40297	1.47816	1.98464	4.2493	3.1216	0.432632	2.64593	0.0249616	0.161778	2.38874	0.447006	5.62039	0.441723	0.561634
Apc2	12.0599	12.2636	7.35742	7.67761	7.32208	7.66234	6.92029	7.30858	10.5952	8.32901	8.35147	9.91674	9.32684	6.73197	12.5069	8.05449
Tmie	8.43677	8.03658	3.63216	3.49523	5.18387	5.40479	2.24657	2.51098	6.1923	4.16467	5.62988	6.29627	6.41919	3.68231	6.40302	7.43583
2610035F20Rik	5.50371	5.60028	1.49173	1.1215	2.67915	4.94191	3.72521	2.30218	4.28862	3.49222	4.10255	5.38214	4.81359	1.29086	2.32036	6.03888
Gabrb1	6.99533	6.4978	2.31678	4.98901	2.41044	2.35111	3.12799	2.44468	5.23149	3.2669	4.11383	6.27247	2.98323	2.85928	4.60154	7.00783
Ifi47	6.4068	6.01565	9.95558	8.80493	10.1593	11.322	9.39973	7.94369	6.81626	10.1249	9.57528	6.97367	8.46972	9.4889	5.65237	8.6979
C130026L21Rik	4.82632	5.2142	0.600887	0.857458	0.652518	1.11185	0.644272	1.18936	3.45705	0.0565292	1.05126	3.79407	1.21414	2.58664	1.64075	3.99702
Tcim	6.95878	6.95755	11.1171	10.7292	10.6464	7.45925	5.64403	6.97295	6.66035	7.14649	10.1479	6.59766	8.21171	9.44056	6.3785	8.7986
Fkbp11	6.01619	6.3148	7.03943	8.91071	9.05007	9.11556	9.98376	8.42454	5.95266	9.58308	9.10751	5.90725	9.3007	8.02502	6.39563	7.90389
Med12l	10.1778	10.0978	6.2122	7.33391	7.16542	6.1083	6.98165	6.45994	10.0048	7.22314	6.2938	8.96965	7.10803	6.60895	9.27645	9.38907
Fhl3	7.33017	7.45675	10.0918	9.96984	10.1143	9.97398	10.3444	11.0516	7.47385	10.8175	10.1759	8.08297	10.6303	11.1633	7.51909	7.73817
Runx2	8.26486	8.71522	11.1387	11.4337	10.8517	8.70552	11.4794	11.4233	8.0003	11.5907	11.9423	9.22839	10.8958	11.7391	7.4104	9.2106
Enpp2	14.205	12.3775	7.95332	8.65702	8.88989	8.84814	7.08507	10.5136	10.2224	9.07806	9.32771	12.1154	8.47816	8.10197	11.0871	22.1167
Ms4a8a	1.42742	1.88541	5.47718	4.78814	6.42463	5.00628	5.22076	3.61978	1.7609	5.04819	5.4411	2.09437	4.27821	4.52813	2.45181	4.7027
Tmem132b	10.4632	9.31766	4.94515	7.72945	6.27572	5.94259	6.99592	5.35773	9.74012	6.96093	7.75536	8.63564	9.35028	6.12222	6.99097	5.81661
Mdga2	9.5098	8.86561	2.02974	3.50019	4.02951	4.87539	2.09074	4.28871	7.01839	4.94937	5.07837	7.07966	4.87089	3.82946	6.59885	4.02505
Clec12a	5.37178	5.15002	11.5273	8.3427	7.9557	10.255	6.31343	12.0168	7.09565	8.38629	8.87034	6.50519	6.4422	10.7406	6.6228	7.67719
Esr2	4.95012	5.14222	0.78365	2.71837	2.30456	1.74141	0.849588	1.36646	5.37195	2.48559	1.14213	9.4721	1.39793	0.510966	3.73236	3.39252
Gpr158	10.2738	9.67392	2.10292	5.40415	4.36234	2.96233	2.16699	4.6746	7.85758	5.27335	5.40544	6.93547	4.38384	5.29959	6.67306	2.68306
C130071C03Rik	10.2487	10.3635	7.71047	7.05134	9.25991	3.80529	6.45967	5.33609	10.1377	6.50178	9.35465	9.71457	8.61938	7.71423	9.61544	9.14197
Ttn	7.39333	7.50149	8.88703	7.94413	8.20826	3.77768	3.80433	9.92615	7.35496	3.61015	3.94867	7.16273	5.7293	10.4544	6.78071	6.00947
Rgs16	11.3692	10.6449	8.99262	11.2625	9.78641	7.45143	11.7074	9.43697	10.9261	9.04612	9.00754	12.0762	13.5885	11.9267	12.6771	8.16017
Bend5	8.17095	8.70072	4.14138	6.52272	5.56191	8.19031	6.02577	3.4692	8.64077	4.15049	5.74845	8.44929	6.57598	5.43614	9.15444	8.15071
Lrrtm1	10.6817	8.97905	2.4391	4.87136	3.91499	3.79491	3.26964	2.55342	7.09727	3.30007	3.67588	5.65592	3.30279	4.22516	7.18006	2.42177
Slc24a2	13.6481	8.75493	3.34629	5.1838	6.06015	4.34216	2.51009	3.69208	9.25552	6.63239	6.37461	7.68644	5.43102	2.98456	6.64161	4.88111
S100b	11.0271	4.92861	3.99063	4.81565	7.33676	3.19568	4.51195	3.04319	8.26358	6.97032	7.1139	6.61919	6.36925	4.25212	4.73792	7.77079
Chrnb3	6.44433	4.31521	0.491603	1.16676	2.39854	3.00117	0.546055	0.314335	4.01586	0.838048	1.2518	4.61	0.333183	0.264064	2.78293	1.38499
Lpo	5.65474	4.63302	1.2707	1.74184	2.05581	2.86412	1.31731	1.12515	4.97738	2.17473	2.69767	4.8983	2.66207	3.74296	4.31398	5.10601
Ksr2	5.60751	6.70646	3.22359	4.38524	3.33323	2.83375	3.89872	3.1407	6.19587	4.33259	4.34144	6.01264	5.52992	2.25689	6.07229	6.9752
Ccdc85a	10.638	9.68904	6.38449	6.14487	6.7974	9.02123	5.62191	6.57843	9.7514	7.36455	7.1099	9.96866	6.49399	5.6822	7.73662	8.19202
Nefh	11.4577	7.80029	3.95431	3.52631	6.49855	5.00288	3.87921	3.68352	6.84368	6.85	4.70407	6.54554	6.59443	3.48597	4.13874	5.40849
Ell2	9.88055	8.48499	10.1436	11.6545	12.0383	8.30522	9.82918	10.8186	8.40018	12.2672	11.4837	8.91532	12.4576	11.3832	7.98546	9.77175
Apob	0.34757	1.72138	3.24964	2.09545	3.24228	5.47955	4.47077	0.434267	0.5567	0.390482	5.82394	1.22816	1.22758	0.389932	1.21781	3.08929
Twist1	9.00506	9.30077	7.89196	11.3794	11.8459	9.0355	11.0593	11.4988	10.3752	12.1747	12.0191	12.2771	11.8778	12.602	8.1106	9.24958
Slc12a1	3.42107	3.68759	0.9277	1.96487	2.27695	5.04493	0.97704	1.46411	2.3156	5.88691	2.41524	4.96555	0.787213	1.39584	0.781186	5.0845
Tm4sf1	9.42339	7.9226	9.58754	11.5039	13.6384	8.18938	9.17389	8.5612	8.28725	13.6645	9.01303	8.2403	14.5039	10.0197	8.2319	10.8184
Birc7	2.37399	0.943155	2.43801	0.74113	5.58886	0.242575	10.9272	2.94511	0.359232	1.40851	5.26086	1.23053	0.344606	4.77785	1.73734	0.533717
Cdh18	8.6012	8.43831	4.35621	5.82702	2.85256	3.88988	2.83775	4.00645	6.10398	6.60725	5.22377	5.25126	4.31548	3.2339	7.08402	6.94348
Fgb	0.610898	7.31792	1.72222	1.98006	3.15716	0.651501	0.956535	4.16328	2.3497	4.48535	2.64614	5.36148	2.51054	2.37898	0.72564	5.18368
Il22ra1	1.32332	2.04899	1.27081	-0.166543	6.5786	3.22469	2.29435	0.111048	2.77628	-0.533097	-0.29472	1.53357	2.99764	5.50303	0.123658	1.25349
Trp63	4.39986	1.86145	2.11983	3.11043	1.71053	1.22475	0.784371	0.516837	3.61189	-0.184415	1.40937	4.02289	4.64013	7.84378	2.16323	4.22177
Ppp1r1b	9.65439	4.59564	1.90253	1.36615	4.15864	7.79282	3.367	1.68118	6.68698	4.17358	5.13879	5.69866	5.17794	2.84629	3.68798	15.4363
Ibsp	2.91326	6.09598	1.35727	2.27707	6.64532	6.43861	3.55379	2.51456	2.77587	1.66852	5.59742	5.01961	3.72555	1.13405	3.27007	3.05188
Dpp10	10.8153	9.62899	3.90773	4.90486	5.63252	5.26682	4.31342	4.51256	8.38906	4.20084	5.29528	7.31761	3.90016	3.76724	6.67452	2.83187
Drc3	8.09374	7.41549	5.903	5.3663	4.53443	5.42427	4.22924	4.88573	7.91635	4.62868	5.26837	7.53986	5.68469	4.94054	8.19408	10.524
Htr7	9.02258	9.48873	4.54377	11.293	7.17197	6.59602	5.86918	8.94192	8.32395	7.95169	6.64185	10.0587	5.71282	6.30266	7.77239	6.1133
Clstn2	10.5115	10.0539	4.20535	6.62946	6.39972	8.675	5.74432	8.3107	10.6133	6.05859	6.03155	11.0826	7.31166	6.86696	8.42319	6.70912
Megf6	7.22269	6.37834	4.26052	4.03798	4.50184	6.67855	4.22697	3.50998	7.13639	4.50447	5.61337	7.17737	5.0323	7.4092	7.7957	5.82971
Cst6	5.67891	4.63063	6.56496	8.90982	6.69325	2.80992	5.17688	8.12278	4.70703	6.21385	6.83614	3.92133	9.18369	10.5078	3.90817	3.65511
Dbx2	8.07988	5.4409	4.05425	5.3135	1.71668	1.96217	1.70581	8.00107	5.89373	4.13366	4.14141	6.94536	3.177	2.34871	3.32796	3.01684
Anxa8	1.7061	3.49324	4.08796	4.83044	5.14868	4.83138	1.47312	7.41057	3.83898	1.66034	2.97953	2.31595	7.24952	9.19954	1.87954	2.90038
Eya1	7.44814	7.49187	3.88477	3.65278	5.86909	6.63623	3.50532	4.12786	6.53367	8.78258	5.10724	7.11475	7.63052	4.96544	5.09524	8.27287
Rgs22	5.21275	3.38233	0.740102	1.32867	1.61472	0.562998	0.782548	0.60626	3.75145	1.88518	2.4986	3.94572	2.04527	0.569598	2.0338	4.92823
Dpysl4	10.261	10.5584	7.41448	7.21715	5.37169	7.17912	6.66205	5.53635	9.37576	6.53086	5.98981	9.12739	6.55678	6.35648	9.96837	6.54833
Sowaha	7.57181	6.19426	0.704597	0.204927	2.22292	1.2128	0.766399	0.502793	6.07096	2.13476	3.77212	2.429	2.64432	2.2911	3.3462	0.69212
Dpep3	1.28396	0.635368	4.70887	1.89758	5.0873	2.24082	4.96894	3.07791	0.426401	3.51173	2.66042	0.754954	3.62627	3.0803	0.749474	0.867829
Zfp423	10.0949	10.0612	6.65899	6.6349	7.74941	7.34893	6.63028	7.54469	9.67626	7.067	8.39622	9.39609	7.074	8.06038	10.5695	10.1606
Cap2	10.7866	9.74445	6.1306	6.3167	5.65646	4.00538	5.13384	3.13328	9.29652	6.36871	5.97003	9.65959	5.66901	7.17086	7.8672	4.08902
Neurod1	8.35412	8.91711	1.34759	2.47888	3.27422	1.05844	2.18514	2.2415	7.69781	4.21062	2.64888	4.41522	1.84271	3.07194	6.45624	3.51556
A930003O13Rik	4.0163	2.99669	0.856912	3.84854	3.08143	0.695671	0.8961	2.06343	1.12769	3.68871	3.54899	0.747556	5.21092	1.98361	1.79326	0.849097
Ugt1a7c	5.32909	5.43112	7.94488	7.63406	8.79307	6.63677	8.67621	8.59252	5.34391	7.02079	6.93661	5.05427	9.26699	7.60195	4.5179	7.14051
Srgap1	11.1534	11.2715	7.81015	9.02125	9.12203	6.9055	9.07061	8.40751	11.7558	8.70001	8.49025	11.4432	9.33164	8.78328	11.2066	7.71852
Ccdc81	6.22042	5.1915	2.78463	2.81419	2.09992	1.64369	1.30757	1.05385	4.51727	2.51469	2.76941	3.80271	4.39982	1.65731	6.95227	7.41939
Syt5	9.80769	10.0899	4.90691	7.69703	5.99809	5.17414	5.8555	5.81226	9.06428	5.22694	7.21851	7.67502	6.35982	4.40501	8.54884	4.88638
Kcnh5	6.59193	5.39638	2.25015	7.1155	5.79574	7.34102	2.8739	6.52978	7.17072	5.09845	3.2021	6.98117	5.87355	4.2578	5.29377	3.14574
Dnah1	8.13312	6.61934	3.07564	6.81721	4.04943	2.70789	2.77584	5.92984	4.92662	7.44783	4.27843	5.04685	5.12426	4.5197	3.75078	7.11883
Dapl1	2.65821	1.72464	1.98829	-0.0680352	2.49809	8.39363	0.544544	0.261458	4.69549	-0.519896	-0.223271	4.78145	2.33337	5.98071	1.15964	1.9676
Phf11a	3.4111	3.46836	7.97236	6.34484	7.49105	7.64646	6.34217	3.58351	3.92715	6.51201	6.60344	4.92878	6.27587	5.62092	2.66085	5.46259
Spink5	-0.287333	2.35722	1.13538	3.77384	0.125637	-0.237862	1.22884	5.39708	-0.0174684	1.27444	-0.655802	-0.140286	3.13111	8.38989	-0.149282	1.11651
Mdh1b	4.7221	3.61272	2.8396	2.21638	1.07173	3.15076	1.06166	2.26953	4.14547	1.23363	2.83378	4.25025	1.56075	0.79437	4.5375	6.9985
Sgk1	11.9766	10.2292	10.9357	13.6777	12.9468	10.9125	13.5615	12.1296	10.8556	13.1499	12.8677	9.85348	14.2599	14.1845	9.88559	13.9055
Shank1	12.053	11.1865	9.88552	6.9377	8.03977	8.14958	6.87837	6.97521	9.82345	6.68559	7.46792	9.60088	7.62449	6.6101	9.48733	9.12913
2310069G16Rik	5.46068	5.07335	1.36107	2.25884	3.13203	1.15942	1.40982	4.31811	5.84974	4.16941	2.05855	5.22798	1.22418	4.42496	4.19049	3.35955
Klf15	9.95166	8.81048	6.96995	5.89522	7.4145	7.96769	6.68291	6.45186	10.3893	7.677	6.55564	10.2644	7.39101	7.94964	9.46723	10.3998
Hoxc11	1.6859	0.108847	5.78577	0.683952	0.459676	5.49251	1.39393	4.0267	-0.173383	2.72029	2.22117	1.08273	0.256481	0.194093	4.09788	0.39046
Slc1a1	10.9834	9.7363	5.02653	4.0428	5.2296	8.02447	4.64612	4.22809	7.92499	6.20331	7.07066	7.64692	6.02227	6.24435	7.84984	5.98118
Reln	10.7294	10.9477	4.75026	9.34113	8.50851	5.58819	6.13163	6.95272	9.78399	8.35037	8.62498	9.93406	10.8897	7.60696	12.7561	7.60685
Gpr101	8.43262	8.61354	0.451048	0.677375	0.529736	0.157913	0.517274	0.232415	6.21456	0.996824	1.69675	2.92198	3.77968	0.169418	2.31812	0.437639
Prdm16	9.17789	10.0753	5.96768	9.18208	7.59266	6.28668	7.66574	5.59948	9.55327	9.09964	9.00527	9.27081	8.77084	5.19317	6.59234	12.4576
Guca1a	3.77487	3.68643	7.23352	6.42169	6.59412	7.06074	8.66637	5.47886	3.57575	8.3293	5.10497	4.10503	4.76973	5.71289	3.7378	4.15972
1810019D21Rik	2.38409	2.56522	4.87689	4.44804	4.48011	5.71749	4.68916	5.41201	2.79631	5.39152	5.47023	1.64018	5.72578	4.84975	1.63359	7.02637
Gm17597	5.29577	4.02472	1.00437	1.19122	1.05832	5.19029	1.82473	1.92135	5.04591	2.35312	1.60179	4.22268	0.877087	1.45177	3.30585	3.39155
Igfn1	5.23433	4.40601	3.79306	1.64286	2.58435	2.01975	1.24602	0.939143	6.13699	1.63832	2.7828	4.20242	2.16614	6.51465	3.13722	13.0569
Tfec	4.11687	4.03039	7.077	6.62736	6.64151	7.01915	9.01906	8.89651	4.5696	6.63695	7.45993	4.23549	6.88	7.48054	2.5428	6.41197
Sell	2.61691	2.54778	6.49345	5.19053	5.87395	6.43023	5.54473	4.40304	2.91305	6.60402	6.43996	4.05151	4.62447	6.92531	1.92505	7.21354
Islr2	9.88241	10.68	5.39576	7.76015	8.67072	12.4946	6.21694	6.85521	8.99627	6.6362	8.12659	8.85307	5.0564	9.90664	8.80055	5.91791
Ddo	7.94532	3.6497	2.46172	1.67217	2.92629	1.60087	1.27184	1.69735	5.54127	2.26415	4.72585	4.75076	4.29441	3.39853	2.16269	9.33341
Tac1	7.28798	4.26908	1.4889	5.64391	5.30096	1.24585	4.35292	4.90649	3.74543	7.01788	4.36874	3.98905	1.3247	4.1174	1.31767	2.59652
Hes7	3.82855	4.01554	6.54904	5.75152	7.8481	6.23591	8.3922	6.75968	3.51075	5.72456	6.6187	3.80578	8.21132	6.2433	3.02935	4.21011
Syn3	9.43027	10.1239	6.94488	6.3798	6.40734	4.62425	5.57697	3.9126	9.14493	6.8024	7.00952	8.76874	8.17246	4.78893	9.89355	7.25147
Col6a4	8.53144	5.99121	2.69228	2.10026	3.30615	4.78813	1.95406	1.58464	4.26485	1.21678	2.47005	4.46365	3.03292	0.79368	5.4263	1.04726
Gabra1	12.5497	11.2909	8.08684	9.38334	8.26574	7.14956	6.58192	8.44459	11.4323	10.401	9.21945	10.5082	5.52296	9.43406	10.6139	4.50745
Ppm1n	4.70278	4.09427	6.61549	6.14643	6.11113	8.45064	8.02861	4.9594	4.01091	7.84205	7.17499	3.72645	2.94881	4.35825	3.71299	4.3696
Amer2	7.88419	7.68681	7.14538	5.24344	7.42873	3.00178	3.36285	7.5822	7.25359	4.25141	6.32964	7.67306	3.79415	7.36111	8.00044	9.62944
Cfap52	7.00775	6.39191	8.17512	3.6078	4.1339	3.23311	2.85216	6.67924	6.03797	5.52349	5.57611	6.36588	3.84153	1.93983	6.31951	10.514
Steap4	7.19442	6.0616	8.83129	5.70433	8.24127	9.25949	6.44355	11.3502	6.01203	6.97415	7.01441	5.72001	8.57297	9.83122	6.32525	10.0935
Ptpru	9.60143	9.43638	5.66795	6.84635	7.31835	8.48247	7.05601	4.66191	12.1115	6.5122	7.85008	10.5782	8.07768	6.65606	8.74852	10.3469
Fbp2	2.58193	2.87225	11.3161	-0.352182	2.96553	-0.0816602	0.290333	-0.00384943	0.559345	1.05246	-0.518899	2.23862	3.36862	3.71639	1.54092	1.25602
Glis1	5.24071	6.14721	4.34049	6.47947	5.41093	4.15666	5.55304	7.89566	6.16158	7.21216	4.99869	8.20796	8.35369	8.23325	7.94564	5.19874
Tmem47	13.0603	13.5668	9.2289	11.6147	10.2928	8.66167	8.70793	11.9528	12.9504	10.3048	10.8948	13.1841	11.42	10.6904	12.5671	13.3123
Spink2	2.13289	3.65251	5.18193	5.11809	6.05017	4.75152	7.39406	5.8648	1.25277	7.25797	5.64	1.73401	6.37862	8.49468	2.93636	3.63106
Arhgap33	10.8035	11.616	8.42422	8.02929	7.74975	8.5989	6.3127	8.10897	10.5502	7.31579	7.5211	10.5944	8.17201	8.37973	11.4588	7.93194
Hectd2	11.016	12.0253	8.69961	10.8328	9.25452	7.04477	8.54818	10.8251	12.4282	8.79203	8.64652	12.2231	8.24878	11.1398	11.7671	7.76645
Cd300lb	5.26836	4.7148	9.71067	8.41326	7.67334	7.88563	7.18374	8.62234	5.84838	7.6989	10.0537	5.61995	7.12317	10.3365	4.84427	7.96402
Synpr	9.21872	7.96764	1.96812	5.72071	3.38707	9.61264	2.02846	4.80356	7.40847	4.80472	4.71548	4.63366	4.13001	3.42294	3.80784	3.48474
Cd9	11.7637	10.6752	15.0422	13.8156	14.5677	12.0474	12.5207	14.4064	10.6162	12.6367	14.0908	10.695	12.6939	14.9045	9.81678	13.6028
Lrrc4	9.85594	9.47556	6.4293	5.51789	6.20017	5.72284	5.25508	5.27978	8.10217	6.48077	6.13038	7.63458	6.26442	9.07048	9.33111	5.33434
Clic5	7.98127	5.16506	12.97	5.37742	7.02089	5.1749	5.36832	8.68858	6.14732	6.29972	6.35462	5.33388	6.2934	8.24157	7.1112	8.3359
Tgfbr3	9.89858	9.22734	9.86604	10.8829	13.2008	10.6774	11.4414	11.5756	9.34402	12.5809	12.5734	9.02636	12.35	11.1656	8.89546	13.3255
Padi1	3.37322	1.38825	3.95362	1.24639	1.91724	5.01757	1.13769	3.39534	1.84597	2.49089	6.44418	1.60507	5.53035	5.62375	0.958347	2.26124
Chn2	10.2326	10.2277	8.0644	5.87577	7.21981	6.02246	9.12309	5.595	10.8645	7.201	6.34481	9.32322	8.69187	6.55772	8.5656	8.83466
Vax2	1.39192	0.682288	3.87116	2.75362	1.89222	2.41372	5.14054	6.00471	1.19709	5.79779	2.14661	1.56266	6.52888	2.19064	0.837344	3.74714
Postn	9.37445	9.09646	11.9677	15.6226	11.0967	10.7691	11.8459	17.4048	9.0702	11.4562	11.6569	9.07705	10.0734	16.9754	9.11412	12.0058
Ltk	6.90391	5.23414	4.46169	2.99848	3.92372	2.24258	6.31755	2.3198	6.35318	3.87947	5.36134	4.88408	6.39755	2.85048	4.41073	6.6943
Atp1b1	15.2818	15.1827	11.5266	11.3352	10.6035	10.926	12.3076	10.4828	13.6903	10.2525	12.2577	14.2345	11.6687	13.7025	13.7887	15.7792
Glipr2	8.47325	8.65008	8.68542	12.1402	10.81	9.27882	11.0587	8.55229	8.11377	12.604	11.7079	8.5516	11.8204	9.86877	8.55471	9.54093
Dbpht2	8.19559	8.77676	1.61618	2.79505	3.16063	3.03071	2.38226	6.22124	6.37468	2.67479	5.27152	4.76567	3.18243	2.85798	4.43827	4.34213
Slc6a1	12.6996	10.0191	3.86439	2.86381	5.57615	7.81673	4.1545	5.75182	10.0348	5.99606	6.95898	7.88296	5.50419	3.97656	7.03513	5.56798
Oxtr	7.11641	8.22295	3.47947	6.70992	6.70105	11.2177	3.56463	4.76007	6.4171	6.05065	3.93322	7.45901	9.48127	4.77787	7.13805	3.71943
Tceal3	10.6075	10.6075	4.17629	8.68785	7.54476	7.24665	6.2795	6.27208	9.74212	6.6161	8.37344	10.8112	7.10095	6.91657	9.42738	8.80475
Lypd6	8.22831	7.84674	2.84672	5.3411	3.82138	6.53061	3.57877	3.56637	6.77756	5.02266	4.35493	5.8606	4.93409	4.23773	6.85953	9.28937
Scarf2	7.68322	7.08568	7.86784	10.3133	9.00144	11.6005	9.30476	9.96816	7.30937	11.6121	11.0393	8.41872	11.8739	9.02158	7.71888	8.83928
Gm20751	5.81883	5.02807	1.0516	2.04084	1.10822	1.48003	1.875	3.12494	5.1493	1.93972	2.14183	4.24438	1.99701	0.862661	3.26264	5.03208
Slfn2	7.56608	7.37775	11.6525	10.2111	11.3473	10.4429	10.5487	10.6878	7.4993	10.3441	9.97186	8.02731	10.4339	10.6558	6.66001	9.67702
Tmem140	6.60015	6.40844	10.6052	9.02134	9.85633	8.99645	10.4705	8.4951	6.73337	9.19876	10.4203	6.28678	8.95387	8.61712	6.06896	8.36085
Fcgr2b	9.36707	8.87156	12.6452	11.9568	12.351	11.7457	11.3767	9.95637	9.20211	11.3236	11.3137	9.25526	12.1351	12.1829	8.35856	10.754
Gm3558	6.71589	5.12566	6.46014	6.24051	3.60315	3.11227	5.89545	4.07131	7.7748	3.67442	6.64121	6.63119	4.97342	3.32127	8.70973	5.33305
Kcnip4	10.4138	8.77703	2.54195	5.44185	4.26082	2.8245	3.04301	2.64908	7.23534	3.952	4.65843	6.28263	5.57307	3.54276	5.93444	3.46623
Csrp3	1.39871	0.83869	5.49939	4.85737	4.06244	0.13556	1.44376	0.201834	1.24356	0.474244	1.437	1.61207	0.222774	7.02061	2.79647	0.385253
Cxcl10	8.43967	7.30073	11.5733	9.50674	11.0059	13.7485	11.0437	8.10089	7.87821	10.0011	12.9779	9.0431	9.67831	10.5103	5.74503	8.4393
5430421F17Rik	1.07535	2.70302	6.48177	5.11814	2.98886	4.52439	3.76519	6.75117	2.88639	3.24858	7.70975	3.02102	5.85663	2.45989	1.1945	1.36391
Sox3	5.25298	6.45121	0.75862	2.77956	0.820404	0.536801	1.67194	1.78158	3.30811	4.70957	1.43419	3.27165	2.13355	0.54524	3.93629	0.748181
Klrk1	2.38823	2.31726	6.89771	4.23002	6.13072	6.86819	3.44405	4.95556	3.35122	5.87933	5.59854	2.84504	3.06383	5.39862	1.63229	5.52363
Clec4b1	1.60528	0.932181	7.64786	3.27865	5.03226	6.0273	4.48771	3.66549	2.1395	4.63879	4.74276	1.10202	3.95509	3.11694	1.09437	3.39969
Crabp2	7.48339	7.93811	11.6029	11.7401	9.0546	11.2428	8.27864	11.4083	10.2412	8.10487	10.5482	10.4946	7.88642	9.77906	10.2588	7.4911
Smpd3	10.0947	10.0093	7.49892	9.09878	6.60089	6.34975	4.38532	7.50421	9.53128	7.89522	6.0646	9.08922	9.0627	7.85886	9.48364	5.63003
Thbs4	6.89419	4.85101	7.86604	6.56458	7.42122	6.62718	4.11515	5.47354	4.6495	4.0722	6.71639	5.45632	2.13258	10.428	2.57779	2.26217
Vgf	11.2483	12.0645	11.1512	11.583	11.0785	6.83755	8.4481	8.72104	9.56919	10.9133	8.43699	8.54322	12.332	9.12754	7.98803	9.4473
Igf2bp3	6.37588	9.92516	6.12827	5.04591	5.10666	6.25225	10.4372	4.02402	10.0165	9.68622	6.92654	7.32519	5.73024	4.69774	5.31093	5.67168
Anxa3	9.69892	9.34373	12.6753	12.4694	11.6283	9.98315	13.2797	10.6029	9.68411	11.7438	12.5665	9.77027	12.9299	10.8344	9.86088	10.1507
a	2.51598	3.14181	0.204953	2.74418	0.26653	3.0236	0.256766	0.0351432	2.67112	-0.539822	4.13374	6.03512	0.0532784	1.32481	0.0466244	0.194479
Epha10	9.21348	8.0651	2.01743	1.31374	3.2156	3.60441	3.89615	1.73076	6.42779	3.43544	2.58852	4.48083	2.52365	0.965649	5.22488	1.99956
Gpr39	0.803324	0.723212	2.2346	6.27972	1.96483	-0.0327975	2.64478	7.82079	-0.559996	-0.73278	5.92644	0.06299	0.0625003	2.92034	0.0541376	1.25221
Ppp1r3a	6.34794	1.52586	3.33567	2.44987	4.40696	1.23519	3.3083	0.579785	0.678919	1.04022	1.41946	0.597063	2.561	4.52634	0.590485	4.40367
Gsta4	10.6211	10.4726	6.05543	8.47134	8.49592	12.022	8.15228	6.22625	11.8006	9.0941	8.67104	11.661	8.50801	9.14945	10.9691	12.3079
Luzp2	11.5688	8.30553	3.26614	4.13202	4.06806	2.08462	3.63673	5.25539	8.32893	6.18274	6.37551	7.10522	4.99557	5.14487	6.65595	6.26051
Sobp	10.2142	10.3357	4.93301	7.01024	7.12381	7.59285	9.40974	5.62796	9.84362	6.97604	7.4534	9.78521	8.92044	6.57112	8.87099	9.61015
Htr5b	6.16936	3.42242	1.21298	6.00959	1.27255	5.06161	3.82683	1.69261	2.65879	2.383	4.12427	2.42263	3.6841	1.01473	1.70876	5.05286
Slc6a20a	7.97523	4.64572	1.4956	2.16806	6.24354	1.8349	3.10481	1.93143	7.11857	3.10444	2.49	3.31983	4.39749	4.6656	3.70756	12.171
4833412C05Rik	4.16222	2.49465	4.62659	5.24154	5.33792	1.49325	4.8012	5.63803	2.42558	6.28312	5.30886	1.55961	4.95659	5.30742	2.74777	2.71209
Thsd7a	10.9785	11.6282	6.60031	7.23607	8.41947	6.06327	5.81643	5.72645	9.87934	7.79455	9.18857	9.53104	8.59759	7.09154	9.49607	10.4701
Hif3a	7.53432	7.09213	3.30584	4.47619	7.16477	8.02856	5.55841	3.04471	6.19641	6.0236	4.91588	5.76809	7.24152	3.69929	4.41578	6.23133
Gzma	0.737098	0.704791	4.80875	1.48012	4.91301	3.19029	3.68381	0.809105	1.5865	6.53726	3.42139	1.49165	0.823421	2.71309	2.21929	5.03736
Slc6a2	2.97632	3.68569	1.439	5.07342	5.42554	7.62745	4.56293	5.85643	4.42409	2.11613	2.56069	5.17153	1.27512	5.06622	1.26809	2.87286
Ndst3	8.58523	8.04437	3.10303	4.85812	4.22459	2.72898	2.20822	3.98443	7.37451	4.61841	6.62532	6.41564	4.29525	5.15017	7.77217	4.59658
Gucy2e	5.55669	3.75022	0.545434	0.182789	1.49773	0.345261	1.48299	0.394812	3.65489	1.08709	2.99384	0.410977	1.96103	1.08858	2.57538	5.38929
Tbc1d2	7.45866	5.41992	8.82006	6.27318	6.73705	5.83219	8.37598	8.80224	5.42552	9.98177	6.47957	5.13917	6.94804	7.80507	5.83649	11.6249
Spock1	12.3125	11.3707	7.00152	6.19046	6.6968	7.71296	5.53888	4.98031	10.0871	6.61146	6.97736	9.14889	6.82693	7.79906	9.16036	4.66879
Tmod2	12.7633	12.1546	6.74888	8.31688	9.8087	7.78765	7.32936	8.64592	11.062	9.08185	9.97262	10.2215	11.5386	8.32189	10.9339	10.0334
Ptges	8.15092	7.42083	8.78981	8.90316	11.0571	9.06632	12.884	8.5301	7.85803	11.2021	10.6333	7.87578	11.008	10.1087	7.82124	9.66733
Tfap2c	5.10158	5.18386	4.17468	7.41353	7.33822	12.5996	8.25889	4.23985	6.57086	2.73715	8.82799	7.88223	6.8788	7.3328	5.87691	3.19079
Adgrd1	5.75822	5.26711	12.3364	5.07583	6.33235	6.62139	5.77783	7.96311	3.78126	2.2488	5.55349	3.70189	4.34897	8.37522	2.86424	3.1203
Fosb	7.42247	9.90336	9.9097	11.2857	10.1113	10.7996	11.0386	9.38086	8.33066	10.8553	10.6254	7.94786	10.9461	11.6318	7.61355	7.59135
Dcbld1	9.38657	10.2847	6.39999	7.50319	7.55281	6.58969	6.76035	6.60415	11.2548	8.14587	7.71708	11.0075	8.92192	6.79065	9.54181	8.40612
Wdr63	5.82425	2.53549	1.0379	3.24111	1.97269	1.46968	4.72879	0.813344	2.26434	4.72155	2.47715	3.3555	4.65989	3.87817	2.05395	10.6031
Tmem255a	11.1344	12.0821	8.45129	11.1364	8.41505	9.69643	6.89694	10.249	10.9281	7.92877	10.8557	10.2896	7.69527	9.05625	10.9548	7.3649
Tgtp1	6.19678	3.39557	6.55034	6.20746	7.85925	8.04436	7.95	4.79226	5.14692	7.59852	7.7184	5.01101	7.01937	7.37276	3.80792	9.82416
Lrrc36	5.70274	4.39024	2.7685	2.45426	1.06156	1.44382	1.05274	0.860258	3.90443	1.80518	2.33893	5.3368	2.84355	0.82019	3.09926	4.24208
Heatr9	1.1878	0.412111	2.45639	4.17261	3.07374	2.2701	3.78331	4.19219	1.2578	2.05767	7.13499	0.584142	4.64152	2.66846	0.576468	1.591
Bpi	0.553947	-0.393674	2.50646	-0.501714	1.08391	6.93543	-0.00691985	6.82019	2.29572	-0.817328	-0.613417	2.36892	-0.238728	-0.303814	-0.245231	-0.0922227
Cyp24a1	3.95394	4.45834	6.32071	3.53971	3.08013	4.82234	3.06312	6.14137	7.53286	3.5481	8.202	8.42802	4.19683	5.63843	2.35733	3.97286
Gm12250	5.48379	5.62643	8.8423	7.36642	8.47255	9.58669	7.18631	5.74742	5.86639	9.20453	8.48954	5.99254	7.28052	8.1735	5.07557	7.779
Ppp1r17	3.79752	6.01979	-0.0186294	-0.448916	2.69074	-0.250232	0.0462499	-0.191685	7.53681	2.35105	-0.566873	-0.17277	-0.173168	-0.241208	1.31955	-0.0292814
Gm11266	7.87608	8.11224	5.43048	6.45154	5.66253	6.52239	3.62741	3.00241	8.79095	6.44995	6.00196	9.188	4.8895	4.41117	8.44872	6.416
Ttyh1	14.2126	14.0448	12.4658	10.5587	12.6424	8.15948	12.6867	12.5254	14.4355	11.7554	10.578	14.4928	11.7252	12.8921	14.4393	10.6156
Islr	8.95974	6.51859	7.56572	8.01721	10.036	14.586	6.57657	5.35444	8.9296	6.06434	9.92045	6.50511	7.27869	7.83787	7.57578	11.0107
Kcnh2	10.5978	9.59875	9.65784	9.09176	7.66224	5.82261	7.26064	6.91327	8.11648	10.7422	11.7977	7.23808	9.5251	7.00863	7.87001	11.2528
Esrp1	2.98888	2.14397	1.15402	1.2556	2.52437	6.50675	6.04173	0.950253	3.65888	2.66691	4.05254	2.13084	6.96441	8.10441	0.963854	4.01465
Tns4	4.65443	4.06975	8.37739	6.43359	6.80395	7.60159	8.34335	5.99823	5.06656	5.40194	6.29933	5.10239	5.95105	8.11964	4.14872	8.31768
Slco4a1	6.86303	5.73699	10.7238	4.76689	10.5923	7.72018	7.98833	7.51724	6.45272	5.64132	10.801	5.75366	6.17747	9.57987	4.74245	7.58667
Nfil3	8.13822	7.76015	10.0315	10.4319	10.3611	7.68909	11.5858	10.0688	6.91012	9.95087	9.79105	6.75194	10.6199	11.2141	7.10639	9.67091
Elmod1	10.9534	10.3869	6.05372	4.7804	5.24853	3.37667	5.07076	5.67663	8.52261	5.00103	6.20317	7.55015	5.77711	7.68549	7.32143	8.30251
Dhrs9	1.58902	1.53135	4.32544	3.8285	3.55262	2.28719	4.15719	2.9525	1.15378	4.75806	2.83648	1.11471	5.08233	5.85628	1.10892	4.17091
Rapgefl1	10.4538	9.60586	6.06709	6.57645	5.90576	6.0657	5.49492	6.14258	8.61843	6.34677	6.38098	7.79544	7.46534	8.65014	9.1142	9.08206
Gjd2	7.89091	8.16016	0.303965	-0.216445	1.99952	0.0260292	0.366743	0.0966541	4.25202	1.54037	2.07073	2.46591	0.118932	0.0369345	3.59068	0.291252
Hydin	5.44955	3.57715	0.494332	1.17102	0.57102	2.1721	1.53689	0.281363	3.57533	0.509202	1.88114	3.67527	2.33253	1.06592	1.6821	8.13678
Lrrc55	10.399	8.53903	5.16785	5.31807	5.65479	3.79297	3.36267	8.55648	6.44149	5.88735	5.57197	5.98129	3.94125	4.03021	7.22801	2.89504
Tnfsf11	2.88195	3.27041	6.75296	6.14781	5.3639	4.73261	3.26033	10.1213	2.81547	4.6237	5.67783	3.84466	4.99328	7.89471	1.57753	2.41677
2900052N01Rik	8.88617	2.06954	0.605376	1.8287	2.19677	0.306588	2.5585	4.17518	6.96791	2.91611	4.31004	0.406966	1.77524	0.318312	2.39645	0.591703
Shc4	8.85714	9.06207	6.2714	7.30521	7.46319	6.10804	5.56607	6.07209	13.0773	7.49435	6.89388	11.5163	7.46703	6.80535	11.2076	6.28247
Aifm3	10.7114	6.87015	3.04656	4.34343	6.13962	3.89994	6.91062	4.32639	8.29274	6.69721	5.81138	6.1276	6.25704	3.04385	4.03385	12.0324
Defb3	-0.859646	-0.913007	-0.522718	-1.0476	2.50052	-0.815569	-0.444954	1.73562	-1.31277	-0.678531	1.9907	-0.727837	4.53534	7.09671	-0.736245	-0.538438
Dlgap2	5.90976	4.73481	0.77803	0.980661	1.71262	1.26822	0.831989	2.12597	5.8199	1.24725	2.63577	3.49715	1.38212	0.555566	5.90531	2.08459
Mkx	9.01207	8.29502	7.7708	11.6372	12.1753	6.83481	6.70582	11.6384	8.11607	8.15095	7.39157	9.01213	9.79757	11.3479	7.61636	7.26437
Igf2bp1	5.00677	7.53482	3.26694	5.51918	5.56625	10.5061	11.3386	6.12358	7.2414	7.77253	10.5751	3.94071	6.20557	4.85848	2.63813	6.9516
Mctp2	8.03068	3.37665	8.10672	4.06866	5.12449	4.75087	7.22075	3.89588	4.07813	8.11057	5.59776	3.14415	6.45901	5.47771	2.87432	4.902
Helt	3.33661	3.86668	0.580986	1.49761	1.51624	0.387622	0.626655	2.18571	3.20592	-0.0046261	0.686856	4.60318	2.21987	2.09479	5.95001	0.571823
Gm5431	4.93761	4.88936	8.69694	6.85058	7.99007	8.05723	6.37373	5.22631	4.99164	7.64262	7.24462	4.96295	6.88054	7.20557	4.6891	7.59621
Rgs6	9.8598	8.27156	4.39535	5.45499	5.20468	9.00154	3.89882	3.29334	6.60624	4.40059	5.24335	8.35705	4.6105	4.06187	6.41203	4.91209
Gabrb3	11.3325	11.667	5.06732	7.32643	6.46406	6.4318	3.89277	5.05675	10.2467	6.84004	7.21905	9.25554	7.55091	6.51532	9.02015	6.58772
D430019H16Rik	10.4179	11.4346	5.95741	5.78022	5.64842	4.33881	4.79134	6.68087	9.33487	5.0271	6.94981	8.04786	6.34052	5.86771	9.42152	6.16407
B3gnt5	6.53666	8.1731	4.17828	8.56513	4.89111	5.04279	5.19129	5.87296	7.26638	8.84774	5.3272	4.6299	4.5511	6.28833	8.57501	7.445
Sdc1	10.0166	10.625	10.2683	12.8067	11.8531	14.2492	13.8281	13.3366	10.7758	12.1473	14.4274	12.4337	13.1728	12.8193	10.4937	10.1801
Syt7	12.9017	11.873	9.70959	8.77172	8.17413	7.52664	9.36512	9.2385	12.9409	9.94486	9.7549	11.7001	9.8491	9.47007	12.2475	8.11954
Glb1l2	7.89761	7.86826	5.60608	6.4346	5.48039	6.60362	4.5091	4.33132	8.71452	4.70592	5.04346	8.5671	5.88612	5.8356	8.27611	10.1464
Lpar1	10.4234	8.23114	8.14712	12.6187	10.6129	11.3473	8.77513	12.5162	8.22245	7.83485	8.18495	8.30382	6.91497	13.8109	6.65122	9.08111
Clec18a	6.51968	3.89668	1.58063	2.40037	2.60732	0.377489	0.737506	1.28341	3.98394	1.61726	1.98472	4.68233	0.475347	1.68499	1.30343	8.58632
Fam84a	10.4097	10.3846	5.26273	9.2083	6.69396	6.24977	5.91899	6.01586	8.31837	8.37432	7.90607	8.06394	7.08507	8.67788	9.72597	5.74518
[truncated: 83 more rows]
