# Supplementary material for: Imaging and multi-omics datasets converge to define different neural progenitor origins for ATRT-SHH subgroups
Source: Nat Commun. 2023 Oct 20;14:6669. doi: 10.1038/s41467-023-42371-7 (PMC10589300; doi:10.1038/s41467-023-42371-7)
Supplement: Supplementary file 15 — Source Data [file 41467_2023_42371_MOESM15_ESM.zip › Source_Data/SuppFig1.xlsx]

## Sheet: SuppFig1_A
imagery	methArray	RNAseq
ATRT01	ATRT02	ATRT01
ATRT02	ATRT03	ATRT02
ATRT03	ATRT04	ATRT03
ATRT04	ATRT05	ATRT04
ATRT05	ATRT06	ATRT06
ATRT06	ATRT07	ATRT07
ATRT07	ATRT08	ATRT08
ATRT08	ATRT09	ATRT09
ATRT10	ATRT10	ATRT10
ATRT12	ATRT11	ATRT11
ATRT13	ATRT12	ATRT12
ATRT14	ATRT13	ATRT13
ATRT16	ATRT14	ATRT14
ATRT18	ATRT16	ATRT15
ATRT20	ATRT18	ATRT16
ATRT21	ATRT19	ATRT17
ATRT22	ATRT20	ATRT18
ATRT23	ATRT21	ATRT20
ATRT24	ATRT22	ATRT21
ATRT25	ATRT23	ATRT22
ATRT28	ATRT24	ATRT23
ATRT29	ATRT25	ATRT24
ATRT30	ATRT26	ATRT25
ATRT31	ATRT27	ATRT26
ATRT32	ATRT28	ATRT27
ATRT33	ATRT29	ATRT28
ATRT34	ATRT30	ATRT30
ATRT35	ATRT31	ATRT31
ATRT36	ATRT32	ATRT32
ATRT37	ATRT33	ATRT35
ATRT38	ATRT34	ATRT36
ATRT39	ATRT35	ATRT37
ATRT40	ATRT36	ATRT38
ATRT41	ATRT38	ATRT40
ATRT42	ATRT39	ATRT41
ATRT43	ATRT40	ATRT42
ATRT44	ATRT41	ATRT43
ATRT45	ATRT42	ATRT44
ATRT46	ATRT43	ATRT45
ATRT47	ATRT44	ATRT46
ATRT49	ATRT45	ATRT49
ATRT50	ATRT46	ATRT50
ATRT51	ATRT47	ATRT52
ATRT52	ATRT48	ATRT53
ATRT53	ATRT49	ATRT55
ATRT54	ATRT50	ATRT57
ATRT55	ATRT51	ATRT58
ATRT56	ATRT52	ATRT59
ATRT57	ATRT53	ATRT60
ATRT58	ATRT54
ATRT60	ATRT55
	ATRT56
	ATRT57
	ATRT58

## Sheet: SuppFig1_B
	Supplementary Figure 1 B

## Sheet: SuppFig1_C
ATRT_ID	anatomic_location	DKFZ_web_subgroup
ATRT02	MCP/ICV	TYR
ATRT03	MCP/ICV	SHH
ATRT04	Cranial Nerves	MYC
ATRT05	Cranial Nerves	MYC
ATRT06	Cerebellar Anterior Lobe	SHH
ATRT07	Cerebellar Anterior Lobe	SHH
ATRT08	Cerebral Cortex	MYC
ATRT10	Septum	TYR
ATRT12	Septum	SHH
ATRT13	Intraventricular	SHH
ATRT14	Basal Ganglia	SHH
ATRT16	Intraventricular	SHH
ATRT18	Cranial Nerves	MYC
ATRT20	Cerebellar Anterior Lobe	SHH
ATRT21	MCP/ICV	TYR
ATRT22	Septum	MYC
ATRT23	Basal Ganglia	SHH
ATRT24	Cerebellar Anterior Lobe	TYR
ATRT25	Cerebral Cortex	MYC
ATRT28	Spinal Cord	MYC
ATRT29	Cerebellar Anterior Lobe	TYR
ATRT30	Basal Ganglia	SHH
ATRT31	Cerebellar Anterior Lobe	SHH
ATRT32	Basal Ganglia	SHH
ATRT33	Basal Ganglia	SHH
ATRT34	MCP/ICV	TYR
ATRT35	Cerebellar Anterior Lobe	SHH
ATRT36	MCP/ICV	TYR
ATRT38	Cerebellar Anterior Lobe	SHH
ATRT39	Cranial Nerves	MYC
ATRT40	Cerebellar Anterior Lobe	SHH
ATRT41	Cerebellar Anterior Lobe	SHH
ATRT42	Cerebral Cortex	MYC
ATRT43	Spinal Cord	MYC
ATRT44	Cerebellar Anterior Lobe	SHH
ATRT45	Cranial Nerves	MYC
ATRT46	MCP/ICV	TYR
ATRT47	MCP/ICV	TYR
ATRT49	Cerebellar Anterior Lobe	SHH
ATRT50	Cerebellar Anterior Lobe	SHH
ATRT51	Spinal Cord	MYC
ATRT52	Cranial Nerves	MYC
ATRT53	Basal Ganglia	SHH
ATRT54	Cerebellar Anterior Lobe	SHH
ATRT55	MCP/ICV	TYR
ATRT56	Cerebellar Anterior Lobe	SHH
ATRT57	Cranial Nerves	MYC
ATRT58	Cranial Nerves	MYC
