# Supplementary material for: Imaging and multi-omics datasets converge to define different neural progenitor origins for ATRT-SHH subgroups
Source: Nat Commun. 2023 Oct 20;14:6669. doi: 10.1038/s41467-023-42371-7 (PMC10589300; doi:10.1038/s41467-023-42371-7)
Supplement: Supplementary file 15 — Source Data [file 41467_2023_42371_MOESM15_ESM.zip › Source_Data/SuppFig10.xlsx]

## Sheet: SuppFig10_A
ATRT40	nCount_RNA	nFeature_RNA			ATRT41	nCount_RNA	nFeature_RNA			ATRT50	nCount_RNA	nFeature_RNA			ATRT61	nCount_RNA	nFeature_RNA
AAACCTGAGTACACCT-1	10783	2864			AAACCTGAGCCTCGTG-1	10163	3007			AAACCCAAGCACCAGA-1	7627	2506			AAACCCACAACTTGCA-1	4082	1241
AAACCTGGTATAGGTA-1	3794	1474			AAACCTGAGCGTCAAG-1	14705	3585			AAACCCAGTTACCCAA-1	10128	3329			AAACCCACACCTTCGT-1	989	367
AAACCTGTCCGCGTTT-1	625	199			AAACCTGAGGGTCGAT-1	2100	1023			AAACGAACAGATACTC-1	23392	5276			AAACCCAGTATTAAGG-1	18707	3852
AAACCTGTCGCTAGCG-1	5873	2043			AAACCTGCAGCATACT-1	5705	2119			AAACGAAGTCATCCGG-1	792	399			AAACGAAAGAAACTCA-1	17485	3740
AAACGGGTCATACGGT-1	3342	1340			AAACCTGCAGCCTTGG-1	6271	2351			AAACGAATCCGCTTAC-1	20334	4752			AAACGAACACGGCCAT-1	741	410
AAAGATGAGGGAACGG-1	533	247			AAACCTGCATAAGACA-1	4080	1640			AAACGCTAGAGTGTGC-1	10054	2907			AAACGAAGTACAGTAA-1	16475	3810
AAAGATGAGGTGCAAC-1	3113	1058			AAACCTGCATTAGGCT-1	1131	674			AAACGCTTCATTATCC-1	35946	6298			AAACGAATCAGACTGT-1	12561	3323
AAAGATGCAATCACAC-1	1371	571			AAACCTGGTCTTCGTC-1	6782	2360			AAAGAACCAACATCGT-1	21977	4919			AAACGAATCAGCTAGT-1	14850	3090
AAAGATGCAGATTGCT-1	7873	2236			AAACCTGTCCCATTTA-1	27234	5533			AAAGAACTCGGCTGAC-1	680	104			AAACGAATCGCGGACT-1	12843	2455
AAAGATGCATGCCACG-1	5196	1686			AAACCTGTCCTAAGTG-1	9971	2900			AAAGAACTCTATGCCC-1	17732	4801			AAACGAATCTGTGCGG-1	6892	1522
AAAGATGGTAGCGTGA-1	4674	1735			AAACGGGAGAGCTGCA-1	2424	1166			AAAGGATAGGCTTCCG-1	14722	3466			AAACGCTAGAAGCGAA-1	11322	2339
AAAGATGGTTACGCGC-1	9964	2646			AAACGGGAGAGTGACC-1	1389	774			AAAGGATCAGACCCGT-1	11843	3651			AAACGCTCACCCTAGG-1	1466	873
AAAGATGTCCACGTGG-1	12436	3294			AAACGGGCATTAACCG-1	3683	1614			AAAGGATGTATCGAGG-1	13493	3473			AAACGCTGTCCTCCAT-1	1164	840
AAAGATGTCTCTGAGA-1	4700	1638			AAACGGGTCAAGCCTA-1	1069	637			AAAGGATGTGCTGATT-1	10140	3317			AAACGCTGTCGCAGTC-1	5738	2158
AAAGCAAAGAAGGTGA-1	1249	389			AAAGATGAGGACAGCT-1	7624	2775			AAAGGGCTCAGTCTTT-1	3784	1962			AAAGAACAGCATGAAT-1	528	195
AAAGCAAAGACAGAGA-1	5532	2420			AAAGATGAGTGATCGG-1	6200	2324			AAAGGGCTCCGATCTC-1	13998	3783			AAAGAACAGTAAGAGG-1	19495	3718
AAAGCAAAGCTGAAAT-1	736	326			AAAGATGCATATACGC-1	4430	1961			AAAGGTAAGCCTGACC-1	15374	4061			AAAGAACAGTACCCTA-1	7149	1618
AAAGCAAGTCTCCCTA-1	521	272			AAAGATGGTTCCGTCT-1	1301	727			AAAGGTAAGCTCCCTT-1	15333	3810			AAAGAACCAGGTGTGA-1	7809	2419
AAAGCAAGTTGAACTC-1	15719	3740			AAAGATGGTTTGACAC-1	1405	779			AAAGGTACAATCTCGA-1	8492	3029			AAAGAACGTCACCTTC-1	2553	1145
AAAGCAATCACTTACT-1	3772	1164			AAAGATGTCTAGAGTC-1	19228	4359			AAAGGTAGTGCTCTTC-1	16098	4397			AAAGAACGTTGAGGAC-1	21895	4365
AAAGCAATCATAGCAC-1	1941	895			AAAGCAAAGGGAACGG-1	7033	2667			AAAGGTATCAACCGAT-1	1397	739			AAAGAACTCCTTATCA-1	11667	2627
AAAGCAATCCAGGGCT-1	7718	2490			AAAGCAACACGAAATA-1	744	483			AAAGGTATCTGTCAGA-1	20298	4537			AAAGGATAGTAGCATA-1	21137	4166
AAAGCAATCCTTCAAT-1	5884	1887			AAAGCAAGTCAGATAA-1	4442	1810			AAAGGTATCTTGCAAG-1	3138	1416			AAAGGATCATAGGCGA-1	12822	3279
AAAGCAATCTTCGGTC-1	7986	2269			AAAGCAAGTCTCCCTA-1	3572	1531			AAAGTCCCAACGATTC-1	15785	3905			AAAGGATCATGAGATA-1	15053	3317
AAAGTAGAGACCACGA-1	8861	2670			AAAGCAAGTCTGCCAG-1	4014	1999			AAAGTCCGTCGAGTGA-1	13099	4004			AAAGGATGTCCATCTC-1	57100	7452
AAAGTAGCATCACAAC-1	6522	2008			AAAGCAATCACGATGT-1	5939	2227			AAAGTGACAATCAGCT-1	32729	5653			AAAGGATTCAAGGTGG-1	5658	1743
AAAGTAGGTGGAAAGA-1	1152	306			AAAGTAGAGCCTCGTG-1	4087	1831			AAAGTGAGTTCGAACT-1	8874	2846			AAAGGGCAGAGTTCGG-1	16448	3366
AAAGTAGGTGGTCTCG-1	1078	655			AAAGTAGCACATCCGG-1	2931	1392			AAAGTGATCCGTGGCA-1	17034	4395			AAAGGGCAGTAGTGCG-1	683	353
AAATGCCAGCTTCGCG-1	1361	540			AAAGTAGCACGGACAA-1	4971	1950			AAATGGACAGTTTGGT-1	13831	4261			AAAGGGCCACATCATG-1	23269	5072
AAATGCCGTGGCTCCA-1	1213	542			AAAGTAGCACGGTAAG-1	1159	399			AAATGGACATCAGTGT-1	20926	4385			AAAGGGCGTATGCAAA-1	10823	3686
AACACGTAGGTGCTAG-1	3199	1198			AAAGTAGCATCCGGGT-1	3358	1347			AAATGGAGTTCCGCGA-1	3281	1405			AAAGGGCGTGGCTGAA-1	12038	3144
AACACGTCATCTACGA-1	6479	1973			AAAGTAGTCATGTGGT-1	4869	1936			AAATGGATCGCCACTT-1	14508	3297			AAAGGGCGTTGGAGGT-1	9260	3391
AACCATGAGTCTCAAC-1	772	302			AAAGTAGTCCACGACG-1	19284	4137			AACAAAGAGTTACGTC-1	4596	1763			AAAGGGCTCGGAAGGT-1	16914	3442
AACCATGCACTGCCAG-1	8102	2585			AAAGTAGTCCATTCTA-1	1222	451			AACAAAGTCCTCTTTC-1	24691	5612			AAAGGGCTCTCACCCA-1	55113	6333
AACCATGCAGATCCAT-1	9038	2264			AAATGCCCAGCCAGAA-1	19577	4255			AACAACCGTAGCTGCC-1	9917	3114			AAAGGTAAGACCATTC-1	4744	1822
AACCATGCATGTCGAT-1	6292	1953			AAATGCCGTAAAGTCA-1	7957	2192			AACAAGAAGAGTTGAT-1	527	337			AAAGGTAAGTTGCTGT-1	18204	4343
AACCATGGTCAGAGGT-1	5113	1848			AAATGCCGTGGAAAGA-1	5599	1929			AACAAGAAGTACGTCT-1	25363	4287			AAAGGTACAATGTGGG-1	6159	1080
AACCATGGTGCGATAG-1	7222	2098			AAATGCCTCAACCATG-1	1375	891			AACAAGAAGTATGACA-1	12032	3535			AAAGGTACACCGAATT-1	1059	325
AACCATGTCCCTTGCA-1	5732	1850			AAATGCCTCAACGCTA-1	4141	1539			AACAAGAGTTGTAGCT-1	1673	904			AAAGGTAGTAATCAGA-1	5041	1723
AACCATGTCGGTTAAC-1	3953	1301			AAATGCCTCTACTCAT-1	13984	3681			AACACACAGGTTACCT-1	15947	4253			AAAGGTAGTGAACCGA-1	8973	1376
AACCGCGAGCCACTAT-1	1320	308			AAATGCCTCTATCCTA-1	2912	1090			AACACACCACAAAGTA-1	8536	3071			AAAGGTAGTGAGTAGC-1	6954	908
AACCGCGAGCGATCCC-1	543	204			AACACGTAGACGCAAC-1	4630	1807			AACACACCAGACCAGA-1	19133	4407			AAAGGTAGTTTCAGAC-1	653	318
AACCGCGAGGGAAACA-1	1832	890			AACACGTAGCCTATGT-1	12056	3748			AACACACCAGCTCCTT-1	4433	1920			AAAGGTAGTTTCGCTC-1	16782	3703
AACCGCGTCACAGGCC-1	8532	2263			AACACGTAGCTAGTCT-1	2323	1102			AACACACCAGGAATCG-1	8733	2823			AAAGGTATCAGGACGA-1	27800	5129
AACCGCGTCACTATTC-1	8030	2389			AACACGTAGGCAAAGA-1	28803	5370			AACACACGTACTAGCT-1	11606	3545			AAAGTCCAGCCGAACA-1	14485	3559
AACGTTGAGCTCCTCT-1	2654	978			AACACGTCACAGGAGT-1	6560	2220			AACACACTCGCGTTTC-1	9561	3346			AAAGTCCGTAGACAGC-1	4969	1553
AACGTTGAGTATGACA-1	1218	389			AACACGTCACCAGTTA-1	4174	1882			AACAGGGAGCACCGAA-1	3491	1748			AAAGTCCGTCACAATC-1	2879	1440
AACGTTGCAGGAATCG-1	10757	3111			AACACGTCACCATCCT-1	653	369			AACAGGGAGTACTGGG-1	9711	3188			AAAGTCCGTCTACAGT-1	14040	2869
AACGTTGCATAGACTC-1	8718	2578			AACACGTGTGTCGCTG-1	2495	1295			AACCAACCAGTGCGCT-1	4971	1959			AAAGTCCTCGACGACC-1	671	443
AACGTTGGTGACTCAT-1	4015	1328			AACCATGAGCTAGTGG-1	16601	3947			AACCAACCATAGTCAC-1	1794	1056			AAAGTGAAGCCTTTGA-1	1660	868
AACGTTGTCGGTTCGG-1	7021	1951			AACCATGAGGCTCATT-1	14590	3719			AACCAACGTAGGTAGC-1	2649	1351			AAAGTGACACAACGCC-1	23370	4643
AACTCAGAGGATTCGG-1	8453	2337			AACCATGAGTCAATAG-1	3885	1671			AACCACACAAGAGGCT-1	4805	2042			AAAGTGAGTGCATGAG-1	11945	2781
AACTCAGTCAAGAAGT-1	13547	3429			AACCATGCAGCTCGCA-1	6575	2385			AACCACACAATGACCT-1	9739	3131			AAAGTGAGTTAGAAAC-1	12300	2803
AACTCCCAGCAGCGTA-1	9454	2509			AACCATGCATCACGTA-1	16085	4158			AACCATGAGCACTCCG-1	24133	5621			AAATGGACACCAACAT-1	766	226
AACTCCCAGTTTAGGA-1	3681	1740			AACCATGGTGCGAAAC-1	8917	2827			AACCATGAGTTGCTCA-1	13872	3982			AAATGGACATGACACT-1	45327	5897
AACTCCCTCCCAACGG-1	5643	1781			AACCATGTCAAACCGT-1	20411	4371			AACCCAAGTGACCTGC-1	15016	4145			AAATGGAGTAAGTCAA-1	16404	3999
AACTCCCTCCTCATTA-1	7855	2587			AACCATGTCAACACAC-1	5314	2267			AACCCAATCGTAGTCA-1	15977	3689			AAATGGAGTAGATGTA-1	17656	3722
AACTCCCTCGTGGTCG-1	6999	2225			AACCATGTCAGGTTCA-1	1164	616			AACCTGATCAGCGTCG-1	10309	3067			AAATGGAGTTGACGGA-1	628	426
AACTCTTAGAACAATC-1	5069	2020			AACCATGTCATACGGT-1	2614	1036			AACCTTTAGAATAGTC-1	738	58			AAATGGATCATGACAC-1	29907	5864
AACTCTTGTCAAGCGA-1	22106	4358			AACCATGTCTCGGACG-1	1799	898			AACCTTTAGTTGCATC-1	25635	5372			AAATGGATCCCTCATG-1	18425	3055
AACTCTTTCGGCATCG-1	16454	2756			AACCGCGAGAAGGTTT-1	14370	3441			AACCTTTTCATGCCCT-1	9470	3473			AAATGGATCTCACTCG-1	11450	3135
AACTCTTTCGTTACAG-1	3600	1170			AACCGCGAGAGCTGGT-1	23106	4986			AACGAAAAGCGGGTAT-1	13128	3846			AAATGGATCTTGGATG-1	22755	5076
AACTGGTAGAAGATTC-1	3317	1245			AACGTTGCAGCTTCGG-1	26187	4387			AACGAAACAGTAGTTC-1	4853	2070			AACAAAGAGTTACGGG-1	12320	2701
AACTGGTAGCCCTAAT-1	1061	354			AACTCAGCAAAGGCGT-1	3142	1083			AACGAAAGTTGCTTGA-1	20430	4998			AACAAAGCATAGTCAC-1	18852	3482
AACTGGTCACAGACAG-1	515	224			AACTCAGCACAACTGT-1	66051	7964			AACGAAATCCGAGAAG-1	4290	1238			AACAAAGCATGATCTG-1	18394	3835
AACTGGTGTAGAGCTG-1	2572	916			AACTCAGCACTGCCAG-1	5489	2044			AACGGGAGTGCTTATG-1	2576	1458			AACAAAGTCACGAGGA-1	2229	888
AACTGGTGTCTGATTG-1	10088	2122			AACTCAGGTGTGAAAT-1	4367	1721			AACGTCATCATGAGGG-1	12751	3181			AACAAAGTCCCGTGAG-1	11512	3064
AACTGGTGTGGCCCTA-1	3242	1403			AACTCAGGTTCGTGAT-1	9206	3020			AACTTCTAGGTGAGCT-1	15793	3867			AACAAAGTCCGATAAC-1	6007	1896
AACTGGTTCTGCGACG-1	13220	3306			AACTCAGTCAGCAACT-1	3725	1446			AAGAACAAGCAGCAGT-1	14565	3837			AACAACCAGGGACTGT-1	2942	936
AACTTTCAGTGTCTCA-1	13798	3946			AACTCCCAGAAAGTGG-1	10499	3017			AAGACAAAGAGCAACC-1	33099	5427			AACAACCCAGCAAGAC-1	1754	1052
AACTTTCCAGGTCCAC-1	652	308			AACTCCCAGAGGTTGC-1	6830	2399			AAGACAAAGCGGACAT-1	7272	2651			AACAACCGTAACTAAG-1	4410	1601
AACTTTCGTCAATGTC-1	2246	1034			AACTCCCAGGTGTGGT-1	7398	2472			AAGACAAAGTGGAAAG-1	19640	3953			AACAACCGTGCATACT-1	25057	4946
AACTTTCGTTCCACGG-1	9646	2809			AACTCCCGTTCGTTGA-1	943	442			AAGACAACACATTACG-1	11313	3677			AACAACCGTGTCCCTT-1	829	257
AACTTTCGTTTCCACC-1	5233	2012			AACTCCCTCCAAAGTC-1	2829	1506			AAGACAACACTATCCC-1	20833	5485			AACAACCGTTGGAGGT-1	18419	3704
AAGACCTCAACTTGAC-1	7475	1868			AACTCCCTCTGAGTGT-1	1158	641			AAGACAAGTCCGGTCA-1	14905	3946			AACAACCTCCGTTGGG-1	12461	2987
AAGACCTCACATTCGA-1	13161	3389			AACTCTTAGAATGTGT-1	69143	7974			AAGACAAGTGAGCCAA-1	1536	968			AACAACCTCGCCGAGT-1	7958	2239
AAGACCTGTTTCCACC-1	15884	3902			AACTCTTAGAGTAATC-1	2440	1227			AAGACAATCGACGCTG-1	24379	4444			AACAACCTCGGTAACT-1	9436	2679
AAGACCTTCTACTATC-1	5327	1737			AACTCTTAGTTAAGTG-1	3597	1435			AAGACAATCGCTGACG-1	15839	3719			AACAACCTCGGTGTAT-1	11534	3484
AAGACCTTCTGTCTAT-1	6918	2283			AACTCTTCAGTTCCCT-1	3499	1618			AAGACTCCAACACACT-1	633	435			AACAACCTCGTACCTC-1	1079	609
AAGCCGCAGATGTCGG-1	6752	1889			AACTCTTGTCTCTCGT-1	11783	2970			AAGACTCTCCTAACAG-1	16840	4517			AACAACCTCTGTAAGC-1	51011	6275
AAGCCGCGTTCCAACA-1	1006	342			AACTCTTTCAGCACAT-1	962	566			AAGACTCTCGACGTCG-1	1235	571			AACAAGAAGGATGTTA-1	15821	4117
AAGCCGCTCATCACCC-1	14211	3214			AACTGGTAGGAGTAGA-1	9496	3139			AAGATAGAGGCTGGAT-1	13840	3352			AACAAGAAGGGAGAAT-1	12847	2781
AAGGAGCCATACCATG-1	757	436			AACTGGTAGTGAACGC-1	17744	4333			AAGATAGTCTGATTCT-1	12323	4290			AACAAGACAGACTCTA-1	16736	3889
AAGGAGCCATATGCTG-1	8996	2399			AACTGGTCAGCGAACA-1	861	510			AAGATAGTCTTTCCAA-1	10062	3452			AACAAGACATGACTGT-1	53059	6561
AAGGAGCCATCACCCT-1	6824	1873			AACTGGTGTGATAAAC-1	19207	4956			AAGCATCAGTCTCGTA-1	25143	5052			AACAAGAGTAGTCACT-1	13707	3238
AAGGAGCGTACAGCAG-1	7385	2190			AACTGGTTCAACACCA-1	1694	949			AAGCATCCAAGACCGA-1	19580	4381			AACAAGAGTATCGAGG-1	20245	3443
AAGGAGCGTGTGGCTC-1	6277	1997			AACTGGTTCTGTTTGT-1	6900	2396			AAGCATCCAGCTAACT-1	17459	4393			AACAAGATCCCATAAG-1	21978	4518
AAGGAGCGTTCTGTTT-1	1757	764			AACTTTCGTCCATGAT-1	1414	626			AAGCCATAGTACGAGC-1	34387	5981			AACAAGATCGGTCGAC-1	23598	4426
AAGGCAGAGCAGCCTC-1	788	322			AACTTTCGTCCGAGTC-1	12668	3363			AAGCCATTCCGTGGTG-1	506	386			AACACACCACACTTAG-1	37904	6288
AAGGCAGTCATGTAGC-1	741	458			AACTTTCGTGGGTATG-1	6279	2218			AAGCGAGGTAGGTACG-1	14505	4194			AACACACCATCGTTCC-1	691	385
AAGGCAGTCTTGACGA-1	6009	2125			AACTTTCGTGTGCCTG-1	581	310			AAGCGAGGTGTAACGG-1	1942	1143			AACACACGTAGATGTA-1	21555	4444
AAGGTTCCACTCGACG-1	12307	2771			AAGACCTAGTGTGGCA-1	1634	864			AAGCGAGGTTCTTCAT-1	22616	4358			AACACACGTTACCCTC-1	1763	762
AAGGTTCGTTAAGATG-1	7678	2526			AAGACCTCAATCGGTT-1	1736	771			AAGCGAGTCCCTCATG-1	1677	1267			AACAGGGAGCAGTAAT-1	1837	857
AAGGTTCGTTATCGGT-1	8569	2302			AAGACCTCACAGATTC-1	8950	3129			AAGCGTTCAGCTGTGC-1	18583	3967			AACAGGGCAAGAGCTG-1	2897	1131
AAGGTTCTCCACGTTC-1	13256	3130			AAGACCTGTACAGTTC-1	6153	2418			AAGCGTTGTATGCTAC-1	14648	3769			AACAGGGCAAGGCTTT-1	595	363
AAGGTTCTCGCGTAGC-1	8949	2406			AAGACCTGTGTAAGTA-1	18648	4674			AAGCGTTGTCGACTGC-1	1130	658			AACAGGGGTGTAACGG-1	2257	921
AAGTCTGCAATGAAAC-1	14960	4158			AAGACCTTCGTGACAT-1	12014	3202			AAGGAATAGACGACTG-1	14363	3448			AACAGGGGTTCGGTCG-1	944	547
AAGTCTGCATGCCCGA-1	5373	2348			AAGCCGCAGCGATGAC-1	5556	2027			AAGGAATAGTAAGAGG-1	17888	4153			AACAGGGGTTTCCCAC-1	13547	3001
AAGTCTGGTATAATGG-1	2211	959			AAGCCGCTCCAGAGGA-1	821	626			AAGGAATGTATATGGA-1	22414	4582			AACAGGGTCTAAGCGT-1	13760	3405
AAGTCTGGTTGAGTTC-1	3301	1192			AAGGAGCAGAGGTAGA-1	22223	4425			AAGGAATGTGCGCTCA-1	12929	3882			AACCAACAGTGGTGAC-1	7609	2493
AAGTCTGTCGAGCCCA-1	1556	850			AAGGAGCAGGACAGCT-1	5127	1913			AAGGAATGTTGCAACT-1	18014	3739			AACCAACAGTTGAAAC-1	19728	4076
AATCCAGAGTGACATA-1	692	269			AAGGAGCCACCTGGTG-1	3586	1573			AAGGTAACAGGAACCA-1	7094	3273			AACCAACGTAGCGTCC-1	12021	3421
AATCCAGCACAGACTT-1	10163	2761			AAGGAGCCACGGTAGA-1	6255	2166			AAGTACCGTCCAACGC-1	23540	5828			AACCAACGTGTTGACT-1	15950	4361
AATCCAGGTCATACTG-1	4328	1612			AAGGAGCGTGGGTCAA-1	9725	2831			AAGTCGTAGCATGCGA-1	8092	1441			AACCAACGTTTCTTAC-1	29251	5236
AATCGGTAGAAACGAG-1	8509	2515			AAGGAGCGTTGGTTTG-1	6861	1873			AAGTCGTCACAACGCC-1	10239	2922			AACCAACTCGTCACCT-1	11029	2386
AATCGGTCATCCGTGG-1	6785	2303			AAGGAGCTCCGAAGAG-1	10103	2867			AAGTCGTGTGCACATT-1	11519	3437			AACCACAAGACCATAA-1	3618	1180
AATCGGTCATTACCTT-1	1626	768			AAGGAGCTCGTCGTTC-1	4859	1303			AAGTCGTGTTCCAAAC-1	4469	1926			AACCACACATGGCCCA-1	5504	1937
AATCGGTGTCGGCACT-1	6489	1874			AAGGCAGAGTCATGCT-1	4883	2154			AAGTCGTGTTGTAGCT-1	4546	1807			AACCACATCCCTTGGT-1	619	250
AATCGGTGTCTAGTGT-1	6346	1925			AAGGCAGGTCTGCGGT-1	13036	3564			AAGTGAACATTCAGCA-1	7548	2767			AACCACATCGTTCGCT-1	20922	4111
AATCGGTTCGAACTGT-1	9162	2421			AAGGTTCCAAGCGATG-1	8403	2425			AAGTGAAGTCTAGGTT-1	12215	3236			AACCACATCTGAGAAA-1	865	524
AATCGGTTCGTGACAT-1	7272	1716			AAGGTTCCATAACCTG-1	6314	2307			AAGTGAATCCGCATAA-1	12880	4401			AACCATGAGGCCCAAA-1	27088	5214
ACACCAAAGCTAGTTC-1	3942	1370			AAGGTTCCATCACCCT-1	5722	2294			AAGTTCGCACCAGTTA-1	6822	2650			AACCATGCACCAAAGG-1	14723	3590
ACACCAACAATCGAAA-1	1494	780			AAGGTTCGTCCGTTAA-1	8619	2602			AAGTTCGGTCTGTGGC-1	1451	416			AACCATGCACGCCAGT-1	23888	3834
ACACCAACAATGGAGC-1	13576	3180			AAGGTTCTCATCTGCC-1	10857	2963			AAGTTCGGTGGTCCCA-1	14415	4013			AACCATGGTGTGTCGC-1	1847	911
ACACCAACAGCTGTTA-1	5367	1918			AAGTCTGAGGGTCTCC-1	2870	1517			AAGTTCGGTTACACTG-1	7517	2695			AACCATGTCGTGGCGT-1	1294	378
ACACCAACATGCCTTC-1	4560	1552			AAGTCTGAGTACGATA-1	13508	3582			AATAGAGCAACCTATG-1	523	400			AACCCAACAGGTCCGT-1	737	247
ACACCCTAGACTGGGT-1	5969	2212			AAGTCTGCAATCTGCA-1	9149	2782			AATAGAGCACTTGGGC-1	26071	4738			AACCCAAGTATCACCA-1	1051	491
ACACCCTGTCGGATCC-1	3532	1265			AAGTCTGGTAGAAGGA-1	9505	2904			AATAGAGTCGGAATGG-1	24827	4404			AACCCAAGTTAAGAAC-1	17397	3653
ACACCGGAGATGTTAG-1	9193	2033			AAGTCTGGTAGCCTAT-1	8700	2855			AATCACGAGAGAACCC-1	4245	2064			AACCCAATCGAAGTGG-1	1876	633
ACACCGGCAAGGCTCC-1	1172	552			AATCCAGAGGAGTTTA-1	1833	1037			AATCACGAGTTGAAGT-1	3386	1421			AACCTGAAGTGAGCCA-1	3361	214
ACACCGGCAGTAAGCG-1	12635	3070			AATCCAGCAACTGCGC-1	6635	2411			AATCACGTCTTAAGGC-1	1673	743			AACCTGACAGGTCAGA-1	564	306
ACACCGGGTGTTCGAT-1	8741	2242			AATCCAGGTCATCGGC-1	3315	1502			AATCGACAGTGCTACT-1	9323	3426			AACCTTTAGGTTATAG-1	1122	728
ACACCGGTCACTCCTG-1	7042	1891			AATCGGTAGCAATATG-1	2297	981			AATCGACCAGTCCCGA-1	6973	2681			AACCTTTCAACTGATC-1	8331	2534
ACACCGGTCGGTTAAC-1	5199	1605			AATCGGTAGGGAACGG-1	1159	653			AATCGACGTAGGTCAG-1	7980	2598			AACCTTTGTAGGCAGT-1	15888	3409
ACACTGACAATGCCAT-1	4030	1321			AATCGGTAGTGGGCTA-1	10174	2874			AATCGACGTCGCTTGG-1	15928	3842			AACCTTTGTGCTTCAA-1	21139	4345
ACACTGAGTAACGTTC-1	2540	1013			AATCGGTCACACGCTG-1	19604	4329			AATCGTGAGACGACGT-1	16917	4487			AACCTTTGTTGGAGGT-1	7719	2582
ACACTGAGTAAGTGTA-1	7098	2203			AATCGGTTCAATCTCT-1	5403	2316			AATCGTGCAGGTGTTT-1	20825	3723			AACCTTTTCAAGAGGC-1	863	615
ACACTGAGTGGCAAAC-1	4931	1430			AATCGGTTCACCCTCA-1	5340	2280			AATCGTGCAGTCGGAA-1	13893	3559			AACCTTTTCGGTATGT-1	4185	1662
ACACTGATCGTATCAG-1	6154	1762			ACACCAAAGGATGGTC-1	22870	4933			AATCGTGGTGAGTTTC-1	22598	4961			AACCTTTTCTTAGGAC-1	851	468
ACACTGATCTGGTTCC-1	9288	2645			ACACCAAAGGCTCATT-1	6191	2515			AATGAAGCACGACTAT-1	34772	5526			AACGAAAAGCGATTCT-1	27740	5120
ACAGCCGAGCGTGTCC-1	3080	1126			ACACCAAGTGCGATAG-1	16423	4174			AATGAAGGTATCATGC-1	11842	3591			AACGAAAAGGAAGTAG-1	2291	1414
ACAGCCGAGGCTCAGA-1	7583	2173			ACACCAAGTTGGTTTG-1	6925	2246			AATGAAGGTCGCTTAA-1	18106	4171			AACGAAACACGCGTCA-1	17304	3876
ACAGCCGAGTAGGCCA-1	9006	2398			ACACCAATCGGTGTTA-1	834	365			AATGAAGTCGAGCCTG-1	18231	3814			AACGAAACACTGAATC-1	643	245
ACAGCCGAGTAGTGCG-1	1622	723			ACACCCTGTGCAGACA-1	7929	2601			AATGAAGTCTTGCAAG-1	3815	1534			AACGAAAGTCGTCATA-1	15009	3668
ACAGCCGCAGAAGCAC-1	6858	2040			ACACCCTTCGACGGAA-1	12970	3736			AATGACCAGAAAGCGA-1	17010	4280			AACGAAATCGGTATGT-1	694	294
ACAGCCGGTGAACCTT-1	5381	1456			ACACCCTTCGTACGGC-1	3484	1412			AATGACCGTTTGACAC-1	12327	3428			AACGAAATCTCATTGT-1	10446	2490
ACAGCCGGTGATAAGT-1	5039	1824			ACACCGGAGGGCATGT-1	1415	795			AATGCCACAACCTATG-1	4614	2136			AACGAAATCTCTGGTC-1	19217	3902
ACAGCCGGTGGTACAG-1	6395	2041			ACACCGGAGGTAGCCA-1	7218	2272			AATGCCAGTTGTCCCT-1	22350	4651			AACGGGAAGGCACTAG-1	1619	586
ACAGCCGTCTTCGAGA-1	5682	1853			ACACCGGCAAGGACAC-1	8273	2413			AATGCCATCAGTGGGA-1	4734	2016			AACGGGAGTTAAGCAA-1	6974	1890
ACAGCTACAATGGTCT-1	9540	2766			ACACCGGGTACCGTAT-1	8118	2487			AATGCCATCGAGATGG-1	14962	3697			AACGTCAAGGGCTAAC-1	12247	2236
ACAGCTAGTAGCTCCG-1	11356	2661			ACACCGGGTAGAGCTG-1	761	390			AATGGAAAGTTTCTTC-1	15226	3828			AACGTCATCCGTTGGG-1	11662	2988
ACAGCTATCTTGACGA-1	6798	2072			ACACCGGGTAGCGCAA-1	1301	599			AATGGAACACACTGGC-1	15716	3756			AACGTCATCTCTAAGG-1	904	425
ACATACGCATAAAGGT-1	2005	1091			ACACTGACACTTCGAA-1	6553	2210			AATGGAACAGTAACAA-1	21623	4383			AACGTCATCTGAGGCC-1	12686	3040
ACATACGCATTGTGCA-1	9812	1918			ACACTGAGTCCCTTGT-1	7819	2096			AATGGAAGTCGCACAC-1	10860	3504			AACTTCTAGAGCCCAA-1	2712	859
ACATACGTCACTCTTA-1	1779	899			ACACTGAGTGTCGCTG-1	859	515			AATGGCTAGCTCTATG-1	32682	6064			AACTTCTAGCGCATCC-1	25544	4952
ACATACGTCAGAGGTG-1	14572	3540			ACAGCCGAGCTACCTA-1	6798	2304			AATGGCTCACAGTGAG-1	27161	5168			AACTTCTAGGATGTTA-1	14619	3461
ACATCAGAGAGCTGCA-1	6949	2364			ACAGCCGCAAGCGCTC-1	905	686			AATGGCTGTACGGTTT-1	27738	5020			AACTTCTAGGGAGATA-1	1294	601
ACATCAGAGCTCCCAG-1	5014	1480			ACAGCCGCAGTTCCCT-1	9718	3460			AATGGCTTCAGCTTCC-1	17364	4459			AACTTCTAGTCTTCGA-1	14510	3427
ACATCAGCAAGTAATG-1	14452	3768			ACAGCCGGTGTGAAAT-1	8723	2503			AATTCCTAGAGTTCGG-1	12622	3444			AACTTCTCAACAAGAT-1	6553	1171
ACATCAGGTATTCGTG-1	9940	2025			ACAGCCGTCCAATGGT-1	15342	4091			AATTCCTGTAACATAG-1	10645	3802			AACTTCTCAACCTATG-1	11665	2843
ACATCAGGTGATGCCC-1	6532	1945			ACAGCCGTCCTTGCCA-1	1190	627			AATTCCTGTGAGGATC-1	7709	2687			AACTTCTCACATCATG-1	14347	3367
ACATCAGTCAGGCGAA-1	19307	3910			ACAGCCGTCTGGGCCA-1	32735	5628			AATTCCTTCCCGAACG-1	43447	7118			AACTTCTCAGACAATA-1	22466	5411
ACATCAGTCCAAACAC-1	14303	3288			ACAGCTAAGATAGGAG-1	575	244			AATTTCCCATTGGATC-1	14132	3113			AACTTCTCATCACAGT-1	1431	655
ACATCAGTCCAGTAGT-1	1258	666			ACAGCTAAGCTCAACT-1	10930	3307			AATTTCCGTCAGATTC-1	1067	656			AACTTCTGTTCCTTGC-1	513	247
ACATCAGTCTTGCCGT-1	15840	3767			ACAGCTACACGACTCG-1	2788	1446			AATTTCCGTCTGTAGT-1	16687	4131			AAGAACAAGAGAGGGC-1	19091	4311
ACATGGTCAAGTCATC-1	9439	2884			ACAGCTAGTCAGCTAT-1	4638	1619			ACAAAGAAGTGGAAGA-1	13635	3685			AAGAACAAGCCATTGT-1	8973	1758
ACATGGTCAGTCGTGC-1	564	364			ACAGCTAGTCGAACAG-1	9882	3016			ACAAAGAGTATTCTCT-1	11304	3665			AAGAACAAGTACGAGC-1	7968	2097
ACCAGTAAGATCACGG-1	2057	928			ACAGCTAGTCTTGCGG-1	668	394			ACAAAGATCACCCTCA-1	31982	5506			AAGAACACACTTCAAG-1	17351	3552
ACCAGTAAGTGATCGG-1	1093	521			ACAGCTAGTGATGTCT-1	1064	691			ACAACCAAGTCAGCGA-1	21702	4722			AAGAACAGTGGCACTC-1	17836	3797
ACCAGTAGTAGAGGAA-1	2344	1043			ACAGCTATCGCACTCT-1	1436	573			ACAAGCTAGCACCCAC-1	10753	3327			AAGACAAAGCAATTAG-1	12538	3561
ACCAGTAGTCTAGTGT-1	4573	1525			ACAGCTATCTCTGAGA-1	11008	2922			ACAAGCTAGCTCTTCC-1	43479	6606			AAGACAAAGTGCCTCG-1	27614	5161
ACCAGTATCCGTTGCT-1	8072	2622			ACAGCTATCTTGCAAG-1	6468	1966			ACAAGCTCATGACCCG-1	9288	3202			AAGACAACATCAGCAT-1	825	246
ACCCACTAGAGTCGGT-1	6594	2213			ACATACGAGGGTCTCC-1	7958	2446			ACACAGTAGAATTGCA-1	8709	2836			AAGACAAGTAACGGTG-1	24088	4446
ACCCACTAGCAATCTC-1	923	481			ACATACGAGTAACCCT-1	1265	636			ACACAGTGTATTAAGG-1	26902	5565			AAGACAAGTCCTCATC-1	1213	770
ACCCACTAGTGTACGG-1	2521	1068			ACATACGCAATGGAAT-1	22079	4878			ACACAGTGTCGAGCAA-1	10683	3132			AAGACAAGTTGTTGTG-1	12728	2860
ACCCACTCACGAGAGT-1	2397	902			ACATACGGTTACGCGC-1	5622	1684			ACACAGTGTGGTAACG-1	16632	4451			AAGACAATCGTTATCT-1	653	458
ACCCACTGTCTCTCGT-1	11848	2882			ACATACGTCCACTCCA-1	3261	1248			ACACAGTTCCTACCGT-1	1941	1114			AAGACTCAGAACAAGG-1	17481	3664
ACCCACTGTCTGGTCG-1	3123	1279			ACATACGTCTCTGAGA-1	8188	2734			ACACAGTTCTTCCTAA-1	819	546			AAGACTCAGACAGTCG-1	1509	883
ACCCACTGTGCTAGCC-1	2376	1025			ACATCAGAGCTAACTC-1	1542	939			ACACCAAAGAAAGCGA-1	17569	3881			AAGACTCAGACCGTTT-1	565	348
ACCCACTTCCACGCAG-1	7574	2285			ACATCAGAGTACGCCC-1	17077	4164			ACACCAAAGTCAGAGC-1	9328	2764			AAGACTCAGTTGTCAC-1	703	260
ACCGTAAAGAAGCCCA-1	4503	1570			ACATCAGCACCGAATT-1	2408	1172			ACACCAACAACAGCTT-1	24147	4360			AAGACTCCATCCGTTC-1	27592	4786
ACCGTAAAGTGAAGTT-1	9672	2345			ACATCAGCATCTATGG-1	11724	4054			ACACCAATCTCCGTGT-1	1386	256			AAGACTCGTGCCTGCA-1	25583	4883
ACCGTAAGTAATTGGA-1	1369	631			ACATCAGGTCAACTGT-1	1062	597			ACACGCGTCTATGCCC-1	20953	4727			AAGACTCTCAATCCGA-1	4563	1300
ACCGTAAGTCCGACGT-1	1456	744			ACATCAGTCCACGCAG-1	9944	2841			ACACTGATCACCATCC-1	40195	5162			AAGACTCTCATCGCCT-1	20285	3539
ACCTTTACACGACGAA-1	6572	1771			ACATGGTAGTAGATGT-1	4696	1785			ACACTGATCTGCGTCT-1	25952	5414			AAGACTCTCCCACAGG-1	1513	744
ACCTTTACATCTGGTA-1	5786	1916			ACATGGTCACGGTTTA-1	2725	1131			ACAGAAAAGATCACCT-1	20477	4440			AAGATAGAGAGGCGTT-1	1016	652
ACCTTTATCCGTAGGC-1	1299	414			ACATGGTCATTCCTCG-1	1172	423			ACAGAAACACGTCGTG-1	16988	4085			AAGATAGAGCGCGTTC-1	45992	6162
ACCTTTATCTGGCGTG-1	2322	1232			ACATGGTGTACTTGAC-1	17572	4361			ACAGAAAGTCTGTGGC-1	577	335			AAGATAGCACAAATAG-1	9361	1660
ACGAGCCCATGCCTTC-1	5237	1856			ACATGGTTCAAGCCTA-1	17137	4109			ACAGAAATCTCTGAGA-1	904	574			AAGATAGGTAGCTTAC-1	1203	444
ACGAGCCTCGCAGGCT-1	10580	2513			ACATGGTTCATATCGG-1	2526	1241			ACAGAAATCTGCGGAC-1	14182	3759			AAGATAGTCATCCCGT-1	792	440
ACGAGGAAGGCCCTTG-1	13141	3434			ACATGGTTCCTAGAAC-1	27104	4940			ACAGCCGAGTTCACTG-1	18913	4490			AAGATAGTCCTCACTG-1	8537	2479
ACGAGGAAGTCAATAG-1	1170	592			ACATGGTTCGACAGCC-1	9154	2913			ACAGCCGCAATCCTTT-1	49050	6695			AAGCATCAGAGGACTC-1	6533	1159
ACGAGGAGTGATAAGT-1	1208	520			ACATGGTTCTCGCATC-1	8363	2958			ACAGCCGCAGTCTACA-1	8873	3010			AAGCATCAGGAACGCT-1	8049	2646
ACGATACAGACAGGCT-1	1066	552			ACCAGTACAGGATCGA-1	3393	1678			ACAGCCGTCGGACTGC-1	19783	4170			AAGCATCAGTCCCAGC-1	5566	1529
ACGATACCACTGTCGG-1	1723	535			ACCAGTAGTAATTGGA-1	4793	2083			ACAGGGAAGCAGTACG-1	12600	3212			AAGCATCAGTGCCGAA-1	1174	561
ACGATACCATAAGACA-1	4652	1437			ACCAGTAGTGAAGGCT-1	5077	1537			ACAGGGAAGTCTGCGC-1	3360	1704			AAGCATCAGTGCTCGC-1	15032	2788
ACGATACGTTGTCTTT-1	1426	337			ACCAGTAGTTGCTCCT-1	9559	2828			ACAGGGAAGTGTCATC-1	13628	3354			AAGCATCCAATAACGA-1	10698	2631
ACGATACTCACCCTCA-1	9387	2356			ACCAGTATCAGGCCCA-1	1490	569			ACATCGAGTACCAGAG-1	22209	4330			AAGCATCCAATAGTAG-1	15716	3424
ACGATACTCTACTATC-1	7922	2347			ACCAGTATCCAGTAGT-1	14417	3546			ACATCGAGTCCTTGTC-1	26164	5126			AAGCATCGTACTGCGC-1	15454	3562
ACGATGTAGTTCGATC-1	782	293			ACCAGTATCGCTGATA-1	22046	4069			ACATGCAAGCACTCAT-1	5889	2140			AAGCATCGTAGGCAGT-1	41717	6247
ACGATGTCACAGATTC-1	3274	1301			ACCCACTTCGAATCCA-1	15090	3853			ACATGCACATGATCTG-1	14073	3578			AAGCATCGTCATTGCA-1	17702	3227
ACGATGTCACATTTCT-1	2207	829			ACCGTAAAGTCTCCTC-1	2746	1206			ACATGCAGTACCCAGC-1	13535	4028			AAGCATCGTTTGGGTT-1	14400	3488
ACGATGTTCGCAAGCC-1	20105	4557			ACCGTAACAAACGCGA-1	1600	766			ACATGCATCGAGTCTA-1	1016	521			AAGCATCTCGGTCATA-1	6685	1898
ACGATGTTCGTGGGAA-1	4902	1565			ACCGTAACAGGTGGAT-1	10816	3091			ACATGCATCTGATTCT-1	626	37			AAGCCATAGCACCGTC-1	692	393
ACGCCAGAGAGTCGGT-1	2551	1010			ACCGTAACATCGGAAG-1	13701	3503			ACATTTCCACTATGTG-1	11149	3175			AAGCCATGTTCTCGCT-1	11967	2475
ACGCCAGAGGATGCGT-1	1013	603			ACCGTAAGTGCACCAC-1	3034	1464			ACATTTCTCGGTCTAA-1	24238	5137			AAGCCATTCATAGCAC-1	24154	4750
ACGCCAGAGTCTTGCA-1	9964	2777			ACCGTAATCGTTGACA-1	2960	1243			ACCAAACAGCAGTACG-1	15168	4272			AAGCGAGAGCCGTCGT-1	20095	4286
ACGCCAGGTGAGTATA-1	7581	2281			ACCGTAATCTCGAGTA-1	2268	982			ACCAAACCAAGTCCCG-1	17267	3798			AAGCGAGCAGTCGCAC-1	750	417
ACGCCGAAGACAAGCC-1	7063	1964			ACCTTTAAGAGCCCAA-1	6234	2247			ACCAAACGTATTAAGG-1	13326	3337			AAGCGAGGTTGCTAGT-1	3437	1230
ACGCCGAAGACCCACC-1	8043	2452			ACCTTTAAGCGAGAAA-1	15320	4121			ACCAAACGTGGTCCGT-1	15915	3796			AAGCGAGTCAGCGCGT-1	16893	3303
ACGCCGAAGCCACGTC-1	6529	1880			ACCTTTATCCGGGTGT-1	1715	829			ACCAACAAGGCACGAT-1	20289	4245			AAGCGAGTCTTGAACG-1	1024	487
ACGCCGAAGGACATTA-1	1029	435			ACGAGCCAGCTAACAA-1	6077	2263			ACCAACAAGTAACCTC-1	23482	5471			AAGCGTTAGGTATCTC-1	1270	715
ACGCCGAAGGGATCTG-1	7655	2372			ACGAGCCAGTACACCT-1	15738	3728			ACCAACAGTAACAGTA-1	4597	1760			AAGCGTTGTAGATTGA-1	2399	964
ACGCCGACAGGGTTAG-1	3636	1290			ACGAGCCCAATTGCTG-1	3662	1694			ACCAACAGTTGTTGCA-1	10519	3557			AAGCGTTGTCGACTGC-1	16016	3436
ACGCCGAGTAAACGCG-1	6666	1945			ACGAGCCCACTTCTGC-1	5099	2031			ACCACAAAGACTACCT-1	650	409			AAGCGTTGTGACTGTT-1	882	503
ACGCCGAGTGAAAGAG-1	7041	2385			ACGAGCCGTATTACCG-1	17872	3868			ACCACAACATGTGTCA-1	18757	4036			AAGCGTTTCCTAGCCT-1	10043	2023
ACGGAGAAGCAACGGT-1	936	621			ACGAGGACAGTTTACG-1	2062	1011			ACCACAAGTGACTAAA-1	1750	1051			AAGCGTTTCCTCTAAT-1	15653	3260
ACGGAGAAGTTGAGTA-1	8717	2621			ACGAGGAGTAGCCTAT-1	2954	1152			ACCATTTCATCGAGCC-1	5757	2513			AAGGAATCACCAAAGG-1	1303	823
ACGGAGACAAAGGAAG-1	551	257			ACGAGGATCTCCTATA-1	2700	1047			ACCCAAACAAAGCAAT-1	19387	4646			AAGGAATCACCGCTGA-1	26824	5071
ACGGAGACAACTGCTA-1	8436	2117			ACGATACAGACAAGCC-1	4596	1988			ACCCTCAAGACATACA-1	37291	6591			AAGGAATGTGGACCAA-1	23183	4331
ACGGAGACAATGCCAT-1	2045	955			ACGATACGTCAAAGCG-1	4202	1764			ACCCTCAAGACCTCCG-1	29040	6310			AAGGTAAAGTCATGAA-1	15772	3452
ACGGAGAGTTCCCTTG-1	2239	349			ACGATACTCGGCGCAT-1	4772	1590			ACCCTCAAGTACAGAT-1	24462	5433			AAGGTAACACACGGAA-1	14809	2881
ACGGCCACACCGGAAA-1	7550	2331			ACGATACTCTGTTTGT-1	3268	1464			ACCCTCAGTGTCATCA-1	12201	3231			AAGGTAACAGAACTCT-1	1110	533
ACGGCCACAGCCTATA-1	2541	1048			ACGATGTTCTGTTTGT-1	9995	2912			ACCCTCATCCGATGCG-1	12048	3591			AAGGTAACAGTCGCAC-1	26056	3960
ACGGCCAGTCATACTG-1	6325	2076			ACGCAGCAGTTACCCA-1	1604	853			ACCCTCATCGAGAGAC-1	5825	2226			AAGGTAATCAACTCTT-1	57851	7936
ACGGCCAGTGGCTCCA-1	2976	1273			ACGCAGCCACAGGTTT-1	39256	6099			ACCCTCATCTCGACCT-1	15827	4794			AAGGTAATCCATATGG-1	18548	4079
ACGGCCATCAAACCAC-1	9627	2910			ACGCAGCGTGCACTTA-1	2129	1036			ACCGTTCGTCTGTGGC-1	5475	1857			AAGGTAATCTGTCGCT-1	13168	2948
ACGGCCATCAATCACG-1	10089	2660			ACGCCAGCATAGAAAC-1	2372	1051			ACCGTTCGTGTACGCC-1	4274	1235			AAGTACCAGGCCCGTT-1	10288	2963
ACGGCCATCTCGAGTA-1	8969	2614			ACGCCAGGTACGACCC-1	1051	696			ACCTACCAGCATTGAA-1	15241	4224			AAGTACCAGGGCAATC-1	34966	6366
ACGGGCTCACTAAGTC-1	18995	3967			ACGCCGAAGTTTGCGT-1	2346	1040			ACCTACCGTAATACCC-1	1506	679			AAGTACCCAGCACGAA-1	21410	3923
ACGGGTCCAGAGCCAA-1	4080	1596			ACGCCGACACGAAACG-1	5186	1732			ACCTACCTCTCCGAAA-1	12258	4029			AAGTACCGTAGATGTA-1	9930	3091
ACGGGTCCATGCCCGA-1	11881	3278			ACGCCGACATAGAAAC-1	1770	944			ACCTGAAAGGCCCACT-1	12437	3287			AAGTACCGTCGGAACA-1	33445	5606
ACGGGTCTCACGCATA-1	14964	3563			ACGCCGATCACATGCA-1	1249	757			ACCTGAACATGTCGTA-1	7087	2445			AAGTACCGTTACGGAG-1	17206	3593
ACGGGTCTCGTTGCCT-1	2960	1400			ACGCCGATCGGCTTGG-1	22555	4568			ACCTGAAGTTAGGAGC-1	12223	3518			AAGTACCGTTCGAGCC-1	30004	5395
ACTATCTAGAAGAAGC-1	3741	1741			ACGGAGAAGGCACATG-1	4084	1792			ACCTGTCAGCGCATCC-1	21567	4650			AAGTACCGTTGGGATG-1	22435	4932
ACTATCTCATCGATGT-1	4966	1641			ACGGAGACACTTAAGC-1	20230	4101			ACCTGTCGTCGATTTG-1	18429	4238			AAGTCGTAGACCAAAT-1	6746	1424
ACTATCTGTACCCAAT-1	6666	2246			ACGGAGATCCTAGAAC-1	29357	5612			ACCTGTCTCCGTATAG-1	15310	3954			AAGTCGTAGCATTGAA-1	21975	3578
ACTATCTTCCAAGCCG-1	15859	3494			ACGGCCAAGGCTCATT-1	2096	926			ACGATCAAGTGCGCTC-1	20340	4861			AAGTCGTCAACTCGTA-1	1989	1136
ACTATCTTCTTATCTG-1	3562	1162			ACGGCCAGTGTGACGA-1	4861	2008			ACGATCACACTCCGGA-1	1070	288			AAGTCGTGTCACAGAG-1	11575	3290
ACTGAACAGAAGCCCA-1	6352	2155			ACGGCCAGTGTTGAGG-1	2068	972			ACGATCACAGTGTATC-1	27579	5104			AAGTGAAGTCGCAGTC-1	16281	3694
ACTGAACAGCTATGCT-1	7468	2023			ACGGCCAGTTTGACTG-1	22581	4980			ACGATCAGTTGTTTGG-1	13647	3853			AAGTGAAGTCTCAGGC-1	10014	2593
ACTGAACCAGTGGAGT-1	8669	2653			ACGGCCATCAGCGACC-1	28606	4820			ACGATGTCACGGTCTG-1	7141	2392			AAGTGAATCTACTTCA-1	15313	2904
ACTGAACTCTGAAAGA-1	3193	1168			ACGGCCATCAGCTTAG-1	4046	1959			ACGATGTTCATTACTC-1	19989	5349			AAGTTCGCAACAAAGT-1	509	294
ACTGAGTAGCTAACTC-1	2987	1146			ACGGCCATCCCTTGCA-1	1483	771			ACGCACGCACCGTGGT-1	1159	787			AAGTTCGGTCCGGTCA-1	552	326
ACTGAGTCAGTGACAG-1	7513	2522			ACGGGCTAGAGTCGGT-1	3999	1579			ACGGAAGAGTGCCAGA-1	4046	1487			AAGTTCGGTGTTCCAA-1	632	311
ACTGAGTTCATATCGG-1	19332	3621			ACGGGCTAGGCAGGTT-1	2876	1399			ACGGAAGCAGAACTCT-1	6973	2325			AAGTTCGGTTTGCAGT-1	1733	777
ACTGATGAGTGTGGCA-1	9219	2860			ACGGGCTCATGATCCA-1	10031	2988			ACGGAAGGTCTTCAAG-1	19214	4102			AAGTTCGTCCCGAAAT-1	7213	1839
ACTGATGCAAGACACG-1	12168	2917			ACGGGCTGTAAGGGCT-1	21373	4496			ACGGAAGTCTCCACTG-1	39833	6585			AAGTTCGTCCTCTAAT-1	3666	1602
ACTGATGTCGCAAACT-1	4235	1587			ACGGGCTGTCAAAGAT-1	1189	665			ACGGAAGTCTTACGGA-1	6229	2508			AAGTTCGTCGCAACAT-1	8596	2493
ACTGCTCAGACAAAGG-1	4008	1759			ACGGGCTGTGCTGTAT-1	11735	3226			ACGGGTCAGAGCACTG-1	21086	4260			AATAGAGAGAGCCTGA-1	16659	3288
ACTGCTCCAGGTCGTC-1	8606	2344			ACGGGCTGTTAAGAAC-1	1443	840			ACGGGTCCATGAATAG-1	1920	1068			AATAGAGAGTAAACTG-1	9043	2754
ACTGCTCCATACGCTA-1	5595	1669			ACGGGCTGTTCGGGCT-1	9789	2729			ACGGGTCGTACGTAGG-1	14805	3134			AATAGAGAGTGGTTAA-1	1540	836
ACTGCTCCATATGGTC-1	8419	2204			ACGGGCTTCCAGAGGA-1	5773	2150			ACGGGTCGTTTCGTGA-1	16428	3507			AATAGAGCATTCTGTT-1	35180	4841
ACTGCTCGTAAACACA-1	9192	2325			ACGGGTCAGACCCACC-1	15053	3602			ACGGTTAAGCTTAGTC-1	18476	3988			AATAGAGCATTGAGCT-1	1408	635
ACTGCTCTCCTAGGGC-1	3628	1250			ACGGGTCAGGATATAC-1	3287	1371			ACGGTTAAGTTTAGGA-1	25231	4124			AATAGAGGTAGCGATG-1	13153	2942
ACTGTCCAGAATAGGG-1	5727	1733			ACGGGTCGTACCAGTT-1	10424	2985			ACGGTTACACAGTGTT-1	36850	5744			AATAGAGGTCTAGTGT-1	1211	544
ACTGTCCAGTAGTGCG-1	4729	1736			ACGGGTCGTATCAGTC-1	5309	1509			ACGGTTAGTGATATAG-1	503	351			AATAGAGGTGCCGAAA-1	12645	3047
ACTGTCCCAATAGCGG-1	12333	3126			ACGGGTCTCGGAAATA-1	2500	1092			ACGGTTAGTGTGTCGC-1	2146	1074			AATAGAGTCAAACTGC-1	3912	959
ACTGTCCCAGGTGCCT-1	522	205			ACGTCAAAGATCCTGT-1	9273	3060			ACGTAACAGCATAGGC-1	9903	4182			AATCACGAGAAGCTGC-1	2852	1105
ACTGTCCTCGACCAGC-1	7438	2044			ACGTCAACACAACGCC-1	5578	2201			ACGTAACCAGCCTATA-1	18768	4443			AATCACGGTCTACTGA-1	7328	1426
ACTGTCCTCGTCCGTT-1	1390	514			ACGTCAACATGCAACT-1	590	292			ACGTAACCAGTAGATA-1	8925	2972			AATCACGGTTCCGCAG-1	8410	2192
ACTTACTCAATCTACG-1	3474	1560			ACGTCAATCCTTAATC-1	10658	2802			ACGTAACTCATTCATC-1	9896	2707			AATCGACAGAAATGGG-1	16081	3265
ACTTACTCACATGGGA-1	8149	2393			ACTATCTCACCAACCG-1	9812	2926			ACGTAACTCTCTGAGA-1	24644	5207			AATCGACAGCATTTGC-1	14907	3219
ACTTGTTCAGTAAGAT-1	6422	2119			ACTATCTCATGACATC-1	1717	822			ACGTACAAGGTACAGC-1	11183	3244			AATCGACAGGGTTAAT-1	1312	390
ACTTGTTTCCTTTCGG-1	7127	2281			ACTATCTTCCGCAGTG-1	7326	2136			ACGTACAGTCTAACGT-1	16512	4289			AATCGACGTTTCGTGA-1	1194	679
ACTTGTTTCGCCTGTT-1	5223	1907			ACTATCTTCGTTACAG-1	25524	5089			ACGTAGTAGCCGATCC-1	28873	5783			AATCGACTCGAGCACC-1	36386	5330
ACTTGTTTCGTATCAG-1	14419	3335			ACTGAACAGTAGATGT-1	649	416			ACGTAGTCAAGTGCTT-1	34303	6235			AATCGACTCGAGGCAA-1	20070	4275
ACTTTCAAGGTGCTAG-1	1031	479			ACTGAACGTGCCTGTG-1	998	427			ACGTAGTGTCCAGCCA-1	2872	1336			AATCGACTCTCCATAT-1	1553	884
ACTTTCACACCCAGTG-1	8963	2217			ACTGAACTCGCCAAAT-1	1838	686			ACGTAGTGTTCTCCCA-1	3265	1785			AATCGACTCTTCCTAA-1	526	194
ACTTTCAGTAGCCTAT-1	6545	2027			ACTGAACTCGTTACAG-1	1884	828			ACGTCCTCAGAGGACT-1	11647	3531			AATCGTGAGGGAGTGG-1	779	386
AGAATAGAGACTGTAA-1	7606	2207			ACTGAGTAGACCGGAT-1	2357	1057			ACGTTCCAGCAGTAAT-1	24695	4396			AATCGTGCAACGACTT-1	24622	4739
AGAATAGAGCGGATCA-1	5585	2116			ACTGAGTAGGACAGAA-1	5126	2514			ACGTTCCAGGTTTACC-1	9191	3205			AATCGTGCAAGGTACG-1	23992	4348
AGAATAGCACGCTTTC-1	3300	1290			ACTGAGTAGTCCGTAT-1	2237	1111			ACGTTCCTCGCAGATT-1	29240	5523			AATCGTGGTCTGTGTA-1	48362	6636
AGAATAGGTCGAACAG-1	5593	2000			ACTGAGTCAACTTGAC-1	15899	3971			ACTATCTCACTTTAGG-1	5660	2254			AATCGTGGTTGACGGA-1	6330	1019
AGAATAGGTCGCGTGT-1	6149	2170			ACTGAGTCAATGACCT-1	2542	903			ACTATCTGTCCGTTTC-1	671	344			AATCGTGTCGATACAC-1	2688	1383
AGAATAGTCCACGTTC-1	5348	2019			ACTGAGTCACCGTTGG-1	808	393			ACTATGGCAAATGGCG-1	6464	1956			AATCGTGTCGTCGGGT-1	923	463
AGAATAGTCTCTTGAT-1	5333	1953			ACTGAGTCATAAGACA-1	5640	1794			ACTATGGGTCAGATTC-1	11467	3388			AATGAAGAGCGACTGA-1	17475	4134
AGACGTTAGGCCCTCA-1	2705	1268			ACTGAGTCATCACAAC-1	3161	1098			ACTATTCGTGCCAAGA-1	6275	2802			AATGAAGCACCAAAGG-1	23017	3816
AGACGTTCAACTGGCC-1	1179	475			ACTGAGTCATGGGAAC-1	6561	2654			ACTATTCTCTCTCTTC-1	964	454			AATGAAGGTGCGTTTA-1	659	383
AGACGTTCAGTAAGCG-1	4176	1318			ACTGATGAGTGTACTC-1	17959	4372			ACTATTCTCTTCACGC-1	665	500			AATGAAGGTGTTTACG-1	6967	2243
AGACGTTCATAGGATA-1	6492	2015			ACTGATGGTCCAGTAT-1	726	491			ACTCCCAAGAAAGTCT-1	5826	2410			AATGAAGTCCAAGGGA-1	549	342
AGACGTTTCACCCGAG-1	1500	848			ACTGATGTCATAAAGG-1	9307	2521			ACTCCCAAGAGAGTTT-1	15847	3987			AATGACCAGGCCCACT-1	23247	4854
AGACGTTTCCGAAGAG-1	8787	2456			ACTGATGTCATCACCC-1	4294	1496			ACTCCCAAGTTGCGAG-1	7381	2632			AATGACCAGTTTCGAC-1	2839	1268
AGAGCGAAGTAAGTAC-1	7886	2264			ACTGATGTCTGAGTGT-1	7102	2356			ACTCCCACACAGCATT-1	11190	2651			AATGACCCACAGCCTG-1	19922	3151
AGAGCGACATAGTAAG-1	7699	2038			ACTGATGTCTGCCCTA-1	8729	2559			ACTCCCACATAGTCGT-1	20464	4521			AATGACCCACTAGAGG-1	16937	3211
AGAGCGACATTCGACA-1	3751	1575			ACTGCTCAGCCCTAAT-1	16886	3827			ACTCTCGAGCCACAAG-1	32715	5891			AATGACCCATCATCCC-1	729	450
AGAGCGAGTGTCTGAT-1	6561	1802			ACTGCTCTCATCATTC-1	16090	3441			ACTCTCGCAGATTCGT-1	17539	4580			AATGACCGTGACGCCT-1	10477	3059
AGAGCGATCTCTTATG-1	17046	3120			ACTGCTCTCGGCGCAT-1	1857	899			ACTCTCGCAGGATGAC-1	11982	3607			AATGCCAAGCACACCC-1	11786	2936
AGAGCTTAGATAGCAT-1	5924	2253			ACTGTCCGTAATCGTC-1	1181	561			ACTCTCGCATCAGCGC-1	13103	3229			AATGCCAAGGCACAAC-1	667	486
AGAGCTTAGCACCGTC-1	1648	844			ACTGTCCGTGAAGGCT-1	2335	1093			ACTGATGAGGGCAACT-1	1850	1126			AATGCCAGTACACGTT-1	25387	4852
AGAGCTTCAAGCCTAT-1	3758	1293			ACTGTCCGTGCCTGTG-1	2695	1170			ACTGATGAGGTGGCTA-1	18539	4023			AATGCCATCAAGCCTA-1	37385	6297
AGAGCTTTCAGCTTAG-1	3347	1389			ACTGTCCTCACGATGT-1	26404	5760			ACTGATGCACGGCACT-1	36566	5673			AATGCCATCAGCATTG-1	8803	2792
AGAGTGGAGAGCCCAA-1	5569	1709			ACTGTCCTCAGCACAT-1	13100	3302			ACTGATGGTGACACAG-1	7530	2866			AATGCCATCCTTACCG-1	2253	1071
AGAGTGGAGCGTTCCG-1	10466	2896			ACTTACTCAATCTGCA-1	8931	2740			ACTGCAAAGCGACAGT-1	18026	4826			AATGCCATCTCCTACG-1	3754	1348
AGAGTGGGTTGGAGGT-1	4222	1623			ACTTACTGTCACAAGG-1	1124	575			ACTGCAAGTAACCCTA-1	8598	3614			AATGGAACACATGAAA-1	21012	4238
AGAGTGGTCACTCCTG-1	1484	752			ACTTACTGTCTCCATC-1	1183	588			ACTGCAAGTACAAGTA-1	35132	5864			AATGGAACAGCTGTGC-1	508	221
AGCAGCCCAGTGGAGT-1	3433	1310			ACTTGTTAGTAGCCGA-1	2463	1148			ACTGCAAGTTCCGTTC-1	20343	4855			AATGGAATCTGGACTA-1	12851	3598
AGCAGCCGTAGCTAAA-1	1560	555			ACTTGTTCACATGACT-1	9895	3015			ACTGCAATCATCTCTA-1	22206	4638			AATGGCTAGAATCGTA-1	1656	794
AGCAGCCTCCCTCAGT-1	704	494			ACTTGTTCATGAAGTA-1	16524	4193			ACTGTCCAGACCAAGC-1	14110	3932			AATGGCTAGTTAGAAC-1	15760	3661
AGCATACCACCCATTC-1	6202	2036			ACTTGTTGTCACCTAA-1	6851	2503			ACTGTCCAGAGTCACG-1	18524	4372			AATGGCTCACCCATAA-1	14105	3191
AGCATACGTAGGGTAC-1	7824	2094			ACTTGTTGTGGTACAG-1	1693	827			ACTGTCCCACAAAGTA-1	32953	5857			AATGGCTCACCTCAGG-1	20336	4794
AGCATACGTCTAGGTT-1	6211	1886			ACTTGTTGTTCGTGAT-1	880	457			ACTGTCCGTTATCTGG-1	15019	3586			AATGGCTTCCTGATAG-1	2941	1250
AGCCTAAAGATGCGAC-1	3434	1505			ACTTGTTTCCGAAGAG-1	3572	1752			ACTGTGAAGACCTTTG-1	5490	2318			AATTCCTAGTAACCTC-1	6959	2164
AGCCTAACAAGTCTAC-1	23166	4737			ACTTGTTTCCTCTAGC-1	4533	1873			ACTGTGAAGAGCAAGA-1	24751	4621			AATTCCTGTGACTCGC-1	650	313
AGCCTAACATGTCCTC-1	5142	1743			ACTTTCAAGCATCATC-1	833	474			ACTGTGAAGCGACTTT-1	19002	4427			AATTCCTTCAGCAGAG-1	2654	1059
AGCCTAAGTGGTACAG-1	7229	2031			ACTTTCACAAAGAATC-1	6591	2229			ACTGTGATCCGTCCTA-1	15284	4000			AATTCCTTCCATTTGT-1	17415	3603
AGCCTAATCGCAAGCC-1	9812	2760			ACTTTCACAATACGCT-1	2322	1051			ACTGTGATCGAGTGGA-1	17594	3791			AATTCCTTCCTCGCAT-1	579	229
AGCCTAATCTGTACGA-1	1081	590			ACTTTCACACGTTGGC-1	14004	3840			ACTTAGGAGGCAATGC-1	18573	4539			AATTTCCAGATCGCCC-1	7099	2264
AGCGGTCGTAGTACCT-1	939	401			ACTTTCACAGGAATGC-1	8234	2292			ACTTAGGCAGACACCC-1	18409	4759			AATTTCCAGTACAGCG-1	1214	703
AGCGGTCGTAGTAGTA-1	11195	3257			ACTTTCAGTCCTAGCG-1	85329	8205			ACTTAGGTCAAGCCGC-1	7372	2318			AATTTCCCAACTCATG-1	1079	500
AGCGGTCGTTGTGGAG-1	4823	1842			ACTTTCATCGGTTCGG-1	9597	2967			ACTTATCAGACATACA-1	6788	2656			AATTTCCGTAGGGAGG-1	29844	4361
AGCGGTCTCAGTACGT-1	1169	559			AGAATAGAGATGCCAG-1	29549	5473			ACTTATCAGGGACACT-1	12827	3633			AATTTCCGTCGGATTT-1	35446	5901
AGCGTATAGCAAATCA-1	4280	1567			AGAATAGAGCTCCTCT-1	12752	2982			ACTTATCAGTGCCAGA-1	14696	4546			AATTTCCGTCGTCGGT-1	816	546
AGCGTATCACATGGGA-1	24121	4700			AGAATAGCAGTCGATT-1	16783	4116			ACTTATCCAGCGTTTA-1	10624	3412			AATTTCCGTCTAACTG-1	17225	3816
AGCGTATGTAACGTTC-1	2197	985			AGAATAGGTCGGCTCA-1	7649	2398			ACTTATCTCTCGGTAA-1	20658	4427			AATTTCCTCGCTTGCT-1	21784	4382
AGCGTATGTCAGGACA-1	14554	3196			AGACGTTAGAGACGAA-1	20193	4743			ACTTCCGAGACTTCGT-1	18487	4401			AATTTCCTCTGCGGGT-1	1470	716
AGCGTATGTTAAGACA-1	1677	676			AGACGTTAGTAACCCT-1	1996	909			ACTTCGCCAAAGCTAA-1	14295	4259			ACAAAGAAGCGTGCTC-1	1162	442
AGCGTATTCAACGCTA-1	1342	799			AGACGTTCAATGTAAG-1	920	516			ACTTCGCCAAGTGTCT-1	8912	3263			ACAAAGACATTAAAGG-1	10261	2013
AGCGTATTCTTGACGA-1	11792	2979			AGACGTTGTTGGTAAA-1	985	567			ACTTCGCCAGGGTCTC-1	5268	1968			ACAAAGAGTAATTGGA-1	13492	3983
AGCGTCGCAGGGATTG-1	16051	3292			AGACGTTTCAGGATCT-1	10451	3044			ACTTTCACATGATGCT-1	16031	3831			ACAAAGATCCATCTAT-1	21845	3951
AGCGTCGTCTCTAGGA-1	2561	1201			AGACGTTTCGGACAAG-1	12723	3242			ACTTTCAGTAGCACGA-1	18120	4182			ACAACCAAGATTCGAA-1	704	299
AGCTCCTAGATTACCC-1	826	450			AGACGTTTCTACGAGT-1	3313	1474			ACTTTGTCAACATACC-1	14804	4345			ACAACCACACCAAAGG-1	12048	3189
AGCTCCTGTTAGAACA-1	3361	1206			AGAGCGACAATGGACG-1	20174	4217			ACTTTGTCAAGGAGTC-1	808	513			ACAACCAGTATGGTAA-1	33969	5497
AGCTCCTTCCCGACTT-1	5906	1823			AGAGCGAGTCGCGAAA-1	7448	2434			ACTTTGTGTACCCAGC-1	5434	2527			ACAACCAGTTTACACG-1	7640	1993
AGCTCCTTCTCTGTCG-1	16420	3264			AGAGCGATCGGAATCT-1	1847	834			ACTTTGTTCGACCACG-1	12998	3546			ACAACCATCGTAGAGG-1	24295	4688
AGCTCTCAGTAGTGCG-1	7693	2220			AGAGCTTCAATGGAGC-1	14970	3680			AGAAATGCAATGCAAA-1	24454	5408			ACAACCATCTCACTCG-1	786	422
AGCTCTCCAGCGTAAG-1	3127	1321			AGAGCTTGTGCCTGCA-1	1945	889			AGAAATGGTCTAGATC-1	15436	4602			ACAAGCTCAGAGAATT-1	18036	4261
AGCTCTCTCTATGTGG-1	11813	2664			AGAGCTTTCAAAGACA-1	2967	1352			AGAAATGTCCGTGGTG-1	32194	6017			ACAAGCTCAGCTGTGC-1	3605	1526
AGCTTGAAGCGATAGC-1	5500	1728			AGAGCTTTCTCGCTTG-1	1439	773			AGAACAAAGCACTTTG-1	836	520			ACAAGCTGTGCGACAA-1	1280	758
AGCTTGAAGGGATCTG-1	6019	1865			AGAGTGGAGAGCCTAG-1	5751	2083			AGAACAAAGCCAGACA-1	666	146			ACAAGCTGTTAACCTG-1	14386	2900
AGCTTGATCCGCGTTT-1	5560	1739			AGAGTGGCAAGAGTCG-1	565	364			AGAACAAAGTAAGAGG-1	35598	6180			ACAAGCTTCAAGAATG-1	13004	3471
AGCTTGATCTCATTCA-1	3440	1310			AGAGTGGCAATTCCTT-1	17500	4394			AGAACAAGTCTAGGTT-1	17086	3778			ACACAGTAGGCTATCT-1	6253	1976
AGGCCACAGAGACGAA-1	2817	1187			AGAGTGGCACCACCAG-1	4687	2149			AGAACAATCATGCGGC-1	31983	5874			ACACAGTGTTAGGAGC-1	17538	3526
AGGCCACCAATCCGAT-1	2614	1496			AGATCTGCATCGTCGG-1	7518	2393			AGAACAATCTGAGGCC-1	24444	4658			ACACAGTGTTCCTACC-1	2379	689
AGGCCACCAGGTCCAC-1	6305	1640			AGATCTGCATGCCTTC-1	11195	3412			AGAACCTAGTGGAATT-1	6947	2447			ACACCAAAGACAACTA-1	23682	4123
AGGCCGTAGCCGATTT-1	933	422			AGATCTGTCATCGCTC-1	2996	1339			AGAACCTCAGTAGGAC-1	20304	4866			ACACCAAAGATGAACT-1	1865	911
AGGCCGTGTTTGCATG-1	4049	1637			AGATCTGTCCCAAGAT-1	31875	5585			AGAACCTCAGTGAGCA-1	14415	3547			ACACCAAAGCGCCTTG-1	6335	1410
AGGCCGTTCAGATAAG-1	850	362			AGATTGCAGACGCAAC-1	2140	888			AGAACCTCAGTTGCGC-1	9432	3090			ACACCAAGTCGAGCAA-1	12193	2773
AGGCCGTTCCTTTCGG-1	35960	6294			AGATTGCAGTGGACGT-1	3481	1635			AGAACCTGTAGCTTAC-1	19065	4674			ACACCAAGTCTTTCTA-1	12457	3181
AGGCCGTTCGCCAGCA-1	3834	1440			AGATTGCAGTTGAGAT-1	44538	6414			AGAACCTGTTATTCCT-1	5571	2856			ACACCAAGTTTGACAC-1	33128	5260
AGGCCGTTCTGTCCGT-1	1453	792			AGATTGCCACGCCAGT-1	1176	579			AGAAGCGTCAACGTGT-1	9126	3157			ACACCAATCTAACACG-1	25277	5010
AGGGAGTAGATGGGTC-1	4711	1723			AGATTGCCATTATCTC-1	5719	2016			AGAAGCGTCCGCAACG-1	1680	53			ACACGCGAGCTGTGCC-1	16316	3250
AGGGAGTAGCCAACAG-1	3197	1158			AGATTGCGTCTACCTC-1	2851	1368			AGAAGTACAGAAGCGT-1	14954	4096			ACACGCGAGGAATGTT-1	773	408
AGGGAGTAGCTCCCAG-1	6794	1992			AGATTGCGTGAGGCTA-1	24964	5024			AGACAAAAGTAGGCCA-1	22456	4460			ACACGCGCACCACTGG-1	11774	1911
AGGGAGTAGTGATCGG-1	4112	1400			AGATTGCTCCGCTGTT-1	7529	2574			AGACAAACACAATGCT-1	13418	3810			ACACGCGCACTACCCT-1	10051	2294
AGGGAGTCACATGACT-1	3313	1378			AGCAGCCAGACAGAGA-1	12932	3387			AGACAAACAGGACGAT-1	11734	3537			ACACGCGCAGTCGGTC-1	24661	4318
AGGGAGTCAGCTTAAC-1	7390	1958			AGCAGCCAGGCTAGCA-1	18510	4420			AGACAAAGTGAGCTCC-1	7831	2112			ACACGCGGTTGTGGCC-1	14829	3249
AGGGAGTCAGTGGAGT-1	1023	305			AGCAGCCCACGAAAGC-1	1475	852			AGACAGGAGTGCGTCC-1	9813	3190			ACACGCGTCCATTTGT-1	6528	1595
AGGGAGTTCGCATGGC-1	2267	1332			AGCAGCCGTAAGGGAA-1	6379	2193			AGACAGGCATTGACTG-1	33992	6037			ACACTGAAGGCTTTCA-1	20540	4434
AGGGAGTTCGGAATCT-1	6833	1935			AGCAGCCGTATGGTTC-1	7785	2739			AGACCATAGACTCCGC-1	2744	1330			ACACTGACAACTAGAA-1	11123	3022
AGGGATGAGAGGTAGA-1	7021	1877			AGCAGCCGTGACAAAT-1	18909	3753			AGACCATTCCTCTGCA-1	14070	3786			ACACTGACACGATAGG-1	20736	4849
AGGGATGAGGCATTGG-1	17714	3539			AGCAGCCTCGACAGCC-1	6233	2269			AGACCATTCTCCCAAC-1	1224	154			ACACTGATCTCGTCGT-1	11334	2892
AGGGATGTCGGTTCGG-1	5784	1574			AGCAGCCTCGCCAAAT-1	5230	2092			AGACCATTCTGCGAGC-1	26420	4709			ACAGAAAAGAATCCCT-1	14486	4515
AGGGTGAAGAGACTTA-1	697	358			AGCAGCCTCGTTTGCC-1	4993	2128			AGACCCGAGAAGATCT-1	21733	4661			ACAGAAACACGAGGAT-1	8565	2320
AGGGTGAAGCCGGTAA-1	3762	1324			AGCATACAGACAAGCC-1	32193	5564			AGACCCGAGGACTAAT-1	29632	6288			ACAGAAACACTGTCCT-1	911	673
AGGGTGACAACACGCC-1	5816	1938			AGCATACAGTTTCCTT-1	7340	2497			AGACCCGAGTTCCAGT-1	19747	4972			ACAGAAAGTTCGTGCG-1	720	176
AGGGTGAGTTGAGGTG-1	1291	822			AGCATACCAGGTTTCA-1	18698	3822			AGACCCGCAGATAAAC-1	12070	3144			ACAGAAATCCAAGCAT-1	6084	2277
AGGGTGATCTACTATC-1	9736	2530			AGCATACCATTCCTGC-1	13964	3373			AGACCCGGTACAAGTA-1	1250	567			ACAGAAATCGGCACTG-1	3432	1365
AGGTCATAGAGATGAG-1	3804	1229			AGCATACGTATGGTTC-1	1247	698			AGACCCGTCATGAGGG-1	2847	149			ACAGCCGAGCTGGAGT-1	1300	753
AGGTCATAGGAGTTTA-1	17087	3724			AGCCTAAAGATGAGAG-1	1041	483			AGACTCAGTCCACGCA-1	16084	4380			ACAGCCGAGCTTTGTG-1	5339	2076
AGGTCATCATTAACCG-1	8524	2286			AGCCTAAAGCAGCCTC-1	2082	1114			AGAGAATAGGGCTAAC-1	25741	4776			ACAGCCGAGGACATCG-1	16723	3133
AGGTCATGTCGCATAT-1	13959	3286			AGCCTAACACCGAAAG-1	13873	3238			AGAGAATCATGACGTT-1	5880	1071			ACAGCCGAGTATGAGT-1	31937	5461
AGGTCCGAGCCACGTC-1	2645	1037			AGCCTAAGTAAGAGAG-1	1334	775			AGAGAATGTGGTAACG-1	5849	2153			ACAGCCGGTAGCCCTG-1	7217	2805
AGGTCCGAGGTCATCT-1	2751	1322			AGCCTAAGTTCCACGG-1	1619	938			AGAGAGCGTCACTGAT-1	17638	4381			ACAGGGAAGGTAGCAC-1	13731	3230
AGGTCCGAGTGTTGAA-1	2188	1195			AGCCTAATCATGTCTT-1	959	533			AGAGAGCTCAGCTAGT-1	1039	641			ACAGGGACACCACTGG-1	11357	2297
AGGTCCGCAGGTCTCG-1	4384	1333			AGCCTAATCCGTCATC-1	16745	3976			AGAGCCCAGACTTCGT-1	20969	4616			ACAGGGACATAAGCGG-1	8641	1303
AGTAGTCAGCGTAGTG-1	2569	1006			AGCGGTCAGTGTGGCA-1	5154	1898			AGAGCCCCAGTCAGTT-1	20448	4092			ACAGGGAGTTGCCAAT-1	29390	5759
AGTAGTCGTCATATCG-1	5206	1729			AGCGGTCCAAGTACCT-1	66503	7589			AGAGCCCGTCTGATCA-1	1119	695			ACATCCCAGACTCTAC-1	13002	3773
AGTAGTCGTCCGTCAG-1	5166	2078			AGCGGTCGTACAGCAG-1	764	500			AGAGCCCGTGTATCCA-1	13622	3593			ACATCCCAGGTAGCCA-1	25276	4923
AGTAGTCTCTTCGAGA-1	8872	2330			AGCGGTCGTTACCGAT-1	14594	3418			AGATAGAAGAGGATCC-1	12780	3248			ACATCCCAGTGATAAC-1	26377	5014
AGTCTTTCATAGAAAC-1	27655	4890			AGCGTATCAATGAAAC-1	6107	2291			AGATAGACAGAAGTTA-1	12475	3813			ACATCCCCATCGGTTA-1	12471	2257
AGTCTTTCATGACGGA-1	4311	1770			AGCGTATCAGCAGTTT-1	7479	2641			AGATAGAGTGGACCTC-1	19880	4238			ACATCCCCATGACGAG-1	510	331
AGTCTTTGTACGCACC-1	17556	3680			AGCGTATCATCTCGCT-1	11051	3096			AGATCCACAAACGAGC-1	3443	704			ACATCCCTCATGGTAC-1	568	339
AGTCTTTGTAGCGCAA-1	4483	1385			AGCGTCGAGTAATCCC-1	9978	2797			AGATCCAGTACAGTCT-1	15027	3920			ACATCGAAGGGAACAA-1	20166	3597
AGTCTTTTCACGGTTA-1	4104	1325			AGCGTCGAGTATCGAA-1	5044	2012			AGATCCAGTGATCATC-1	6145	2575			ACATCGACACGTTGGC-1	7937	1726
AGTCTTTTCTTCCTTC-1	14110	3071			AGCGTCGCACATTTCT-1	7124	2156			AGATCCAGTTCAAGGG-1	18156	3711			ACATCGACATATCTGG-1	18948	3683
AGTGAGGCAAAGGTGC-1	822	332			AGCGTCGGTCACCCAG-1	4744	1856			AGATCGTAGTAGGAAG-1	17301	3886			ACATCGACATGGGTCC-1	23792	4390
AGTGAGGGTTGTTTGG-1	6744	2274			AGCGTCGTCCCTAACC-1	1945	1082			AGATCGTCAGCTGCCA-1	11955	3382			ACATCGAGTACTCCGG-1	18274	3745
AGTGAGGTCCGTAGTA-1	11447	2525			AGCTCCTAGCCAGTTT-1	1423	678			AGATCGTGTACGATCT-1	15560	3525			ACATCGAGTTGCCGAC-1	12527	2822
AGTGGGAAGGCCATAG-1	6337	2185			AGCTCCTCATGGTCAT-1	1221	575			AGATCGTGTGGCCCAT-1	3802	1564			ACATCGATCGTAGCTA-1	14059	2826
AGTGGGAAGTTTAGGA-1	693	260			AGCTCCTGTCATTAGC-1	1632	801			AGATCGTGTTGACGGA-1	23989	4760			ACATCGATCTGCTCTG-1	12075	2148
AGTGGGACAAGGACAC-1	1764	890			AGCTCCTGTTCCCTTG-1	11609	3095			AGATCGTTCACACGAT-1	16604	3817			ACATGCACACCGTACG-1	1193	623
AGTGGGACACATTAGC-1	5986	1698			AGCTCCTGTTGGAGGT-1	2865	1253			AGATCGTTCATCTCTA-1	6199	1985			ACATGCAGTGCCCAGT-1	12304	3251
AGTGGGATCAAAGTAG-1	4096	1322			AGCTCCTTCTGTCTAT-1	2684	1486			AGATGAACAAGTAGTA-1	6522	2301			ACATGCAGTGGTTTGT-1	1036	527
AGTGTCACACTTGGAT-1	14808	3019			AGCTCTCCAAAGGAAG-1	21188	4082			AGATGAACATCAGTCA-1	29699	4856			ACATGCAGTTAGAAAC-1	28668	5527
AGTGTCAGTGCAACTT-1	2266	1061			AGCTCTCGTAAATACG-1	10133	2731			AGATGCTCACTTTATC-1	4879	1524			ACATGCAGTTCCCACT-1	12102	2406
AGTGTCATCCTGTACC-1	6399	1914			AGCTCTCGTACCAGTT-1	1449	783			AGATGCTCATAGATGA-1	12946	3942			ACATGCATCAACTGAC-1	939	270
AGTGTCATCGGAAATA-1	10977	2764			AGCTCTCGTCCATCCT-1	34447	5925			AGATGCTGTAAGATCA-1	6306	2793			ACATGCATCACGTCCT-1	13164	3052
AGTTGGTAGACCCACC-1	9489	2268			AGCTCTCTCCTGTAGA-1	2277	887			AGATGCTGTAAGGCCA-1	17286	4191			ACATGCATCCCTTCCC-1	20921	4569
AGTTGGTCAGCTGTGC-1	4120	1472			AGCTCTCTCGCCGTGA-1	8612	2709			AGATGCTTCACCATGA-1	5948	2348			ACATGCATCTATTTCG-1	45354	6998
AGTTGGTCATGATCCA-1	2959	1302			AGCTCTCTCGGGAGTA-1	1234	685			AGATGCTTCGATACTG-1	990	618			ACATGCATCTCGACCT-1	18522	4066
AGTTGGTTCCTGCAGG-1	10154	2790			AGCTTGAAGTACCGGA-1	11510	3537			AGCATCACAAGTTGGG-1	13918	3961			ACATTTCAGAGCAGCT-1	3768	1368
ATAACGCAGTATTGGA-1	6115	1848			AGCTTGACAACTGCTA-1	10086	2934			AGCATCACACTCTAGA-1	39811	6132			ACATTTCAGTCAAGCG-1	14725	3400
ATAACGCAGTCCCACG-1	8257	2575			AGCTTGACACTTGGAT-1	2440	1115			AGCATCATCGCTTTAT-1	21095	4342			ACATTTCAGTGGATAT-1	745	309
ATAACGCGTTCAGACT-1	10495	2856			AGCTTGACAGCGTCCA-1	5398	2189			AGCCAATGTAGATGTA-1	11416	3689			ACATTTCCACGCACCA-1	18238	3725
ATAAGAGCAGCGTAAG-1	15812	3720			AGGCCACAGGGATCTG-1	1051	600			AGCCAATGTGTTCATG-1	13622	4003			ACATTTCGTATCGCGC-1	1279	856
ATAAGAGTCAAACGGG-1	2629	1058			AGGCCACAGGGTCTCC-1	9144	2765			AGCCAATTCATCCTGC-1	14956	3692			ACATTTCTCTCCGAGG-1	6036	2341
ATAGACCAGGTGCTAG-1	3303	1430			AGGCCACAGGTGTTAA-1	1895	1002			AGCCAATTCCATCTCG-1	18881	4830			ACCAAACAGGAGACCT-1	24434	4543
ATAGACCAGTCCTCCT-1	17049	3565			AGGCCACAGTGAACGC-1	15255	4065			AGCCACGAGTCCTGCG-1	14675	3768			ACCAAACCAGTCGCAC-1	5057	2036
ATAGACCGTGTGACCC-1	11067	2609			AGGCCACCAAGCCGCT-1	8613	2702			AGCCACGCAGCATTGT-1	10963	3724			ACCAAACTCCTCCACA-1	1936	869
ATAGACCTCAACGGGA-1	5495	1527			AGGCCACGTCAGATAA-1	1446	765			AGCCACGTCCCTTGGT-1	11181	3227			ACCAAACTCGGCTCTT-1	28552	4862
ATAGACCTCACCGTAA-1	11398	2783			AGGCCACGTCTACCTC-1	2908	1378			AGCCACGTCCGATCGG-1	10730	3480			ACCAACAAGATCGGTG-1	11984	2943
ATCACGAAGAATGTTG-1	2509	730			AGGCCACGTCTCTTTA-1	1456	748			AGCCAGCAGATGACAT-1	3738	1531			ACCAACAAGCCTATCA-1	20689	3711
ATCACGAAGGCTAGCA-1	9096	2206			AGGCCGTCAAGCCGCT-1	11317	3182			AGCCAGCAGCTCACTA-1	5176	2355			ACCAACACAACCTATG-1	2069	747
ATCACGACATGGGACA-1	535	220			AGGCCGTGTCAGATAA-1	5154	2161			AGCCAGCAGGACAGTC-1	28759	5609			ACCAACAGTGCGCTCA-1	13764	2581
ATCACGAGTACAGTTC-1	2074	913			AGGCCGTTCCTTTCGG-1	1187	732			AGCCAGCCAAGCCCAC-1	10381	3524			ACCAACAGTGCGTCGT-1	5443	2039
ATCACGATCCGTCAAA-1	751	267			AGGGAGTAGCAATCTC-1	13320	3389			AGCGATTCAACTCGAT-1	14497	4238			ACCAACATCCATTCAT-1	5901	1775
ATCATCTAGAGGGCTT-1	24255	4656			AGGGAGTGTCATACTG-1	3515	1387			AGCGATTTCGGCTGTG-1	8648	2765			ACCAACATCTTACGGA-1	14655	3813
ATCATCTCACCAGCAC-1	1675	779			AGGGAGTTCTTATCTG-1	976	712			AGCGCCAGTTGCCATA-1	20944	4581			ACCACAAAGCCTGCCA-1	13016	3667
ATCATCTGTGAGCGAT-1	10836	2998			AGGGATGAGAATAGGG-1	10002	3001			AGCGCCAGTTTAGAGA-1	10839	3215			ACCACAACAGGACGAT-1	1178	682
ATCATGGAGGCTCATT-1	2351	863			AGGGATGCAATGCCAT-1	10913	2959			AGCGCCATCACATCAG-1	5885	2664			ACCACAAGTGAGCCAA-1	14980	4084
ATCATGGCACCTATCC-1	4236	2232			AGGGATGCACAGCCCA-1	5620	2048			AGCGCTGTCGCAGTCG-1	27556	5762			ACCACAATCGTAATGC-1	18897	4009
ATCATGGGTTCGGCAC-1	7803	2018			AGGGATGCATACTCTT-1	2566	1237			AGCGTATAGTTAACAG-1	17925	4292			ACCATTTAGCACTTTG-1	21141	4525
ATCCACCAGATGTGTA-1	2216	742			AGGGATGCATCGGACC-1	508	353			AGCGTATCAAGGTCTT-1	512	375			ACCATTTGTACCCACG-1	12482	3850
ATCCACCCAGTTCATG-1	10187	3216			AGGGATGTCACGCGGT-1	5924	2333			AGCGTATCAGAGGAAA-1	10451	3278			ACCATTTGTCTCAGGC-1	752	233
ATCCACCCATTAACCG-1	11550	2777			AGGGATGTCCTTAATC-1	5476	2173			AGCGTATCATCCTTCG-1	1826	1111			ACCATTTGTCTTGAAC-1	4832	1602
ATCCACCGTTTGACAC-1	5851	1880			AGGGTGAAGCGTTCCG-1	12485	3109			AGCGTATTCATCTACT-1	30517	5921			ACCATTTTCTAACGGT-1	2033	941
ATCCACCTCATCTGCC-1	5972	2041			AGGGTGAGTACGCACC-1	2013	1013			AGCTACAAGGATGCGT-1	16066	3689			ACCCAAACAATGGGTG-1	17759	4427
ATCCACCTCTCGGACG-1	8848	2245			AGGGTGAGTCCAAGTT-1	764	543			AGCTACATCACCTGTC-1	20675	4955			ACCCAAACAGCAAGAC-1	18159	3588
ATCCGAAAGCCACGTC-1	3640	1282			AGGGTGATCCTTTCGG-1	5518	2032			AGCTCAAAGCAATAAC-1	21289	4371			ACCCAAAGTAGACGGT-1	755	233
ATCCGAAAGGAATTAC-1	8142	2458			AGGTCATAGAAGGGTA-1	897	431			AGCTCAACATCTGCGG-1	14221	3497			ACCCAAATCACTCACC-1	2486	1110
ATCCGAACAGCGTAAG-1	2450	1145			AGGTCATGTCATCCCT-1	12091	3355			AGCTCAAGTCGTGATT-1	15704	3493			ACCCTCAAGGGTATAT-1	15864	3435
ATCCGAAGTAAGTTCC-1	1870	897			AGGTCATTCACCACCT-1	685	465			AGCTCAAGTGAACTAA-1	11267	3160			ACCCTCACACTCTCGT-1	1909	838
ATCCGAAGTTCCACAA-1	2542	912			AGGTCCGAGTAATCCC-1	9306	2682			AGCTCAATCGATTCCC-1	2594	1129			ACCCTCACAGCGAACA-1	3645	1394
ATCGAGTCACCAACCG-1	3082	1364			AGGTCCGCACAGCGTC-1	2394	1057			AGCTTCCCAGGCGTTC-1	12711	3455			ACCCTCATCAAGCCTA-1	26924	5772
ATCGAGTCAGACTCGC-1	9134	2572			AGGTCCGGTAGAAGGA-1	4381	1733			AGCTTCCTCAGACATC-1	7651	2885			ACCCTCATCAGACTGT-1	507	316
ATCGAGTGTAGAGTGC-1	3402	1272			AGGTCCGTCAAGGTAA-1	1796	782			AGCTTCCTCCGAGATT-1	4956	2234			ACCCTCATCGACCAAT-1	17621	4197
ATCGAGTGTTACCAGT-1	11015	3504			AGTAGTCCACCCATGG-1	2301	1176			AGGAAATAGGTAAAGG-1	14943	4136			ACCCTCATCTTCCACG-1	4239	1438
ATCGAGTGTTCCACTC-1	7619	2437			AGTAGTCGTCATACTG-1	3206	1452			AGGAAATGTTACCGTA-1	17432	4034			ACCCTTGAGATGCTGG-1	16330	3580
ATCGAGTTCTATCCCG-1	7701	2136			AGTCTTTAGCAATCTC-1	954	483			AGGAAATTCCGTTTCG-1	23140	4435			ACCCTTGGTGCGTTTA-1	21758	4555
ATCTACTAGGAATTAC-1	19875	4083			AGTCTTTGTGCTGTAT-1	1357	844			AGGAATAAGCAGGCAT-1	22243	4788			ACCCTTGTCAGGCGAA-1	29338	5533
ATCTACTAGTGAAGAG-1	6370	2228			AGTCTTTTCGGTCTAA-1	6272	2346			AGGAATACACATAACC-1	39852	6245			ACCCTTGTCATCACTT-1	31589	5183
ATCTACTGTACCGTAT-1	731	423			AGTGAGGAGGGTCGAT-1	40346	6567			AGGAATAGTCTTCATT-1	13751	3424			ACCCTTGTCGGCCTTT-1	8875	2807
ATCTACTTCACGCATA-1	8169	2204			AGTGAGGAGGTGTGGT-1	7927	2689			AGGAATAGTTGGTACT-1	21108	5386			ACCCTTGTCGTCCTTG-1	2980	1349
ATCTACTTCCACGACG-1	3821	1692			AGTGAGGCAGTTTACG-1	9162	3124			AGGACGAAGCCTCACG-1	24748	4559			ACCCTTGTCGTGTGAT-1	36915	4949
ATCTGCCAGAGCAATT-1	6821	2145			AGTGAGGTCAGAGACG-1	9725	3067			AGGACGACACAGCCTG-1	7578	2691			ACCGTTCAGACCTTTG-1	4658	1494
ATCTGCCAGCCGCCTA-1	9282	2311			AGTGAGGTCCAGTATG-1	2291	1014			AGGACGACACTCATAG-1	10142	3213			ACCGTTCAGAGGTATT-1	139397	9939
ATCTGCCAGTGGGATC-1	10411	2949			AGTGGGAAGGAGTTTA-1	1511	740			AGGACGACATGGGCAA-1	10341	2810			ACCGTTCAGTAACCTC-1	921	663
ATCTGCCGTACCTACA-1	5153	1700			AGTGGGACATAGGATA-1	18652	4226			AGGACTTCACCCTAAA-1	20056	5410			ACCGTTCCAAATGAAC-1	610	353
ATCTGCCGTATAGTAG-1	4502	1704			AGTGGGACATGGTTGT-1	22393	4810			AGGACTTCAGTGGGTA-1	20631	4677			ACCGTTCCAGATACCT-1	22991	5532
ATCTGCCGTCATCGGC-1	7299	2332			AGTGGGACATGTCTCC-1	2947	1569			AGGACTTGTGACACGA-1	10899	3394			ACCGTTCGTACGACTT-1	1301	559
ATGAGGGAGATCTGAA-1	4349	1572			AGTGGGAGTCACAAGG-1	963	474			AGGACTTTCACTGATG-1	24609	5511			ACCGTTCGTCTGTAAC-1	13635	3263
ATGAGGGCACCCTATC-1	6127	2030			AGTGGGAGTCAGAAGC-1	20601	4634			AGGAGGTAGGCTTCCG-1	18459	4731			ACCGTTCGTTTACCTT-1	23059	4297
ATGAGGGCATCAGTAC-1	15916	4212			AGTGGGAGTGAGGGAG-1	11016	2875			AGGAGGTCAAGAATGT-1	11894	3588			ACCGTTCTCAGGGATG-1	1114	299
ATGAGGGGTATGAATG-1	7707	2420			AGTGGGAGTGCCTGGT-1	12257	3368			AGGAGGTTCCACAGCG-1	13049	3473			ACCGTTCTCATGCGGC-1	6536	1705
ATGAGGGGTATGCTTG-1	5672	1925			AGTGGGATCAAGCCTA-1	2260	1173			AGGATAATCATGTCAG-1	6493	2293			ACCTACCAGATTCGAA-1	508	303
ATGAGGGTCTGCTTGC-1	10514	2951			AGTGGGATCCAGAGGA-1	3940	1437			AGGATAATCTGAATGC-1	12280	3473			ACCTACCCACCAGCTG-1	21479	3991
ATGCGATAGAAGCCCA-1	12320	2447			AGTGGGATCCTACAGA-1	8350	2768			AGGATCTCAACAACAA-1	7925	2421			ACCTACCCAGGTCTCG-1	599	386
ATGCGATAGATCTGAA-1	4659	1750			AGTGTCAAGCTACCGC-1	2431	1308			AGGATCTCAATTGCCA-1	619	364			ACCTACCCATGACCCG-1	7812	1861
ATGCGATAGGTGGGTT-1	12773	3342			AGTGTCACACTACAGT-1	9704	2712			AGGATCTCAGAAATCA-1	33208	6095			ACCTACCTCCTTTAGT-1	7226	1610
ATGCGATCAGCAGTTT-1	1196	585			AGTGTCAGTAGCGTCC-1	12128	2746			AGGATCTGTGTTGATC-1	17304	4721			ACCTACCTCTGGTGCG-1	7045	1953
ATGCGATCATGCCTAA-1	8323	2160			AGTGTCAGTGCAGACA-1	4468	1926			AGGCATTGTAGGAAAG-1	7905	3350			ACCTGAAAGACTTCAC-1	18642	3555
ATGCGATGTCATCGGC-1	6583	2002			AGTGTCATCGGGAGTA-1	1222	538			AGGCATTGTCAAAGTA-1	5346	1468			ACCTGAAAGCCAAGGT-1	7615	1976
ATGCGATGTCCATCCT-1	2299	1089			AGTGTCATCGTTTATC-1	5684	2099			AGGCTGCAGGTCCGAA-1	10238	3464			ACCTGAAAGGCCACTC-1	9559	2448
ATGCGATTCGGTCCGA-1	2357	828			AGTTGGTCAAAGTGCG-1	8676	2317			AGGCTGCCACATATCG-1	25507	5579			ACCTGAAAGGGAGGGT-1	36839	6187
ATGGGAGCAGTCACTA-1	6267	1776			AGTTGGTCAGCCAATT-1	24447	4911			AGGCTGCTCTGACCCT-1	3477	1369			ACCTGAACACATGAAA-1	1417	404
ATGGGAGGTAAGCACG-1	15947	3587			AGTTGGTCATACAGCT-1	1590	817			AGGGAGTAGCTGCCAC-1	15089	3752			ACCTGAACATTCGGGC-1	9968	3231
ATGGGAGTCCTAGAAC-1	2277	1225			AGTTGGTCATGTCTCC-1	3974	1612			AGGGAGTGTGGCAACA-1	31370	5443			ACCTGAATCCGCACTT-1	956	615
ATGGGAGTCCTGTACC-1	27402	4752			AGTTGGTTCAGGATCT-1	13700	3829			AGGGCCTCAAAGGCTG-1	836	176			ACCTGAATCGCTCTCA-1	11272	3452
ATGGGAGTCGATCCCT-1	6258	1907			ATAACGCAGGAGTAGA-1	1024	538			AGGGCCTTCAGACCCG-1	16887	4348			ACCTGTCAGAGTAACT-1	27328	4637
ATGTGTGAGACTACAA-1	7226	1855			ATAACGCAGTAATCCC-1	3878	1543			AGGGCTCAGCAGTCTT-1	16330	4247			ACCTGTCCAATTTCCT-1	9900	2840
ATGTGTGAGTGATCGG-1	2709	1146			ATAACGCAGTCATCCA-1	8739	2921			AGGGCTCAGTGAGGTC-1	2329	1171			ACCTGTCGTCGTATTG-1	2002	931
ATGTGTGAGTTAGGTA-1	7447	2095			ATAACGCAGTGAACGC-1	2925	1226			AGGGCTCCACCGTGAC-1	10876	3552			ACCTGTCGTGAGATCG-1	12780	2957
ATGTGTGCAAACCTAC-1	5012	1427			ATAACGCCACGGCCAT-1	9562	2438			AGGGCTCCACTCGATA-1	17788	4418			ACCTGTCTCAATCGGT-1	16838	3002
ATGTGTGCAGCTTCGG-1	3340	1273			ATAACGCCATGCCACG-1	6952	2160			AGGGTCCCAAATGCGG-1	8824	2678			ACCTGTCTCACCGCTT-1	18242	4044
ATGTGTGGTGACTACT-1	6817	1832			ATAACGCCATTCTTAC-1	8531	2342			AGGGTCCGTCTCGGGT-1	16147	3489			ACCTGTCTCAGCCTTC-1	22085	4027
ATGTGTGTCCAAATGC-1	4339	1938			ATAACGCGTGCCTGCA-1	5977	2325			AGGGTCCTCTGGTGCG-1	12288	4190			ACGATCAAGAACGTGC-1	20651	3593
ATTACTCAGCTAACTC-1	5528	1977			ATAACGCTCTCTAGGA-1	13796	3504			AGGGTTTCATTCTCCG-1	6143	2279			ACGATCAAGCGATGGT-1	10857	2525
ATTACTCCATTTCACT-1	2402	950			ATAAGAGAGTAACCCT-1	8691	2919			AGGGTTTTCAGCAATC-1	12751	4096			ACGATCAAGGGAGTTC-1	18015	3137
ATTACTCGTGGCTCCA-1	6903	2330			ATAAGAGCAAGTACCT-1	2403	1293			AGGGTTTTCCTATGGA-1	25909	5285			ACGATCAAGTAACCTC-1	8252	1989
ATTATCCAGCTGAACG-1	3756	1427			ATAAGAGCACGGTAGA-1	1664	878			AGGGTTTTCCTCGATC-1	14336	3884			ACGATCACACATCATG-1	649	377
ATTATCCCAAGTACCT-1	2770	954			ATAAGAGCATTCCTCG-1	8051	2527			AGGGTTTTCGTGACTA-1	29974	5543			ACGATCAGTAACAGGC-1	6492	2313
ATTATCCCACGTCTCT-1	976	414			ATAAGAGGTAAGTGTA-1	8240	2333			AGGTAGGAGCAACTCT-1	12338	3150			ACGATCAGTCCGTTTC-1	701	397
ATTATCCCACTAGTAC-1	885	363			ATAAGAGTCGTTTATC-1	13289	3260			AGGTAGGCACTGTGTA-1	12780	3250			ACGATCAGTGCTTATG-1	9254	2594
ATTATCCGTACGCACC-1	783	482			ATAGACCAGCTATGCT-1	10161	2660			AGGTAGGCAGGATCTT-1	14537	4217			ACGATCATCACAGAGG-1	16095	3705
ATTATCCGTGCAACGA-1	5438	1563			ATAGACCAGGCTCAGA-1	5750	2172			AGGTAGGCAGGCGATA-1	3164	1162			ACGATCATCAGACTGT-1	13643	3363
ATTCTACTCCTTGCCA-1	2348	1094			ATAGACCGTTTGTTTC-1	11784	2930			AGGTAGGCATCGTCCT-1	13996	3686			ACGATGTAGACGAGCT-1	20391	4559
ATTCTACTCGAGCCCA-1	8523	2481			ATCACGAAGCCCAGCT-1	562	370			AGGTAGGGTCCGGCAT-1	29422	5867			ACGATGTAGAGTACCG-1	17886	3771
ATTGGACCATTTCACT-1	3724	1589			ATCACGAGTATCTGCA-1	4631	1816			AGGTCATTCAGGACAG-1	7233	2490			ACGATGTGTGAATATG-1	7074	2302
ATTGGACGTGTGAAAT-1	4800	1720			ATCACGAGTGGGTCAA-1	9999	2938			AGGTCATTCGCGTTTC-1	18132	3974			ACGATGTTCTGCGGCA-1	16292	3749
ATTGGACGTTATGCGT-1	7280	2009			ATCACGATCGCCATAA-1	9448	2694			AGGTCATTCTCAGAAC-1	22009	4897			ACGCACGAGATTAGAC-1	1801	905
ATTGGACTCACCCGAG-1	6096	2147			ATCATCTAGTTAACGA-1	27952	5631			AGGTCTAAGTATGGCG-1	517	433			ACGCACGCAATAGTCC-1	13119	3682
ATTGGACTCGCACTCT-1	3001	964			ATCATCTGTGTTGAGG-1	18056	4351			AGGTCTATCAGCTGAT-1	12252	3366			ACGCACGCACAAATAG-1	1217	555
ATTGGTGCACAGGAGT-1	4305	1704			ATCATCTGTTCGGGCT-1	6055	2518			AGGTCTATCCATCTGC-1	9244	2810			ACGCACGCATCCGAAT-1	9730	2500
ATTTCTGAGCCAGGAT-1	10118	2468			ATCATCTTCATGTGGT-1	2646	1493			AGGTGTTAGAGATCGC-1	19870	4540			ACGCACGGTCCACTTC-1	16968	4171
ATTTCTGAGGGTTCCC-1	1031	323			ATCATGGCACTTAACG-1	8466	2712			AGGTGTTAGCAGCACA-1	5629	1960			ACGCACGGTCCAGTTA-1	2358	908
ATTTCTGAGTGTCTCA-1	6309	2127			ATCATGGGTCTAGAGG-1	4673	1814			AGGTGTTGTACAGTCT-1	8615	2624			ACGCACGTCCTCCACA-1	5866	1944
ATTTCTGTCTATCCTA-1	2971	1288			ATCCACCCAAACTGTC-1	931	433			AGGTTGTAGGCGTTAG-1	11011	3274			ACGCACGTCTGGCCAG-1	849	608
CAACCAAAGATACACA-1	4793	1775			ATCCACCGTCAGAAGC-1	10676	3565			AGGTTGTAGTCGAAAT-1	2984	1428			ACGCACGTCTTTCTAG-1	13849	3697
CAACCAACACTTCGAA-1	11637	3218			ATCCACCTCAACGGGA-1	1894	1001			AGGTTGTCAGCTGAAG-1	7057	2773			ACGGAAGAGACCGTTT-1	14305	3945
CAACCAACAGCGTAAG-1	4696	1731			ATCCGAAAGAGCAATT-1	8993	3094			AGGTTGTGTGGGTATG-1	27561	5436			ACGGAAGCAAATGGAT-1	17650	3755
CAACCAATCAATAAGG-1	2237	747			ATCCGAACAACACGCC-1	14809	3714			AGTAACCCAATGAACA-1	11802	3821			ACGGAAGCAGCTGAGA-1	1996	840
CAACCAATCACTCTTA-1	6137	1680			ATCCGAACAATAACGA-1	8106	2746			AGTAACCCACTCAAGT-1	25237	5061			ACGGAAGGTAGGAGTC-1	16519	3600
CAACCAATCTAAGCCA-1	5121	1513			ATCCGAACACAACGTT-1	756	464			AGTAACCCAGGGATAC-1	17583	4024			ACGGAAGGTGTACGCC-1	934	548
CAACCTCAGCGTTCCG-1	8393	2621			ATCCGAAGTCCGAATT-1	2423	1118			AGTAACCGTGTTCAGT-1	9245	3378			ACGGAAGGTTCTATCT-1	1828	845
CAACCTCCAATGGACG-1	13747	2969			ATCCGAATCGTTTATC-1	5565	2260			AGTAACCTCAGGGATG-1	4693	1837			ACGGAAGTCTCTGAGA-1	6813	2734
CAACCTCGTCAACTGT-1	6155	2501			ATCGAGTCATTCGACA-1	9965	3265			AGTACCACATGTGGTT-1	37774	6348			ACGGGTCAGAACAAGG-1	1402	714
CAACCTCTCACCGTAA-1	6318	2158			ATCGAGTGTAGAGCTG-1	15595	3538			AGTACTGAGCGAGTAC-1	15916	3702			ACGGGTCAGACTACGG-1	16271	3440
CAACCTCTCGCCATAA-1	1266	737			ATCGAGTGTGAGTATA-1	21976	5100			AGTACTGAGCTTAAGA-1	10854	2953			ACGGGTCGTACCTAAC-1	2766	650
CAACTAGAGTTCGATC-1	1189	634			ATCGAGTTCTTGTACT-1	7313	2418			AGTACTGCAGACACCC-1	2380	1129			ACGGGTCGTGATACCT-1	2901	1443
CAACTAGCACGGCCAT-1	566	219			ATCTACTAGTTTAGGA-1	7942	2698			AGTAGCTAGGATTTGA-1	13515	3514			ACGGGTCTCGTCCTCA-1	14572	3161
CAACTAGCAGTCAGCC-1	5936	1947			ATCTACTCACTTAACG-1	1645	784			AGTAGCTAGGTCTGGA-1	14678	3414			ACGGGTCTCTCGTTTA-1	718	281
CAACTAGCATGGGAAC-1	6804	1913			ATCTACTGTCAGGACA-1	2122	921			AGTAGCTGTGTCCTAA-1	13906	3420			ACGGGTCTCTTACGGA-1	1459	797
CAAGAAACAATCTGCA-1	5595	1649			ATCTGCCCAAGCCCAC-1	13925	3695			AGTAGTCAGAAACTAC-1	27692	5443			ACGGTCGAGTAAAGCT-1	7159	2154
CAAGATCAGCCCTAAT-1	4632	1859			ATCTGCCTCTGGCGTG-1	41507	6243			AGTAGTCAGGTAACTA-1	32151	4763			ACGGTCGAGTGTAGTA-1	1096	670
CAAGATCAGCGCCTCA-1	1262	632			ATGAGGGAGTGAACAT-1	12123	3271			AGTAGTCGTTTCGATG-1	5722	2353			ACGGTCGAGTTACGGG-1	5411	1667
CAAGATCAGGAGCGTT-1	3150	1405			ATGAGGGCAAAGAATC-1	9357	2712			AGTCAACAGAGGTGCT-1	14868	3488			ACGGTCGGTAGTGTGG-1	11071	3576
CAAGATCGTTTGGGCC-1	7967	2285			ATGAGGGCAACACGCC-1	1664	1017			AGTCAACAGCAACAGC-1	27381	5785			ACGGTCGTCATGCATG-1	4993	1413
CAAGATCTCCATTCTA-1	7614	2204			ATGAGGGCACCGCTAG-1	17044	4096			AGTCAACTCACTGTTT-1	16018	3915			ACGGTCGTCGTGGGAA-1	10343	2521
CAAGGCCGTGACGCCT-1	8991	2594			ATGAGGGCATGCAACT-1	2029	890			AGTCACACAAGATGTA-1	14098	3724			ACGGTTAAGATCCCAT-1	29666	5418
CAAGGCCTCATAGCAC-1	3988	1438			ATGAGGGGTGACGGTA-1	2177	1056			AGTCACACACGGTGTC-1	13854	3717			ACGGTTACACGCCAGT-1	13592	3080
CAAGTTGCACCAGCAC-1	6446	2353			ATGAGGGGTGAGGGTT-1	11574	2836			AGTCACAGTATCTCGA-1	12557	3519			ACGGTTAGTGTGCCTG-1	1819	849
CAAGTTGGTCACTTCC-1	2102	1017			ATGCGATAGCACCGTC-1	10491	3317			AGTCACAGTCTGTGAT-1	15242	3993			ACGGTTAGTTAGAGTA-1	10437	2889
CAAGTTGGTTCCCTTG-1	8179	2612			ATGCGATCAGACACTT-1	7197	2254			AGTCACAGTGTTAAAG-1	22852	5471			ACGGTTATCAAGCTTG-1	16522	3823
CAAGTTGTCAACGAAA-1	845	455			ATGCGATCATACGCTA-1	614	404			AGTCACATCCGCAACG-1	5368	2222			ACGGTTATCGGACAAG-1	17756	4590
CAAGTTGTCATACGGT-1	12305	2996			ATGCGATTCGCAGGCT-1	1791	985			AGTCACATCGGAACTT-1	15888	3672			ACGTAACAGCAGTACG-1	2189	889
CACAAACAGGCTAGAC-1	5371	1935			ATGGGAGAGTCCAGGA-1	1272	631			AGTCATGGTTCCAAAC-1	16227	4310			ACGTAACAGGTTGACG-1	847	447
CACAAACCAGCCTTTC-1	2385	906			ATGGGAGAGTCCTCCT-1	28860	5263			AGTCTCCAGCAGAAAG-1	21885	5235			ACGTAACAGTAGGCCA-1	1068	544
CACAAACGTAATCACC-1	2347	969			ATGTGTGAGACCTTTG-1	2781	1217			AGTCTCCCATCATGAC-1	17165	3852			ACGTAACCAAGAGATT-1	16023	3217
CACAAACGTCAAACTC-1	3194	1199			ATGTGTGAGACTGGGT-1	18786	4258			AGTCTCCGTGCCCACA-1	17312	4501			ACGTAACCAGTAGTTC-1	7216	2434
CACAAACGTTCATGGT-1	6238	1828			ATGTGTGCAGCTTAAC-1	1127	613			AGTGACTAGTTGGCTT-1	19117	3837			ACGTAACGTTCGTAAC-1	9860	2960
CACAAACTCTGTCCGT-1	1392	521			ATGTGTGCATAGGATA-1	4991	1864			AGTGACTCACAGACGA-1	21139	4667			ACGTAACTCCTTATCA-1	17866	3673
CACACAACACTACAGT-1	5552	1769			ATGTGTGCATGCCTAA-1	1455	882			AGTGACTGTCTCGGGT-1	16004	3943			ACGTAACTCGTGCGAC-1	759	291
CACACAACAGTTAACC-1	1542	504			ATGTGTGGTAGGCTGA-1	7226	2765			AGTGACTGTTATGACC-1	11214	3146			ACGTAACTCGTTGTTT-1	2333	888
CACACAACATTTGCTT-1	7534	2231			ATGTGTGGTCTGATCA-1	1507	842			AGTGACTGTTGCAAGG-1	2328	1246			ACGTACAAGATGCGAC-1	518	295
CACACAATCAGAAATG-1	3850	1808			ATGTGTGTCCCGACTT-1	8352	2574			AGTGATCCAGCATACT-1	8751	2250			ACGTACAAGTCATCCA-1	21089	4304
CACACCTGTCCTGCTT-1	5682	2017			ATGTGTGTCCGCAAGC-1	13165	3612			AGTGATCCATAGGCGA-1	20397	4721			ACGTACACAAGAGAGA-1	12620	2664
CACACCTGTCTTGATG-1	1491	684			ATTACTCAGACTGTAA-1	11012	3025			AGTGATCGTAAGTTGA-1	12246	3517			ACGTACACATCCGCGA-1	605	384
CACACCTGTGTAATGA-1	8299	2620			ATTACTCAGAGTACCG-1	8671	2533			AGTGATCGTACATACC-1	18328	4135			ACGTACAGTACTGGGA-1	1292	385
CACACCTTCATGTCTT-1	1894	895			ATTACTCAGATGAGAG-1	2710	1280			AGTGATCGTCGTACTA-1	6407	2304			ACGTACAGTGTCATCA-1	1045	534
CACACTCAGATAGGAG-1	2826	1520			ATTACTCAGCCAACAG-1	6329	2162			AGTGCCGAGTGCAAAT-1	11621	2908			ACGTACATCCCATGGG-1	537	313
CACACTCAGGGCTTCC-1	1042	551			ATTACTCCAGCATGAG-1	8286	2516			AGTGCCGCAAATGGAT-1	8371	2440			ACGTACATCGACGAGA-1	4655	1747
CACACTCCACGCCAGT-1	5526	1911			ATTACTCCAGGATTGG-1	6105	2237			AGTGCCGCACTTCTCG-1	16842	3875			ACGTACATCGCGAAGA-1	997	554
CACACTCCAGCCACCA-1	8964	2650			ATTACTCGTACCAGTT-1	9949	2843			AGTGCCGTCGCCTATC-1	5820	2349			ACGTACATCTTCCGTG-1	18096	3940
CACACTCCAGCTGTAT-1	9541	2852			ATTACTCTCTCTAGGA-1	7061	2230			AGTGTTGAGCCTGTGC-1	19222	4319			ACGTAGTAGATTCGAA-1	652	481
CACACTCTCCCTCAGT-1	3791	1519			ATTATCCAGAGGACGG-1	6010	2224			AGTGTTGAGCGAAACC-1	11183	3198			ACGTAGTGTCTGCGCA-1	659	226
CACACTCTCTCTAAGG-1	8041	2139			ATTATCCAGGGTGTGT-1	6601	2075			AGTGTTGAGGATTCCT-1	25659	4743			ACGTAGTGTTCGGGTC-1	9642	3021
CACAGGCAGTACTTGC-1	4738	1685			ATTATCCCATATACCG-1	4657	1393			AGTGTTGAGGCGTTAG-1	3952	1604			ACGTAGTTCCTAGCGG-1	740	450
CACAGGCCAAGTTAAG-1	4343	1431			ATTATCCTCAGTTAGC-1	23025	5202			AGTGTTGTCAAGAAAC-1	5323	2494			ACGTAGTTCTCCCATG-1	714	419
CACAGGCCATTACGAC-1	9220	2253			ATTATCCTCATGTAGC-1	10200	3492			AGTTAGCAGAACCCGA-1	7977	2872			ACGTCCTAGAACTGAT-1	1046	595
CACAGGCTCCCGACTT-1	18875	4392			ATTATCCTCGCTAGCG-1	6305	2381			AGTTAGCAGATGAACT-1	7344	2715			ACGTCCTAGACATATG-1	4259	1489
CACAGGCTCGCAGGCT-1	4632	1803			ATTATCCTCGGTGTTA-1	1501	787			AGTTAGCAGTCTGCAT-1	823	542			ACGTCCTAGGACGGAG-1	20698	4653
CACAGTACAAGTTGTC-1	8367	2497			ATTATCCTCTACTATC-1	4071	1912			AGTTAGCCATCCTGTC-1	7396	2443			ACGTCCTCACGTTCGG-1	32284	5857
CACAGTAGTCCTAGCG-1	4931	1584			ATTATCCTCTCACATT-1	2164	1033			AGTTAGCGTAACTAAG-1	7532	2702			ACGTCCTGTCCCTGTT-1	19697	4234
CACAGTAGTCTGCAAT-1	6189	1901			ATTCTACAGAGCTTCT-1	13327	3457			AGTTAGCGTGGGTCAA-1	20018	4306			ACGTCCTGTGGAATGC-1	14637	3259
CACAGTATCTACGAGT-1	7233	2351			ATTCTACCATCGATTG-1	20610	4846			AGTTAGCTCAGCTTCC-1	7830	3090			ACGTTCCAGATGAAGG-1	15429	3352
CACATAGAGAGCTATA-1	3215	461			ATTCTACGTACTTCTT-1	118875	8997			AGTTCCCAGTTAGAAC-1	860	538			ACGTTCCCATCCGGTG-1	1247	563
CACATAGAGATACACA-1	4098	1468			ATTCTACGTTACTGAC-1	1405	737			AGTTCCCTCATTGCTT-1	4119	2152			ACGTTCCGTGGTAATA-1	70485	8334
CACATAGCAGACAAGC-1	12097	2951			ATTCTACTCGACGGAA-1	6351	2381			AGTTCGATCGGTCGGT-1	15239	4120			ACGTTCCTCGAAGGAC-1	16953	4270
CACATAGGTCGAAAGC-1	8169	2454			ATTCTACTCGCGTTTC-1	24449	5093			ATACCGAAGAGATTCA-1	3626	1655			ACGTTCCTCGACATCA-1	15992	3506
CACATAGGTGCAGGTA-1	8624	2135			ATTGGACAGCGTCAAG-1	3221	1280			ATACCGAGTCGACTGC-1	21179	4255			ACGTTCCTCGGAGTAG-1	17304	3539
CACATAGGTGCAGTAG-1	8652	2098			ATTGGACAGTGTGGCA-1	6181	2421			ATACCGAGTTGCCGCA-1	12901	4001			ACTACGAAGCACTAGG-1	11663	3592
CACATTTAGAAGGTTT-1	9900	2730			ATTGGACCACAAGCCC-1	4224	1776			ATACCGATCCATTTGT-1	3631	2143			ACTACGACAGGTAGTG-1	11102	2998
CACATTTCACATCCAA-1	7499	2086			ATTGGACCATGCCACG-1	1801	830			ATACCTTAGCATCCCG-1	15828	4625			ACTACGATCTATGCCC-1	21193	4046
CACATTTCATGGAATA-1	6582	1838			ATTGGACGTAATCACC-1	5836	2345			ATACCTTAGGACCCAA-1	21011	5214			ACTATCTCAAGAGATT-1	5690	1572
CACATTTTCTAACCGA-1	8902	2587			ATTGGACGTTAAGAAC-1	11833	3156			ATACCTTCACCAGACC-1	17793	4064			ACTATCTGTCGATTAC-1	1254	813
CACCACTAGAAGGTGA-1	12924	2708			ATTGGACTCTACTTAC-1	865	413			ATACCTTCAGCAGTTT-1	15136	3854			ACTATCTGTGTCCCTT-1	629	346
CACCACTAGAGACGAA-1	16427	2842			ATTGGACTCTAGCACA-1	889	615			ATACCTTCATCTAACG-1	17527	4145			ACTATCTTCTCAACGA-1	783	248
CACCACTAGCAACGGT-1	7085	1925			ATTGGTGAGCGAAGGG-1	5526	2330			ATACCTTGTATGAAAC-1	19171	4099			ACTATGGAGACGTCCC-1	11565	2959
CACCACTGTGGCGAAT-1	4667	1875			ATTGGTGCAAGGTTTC-1	3371	1176			ATACCTTTCGGAAACG-1	7159	2824			ACTATGGAGTCATCGT-1	14824	2883
CACCACTTCTGTACGA-1	3324	1302			ATTGGTGCAGTGAGTG-1	4180	1522			ATACTTCAGCTTCTAG-1	19461	4486			ACTATGGCAAATGAGT-1	22972	4780
CACCAGGAGATGTGTA-1	9356	2711			ATTGGTGGTAGGCATG-1	4930	2003			ATACTTCTCTTCTAAC-1	5600	2078			ACTATTCAGCCGGAAT-1	1360	587
CACCAGGGTGGTCTCG-1	2065	957			ATTGGTGGTATCAGTC-1	19066	4341			ATAGACCTCCGTGGCA-1	27809	5825			ACTATTCAGGCTCTAT-1	21504	3533
CACCAGGTCCAATGGT-1	3154	1257			ATTGGTGTCAACCATG-1	12081	3469			ATAGACCTCTAGGCAT-1	31128	5602			ACTATTCCACTAACGT-1	28055	4928
CACCAGGTCTTGGGTA-1	10609	2875			ATTGGTGTCCACGACG-1	9605	2719			ATAGACCTCTGACCCT-1	31072	5557			ACTATTCCATCATCCC-1	16490	3410
CACCTTGAGTGAACAT-1	12595	3319			ATTGGTGTCTGCCAGG-1	3023	1312			ATAGAGAAGATCACCT-1	11795	3216			ACTATTCGTAACGCGA-1	3774	998
CACCTTGAGTTGTAGA-1	4714	1503			ATTTCTGAGAAACGCC-1	6319	2124			ATAGAGATCAGATTGC-1	926	278			ACTATTCGTCACTAGT-1	8814	3033
CACCTTGCAAAGTCAA-1	7314	1988			ATTTCTGAGAGCTGGT-1	1716	848			ATAGAGATCATCTACT-1	12306	3887			ACTATTCGTTCCTAGA-1	13155	2972
CACCTTGGTACTCTCC-1	3742	1598			ATTTCTGGTCCAGTAT-1	12083	3149			ATAGAGATCGCACGGT-1	7026	2671			ACTATTCTCGGAGATG-1	10289	3269
CACCTTGGTCTCCCTA-1	6110	1700			ATTTCTGGTGCTGTAT-1	23476	5108			ATAGAGATCGGTCGAC-1	10852	3023			ACTCCCAAGCCTGTCG-1	14389	3392
CACCTTGGTGTAAGTA-1	7364	2127			ATTTCTGTCACTTCAT-1	24712	4756			ATAGGCTCAGGCGTTC-1	5077	1980			ACTCCCAAGGATTTAG-1	4724	1636
CACCTTGTCGGCGCTA-1	689	393			CAACCAATCCAGGGCT-1	14673	3809			ATAGGCTGTAGGTTTC-1	1272	620			ACTCCCAAGGTTGCCC-1	35130	6125
CACTCCAAGTGTACTC-1	14010	3309			CAACCTCAGTGTGGCA-1	9242	2663			ATAGGCTGTCACCGCA-1	16600	3927			ACTCCCAAGTTCCGGC-1	34426	5979
CACTCCAAGTTGTAGA-1	8731	2386			CAACCTCCAGTCGTGC-1	15879	3620			ATAGGCTTCTACTCAT-1	10921	3091			ACTCCCACAACTCCCT-1	506	351
CACTCCATCAGAGACG-1	10210	2861			CAACCTCCATCCGCGA-1	1538	886			ATATCCTAGCACTCTA-1	55123	7269			ACTCCCACAGGAACCA-1	24896	4921
CACTCCATCGCTAGCG-1	582	254			CAACCTCGTGACCAAG-1	2437	1076			ATATCCTGTCGCTTGG-1	15953	3914			ACTCCCAGTGCTGTCG-1	547	336
CAGAATCAGCTAACAA-1	3847	1359			CAACTAGAGAACTGTA-1	7404	2307			ATATCCTTCTGTGCAA-1	22252	4570			ACTCCCATCGTCTCAC-1	20602	3873
CAGAATCCAATTGCTG-1	2330	831			CAACTAGAGAGTACCG-1	1435	681			ATCACAGAGGTCATAA-1	25506	5369			ACTCCCATCTTGAACG-1	29697	4535
CAGAATCCATTCTCAT-1	4037	1372			CAACTAGAGTATTGGA-1	3230	1601			ATCACAGCAACCCTCT-1	14115	4140			ACTCTCGTCCAAGCCG-1	17780	3748
CAGAATCTCCAAGTAC-1	5637	1793			CAACTAGAGTGTTAGA-1	2533	1347			ATCACAGGTAGTCTTG-1	14069	3438			ACTCTCGTCGAGAGAC-1	3133	1121
CAGAATCTCCATGAAC-1	996	398			CAACTAGCAAGCTGGA-1	1176	722			ATCACAGGTGATTGGG-1	7898	2945			ACTGATGAGATGACAT-1	9285	2420
CAGAATCTCGCGTAGC-1	9122	2503			CAACTAGCACCACGTG-1	2232	1084			ATCACAGGTGGACCTC-1	18652	4294			ACTGATGAGCAGTAAT-1	8333	2541
CAGAGAGAGATAGTCA-1	2502	944			CAACTAGCACGGCTAC-1	19169	4431			ATCACGAAGAGAGCAA-1	17238	4604			ACTGATGCACCTCAGG-1	22182	5348
CAGAGAGGTAGCGTGA-1	1149	755			CAACTAGTCATCTGTT-1	2338	1204			ATCACGAAGGGATCAC-1	551	394			ACTGATGGTATCTTCT-1	18978	4093
CAGAGAGGTCTAGTCA-1	14022	3505			CAACTAGTCGCCAAAT-1	26955	5633			ATCACGAGTATCACCA-1	22869	4894			ACTGATGGTCGAAACG-1	12345	2711
CAGAGAGGTGCATCTA-1	9080	2573			CAAGAAAAGCTAACAA-1	8729	2692			ATCACGATCGAACTCA-1	27077	5011			ACTGATGGTTTGCAGT-1	1411	745
CAGAGAGTCTCGAGTA-1	2332	1303			CAAGAAAAGTCAAGCG-1	5469	1718			ATCACTTCAATTGTGC-1	11099	3354			ACTGATGTCCACGTAA-1	612	286
CAGATCAAGTGGTAGC-1	6525	1751			CAAGAAAGTTCGTGAT-1	8486	2481			ATCACTTTCGTTGTGA-1	4986	2358			ACTGATGTCCCGAAAT-1	69289	8013
CAGATCACAGACAGGT-1	4139	1272			CAAGAAAGTTCTGTTT-1	7449	2218			ATCATTCAGAAACCAT-1	3402	1489			ACTGATGTCCTTCTAA-1	1986	1268
CAGATCACATCTGGTA-1	11778	2909			CAAGAAATCCGCATCT-1	6499	2252			ATCATTCAGAGGACTC-1	14436	4170			ACTGATGTCTACACTT-1	1058	472
CAGATCAGTTAAGACA-1	3344	1407			CAAGAAATCGTTTAGG-1	11472	2890			ATCATTCCAACGAGGT-1	4503	1635			ACTGATGTCTTACACT-1	11982	2960
CAGATCATCGTACCGG-1	6809	2064			CAAGATCAGGCAAAGA-1	11891	3189			ATCATTCCACCAGACC-1	8582	2850			ACTGCAAAGGGCTAAC-1	801	309
CAGCAGCAGACTTTCG-1	846	408			CAAGATCCAACTGCTA-1	2478	1143			ATCATTCCAGGTTCGC-1	5025	2151			ACTGCAAAGGTTGTTC-1	1114	644
CAGCAGCAGGGTATCG-1	4719	1428			CAAGATCCACAGAGGT-1	3438	1745			ATCATTCGTGCACAAG-1	2441	1237			ACTGCAAGTACGCTTA-1	20482	3688
CAGCAGCCACCAGATT-1	4371	1608			CAAGATCGTATGCTTG-1	7707	2524			ATCATTCTCACTGTTT-1	22401	4948			ACTGCAAGTCACCTTC-1	15213	3278
CAGCAGCCACTAGTAC-1	8756	2541			CAAGATCGTGTAACGG-1	18095	3963			ATCCACCAGGCTATCT-1	17064	4511			ACTGCAAGTCCAGAAG-1	769	485
CAGCATAAGTATGACA-1	8384	2373			CAAGATCTCTACCAGA-1	2071	981			ATCCATTCAATCACGT-1	23782	5042			ACTGCAAGTTGGGACA-1	18405	3474
CAGCATACATAGGATA-1	1210	549			CAAGGCCAGACTTGAA-1	64045	7638			ATCCATTCACAACGCC-1	2901	1498			ACTGCAATCAAGAATG-1	15801	3231
CAGCATATCTTGACGA-1	9481	2422			CAAGGCCCATCGGGTC-1	5881	2407			ATCCATTCAGATCATC-1	8768	3242			ACTGCAATCCCTGGTT-1	17824	4577
CAGCCGAAGGGAGTAA-1	4521	1745			CAAGGCCGTCAAAGCG-1	7756	2737			ATCCATTTCGTGGGAA-1	6292	1672			ACTGTCCAGCACCGAA-1	5407	2625
CAGCCGAAGTTCCACA-1	15153	3338			CAAGGCCGTCCGAACC-1	7972	2663			ATCCATTTCTTTGCAT-1	10334	3582			ACTGTCCAGTGGAAGA-1	16424	3003
CAGCCGATCAGCGACC-1	2971	1221			CAAGGCCTCACCAGGC-1	1945	994			ATCCCTGCACTGCTTC-1	16587	4243			ACTGTCCCAACATCGT-1	1947	894
CAGCGACAGGAGTACC-1	5800	1970			CAAGGCCTCCTAAGTG-1	2339	932			ATCCCTGGTAACTGCT-1	1409	879			ACTGTCCCAGCGGTTC-1	25890	4789
CAGCGACAGTACGTAA-1	2558	900			CAAGGCCTCTATGTGG-1	4415	1703			ATCCCTGTCGACGACC-1	1004	636			ACTGTCCCAGGTGAGT-1	11445	2646
CAGCGACGTGGCTCCA-1	4490	1454			CAAGTTGAGTTATCGC-1	9497	2553			ATCCCTGTCTAAGGAA-1	7465	2793			ACTGTCCCATCGATGT-1	14014	3063
CAGCTAAAGAAGGCCT-1	15033	2861			CAAGTTGCAATCTGCA-1	7748	2326			ATCCCTGTCTGTCGCT-1	17575	4054			ACTGTCCCATGACTAC-1	533	354
CAGCTAAAGGTGCTTT-1	3989	1431			CAAGTTGCACCGATAT-1	3232	1652			ATCCGTCCAGCCTTCT-1	13028	3774			ACTGTCCGTACTAAGA-1	16062	3256
CAGCTAACAATGGATA-1	8009	2049			CAAGTTGGTTGAGTTC-1	11340	2726			ATCCGTCTCATGCCGG-1	9395	3228			ACTGTCCGTGGATCGA-1	4276	1591
CAGCTAAGTTATCACG-1	8965	2395			CAAGTTGTCAGGTTCA-1	16945	4293			ATCCGTCTCGCTCTCA-1	14071	4111			ACTGTCCTCTTCTTCC-1	2419	985
CAGCTGGAGAGCTGGT-1	3944	1388			CAAGTTGTCATGTCCC-1	2638	1124			ATCGATGCACCATTCC-1	7118	2738			ACTGTGACAGTAGATA-1	3615	834
CAGCTGGAGGTTCCTA-1	5264	1826			CAAGTTGTCGTCCAGG-1	14806	3950			ATCGATGTCGGCTGAC-1	17976	4350			ACTGTGACATCATTTC-1	13538	3289
CAGCTGGAGTATTGGA-1	14119	3444			CAAGTTGTCTGGGCCA-1	1237	636			ATCGCCTAGGGTGAAA-1	9430	3194			ACTGTGAGTAAGAACT-1	530	314
CAGCTGGGTAAGTTCC-1	2681	1167			CACAAACAGATGTGTA-1	3535	1430			ATCGCCTAGTCCCAAT-1	24546	5185			ACTGTGAGTACTTCCC-1	592	267
CAGCTGGTCAATCACG-1	4821	1483			CACAAACAGGCGACAT-1	7268	2172			ATCGCCTCATCTCGTC-1	804	497			ACTGTGAGTTCTAAGC-1	12038	3581
CAGGTGCAGGATGCGT-1	5216	1755			CACAAACAGGTGTGGT-1	10472	3072			ATCGCCTGTACTCCGG-1	4471	1500			ACTTAGGAGCGTCAAG-1	5092	2047
CAGGTGCCAAAGAATC-1	3204	1093			CACAAACGTGGGTCAA-1	5733	2054			ATCGCCTTCGTTATCT-1	5631	88			ACTTAGGCAGTGCGCT-1	16108	3144
CAGGTGCGTACTCTCC-1	14566	3620			CACAAACTCCACGTGG-1	2201	1166			ATCGGCGAGCGCCGTT-1	3906	1688			ACTTAGGGTTGGGATG-1	1765	894
CAGGTGCGTCAGAGGT-1	7645	2041			CACAAACTCGGCATCG-1	1915	770			ATCGGCGAGGTGTGAC-1	5325	1420			ACTTAGGTCGAACGCC-1	14415	2856
CAGGTGCGTTCGAATC-1	5352	1644			CACACAAAGATTACCC-1	4136	1741			ATCGGCGGTAAGGTCG-1	17989	3578			ACTTAGGTCTATACTC-1	8570	2670
CAGGTGCTCATGCATG-1	9374	2984			CACACAAAGCGAAGGG-1	10177	2992			ATCGGCGTCCGCTGTT-1	7848	2670			ACTTATCAGCGAAACC-1	3887	1534
CAGTAACAGGTGATAT-1	3639	1317			CACACAAAGGGATACC-1	2021	829			ATCGTAGTCGACCATA-1	15717	3934			ACTTATCCACAATCTG-1	997	497
CAGTAACCACGTCAGC-1	9660	2498			CACACAAGTGAGTGAC-1	991	547			ATCGTCCAGATAGCAT-1	9811	3267			ACTTATCGTATGGTTC-1	511	353
CAGTAACCAGCTGGCT-1	4378	1358			CACACAATCCAAACAC-1	6401	2093			ATCGTCCAGCGTTCCG-1	15864	4275			ACTTCCGAGAACCGCA-1	13603	3287
CAGTAACGTCGAATCT-1	2869	1121			CACACAATCCTCAACC-1	12089	3705			ATCGTCCGTAAGATAC-1	13596	3361			ACTTCCGAGAATACAC-1	17567	3184
CAGTAACGTGAGCGAT-1	8279	2583			CACACAATCGTTTGCC-1	12430	3163			ATCGTCCTCCTGTAGA-1	4178	1530			ACTTCCGAGCCGATTT-1	1273	652
CAGTAACGTTAAAGTG-1	7210	2216			CACACAATCTCGTATT-1	6953	2382			ATCGTGAAGGTCACTT-1	46925	7069			ACTTCCGAGCTCAGAG-1	1114	614
CAGTAACTCCAAATGC-1	5861	1837			CACACAATCTTCAACT-1	9146	2723			ATCGTGACATTCGGGC-1	4082	100			ACTTCCGCAACAGCCC-1	10721	3026
CAGTAACTCTGGAGCC-1	9169	2350			CACACCTAGACGACGT-1	19597	4610			ATCGTGATCTGTCCCA-1	16878	3764			ACTTCCGCACGGTGTC-1	48217	7365
CAGTCCTAGGATCGCA-1	9106	2689			CACACCTAGGAATGGA-1	7916	2821			ATCTCTAAGGATACAT-1	14385	3483			ACTTCCGCACTATCGA-1	12549	3573
CAGTCCTCACCGATAT-1	7238	2277			CACACCTCATTCTTAC-1	4392	2105			ATCTCTACAAGTCGTT-1	17955	3946			ACTTCCGGTCCACACG-1	33963	5989
CAGTCCTCAGCCTTGG-1	4708	1702			CACACTCAGTGCGATG-1	12883	2787			ATCTCTATCTTCGGTC-1	12572	3778			ACTTCCGGTTGGCCTG-1	1467	949
CATATGGAGCACAGGT-1	10366	2469			CACACTCCAGGTGCCT-1	14481	3852			ATCTTCACACGGCCAT-1	16567	4347			ACTTCCGTCACGTAGT-1	16809	3367
CATATGGGTAGCGCTC-1	1677	579			CACACTCCATGCCCGA-1	716	427			ATCTTCATCTGAGGCC-1	18319	4233			ACTTCCGTCTGAGAGG-1	1006	647
CATATGGGTATCACCA-1	12580	3349			CACACTCGTTTCGCTC-1	9103	2668			ATGAAAGGTCACCGAC-1	27355	5568			ACTTCCGTCTGCAGCG-1	12296	3043
CATATGGTCAACCAAC-1	2906	1188			CACACTCTCAGTTCGA-1	7487	2697			ATGAAAGGTTATGACC-1	8139	2087			ACTTCCGTCTTGGTCC-1	25375	4815
CATATTCAGTGCGTGA-1	1175	662			CACAGGCAGCGAGAAA-1	1437	805			ATGAAAGTCATATGGC-1	22279	4108			ACTTCGCTCCACCTCA-1	4119	1418
CATATTCCAGCGTTCG-1	5290	1642			CACAGGCAGTGGACGT-1	5256	1917			ATGAAAGTCGGCACTG-1	16197	3851			ACTTCGCTCTAGTACG-1	1130	324
CATATTCCAGGATTGG-1	4706	1750			CACAGGCCACTAGTAC-1	29667	5514			ATGACCAAGCACTTTG-1	7725	2895			ACTTCGCTCTCGGTCT-1	2500	828
CATATTCCATGTAGTC-1	3756	1420			CACAGGCGTAAAGGAG-1	5065	2210			ATGACCACACACGGAA-1	19430	4586			ACTTTCAAGTAAGACT-1	10408	3320
CATATTCTCCGAAGAG-1	1602	646			CACAGGCTCAAAGACA-1	2506	1234			ATGACCAGTCGTATTG-1	29393	4757			ACTTTCAAGTCCTGTA-1	9888	3270
CATCAAGCATTCCTGC-1	4851	1780			CACAGTAAGGGTCTCC-1	8160	2810			ATGACCATCAGGGATG-1	13372	3379			ACTTTCAGTACTTGTG-1	1567	665
CATCAGAAGCAATCTC-1	4329	2354			CACATAGAGAGTTGGC-1	8562	2431			ATGAGGGCACTTGGGC-1	9088	3104			ACTTTCATCAAGTCGT-1	1227	705
CATCAGACAGCGTCCA-1	6982	2220			CACATAGAGATCTGAA-1	8712	2818			ATGAGGGCAGTTGGTT-1	2751	1523			ACTTTCATCTGCGTCT-1	15834	3718
CATCAGATCTGGGCCA-1	2192	740			CACATAGCAATGGTCT-1	8812	2607			ATGAGGGTCACGATCA-1	31090	5155			ACTTTCATCTGTTCAT-1	1014	645
CATCCACAGCTGCCCA-1	15530	3479			CACATAGCAGCGTTCG-1	760	462			ATGAGTCAGAAACACT-1	13757	3331			ACTTTCATCTTACGTT-1	736	432
CATCCACAGGTGTTAA-1	1941	690			CACATAGGTCGGGTCT-1	4172	1537			ATGAGTCAGAGGTGCT-1	21207	4417			ACTTTGTCAGATTCGT-1	10702	2748
CATCGAAAGTACGCGA-1	12867	3381			CACATAGGTTCGTCTC-1	6398	2806			ATGAGTCAGTCCTGCG-1	9052	2931			ACTTTGTCAGCATACT-1	15029	3579
CATCGAACAGGAATGC-1	6280	1972			CACATAGTCACCGGGT-1	4152	1979			ATGAGTCTCATCACTT-1	759	454			ACTTTGTGTATCTCTT-1	558	380
CATCGAACATGTAGTC-1	17756	3900			CACATAGTCTGCGTAA-1	5554	1747			ATGAGTCTCCCAACTC-1	18397	3999			ACTTTGTGTCCAGCCA-1	14184	3449
CATCGAAGTTACCAGT-1	4230	958			CACATTTAGTACGCGA-1	2167	912			ATGATCGCAAGCAATA-1	15900	4160			AGAAATGAGCGTGAAC-1	2738	1458
CATCGAATCATTATCC-1	4350	1625			CACATTTCAAACAACA-1	743	442			ATGATCGCATGCGTGC-1	779	330			AGAAATGAGTCGCCCA-1	3656	1131
CATCGGGCAAACCTAC-1	5059	1564			CACATTTCAGCTGTTA-1	1131	610			ATGATCGTCACGAGGA-1	23919	4755			AGAAATGCATCCCACT-1	23333	4617
CATCGGGCATTCCTCG-1	6416	2130			CACATTTCATTAGCCA-1	21233	4624			ATGATCGTCCGTATGA-1	10400	2905			AGAAATGCATGTACGT-1	21249	3695
CATCGGGGTCAATGTC-1	4338	1323			CACATTTGTAATAGCA-1	17110	4291			ATGATCGTCTTCCAGC-1	11957	2885			AGAAATGGTCGGCTAC-1	9447	2702
CATCGGGGTTATCGGT-1	3169	1049			CACATTTGTGTATGGG-1	1024	570			ATGCATGCATGAGTAA-1	12365	3722			AGAAATGGTTGTTGAC-1	28230	5306
CATCGGGGTTCAGACT-1	2547	1048			CACATTTGTGTGGTTT-1	9151	2722			ATGCCTCAGAGAGTTT-1	39062	6159			AGAACAAAGGTAGCCA-1	13790	2632
CATGACAAGTTGCAGG-1	1816	945			CACATTTTCTATCCCG-1	10920	3509			ATGCCTCAGCGTATGG-1	4787	2070			AGAACAACAAGAGTGC-1	1468	725
CATGACACAAGAAAGG-1	11383	2914			CACCACTAGCAGACTG-1	36763	6331			ATGCCTCAGGGACCAT-1	14943	4306			AGAACAACAGCAGAAC-1	12547	3169
CATGACACAGTAAGAT-1	6963	2054			CACCACTAGTACCGGA-1	6197	1714			ATGCCTCGTTCTCGCT-1	3804	1769			AGAACAAGTGGCAGAT-1	16285	3150
CATGACAGTCATACTG-1	9405	2481			CACCACTTCGGCTTGG-1	18260	3948			ATGCCTCTCCTAGCTC-1	2685	1245			AGAACCTCAGCAAGAC-1	16159	3317
CATGACATCTCCGGTT-1	4119	1261			CACCAGGAGAGTAATC-1	979	610			ATGCGATAGATGGCGT-1	26027	5049			AGAACCTCAGCTGAGA-1	18789	4469
CATGCCTAGTCAAGCG-1	2008	991			CACCAGGAGCCGGTAA-1	1880	835			ATGGAGGAGGGAGTGG-1	16042	3949			AGAACCTGTAGCTCGC-1	527	200
CATGCCTCAGTAAGAT-1	2978	1218			CACCAGGAGGCGTACA-1	1239	782			ATGGAGGCACCACTGG-1	25418	5339			AGAACCTGTATTGACC-1	4567	1481
CATGCCTCATTACGAC-1	4091	1585			CACCAGGAGTAAGTAC-1	8455	2244			ATGGAGGGTCACGACC-1	33175	6093			AGAACCTTCATCGCTC-1	25217	4632
CATGCCTGTTCGGGCT-1	4051	1204			CACCAGGCAATCCGAT-1	33344	6179			ATGGATCAGAGCCATG-1	10785	3008			AGAACCTTCTCGCTTG-1	14383	1830
CATGCCTTCCCGACTT-1	19704	3919			CACCAGGCAGACAAAT-1	2182	941			ATGGATCCAAACACCT-1	26413	5062			AGAAGCGAGCCAACCC-1	533	378
CATGCCTTCGCTGATA-1	2599	936			CACCAGGCAGACAGGT-1	2817	1289			ATGGATCTCGACGATT-1	5945	2490			AGAAGCGCAAGGGTCA-1	1003	592
CATGGCGAGCGATCCC-1	5476	1869			CACCAGGCAGGATCGA-1	7720	2570			ATGGGAGAGAGCCCAA-1	17042	3633			AGAAGCGCATCCGGCA-1	18527	3641
CATGGCGAGGCATGTG-1	6866	2257			CACCAGGCATGCCCGA-1	8850	2890			ATGGGAGCAAACAGGC-1	14392	3679			AGAAGCGGTACCTGTA-1	9749	2377
CATGGCGAGGTCATCT-1	12300	2633			CACCAGGGTGCAACGA-1	17445	4060			ATGGGAGGTATGGAGC-1	4606	1886			AGAAGCGGTTGACTAC-1	34164	5447
CATGGCGAGTCCATAC-1	1417	430			CACCTTGAGAGCCCAA-1	9393	2401			ATGGGAGGTGCCTTCT-1	30999	5654			AGAAGCGTCAGCAGAG-1	23941	4344
CATGGCGGTGTGGCTC-1	3368	1379			CACCTTGCACTTCTGC-1	18709	3981			ATGGGAGGTGCTTATG-1	17904	4158			AGAAGCGTCCTAGCCT-1	43043	6532
CATGGCGTCAGCTGGC-1	12313	2939			CACCTTGCATCCTAGA-1	13774	3912			ATGGGAGGTTGTGCCG-1	20879	4539			AGAAGTAAGCGTATGG-1	1974	871
CATGGCGTCATGTCTT-1	709	340			CACCTTGTCCCTTGTG-1	1725	990			ATGGGAGTCTAACGCA-1	10091	2975			AGAAGTAAGGAAAGGT-1	31175	5324
CATGGCGTCGCTTAGA-1	1674	895			CACTCCACATTAGGCT-1	2195	746			ATGGTTGCAACCTATG-1	12587	3712			AGAAGTACATAGACTC-1	15006	3828
CATGGCGTCGGACAAG-1	961	490			CACTCCAGTGTGTGCC-1	7049	2776			ATGGTTGGTGGGATTG-1	37155	6177			AGAAGTAGTGGTTTGT-1	12101	3020
CATTATCAGACCTTTG-1	20011	4325			CACTCCATCGCCTGTT-1	8202	2948			ATGGTTGGTTAGCTAC-1	13545	3766			AGAAGTAGTTCTCGCT-1	16320	3864
CATTATCCAGTCACTA-1	6772	2341			CAGAATCAGCAGGCTA-1	5182	2203			ATGGTTGTCGGCATCG-1	2351	1392			AGACAAACATGCAGGA-1	1602	580
CATTATCGTACCGGCT-1	8619	2258			CAGAATCAGTGCGTGA-1	2426	1281			ATGTCCCTCTATGCCC-1	17608	4508			AGACAAAGTCATAAAG-1	708	399
CATTATCTCAACACCA-1	3321	1337			CAGAATCCATCTATGG-1	20298	4543			ATGTCTTCAAGGCTTT-1	22764	4974			AGACAAAGTCGCGGTT-1	996	318
CATTATCTCTCATTCA-1	5640	1751			CAGAATCGTACAGTGG-1	4574	1805			ATGTCTTTCACCGGTG-1	30922	5963			AGACAAAGTTCTCCCA-1	12928	3124
CATTATCTCTTCCTTC-1	20576	4732			CAGAATCGTAGCTTGT-1	9557	2994			ATTACCTCAAGTTCGT-1	22231	4958			AGACAAATCCCTTCCC-1	18666	4020
CATTCGCAGCGTTTAC-1	4152	1551			CAGAATCGTATCTGCA-1	514	292			ATTACCTCAGACTCTA-1	20147	4389			AGACAAATCTAGTACG-1	10227	2878
CATTCGCAGGCTAGAC-1	5923	1718			CAGAATCGTCGTGGCT-1	6129	1905			ATTACTCAGGCATCGA-1	7708	2878			AGACAAATCTGAATCG-1	25242	4087
CATTCGCCACTTCGAA-1	7219	2389			CAGAATCGTTTGTGTG-1	7573	1996			ATTACTCTCACTGGGC-1	16732	4805			AGACACTAGGAAGAAC-1	18036	3744
CATTCGCCAGACTCGC-1	10278	2984			CAGAATCTCACTTACT-1	11796	3386			ATTATCCAGTCAGGGT-1	11928	3172			AGACACTCATAACCCA-1	9981	2652
CATTCGCGTCCCTTGT-1	13065	3530			CAGAATCTCTACTCAT-1	5718	2094			ATTATCCCAGTAACGG-1	31130	5750			AGACACTGTTCAGTAC-1	1777	796
CCAATCCAGGAGTAGA-1	13491	3106			CAGAGAGCAGACAAAT-1	5591	2491			ATTATCCTCCGATGTA-1	11839	3300			AGACACTTCTACACTT-1	791	584
CCAATCCAGGTAGCTG-1	18711	3519			CAGAGAGGTACCATCA-1	4366	1721			ATTCACTTCGAACGCC-1	17658	4797			AGACAGGAGCACGTCC-1	11413	2119
CCAATCCAGGTGATTA-1	3799	1460			CAGATCAAGAATGTGT-1	8394	2448			ATTCACTTCGTCCTCA-1	20456	4414			AGACAGGAGTCTAGAA-1	2215	1031
CCAATCCCACTACAGT-1	12044	3067			CAGATCACAATGGAGC-1	4260	1802			ATTCAGGAGATCGCTT-1	17675	4610			AGACAGGCAACTTGCA-1	12040	3259
CCAATCCCATGGGAAC-1	892	279			CAGATCACACCAGCAC-1	11038	3085			ATTCAGGAGTAAACTG-1	8860	3042			AGACAGGCAAGTATAG-1	3416	1315
CCAATCCTCAACGCTA-1	19342	4135			CAGATCAGTACCTACA-1	4574	2194			ATTCAGGCAGCTACAT-1	11284	3533			AGACAGGCACCGTGGT-1	3261	1333
CCAATCCTCAATACCG-1	4689	1854			CAGATCATCGAGAGCA-1	3907	1400			ATTCAGGGTACAACGG-1	19257	3812			AGACAGGGTGAGCAGT-1	18554	3877
CCACCTAAGCACGCCT-1	6290	2237			CAGCAGCAGACAATAC-1	11851	3069			ATTCAGGGTCTGATAC-1	20735	5107			AGACAGGTCACCGCTT-1	17808	3511
CCACCTAGTAGCGCAA-1	9877	2170			CAGCAGCAGAGTGAGA-1	14766	2798			ATTCATCAGTCATCCA-1	4949	2235			AGACAGGTCGGCACTG-1	962	510
CCACCTAGTAGCGTCC-1	7873	2470			CAGCAGCAGTTCGCGC-1	11031	3352			ATTCATCTCCCAAGCG-1	5096	2189			AGACCATCAAGTTTGC-1	1546	592
CCACCTAGTTGGTTTG-1	9749	2435			CAGCAGCCATCGACGC-1	2720	1153			ATTCATCTCGTGACTA-1	19401	4713			AGACCATCAATCGTCA-1	11552	3515
CCACCTATCTCTAAGG-1	7687	2027			CAGCAGCGTAGAGGAA-1	1518	951			ATTCCATCACCGTGGT-1	21968	5120			AGACCATCAGCTACAT-1	13630	3153
CCACGGAAGGCTCAGA-1	5874	1923			CAGCAGCTCCAATGGT-1	1597	785			ATTCCATGTCTGGTTA-1	10088	3189			AGACCATGTGCAACAG-1	20873	3823
CCACGGACATTGAGCT-1	544	153			CAGCATACAAATACAG-1	10277	3284			ATTCCATGTGCGGCTT-1	16663	4032			AGACCATGTGCGGTAA-1	10300	2885
CCACGGAGTACCAGTT-1	6753	2052			CAGCATAGTCAGAATA-1	4161	1822			ATTCCATTCATCCTGC-1	16198	3933			AGACCATGTGTGTGTT-1	1319	546
CCACGGATCATTTGGG-1	7754	2437			CAGCATATCATGTCCC-1	8355	2567			ATTCCCGAGACATAAC-1	10403	3272			AGACCATGTGTTCCAA-1	65326	7367
CCACGGATCCAGGGCT-1	2732	1014			CAGCATATCCAAACTG-1	704	357			ATTCCCGAGAGTAACT-1	8065	2942			AGACCATTCCCTCATG-1	716	397
CCACGGATCCCTAATT-1	1704	980			CAGCATATCGAACTGT-1	4156	1900			ATTCCCGAGCGTGAAC-1	27972	5102			AGACCATTCCTTCTAA-1	13467	3415
CCACGGATCCGAAGAG-1	10253	2426			CAGCCGACACATGGGA-1	1190	688			ATTCCTACAACCACAT-1	16294	4754			AGACCATTCTGGGCGT-1	18613	3385
CCACTACGTAAACACA-1	9627	2573			CAGCCGAGTCTCATCC-1	1997	825			ATTCCTACAGGCACAA-1	6801	2717			AGACCCGCACTATCCC-1	16169	4161
CCACTACGTAGGCATG-1	3225	1152			CAGCCGATCCCATTTA-1	6593	2538			ATTCCTACAGGTTCCG-1	6889	2702			AGACCCGGTTCTCACC-1	3350	1135
CCACTACGTCTCCACT-1	5482	2008			CAGCGACGTCGCGAAA-1	1820	1025			ATTCCTAGTGTCTCCT-1	21418	5038			AGACCCGTCGCTAAAC-1	17990	4103
CCACTACGTTGATTGC-1	3078	1147			CAGCGACTCACATGCA-1	12005	2933			ATTCCTATCATGCCGG-1	5386	1955			AGACTCAAGCATCGAG-1	28664	5091
CCACTACTCAAGGTAA-1	3626	1613			CAGCGACTCTTGCATT-1	7883	2340			ATTCGTTCAACATCGT-1	867	505			AGACTCAAGTTAACGA-1	23960	5006
CCACTACTCTCGGACG-1	16515	4024			CAGCTAAAGGGAACGG-1	8644	2457			ATTCGTTCAACTGGTT-1	10084	3108			AGACTCACAAGTTCCA-1	9827	2944
CCAGCGAAGGATCGCA-1	3919	1380			CAGCTAACAAACTGCT-1	8752	2397			ATTCGTTTCTTTGATC-1	6180	2548			AGACTCACAGATTTCG-1	849	512
CCAGCGAAGGGTATCG-1	1201	793			CAGCTAACAAGGACTG-1	1188	640			ATTCTACCAATGGGTG-1	3842	845			AGACTCAGTAACACCT-1	1643	892
CCAGCGAAGGTCGGAT-1	6219	1880			CAGCTAACAGTCCTTC-1	3074	1415			ATTCTACTCAAACCTG-1	3031	1392			AGACTCAGTCCTTTGC-1	849	197
CCAGCGAAGGTGCTTT-1	2094	787			CAGCTAACATTCTCAT-1	8531	2739			ATTCTACTCTATGCCC-1	641	242			AGACTCAGTCTGATAC-1	10004	2658
CCAGCGAAGTACCGGA-1	5098	1845			CAGCTAAGTAGCTAAA-1	1140	609			ATTCTTGGTCTCTCAC-1	13973	4725			AGACTCAGTGATACTC-1	531	340
CCAGCGAAGTTTGCGT-1	10406	2854			CAGCTAATCTAGCACA-1	14663	3317			ATTCTTGTCTCGAACA-1	7687	2855			AGACTCATCATCTCTA-1	8392	2521
CCAGCGACAATGACCT-1	4867	1523			CAGCTAATCTTAACCT-1	12395	3234			ATTGGGTAGTCAATCC-1	4076	1409			AGACTCATCGTCCTTG-1	9861	2736
CCAGCGAGTCTGGAGA-1	2038	942			CAGCTGGAGAGGGCTT-1	3015	1425			ATTGGGTTCCAGTGTA-1	19499	4796			AGAGAATAGCAGTAAT-1	18436	3762
CCATGTCAGCCACGCT-1	8898	2137			CAGCTGGCATTAGCCA-1	3002	1397			ATTGTTCAGAAGCGGG-1	7516	2546			AGAGAATAGGCAGTCA-1	8457	2584
CCATGTCCATCTCCCA-1	1175	552			CAGCTGGGTCCGAATT-1	20156	4544			ATTGTTCCAATAGTCC-1	16959	4175			AGAGAATCAGATACTC-1	20818	3858
CCATGTCCATGCATGT-1	9221	1915			CAGCTGGGTTCGCGAC-1	4836	2050			ATTGTTCCACTGTGAT-1	4048	1829			AGAGAATCATTCACAG-1	766	418
CCATGTCCATGGAATA-1	8472	2191			CAGCTGGTCACATGCA-1	5158	2343			ATTGTTCGTTTCAGAC-1	14056	4555			AGAGAATGTATCCTTT-1	654	325
CCATGTCGTCTTCAAG-1	1691	573			CAGCTGGTCCGCTGTT-1	28824	5800			ATTTACCAGCGACTTT-1	16867	4388			AGAGAATGTTTCTTAC-1	14985	4290
CCATGTCGTTGATTCG-1	3020	1357			CAGGTGCAGACTACAA-1	15462	3835			ATTTACCAGGTTGGAC-1	14241	4198			AGAGAATTCATGCCCT-1	10367	2818
CCATGTCTCCACTGGG-1	2060	742			CAGGTGCAGTGAACGC-1	2375	1295			ATTTACCGTGGACCTC-1	4881	1851			AGAGAATTCCGGACGT-1	682	209
CCATGTCTCCTAGAAC-1	9114	2485			CAGGTGCGTAATCACC-1	2173	1172			ATTTACCTCCTACGAA-1	6504	2677			AGAGAGCAGATGCAGC-1	8978	2770
CCATGTCTCTCGATGA-1	12644	3747			CAGGTGCGTCACCTAA-1	11582	3567			ATTTACCTCCTTCACG-1	12766	3844			AGAGAGCAGCGCAATG-1	16438	3341
CCATTCGCACTACAGT-1	504	302			CAGGTGCTCATGTCTT-1	2458	1390			ATTTCACAGGATAATC-1	11023	3443			AGAGAGCAGTACCATC-1	19399	4679
CCATTCGTCCGTAGGC-1	13326	3262			CAGGTGCTCCACGACG-1	13411	3087			ATTTCACCATCCGGTG-1	10957	3140			AGAGAGCAGTGGCCTC-1	4763	1395
CCCAATCGTGATGATA-1	4399	1727			CAGGTGCTCGCCAGCA-1	667	427			ATTTCACGTCAGTCGC-1	11131	3610			AGAGAGCCAATTGGTC-1	2185	840
CCCAATCTCATACGGT-1	14428	3628			CAGGTGCTCTGAGGGA-1	7224	2669			ATTTCACTCAGCGGAA-1	25384	5070			AGAGAGCCAGAAGCGT-1	9762	2971
CCCAGTTAGACCGGAT-1	8694	2462			CAGTAACAGTTTCCTT-1	16527	3922			ATTTCTGAGACAGTCG-1	12897	3216			AGAGAGCGTATAGGGC-1	11288	3275
CCCAGTTAGCGCCTCA-1	7012	1821			CAGTAACGTAATAGCA-1	11147	2751			ATTTCTGAGCAAGTCG-1	17750	4156			AGAGAGCGTATCTTCT-1	11497	2605
CCCAGTTAGCGTTGCC-1	587	348			CAGTAACTCAACACGT-1	9870	2741			ATTTCTGCACGCGTCA-1	20406	4685			AGAGAGCTCGTCTCAC-1	524	327
CCCAGTTAGGATCGCA-1	18246	4061			CAGTAACTCACGCATA-1	13107	3255			ATTTCTGCAGCCTATA-1	7866	3054			AGAGAGCTCTAACACG-1	22738	4413
CCCAGTTAGTTTGCGT-1	5215	1715			CAGTAACTCCAGGGCT-1	1282	640			ATTTCTGGTAATTGGA-1	5334	2065			AGAGCAGAGCATCAGG-1	8843	2852
CCCAGTTCAACTGCGC-1	1051	550			CAGTAACTCTGGGCCA-1	1574	759			ATTTCTGTCTGTGTGA-1	15766	4235			AGAGCAGAGGGAGGTG-1	11446	2768
CCCAGTTGTGCACCAC-1	14245	2816			CAGTCCTAGGTGCTAG-1	9300	2418			CAAAGAAAGAGCATCG-1	12023	3818			AGAGCAGGTAGCACGA-1	20552	4443
CCCAGTTTCGCCCTTA-1	6540	2087			CAGTCCTCACGTGAGA-1	8264	2636			CAACAACAGAGCTGAC-1	528	86			AGAGCAGGTCTACAAC-1	6750	2377
CCCATACCAGTGAGTG-1	5616	1795			CAGTCCTGTCGCTTCT-1	4547	2017			CAACAACTCCGTGCGA-1	2553	1502			AGAGCAGTCATGCAGT-1	10215	2466
CCCATACTCAGCGACC-1	3269	1396			CAGTCCTGTTATGTGC-1	5422	1998			CAACCAAAGGCTCAAG-1	24741	5510			AGAGCAGTCTTGGGCG-1	13985	2713
CCCATACTCAGCGATT-1	2535	991			CAGTCCTGTTCTGTTT-1	11289	3280			CAACCAAGTCCGGTCA-1	24382	5322			AGAGCCCAGCGCTTCG-1	10861	2760
CCCTCCTCAATTGCTG-1	2059	378			CAGTCCTTCGTGTAGT-1	1050	644			CAACCAATCCGTATGA-1	17466	3744			AGAGCCCAGGACAACC-1	6977	1754
CCCTCCTCATTGTGCA-1	3859	1343			CATATGGAGGAGTCTG-1	8593	2364			CAACCTCAGACGAGCT-1	19512	4264			AGAGCCCCAATCTCTT-1	13836	3157
CCCTCCTGTATAATGG-1	7855	2317			CATATGGAGGTCGGAT-1	718	487			CAACCTCAGTATGAGT-1	22422	4732			AGAGCCCCACACGCCA-1	16720	3513
CCCTCCTTCAACGAAA-1	1217	669			CATATGGAGTACGACG-1	4634	1953			CAACCTCCACGGGCTT-1	13975	3725			AGAGCCCCAGGCGATA-1	2229	824
CCCTCCTTCACCTCGT-1	10061	2819			CATATGGCACTAGTAC-1	9709	3010			CAACGATCACCGTGAC-1	5054	1631			AGAGCCCGTCATAAAG-1	18233	3868
CCCTCCTTCCCTTGTG-1	13636	3416			CATATGGCAGGCGATA-1	1726	983			CAACGATGTATGCGGA-1	10408	3504			AGAGCCCGTGAAGCGT-1	17665	3323
CCCTCCTTCCGCAGTG-1	11271	2834			CATATGGCATATACCG-1	6753	2604			CAACGATTCCTTCTGG-1	33574	6091			AGATAGAAGAAGCGCT-1	7278	1722
CCGGGATAGAACTGTA-1	8178	2467			CATATGGGTCAAAGAT-1	4803	2065			CAACGATTCGACACTA-1	18365	4577			AGATAGACAACTGAAA-1	5642	1614
CCGGGATAGCTGGAAC-1	3649	1327			CATATGGTCAGCTCGG-1	1213	649			CAACGGCGTCTTTCAT-1	2977	1644			AGATAGACACAACCGC-1	1658	1029
CCGGGATCACGGATAG-1	4465	1773			CATATTCAGATCCGAG-1	12385	3602			CAAGACTTCTGTCAGA-1	20047	4841			AGATAGACACACGGAA-1	1667	630
CCGGGATCAGGGTTAG-1	1361	652			CATATTCAGATTACCC-1	2719	1162			CAAGAGGAGTACGTCT-1	16585	3984			AGATAGACAGAGTGTG-1	14403	3365
CCGGGATCATGCAACT-1	8800	2578			CATATTCAGCTGCGAA-1	15025	3940			CAAGAGGGTAACAGTA-1	4430	1614			AGATAGAGTTAGGCCC-1	645	372
CCGGGATGTTTGTGTG-1	19254	4158			CATATTCAGGGCACTA-1	17084	3699			CAAGCTAAGGGTTGCA-1	27123	5318			AGATAGATCAGTGTCA-1	8806	2836
CCGGGATTCACAATGC-1	3971	1366			CATATTCAGTACACCT-1	3287	1492			CAAGCTATCAGGAACG-1	2747	1435			AGATAGATCCTAGAGT-1	9724	2706
CCGGTAGCACTGTCGG-1	3368	1358			CATATTCCAAGCCTAT-1	13395	3594			CAAGGGACACTATGTG-1	15558	3954			AGATCCAAGAGCTTTC-1	30236	4387
CCGGTAGGTAATCGTC-1	7276	1946			CATATTCCAGCTGTAT-1	8243	2972			CAAGGGATCGGTTGTA-1	1709	901			AGATCCACAAGAAACT-1	18997	3892
CCGGTAGTCTCGATGA-1	5507	1744			CATATTCGTACCGTAT-1	5019	1974			CAAGGGATCTTTCTAG-1	38127	6217			AGATCCACAAGTTCCA-1	902	280
CCGTACTAGCCATCGC-1	4309	1678			CATATTCGTCATACTG-1	13701	3819			CAATACGAGGATAATC-1	21840	4173			AGATCCACACGAGGAT-1	32653	4554
CCGTACTAGGGTTTCT-1	8761	2596			CATATTCGTTACGGAG-1	7146	2033			CAATACGCAGAACTTC-1	23099	4580			AGATCCACATATAGCC-1	7756	1933
CCGTACTGTAAATACG-1	17104	3720			CATATTCTCCGTACAA-1	3016	1470			CAATACGCATCGCTCT-1	2917	1345			AGATCCAGTCCCACGA-1	860	533
CCGTACTGTGTGACCC-1	3081	1145			CATCAAGAGATATGGT-1	3883	1578			CAATACGTCAAGAGTA-1	4326	819			AGATCCAGTGCCCAGT-1	20548	4563
CCGTGGACAGTGGGAT-1	8435	2697			CATCAAGAGATCGGGT-1	1379	771			CAATCGAAGACTCGAG-1	35327	5296			AGATCCAGTGGCCACT-1	30872	5618
CCGTGGAGTAGGGTAC-1	4786	1404			CATCAAGAGTCCAGGA-1	7908	2628			CAATCGACAACGACAG-1	12773	3827			AGATCGTAGCAACAGC-1	12661	2699
CCGTGGAGTTCTGGTA-1	8841	2518			CATCAAGCACGTCAGC-1	1067	560			CAATCGACACCACTGG-1	14286	3942			AGATCGTAGTTTGCTG-1	15607	3392
CCGTTCAAGCTCCCAG-1	1773	700			CATCAAGGTACTTAGC-1	14219	3923			CAATCGACATGAAGCG-1	14463	4097			AGATCGTCACAGCCAC-1	27733	4617
CCGTTCACATCACGTA-1	4370	1700			CATCAAGGTAGCCTAT-1	3279	1749			CAATCGAGTAGCTAAA-1	12322	3446			AGATCGTGTACCCGAC-1	1037	728
CCGTTCAGTATGCTTG-1	13654	3431			CATCAGAAGCCGCCTA-1	871	416			CAATGACCAGAAATCA-1	18627	4146			AGATCGTGTATGGTAA-1	12803	3480
CCGTTCAGTCATGCAT-1	5143	1824			CATCAGAAGGCTCATT-1	1556	568			CAATTTCCAACCGTGC-1	13200	4442			AGATCGTGTGTTCGTA-1	10310	2454
CCGTTCAGTCCAACTA-1	707	306			CATCAGACACGAAAGC-1	23343	5093			CAATTTCCACGACAAG-1	9499	2423			AGATCGTTCATGCAGT-1	23625	4645
CCGTTCATCCGTTGTC-1	4901	1748			CATCAGACAGTCGATT-1	1826	1093			CAATTTCGTGATCGTT-1	21201	4496			AGATCGTTCTAGGCCG-1	1259	621
CCTAAAGAGCGTCAAG-1	4011	1451			CATCAGAGTTCACGGC-1	600	435			CACAACAAGAAATTCG-1	14116	3779			AGATGAAAGGATACGC-1	12390	2896
CCTAAAGCAGACGTAG-1	9706	2715			CATCAGATCAGCGATT-1	912	639			CACAACAAGCAACTTC-1	15465	3809			AGATGAAAGTCCGCCA-1	22349	4338
CCTAAAGCATTAGGCT-1	7406	2113			CATCCACCATGTCTCC-1	546	350			CACAACAAGGTGAGCT-1	15328	4015			AGATGAAAGTCGAGGT-1	8558	2381
CCTAAAGGTTGTTTGG-1	8213	1837			CATCCACGTGCCTGGT-1	1146	743			CACAACAAGTAAGACT-1	7093	3099			AGATGAACACTTGAAC-1	11310	2320
CCTACACAGTCAATAG-1	15747	3604			CATCGAACAATAAGCA-1	1050	478			CACAACACAACGGGTA-1	2331	1428			AGATGAACATGGAATA-1	811	489
CCTACACCATGCTGGC-1	6669	2762			CATCGAACATGTCCTC-1	8089	2528			CACACAACACTACTTT-1	12004	3326			AGATGAAGTCGTACTA-1	5412	1689
CCTACACGTTACGGAG-1	9422	2094			CATCGAAGTTGTGGCC-1	2434	1088			CACACAACATAACTCG-1	30103	5747			AGATGAAGTGGCGTAA-1	16010	3489
CCTACCAAGAGCTTCT-1	4963	1511			CATCGAATCGGTTCGG-1	4470	1675			CACACAAGTAACAGTA-1	6740	2649			AGATGAATCTAAGCGT-1	8262	1941
CCTACCAAGCTAGGCA-1	3464	1217			CATCGAATCTCTGCTG-1	1380	702			CACAGATCAGTCGGTC-1	12959	3402			AGATGAATCTGAACGT-1	6682	1838
CCTACCAAGGCATTGG-1	4435	1609			CATCGGGAGCTAGTGG-1	5147	1928			CACAGATGTCCGGCAT-1	1486	757			AGATGAATCTTTGCTA-1	15116	3189
CCTACCACATCCAACA-1	18744	4257			CATCGGGAGGCAATTA-1	3320	1382			CACAGGCAGTGATAAC-1	9302	3157			AGATGCTAGGTCCGAA-1	1749	856
CCTACCAGTCAAAGCG-1	8609	2228			CATCGGGAGGCCCGTT-1	8675	2395			CACATGACAGAAGTTA-1	18583	4234			AGATGCTTCCTGGGAC-1	13944	2771
CCTACCAGTGGACGAT-1	2713	1045			CATCGGGCAAGTTCTG-1	1510	819			CACCAAATCACAGTGT-1	3732	1681			AGATGCTTCTGCCCTA-1	1225	523
CCTACCAGTTGTCGCG-1	9103	2501			CATCGGGCAGGACCCT-1	1271	658			CACCAAATCGCTATTT-1	15872	4208			AGCATCAAGCCACTCG-1	27377	5634
CCTACCATCCTTGACC-1	10684	2457			CATGACACAATGAAAC-1	5414	1832			CACCGTTAGGAGTATT-1	22252	4997			AGCATCAAGTGTAGAT-1	2825	944
CCTACCATCTCGAGTA-1	6526	1704			CATGACACATTGGCGC-1	10929	3128			CACCGTTCAGTTACCA-1	6430	2826			AGCATCACAGAAATCA-1	11848	2961
CCTAGCTAGTCAATAG-1	10930	2582			CATGACATCTTTCCTC-1	18838	4236			CACGAATCATGGGAAC-1	11035	3345			AGCATCACATCGTTCC-1	1103	504
CCTAGCTTCGGCGCTA-1	9167	2379			CATGCCTCACACTGCG-1	8731	2784			CACGAATTCCACGTAA-1	9339	3243			AGCATCAGTAGCTTTG-1	10352	2685
CCTAGCTTCGTAGGTT-1	3662	1088			CATGCCTCATAGACTC-1	17393	4115			CACGGGTCAGCAGTTT-1	6636	2320			AGCATCAGTTTCGATG-1	29925	5412
CCTATTAAGCGTGAGT-1	6285	1944			CATGCCTGTCGCATCG-1	16786	4523			CACGGGTTCGCGCTGA-1	16579	4159			AGCATCATCACTTCTA-1	588	314
CCTATTACACACGCTG-1	3718	1101			CATGGCGAGATACACA-1	2354	1045			CACGTGGCACACGGAA-1	7571	2741			AGCATCATCATGGGAG-1	7850	2629
CCTATTACAGCCACCA-1	9360	2950			CATGGCGAGGCTAGAC-1	3741	1348			CACGTTCCAGCATCTA-1	16238	5206			AGCATCATCCAGCAAT-1	7203	2475
CCTATTACAGGGCATA-1	5595	1720			CATGGCGCAATGGAGC-1	2235	902			CACGTTCCAGCTACCG-1	13940	3988			AGCATCATCTCCCATG-1	679	422
CCTATTAGTATAGGGC-1	6316	2454			CATGGCGGTACCGTAT-1	22071	4452			CACGTTCCAGGCTCTG-1	8751	3070			AGCCAATCAAACGTGG-1	35280	5596
CCTCAGTAGACAAAGG-1	3099	1300			CATTATCAGCCTCGTG-1	10675	3037			CACGTTCCATCAACCA-1	1534	830			AGCCAATCACCAAATC-1	22190	4886
CCTCAGTAGATCCCGC-1	3021	1239			CATTATCAGTGCAAGC-1	3234	1477			CACGTTCTCCATACAG-1	13655	3496			AGCCAATCAGCACACC-1	3581	1454
CCTCAGTGTTACAGAA-1	1595	723			CATTATCCAAGTAGTA-1	14228	3468			CACTAAGAGCGGTAAC-1	14246	4077			AGCCAATCAGCGATTT-1	12900	2981
CCTCTGAAGCCTCGTG-1	6978	1968			CATTATCCAGTGGGAT-1	6102	2081			CACTAAGAGTGGTTGG-1	10858	3308			AGCCAATGTGATCATC-1	13852	3340
CCTCTGACAATGGAAT-1	9888	2858			CATTATCCATCTGGTA-1	1477	848			CACTAAGCAAACAGGC-1	4330	1912			AGCCAATGTTAGGCCC-1	7490	2390
CCTCTGACACGAAACG-1	12285	3144			CATTATCCATTACCTT-1	7298	2492			CACTAAGTCGGTCACG-1	5069	1868			AGCCAATTCCAAGCAT-1	3961	1187
CCTCTGAGTCATATCG-1	4059	1402			CATTATCGTACAGCAG-1	7601	2660			CACTAAGTCTGAATCG-1	21237	4993			AGCCACGCAAAGGCGT-1	7410	2391
CCTCTGAGTGACGCCT-1	11730	2566			CATTATCGTCCATCCT-1	20313	4816			CACTGAAAGAGTACCG-1	26149	5141			AGCCACGCATGGCCAC-1	15216	3400
CCTCTGAGTGTAATGA-1	1676	523			CATTATCGTGCGAAAC-1	2760	1104			CACTGAAAGCTCAGAG-1	13124	3982			AGCCACGGTCTACATG-1	10527	2800
CCTCTGATCAGTCAGT-1	797	242			CATTATCTCAGATAAG-1	11785	3682			CACTGAACACTGTCCT-1	18247	4372			AGCCACGTCACTACTT-1	29923	5216
CCTTACGAGCAAATCA-1	1989	706			CATTATCTCCAAGTAC-1	11548	3542			CACTGAACACTTACAG-1	22711	4529			AGCCAGCAGGTTCAGG-1	31072	4991
CCTTACGAGGAATCGC-1	6489	1827			CATTATCTCGTTGCCT-1	3853	1655			CACTGAAGTTCACGAT-1	17585	5012			AGCCAGCAGTTGCGAG-1	8814	2157
CCTTACGGTAGATTAG-1	4489	1483			CATTCGCAGGGCACTA-1	19166	4281			CACTGAATCGACGCGT-1	11236	3382			AGCCAGCGTAGAGCTG-1	15047	3791
CCTTACGGTAGCGTGA-1	8805	2242			CATTCGCCAGCTGCTG-1	4442	1868			CACTGGGAGGCTCACC-1	15345	3857			AGCCAGCGTGAACTAA-1	15337	2935
CCTTACGGTCGGGTCT-1	5484	1932			CATTCGCGTAAAGGAG-1	812	411			CACTGGGTCCTTGGAA-1	12264	3428			AGCCAGCGTGCCCACA-1	974	446
CCTTACGTCAGAAATG-1	2385	916			CATTCGCGTTAGGGTG-1	5613	2254			CACTGGGTCTCACGAA-1	13172	3627			AGCCAGCTCCAACACA-1	14022	2935
CCTTACGTCCCTCTTT-1	7966	2407			CCAATCCAGAGTGAGA-1	10928	2865			CACTGTCAGACATAGT-1	8766	3394			AGCCAGCTCTTCGGTC-1	17024	3432
CCTTACGTCTTTAGTC-1	3704	1298			CCAATCCAGATACACA-1	10149	2813			CACTGTCAGGGCTAAC-1	35068	6465			AGCGATTAGAGAACCC-1	20524	4157
CCTTCCCAGAGGTTGC-1	6214	2201			CCAATCCCAAGCCCAC-1	6506	2392			CACTGTCAGTGAACAT-1	10071	3940			AGCGATTAGCGTGCTC-1	512	325
CCTTCCCGTGCCTGCA-1	10264	2726			CCAATCCCAAGTAATG-1	4757	1808			CACTTCGCAGCTCGGT-1	16561	3652			AGCGATTCAATTCGTG-1	16939	3322
CCTTCCCGTTTAGCTG-1	3849	1354			CCAATCCCATCTCGCT-1	500	330			CACTTCGCAGGTTCCG-1	7787	2896			AGCGATTCAGAGTTGG-1	9081	3184
CCTTCGAAGACCGGAT-1	6282	2101			CCAATCCTCATTATCC-1	13112	3543			CACTTCGCATCTCAAG-1	21229	4802			AGCGATTCATGGAGAC-1	1044	537
CCTTCGAAGCAATATG-1	8905	2294			CCAATCCTCTAACTGG-1	18883	4370			CAGAGCCAGTAAATGC-1	3640	1799			AGCGATTGTATGATCC-1	15218	3469
CCTTCGACACAGGTTT-1	585	338			CCACCTAAGTGGTAGC-1	4290	1375			CAGAGCCCAATCGCGC-1	14893	4075			AGCGATTGTATTTCTC-1	2162	837
CCTTCGACATTTGCTT-1	9048	2038			CCACCTACACGTTGGC-1	8691	3060			CAGAGCCCACAGAGCA-1	17363	4164			AGCGATTGTCCACGCA-1	11012	2655
CCTTTCTGTAGCGATG-1	2777	1080			CCACCTACAGTGACAG-1	5716	1853			CAGATACCAAGCCCAC-1	6349	2968			AGCGATTGTCCTTAAG-1	594	434
CCTTTCTTCACAAACC-1	6380	1761			CCACCTACATCTCCCA-1	22614	4777			CAGATACGTGATTCTG-1	13421	3458			AGCGATTTCTCGCAGG-1	21058	4638
CCTTTCTTCTCTTATG-1	8778	2869			CCACCTAGTTCTGTTT-1	5843	2264			CAGATCAAGCATGCAG-1	3607	1701			AGCGCCAAGACACACG-1	8028	1588
CGAACATCAAGACACG-1	7436	1954			CCACCTATCCGTACAA-1	8129	2647			CAGATCAAGTGAACAT-1	7085	2547			AGCGCCAAGATGGTCG-1	10830	2826
CGAACATCAAGCGTAG-1	4368	1503			CCACCTATCGTTGCCT-1	8033	2675			CAGATCACAAGAAATC-1	8579	2854			AGCGCCAAGTGCACAG-1	15243	3064
CGAACATCATGATCCA-1	8451	2254			CCACGGATCCCTTGTG-1	23622	4372			CAGATCACAGAACATA-1	5414	2212			AGCGCCACAAATACAG-1	867	404
CGAATGTAGCGTGTCC-1	2613	847			CCACGGATCGTGGTCG-1	2982	1295			CAGATCAGTATCTTCT-1	36153	6514			AGCGCCACATACATCG-1	20812	4915
CGAATGTCAAGTTAAG-1	611	379			CCACTACCAAGCGATG-1	1359	752			CAGATTGAGTCACGCC-1	14786	4059			AGCGCCACATTACTCT-1	15547	4048
CGAATGTCAGACGTAG-1	2826	723			CCAGCGAAGGACAGAA-1	2696	1223			CAGATTGTCGCACTCT-1	13946	4280			AGCGCCAGTGATACTC-1	13992	3660
CGAATGTCATCCGGGT-1	5134	1858			CCAGCGACATTCTTAC-1	17986	3808			CAGCAATAGGAGATAG-1	6662	2642			AGCGCCAGTGGCTAGA-1	2831	1338
CGAATGTTCCGTAGGC-1	847	510			CCAGCGAGTCTCCATC-1	19873	4681			CAGCAATGTCCACTCT-1	23217	4463			AGCGCTGAGCACTAGG-1	17204	3746
CGACCTTAGAAACCAT-1	2193	495			CCAGCGAGTTTGCATG-1	18337	4254			CAGCACGAGTCTAACC-1	13425	3411			AGCGCTGCAAAGAGTT-1	13947	2954
CGACCTTAGGATCGCA-1	20931	3951			CCATGTCAGGTAAACT-1	15793	4026			CAGCACGTCCCTTGGT-1	43275	7266			AGCGCTGCACGACAGA-1	1675	844
CGACCTTCAAACCTAC-1	8659	2431			CCATTCGCAGTCTTCC-1	7458	2419			CAGCACGTCTGAGCAT-1	19266	4324			AGCGCTGCAGAACTCT-1	5514	1581
CGACCTTCAAGTTCTG-1	6756	2213			CCATTCGGTTTACTCT-1	3785	1594			CAGCAGCAGTCTACCA-1	15098	3717			AGCGCTGCATCTCCCA-1	19923	3871
CGACCTTCACGAGGTA-1	10479	2806			CCATTCGTCAGCAACT-1	8687	2746			CAGCAGCAGTTTGTCG-1	19141	4817			AGCGCTGGTAGCGAGT-1	18851	4178
CGACCTTCATCCAACA-1	5320	1822			CCCAATCAGAATTCCC-1	5554	2342			CAGCAGCCATCCTTCG-1	15155	3838			AGCGCTGGTCTACGAT-1	14326	3219
CGACCTTGTAAGTGGC-1	6390	1795			CCCAATCAGACAGAGA-1	5043	1938			CAGCCAGGTATCTTCT-1	4140	2090			AGCGTATAGGCATTTC-1	19847	3816
CGACCTTGTCTTGATG-1	1186	584			CCCAATCCATTGCGGC-1	688	455			CAGCCAGTCATCGACA-1	8513	2561			AGCGTATAGGCGCTCT-1	12633	3233
CGACTTCAGATGTCGG-1	6670	2206			CCCAATCGTCTTCTCG-1	5652	2265			CAGCCAGTCCATTGCC-1	7207	2775			AGCGTATGTACGCTAT-1	10101	2759
CGACTTCGTCTGATTG-1	9783	2727			CCCAATCGTTGTGGAG-1	900	532			CAGCCAGTCTCAGGCG-1	17147	3734			AGCGTATGTAGGTAGC-1	31502	5244
CGAGAAGCACAAGTAA-1	12118	3113			CCCAGTTAGGCATGTG-1	16585	3955			CAGCGTGAGTCTCGTA-1	21032	4448			AGCGTATGTATCTCGA-1	24096	4039
CGAGAAGCATAACCTG-1	749	379			CCCAGTTAGGCCCTCA-1	2472	1357			CAGCGTGTCTTCCCGA-1	8781	2917			AGCGTATGTTTACTGG-1	11428	2906
CGAGAAGGTGGACGAT-1	9940	2966			CCCAGTTCAAACCTAC-1	3138	1250			CAGGCCACAGGTTACT-1	21311	4717			AGCGTATTCCTATTTG-1	16988	4215
CGAGCACCACAACGTT-1	992	391			CCCAGTTCAATCACAC-1	9537	2751			CAGGCCAGTGCATTAC-1	11342	3021			AGCGTATTCCTGTTGC-1	9367	2278
CGAGCACCACATTTCT-1	3334	1133			CCCAGTTCAGCTTCGG-1	10011	3084			CAGGCCAGTGTGTTTG-1	4625	2154			AGCGTCGCACGCTTAA-1	12391	2869
CGAGCACCATTTCACT-1	519	193			CCCAGTTGTACGCTGC-1	770	341			CAGGGCTAGGTCACTT-1	5013	2158			AGCGTCGCACTTGAAC-1	783	577
CGAGCACGTCCTCCAT-1	493	365			CCCAGTTGTGAAATCA-1	11161	3211			CAGGGCTTCCATTGTT-1	6495	2100			AGCGTCGCAGACCAAG-1	16288	3540
CGAGCACGTGGTCTCG-1	6628	1942			CCCAGTTGTTGAGTTC-1	1695	794			CAGGGCTTCTTAATCC-1	23151	5480			AGCGTCGCAGCAGGAT-1	505	251
CGAGCACGTGTAATGA-1	2030	917			CCCAGTTTCCAAGTAC-1	2433	1170			CAGGTATAGAGTTGTA-1	885	96			AGCGTCGCAGTCGCAC-1	11571	2620
CGAGCACGTTACGACT-1	2284	1013			CCCAGTTTCCTCATTA-1	97737	8556			CAGGTATGTGCCTATA-1	28937	5275			AGCTACAAGGCGCTTC-1	721	424
CGAGCACTCCGTCAAA-1	7377	1922			CCCAGTTTCTTGTCAT-1	3333	1827			CAGGTATTCAAACCTG-1	14758	3683			AGCTACAAGGGACCAT-1	15859	4074
CGAGCACTCCTGCCAT-1	5046	1691			CCCATACAGACCTAGG-1	20947	4786			CAGGTATTCTCTGGTC-1	10550	3735			AGCTACACAAGCTGCC-1	12226	2862
CGAGCACTCGGACAAG-1	8510	2406			CCCATACAGCGGATCA-1	9170	2775			CAGTGCGGTTGCATTG-1	2083	1046			AGCTACACATGATGCT-1	18460	3243
CGAGCCAAGGAATGGA-1	2707	626			CCCATACAGGCGATAC-1	2079	1143			CAGTTAGAGCGGACAT-1	9834	3472			AGCTACAGTAGCTAAA-1	20335	3578
CGAGCCACACCAACCG-1	3780	1444			CCCATACAGGCTACGA-1	1809	839			CAGTTAGGTTCCGTTC-1	4739	1255			AGCTACAGTCCTATAG-1	721	302
CGAGCCACATTGAGCT-1	8752	2542			CCCATACCAAGTACCT-1	8867	2462			CAGTTCCAGTGTTCCA-1	14522	3468			AGCTCAACAGAGCGTA-1	2513	938
CGAGCCAGTGAGGGAG-1	9184	2143			CCCATACCACATCTTT-1	4882	1968			CAGTTCCCAAAGCTAA-1	16488	4910			AGCTCAATCAAGGTGG-1	12911	2725
CGATCGGAGGAGCGAG-1	4323	1438			CCCATACCACGCCAGT-1	3158	1497			CAGTTCCGTGTGTTTG-1	20871	4346			AGCTCAATCAGCGGAA-1	8290	2532
CGATCGGCACCTTGTC-1	784	404			CCCATACGTCATGCCG-1	4180	1725			CATAAGCCAAGACTGG-1	13731	3609			AGCTCAATCATGCTAG-1	10624	2772
CGATCGGTCCTTCAAT-1	1228	458			CCCATACGTGAACCTT-1	9964	3397			CATAAGCGTGTTTACG-1	14556	3655			AGCTCAATCTGAGAGG-1	11016	2676
CGATCGGTCTAGAGTC-1	6400	2043			CCCATACGTGCCTGGT-1	2709	1247			CATACAGAGTGATCGG-1	27861	5385			AGCTTCCAGTGGGAAA-1	1662	604
CGATGGCAGAGGGATA-1	10038	2451			CCCATACTCAAAGTAG-1	2969	1264			CATACAGCATGGAGAC-1	14390	3712			AGCTTCCAGTGTTGAA-1	16707	4004
CGATGGCAGAGTTGGC-1	5676	1943			CCCATACTCACAAACC-1	3442	1339			CATACAGGTGCAGTGA-1	11265	3102			AGCTTCCCACACCAGC-1	39936	5742
CGATGGCAGCTCAACT-1	8278	2347			CCCTCCTAGCTGAAAT-1	1711	934			CATACAGTCGAGATAA-1	5670	2049			AGCTTCCGTCAGACGA-1	4824	1653
CGATGGCAGGGCATGT-1	1006	339			CCCTCCTCACCCTATC-1	7143	2433			CATACAGTCTTGGCTC-1	8697	3418			AGCTTCCGTCGATGCC-1	667	371
CGATGGCTCGGCGCAT-1	12116	2704			CCCTCCTGTTCAGTAC-1	4343	1983			CATACCCGTATGGTAA-1	27683	4356			AGCTTCCTCGCTAAAC-1	24628	4031
CGATGTAAGTGGACGT-1	1924	707			CCCTCCTTCAGGATCT-1	1791	859			CATACCCTCTGGGAGA-1	16372	4334			AGCTTCCTCGGCTCTT-1	7671	2822
CGATGTACAAGCCGTC-1	6446	1747			CCCTCCTTCGTCACGG-1	9475	2724			CATACTTAGAGGGTCT-1	21187	4296			AGCTTCCTCTGAGCAT-1	10411	3222
CGATGTACACCAGCAC-1	11698	2681			CCGGGATAGACGACGT-1	9788	3205			CATACTTCAATCTGCA-1	19002	4936			AGGAAATAGAATACAC-1	13708	3448
CGATGTACATTGTGCA-1	13882	3536			CCGGGATAGGCAGGTT-1	2480	1348			CATACTTCACAAGCCC-1	18904	4539			AGGAAATAGTACTGGG-1	11042	3058
CGATGTAGTGGTCCGT-1	2885	1292			CCGGGATCAATGTTGC-1	7738	2909			CATACTTCATGTAACC-1	15068	4244			AGGAAATCACAAGTTC-1	20166	3457
CGATGTATCAGTGTTG-1	2696	1136			CCGGGATCATATGGTC-1	11506	3197			CATAGACAGAGTCGAC-1	8093	2578			AGGAAATCATATCGGT-1	2092	1151
CGATTGAAGGGTGTTG-1	9795	2498			CCGGGATGTGTGAATA-1	9258	2687			CATAGACAGGATGAGA-1	6167	2097			AGGAAATCATCACGGC-1	1439	482
CGATTGAAGGTGCTTT-1	5346	1868			CCGGTAGAGTAGGTGC-1	13729	3599			CATAGACGTACGTAGG-1	11194	3403			AGGAAATGTGCCGTTG-1	1116	498
CGATTGACACTATCTT-1	5401	1911			CCGGTAGCAAGTCTGT-1	14581	3473			CATCAAGAGGTAGGCT-1	8364	2990			AGGAAATGTGTGTACT-1	82563	8444
CGATTGAGTCAGAATA-1	1919	1027			CCGGTAGGTAGCAAAT-1	6518	2232			CATCAAGCAAACTAGA-1	14622	4173			AGGAATATCATTTACC-1	22548	3956
CGATTGAGTCATCCCT-1	19382	4159			CCGTACTAGCTTATCG-1	6376	2366			CATCAAGGTCAAATCC-1	17355	4140			AGGAATATCGTTACCC-1	9464	2042
CGATTGAGTTCCCTTG-1	3535	1558			CCGTACTAGGAGTTTA-1	2011	890			CATCAAGGTCGCTGCA-1	12854	2983			AGGACGAAGCCTCTGG-1	6499	1899
CGATTGAGTTGAGTTC-1	7211	1820			CCGTACTCAAGGACAC-1	12783	3604			CATCAAGGTGCACGCT-1	16348	3876			AGGACGACAAATCGTC-1	13778	3431
CGCCAAGAGCTACCGC-1	6018	1843			CCGTACTCACGTCTCT-1	4422	1901			CATCAAGTCCGTCACT-1	589	89			AGGACGACACTCAAGT-1	8970	2439
CGCCAAGAGGGAACGG-1	10496	2463			CCGTACTCATTGTGCA-1	3382	1266			CATCAAGTCGCAGTGC-1	27025	5248			AGGACGACATGCCGCA-1	2198	939
CGCCAAGAGTCGTTTG-1	24259	4780			CCGTACTGTCTGCCAG-1	2387	1300			CATCCACTCTACACAG-1	19939	4587			AGGACGACATTCGATG-1	13003	2933
CGCCAAGCAAGCCGCT-1	7003	1986			CCGTACTTCAACTCTT-1	14166	3989			CATCCCAAGTACTGGG-1	5033	2158			AGGACGAGTGCCTGAC-1	9755	3015
CGCCAAGCATGTCCTC-1	2267	1154			CCGTGGAAGCTAAACA-1	9849	2760			CATCCCATCAGAGCAG-1	4114	1392			AGGACGATCGGCATCG-1	1162	752
CGCCAAGCATTTCAGG-1	9083	2025			CCGTGGATCGCTTGTC-1	1459	690			CATCCCATCTTTCCAA-1	20240	4828			AGGACGATCTCGTGAA-1	2126	805
CGCCAAGGTCTGATTG-1	13082	3490			CCGTGGATCGTGGACC-1	8900	2485			CATCGCTCACGGCGTT-1	7059	2612			AGGACTTAGCGACCCT-1	20132	5100
CGCGGTAAGGCAGGTT-1	10815	2443			CCGTGGATCTTGAGGT-1	7405	2339			CATCGCTGTATGAGCG-1	18909	4120			AGGACTTAGCTCTTCC-1	1583	798
CGCGGTAGTGTCAATC-1	7272	2293			CCGTTCAAGCGTAATA-1	7184	2367			CATCGCTGTGAGGATC-1	5087	2149			AGGACTTCAATCCTTT-1	1997	862
CGCGGTATCTTTAGGG-1	5564	1785			CCGTTCACAATGAATG-1	2545	1149			CATCGGGAGTTCGCAT-1	15725	3713			AGGACTTCACAGTCGC-1	14369	3087
CGCGTTTCAAAGGAAG-1	10338	2423			CCGTTCACATGATCCA-1	6495	2397			CATCGGGCATCCGGTG-1	20776	4650			AGGACTTCAGACATCT-1	16561	3404
CGCGTTTGTACTCAAC-1	2851	941			CCGTTCATCGCATGAT-1	2137	997			CATCGGGGTCATACCA-1	18133	4154			AGGACTTCAGCATGCC-1	9525	2720
CGCGTTTGTGACGGTA-1	3397	1077			CCTACACAGTCTCCTC-1	2712	1250			CATCGGGTCAATCTTC-1	31815	6107			AGGACTTCAGCTGCCA-1	10404	2725
CGCTATCAGCTCTCGG-1	8528	2500			CCTACACAGTGACTCT-1	11463	3165			CATCGTCAGAGGCGTT-1	18703	3963			AGGACTTTCTGTCGTC-1	627	240
CGCTATCCATCACGAT-1	3547	1535			CCTACACCAAGCCATT-1	6326	2374			CATCGTCCAAGAGGCT-1	8951	2775			AGGAGGTAGACATAGT-1	17946	3848
CGCTGGAAGAAACGCC-1	2836	1027			CCTACACCAAGGTTCT-1	14307	4192			CATCGTCCACTCCTGT-1	8667	2684			AGGAGGTGTGAGTTTC-1	11031	2426
CGCTGGAAGCATGGCA-1	9158	2705			CCTACACCATCTACGA-1	11702	3258			CATCGTCGTATCGAAA-1	823	403			AGGAGGTTCCGATTAG-1	15998	3146
CGCTGGACAGGCTCAC-1	3825	1555			CCTACACGTGACGCCT-1	6769	2268			CATCGTCGTGGTCCGT-1	35877	6371			AGGATAAAGGCGCTCT-1	17421	3790
CGCTGGAGTCAGAAGC-1	13347	2456			CCTACACGTGTTGGGA-1	4018	1746			CATGAGTAGATTGTGA-1	727	444			AGGATAAAGGTTTGAA-1	594	264
CGCTGGAGTCGGCATC-1	5874	1737			CCTACACGTTATGTGC-1	15170	3685			CATGAGTCAAGTCCAT-1	8484	3125			AGGATAACAGCGTACC-1	17771	3533
CGCTGGATCAGTTTGG-1	8090	2537			CCTACACGTTGGTAAA-1	3652	1583			CATGAGTGTGCCCACA-1	13496	3909			AGGATAACATGTCGTA-1	27814	4950
CGCTTCATCAAACCGT-1	10165	2997			CCTACACTCAAAGTAG-1	23215	4758			CATGAGTTCTAACGGT-1	20086	4521			AGGATAATCAACCTCC-1	22964	4041
CGCTTCATCGTGACAT-1	2723	1189			CCTACACTCCGTCATC-1	10988	3088			CATGAGTTCTCGACGG-1	25352	4788			AGGATAATCCACTAGA-1	15420	3187
CGCTTCATCTTTACAC-1	4719	1568			CCTACACTCGACCAGC-1	3153	1308			CATGCAAAGGTATTGA-1	11703	3772			AGGATAATCCCTGGTT-1	8204	2754
CGGACACAGGAGCGAG-1	13672	3387			CCTACACTCGAGAACG-1	6267	2346			CATGCAACAGGACATG-1	4847	778			AGGATAATCTCGTCAC-1	553	252
CGGACACCAGGTGCCT-1	13132	3610			CCTACACTCGTAGATC-1	2641	1137			CATGCAAGTTGTGGAG-1	531	365			AGGATCTAGAGGATCC-1	1214	733
CGGACACGTATAATGG-1	3416	1466			CCTACCAAGCGCCTCA-1	1509	758			CATGCAATCGAACGCC-1	33410	5826			AGGATCTAGCCTATCA-1	1196	597
CGGACACGTTCATGGT-1	3264	1488			CCTACCAAGTAGCGGT-1	4952	1619			CATGCCTAGATCCCAT-1	13560	4069			AGGATCTAGTATGACA-1	28456	4353
CGGACACGTTCGTTGA-1	6368	1761			CCTACCACAGCTATTG-1	30779	5871			CATGCCTAGCAACTTC-1	24439	5255			AGGATCTAGTCAATCC-1	7418	996
CGGACACGTTTGCATG-1	529	340			CCTACCACATCGTCGG-1	1427	729			CATGCCTCACGTACAT-1	19621	4476			AGGATCTAGTTAGAAC-1	1084	817
CGGACACTCAGCAACT-1	5716	1878			CCTACCACATGAACCT-1	6146	2379			CATGCCTTCCAAGGGA-1	4717	2071			AGGATCTCACCAGTAT-1	2016	850
CGGACACTCCGCGCAA-1	4505	1633			CCTACCAGTATGCTTG-1	10924	3196			CATGCCTTCCCATAGA-1	650	432			AGGATCTCAGCTCTGG-1	2412	763
CGGACGTAGTACATGA-1	6627	1656			CCTAGCTAGATGGGTC-1	4754	1986			CATGCGGAGTGAGTGC-1	15771	3722			AGGATCTGTAGTCTGT-1	1805	630
CGGACGTCAGACAAAT-1	11205	2680			CCTAGCTCAAAGGTGC-1	6637	2490			CATGCGGCACGACGAA-1	2624	1212			AGGATCTGTCACTGAT-1	587	389
CGGACGTCATTCACTT-1	1990	711			CCTAGCTCAATCTGCA-1	5523	2108			CATGCGGCAGAGGCTA-1	31864	5903			AGGATCTGTTGAGTCT-1	15581	3758
CGGACGTGTCGAAAGC-1	6379	1960			CCTAGCTCATAGACTC-1	8595	2687			CATGCTCAGGGCAGTT-1	9007	2867			AGGATCTGTTGCTGAT-1	1458	580
CGGACGTTCGGCGCAT-1	3337	1153			CCTAGCTGTCAATACC-1	4069	1708			CATGCTCAGGTAAGAG-1	12973	3219			AGGCATTGTAACGCGA-1	12322	3221
CGGACTGAGCGCTCCA-1	10810	2648			CCTAGCTTCCGCGTTT-1	6912	2601			CATGCTCGTGGAACCA-1	28756	5065			AGGCATTGTGTTCGTA-1	15411	3804
CGGACTGCAAAGTGCG-1	2255	641			CCTAGCTTCTTCGGTC-1	879	521			CATGCTCTCGGCATAT-1	20869	4669			AGGCCACAGCTGAAGC-1	19284	3234
CGGACTGCAAGCCATT-1	3181	1289			CCTATTAAGAAGGCCT-1	3635	1157			CATGGATCACGAGGAT-1	13657	3836			AGGCCACAGCTGAGCA-1	1438	806
CGGACTGCATTTCACT-1	643	288			CCTATTAAGATGTAAC-1	3192	1260			CATGGATCAGATCCTA-1	1388	753			AGGCCACAGGGTGGGA-1	17894	3948
CGGACTGTCGCTTAGA-1	8066	2040			CCTATTAAGATTACCC-1	4664	125			CATGGATTCACAATGC-1	23062	5025			AGGCCACAGTTTGGCT-1	727	412
CGGAGCTCACAAGCCC-1	8207	2262			CCTATTAGTAGCTGCC-1	7007	2546			CATGGTAAGAGGATCC-1	10655	3058			AGGCCACCAGCCCAGT-1	27815	5478
CGGAGCTCAGCGTCCA-1	1965	888			CCTATTATCAATACCG-1	4079	1726			CATGGTACATGACTTG-1	19863	4618			AGGCCACGTACTCCGG-1	2902	940
CGGAGCTGTAACGTTC-1	6466	1893			CCTATTATCCAAACTG-1	4112	1754			CATTCATCACGAAGAC-1	16326	3592			AGGCCACGTCTACAGT-1	13491	3137
CGGAGCTGTCACCCAG-1	19322	4500			CCTCAGTAGCACACAG-1	7137	2689			CATTCATCACGGTAGA-1	16988	3839			AGGCTGCAGCTGTACT-1	16416	3856
CGGAGCTTCATCATTC-1	2702	1151			CCTCAGTCACGAGGTA-1	1762	821			CATTCATGTAGGCAGT-1	3870	1742			AGGCTGCAGGCATGCA-1	756	396
CGGAGTCCAAGCTGAG-1	21259	4104			CCTCAGTGTAAACGCG-1	6859	2265			CATTCATGTGTTAGCT-1	9500	2895			AGGCTGCGTTACACTG-1	576	259
CGGAGTCGTCTAGTGT-1	977	218			CCTCAGTGTCCCGACA-1	921	517			CATTCCGAGCATGGGT-1	14591	3774			AGGGAGTAGAAAGCGA-1	2350	822
CGGAGTCTCCTGCTTG-1	1587	456			CCTCAGTGTGCATCTA-1	2046	758			CATTCCGAGGTCGTAG-1	5427	2140			AGGGAGTAGTAAAGCT-1	11961	3008
CGGAGTCTCTCGTTTA-1	3927	1247			CCTCAGTGTTCGGGCT-1	796	65			CATTCCGTCCCTGTTG-1	5957	2007			AGGGCCTCAACCCTCT-1	14681	3751
CGGCTAGAGAGATGAG-1	6151	1709			CCTCAGTTCACGCGGT-1	8783	2619			CATTCCGTCTCACTCG-1	22271	4853			AGGGCCTGTACGATGG-1	16547	3051
CGGCTAGCATCATCCC-1	7087	2162			CCTCAGTTCCTGCAGG-1	3166	1200			CATTCTAGTGGAGGTT-1	27760	4771			AGGGCCTGTCCCGCAA-1	32388	5312
CGGCTAGGTGATAAGT-1	3365	1373			CCTCAGTTCGGCGGTT-1	4878	2132			CATTGAGGTCATCCCT-1	7414	2450			AGGGCCTTCATTCACT-1	7753	2536
CGGGTCACAGATCCAT-1	8002	2098			CCTCTGAAGAGTCGGT-1	1799	936			CATTGAGGTTCAAAGA-1	1159	618			AGGGCTCAGGTCTACT-1	847	633
CGGGTCAGTGAGGGAG-1	4752	1738			CCTCTGAAGTGACATA-1	43389	6935			CATTGAGTCAACGAGG-1	888	539			AGGGCTCAGTGCTACT-1	20428	4126
CGGGTCAGTTCCACTC-1	2842	1236			CCTCTGACACCATGTA-1	1430	566			CATTGCCCAACTACGT-1	726	423			AGGGCTCCAGGCTCTG-1	13635	3198
CGGGTCATCTTAACCT-1	827	365			CCTCTGAGTCAAAGCG-1	6043	2282			CATTGCCCAAGCACCC-1	9196	2969			AGGGCTCCATGGAACG-1	11316	2511
CGGTTAAAGAAACGAG-1	11368	2096			CCTCTGAGTCACTGGC-1	12792	3015			CATTGCCGTTATCTTC-1	35250	5894			AGGGCTCGTTGTTGAC-1	1646	665
CGGTTAAAGCTGATAA-1	5644	1502			CCTCTGAGTGTGACCC-1	4203	1705			CATTGCCTCCCGTGAG-1	13716	3675			AGGGTCCAGAAACCCG-1	13117	3117
CGGTTAACATGGATGG-1	10271	2761			CCTCTGATCACAGGCC-1	8342	2626			CATTGCCTCCGTGGGT-1	6603	2300			AGGGTCCAGAGTCACG-1	2166	814
CGGTTAAGTACGACCC-1	8456	2167			CCTCTGATCACATGCA-1	648	442			CATTGCCTCGCAGTTA-1	21042	4643			AGGGTCCAGGCCACTC-1	1167	545
CGGTTAATCCTTGGTC-1	1647	809			CCTCTGATCCTGCTTG-1	6384	2314			CATTGCCTCGGTCTAA-1	12984	3741			AGGGTCCGTGGTCCCA-1	48926	6898
CGTAGCGAGTGGTCCC-1	3175	1193			CCTCTGATCTTTACGT-1	8416	2265			CATTGCCTCTTGGGCG-1	3072	1673			AGGGTCCGTTAATCGC-1	2065	888
CGTAGCGGTTCGTGAT-1	5103	1603			CCTTACGCAGCTGTTA-1	4875	1938			CATTTCAAGGAATGTT-1	9551	3429			AGGGTCCGTTTGGGAG-1	14699	2714
CGTCACTAGCGTTGCC-1	12433	2238			CCTTCCCAGATATGCA-1	4161	1678			CATTTCAAGTTACGTC-1	20300	4354			AGGGTCCTCCACAAGT-1	10334	3145
CGTCACTCACGCCAGT-1	12752	2885			CCTTCCCAGTAGGTGC-1	2197	1018			CCAAGCGAGGTATTGA-1	18970	4314			AGGGTCCTCCATAAGC-1	19403	4688
CGTCACTCACGGCTAC-1	1140	525			CCTTCCCAGTTTGCGT-1	5931	2484			CCAAGCGCACGGTAGA-1	25813	4688			AGGGTCCTCGTAGTCA-1	594	359
CGTCACTGTGCAACTT-1	6054	1891			CCTTCCCCAATGAATG-1	9335	2937			CCAATGAAGGCACGAT-1	25998	5123			AGGGTGAAGCTCGACC-1	11759	2621
CGTCAGGAGAAGAAGC-1	12102	3684			CCTTCCCCACAAGACG-1	1391	695			CCAATTTAGATGGGCT-1	7365	3236			AGGGTGAGTCTTGAGT-1	17114	3295
CGTCAGGAGAGCTATA-1	12278	3444			CCTTCCCGTCTAGAGG-1	2107	915			CCAATTTCAGAGATTA-1	19372	4254			AGGGTGAGTGGGACAT-1	14655	4232
CGTCAGGAGCAGATCG-1	2594	579			CCTTCCCGTTCAGCGC-1	5334	1908			CCAATTTGTCAGGTGA-1	3012	1342			AGGGTGATCCAATCCC-1	559	252
CGTCAGGGTATGCTTG-1	11737	3087			CCTTCCCGTTTGTTTC-1	6805	2611			CCACAAAAGTAGTCTC-1	13795	3595			AGGGTTTAGCTATCCA-1	633	401
CGTCAGGGTGTGGTTT-1	2887	1256			CCTTCCCTCTTCATGT-1	1317	784			CCACAAATCTTGGTCC-1	37996	5903			AGGGTTTCAAACAGGC-1	3450	1741
CGTCAGGTCATGCATG-1	15424	3305			CCTTCGAAGAAGGTTT-1	6448	2255			CCACACTAGGGAGAAT-1	6846	2258			AGGGTTTCACGTATAC-1	2407	1053
CGTCAGGTCTAACCGA-1	8488	2051			CCTTCGAAGCGTGAAC-1	8951	2604			CCACACTTCTGCTGAA-1	5069	2084			AGGGTTTCATGAAGGC-1	11651	2593
CGTCCATAGTGAACGC-1	2392	1015			CCTTCGAAGGACATTA-1	2708	1135			CCACCATCAAACCACT-1	11330	3576			AGGGTTTCATGACACT-1	11658	3125
CGTCCATCACACAGAG-1	13455	3704			CCTTCGAGTGGAAAGA-1	2821	1031			CCACCATGTAAGGTCG-1	6971	2380			AGGGTTTCATGGTACT-1	595	433
CGTCTACAGACACTAA-1	11154	2534			CCTTTCTAGTGGGTTG-1	2296	1309			CCACCATTCACTGTCC-1	8981	3112			AGGGTTTGTACCACGC-1	878	470
CGTCTACAGATGCGAC-1	10136	2629			CCTTTCTCACGTGAGA-1	1845	882			CCACGAGCATTCCTAT-1	12274	3720			AGGGTTTGTCGACGCT-1	3620	1521
CGTCTACCACCGAATT-1	9670	2285			CCTTTCTGTCCCGACA-1	34455	6243			CCACGAGGTGACAGCA-1	39312	6607			AGGGTTTGTTCAGGTT-1	3842	1180
CGTCTACGTCCAAGTT-1	11949	2691			CCTTTCTGTTAAGATG-1	3484	1687			CCACGAGTCGAGTACT-1	1378	708			AGGGTTTTCGAACGCC-1	11958	3038
CGTCTACGTTGTCTTT-1	3874	1347			CCTTTCTGTTCGGCAC-1	8483	3017			CCACGTTAGTGGTTCT-1	10233	1869			AGGTAGGAGCCTCTCT-1	10921	3006
CGTCTACTCTTGTTTG-1	529	324			CCTTTCTTCCTCAACC-1	10181	3197			CCACGTTCAATGGCCC-1	16689	3668			AGGTAGGAGTCTTCCC-1	1436	917
CGTGAGCAGAATAGGG-1	6060	2004			CCTTTCTTCGAGAGCA-1	1319	566			CCACGTTTCCTAGCGG-1	14848	3913			AGGTAGGGTAGCGATG-1	13679	3146
CGTGAGCAGTCATGCT-1	2509	948			CCTTTCTTCTGAGGGA-1	2378	1110			CCACTTGAGAGGGTCT-1	23817	4283			AGGTAGGTCAATCTCT-1	24197	4715
CGTGAGCCAAAGAATC-1	687	289			CGAACATAGCGATTCT-1	3288	1845			CCACTTGAGCCTGACC-1	8611	2936			AGGTAGGTCCAAGCAT-1	1965	798
CGTGAGCCACACTGCG-1	7398	2221			CGAACATGTCTTCGTC-1	2833	1305			CCACTTGAGCTCGTGC-1	12930	3487			AGGTCATAGGAGGCAG-1	15894	3496
CGTGAGCTCTTTAGGG-1	10179	2382			CGAACATTCATCTGCC-1	5115	1962			CCACTTGGTAACTGCT-1	13265	3818			AGGTCATCAAGAAACT-1	9069	2440
CGTGTAAAGCTGATAA-1	2055	827			CGAATGTAGAGTAATC-1	24669	5196			CCACTTGGTGGTCCCA-1	11865	3549			AGGTCATGTCTTGAGT-1	15357	3957
CGTGTAAAGGAGTTGC-1	7471	1910			CGAATGTCATACGCCG-1	3975	1899			CCACTTGTCAGGAACG-1	24396	5240			AGGTCATGTTAGAGTA-1	21074	4140
CGTGTAACAAACTGCT-1	2703	1054			CGAATGTGTGCCTTGG-1	15356	4294			CCACTTGTCGGTGTAT-1	5660	2128			AGGTCATGTTTCGGCG-1	11202	2568
CGTGTAACATCGGGTC-1	5079	1566			CGACCTTAGTAATCCC-1	918	518			CCACTTGTCTCTTCAA-1	924	600			AGGTCATTCCTCGCAT-1	11683	3275
CGTGTAAGTCACAAGG-1	5462	1517			CGACCTTCAATGAAAC-1	5235	1672			CCATCACCACCCAAGC-1	7152	2869			AGGTCATTCGAATGCT-1	11276	2439
CGTGTCTAGTACACCT-1	3736	1381			CGACCTTCACAGGCCT-1	2815	1101			CCATCACCACCGTCTT-1	18960	4000			AGGTCTACACAGTACT-1	38459	6549
CGTGTCTGTAATCGTC-1	7027	2567			CGACCTTGTATTACCG-1	24640	5057			CCATCACTCTGCTTAT-1	19021	4200			AGGTCTACACGCGCAT-1	25935	4961
CGTTAGACAAGCCGTC-1	2415	880			CGACCTTTCAATCTCT-1	9481	3071			CCCAACTAGGCCTTGC-1	23947	5189			AGGTCTACATGACAAA-1	26259	5040
CGTTAGATCAATCTCT-1	8353	1907			CGACTTCAGCCCGAAA-1	8065	2733			CCCAACTAGTGCGTCC-1	22524	5028			AGGTCTAGTGCTGTCG-1	33450	4337
CGTTCTGAGCGATCCC-1	11800	2992			CGACTTCAGTGTTGAA-1	21019	4617			CCCAACTTCAGGCGAA-1	18886	4968			AGGTCTATCCATCTGC-1	36551	5678
CGTTCTGCAATCACAC-1	12250	3191			CGACTTCGTAGAGGAA-1	1390	639			CCCAACTTCTGCGGCA-1	17250	3638			AGGTCTATCGGCTCTT-1	516	208
CGTTCTGTCCTGCCAT-1	1552	864			CGACTTCGTAGCGCAA-1	1697	967			CCCATTGCAGAACATA-1	9812	3101			AGGTCTATCGGTCAGC-1	692	265
CGTTGGGAGATCCCGC-1	7022	2226			CGACTTCGTGCGCTTG-1	2357	1271			CCCATTGCAGAGTGAC-1	27535	5264			AGGTCTATCTGTGCGG-1	13290	2760
CGTTGGGAGCAACGGT-1	7749	2249			CGACTTCTCCGAACGC-1	11920	3172			CCCATTGCAGCGCTTG-1	6465	2403			AGGTCTATCTGTTCAT-1	11253	2795
CGTTGGGAGCTCTCGG-1	7703	1967			CGACTTCTCGGCTACG-1	7735	2712			CCCGAAGAGGCCCACT-1	3486	1650			AGGTGTTAGCCTATCA-1	27668	5273
CGTTGGGCACAACGTT-1	14922	3675			CGAGAAGAGCAGACTG-1	1004	621			CCCGAAGCAAGTGGCA-1	31593	5115			AGGTGTTAGGATATGT-1	880	461
CGTTGGGGTGATAAGT-1	920	440			CGAGAAGGTTGTGGCC-1	5406	1336			CCCGAAGCAGTTGGTT-1	553	25			AGGTGTTAGTGGAAAG-1	10443	2802
CGTTGGGGTTGTCGCG-1	6551	1728			CGAGCACAGGGTGTTG-1	9007	2941			CCCGAAGTCGCCATAA-1	831	659			AGGTGTTAGTGGAAGA-1	1201	509
CGTTGGGGTTTAGCTG-1	5369	1721			CGAGCACAGTGACATA-1	4070	1471			CCCGGAACACACTTAG-1	21906	4969			AGGTGTTCACACGCCA-1	1443	612
CGTTGGGTCTCTTGAT-1	5025	2154			CGAGCACCACATAACC-1	15420	3377			CCCGGAATCTTTCGAT-1	58072	7141			AGGTGTTCAGCGAACA-1	12500	2987
CTAACTTGTACGACCC-1	3818	1386			CGAGCACCATTGTGCA-1	3296	1576			CCCTAACAGCTAAACA-1	21903	4944			AGGTGTTCAGTCCCGA-1	13832	3307
CTAACTTGTGAGGGAG-1	5216	1637			CGAGCACGTCAAAGCG-1	989	502			CCCTAACAGTGGGAAA-1	12040	3789			AGGTGTTGTATACCCA-1	5940	1630
CTAACTTGTTACGTCA-1	4494	1595			CGAGCACTCGCCATAA-1	5008	1924			CCCTAACTCGACGACC-1	10662	3476			AGGTGTTTCAAGGACG-1	14199	2807
CTAAGACTCAGCAACT-1	4374	1616			CGAGCCAAGCGGATCA-1	20176	4935			CCCTCAACAATCGTCA-1	26863	5466			AGGTGTTTCCACTAGA-1	18143	4984
CTAATGGAGCAATATG-1	818	471			CGAGCCAAGTGGTAAT-1	8221	2592			CCCTCAACACAGAGCA-1	11985	3592			AGGTGTTTCCCAGGAC-1	588	331
CTAATGGAGTAGTGCG-1	6245	2044			CGAGCCACAGGCAGTA-1	14767	3797			CCCTCAACAGTTACCA-1	21795	5125			AGGTTACAGATTCGAA-1	12573	2862
CTAATGGCACTAGTAC-1	5364	1829			CGAGCCAGTAAGGGCT-1	11381	3130			CCCTCAACATTCTTCA-1	19002	5166			AGGTTACCAGCGCGTT-1	12306	2891
CTAATGGGTTGCGCAC-1	3879	1309			CGAGCCAGTCGAATCT-1	5039	2200			CCCTCAAGTGCCGAAA-1	30888	5303			AGGTTACGTACTCCCT-1	11389	2000
CTAATGGTCAATACCG-1	2313	842			CGAGCCAGTCGACTAT-1	17575	4202			CCCTCAATCTTACGGA-1	24420	5019			AGGTTACGTGATAGTA-1	19259	4265
CTACACCCAGTCGATT-1	2459	1050			CGAGCCAGTCTGGTCG-1	5283	2172			CCCTCTCCAACATACC-1	12628	3783			AGGTTACTCATACAGC-1	15805	3963
CTACACCGTCAGATAA-1	8357	2743			CGATCGGAGACACTAA-1	5388	1176			CCCTCTCCACATTCGA-1	924	584			AGGTTACTCCTCATAT-1	6935	2525
CTACACCGTCGTCTTC-1	926	419			CGATCGGGTAATTGGA-1	16255	4005			CCCTCTCTCGACGAGA-1	15412	3651			AGGTTGTAGCACGATG-1	14253	3673
CTACACCGTGTCTGAT-1	7020	2032			CGATCGGGTCGCTTCT-1	3108	1348			CCCTCTCTCTGGCCTT-1	7499	3078			AGGTTGTAGGATATAC-1	1091	539
CTACACCGTGTGACCC-1	4113	1393			CGATCGGGTCTCAACA-1	1404	741			CCCTGATGTCAAGCGA-1	16181	4055			AGGTTGTAGTGTAGAT-1	28544	4736
CTACACCTCCGTAGTA-1	6284	1896			CGATGGCAGCACCGCT-1	8596	2581			CCCTGATGTCAGTCTA-1	26941	5519			AGGTTGTCAGAAGCTG-1	568	327
CTACACCTCTCCAGGG-1	7954	2189			CGATGGCAGGGAAACA-1	549	378			CCCTTAGAGCGAGAAA-1	25312	4883			AGGTTGTCATCATCCC-1	690	390
CTACACCTCTCTGCTG-1	6834	2295			CGATGGCAGTGGACGT-1	5178	1981			CCCTTAGAGCTCTGTA-1	6305	2245			AGGTTGTGTTCGAACT-1	8025	2465
CTACATTCAACAACCT-1	4519	1772			CGATGGCCAAACGTGG-1	569	371			CCCTTAGCACATTCTT-1	3406	1723			AGGTTGTTCATAGCAC-1	6314	2095
CTACATTCAAGTAGTA-1	9435	2811			CGATGGCCAGATCCAT-1	11955	3505			CCCTTAGGTGCCTAAT-1	1262	930			AGGTTGTTCGGAGTAG-1	2443	1077
CTACATTCACAAGTAA-1	4378	1559			CGATGGCTCATGTAGC-1	14249	3595			CCGAACGAGGTAAGAG-1	7719	2557			AGGTTGTTCTTCTAAC-1	677	422
CTACATTCAGCTGTGC-1	8832	2930			CGATGGCTCTGGTTCC-1	7098	2345			CCGAACGCATACACCA-1	9114	2811			AGTAACCAGGTACTGG-1	18254	4255
CTACATTGTGCACGAA-1	1878	799			CGATGTAAGGCTAGCA-1	1232	773			CCGATCTAGCAGGCTA-1	9460	3426			AGTAACCCAACCAACT-1	20358	4221
CTACCCAAGCATGGCA-1	10967	3096			CGATGTACATTAACCG-1	3056	1400			CCGATCTAGCGTATGG-1	13726	3386			AGTAACCGTAGCTCGC-1	7434	2182
CTACCCAGTAAACCTC-1	1604	457			CGATGTAGTGTTTGTG-1	16544	4182			CCGATCTCACCATAAC-1	12754	3330			AGTAACCGTCCTCCAT-1	6057	2382
CTACCCAGTTGTGGAG-1	3908	1231			CGATGTATCCCTAACC-1	10700	2962			CCGATGGCAGACCTAT-1	10015	3078			AGTAACCGTGCCCACA-1	32088	4305
CTACCCATCACGGTTA-1	8280	2409			CGATTGAAGCTGTTCA-1	2659	1157			CCGATGGGTACAGTTC-1	17452	4113			AGTAACCTCCTGCCAT-1	3171	1499
CTACGTCAGCTGAACG-1	14561	3752			CGATTGAAGGGTCGAT-1	11626	3009			CCGATGGGTCGTCTCT-1	22924	4768			AGTACCAAGGTGCAGT-1	13040	2968
CTACGTCAGGAGCGAG-1	5882	1699			CGATTGAAGTACGACG-1	14694	3779			CCGCAAGAGAAGGCTC-1	8673	2709			AGTACCACAGACAATA-1	12376	3333
CTACGTCAGGGAACGG-1	729	449			CGATTGATCCAGAAGG-1	7348	2432			CCGGACAAGTCACTGT-1	16398	3857			AGTACCAGTGTCTCCT-1	1227	787
CTACGTCCAGGGATTG-1	10507	3142			CGATTGATCGTTTATC-1	2735	1176			CCGGACACAAGACGGT-1	11338	3440			AGTACCAGTTCATCGA-1	8959	2740
CTACGTCCAGTATGCT-1	10628	3129			CGCCAAGAGTCATCCA-1	1431	704			CCGGACACACCGGTCA-1	23593	5354			AGTACCATCGAAGTGG-1	8581	2679
CTACGTCCATAACCTG-1	12345	3261			CGCCAAGCATCACGTA-1	9929	3019			CCGGACACAGAAGCTG-1	3122	1401			AGTACCATCGAGTCCG-1	10539	3037
CTACGTCGTGTGTGCC-1	3671	1310			CGCCAAGGTAGCAAAT-1	6310	2259			CCGGACATCTCGCCTA-1	9329	1062			AGTACTGAGGGTACAC-1	10963	3098
CTACGTCTCACCCTCA-1	4829	1462			CGCCAAGGTCCATGAT-1	1658	723			CCGGGTACACTACGGC-1	24355	4689			AGTACTGGTCAGTCGC-1	44405	6027
CTACGTCTCCGCTGTT-1	17145	3522			CGCCAAGGTGCAGGTA-1	19503	4622			CCGGTGAAGCGAGAAA-1	16850	3560			AGTACTGTCGAGAATA-1	12640	3559
CTACGTCTCCTTTCTC-1	19628	4315			CGCCAAGTCCATGAAC-1	8284	2121			CCGGTGACACTCAGAT-1	15386	3908			AGTAGCTAGAGGCTGT-1	808	486
CTACGTCTCTAACGGT-1	11228	2340			CGCGGTAAGCGTGAAC-1	625	441			CCGGTGAGTCATCGCG-1	4284	1741			AGTAGCTAGCTAGAGC-1	15793	3131
CTAGAGTAGCCACGTC-1	5349	1825			CGCGGTACAGGGATTG-1	1437	849			CCGGTGAGTTGGGACA-1	10494	3599			AGTAGCTAGGCGTTGA-1	22386	4328
CTAGAGTAGCGTTTAC-1	8415	2453			CGCGGTACATCAGTAC-1	2516	1303			CCGTAGGAGCAGGGAG-1	8026	2806			AGTAGCTAGTTTCGGT-1	43895	6671
CTAGAGTAGGCAGGTT-1	1348	612			CGCGGTAGTCTCTCTG-1	6186	2272			CCGTAGGAGCTGCCTG-1	26516	5149			AGTAGCTGTATCGTTG-1	10057	2580
CTAGAGTCAATTGCTG-1	1898	923			CGCGGTAGTCTGCAAT-1	1831	857			CCGTAGGCATCCTGTC-1	11493	3792			AGTAGCTTCCCTTCCC-1	952	341
CTAGCCTCACGGTAGA-1	869	436			CGCGGTATCAAAGTAG-1	29944	4209			CCGTAGGGTCATCGCG-1	13535	3470			AGTAGCTTCTACTGAG-1	6969	2033
CTAGCCTGTAAAGTCA-1	866	276			CGCGGTATCCAGTAGT-1	2600	1150			CCGTAGGGTTCCATTT-1	19227	4587			AGTAGCTTCTCCTACG-1	20214	3829
CTAGCCTGTCACACGC-1	7198	2110			CGCGGTATCCTCAATT-1	4866	1859			CCGTGAGCAAAGGGCT-1	2501	480			AGTAGTCAGGTCCGAA-1	11574	2845
CTAGCCTGTCTAGTGT-1	8485	1950			CGCGTTTAGATCCCGC-1	21038	4089			CCGTGAGCATATAGCC-1	12856	3513			AGTAGTCCAAAGTATG-1	16852	4451
CTAGCCTTCGGAGGTA-1	1912	751			CGCGTTTAGCTCCTTC-1	1997	930			CCGTGAGGTCCTGGGT-1	8508	2608			AGTAGTCCAGTGGTGA-1	23278	4247
CTAGTGACAAGCGAGT-1	6186	1723			CGCGTTTGTGACAAAT-1	6351	2237			CCGTTCAAGCCGGATA-1	1433	835			AGTAGTCGTCTAGATC-1	5797	2168
CTAGTGACAGATGGGT-1	10528	2749			CGCGTTTGTGTTCTTT-1	15872	3359			CCGTTCAAGCGTGCTC-1	6852	2409			AGTAGTCGTCTTGAAC-1	2133	794
CTAGTGACATCCGGGT-1	5909	1713			CGCGTTTGTTTAGCTG-1	9600	2214			CCGTTCAAGGCTTTCA-1	5664	475			AGTAGTCGTGTACATC-1	17181	3824
CTAGTGAGTGATGTGG-1	2817	918			CGCGTTTTCACGCGGT-1	2980	1344			CCGTTCAAGTAGAGTT-1	20125	4613			AGTAGTCTCGAGCTGC-1	563	345
CTAGTGAGTTATGCGT-1	6880	2483			CGCGTTTTCCCATTAT-1	841	549			CCGTTCACAGCTAACT-1	22855	5792			AGTCAACAGAGATTCA-1	1156	306
CTAGTGAGTTGGGACA-1	4724	1096			CGCTATCAGTCTCGGC-1	12599	3164			CCGTTCAGTAGCGAGT-1	12867	3348			AGTCAACCATCACAGT-1	1994	801
CTAGTGATCTCGTTTA-1	2640	1000			CGCTATCGTGGTCCGT-1	6709	2572			CCTAACCAGATTACCC-1	13378	3446			AGTCAACGTATTCCTT-1	1559	781
CTCACACCAGTAGAGC-1	1085	610			CGCTATCTCACATGCA-1	5312	1989			CCTAAGACAGGTATGG-1	8253	3374			AGTCAACGTGGCCACT-1	807	625
CTCACACTCGTTTGCC-1	5663	1726			CGCTATCTCCGCATCT-1	2346	1057			CCTAAGACAGTATTCG-1	22077	4766			AGTCAACGTTAAACAG-1	56462	7165
CTCAGAAAGGCTCTTA-1	1652	607			CGCTATCTCCTAAGTG-1	16726	3867			CCTAAGACATAGATGA-1	8653	3113			AGTCAACTCAGCGTCG-1	12361	2499
CTCAGAACACCAACCG-1	2193	370			CGCTGGAAGCCACGCT-1	33008	5628			CCTAAGATCCGAGATT-1	16003	3464			AGTCACAAGGCCACTC-1	13193	3181
CTCATTAAGAACTGTA-1	2922	1181			CGCTGGAAGTACATGA-1	2151	1172			CCTAAGATCGACGCTG-1	28665	5660			AGTCACACAAAGGAGA-1	715	481
CTCATTAAGGGAAACA-1	10513	2839			CGCTGGACAACTGGCC-1	19615	4017			CCTACGTAGAGGTTTA-1	1615	944			AGTCACACAAGACTGG-1	1140	464
CTCATTACATAAAGGT-1	3403	760			CGCTGGACATTCTCAT-1	1728	924			CCTACGTTCTGGAAGG-1	13371	3593			AGTCACACAATCCTTT-1	517	320
CTCATTACATTGAGCT-1	14777	3330			CGCTGGAGTGTTAAGA-1	6091	1774			CCTATCGAGTATGAGT-1	27973	5413			AGTCACACAATTGAAG-1	7218	2440
CTCCTAGAGTAGATGT-1	3598	1474			CGCTGGATCCAAATGC-1	8353	3148			CCTATCGAGTCTCTGA-1	11875	3064			AGTCACACAGAGCGTA-1	7635	2214
CTCCTAGCAATAGCGG-1	6713	2404			CGCTTCAAGATGGGTC-1	17426	4073			CCTATCGCATTCACCC-1	15070	3945			AGTCACACATGACGTT-1	26812	3725
CTCCTAGCACTTGGAT-1	2241	627			CGCTTCAAGTGGCACA-1	6332	1615			CCTCAACAGCCACCGT-1	11030	3534			AGTCACAGTATCTTCT-1	1396	464
CTCCTAGGTAGGCATG-1	4745	1771			CGCTTCACAATGGAGC-1	844	523			CCTCAACCATGATAGA-1	16737	4101			AGTCACATCCTTCACG-1	15332	3251
CTCGAAAAGATACACA-1	9307	2363			CGCTTCAGTCGCGAAA-1	24922	4854			CCTCAACTCGGCCTTT-1	27859	5150			AGTCACATCGACCATA-1	3130	1251
CTCGAAACAACGATGG-1	10000	2699			CGCTTCAGTGCGATAG-1	9865	3012			CCTCACAAGATTAGCA-1	16415	4480			AGTCACATCGTTCAGA-1	27802	5270
CTCGAAAGTTCGGCAC-1	2377	1019			CGCTTCATCATCGCTC-1	43858	6727			CCTCACAAGCAGCACA-1	26443	5919			AGTCACATCTTCGACC-1	604	349
CTCGAAATCTAACGGT-1	7017	2694			CGCTTCATCCACTCCA-1	4009	1713			CCTCACAAGTCTGCAT-1	12376	3005			AGTCATGCACATATGC-1	8348	2375
CTCGAGGAGGATTCGG-1	9479	2728			CGCTTCATCGTGACAT-1	2696	1088			CCTCACAGTATTTCTC-1	9590	3088			AGTCATGGTCCACAGC-1	8624	2473
CTCGAGGAGGCGTACA-1	22830	4708			CGGACACCACATCCGG-1	2862	1635			CCTCACATCGTTCCCA-1	2202	710			AGTCATGGTTCGGACC-1	36799	5321
CTCGAGGAGTGGGCTA-1	9363	2805			CGGACACCAGACGCCT-1	6041	1507			CCTCAGTAGCATGGGT-1	15723	3379			AGTCATGTCGGCATAT-1	7346	2284
CTCGGAGCATCACGAT-1	4595	1373			CGGACACGTGTTGGGA-1	9186	2767			CCTCAGTTCCTACTGC-1	11084	3267			AGTCTCCAGATGCAGC-1	779	397
CTCGGAGGTGCCTGGT-1	4254	1322			CGGACACTCCGCATAA-1	1718	787			CCTCAGTTCCTGTTGC-1	24052	5167			AGTCTCCAGGGAACAA-1	14118	3201
CTCGGAGTCCAAACAC-1	6966	2024			CGGACACTCTTGGGTA-1	2222	853			CCTCAGTTCTCTTGCG-1	21875	4797			AGTCTCCAGTACTCGT-1	14664	3375
CTCGGAGTCTTATCTG-1	3853	842			CGGACGTAGAAACCAT-1	6314	2407			CCTCATGGTAGCTTGT-1	17224	4094			AGTCTCCAGTGGTGGT-1	5016	1967
CTCGGGAAGATATGCA-1	3100	1224			CGGACGTAGGCTCTTA-1	2022	90			CCTCATGGTATTCTCT-1	15282	4066			AGTCTCCCAATGAAAC-1	15886	3335
CTCGGGACACGTTGGC-1	3971	1369			CGGACGTGTGGACGAT-1	21766	4330			CCTCCAAAGTTGCCCG-1	10425	3569			AGTCTCCCAGAACATA-1	1878	902
CTCGGGACAGATGAGC-1	4914	1731			CGGACGTTCAATAAGG-1	2084	1071			CCTCCAACAAGTTGGG-1	9754	3067			AGTCTCCCAGGTGAGT-1	900	536
CTCGGGATCATCGATG-1	7935	2283			CGGACTGAGATGTAAC-1	5166	1834			CCTCCAATCGTCACCT-1	49589	6973			AGTCTCCCATAATCGC-1	9079	2949
CTCGTACAGAATTCCC-1	12803	3358			CGGACTGGTAAAGGAG-1	2801	1427			CCTCCAATCTATCGGA-1	13971	3260			AGTCTCCGTCCTGGGT-1	1285	424
CTCGTACAGATACACA-1	8051	2279			CGGACTGTCCAAACAC-1	6968	2258			CCTCCTCTCCAACTGA-1	10498	3804			AGTCTCCTCAACCTTT-1	22681	3974
CTCGTACAGTATTGGA-1	7797	2149			CGGACTGTCTTTCCTC-1	12172	3399			CCTCTAGCAACGGCTC-1	4745	2148			AGTCTCCTCCAGTGCG-1	25165	3801
CTCGTACCACGTAAGG-1	4789	1601			CGGAGCTCAAGAGTCG-1	6030	2327			CCTCTAGGTCATCCGG-1	3925	1497			AGTCTCCTCCATCCGT-1	6057	1614
CTCGTACCAGCCTTTC-1	2666	1152			CGGAGCTCACCGAATT-1	10400	2861			CCTCTAGTCGTCCTTG-1	17763	4011			AGTCTCCTCTGCAGCG-1	17567	3811
CTCGTACTCGTGGGAA-1	5858	1839			CGGAGCTCATCGGTTA-1	1163	740			CCTCTCCTCACAAGGG-1	585	234			AGTGACTAGTAAGAGG-1	7689	1563
CTCGTCAAGCTACCGC-1	2241	825			CGGAGCTGTACCTACA-1	1715	788			CCTCTCCTCCATAAGC-1	41579	6370			AGTGACTAGTTCATGC-1	969	649
CTCGTCACAAACCCAT-1	7180	2266			CGGAGCTTCTTCATGT-1	6440	2299			CCTCTCCTCTTCCCAG-1	17920	4283			AGTGACTGTCGAGCTC-1	20592	4384
CTCGTCAGTAAAGTCA-1	11829	3157			CGGAGTCCATGGTCTA-1	5902	2027			CCTGCATAGATTCGCT-1	19704	4950			AGTGACTTCGGTCTGG-1	19446	4040
CTCTAATAGCTTCGCG-1	8768	2723			CGGAGTCGTAGTACCT-1	3323	1651			CCTGCATAGTATTCCG-1	10156	3263			AGTGATCAGAGCATTA-1	1340	651
CTCTAATAGTCATCCA-1	3516	1345			CGGAGTCTCCTCCTAG-1	6591	2130			CCTGTTGCACAGCATT-1	14831	4292			AGTGATCGTCGCACAC-1	1120	386
CTCTAATTCGTGGACC-1	5514	2059			CGGCTAGAGTCCCACG-1	1950	1126			CCTGTTGCACGCACCA-1	5978	2719			AGTGATCGTCGTGGAA-1	1237	164
CTCTAATTCTACCTGC-1	23228	3749			CGGCTAGAGTCCTCCT-1	4049	1683			CCTGTTGTCCTGCTAC-1	13955	3758			AGTGCCGAGCTGGAGT-1	33197	5869
CTCTACGAGACAGACC-1	1003	375			CGGCTAGCATTGGTAC-1	3217	1178			CCTGTTGTCTCGCCTA-1	4540	2066			AGTGCCGAGGATGAGA-1	16818	3533
CTCTACGCAGCTGCTG-1	3692	1468			CGGCTAGGTCTTGCGG-1	958	678			CCTTCAGAGGTTACAA-1	7823	2500			AGTGCCGAGGTCCAGA-1	11462	3114
CTCTACGCATTGCGGC-1	3070	1427			CGGCTAGTCAATAAGG-1	5047	1667			CCTTCAGCACCGTACG-1	39884	6436			AGTGCCGCACCACTGG-1	20842	4048
CTCTGGTCAAAGGAAG-1	9222	2662			CGGGTCAAGACCCACC-1	10343	3089			CCTTCAGCACGCGCTA-1	16720	4819			AGTGCCGGTGCATTTG-1	14793	3152
CTCTGGTCAGCGTTCG-1	6741	2011			CGGGTCAAGGACTGGT-1	26771	5338			CCTTGTGCAACGTATC-1	31321	5510			AGTGCCGTCAACTGGT-1	10261	2522
CTCTGGTCATCCAACA-1	7311	2636			CGGGTCAGTGGACGAT-1	7053	2080			CCTTGTGGTATGGAGC-1	33250	5749			AGTGTTGAGTGAATAC-1	16674	3895
CTCTGGTCATGGGAAC-1	5845	2130			CGGGTCAGTGTCTGAT-1	9853	2372			CCTTTGGCATACCACA-1	2233	1309			AGTGTTGCACGCGCAT-1	661	462
CTCTGGTCATTCTCAT-1	6190	1806			CGGGTCATCTAACTGG-1	1555	1045			CGAAGGAGTTCACCGG-1	1161	171			AGTGTTGCATGAAAGT-1	826	642
CTCTGGTGTAGCGCTC-1	5840	1698			CGGTTAACAACTTGAC-1	8736	2486			CGAAGGAGTTGGTACT-1	16209	3578			AGTGTTGGTAGTCCTA-1	17118	3625
CTCTGGTTCTGCGTAA-1	6738	2257			CGGTTAACAGTCTTCC-1	1904	719			CGAAGTTCAACCCTAA-1	17884	4469			AGTGTTGGTCACCGAC-1	911	474
CTGAAACAGATACACA-1	5680	1736			CGGTTAAGTAAATGAC-1	5617	2094			CGAAGTTGTGCCTTCT-1	3591	1591			AGTGTTGGTGGATCGA-1	564	339
CTGAAACAGCGGCTTC-1	7985	2264			CGGTTAAGTAGGGACT-1	7182	2491			CGAATTGAGACCATAA-1	23276	4663			AGTGTTGTCATGGGAG-1	6241	2137
CTGAAACAGTATCTCG-1	587	438			CGGTTAAGTTAAGAAC-1	9289	2615			CGAATTGCATTACTCT-1	24576	4977			AGTGTTGTCGAGTGGA-1	6530	1560
CTGAAACCAACACCTA-1	753	483			CGGTTAATCAATACCG-1	6392	2569			CGAATTGGTGCATCTA-1	14240	4004			AGTGTTGTCTCCGCAT-1	12827	3163
CTGAAACGTGTGAAAT-1	1071	612			CGGTTAATCGGTCTAA-1	31611	6041			CGACAGCTCGCTTACC-1	18413	4427			AGTTAGCAGACCATTC-1	9989	2771
CTGAAACGTGTGGTTT-1	2349	937			CGTAGCGCATATACGC-1	11805	2995			CGAGAAGCAAAGACTA-1	30077	5321			AGTTAGCAGAGTAACT-1	5192	1854
CTGAAACTCGTTTAGG-1	10960	2638			CGTAGCGGTCGTGGCT-1	1908	932			CGAGAAGCAGTTACCA-1	5895	2603			AGTTAGCAGATTGGGC-1	18426	3174
CTGAAGTAGGTGCTTT-1	6043	1831			CGTAGCGGTTCCGGCA-1	10954	2938			CGAGAAGGTTCGGCCA-1	11090	3167			AGTTAGCAGCCTCTGG-1	43474	6711
CTGAAGTCAAGCGATG-1	14724	3409			CGTAGCGTCGGAAATA-1	11397	2681			CGAGAAGTCAAGAGTA-1	22515	4351			AGTTAGCAGGAACGAA-1	721	414
CTGAAGTCAAGCTGTT-1	3249	1353			CGTAGGCAGGCGACAT-1	2603	1059			CGAGGAAGTATACCCA-1	29968	6005			AGTTAGCAGGGATCTG-1	11988	3360
CTGAAGTGTCGAGATG-1	6567	2024			CGTAGGCCAATGTAAG-1	1656	1050			CGAGGAAGTCTGGTTA-1	12631	3935			AGTTAGCAGTCACTCA-1	6050	2232
CTGAAGTGTGGTTTCA-1	5660	1535			CGTAGGCCACGGCTAC-1	8360	2076			CGAGGCTGTACAGAAT-1	4895	2242			AGTTAGCGTCTCAAGT-1	23879	4895
CTGATAGCATTACGAC-1	4627	1320			CGTAGGCTCACGAAGG-1	2704	1325			CGAGGCTGTAGCCCTG-1	14079	3599			AGTTCCCAGTCACTAC-1	11109	2458
CTGATAGGTCGGGTCT-1	6626	2130			CGTAGGCTCAGTCAGT-1	887	590			CGAGGCTTCCTATGGA-1	22881	4988			AGTTCCCCAATTGAGA-1	1268	313
CTGATCCAGCGATAGC-1	4216	1576			CGTCACTAGGGATCTG-1	6805	2196			CGAGGCTTCTGAGTCA-1	2922	1353			AGTTCCCCAGCTAACT-1	26273	4672
CTGATCCAGTGACATA-1	11019	2578			CGTCACTAGGTGATTA-1	11090	2785			CGAGTGCAGAAACTGT-1	15582	3876			AGTTCCCCATGACGGA-1	563	334
CTGATCCCACGCCAGT-1	9075	2216			CGTCACTAGTGGCACA-1	2985	1455			CGAGTGCTCAATCGGT-1	16421	4076			AGTTCCCCATTGACCA-1	1374	667
CTGATCCGTTTCGCTC-1	6346	1604			CGTCACTCAGGGATTG-1	21743	4300			CGAGTGCTCCAGTTCC-1	12014	3748			AGTTCCCGTCGCTTGG-1	13982	3249
CTGATCCTCCGCAAGC-1	5217	1927			CGTCACTGTCAATGTC-1	2467	1334			CGAGTGCTCTATACGG-1	23842	4528			AGTTCCCGTGTTCATG-1	2217	906
CTGATCCTCCTCTAGC-1	2030	1057			CGTCACTGTCCAGTAT-1	2291	1186			CGAGTTACAACGGCTC-1	13962	3427			AGTTCCCGTTCGGCCA-1	22298	4445
CTGATCCTCGAATCCA-1	1348	700			CGTCACTTCCCTTGTG-1	22396	4729			CGAGTTATCATCCTAT-1	16370	4452			AGTTCCCTCGAAGAAT-1	1593	820
CTGATCCTCTGGTTCC-1	2893	722			CGTCACTTCGAATCCA-1	1848	979			CGAGTTATCCTTCTTC-1	28338	5141			AGTTCCCTCTGAGAAA-1	1658	762
CTGCCTAGTGTCCTCT-1	494	319			CGTCAGGCAAAGCGGT-1	4388	1481			CGAGTTATCTCGTCAC-1	21483	4166			AGTTCGAAGAACTCCT-1	1164	687
CTGCCTATCTTGAGAC-1	10027	3390			CGTCAGGCAATAGCGG-1	11023	3097			CGATCGGAGGCGAACT-1	14712	3811			AGTTCGAAGATCGCTT-1	804	498
CTGCGGACACAAGACG-1	5979	1659			CGTCAGGGTCTTCGTC-1	4236	1672			CGATCGGAGTGCTAGG-1	4705	1825			AGTTCGAAGATTGGGC-1	7714	2011
CTGCGGACAGCTGTTA-1	838	303			CGTCAGGTCCCGACTT-1	17021	3708			CGATCGGGTCTGTAGT-1	14812	3589			AGTTCGACACCAAATC-1	17700	3442
CTGCGGAGTGTGGTTT-1	10538	2479			CGTCCATAGTCAAGGC-1	4809	1710			CGATCGGTCACATACG-1	6555	2398			AGTTCGACACTCAGAT-1	20881	3718
CTGCGGATCTCTGCTG-1	3479	1242			CGTCCATAGTGATCGG-1	20630	4797			CGATCGGTCCAATGCA-1	8186	2777			AGTTCGACAGACCTGC-1	27692	5017
CTGCTGTCAATAAGCA-1	2494	1112			CGTCCATGTAATCGTC-1	3864	1519			CGATGCGAGCTCAGAG-1	19597	4467			AGTTCGAGTATTCCTT-1	23174	4140
CTGCTGTGTTCTGAAC-1	626	221			CGTCCATGTCGGCATC-1	5198	2011			CGATGCGCACCCTAGG-1	17716	3838			AGTTCGATCGTCGGGT-1	3299	1557
CTGCTGTGTTTCCACC-1	6580	1722			CGTCCATGTGCGGTAA-1	3793	1685			CGATGCGCAGAGAGGG-1	22257	4466			ATACCGAAGGCATCGA-1	2213	1088
CTGCTGTTCAATCACG-1	1403	778			CGTCTACAGGATGGTC-1	6977	2431			CGATGCGGTCGAACGA-1	26592	5294			ATACCGACACACCAGC-1	15718	3140
CTGGTCTAGGATGGAA-1	2482	1175			CGTCTACAGTATCGAA-1	743	418			CGATGCGTCCGTAATG-1	22090	4685			ATACCGAGTTTGGCTA-1	4766	1622
CTGGTCTCACCGCTAG-1	2961	1413			CGTCTACAGTTGAGTA-1	3378	1488			CGATGGCTCGGACTTA-1	13747	4055			ATACCGATCGAAGGAC-1	22854	4657
CTGGTCTTCAACACCA-1	7310	2100			CGTCTACCACAACTGT-1	5737	2175			CGATGGCTCGTAGAGG-1	16146	4224			ATACCTTGTCCACATA-1	949	496
CTGGTCTTCTCCCTGA-1	2325	813			CGTCTACCACATTAGC-1	2708	1033			CGCAGGTAGCATTTCG-1	18096	4227			ATACCTTGTCTTCATT-1	2733	969
CTGTGCTAGAGGTAGA-1	6175	1810			CGTCTACGTCGAACAG-1	4646	2131			CGCAGGTAGCCTATCA-1	19091	4515			ATACCTTGTGAGATTA-1	8964	2108
CTGTGCTAGCGTAGTG-1	2754	1300			CGTCTACTCCGATATG-1	2446	1113			CGCAGGTGTCGCCTAG-1	1254	760			ATACCTTTCACTCGAA-1	1004	544
CTGTGCTAGGACTGGT-1	39434	5054			CGTCTACTCGTTACAG-1	13585	3545			CGCAGGTGTCGCTGCA-1	11711	3287			ATACCTTTCAGCAGAG-1	16282	3439
CTGTGCTCAGGCGATA-1	10221	2915			CGTCTACTCTCTGCTG-1	11729	3264			CGCAGGTTCAGCTCTC-1	12492	3538			ATACCTTTCATTGTTC-1	19372	3884
CTGTGCTGTTCCATGA-1	6417	2015			CGTCTACTCTGGGCCA-1	4853	1940			CGCAGGTTCGTAGGGA-1	11817	3389			ATACCTTTCTGTTGGA-1	2506	1017
CTGTGCTGTTCGGCAC-1	9303	2699			CGTGAGCCACCTTGTC-1	514	347			CGCATAATCAGGAGAC-1	7919	2519			ATACTTCAGATACATG-1	24620	4680
CTGTTTAAGTGTCCCG-1	3415	1482			CGTGAGCCACTAGTAC-1	9090	2515			CGCATGGAGCCTCATA-1	12704	2707			ATACTTCAGCCGTCGT-1	6132	1866
CTGTTTACAGGCTGAA-1	6223	1934			CGTGAGCCAGTCTTCC-1	1644	635			CGCATGGAGGATTTAG-1	12225	3434			ATACTTCAGCCTCATA-1	1588	778
CTGTTTATCCAAAGTC-1	4654	1692			CGTGAGCCATAGACTC-1	2820	1522			CGCATGGAGGCTCACC-1	5747	2513			ATACTTCAGTCCCGGT-1	17419	3870
CTGTTTATCCCTGACT-1	4425	1442			CGTGAGCCATCCCACT-1	1492	807			CGCATGGAGGTGCCAA-1	16523	4189			ATACTTCCAAGGTCTT-1	3790	1789
CTGTTTATCCGCATAA-1	10814	3238			CGTGAGCGTCACAAGG-1	16312	3841			CGCATGGCACACACTA-1	10782	3580			ATACTTCTCCAACTAG-1	16982	3256
CTTAACTAGAATAGGG-1	4299	1338			CGTGTAAAGCTTTGGT-1	15907	3418			CGCCAGAAGCTAGAGC-1	8999	2946			ATACTTCTCCGTGCGA-1	15024	3456
CTTAACTGTGAAAGAG-1	6444	2342			CGTGTAACACCGAAAG-1	7325	2636			CGCCATTAGCTGCCAC-1	4687	2233			ATACTTCTCGCGGACT-1	16149	3861
CTTAACTGTGCTTCTC-1	6055	1904			CGTGTAAGTACACCGC-1	9237	2783			CGCCATTAGTTTGTCG-1	889	162			ATACTTCTCTGAACGT-1	6743	1355
CTTAACTTCGGGAGTA-1	6870	2667			CGTGTAAGTCGCGTGT-1	6663	2094			CGCCATTGTTTCGGCG-1	13907	3190			ATAGACCAGGAACGCT-1	9166	2787
CTTAACTTCGTTTGCC-1	8193	2551			CGTGTAATCCAAACTG-1	6031	1919			CGCCATTTCAGCTAGT-1	27123	5885			ATAGACCAGGCTCACC-1	21886	4387
CTTACCGGTAAATGAC-1	7193	1850			CGTGTCTCACCATCCT-1	9812	3172			CGCGTGAAGGTCTACT-1	7473	2687			ATAGACCCAACGCATT-1	14684	3335
CTTACCGGTGCCTGCA-1	10309	2513			CGTGTCTGTTGGACCC-1	11112	2877			CGCGTGACAAGAGTTA-1	7732	2710			ATAGACCCAGACGCTC-1	7906	2127
CTTACCGTCAATAAGG-1	1373	525			CGTGTCTTCACATGCA-1	7815	2387			CGCGTGAGTCGACTGC-1	13725	4177			ATAGACCGTCGATGCC-1	1031	402
CTTAGGAAGAGGTACC-1	6157	1981			CGTGTCTTCAGTCAGT-1	824	572			CGCGTGAGTGTCCGTG-1	20742	4406			ATAGACCGTGCAACAG-1	12276	2787
CTTAGGACAGTAAGCG-1	1858	746			CGTGTCTTCGCGATCG-1	6935	2503			CGCGTGATCACGGGCT-1	3655	1490			ATAGAGAAGGCCCACT-1	15926	3412
CTTAGGACAGTGGAGT-1	5989	1802			CGTGTCTTCGGTCCGA-1	17162	4023			CGCGTGATCTAGATCG-1	3962	1718			ATAGAGAAGTCATACC-1	521	242
CTTAGGAGTAGCGATG-1	15966	3764			CGTTAGACACATCTTT-1	4108	1748			CGCGTGATCTCCAAGA-1	12469	3732			ATAGAGAAGTGCGCTC-1	29489	5118
CTTAGGAGTTTGGGCC-1	17005	3731			CGTTAGACATACCATG-1	2474	1342			CGGAACCCAATTGCCA-1	13612	3832			ATAGAGACAGTGCGCT-1	541	342
CTTAGGATCATTGCCC-1	689	275			CGTTAGATCACAAACC-1	8614	2885			CGGAACCCAGTCACGC-1	19003	4072			ATAGAGACATCACAGT-1	7974	1810
CTTAGGATCTGTTGAG-1	4618	1935			CGTTAGATCGGCGGTT-1	545	373			CGGAATTAGTCGTTAC-1	9933	3545			ATAGAGAGTTATAGCC-1	2489	967
CTTAGGATCTTACCGC-1	2186	1088			CGTTAGATCTCGGACG-1	2223	1092			CGGAATTCAAAGGCTG-1	33428	5782			ATAGGCTAGGGCGAAG-1	513	386
CTTCTCTAGCTAAGAT-1	12061	2960			CGTTCTGAGAAGGGTA-1	10254	2540			CGGAATTTCCCTCGTA-1	5939	2302			ATAGGCTCAGGTCCCA-1	26997	5162
CTTCTCTCAGCCTTTC-1	7822	2825			CGTTCTGAGGACCACA-1	34993	5922			CGGACACCACACACGC-1	13642	3560			ATAGGCTCATATGCGT-1	15676	4588
CTTCTCTGTCTCCACT-1	6942	1879			CGTTCTGCACAGACAG-1	6142	1838			CGGACACCACTATGTG-1	11626	3408			ATAGGCTGTGTTATCG-1	7180	2175
CTTGGCTGTACATGTC-1	6580	2326			CGTTCTGTCAGGTAAA-1	16405	3839			CGGACACCAGTCCGTG-1	5514	2153			ATAGGCTGTTGCTCAA-1	11648	2799
CTTGGCTTCATCTGCC-1	1785	788			CGTTCTGTCGCCAAAT-1	5282	1613			CGGACACGTGTCCTAA-1	24131	5692			ATAGGCTTCAAGTCGT-1	1993	891
CTTTGCGAGAAGGTTT-1	6882	2361			CGTTCTGTCTCTGCTG-1	11683	3114			CGGACACGTTAATGAG-1	1073	200			ATAGGCTTCACTTATC-1	649	242
CTTTGCGAGGGATGGG-1	6024	1659			CGTTGGGCAGCTCGAC-1	7133	2308			CGGACACTCGCCAATA-1	22250	5071			ATATCCTAGGAAGTCC-1	54230	7047
CTTTGCGCACAACGCC-1	7682	2465			CGTTGGGCAGGGTATG-1	4187	1648			CGGAGAAAGACTGTTC-1	14442	3625			ATATCCTCAAACACGG-1	3656	1569
CTTTGCGTCCTCTAGC-1	14162	3890			CGTTGGGGTTCATGGT-1	3901	1529			CGGAGAAAGTAAAGCT-1	3161	981			ATATCCTCACACACGC-1	28961	5207
GAAACTCTCAGGTTCA-1	7842	2168			CGTTGGGGTTCGGCAC-1	5881	2023			CGGAGAACACCAGACC-1	6991	2910			ATATCCTCAGCTTTCC-1	22245	5221
GAAACTCTCCTACAGA-1	4974	1386			CGTTGGGTCACCCGAG-1	7843	2308			CGGAGAACAGCTGCCA-1	4327	1950			ATATCCTTCGTTCGCT-1	43513	6721
GAAACTCTCGAGAGCA-1	5186	1744			CGTTGGGTCCTAGTGA-1	13186	3634			CGGCAGTCACACCGCA-1	15307	3884			ATCACAGAGATACTGA-1	10309	3106
GAAATGAAGCTAAACA-1	9758	2923			CTAACTTAGGATTCGG-1	2011	911			CGGCAGTCAGTAGATA-1	12292	2979			ATCACAGAGCGTACAG-1	1367	868
GAAATGATCAATACCG-1	9250	2495			CTAACTTCAGTCAGAG-1	2752	1213			CGGCAGTGTACTAACC-1	8145	2854			ATCACAGGTTGTACGT-1	20587	4984
GAAATGATCCTTGACC-1	2859	1210			CTAACTTGTCTCCACT-1	6489	2515			CGGCAGTGTGTAGCAG-1	19420	3995			ATCACAGTCAATCTCT-1	3825	1740
GAACATCGTACAAGTA-1	24197	4061			CTAACTTGTTAAGACA-1	14930	3763			CGGCAGTGTTCCTTGC-1	9984	3129			ATCACAGTCGTTCTAT-1	11610	1495
GAACCTAAGAAGGGTA-1	10409	2971			CTAACTTTCTGGTGTA-1	9611	3708			CGGGACTCACTGCTTC-1	22430	4628			ATCACGAAGCACTCTA-1	657	382
GAACCTACAGTAACGG-1	1612	579			CTAAGACAGGGCTTGA-1	6859	2451			CGGGACTCAGAACGCA-1	18514	4471			ATCACGAAGTAGATCA-1	3394	1390
GAACCTACAGTGACAG-1	7187	2186			CTAAGACCATATACCG-1	1917	1054			CGGGACTCAGCCGGTT-1	7448	628			ATCACGACAAGTATAG-1	16933	4015
GAACGGAAGAGTACAT-1	4949	1797			CTAAGACCATCCGTGG-1	3040	1209			CGGGACTTCAGAACCT-1	19486	4085			ATCACGATCCACGTGG-1	17440	3381
GAACGGAAGCCAGGAT-1	8591	2507			CTAAGACGTCTAAACC-1	23976	4819			CGGGCATTCCCTCTAG-1	13321	3550			ATCACGATCTACCACC-1	18226	3978
GAACGGACATGGTCAT-1	6330	1711			CTAAGACGTTCATGGT-1	6901	2123			CGGGCATTCGGCCTTT-1	2124	967			ATCACGATCTTGAACG-1	24050	4663
GAAGCAGAGTGCTGCC-1	4229	1418			CTAAGACTCCTCAATT-1	9579	2524			CGGGCATTCGGCTTGG-1	3485	1717			ATCACTTCAAATTAGG-1	934	658
GAAGCAGGTTTGTTTC-1	5578	1905			CTAAGACTCGGCTACG-1	4498	1879			CGGGTCAAGAGGTGCT-1	5920	2120			ATCACTTCAGTCGAGA-1	2652	1045
GAAGCAGTCAACACCA-1	11481	2573			CTAATGGAGTGTACGG-1	3756	1642			CGGGTCAAGTATCTGC-1	6652	2782			ATCACTTCATCTCCCA-1	981	517
GAATAAGAGACACTAA-1	2025	1013			CTAATGGCAAGCTGAG-1	9902	2669			CGGGTCAAGTCAGGGT-1	18123	4208			ATCACTTCATGCGTGC-1	75267	8394
GAATAAGAGGGTCTCC-1	1677	695			CTAATGGCAAGCTGTT-1	12181	2808			CGGGTCAAGTCCGCCA-1	16718	4172			ATCACTTTCAACCTTT-1	2573	1052
GAATAAGCAGTAACGG-1	7878	2423			CTAATGGCACGAAGCA-1	9303	2690			CGGGTCATCGTTAGAC-1	10213	2815			ATCACTTTCGCTGTCT-1	21916	4740
GAATAAGCATACAGCT-1	5116	1856			CTAATGGCAGACAAGC-1	3483	1635			CGGGTCATCTGGAAGG-1	4637	1869			ATCAGGTCAAAGCAAT-1	584	356
GAATAAGCATGAACCT-1	721	302			CTAATGGCAGGGTACA-1	65177	7642			CGGGTGTAGCGACTTT-1	33725	5652			ATCAGGTCATTCTCTA-1	22237	4447
GAATAAGGTTCGAATC-1	7710	2501			CTAATGGGTCTAAACC-1	1750	889			CGGGTGTCAAATGAGT-1	9859	2702			ATCAGGTGTAAGTCAA-1	17369	4206
GAATAAGTCCTGCAGG-1	5282	1869			CTAATGGTCGGCGCAT-1	687	233			CGGGTGTGTCTCAGGC-1	12391	3349			ATCAGGTGTGCCTACG-1	21559	4128
GAATGAACAACACCCG-1	5334	1847			CTACACCAGAAACCGC-1	2811	1288			CGGGTGTTCCTGTAGA-1	19928	4199			ATCAGGTTCGTTATCT-1	69293	7859
GAATGAACAATTCCTT-1	8011	2566			CTACACCAGAGTTGGC-1	1647	837			CGTAAGTCATCCTTCG-1	8275	2766			ATCAGGTTCTGTAAGC-1	23629	3995
GAATGAACATGCGCAC-1	14915	3485			CTACACCAGCATGGCA-1	4665	1835			CGTAAGTGTGAGCTCC-1	1101	671			ATCATTCAGTAGATCA-1	10921	2251
GAATGAAGTAGTACCT-1	6609	2131			CTACACCCACATTAGC-1	1562	838			CGTAAGTGTTAAGTCC-1	16470	3818			ATCATTCCACTAACGT-1	1972	807
GAATGAAGTTCTGGTA-1	2424	922			CTACACCGTGTAATGA-1	9256	2475			CGTAAGTTCCATTCAT-1	20231	4270			ATCATTCCAGCTGTCG-1	10042	2834
GAATGAATCAATCTCT-1	13805	3553			CTACACCGTTCGTGAT-1	13384	3655			CGTAAGTTCGGCTGAC-1	19657	5052			ATCCACCAGGGCCAAT-1	13529	3957
GAATGAATCAGCTTAG-1	3617	1474			CTACATTAGGATATAC-1	8138	2731			CGTAATGAGGACTAAT-1	1832	688			ATCCACCCACGCTATA-1	21080	3354
GAATGAATCATGTCCC-1	13195	3451			CTACATTGTCACCTAA-1	968	575			CGTAATGCACCCTTGT-1	15304	4301			ATCCACCCAGAGATGC-1	2580	987
GAATGAATCCCAGGTG-1	7667	2560			CTACATTGTCATTAGC-1	4369	1621			CGTAATGCAGCTTTCC-1	12845	3976			ATCCACCGTCGCCACA-1	2340	1187
GACACGCAGGAGCGAG-1	1302	729			CTACATTGTCCGTTAA-1	7441	2462			CGTAATGTCCTTCAGC-1	2806	1355			ATCCACCTCAGGCGAA-1	2912	1217
GACACGCAGGCCATAG-1	6591	2223			CTACATTGTCTTCGTC-1	5571	2168			CGTAGTAAGTGCAACG-1	15890	3472			ATCCACCTCATTGCGA-1	803	577
GACACGCCAAACCCAT-1	5940	1731			CTACATTTCCAAACAC-1	13665	3700			CGTAGTACATGCCATA-1	24106	4339			ATCCACCTCCACAAGT-1	16233	3711
GACACGCGTCACCCAG-1	2046	731			CTACATTTCTGTGCAA-1	11833	3558			CGTAGTATCTAATTCC-1	28976	5139			ATCCACCTCTTAGCCC-1	2694	1506
GACACGCGTGCAGGTA-1	9104	2148			CTACCCAAGAGGACGG-1	5790	2034			CGTCAAAAGCTAGTTC-1	9407	2910			ATCCATTAGAGAGAAC-1	19835	4342
GACACGCTCACATACG-1	9798	2225			CTACCCAAGTGCCAGA-1	4465	1725			CGTCAAAAGGGAGATA-1	14753	3268			ATCCATTCAAAGGATT-1	664	325
GACACGCTCGCGATCG-1	8269	2235			CTACCCAGTAGCTGCC-1	36103	5968			CGTCAAAAGGGCGAGA-1	4113	1847			ATCCATTGTCTCAGGC-1	30333	5541
GACACGCTCTGACCTC-1	11527	3608			CTACCCAGTATTACCG-1	6472	1928			CGTCAAACAGCACGAA-1	11950	3570			ATCCATTGTTTCACTT-1	795	418
GACAGAGAGGTGATTA-1	6547	1761			CTACCCATCCACGCAG-1	1407	852			CGTCCATCATGAGAAT-1	17201	3815			ATCCATTTCAGCGCAC-1	14387	3198
GACAGAGCAATGGAGC-1	18486	4130			CTACCCATCTATCGCC-1	3380	1597			CGTCCATTCACTCGAA-1	18381	4268			ATCCATTTCCTCAGAA-1	21433	4392
GACAGAGGTAAGCACG-1	8434	2061			CTACCCATCTCGTATT-1	1532	836			CGTGAATAGGGTTAAT-1	26754	5248			ATCCATTTCCTCATAT-1	49488	7200
GACAGAGGTGATAAAC-1	5604	2175			CTACGTCAGCGATGAC-1	868	453			CGTGAATCACTTTAGG-1	6495	2647			ATCCCTGAGGCGTTAG-1	18776	3418
GACAGAGTCACTTATC-1	4997	1694			CTACGTCAGCTGATAA-1	8311	2547			CGTGAATCAGAATTCC-1	18355	4217			ATCCCTGGTATTCCGA-1	22230	3613
GACAGAGTCTGTACGA-1	3202	1366			CTACGTCAGGCTCATT-1	40646	6715			CGTGAATCATGACAGG-1	13008	4186			ATCCCTGGTCGTTATG-1	38228	6081
GACCAATAGACATAAC-1	3343	1259			CTACGTCCATCCGTGG-1	1811	922			CGTGAATGTCAAGCCC-1	47494	6909			ATCCCTGTCGCAGATT-1	13960	3671
GACCAATAGCGACGTA-1	12190	2594			CTACGTCTCATTATCC-1	27463	4900			CGTGAATGTCTACACA-1	1684	380			ATCCGTCAGACGCATG-1	567	357
GACCAATCACCACCAG-1	1056	541			CTACGTCTCGCAAGCC-1	3481	1520			CGTGAATTCGAGTTGT-1	21371	4711			ATCCGTCCACTGATTG-1	16230	3603
GACCAATCACCTTGTC-1	612	266			CTAGAGTAGACCACGA-1	8006	2403			CGTGATACACGCTGCA-1	17071	4200			ATCCGTCCATCGTCCT-1	5463	1745
GACCAATCACGACGAA-1	812	291			CTAGAGTAGATAGCAT-1	14298	3879			CGTGATAGTCCGTACG-1	3067	1241			ATCCGTCGTCCGGCAT-1	16079	3466
GACCAATGTTATCGGT-1	6073	2190			CTAGAGTAGTCATGCT-1	8660	2483			CGTGATATCATCACCC-1	4899	2123			ATCCGTCGTCGGCACT-1	698	493
GACCTGGAGCTCCTCT-1	9800	2741			CTAGAGTCAATCTGCA-1	35209	6363			CGTGCTTAGCGTTCCG-1	27859	4800			ATCCTATAGCAGTAAT-1	17411	3668
GACCTGGCATGCCTAA-1	4571	1550			CTAGAGTCACATTTCT-1	2555	1173			CGTGCTTCATGTGACT-1	505	298			ATCCTATCATTGAGCT-1	2519	850
GACCTGGGTACCGTTA-1	6649	1666			CTAGAGTCATCGGGTC-1	1797	808			CGTGCTTGTCAACCTA-1	6770	2579			ATCCTATGTAACCAGG-1	5562	1701
GACCTGGGTGATGCCC-1	839	439			CTAGAGTGTTCGTCTC-1	890	516			CGTGCTTTCGTGGCTG-1	5939	2339			ATCCTATGTACGCGTC-1	500	278
GACCTGGTCCACGAAT-1	10358	2947			CTAGAGTTCACAAACC-1	11287	3092			CGTGTCTAGTGATAGT-1	10958	3105			ATCCTATGTGGCAACA-1	514	390
GACGCGTAGGCAAAGA-1	2453	947			CTAGAGTTCCCTGACT-1	1224	745			CGTTAGACAGGCATGA-1	6047	2342			ATCCTATTCACCGGTG-1	13331	3331
GACGCGTGTTCACGGC-1	4335	1814			CTAGAGTTCGTATCAG-1	5752	1962			CGTTCTGCACGCGCTA-1	23289	5091			ATCCTATTCACTGCTC-1	1916	883
GACGGCTCACTATCTT-1	1694	776			CTAGCCTGTGGACGAT-1	5750	1865			CGTTCTGGTTACCGTA-1	15733	3974			ATCCTATTCCATAGAC-1	39039	6494
GACGGCTTCTCATTCA-1	5709	1596			CTAGTGAAGATCCGAG-1	6101	2561			CGTTGGGAGTATCCTG-1	3606	1521			ATCGATGAGTCGCGAA-1	16878	3602
GACGTGCCAAGGTTTC-1	9323	2591			CTAGTGAAGTATCGAA-1	4500	1796			CGTTGGGCAATGGCCC-1	14393	3812			ATCGATGAGTTGCCCG-1	4442	1546
GACGTGCCATCAGTAC-1	4255	1520			CTAGTGACAAGCGAGT-1	7476	2281			CGTTGGGGTATCACGT-1	4880	1637			ATCGATGGTAGAGACC-1	3822	1653
GACGTGCGTAATCACC-1	1805	918			CTAGTGACAGGAATCG-1	13920	3645			CGTTGGGGTGTGTGTT-1	2820	1015			ATCGATGGTAGCGCTC-1	28233	4984
GACGTGCGTAGCGTAG-1	7294	1946			CTAGTGACAGTCAGAG-1	4626	2072			CGTTGGGTCGCTGTCT-1	19873	4508			ATCGATGGTGACAGGT-1	13312	3091
GACGTGCTCTAACTCT-1	6163	1732			CTAGTGATCCGCAGTG-1	13100	3545			CTAACCCCAACCGGAA-1	19152	3992			ATCGATGGTGCATTTG-1	2111	1015
GACGTTACAACGATCT-1	3653	1294			CTCACACCATCTGGTA-1	5841	2054			CTAACCCCAGTCCGTG-1	18534	4583			ATCGATGGTGGATCAG-1	8708	2238
GACGTTACAACGATGG-1	6501	1650			CTCACACGTCATGCCG-1	599	306			CTAACCCGTGAATGAT-1	17343	4219			ATCGATGGTTAAACCC-1	25788	5209
GACGTTAGTGATGCCC-1	4011	1469			CTCACACTCGACAGCC-1	2161	860			CTAACCCTCAAGTGTC-1	8802	2926			ATCGATGTCAAGCCTA-1	2761	1187
GACTAACAGGTGGGTT-1	6129	1888			CTCACACTCTTAGCCC-1	42705	6289			CTAACCCTCGTAGGAG-1	23767	4197			ATCGATGTCGATTCCC-1	7411	2305
GACTAACCAAACTGTC-1	9381	2626			CTCAGAAAGTTGAGAT-1	17096	3942			CTAACTTAGAACTGAT-1	15042	3579			ATCGCCTAGCCGGAAT-1	10851	3471
GACTAACTCAATCACG-1	8545	2356			CTCAGAACAGGTCTCG-1	1034	547			CTAACTTAGCCGATAG-1	40303	6315			ATCGCCTAGGGTGAGG-1	24246	4012
GACTACACAAATTGCC-1	3741	1337			CTCAGAAGTACGACCC-1	11589	3324			CTAACTTAGCGATGCA-1	24289	4411			ATCGCCTAGTCGAAAT-1	1339	667
GACTACAGTTGGACCC-1	6948	2178			CTCAGAATCACGAAGG-1	35580	5798			CTAACTTCAATGTCAC-1	9911	3516			ATCGCCTCACTTTATC-1	32100	5230
GACTGCGAGGACGAAA-1	3652	1258			CTCAGAATCGCATGAT-1	12127	3062			CTAACTTTCGTGCAGC-1	27361	5270			ATCGCCTGTCAGTCCG-1	19506	4021
GACTGCGAGGCACATG-1	14101	3391			CTCAGAATCGGATGTT-1	6402	2013			CTAAGTGAGCAATTAG-1	27317	5728			ATCGCCTGTGTGATGG-1	33361	5714
GACTGCGCACAGGTTT-1	6871	2009			CTCATTACACATCTTT-1	8622	2723			CTAAGTGAGCTAATGA-1	27014	4660			ATCGCCTGTTAATGAG-1	3481	1285
GACTGCGCACGGTTTA-1	4267	1317			CTCATTACAGATTGCT-1	2059	1133			CTAAGTGCATCCTTGC-1	21454	4715			ATCGCCTGTTATGACC-1	16605	4705
GACTGCGCAGTCCTTC-1	8362	2302			CTCCTAGAGCTGTCTA-1	4770	1990			CTAAGTGGTGATGTAA-1	18863	4226			ATCGCCTGTTTCCCAC-1	10535	2005
GACTGCGCAGTGAGTG-1	3619	1370			CTCCTAGCAAGCGCTC-1	12874	3561			CTAAGTGGTTGTTTGG-1	17876	3775			ATCGCCTTCTAAGCGT-1	32810	5364
GACTGCGTCAACCATG-1	8341	2338			CTCCTAGGTAGGCATG-1	4066	1397			CTACATTGTACGTTCA-1	21191	4681			ATCGGATTCAGGAAGC-1	9378	2841
GACTGCGTCCTATTCA-1	3554	1369			CTCCTAGGTCCATGAT-1	10229	2970			CTACATTTCATCCTAT-1	1957	1207			ATCGGCGCACCGGTCA-1	13511	3482
GAGCAGACACACCGAC-1	5420	2086			CTCCTAGTCGCTTGTC-1	9541	2572			CTACCCAAGCTACAAA-1	5514	2422			ATCGGCGGTCAGCTTA-1	20326	3878
GAGCAGACATTTCAGG-1	4806	1776			CTCGAAAAGAATGTGT-1	10053	3428			CTACCCAAGGGCAAGG-1	7467	2841			ATCGTAGAGTGTAGAT-1	13274	2837
GAGCAGAGTAGCACGA-1	11423	3116			CTCGAAAAGCACGCCT-1	6367	2247			CTACCCAAGGTAGCCA-1	18431	3776			ATCGTAGGTACCTAGT-1	2337	1350
GAGCAGAGTATATCCG-1	6749	2081			CTCGAAACAAGGACTG-1	1990	1163			CTACCCAAGTGCAGCA-1	24695	5077			ATCGTAGTCACCGGGT-1	15112	3976
GAGCAGATCTTCGGTC-1	5290	1741			CTCGAAACAGGGTATG-1	16888	4524			CTACCCACAGCGAGTA-1	14570	3677			ATCGTCCAGGCAGGTT-1	3231	1327
GAGGTGAAGCTAACTC-1	5188	1738			CTCGAAAGTTGATTCG-1	3925	1706			CTACCCAGTGGTCCGT-1	13127	3609			ATCGTCCCAAATACAG-1	23501	4646
GAGGTGAGTTCCACAA-1	13295	3384			CTCGAAATCCGTCATC-1	7260	2669			CTACCCATCTGGAGAG-1	5284	1855			ATCGTCCGTCCTGGGT-1	21159	4096
GAGGTGATCCACTCCA-1	8258	2746			CTCGAAATCCTATGTT-1	3347	1370			CTACCTGCATGACGTT-1	2619	1271			ATCGTCCGTTAGTTCG-1	25620	3456
GAGTCCGAGAAGGACA-1	9586	2530			CTCGAGGAGACTACAA-1	8512	3170			CTACCTGGTATCCTCC-1	1561	941			ATCGTCCTCATTGCCC-1	636	307
GAGTCCGAGATGTAAC-1	626	410			CTCGAGGAGCCCAGCT-1	3561	1479			CTACGGGCAACTGGTT-1	13027	3709			ATCGTCCTCTGGCTGG-1	1125	464
GAGTCCGAGGGAGTAA-1	2707	1063			CTCGAGGTCGCCATAA-1	4291	1882			CTACGGGCACACACGC-1	29642	5119			ATCGTGACAAGCGGAT-1	792	464
GAGTCCGGTCAATGTC-1	637	261			CTCGGAGAGCAGCCTC-1	2206	963			CTACTATCACGGGTAA-1	3705	1909			ATCGTGACAGGACAGT-1	529	206
GAGTCCGGTCCCTACT-1	4368	1494			CTCGGAGAGTGTACTC-1	21268	4261			CTACTATGTCCACTTC-1	4769	1989			ATCGTGACAGTATTCG-1	12255	2726
GAGTCCGGTGTAATGA-1	8831	1922			CTCGGAGCAAGGGTCA-1	12309	3109			CTACTATGTTTCAGAC-1	13327	4371			ATCGTGATCCTCTAGC-1	19502	4533
GAGTCCGTCAAGCCTA-1	2959	1179			CTCGGAGCATGTCCTC-1	10212	3087			CTAGACAAGGCGTTGA-1	8016	2769			ATCGTGATCGTTCATT-1	15699	3783
GAGTCCGTCCACGCAG-1	8879	2289			CTCGGAGGTAGCGTCC-1	9175	2494			CTAGACAAGTATGTAG-1	22588	4330			ATCTCTACACACACGC-1	2995	1337
GATCAGTAGATGCCTT-1	11066	2858			CTCGGGACACACAGAG-1	3315	1077			CTAGACACACCAGTAT-1	34953	5759			ATCTCTACACCTGTCT-1	13106	3308
GATCAGTCAAGAAAGG-1	1829	705			CTCGGGACATCCTAGA-1	5553	1145			CTAGACACATGACAGG-1	3755	1800			ATCTCTACAGCGTAGA-1	24972	5458
GATCAGTCAAGAAGAG-1	4592	1442			CTCGGGAGTCCAGTTA-1	7310	2454			CTAGACACATTGCTGA-1	41918	5915			ATCTCTAGTCGTGTTA-1	11468	3106
GATCAGTCAGTCGATT-1	4472	1666			CTCGGGAGTCGCATAT-1	4797	1781			CTAGACATCGAACGGA-1	15281	3490			ATCTCTAGTCTACAAC-1	6843	2162
GATCAGTGTAAGTTCC-1	4085	1490			CTCGGGAGTTCAGCGC-1	10364	2857			CTATAGGTCTGTAAGC-1	13228	3037			ATCTCTATCCGCAAAT-1	2648	1271
GATCAGTGTGAAGGCT-1	10210	2674			CTCGGGATCTGAGGGA-1	2030	962			CTATCCGCAAGAATAC-1	6745	2226			ATCTCTATCCGTAATG-1	18671	3286
GATCAGTTCAACACGT-1	7707	2201			CTCGTACAGAGTGACC-1	7964	2247			CTATCCGGTTCAAGGG-1	8445	2749			ATCTTCAAGCTCGAAG-1	19660	3850
GATCGATAGAGCTATA-1	3281	531			CTCGTACCATCTGGTA-1	907	412			CTATCTAAGGGTAATT-1	8869	3338			ATCTTCACAACCGCTG-1	1269	625
GATCGATCAAGCTGGA-1	3110	1071			CTCGTACGTTAGAACA-1	16969	3913			CTATCTACACCAAATC-1	20662	4363			ATCTTCAGTCCTCATC-1	1052	520
GATCGCGAGTTCGATC-1	9699	2598			CTCGTACGTTGTCTTT-1	1938	941			CTATCTAGTACTGGGA-1	23216	4634			ATCTTCAGTGCGAACA-1	15430	4433
GATCGCGCACATGGGA-1	4230	1626			CTCGTACTCCTTCAAT-1	1696	672			CTATCTAGTCCGGTGT-1	6663	2669			ATCTTCAGTTCCACAA-1	13968	3609
GATCGCGTCCTGCCAT-1	2520	901			CTCGTCAAGAAGGACA-1	5118	2216			CTATCTAGTTTCGATG-1	3984	1972			ATCTTCATCCTGCTAC-1	20796	4850
GATCGTAGTTGGGACA-1	1897	934			CTCGTCAAGCCGTCGT-1	17815	4092			CTCAACCAGACTAAGT-1	20305	4506			ATGAAAGCAAGCCTGC-1	18181	3956
GATCGTATCGGCTACG-1	506	272			CTCGTCAAGTGGGTTG-1	22016	4434			CTCAACCCAACCGATT-1	22068	4856			ATGAAAGGTAACGATA-1	3611	1287
GATCGTATCGTTACGA-1	14442	3656			CTCGTCAGTAGAAAGG-1	17206	4420			CTCAACCCATCATCTT-1	17000	4844			ATGAAAGGTGGACTAG-1	10770	2891
GATCTAGAGCTGATAA-1	5134	1711			CTCGTCAGTCCGAACC-1	3132	1274			CTCAACCGTCGAGTGA-1	1007	573			ATGAAAGTCGCTCTCA-1	11920	3145
GATGAAAAGATCGATA-1	3191	1266			CTCGTCAGTTTGTTGG-1	1345	642			CTCAACCGTGGGACAT-1	22245	4725			ATGACCAAGAGGTCAC-1	1938	759
GATGAAAAGGTCATCT-1	1354	580			CTCGTCATCGCACTCT-1	12399	3137			CTCAACCGTGGGCTCT-1	22326	4024			ATGACCAAGATAACGT-1	665	451
GATGAAACACCGCTAG-1	2933	1100			CTCGTCATCGGGAGTA-1	11297	2878			CTCAAGAAGCCTCTTC-1	28842	5055			ATGACCAAGCTGGCCT-1	20860	4303
GATGAAACATAAAGGT-1	4518	1484			CTCTAATCAAACCTAC-1	18144	3217			CTCAATTCAAGAGTAT-1	5606	2318			ATGACCAAGTAGTCCT-1	21680	4165
GATGAAATCCTACAGA-1	4809	1744			CTCTAATCAGCTGGCT-1	15709	3832			CTCAATTCAAGGGTCA-1	23459	5919			ATGACCACACCTATCC-1	2901	1119
GATGAGGCACAAGCCC-1	5843	1879			CTCTAATTCACAACGT-1	9149	2608			CTCAATTGTCTTCTAT-1	34002	6940			ATGACCACATGGCACC-1	14892	3124
GATGAGGGTCTCCACT-1	1757	907			CTCTAATTCAGTCAGT-1	19317	4756			CTCAATTGTTGTATGC-1	15218	4001			ATGACCAGTGTTAAAG-1	1412	530
GATGAGGGTTTCGCTC-1	1959	828			CTCTAATTCCGAATGT-1	2252	1045			CTCAATTTCTAGTACG-1	2753	1521			ATGACCATCAACTTTC-1	21008	4480
GATGAGGTCACGCGGT-1	1710	779			CTCTAATTCGTAGATC-1	59990	7471			CTCAATTTCTCATTAC-1	15529	4599			ATGACCATCCTCACGT-1	13001	3176
GATGCTAAGAGACTTA-1	5435	1803			CTCTACGAGGCCCTCA-1	3958	1762			CTCACTGAGCTTTCTT-1	24810	4882			ATGACCATCGCGGACT-1	3915	1250
GATGCTAAGGTTACCT-1	13463	3351			CTCTACGAGTCTCCTC-1	1925	842			CTCACTGCAGGGTCTC-1	19985	4693			ATGAGGGAGTGCGTCC-1	13556	3791
GATGCTAAGTCATGCT-1	6225	1985			CTCTACGCAGGTTTCA-1	23436	5103			CTCAGAAAGTAACCGG-1	16703	3760			ATGAGGGGTGTGAATA-1	2050	745
GATGCTAAGTTACCCA-1	10550	2582			CTCTGGTAGAAGGCCT-1	5508	1827			CTCAGAAGTGTTCGAT-1	9124	2942			ATGAGGGTCAGCTGTA-1	14686	3406
GATTCAGAGTGTCCAT-1	2420	999			CTCTGGTCAAGGACTG-1	26625	5525			CTCAGGGTCATTGCTT-1	13766	3861			ATGAGGGTCCACATAG-1	16689	3954
GATTCAGCACGGCTAC-1	747	241			CTCTGGTCAAGGGTCA-1	3183	1619			CTCAGTCCAAACTAGA-1	8159	3281			ATGAGGGTCTGCGATA-1	16255	3057
GATTCAGCAGGATTGG-1	8281	2425			CTCTGGTCAGATGGGT-1	3292	1278			CTCAGTCCAATGGCCC-1	17085	4150			ATGAGGGTCTTACCAT-1	870	216
GATTCAGCAGTCAGCC-1	13924	3456			CTCTGGTGTAAGGGCT-1	1635	731			CTCAGTCCAGATTAAG-1	14674	3863			ATGAGTCAGCATCGAG-1	8656	2344
GATTCAGGTAGTGAAT-1	4211	1723			CTCTGGTGTACAAGTA-1	11008	2592			CTCAGTCCAGGGTCTC-1	15190	4232			ATGAGTCCAATTAGGA-1	23904	4855
GATTCAGGTTGACGTT-1	6058	1967			CTCTGGTGTTCCGTCT-1	6813	2234			CTCAGTCGTCAAAGAT-1	24691	5248			ATGAGTCCATATAGCC-1	1394	771
GATTCAGTCTGGTATG-1	9390	2787			CTCTGGTTCAAACCAC-1	25061	5181			CTCAGTCGTTCAATCG-1	19081	4060			ATGAGTCTCCATACTT-1	1411	863
GCAAACTAGGTAAACT-1	9336	2416			CTCTGGTTCTATCCCG-1	5310	2340			CTCATCGCAAACTCTG-1	14419	4107			ATGAGTCTCCATCACC-1	6783	1436
GCAAACTAGTCGTACT-1	18320	4031			CTGAAACAGACGCACA-1	30281	5702			CTCATCGGTGAGGCAT-1	11618	3663			ATGAGTCTCGGACTGC-1	3649	1289
GCAAACTCATGGGACA-1	6104	2245			CTGAAACAGATCACGG-1	1406	811			CTCATGCAGATTAGCA-1	34393	6230			ATGATCGAGACCATTC-1	4390	1579
GCAAACTCATGGTAGG-1	9300	2298			CTGAAACAGGCTATCT-1	2031	1167			CTCATGCAGCCAAGCA-1	9974	2646			ATGATCGAGAGTAACT-1	7853	2446
GCAAACTGTGACCAAG-1	13304	3650			CTGAAACAGTCCCACG-1	7608	2170			CTCATGCAGGTCCCGT-1	6481	2315			ATGATCGAGATTGGGC-1	7798	1787
GCAAACTTCTGCCAGG-1	8808	2546			CTGAAACCAACAACCT-1	7575	2679			CTCATGCGTCCGAAGA-1	15230	4194			ATGATCGAGCCTCTGG-1	19727	4426
GCAATCAAGAAACGAG-1	513	307			CTGAAACCAATCCAAC-1	14425	3950			CTCATGCGTGGGCTTC-1	15679	4498			ATGATCGAGGAACGAA-1	1096	524
GCAATCACAGACACTT-1	9222	2443			CTGAAACCACCATGTA-1	17613	4231			CTCATGCTCGAGTGAG-1	13161	3780			ATGATCGAGGGATCTG-1	16740	4091
GCAATCAGTCAGATAA-1	6450	1773			CTGAAACCATGAAGTA-1	17349	4043			CTCCAACAGTCCGCCA-1	12724	3511			ATGATCGAGTCACTCA-1	10378	3090
GCAATCAGTGCAACTT-1	11959	3222			CTGAAACCATGCAATC-1	6600	2340			CTCCAACCAAGCCTGC-1	50005	7434			ATGATCGGTCGCTCGA-1	1004	487
GCAATCAGTGCCTTGG-1	11286	2978			CTGAAACGTATGAATG-1	7018	2452			CTCCAACCAATTAGGA-1	15294	4023			ATGATCGTCCACTGAA-1	718	452
GCAATCATCAAACGGG-1	9559	2567			CTGAAACGTCCCGACA-1	4132	1887			CTCCAACCACAAGCCC-1	8013	2670			ATGATCGTCTAGCCTC-1	1185	635
GCACATAGTATAGGGC-1	11110	2667			CTGAAGTAGTTTAGGA-1	4138	1574			CTCCAACCAGCAATTC-1	10503	3629			ATGCATGCACGGCACT-1	2795	1138
GCACATATCCACGTGG-1	1329	631			CTGAAGTCAAACCCAT-1	516	364			CTCCAACCATGCGTGC-1	20147	4852			ATGCATGGTCACTTCC-1	22572	5335
GCACATATCGTTACAG-1	10348	3151			CTGAAGTCATTACCTT-1	2116	966			CTCCAACGTCTTGTCC-1	11145	3179			ATGCATGGTCTTCAAG-1	13801	2929
GCACTCTAGACCTTTG-1	9906	2593			CTGAAGTGTCTCGTTC-1	2354	831			CTCCAACGTTATTCCT-1	13518	4187			ATGCATGTCCATCGTC-1	682	454
GCACTCTCACGCCAGT-1	5171	1923			CTGAAGTGTTGGACCC-1	8090	2559			CTCCACAAGCATTGAA-1	19266	4519			ATGCATGTCCCTCATG-1	7794	1308
GCACTCTCATCTATGG-1	8347	2103			CTGAAGTTCGTACGGC-1	11507	3264			CTCCACAGTCATCTAG-1	16042	4090			ATGCATGTCGATTGAC-1	525	275
GCACTCTGTAGGGACT-1	4470	1650			CTGATAGAGAACTCGG-1	1259	691			CTCCATGTCCATCAGA-1	12356	3300			ATGCATGTCTCCCATG-1	587	377
GCACTCTGTTAAGAAC-1	6781	2248			CTGATAGAGCCACGCT-1	9543	2294			CTCCCAAAGTCAATCC-1	20196	4300			ATGCATGTCTTCGGAA-1	5052	1885
GCACTCTTCCACGAAT-1	3709	1134			CTGATAGTCCGTAGTA-1	4477	1589			CTCCCTCAGACCCTTA-1	21569	4877			ATGCCTCAGAAGGATG-1	19508	3484
GCAGCCAAGCACAGGT-1	3320	1249			CTGATAGTCCTTGGTC-1	4803	2022			CTCCGATAGACTCAAA-1	14840	4296			ATGCCTCAGCAGTAAT-1	16712	4045
GCAGCCACATACAGCT-1	3406	1217			CTGATCCCAGTAACGG-1	9050	3004			CTCCGATAGGTGAGCT-1	18654	5133			ATGCCTCAGCTGAAGC-1	23065	4116
GCAGCCAGTGCAACGA-1	7319	2021			CTGATCCTCATGTAGC-1	4530	1895			CTCCGATCAGAGGCTA-1	14335	3734			ATGCCTCAGTATAACG-1	3547	1681
GCAGCCAGTTATTCTC-1	8788	2191			CTGCCTAGTAGAAGGA-1	16165	3593			CTCCGATTCATGGTAC-1	23329	4999			ATGCCTCAGTCGGCCT-1	31578	4949
GCAGCCATCCGTAGTA-1	2182	748			CTGCCTAGTGCAGACA-1	5388	2233			CTCCTCCAGACATATG-1	6789	2705			ATGCCTCCAAGAGCTG-1	23758	4663
GCAGCCATCGTGGGAA-1	6224	1674			CTGCCTATCCCTCAGT-1	3986	1695			CTCCTCCAGAGAACCC-1	6008	2481			ATGCCTCCAGCACACC-1	1000	496
GCAGTTACAGCGTCCA-1	15020	3702			CTGCCTATCCGTAGTA-1	1377	704			CTCCTCCCACCGGCTA-1	21291	5317			ATGCCTCCATTATGCG-1	928	479
GCAGTTACAGCTGCAC-1	5040	1715			CTGCGGAAGACCTTTG-1	20737	4073			CTCCTCCGTGCCCTTT-1	8436	3134			ATGCCTCGTCATACCA-1	2074	970
GCAGTTACATCCCACT-1	6323	2104			CTGCGGAAGTGCGTGA-1	1905	1050			CTCCTTTCATACTGTG-1	8578	3460			ATGCGATAGCTTGTTG-1	1670	747
GCAGTTAGTCCGACGT-1	5210	1824			CTGCGGACAGTTTACG-1	52161	6912			CTCCTTTGTCTTCGAA-1	27090	5047			ATGCGATCACGCTGTG-1	15130	3138
GCAGTTAGTGTGACCC-1	10684	2879			CTGCGGAGTGGCGAAT-1	3505	1473			CTCCTTTTCTCCCATG-1	14581	4580			ATGCGATCACTCCTGT-1	11454	3179
GCAGTTATCAACACCA-1	5938	1767			CTGCGGATCACAGTAC-1	7858	2657			CTCGAGGAGGATTTGA-1	13605	3916			ATGCGATCAGACCGCT-1	924	457
GCAGTTATCAATCACG-1	7140	1817			CTGCGGATCGCGGATC-1	15763	3831			CTCGAGGTCCGGCTTT-1	18058	4334			ATGCGATCATGCCATA-1	47247	6777
GCAGTTATCCAGATCA-1	12211	2932			CTGCTGTAGGACACCA-1	6558	2277			CTCTCAGTCGAGTGGA-1	6757	2571			ATGCGATGTCACATTG-1	576	332
GCAGTTATCGTAGGAG-1	1818	872			CTGCTGTAGTACGCCC-1	9336	2810			CTCTCGAAGCCTTTCC-1	6901	2811			ATGGAGGCATAGGTAA-1	19219	4065
GCAGTTATCTAACTTC-1	7499	2512			CTGCTGTAGTAGGCCA-1	18978	3995			CTCTCGAAGGGAGTTC-1	4356	1858			ATGGAGGGTTCTCCAC-1	23483	4733
GCATACACACTTAAGC-1	9772	2449			CTGCTGTAGTATCGAA-1	7307	2484			CTCTCGACATTGAAAG-1	21942	4961			ATGGATCAGTATGACA-1	19200	3620
GCATACAGTACGACCC-1	12533	3404			CTGCTGTCACTTCGAA-1	787	450			CTCTCGATCGCTTACC-1	12007	3002			ATGGATCCAGAACTTC-1	13041	3407
GCATACATCCTTGCCA-1	8593	2365			CTGCTGTCAGACAAAT-1	2361	1051			CTGAATGCAGCCCAGT-1	35833	6160			ATGGATCCATCCGCGA-1	17453	3506
GCATGATAGATGTAAC-1	5476	1728			CTGCTGTCAGCCTATA-1	7746	2780			CTGAATGCAGGGAGAG-1	24648	4739			ATGGATCGTAATTAGG-1	790	550
GCATGATAGCTTCGCG-1	4272	1737			CTGCTGTGTCTCAACA-1	9398	2976			CTGAATGGTGTCATCA-1	8819	2881			ATGGATCTCCTACCGT-1	24979	3847
GCATGATAGTGTGGCA-1	2424	994			CTGGTCTAGGCTAGAC-1	13166	3632			CTGAATGTCAGCTCTC-1	15784	4295			ATGGATCTCGAACGCC-1	25264	5201
GCATGATAGTTAGCGG-1	669	391			CTGGTCTAGTGAAGAG-1	16537	4112			CTGAATGTCCTGTTGC-1	10332	3670			ATGGATCTCGTTCTGC-1	517	323
GCATGATCAGCCTATA-1	512	250			CTGGTCTCACATTTCT-1	699	342			CTGAGCGAGGACTAAT-1	8179	2934			ATGGGAGAGAGCCGAT-1	5718	2559
GCATGATGTTGTGGAG-1	6748	2255			CTGGTCTCAGATCCAT-1	12432	3048			CTGAGCGGTTAAGAAC-1	13534	4439			ATGGGAGAGGTAATCA-1	10666	2812
GCATGCGCAACTGCGC-1	7411	2378			CTGGTCTGTCTGCGGT-1	5349	2006			CTGAGCGGTTGCTTGA-1	25849	4832			ATGGGAGAGGTGCGAT-1	9555	2702
GCATGCGCACCTCGTT-1	1371	689			CTGGTCTTCCAAGTAC-1	2241	1111			CTGAGCGTCGAAGGAC-1	7582	2122			ATGGGAGCAACAGCCC-1	22403	4525
GCATGCGCATCCCATC-1	4314	1231			CTGGTCTTCTAACCGA-1	12387	3258			CTGAGGCAGCAACAGC-1	2295	1014			ATGGGAGGTAGTCCTA-1	1376	606
GCATGCGGTAGTACCT-1	7883	2205			CTGGTCTTCTCTTGAT-1	6098	1963			CTGAGGCCAGGCGTTC-1	40609	6222			ATGGGAGGTATGGGAC-1	22655	4616
GCATGCGTCAATCACG-1	15491	3438			CTGTGCTAGGGCATGT-1	7996	2540			CTGAGGCTCGATGGAG-1	19497	4969			ATGGGAGTCGGAGTAG-1	16625	3822
GCATGTAAGACTGTAA-1	7743	2183			CTGTGCTCAGATGGGT-1	1587	830			CTGATCCAGATGTTCC-1	10946	3595			ATGGGTTAGCTCTGTA-1	14776	3440
GCATGTAAGAGTGACC-1	3813	1350			CTGTGCTGTCAAACTC-1	19965	4097			CTGATCCTCCACGGAC-1	18330	4679			ATGGGTTAGGTTCACT-1	731	570
GCATGTAAGCCCGAAA-1	6767	1780			CTGTGCTTCAACCATG-1	3194	1698			CTGATCCTCCATAAGC-1	3478	1853			ATGGGTTCAGCCTACG-1	15585	3380
GCATGTACAAGGTGTG-1	6769	1883			CTGTGCTTCATACGGT-1	17772	4159			CTGATCCTCCCAGTGG-1	36403	5872			ATGGGTTCATGGAGAC-1	8110	2629
GCATGTACATGCTAGT-1	3081	1301			CTGTGCTTCATTTGGG-1	1047	567			CTGATCCTCCGCTAGG-1	25436	5468			ATGGGTTGTCTTTCAT-1	10857	3404
GCATGTATCAGGTAAA-1	11160	2808			CTGTTTAAGACAGACC-1	14293	3381			CTGCAGGAGCCTCAAT-1	9652	3468			ATGGGTTGTTGGTAGG-1	12154	3371
GCATGTATCGAATGCT-1	7955	2093			CTGTTTAAGCTGCGAA-1	584	213			CTGCAGGAGTGCGACA-1	12393	3304			ATGGGTTTCACCATGA-1	15797	3052
GCCAAATCAAGCTGAG-1	7790	2208			CTGTTTAAGGTGATAT-1	1224	669			CTGCAGGCAACCGTGC-1	3685	1684			ATGGGTTTCTGATGGT-1	2834	897
GCCAAATGTGCTGTAT-1	4755	1750			CTGTTTAAGTCCATAC-1	1708	1023			CTGCATCAGGTTCCGC-1	16431	3586			ATGGTTGAGACTACGG-1	2882	1027
GCCAAATTCCAAACAC-1	580	334			CTGTTTACACATCCGG-1	7101	2740			CTGCATCCAACTGCCG-1	30692	5764			ATGGTTGAGCGAGTAC-1	14505	3188
GCCTCTAAGTACATGA-1	680	238			CTGTTTACAGGGATTG-1	5068	1709			CTGCATCGTCGAGCTC-1	20314	5156			ATGGTTGCAAGCTACT-1	19689	4007
GCCTCTACAAACAACA-1	2465	1064			CTGTTTAGTCTAGGTT-1	10505	2750			CTGCCATAGCAGTCTT-1	24040	4884			ATGGTTGCAAGGTCGA-1	6017	1731
GCCTCTACAAGCGAGT-1	4450	1785			CTGTTTAGTGCCTGCA-1	10053	2737			CTGCCATCAAGCGAAC-1	14056	3879			ATGGTTGGTTTACTGG-1	860	589
GCCTCTACACAGCCCA-1	7994	2829			CTGTTTATCCCAGGTG-1	21566	4756			CTGCCATTCCTGGGTG-1	9553	3596			ATGGTTGTCGTCCTCA-1	537	331
GCCTCTACAGCATACT-1	4279	1492			CTTAACTAGACCTAGG-1	586	371			CTGCCTACAATGCAGG-1	5388	1562			ATGTCCCAGCCAGTAG-1	3556	1192
GCCTCTATCCCTAACC-1	9261	2888			CTTAACTAGCTAGGCA-1	2757	1543			CTGCCTATCGGACGTC-1	26930	4785			ATGTCCCAGGAGATAG-1	17025	3561
GCGACCAGTCCATGAT-1	550	220			CTTAACTAGGCATGGT-1	7899	2661			CTGCGAGCATGACTTG-1	5106	2051			ATGTCCCAGTCCTACA-1	826	496
GCGACCAGTCCGAACC-1	4333	1692			CTTAACTCAAATACAG-1	16697	4221			CTGCTCAAGACGGTTG-1	19801	4128			ATGTCCCAGTGGTTAA-1	17534	4468
GCGACCATCGCAGGCT-1	8804	2291			CTTAACTCAGTTAACC-1	6392	2197			CTGCTCACACAACGAG-1	21053	4294			ATGTCCCCAAGCTCTA-1	1751	790
GCGACCATCTTAGAGC-1	4067	1479			CTTAACTGTAGCGTCC-1	9570	3082			CTGCTCAGTAGGGAGG-1	3495	1568			ATGTCCCCATTGGGAG-1	2257	953
GCGAGAAAGTGTCTCA-1	10155	2574			CTTAACTTCTGGTTCC-1	2756	1348			CTGGACGCATGGAAGC-1	37269	6411			ATGTCCCGTCGAAGCA-1	1257	721
GCGAGAACAATGGTCT-1	11697	2873			CTTACCGAGGAGCGTT-1	1000	574			CTGGACGTCAGTCACA-1	11923	3497			ATGTCCCGTGTGTTTG-1	541	342
GCGAGAACACCCATGG-1	7619	2106			CTTACCGAGTGGGATC-1	4884	1806			CTGGCAGAGAACGCGT-1	5831	2219			ATGTCCCGTTGGGAAC-1	615	425
GCGAGAACATTAGGCT-1	5827	1864			CTTACCGCATACTACG-1	8573	2861			CTGGCAGAGAGAGCGG-1	13298	3392			ATGTCCCTCAACCGAT-1	17342	3785
GCGAGAAGTACATCCA-1	3311	1376			CTTACCGTCCAGAAGG-1	23054	4651			CTGGCAGCAGTAGAGC-1	12175	2801			ATGTCCCTCCGTAGGC-1	18502	4153
GCGAGAAGTAGAGGAA-1	1195	572			CTTAGGAAGGGTCTCC-1	2848	1553			CTGGCAGGTTGCTGAT-1	8200	2884			ATGTCCCTCCTCTGCA-1	801	418
GCGAGAAGTCAGCTAT-1	3412	1502			CTTAGGAAGTAAGTAC-1	8689	2687			CTGGCAGTCATGGAGG-1	19411	4800			ATGTCCCTCGGTAACT-1	6640	2244
GCGAGAAGTGTGAATA-1	5810	1846			CTTAGGACAAGAAAGG-1	1127	587			CTGGCAGTCGTGGCGT-1	13447	3517			ATGTCTTAGAAAGTCT-1	11246	2804
GCGAGAAGTTACGACT-1	6216	1476			CTTAGGAGTCTCTCTG-1	2799	1416			CTGGTCTCACCAGTTA-1	12079	3172			ATGTCTTAGTATCCTG-1	25888	4285
GCGCAACAGCCACTAT-1	2910	473			CTTAGGAGTGTTTGGT-1	11647	3141			CTGGTCTGTGTCTAAC-1	9234	2634			ATGTCTTGTCTGGTTA-1	943	576
GCGCAACCATTGGTAC-1	8696	2375			CTTAGGAGTTGTTTGG-1	7304	2305			CTGGTCTGTTGTTGTG-1	14106	3646			ATGTCTTGTTCAGCTA-1	14359	3161
GCGCAACGTCCCGACA-1	6960	2165			CTTAGGATCACATGCA-1	28634	5418			CTGTACCCAGATACCT-1	17616	5083			ATGTCTTTCACATACG-1	12813	3257
GCGCAACGTCTAGCCG-1	8965	2656			CTTCTCTAGGGCATGT-1	9441	2456			CTGTACCGTGGAACAC-1	15122	3743			ATGTCTTTCGGCGATC-1	13630	3093
GCGCAACTCCAAGCCG-1	8124	2683			CTTCTCTCACTATCTT-1	9027	3017			CTGTACCTCGGACTGC-1	17794	4202			ATTACCTAGCTTAGTC-1	2912	1003
GCGCAACTCTAGCACA-1	3918	1443			CTTCTCTCAGCTGGCT-1	15250	3365			CTGTAGACAGTTCACA-1	7780	2715			ATTACCTAGTCAAGCG-1	26043	4824
GCGCAGTAGTGAAGTT-1	10851	2394			CTTCTCTGTAAACACA-1	5582	2250			CTGTAGAGTTACGCCG-1	22859	5080			ATTACCTCAGTCTACA-1	588	270
GCGCAGTTCCGAACGC-1	3253	1292			CTTCTCTGTACCGAGA-1	5799	2176			CTGTAGAGTTGTAAAG-1	18759	4065			ATTACCTCATGTGGTT-1	1093	383
GCGCAGTTCTGTCAAG-1	18975	3735			CTTCTCTGTACTTCTT-1	39975	6603			CTGTAGATCAATCAGC-1	12111	4033			ATTACCTGTTCAGCGC-1	7463	2358
GCGCCAAAGATAGTCA-1	2947	1069			CTTCTCTGTGCACCAC-1	2190	952			CTGTAGATCACCATAG-1	19301	4428			ATTACTCAGGTGTGAC-1	31123	5406
GCGCCAAAGGCGATAC-1	7239	2577			CTTCTCTTCCGTCATC-1	8078	2931			CTGTATTCAAGGTCTT-1	6446	2060			ATTACTCCATGAAGCG-1	20843	4734
GCGCCAATCCACGCAG-1	4607	1792			CTTGGCTAGATAGGAG-1	1253	567			CTGTATTCAAGTACCT-1	21564	4979			ATTACTCCATGTTCAG-1	17454	3279
GCGCGATCAGCAGTTT-1	2392	1055			CTTGGCTAGATCTGAA-1	7126	2503			CTGTATTTCACTGCTC-1	27530	5786			ATTACTCTCAAACCCA-1	24365	4440
GCGCGATGTAGCTTGT-1	4582	1698			CTTGGCTAGGATGGTC-1	11591	2945			CTGTCGTAGGTCCAGA-1	17240	4142			ATTACTCTCGGAATGG-1	1187	384
GCGCGATGTCTGATTG-1	1657	429			CTTGGCTAGGCAATTA-1	7872	2641			CTGTCGTGTCATCCCT-1	11970	3157			ATTACTCTCTACGCGG-1	7677	1469
GCGCGATGTGCTCTTC-1	2365	1135			CTTGGCTAGGTAGCTG-1	29611	5197			CTGTGAAGTCTACGAT-1	9667	2964			ATTATCCCAAACTCGT-1	3971	1191
GCGGGTTAGACGCAAC-1	7035	1909			CTTGGCTAGTACTTGC-1	2787	1350			CTGTGGGAGAGCAACC-1	18118	4239			ATTATCCCAAAGTGTA-1	701	425
GCGGGTTCACCCATTC-1	3252	1324			CTTGGCTCAATGGATA-1	9816	2975			CTGTGGGAGCTTTGTG-1	17796	3682			ATTATCCCAAATTGGA-1	19699	3954
GCGGGTTCACGCCAGT-1	9527	2729			CTTGGCTCACGGTAAG-1	16574	3789			CTGTGGGGTGCCTGCA-1	22916	5388			ATTATCCCATCCGAGC-1	16264	3569
GCGGGTTTCAAACGGG-1	5879	1794			CTTGGCTCAGAGCCAA-1	1155	685			CTGTGGGTCACGGTCG-1	15751	4296			ATTATCCCATGGAACG-1	41851	6132
GCGGGTTTCCTGCCAT-1	6266	2193			CTTGGCTCAGGAACGT-1	11984	2936			CTTACCGGTCTTGAGT-1	17037	4703			ATTATCCGTCGATGCC-1	1607	725
GCGGGTTTCGAATGCT-1	7282	2086			CTTGGCTGTACAAGTA-1	4322	1439			CTTACCGTCTATACTC-1	4930	1793			ATTATCCTCACCTTGC-1	25381	5441
GCTCCTAAGCCAGTTT-1	10934	2679			CTTGGCTGTAGCGATG-1	7211	2269			CTTAGGAGTCAACGCC-1	14766	4730			ATTATCCTCCGACGGT-1	18726	4272
GCTCCTATCAACGCTA-1	5351	1637			CTTGGCTGTAGCGTAG-1	1293	572			CTTAGGATCAGGACGA-1	5437	1751			ATTCACTAGTACCCTA-1	16404	3394
GCTCTGTAGAGTTGGC-1	7677	2083			CTTGGCTGTATTAGCC-1	4794	1995			CTTCAATAGTCAGCCC-1	11882	3410			ATTCACTGTCAGTCCG-1	12108	3071
GCTCTGTAGGAGTCTG-1	5832	1792			CTTGGCTGTTAAGGGC-1	3151	1294			CTTCAATCATCCTCAC-1	17819	4425			ATTCACTGTCGAGATG-1	943	206
GCTCTGTAGGGATGGG-1	11738	2987			CTTGGCTGTTCTGTTT-1	1121	682			CTTCCGACAAGAGTTA-1	14808	3952			ATTCACTTCACCTTGC-1	19109	4945
GCTCTGTAGTCAATAG-1	5637	1831			CTTTGCGAGTACCGGA-1	848	473			CTTCCGACAGCTGAGA-1	16963	4502			ATTCACTTCTAGGCAT-1	910	375
GCTCTGTAGTCGAGTG-1	12018	3007			CTTTGCGAGTGGAGAA-1	2404	1235			CTTCCGAGTGTTACTG-1	4339	498			ATTCACTTCTGACAGT-1	33146	5825
GCTCTGTAGTCTTGCA-1	2271	876			CTTTGCGCAACGCACC-1	3059	1380			CTTCGGTAGGAGGGTG-1	21701	4091			ATTCAGGGTACTCCGG-1	47768	6666
GCTCTGTAGTGTACTC-1	7803	2373			CTTTGCGCACGGTTTA-1	2267	1040			CTTCGGTGTTCATCGA-1	21077	4067			ATTCAGGGTAGTCTTG-1	16397	3046
GCTCTGTCACAGATTC-1	756	200			CTTTGCGGTTACAGAA-1	581	404			CTTCTAAAGCCATTCA-1	7811	2703			ATTCAGGGTATCGAAA-1	28983	5301
GCTCTGTGTCGACTAT-1	5592	1919			CTTTGCGGTTACGACT-1	11034	2805			CTTCTAAAGTATTCCG-1	17897	4169			ATTCAGGGTCGCCACA-1	1111	537
GCTCTGTTCTCGTATT-1	5545	1761			GAAACTCGTACCCAAT-1	13644	3175			CTTCTAACAGCAGTTT-1	24463	5240			ATTCATCAGCTCGCAC-1	21649	4361
GCTGCAGGTACAGTGG-1	4066	1451			GAAATGAAGCTAGGCA-1	1637	937			CTTCTCTAGTGCACAG-1	19588	4839			ATTCATCCACCCTAGG-1	21386	3790
GCTGCAGGTTAAAGTG-1	7986	2615			GAAATGAAGTACCGGA-1	3237	1715			CTTCTCTCAACCAATC-1	7039	2862			ATTCATCCACCTGCGA-1	17741	3713
GCTGCAGTCTGCTGCT-1	5245	1504			GAAATGACAGATCTGT-1	7243	2381			CTTCTCTGTGTTATCG-1	20100	4599			ATTCATCCAGGAACCA-1	1531	661
GCTGCGAAGCGAGAAA-1	7127	1933			GAAATGAGTCGAACAG-1	2675	1378			CTTGAGAAGATACGAT-1	5238	1965			ATTCATCGTGAATATG-1	26903	4813
GCTGCGAAGGTGTGGT-1	4330	1178			GAACATCGTATATGAG-1	3997	1478			CTTGATTCACGGCTAC-1	2392	1253			ATTCATCGTTGGGATG-1	1067	622
GCTGCGACAAGGGTCA-1	7134	2462			GAACATCGTCCGTCAG-1	11718	3334			CTTGATTGTCTGTAGT-1	18006	4142			ATTCCATAGATCGCCC-1	16293	3328
GCTGCGAGTAGCTAAA-1	2072	865			GAACCTAAGTGGCACA-1	1891	832			CTTGATTGTGAGTGAC-1	5311	2400			ATTCCATCAAGGGTCA-1	17638	3798
GCTGCGATCTCTGTCG-1	3399	1408			GAACCTACACAACTGT-1	2332	1183			CTTGATTGTTGGTGTT-1	5954	2598			ATTCCATCAGAGTGAC-1	2504	957
GCTGCTTAGAAACCGC-1	5504	1905			GAACCTAGTAGCTAAA-1	3284	1197			CTTTCAAGTCAGTCCG-1	8303	2916			ATTCCATCAGCAGATG-1	41862	6135
GCTGCTTAGTGACTCT-1	8997	2236			GAACCTATCAGCAACT-1	10169	2860			CTTTCAAGTTGCTCCT-1	4490	2008			ATTCCATCAGCGACAA-1	963	668
GCTGGGTAGGCAAAGA-1	7575	2084			GAACCTATCATGCATG-1	3881	1493			CTTTCGGAGAAACCAT-1	21962	4812			ATTCCATCAGGGACTA-1	11299	2727
GCTGGGTCAAAGCAAT-1	3901	1540			GAACGGAAGATGTAAC-1	7945	2394			CTTTCGGCACGTCTCT-1	4643	1624			ATTCCATGTACGTACT-1	23446	4776
GCTGGGTCAGACTCGC-1	5799	1717			GAACGGAAGGACACCA-1	2965	1266			CTTTCGGTCTTTACAC-1	20696	4889			ATTCCATGTTCGGCTG-1	1979	913
GCTGGGTCATGAAGTA-1	631	197			GAACGGACATTCCTGC-1	7562	2438			GAAACCTCAAATCAGA-1	13757	3499			ATTCCATGTTGTACGT-1	2654	950
GCTGGGTCATGGATGG-1	20183	4040			GAACGGAGTGCAACTT-1	13077	3500			GAAATGAAGACCTGGA-1	7595	2763			ATTCCATTCTGCCTCA-1	13451	3101
GCTGGGTGTAGAGGAA-1	8963	2505			GAACGGAGTTGAACTC-1	2253	1183			GAAATGAAGACTCTTG-1	18626	4336			ATTCCCGAGGAGAGGC-1	6224	1791
GCTGGGTTCAGTCAGT-1	9183	2838			GAAGCAGAGGGCTCTC-1	7314	2667			GAAATGAGTTCAGGTT-1	21014	4283			ATTCCCGCAAACCGGA-1	7072	1865
GCTTCCAAGTCATGCT-1	4356	1513			GAAGCAGAGTTAGGTA-1	6974	2123			GAAATGAGTTCCAGGC-1	7856	2934			ATTCCCGCAACTCGAT-1	2719	1020
GCTTCCAGTCCAGTTA-1	8419	2582			GAAGCAGCATACCATG-1	8566	2561			GAAATGATCATTGTTC-1	12394	3790			ATTCCCGCATTCGGGC-1	28982	4945
GCTTCCAGTGTTGAGG-1	698	442			GAAGCAGGTTAGAACA-1	9026	2706			GAACACTCAATCTCGA-1	14983	4624			ATTCCCGTCGCATTAG-1	936	480
GCTTCCAGTTTACTCT-1	5367	1589			GAAGCAGGTTGGTTTG-1	8957	2376			GAACACTCAGGTTCGC-1	16824	3933			ATTCCTAAGATTTGCC-1	797	360
GCTTCCATCAACGGGA-1	2790	1506			GAATAAGAGTATTGGA-1	8482	2497			GAACACTGTATTGGCT-1	1745	799			ATTCCTAAGCCGCACT-1	2433	1041
GCTTGAAAGAGAACAG-1	2917	1065			GAATAAGAGTGGGCTA-1	19253	4364			GAACACTGTCAACCTA-1	28749	5276			ATTCCTAAGCGTTCAT-1	4535	1531
GCTTGAACAGTCGATT-1	6095	2065			GAATAAGGTAATTGGA-1	1038	524			GAACGTTAGGGTTTCT-1	12971	4147			ATTCCTAAGGCTCTCG-1	21035	4094
GCTTGAACATCCGCGA-1	4854	1699			GAATAAGGTCGAATCT-1	777	478			GAACGTTTCAGGAACG-1	13961	4003			ATTCCTACAAGAGTTA-1	16864	4505
GCTTGAAGTACGAAAT-1	7304	2186			GAATAAGGTCGCGTGT-1	4051	1902			GAACGTTTCCATTGTT-1	15207	4337			ATTCCTACAAGGACAC-1	10488	2679
GCTTGAAGTTACAGAA-1	1240	752			GAATAAGGTCTGCAAT-1	4572	1909			GAACGTTTCCTAGCTC-1	21636	4770			ATTCCTACATCATCTT-1	19342	3630
GCTTGAATCGGTGTTA-1	5242	1754			GAATAAGTCCGTTGTC-1	16437	3630			GAACTGTCATCTGCGG-1	22478	5098			ATTCCTAGTTCGAACT-1	14090	3387
GCTTGAATCGTATCAG-1	3090	1366			GAATGAAAGCCTATGT-1	13288	3581			GAACTGTGTGCTCCGA-1	12934	4157			ATTCCTATCACTTGGA-1	1359	618
GGAAAGCAGACTTGAA-1	4232	1504			GAATGAAAGGTGATTA-1	3222	1359			GAAGAATAGTAACCTC-1	20559	4384			ATTCCTATCGATACGT-1	593	367
GGAAAGCCATCTATGG-1	6640	2199			GAATGAAAGTAGTGCG-1	5254	2288			GAAGAATCACTTCAAG-1	7268	2054			ATTCGTTAGATCACTC-1	14880	3231
GGAAAGCGTACAAGTA-1	2982	1098			GAATGAAGTCGCGAAA-1	9739	2563			GAAGAATCAGTGGCTC-1	11715	3285			ATTCGTTGTGAGTAAT-1	17787	3602
GGAAAGCGTGCGGTAA-1	6776	1765			GAATGAATCTGGTGTA-1	1203	652			GAAGAATGTACGCGTC-1	6558	2250			ATTCGTTTCTCTAAGG-1	11453	3024
GGAAAGCGTGTCAATC-1	9078	2235			GACACGCCAAATCCGT-1	6149	2099			GAAGAATGTTACCCTC-1	17861	4082			ATTCTACAGCCAAGCA-1	9473	1688
GGAAAGCGTTGCCTCT-1	13012	3454			GACACGCGTAGTACCT-1	6470	2202			GAAGCCCCAAACTGCT-1	13277	4261			ATTCTACAGTAACCTC-1	1997	992
GGAAAGCTCTCCAACC-1	7721	1983			GACACGCGTCCAGTAT-1	2249	1052			GAAGCCCCACGGCGTT-1	14152	3320			ATTCTACGTTATGTCG-1	9996	2639
GGAACTTGTATATGGA-1	2961	1247			GACACGCGTGTTTGGT-1	5024	2139			GAAGCCCCAGTCTACA-1	9303	2829			ATTCTACGTTTGAAAG-1	11443	2517
GGAACTTGTCACCTAA-1	4893	1423			GACACGCGTTCCTCCA-1	5712	2109			GAAGCCCCAGTGCGCT-1	14583	3803			ATTCTACTCACCATAG-1	566	344
GGAACTTGTGGGTCAA-1	3229	636			GACACGCTCAATCTCT-1	4414	2101			GAAGCCCGTTGCTAGT-1	21517	5477			ATTCTACTCACGGACC-1	27640	5121
GGAATAAAGAAGGGTA-1	1031	404			GACACGCTCTATCCTA-1	12707	3795			GAAGCGAAGCGTTGTT-1	13099	3339			ATTCTACTCACTTGGA-1	24830	4384
GGAATAAAGTAAGTAC-1	4279	1435			GACAGAGAGCCAGGAT-1	728	430			GAAGCGACAAATCCCA-1	19997	4642			ATTCTACTCATAGGCT-1	667	236
GGAATAAAGTACGACG-1	1156	460			GACAGAGAGCGATCCC-1	1620	888			GAAGCGACAACTCGTA-1	16740	4085			ATTCTACTCGTTCCTG-1	6816	1575
GGAATAAGTATGGTTC-1	5906	1925			GACAGAGAGTGGGATC-1	5370	2160			GAAGCGACACTAACCA-1	1537	653			ATTCTTGTCAGTCAGT-1	14698	3568
GGAATAAGTCTAAAGA-1	6836	1730			GACAGAGCACATTTCT-1	3664	125			GAAGGACCACCTGAAT-1	31694	5498			ATTCTTGTCTCCCATG-1	678	404
GGAATAAGTGTCGCTG-1	8115	2077			GACAGAGCATTAGGCT-1	9819	2952			GAAGGACGTCTTTCAT-1	12330	3454			ATTCTTGTCTGCTTTA-1	11417	3169
GGACAAGCACAGCCCA-1	8400	2261			GACAGAGTCACCATAG-1	5555	1959			GAAGGACTCATTGCGA-1	6291	2512			ATTGGGTAGAAGAGCA-1	2698	903
GGACAAGGTGAGTGAC-1	16727	3600			GACCAATCACACGCTG-1	8039	2742			GAAGGGTCAGCGAACA-1	22827	4413			ATTGGGTCACCCAACG-1	15715	3943
GGACAAGGTTTGACAC-1	7861	2063			GACCAATGTAGCGCTC-1	22186	4540			GAAGTAACAAGCTGCC-1	10665	3490			ATTGGGTCACGTAACT-1	2485	970
GGACAGACACTTAAGC-1	6273	1984			GACCAATGTCATATGC-1	672	364			GAAGTAATCAAGCCTA-1	29750	5244			ATTGGGTCATGACGGA-1	14740	3503
GGACAGAGTTATTCTC-1	4938	1719			GACCAATGTCTAGAGG-1	2140	1071			GAATAGACAACATACC-1	23866	5217			ATTGGGTGTCGCTCGA-1	19551	3879
GGACAGAGTTCGCTAA-1	532	354			GACCAATTCCAATGGT-1	11396	3022			GAATAGATCGCTGCGA-1	4869	2065			ATTGGGTGTCTGCATA-1	12033	3255
GGACATTAGACGCTTT-1	3702	1262			GACCAATTCCTGCAGG-1	4835	1653			GAATAGATCGGAATGG-1	5866	2158			ATTGGGTGTGTTATCG-1	12330	2947
GGACATTAGTGTACCT-1	2867	1342			GACCAATTCTCTAGGA-1	1424	651			GAATCACAGACGGATC-1	13765	3537			ATTGGGTTCTGGACTA-1	654	375
GGACATTCAAGTTGTC-1	4800	1538			GACCTGGAGACCTTTG-1	599	432			GAATCGTAGTAATTGG-1	16669	4088			ATTGTTCAGATTGCGG-1	744	201
GGACATTCACAACGTT-1	6915	2018			GACCTGGCAATACGCT-1	5282	2115			GAATCGTCATACTGAC-1	15758	4110			ATTGTTCAGCGTGAAC-1	21238	4328
GGACATTGTCTAGCGC-1	6679	2078			GACGCGTAGGACAGCT-1	1888	765			GAATCGTTCAAAGGTA-1	8143	2948			ATTGTTCGTCACCGAC-1	1282	692
GGACATTGTTACGACT-1	2289	1006			GACGCGTCAAGAGTCG-1	12751	3166			GACACGCCAAATGCTC-1	12748	3677			ATTGTTCGTGAGAGGG-1	1995	739
GGACATTTCACTTATC-1	8843	2411			GACGCGTCAGACACTT-1	13811	3355			GACACGCCAACCGTAT-1	21691	4886			ATTGTTCGTGGTTCTA-1	1598	956
GGACATTTCTTAGAGC-1	14432	3934			GACGCGTCAGGCGATA-1	22809	4576			GACACGCGTCTTACTT-1	15029	3552			ATTGTTCTCACCGGGT-1	1461	931
GGACGTCAGGTGATTA-1	2961	1161			GACGCGTCATCTCCCA-1	5078	1923			GACACGCGTGACGCCT-1	13523	3983			ATTTACCCAACGGCTC-1	2231	1052
GGACGTCCAAGCCCAC-1	25713	5172			GACGCGTTCACGACTA-1	5039	1879			GACACGCTCTGGCCGA-1	26101	4745			ATTTACCCAAGTGGGT-1	1031	700
GGACGTCCAAGCTGGA-1	7284	1759			GACGCGTTCATCGCTC-1	3118	1218			GACAGCCAGAGTGTGC-1	2659	1412			ATTTACCCACCTGCGA-1	25526	5028
GGACGTCCAAGTAATG-1	6824	2197			GACGCGTTCCGTCAAA-1	671	450			GACAGCCAGCGATGGT-1	4646	1602			ATTTACCCAGGTTCCG-1	9950	2793
GGACGTCCACCCATTC-1	8467	2386			GACGGCTAGACAAAGG-1	13280	3055			GACAGCCCAGGGTTGA-1	815	320			ATTTACCGTATGATCC-1	3086	1073
GGACGTCCAGGTGGAT-1	12062	3206			GACGGCTAGTACGATA-1	2465	1204			GACAGCCGTCCTTGTC-1	8313	2631			ATTTACCGTATTTCGG-1	10871	2347
GGACGTCCATAACCTG-1	9098	3072			GACGGCTCACAGGTTT-1	10915	3142			GACATCACACGGCTAC-1	10643	3676			ATTTACCTCAAATGAG-1	19535	4266
GGACGTCGTACTTAGC-1	3726	1464			GACGGCTCAGGCGATA-1	1485	888			GACCAATAGGAGAGTA-1	6676	2359			ATTTACCTCAAGGCTT-1	1429	709
GGACGTCGTAGAGGAA-1	6548	1795			GACGGCTGTAGCGTCC-1	29044	5268			GACCAATTCGCTAGCG-1	22684	4611			ATTTACCTCAAGGTGG-1	17637	3529
GGACGTCGTTAAGACA-1	2683	1169			GACGGCTGTCTCCACT-1	12215	3349			GACCCAGAGTCATGCT-1	19665	4390			ATTTCACAGGAGAGGC-1	11216	2073
GGACGTCGTTTGTTTC-1	8352	2344			GACGGCTTCGTTACGA-1	11466	3183			GACCCAGAGTGCTACT-1	11526	3782			ATTTCACAGTAATTGG-1	18988	4345
GGACGTCTCAAAGTAG-1	5198	1612			GACGTGCAGGAATCGC-1	3895	1834			GACCCAGAGTTCGGTT-1	6898	2538			ATTTCACAGTATGAAC-1	20611	4537
GGACGTCTCGATAGAA-1	6833	2036			GACGTGCTCCTACAGA-1	7869	2547			GACCCAGCACCATATG-1	1045	35			ATTTCACCATGACTAC-1	65468	7656
GGACGTCTCTGGTGTA-1	5140	1624			GACGTGCTCTATCGCC-1	4981	1824			GACCCAGTCTGACGCG-1	6791	2243			ATTTCACTCACCTCGT-1	2283	1130
GGAGCAAGTCTCCATC-1	4136	1786			GACGTTAAGACACTAA-1	1387	652			GACCCTTCATACATCG-1	31071	5729			ATTTCACTCAGAACCT-1	5084	2116
GGAGCAAGTTCTCATT-1	5831	1802			GACGTTAAGAGTGAGA-1	19234	4226			GACCCTTGTGAGTAGC-1	18462	3890			ATTTCACTCTCGCTTG-1	574	376
GGATGTTAGAGACTAT-1	6597	1806			GACGTTAAGCCACCTG-1	33184	5708			GACCGTGCACTAACGT-1	19605	4533			ATTTCACTCTGCTTTA-1	21025	4011
GGATGTTAGGGTTCCC-1	11838	2671			GACGTTAAGCGTAGTG-1	3033	1418			GACCGTGCATGCACTA-1	25421	5102			ATTTCTGAGCCAAGTG-1	4283	1441
GGATGTTCACCAGCAC-1	5987	2215			GACGTTACAACGATCT-1	5553	1943			GACCTTCCAGCGTGCT-1	978	628			ATTTCTGCAAGAAACT-1	6252	1768
GGATGTTGTATGAATG-1	10341	3075			GACGTTAGTCGAATCT-1	2138	1022			GACCTTCTCACCTCTG-1	16671	4371			ATTTCTGGTTGCCGAC-1	14265	3545
GGATGTTGTGTGTGCC-1	7593	2505			GACGTTAGTTCCACAA-1	900	499			GACGCTGCAGTGTATC-1	18376	3916			ATTTCTGTCATCACAG-1	38205	5785
GGATTACAGATGTGTA-1	9612	2424			GACGTTATCAGAAATG-1	23718	4654			GACGCTGGTCTCACAA-1	8016	3201			CAAAGAAAGGTGATAT-1	14035	2959
GGATTACAGGTGATAT-1	8572	2830			GACTAACAGAAACCTA-1	10444	2921			GACGCTGGTTCTTAGG-1	2762	1463			CAAAGAACAAGCGATG-1	24570	4547
GGATTACCAGTATCTG-1	7922	2050			GACTAACAGTTTCCTT-1	11806	2809			GACGCTGTCCAATCTT-1	22510	4547			CAAAGAAGTACGTTCA-1	582	349
GGATTACCAGTGACAG-1	6081	1775			GACTAACCATATGGTC-1	5212	1695			GACGTTAAGCTAGAAT-1	25887	4744			CAAAGAAGTTGCAACT-1	1157	638
GGATTACCATGGTCAT-1	9604	3017			GACTAACCATCTACGA-1	4264	2058			GACGTTACACACACGC-1	12446	3680			CAAAGAATCCAAGCTA-1	1694	634
GGATTACGTTAAGACA-1	8357	2221			GACTAACGTCAAAGAT-1	9685	3117			GACGTTACAGATCACT-1	14775	3700			CAAAGAATCCACAGCG-1	769	461
GGATTACTCCGCATAA-1	10099	2860			GACTAACGTCCATGAT-1	9125	2612			GACGTTAGTATCCCAA-1	16641	3836			CAAAGAATCGACGCTG-1	7701	2156
GGATTACTCTGCTGCT-1	3340	1370			GACTAACGTTGCGTTA-1	6988	2418			GACGTTAGTCACGCTG-1	5051	2397			CAAAGAATCTACAGGT-1	1148	670
GGCAATTAGCCCGAAA-1	2920	1099			GACTAACGTTTAGGAA-1	5017	2061			GACGTTATCAGGACAG-1	26022	5181			CAACAACCATGACAAA-1	2160	751
GGCAATTAGTGGGCTA-1	7964	1905			GACTAACTCCTCTAGC-1	8263	2563			GACGTTATCCTGTTGC-1	25901	5478			CAACAACGTGTGACCC-1	19025	4157
GGCAATTCATGTCGAT-1	11657	2782			GACTAACTCGTGGACC-1	2255	1001			GACTATGAGCCTCTTC-1	4955	1640			CAACAACTCTATACTC-1	19718	3702
GGCAATTGTTAAGTAG-1	1234	649			GACTACAAGATAGGAG-1	580	402			GACTATGCAAGCGGAT-1	35809	5952			CAACAGTGTACTTCCC-1	1561	793
GGCAATTTCAACCAAC-1	2577	1108			GACTACACATGTTGAC-1	9110	3162			GACTATGGTAGCTGCC-1	8975	3372			CAACAGTTCATTTGCT-1	5526	1630
GGCAATTTCCTCGCAT-1	3180	1268			GACTACAGTATATGGA-1	18894	3615			GACTATGGTCAAGGCA-1	14222	3651			CAACAGTTCTACGGTA-1	2241	791
GGCAATTTCTATCGCC-1	2176	870			GACTGCGAGCTTCGCG-1	5126	2070			GACTATGGTGTCCTAA-1	6972	2430			CAACAGTTCTGAGGCC-1	27290	5720
GGCCGATCATCAGTCA-1	4131	1248			GACTGCGGTGAACCTT-1	10073	2875			GACTCAAAGGTAGATT-1	1564	783			CAACCAAAGGCGCTTC-1	2397	989
GGCCGATTCAGCACAT-1	2560	836			GACTGCGGTTAAGTAG-1	7832	2705			GACTCAACAATTGTGC-1	21531	4883			CAACCAACACGTAGAG-1	15912	3229
GGCCGATTCCACGCAG-1	11879	2725			GAGCAGAAGGGAACGG-1	2629	1323			GACTCAACACGACCTG-1	24189	5272			CAACCAACAGGTGGAT-1	9629	1946
GGCGACTAGTATCGAA-1	5792	1770			GAGCAGACACATGTGT-1	7127	2372			GACTCAAGTCGCACAC-1	4483	1982			CAACCAAGTATCCTCC-1	1830	853
GGCGACTCATTATCTC-1	3495	1159			GAGCAGAGTCGAATCT-1	5428	2121			GACTCTCCAATTTCGG-1	10835	3508			CAACCAAGTATGGGAC-1	1486	950
GGCGACTGTTTGACAC-1	14213	3392			GAGCAGAGTGCTGTAT-1	8235	2303			GACTTCCCACCTATCC-1	26942	5770			CAACCAAGTCGTATTG-1	24825	4283
GGCGACTTCCGTAGTA-1	16716	3510			GAGGTGAAGAGACTAT-1	10058	2782			GACTTCCCAGCGTAGA-1	20198	4828			CAACCAATCGTTGTTT-1	17669	3053
GGCGTGTCAAAGTCAA-1	1900	755			GAGGTGAAGAGTGACC-1	3466	1555			GACTTCCGTAAGGAGA-1	27995	4763			CAACCTCCACTGGCGT-1	609	406
GGCGTGTCAAGCCGTC-1	11369	2933			GAGGTGAGTTCAGGCC-1	6022	2375			GACTTCCTCACTGAAC-1	16780	4524			CAACCTCCATTGCTGA-1	19882	3637
GGCGTGTGTCATGCCG-1	6996	1997			GAGGTGAGTTCGCTAA-1	1322	607			GACTTCCTCTGGTCAA-1	8224	2870			CAACCTCGTGGTCTTA-1	828	295
GGCGTGTGTGTGCGTC-1	2887	1201			GAGGTGATCGCTGATA-1	1953	948			GAGAAATAGCGATGGT-1	39335	5690			CAACCTCTCGTCTAAG-1	51805	6839
GGCTCGACAACGATCT-1	4048	1452			GAGGTGATCGTGACAT-1	3747	1845			GAGAAATAGCGCTGAA-1	15274	3518			CAACGATAGCCGTAAG-1	2399	977
GGCTCGAGTATAGTAG-1	10106	2989			GAGTCCGAGAGACGAA-1	19437	4603			GAGAAATCAATGAGCG-1	3335	1924			CAACGATCAATAGAGT-1	2494	837
GGCTCGATCACGGTTA-1	23284	4283			GAGTCCGCATTGGGCC-1	3595	1375			GAGACCCAGTATGAAC-1	17635	4126			CAACGATGTACTGCGC-1	13826	3133
GGCTCGATCGCATGAT-1	2180	1086			GAGTCCGGTACGAAAT-1	14736	3418			GAGACCCCAGTGCCTG-1	19247	4274			CAACGATGTCCTCCAT-1	11972	2861
GGCTGGTAGAAGAAGC-1	12414	2961			GAGTCCGGTCGCGAAA-1	11298	3081			GAGACCCTCCAGTGCG-1	21025	4358			CAACGGCAGAACTGAT-1	12406	3499
GGCTGGTAGACTGTAA-1	16894	3976			GAGTCCGTCGGAAATA-1	18639	4097			GAGACCCTCCCATTCG-1	17914	3856			CAACGGCAGAAGCTGC-1	8953	2846
GGCTGGTAGCTGTCTA-1	5850	2110			GAGTCCGTCTTTAGGG-1	6728	2289			GAGACCCTCTGTTCAT-1	31033	5717			CAACGGCCAGCCTTCT-1	11481	2429
GGCTGGTCACAGCCCA-1	4605	1684			GATCAGTGTACCGTAT-1	11152	3332			GAGACTTCATGTGTCA-1	52425	6703			CAACGGCCAGGAAGTC-1	13815	2802
GGCTGGTGTAGCGATG-1	7092	2026			GATCAGTGTCTCCACT-1	5827	2027			GAGAGGTAGATAGGGA-1	3376	1752			CAACGGCGTTCACGAT-1	32679	5226
GGCTGGTGTCTGCCAG-1	7632	2050			GATCAGTGTTCAGTAC-1	6948	2223			GAGAGGTAGATGAAGG-1	11002	3088			CAACGGCTCCGAGGCT-1	513	237
GGCTGGTGTTGATTGC-1	10117	3196			GATCAGTTCAACACTG-1	573	458			GAGAGGTCAGCACACC-1	11975	3323			CAACGGCTCTTTCTAG-1	954	354
GGCTGGTTCTAACCGA-1	8155	1931			GATCGATAGCAATATG-1	7882	2418			GAGAGGTGTATCGATC-1	20015	3941			CAAGACTAGTGCAGGT-1	12093	3153
GGGAATGAGACGACGT-1	8884	2072			GATCGATCAATTGCTG-1	4229	1233			GAGATGGAGGTCACAG-1	16657	3788			CAAGACTCACTACACA-1	2513	762
GGGAATGCACATGTGT-1	2106	837			GATCGATCACCAGGCT-1	14973	3512			GAGATGGCAACTTGCA-1	20427	3965			CAAGACTCAGACGCTC-1	4247	1432
GGGAATGTCTTATCTG-1	6754	1808			GATCGATCAGTAAGCG-1	1538	706			GAGATGGCATAATCCG-1	23737	5186			CAAGAGGGTGAATAAC-1	612	180
GGGACCTCAAGGGTCA-1	2448	740			GATCGCGAGCACCGTC-1	1011	531			GAGATGGGTCGTGTTA-1	5124	1866			CAAGAGGGTTAAAGTG-1	15226	3104
GGGACCTCACATGTGT-1	1672	779			GATCGCGCAGTACACT-1	6033	1980			GAGATGGGTCTTGAAC-1	664	45			CAAGAGGTCGACCTAA-1	27651	4820
GGGACCTGTTGCGCAC-1	2030	902			GATCGCGCATCAGTAC-1	765	526			GAGCTGCCAGGTCTCG-1	19183	4052			CAAGAGGTCGGCTGAC-1	15028	3184
GGGACCTTCAACACGT-1	668	311			GATCGCGGTCAGAAGC-1	11291	3142			GAGCTGCGTTCAAGGG-1	25270	5341			CAAGCTAAGTCGCTAT-1	18724	3687
GGGAGATCATAGGATA-1	3751	1469			GATCGCGGTCGGCATC-1	21373	4746			GAGCTGCGTTTCTTAC-1	32285	6043			CAAGCTACATTCTGTT-1	613	229
GGGATGACATACAGCT-1	2203	930			GATCGCGGTGTAAGTA-1	10472	3736			GAGCTGCTCACCGGTG-1	19872	4093			CAAGCTAGTTCTGAGT-1	15334	3938
GGGATGAGTACAGACG-1	909	540			GATCGCGTCGTGACAT-1	5740	2039			GAGCTGCTCGCTAGCG-1	17699	3830			CAAGCTATCCAGGACC-1	18855	4008
GGGATGAGTGAAGGCT-1	6376	2217			GATCGCGTCTCAAGTG-1	48604	6940			GAGGCAACACGGTGTC-1	9103	3006			CAAGCTATCTTACGTT-1	42962	6279
GGGATGATCCGCAGTG-1	9371	2175			GATCGTAAGGAATTAC-1	8973	2866			GAGGCAAGTTCAGCTA-1	7833	2332			CAAGGGAAGGGCGAAG-1	12484	2796
GGGCACTAGACCTAGG-1	9485	2481			GATCGTAAGTCATCCA-1	13022	3597			GAGGCCTAGAGTGTTA-1	1888	1038			CAAGGGACAACTGTGT-1	2804	1088
GGGCACTCAGCTGCAC-1	2515	1149			GATCGTAGTAGAGGAA-1	5667	2189			GAGGCCTCAGGGCTTC-1	13141	3917			CAAGGGACACACCTAA-1	19688	3860
GGGCACTGTAGCCTAT-1	3114	1084			GATCGTATCCACGTGG-1	6112	2386			GAGGGATCACGGAAGT-1	5222	341			CAAGGGACATCCTCAC-1	18850	3904
GGGCACTGTAGTACCT-1	4113	1463			GATCGTATCGAGAACG-1	2083	1152			GAGGGATGTACTTCCC-1	12428	4002			CAAGGGAGTGGAGGTT-1	14669	2929
GGGCACTGTGCAACGA-1	3050	1584			GATCTAGCATCGGTTA-1	11383	2961			GAGGGATGTGGCGTAA-1	22116	4294			CAAGGGATCCTCTCGA-1	13818	2964
GGGCACTGTTCGCGAC-1	1957	637			GATCTAGGTGATGTCT-1	811	401			GAGGGATGTTGCTCGG-1	26418	5191			CAATACGAGAGCCGAT-1	25498	4550
GGGCACTTCCGCTGTT-1	9936	2857			GATCTAGGTTATGCGT-1	10032	2911			GAGGGATTCACCTCAC-1	10102	3460			CAATACGAGAGGTGCT-1	4032	1167
GGGCATCTCAGGCCCA-1	4171	1439			GATCTAGTCGTCACGG-1	8859	2618			GAGGGTAAGGAGATAG-1	23920	4604			CAATACGAGATAGTCA-1	15397	3345
GGGTCTGAGAGTAAGG-1	7066	2006			GATGAAAGTGCCTGTG-1	28445	5423			GAGGGTACAAGCGAAC-1	22876	4993			CAATACGCAAGACTGG-1	47809	6833
GGGTCTGCAATCACAC-1	8356	2314			GATGAAATCATGCATG-1	8099	2027			GAGGGTAGTCAGGTGA-1	4432	1031			CAATACGCAAGATGGC-1	20676	3868
GGGTCTGTCAATACCG-1	1724	903			GATGAGGAGAGACTTA-1	5538	1924			GAGTCATAGGCGTTAG-1	13737	3910			CAATCGAGTAGTGGCA-1	15961	3133
GGGTCTGTCCACGTTC-1	5036	1592			GATGAGGAGCTGAAAT-1	646	399			GAGTCATCAGTGTGCC-1	16702	4273			CAATCGAGTTTAGTCG-1	10867	2690
GGGTCTGTCCATGAGT-1	5240	1731			GATGAGGAGTGGGATC-1	1172	563			GAGTCATTCGCAGTGC-1	5295	2386			CAATCGATCACGTCCT-1	1181	275
GGGTCTGTCTATCCCG-1	3412	1627			GATGAGGGTAAAGTCA-1	3323	1467			GAGTCATTCGCGCCAA-1	10157	2699			CAATCGATCCCAAGCG-1	7621	2773
GGGTTGCCAAACTGCT-1	5086	2019			GATGCTACAATCTGCA-1	2049	794			GAGTCTAAGCACCGTC-1	831	565			CAATCGATCCGTGGTG-1	11243	2341
GGGTTGCCAACAACCT-1	11348	3188			GATGCTACAATGCCAT-1	1922	616			GAGTCTAAGTCATGCT-1	3414	1556			CAATGACAGACGTCCC-1	15556	3190
GGGTTGCCAGCTGTGC-1	2506	1030			GATGCTAGTAAGGGAA-1	2731	1346			GAGTCTACAAGATTGA-1	16541	4110			CAATGACAGATGTTGA-1	15797	3245
GGGTTGCCAGGACCCT-1	8694	2255			GATGCTAGTGTTTGTG-1	733	537			GAGTCTAGTCGACGCT-1	14875	3382			CAATGACAGCGCACAA-1	17599	3711
GGGTTGCTCATTGCCC-1	3101	1140			GATGCTATCAGCGACC-1	10400	2618			GAGTCTAGTGTTAAAG-1	687	412			CAATGACCACAACCGC-1	1501	862
GGGTTGCTCCAAACAC-1	4646	1508			GATGCTATCCACGACG-1	39140	6306			GAGTCTAGTTTACTTC-1	6344	2505			CAATGACCAGCTTCCT-1	1611	312
GGGTTGCTCTCTGCTG-1	1200	378			GATTCAGAGCAATATG-1	7129	2107			GAGTCTATCATACAGC-1	19769	5262			CAATGACCATCCCGTT-1	2737	1138
GGTATTGAGCGATCCC-1	3079	1213			GATTCAGAGGAGTACC-1	13224	3893			GAGTGAGGTGCATTAC-1	5419	2365			CAATGACGTCGAACGA-1	6793	2236
GGTATTGAGGTGCAAC-1	4596	1736			GATTCAGGTCATGCCG-1	10223	2511			GAGTTACAGAATAGTC-1	6043	2265			CAATGACGTCGAGTTT-1	10033	3003
GGTATTGGTACCTACA-1	4324	1293			GATTCAGGTCCAACTA-1	32443	6167			GAGTTACGTCGTCAGC-1	13752	3604			CAATTTCAGCCGCTTG-1	17238	3546
GGTATTGGTGAAATCA-1	2911	1028			GATTCAGGTTTCCACC-1	5189	1849			GAGTTACTCGCACTCT-1	11078	2955			CAATTTCAGGGAGATA-1	5942	1623
GGTATTGTCCTCAATT-1	8355	2453			GATTCAGTCGTTGCCT-1	10575	3031			GAGTTACTCTACCACC-1	14818	4103			CAATTTCCAACTCCCT-1	22225	4811
GGTGAAGAGAGTACCG-1	7074	2103			GATTCAGTCTTCGGTC-1	24155	4839			GAGTTGTCACAGTCAT-1	8217	3274			CAATTTCTCCCATGGG-1	558	361
GGTGAAGTCATCACCC-1	2665	1145			GATTCAGTCTTGTCAT-1	5857	2300			GAGTTTGAGACCTCCG-1	16904	3775			CACAACAAGAAATTCG-1	3325	1257
GGTGCGTAGCCCGAAA-1	2692	967			GCAAACTAGACCACGA-1	718	550			GAGTTTGAGAGCATCG-1	9258	3125			CACAACAAGAAGGTAG-1	17333	4579
GGTGCGTGTTGGTAAA-1	2381	1112			GCAAACTCAAGGACTG-1	6177	2343			GAGTTTGAGCAAGGAA-1	4795	2212			CACAACAAGACGAGCT-1	778	298
GGTGCGTTCATTGCGA-1	2695	1265			GCAAACTGTAAGAGGA-1	1032	590			GAGTTTGAGGAATGTT-1	9523	3204			CACAACAAGGAGACCT-1	11567	2235
GGTGCGTTCTTCATGT-1	10741	2930			GCAAACTGTGTATGGG-1	7308	2473			GAGTTTGGTATCGTTG-1	16986	3816			CACAACAAGTTAACAG-1	13340	3596
GGTGTTACAGATCCAT-1	10093	2552			GCAATCACAAACCCAT-1	672	392			GAGTTTGGTATGACAA-1	10423	3755			CACAACACAACAGCTT-1	1382	750
GGTGTTAGTACGCACC-1	8301	2505			GCAATCATCTGATACG-1	6362	2459			GATAGCTAGTTCCAGT-1	8340	2508			CACAACACACCTGCGA-1	2485	974
GGTGTTATCCACTGGG-1	2303	940			GCAATCATCTTCTGGC-1	1843	1231			GATAGCTGTAGACAGC-1	9892	3403			CACAACAGTAACACCT-1	719	236
GGTGTTATCCTTTACA-1	2158	818			GCACATAAGTTTGCGT-1	6386	2226			GATAGCTTCCTCACCA-1	22936	5428			CACAACAGTGCATACT-1	539	244
GGTGTTATCGTTTATC-1	1155	643			GCACATACACGAGAGT-1	7040	2578			GATCACACAATAGTGA-1	19455	4846			CACAACAGTTGGAGAC-1	9601	1802
GTAACGTAGTCGTTTG-1	2995	1159			GCACATAGTCTACCTC-1	8582	2231			GATCACACACGTACTA-1	15224	4000			CACAACATCGTAGTGT-1	17789	3302
GTAACGTCATACGCTA-1	2306	1005			GCACATATCATGTGGT-1	11784	2946			GATCACAGTTGTACGT-1	8404	2989			CACACAAAGCCGTTGC-1	575	377
GTAACTGCAAAGAATC-1	10230	2882			GCACATATCGCCTGTT-1	725	490			GATCAGTAGACGCAGT-1	1293	358			CACACAAAGGCACGAT-1	1210	649
GTAACTGCATCACGAT-1	5026	1871			GCACTCTAGACTAGGC-1	5621	1952			GATCAGTAGATGTTCC-1	26240	5010			CACACAAAGGCGAAGG-1	9519	2843
GTAACTGGTCAACTGT-1	4769	1812			GCACTCTGTGAAAGAG-1	11940	3018			GATCAGTAGTAAACTG-1	10130	3549			CACACAAAGGCTTCCG-1	21390	3775
GTAACTGTCACGACTA-1	8600	2409			GCACTCTGTGTGCGTC-1	2237	1289			GATCAGTCACGCTATA-1	11749	3712			CACACAAGTGCAGATG-1	18312	4049
GTACGTAAGCAATATG-1	651	300			GCAGCCAAGACCACGA-1	11085	3045			GATCAGTTCTGCTAGA-1	20600	4168			CACACAAGTGCCTAAT-1	2109	929
GTACGTACATCATCCC-1	15100	3414			GCAGCCACAAGCCGCT-1	10613	2807			GATCATGAGCAACAAT-1	25383	5055			CACACAATCGTTAGTG-1	29367	5471
GTACGTAGTGAGGGTT-1	4145	1557			GCAGCCACAGATTGCT-1	4413	1607			GATCATGGTACGTACT-1	13853	4251			CACACAATCTCCCTAG-1	1290	892
GTACGTATCACGAAGG-1	6469	2473			GCAGCCACATGCGCAC-1	7118	2586			GATCATGGTCGGCCTA-1	21744	4923			CACAGATAGACCTTTG-1	5991	2127
GTACGTATCGATGAGG-1	11192	3305			GCAGCCAGTGTTGAGG-1	14829	3726			GATCATGTCGTAATGC-1	3930	1687			CACAGATAGATGCAGC-1	19524	4399
GTACGTATCTAGAGTC-1	1846	908			GCAGTTACAAACGTGG-1	1365	639			GATCCCTAGTGGAAAG-1	24838	4956			CACAGATAGCTCGAAG-1	13642	3575
GTACTCCAGAAACCAT-1	5189	2060			GCAGTTAGTCAGCTAT-1	5395	2285			GATCCCTCAGGACGAT-1	5949	2348			CACAGATCAAATCGTC-1	15417	3890
GTACTCCGTCGTCTTC-1	2654	927			GCATACAGTCGGCACT-1	6438	1923			GATGACTAGGAGTCTG-1	8823	3506			CACAGATCAGCTACCG-1	3524	1076
GTACTTTAGTAACCCT-1	5816	1909			GCATGATCACAACGCC-1	9388	2929			GATGACTCAGCAATTC-1	14284	3752			CACAGATGTGAGTTTC-1	32412	5444
GTAGGCCAGAGTAATC-1	7781	2481			GCATGATGTATAAACG-1	8286	2508			GATGACTCAGTCGCAC-1	18759	4746			CACAGATTCCTTATAC-1	15515	3358
GTAGGCCCAGGCTCAC-1	4158	1623			GCATGATTCACAGTAC-1	2534	1066			GATGACTTCGTCACCT-1	14806	4359			CACAGATTCTAGCCTC-1	24181	4523
GTAGGCCCATGATCCA-1	9003	2069			GCATGCGAGCGGATCA-1	11268	3415			GATGAGGAGTAGTGCG-1	17999	4314			CACAGGCAGGGACCAT-1	19876	3659
GTAGGCCGTACAAGTA-1	7847	2128			GCATGCGAGTCGATAA-1	6322	2350			GATGAGGAGTCGCGAA-1	17202	4094			CACAGGCCAACCAGAG-1	571	365
GTAGGCCGTCACCCAG-1	9232	2975			GCATGCGAGTCGCCGT-1	11950	3245			GATGAGGCAAGTAGTA-1	5304	2216			CACAGGCCACATATCG-1	30815	5390
GTAGTCAAGGATGGAA-1	2148	944			GCATGCGCAGGTCGTC-1	1963	751			GATGAGGGTTAAGACA-1	18102	4614			CACAGGCGTTGCATAC-1	10149	3393
GTAGTCAAGGCGCTCT-1	31768	5347			GCATGCGTCCTTTCTC-1	6486	2263			GATGAGGTCCCGTTCA-1	9399	2976			CACAGGCTCATGCTAG-1	685	225
GTAGTCAGTACCGCTG-1	9649	2831			GCATGCGTCTAAGCCA-1	9838	3294			GATGATCGTGTGTGGA-1	11737	3044			CACATGAAGGGTAATT-1	19050	4317
GTAGTCAGTCATTAGC-1	1723	522			GCATGTAAGACAAGCC-1	10857	3131			GATGCTAAGGATTTCC-1	23100	4373			CACATGACAAAGCTAA-1	1565	693
GTAGTCAGTCTCTCGT-1	3831	1417			GCATGTAAGGGCTCTC-1	1624	822			GATGCTACAGGCGTTC-1	6750	2857			CACATGACAACACAAA-1	10731	2929
GTAGTCATCCAGATCA-1	6544	1742			GCATGTACAGCGTCCA-1	29579	5994			GATGCTAGTACCAGAG-1	9813	2864			CACATGACACAGTCCG-1	10605	2447
GTATCTTAGACAGGCT-1	2033	929			GCATGTACATTGGTAC-1	15131	4017			GATGCTAGTATGGTAA-1	6642	2672			CACATGACACGACGTC-1	16656	3154
GTATCTTAGATGTGTA-1	9220	2812			GCATGTATCACTCTTA-1	15252	4049			GATGGAGAGACTCAAA-1	30033	5239			CACATGAGTCAAATCC-1	2415	896
GTATCTTGTCAGAAGC-1	6144	1944			GCATGTATCTCGATGA-1	3081	1689			GATGGAGCATTGGCAT-1	586	315			CACATGAGTTCTTAGG-1	1072	351
GTATCTTTCACATGCA-1	5279	1658			GCCAAATAGAAGAAGC-1	9022	2688			GATGGAGTCAACCGAT-1	13519	3092			CACATGATCACAAGAA-1	7881	1935
GTATTCTAGAAGGCCT-1	6837	2272			GCCAAATAGTACGTAA-1	4071	1920			GATGTTGGTTGATCGT-1	82440	8255			CACATGATCCCTCATG-1	11980	2772
GTATTCTAGTTGTCGT-1	1401	850			GCCAAATCACGTTGGC-1	8305	2714			GATTCGACACGTGTGC-1	15295	4334			CACATGATCCTTCTGG-1	2658	1445
GTATTCTCAATGGAGC-1	5705	1841			GCCAAATGTGGTCTCG-1	1944	791			GATTCGACATCCGTGG-1	11740	3692			CACATGATCTCGGCTT-1	2923	1095
GTATTCTGTCGCGGTT-1	4698	1939			GCCAAATTCAACGCTA-1	12365	3720			GATTCTTAGTAATTGG-1	30137	5079			CACCAAAAGAAACTAC-1	18127	3123
GTATTCTTCGGCATCG-1	10142	2467			GCCAAATTCGCAGGCT-1	11614	3121			GATTCTTCATGCCGCA-1	1365	868			CACCAAAAGTCGGGAT-1	26955	5100
GTATTCTTCTTCGAGA-1	3525	1533			GCCTCTACAAGTAATG-1	11970	3549			GATTCTTGTACGTGTT-1	26338	4303			CACCAAACAATATCCG-1	4398	1493
GTCAAGTAGAACAACT-1	2700	1031			GCCTCTACAATGACCT-1	5284	1769			GATTCTTGTGTAAATG-1	22694	4755			CACCAAACAGTACTAC-1	3124	1217
GTCAAGTAGATGTTAG-1	1788	869			GCCTCTACATGCATGT-1	19001	4350			GATTGGTCAGCCGTTG-1	15962	4545			CACCAAATCGTTACCC-1	22873	4423
GTCAAGTAGTTCCACA-1	6006	1863			GCCTCTAGTAATCACC-1	1000	534			GATTTCTCAAATGGAT-1	14519	3985			CACCAAATCTAATTCC-1	818	227
GTCAAGTCAAGTACCT-1	3263	1650			GCCTCTATCACGACTA-1	9961	2950			GATTTCTGTGTAGGAC-1	20465	5077			CACCAAATCTCAGTCC-1	3242	1242
GTCAAGTCATCAGTCA-1	12861	2788			GCGACCAAGCCCGAAA-1	8965	2577			GCAACATGTGGAGAAA-1	5708	2513			CACCAAATCTGGGCAC-1	24077	3911
GTCAAGTGTAAAGGAG-1	5186	1545			GCGACCAAGGACAGCT-1	7096	2302			GCAACCGCACGTAACT-1	11658	3404			CACCGTTAGGGATCAC-1	4017	1381
GTCAAGTGTAGCGATG-1	998	516			GCGACCAAGTGTCCCG-1	2432	990			GCACATAAGTTCCGTA-1	3522	1637			CACCGTTCAACGGGTA-1	3352	921
GTCAAGTTCACATAGC-1	6934	2035			GCGACCACAAGTCATC-1	15406	4325			GCACGTGCAAACTAAG-1	1646	956			CACCGTTGTTCACGAT-1	20441	4001
GTCACAAGTCGAGTTT-1	6296	1771			GCGACCACATCGGGTC-1	7010	2210			GCACTAAAGACGCATG-1	10518	3519			CACCGTTGTTGCCGCA-1	817	437
GTCACAAGTCTCGTTC-1	3432	1148			GCGACCACATGTTGAC-1	2948	1282			GCACTAACACAATGAA-1	25338	5334			CACCGTTTCAAGCCGC-1	672	338
GTCACAAGTTATGTGC-1	9815	2520			GCGACCAGTGTAATGA-1	2207	879			GCACTAACACGTGTGC-1	10705	3673			CACCGTTTCCTAGCTC-1	21075	3786
GTCACGGCAAGGCTCC-1	9084	2619			GCGAGAAAGTGTGAAT-1	14422	3467			GCACTAATCCTCTCGA-1	8280	3071			CACCGTTTCTCGTCGT-1	19567	3429
GTCACGGTCATCGCTC-1	4679	1529			GCGAGAAGTTCCACGG-1	6983	2524			GCAGCCACATAATCGC-1	9538	3174			CACCGTTTCTGTCCGT-1	6047	1836
GTCACGGTCGTAGATC-1	2465	962			GCGCAACCATGCCTTC-1	3308	1382			GCAGCCATCGATTGGT-1	8635	3506			CACGAATAGGAATTAC-1	10646	2754
GTCATTTAGAACAACT-1	11618	2991			GCGCAACGTGCAACGA-1	18354	4291			GCAGCTGGTGCTTATG-1	6214	2361			CACGAATCAACCAGAG-1	8962	1904
GTCATTTAGTCCATAC-1	7822	2251			GCGCAACTCTAACTGG-1	6527	2216			GCAGGCTGTAATGTGA-1	5812	2626			CACGAATCACCTAAAC-1	1055	508
GTCATTTCAGCCAGAA-1	4408	1393			GCGCAGTAGGCTCTTA-1	8984	2674			GCAGTTACACAAATCC-1	10110	3192			CACGAATGTAAGCTCT-1	11542	2969
GTCATTTTCAATCACG-1	9009	2637			GCGCAGTGTATATGAG-1	7434	2348			GCAGTTACAGGACTTT-1	763	322			CACGAATTCGGCGATC-1	12862	3203
GTCATTTTCGGTCCGA-1	13683	3032			GCGCAGTGTCTCCATC-1	2336	1069			GCATCGGAGCGCCTAC-1	16197	3418			CACGAATTCTTCTGTA-1	22204	5134
GTCCTCACAAGACGTG-1	7438	2136			GCGCCAAAGCCTATGT-1	4317	1646			GCATCGGCAAGCACCC-1	8546	3172			CACGGGTAGACATCCT-1	6161	1689
GTCCTCACAATGGAAT-1	6943	2018			GCGCGATAGACTGTAA-1	2147	1048			GCATCGGGTAACAGTA-1	14541	3718			CACGGGTCAACGACAG-1	18849	3849
GTCCTCAGTAAGCACG-1	13870	3308			GCGCGATAGCTAACTC-1	1457	870			GCATCGGGTGCTCGTG-1	3264	1551			CACGGGTCAAGCTGCC-1	12687	2815
GTCCTCAGTACCGAGA-1	1062	380			GCGCGATAGGGTCTCC-1	1328	672			GCATCGGTCATTCATC-1	15159	4621			CACGGGTCAATTGAAG-1	14234	2926
GTCCTCAGTGCGAAAC-1	7942	2277			GCGCGATAGGTGGGTT-1	926	490			GCATCTCAGCTCGGCT-1	14667	3721			CACGTGGAGTCAATCC-1	22978	3961
GTCGGGTAGGACATTA-1	7894	2393			GCGCGATCAATCTGCA-1	35648	5996			GCATCTCAGGGACTGT-1	22478	4345			CACGTGGCAGCAGAAC-1	746	236
GTCGGGTAGTACGTTC-1	792	244			GCGCGATCAATGCCAT-1	6147	2335			GCATCTCGTGTCCACG-1	5789	2522			CACGTGGCAGCCCACA-1	1472	703
GTCGGGTAGTGTTAGA-1	5629	1613			GCGCGATGTGTGTGCC-1	1628	564			GCATCTCGTTGCTCCT-1	3377	1345			CACGTGGTCGTAGTCA-1	11812	2830
GTCGGGTCATCGGAAG-1	5907	1866			GCGCGATTCTCGCATC-1	7120	2608			GCATGATAGACTTAAG-1	5598	2297			CACGTGGTCTCGCTTG-1	11395	2864
GTCGGGTCATTGGCGC-1	1216	639			GCGGGTTAGGGTTCCC-1	34041	5672			GCATGATAGGCTCACC-1	14115	4110			CACGTTCAGAGTCGAC-1	14652	3264
GTCGGGTGTTATGTGC-1	2700	1181			GCGGGTTAGTAGATGT-1	4351	1192			GCATGATCAAACGGCA-1	29244	5737			CACGTTCAGCGCCTAC-1	1653	1066
GTCGTAAAGTTTAGGA-1	4819	1503			GCGGGTTGTCCGAATT-1	17261	4044			GCATGATGTCAACACT-1	21865	4453			CACGTTCAGGCGTTAG-1	16468	3527
GTCGTAACAACGCACC-1	9553	2278			GCGGGTTGTGTGAAAT-1	10627	3140			GCATGATGTGGCACTC-1	12853	3445			CACGTTCAGGCTATCT-1	3914	1316
GTCGTAATCGCCTGAG-1	2926	1351			GCGGGTTTCCAAAGTC-1	8409	2886			GCATTAGCAAATGAAC-1	22874	4892			CACGTTCCAAGGCAAC-1	1364	793
GTCTCGTCACTTCTGC-1	9145	2587			GCGGGTTTCCGCTGTT-1	2370	1139			GCATTAGCAATAGGAT-1	2553	1344			CACGTTCTCGCCGAGT-1	984	394
GTCTCGTCATCGATTG-1	1544	735			GCTCCTAAGTTCGCAT-1	5112	2148			GCATTAGGTATCTCTT-1	3814	1512			CACTAAGAGCACTAGG-1	822	440
GTCTCGTTCGGATGTT-1	13094	3131			GCTCCTACAGCCAATT-1	9018	2314			GCATTAGGTGCATGAG-1	14344	3652			CACTAAGTCAGATGCT-1	6555	1704
GTCTTCGCAGCATACT-1	5306	2082			GCTCCTACATTGGGCC-1	2761	1330			GCATTAGGTGTCCAAT-1	22227	4677			CACTAAGTCATCTGTT-1	2062	1211
GTCTTCGGTAGCAAAT-1	6358	2002			GCTCCTAGTATTAGCC-1	4141	1208			GCATTAGTCCCGAGGT-1	24992	4726			CACTAAGTCATTGGTG-1	4198	1523
GTGAAGGCACAGCCCA-1	5330	1702			GCTCCTAGTGATAAAC-1	9703	2940			GCCAACGAGCCGTCGT-1	16099	4150			CACTAAGTCCAAGCTA-1	4836	1695
GTGAAGGCAGTATAAG-1	568	189			GCTCCTAGTTGGTAAA-1	3653	1578			GCCAACGGTATGCTAC-1	9948	3141			CACTAAGTCTCCGAAA-1	23376	4418
GTGCAGCAGTAGATGT-1	12543	2996			GCTCTGTAGTGTACCT-1	4497	1803			GCCAACGGTTCGAAGG-1	16726	4003			CACTAAGTCTTTGGAG-1	17244	3443
GTGCAGCGTACGCTGC-1	5091	1932			GCTCTGTCAGATCTGT-1	715	555			GCCAGCAAGGCGTTAG-1	7400	2574			CACTGAAAGGAGGGTG-1	20631	3628
GTGCAGCGTGAGGGTT-1	2867	1279			GCTCTGTCAGCCAGAA-1	1248	509			GCCAGCACAACTGCTA-1	8933	2668			CACTGAAAGGCTGGAT-1	12637	3045
GTGCAGCGTTGTGGCC-1	7459	2327			GCTCTGTGTCAACATC-1	6159	2070			GCCAGCAGTGGCCTCA-1	13400	3775			CACTGAAAGGTGCATG-1	5091	1370
GTGCAGCTCATCGATG-1	7107	2073			GCTCTGTGTCTAAAGA-1	2951	1206			GCCAGCAGTTTATGCG-1	15712	3651			CACTGAAAGTTTCGGT-1	20339	3910
GTGCAGCTCGAACTGT-1	3124	819			GCTCTGTTCCGAACGC-1	21329	4803			GCCAGCATCTTTGGAG-1	17887	3601			CACTGAACAGGTTCGC-1	18630	4025
GTGCATAAGTACGCGA-1	5355	1721			GCTCTGTTCTAGCACA-1	1527	908			GCCAGGTAGCATGAAT-1	5545	2154			CACTGAAGTTGAAGTA-1	8150	2217
GTGCATAGTTCCGGCA-1	11693	2976			GCTGCAGAGGTGATTA-1	19828	4176			GCCAGGTCATTCAGCA-1	8005	3231			CACTGAATCGCGATCG-1	23614	4649
GTGCATATCTAACGGT-1	5556	1883			GCTGCAGCACGCCAGT-1	1310	692			GCCAGTGAGAATACAC-1	36246	5768			CACTGGGAGAGGCTGT-1	1342	587
GTGCGGTAGTAACCCT-1	2367	1063			GCTGCAGCATGAGCGA-1	1446	792			GCCAGTGAGTTTCGAC-1	2094	913			CACTGGGAGCCGCTTG-1	966	609
GTGCGGTCACAACGCC-1	3398	1263			GCTGCGAAGGTGACCA-1	10523	2743			GCCATGGCAACTCCCT-1	851	521			CACTGGGAGGAGAGTA-1	5295	2085
GTGCGGTCAGACGCTC-1	4096	1520			GCTGCGACATCTCCCA-1	1302	707			GCCATGGCATTGCCTC-1	14986	4357			CACTGGGAGTCTAACC-1	15785	3727
GTGCGGTCAGCTGGCT-1	2709	1016			GCTGCGACATGGGAAC-1	8485	2938			GCCATTCCAGAACGCA-1	1734	65			CACTGGGCATGGTACT-1	15102	3646
GTGCGGTCATCACGTA-1	8813	2480			GCTGCGAGTAAATACG-1	1674	825			GCCATTCTCCCTGGTT-1	13813	4031			CACTGGGGTTAGAGAT-1	9895	3040
GTGCGGTTCCCAACGG-1	6541	2107			GCTGCGATCACATAGC-1	729	484			GCCATTCTCTCAGTCC-1	18700	5088			CACTGTCAGCATCGAG-1	587	206
GTGCTTCAGTCACGCC-1	9219	2304			GCTGCGATCCCTAATT-1	31850	5817			GCCCAGAGTGTATTGC-1	8264	2406			CACTGTCAGTCTCTGA-1	13088	3526
GTGCTTCAGTCGCCGT-1	6329	1699			GCTGCTTAGCGGCTTC-1	2921	1230			GCCCAGAGTTGAGAGC-1	14471	3611			CACTGTCGTGACAGCA-1	13954	3274
GTGCTTCCAAGCTGAG-1	13468	2903			GCTGCTTAGCTAGTGG-1	1747	818			GCCCAGAGTTTGGAAA-1	4971	787			CACTGTCGTGTTCCAA-1	12800	2835
GTGCTTCCAGACGCTC-1	6447	2223			GCTGCTTCAAGACACG-1	899	534			GCCCAGATCAATGCAC-1	727	474			CACTGTCGTTAGAAGT-1	522	188
GTGCTTCCAGTTCATG-1	6100	1940			GCTGCTTGTAATTGGA-1	3368	1282			GCCCGAAAGGAACTAT-1	11615	3924			CACTGTCGTTGTTTGG-1	18271	3522
GTGCTTCGTAAACCTC-1	7625	2298			GCTGCTTGTTCTGGTA-1	10972	3201			GCCCGAAAGGGTAGCT-1	2943	1579			CACTGTCGTTTGCAGT-1	623	356
GTGCTTCGTTAAGATG-1	1020	550			GCTGCTTTCGAACTGT-1	1283	709			GCCCGAACAAAGGAGA-1	21667	5232			CACTTCGCACAAGCCC-1	16642	3888
GTGCTTCTCAAACAAG-1	1112	630			GCTGGGTCACAACGCC-1	1678	741			GCCCGAACAAATGATG-1	13201	3571			CACTTCGCACACCGAC-1	2191	916
GTGCTTCTCATCTGCC-1	4852	1442			GCTGGGTGTCAGAATA-1	4304	2080			GCCCGAAGTTCTCGTC-1	12513	3558			CACTTCGCACGATTCA-1	11774	3310
GTGGGTCAGAAGGTTT-1	13465	3312			GCTGGGTGTCTAAAGA-1	3647	1712			GCCCGAATCAAGCCCG-1	20846	4369			CACTTCGGTAGGAGGG-1	1052	377
GTGGGTCAGCTGATAA-1	7857	2195			GCTGGGTGTTTGTTTC-1	4136	2037			GCCGATGAGTCACACT-1	14691	4255			CACTTCGTCTTAGGAC-1	22058	4098
GTGGGTCAGTGTTAGA-1	504	304			GCTGGGTTCGTCCAGG-1	11875	2976			GCCGATGGTCACCTTC-1	30065	5502			CAGAGCCAGAAACTAC-1	7377	2394
GTGGGTCCAAGTTAAG-1	5001	1585			GCTGGGTTCTGAAAGA-1	8163	2698			GCCGTGAAGATTGCGG-1	3461	1726			CAGAGCCCAAGGTCGA-1	4782	1669
GTGGGTCCAGTCACTA-1	10784	2599			GCTTCCAGTACAAGTA-1	3367	1181			GCCGTGACAAGCTCTA-1	1921	1232			CAGAGCCGTCCAATCA-1	15437	2798
GTGGGTCTCACTGGGC-1	8145	2215			GCTTCCAGTCGGCTCA-1	3239	1260			GCCTGTTAGAAATTGC-1	703	52			CAGAGCCGTGATCATC-1	10195	2553
GTGGGTCTCGGTTAAC-1	4759	1635			GCTTCCAGTGCGATAG-1	10262	2902			GCCTGTTCATAATCCG-1	10573	3215			CAGATACAGGTCACCC-1	1012	745
GTGTGCGAGGGTTCCC-1	5506	2105			GCTTCCAGTTTAAGCC-1	4796	1761			GCCTGTTCATACACCA-1	16327	4321			CAGATACCAATTAGGA-1	34390	5227
GTGTGCGCAGTCGATT-1	6492	1976			GCTTCCAGTTTCGCTC-1	2003	909			GCCTGTTTCACCCATC-1	15959	3923			CAGATACCACAGCTTA-1	837	467
GTGTGCGCATTACCTT-1	1473	707			GCTTCCATCACAAACC-1	13201	3381			GCGAGAAAGCTTGTTG-1	17716	4278			CAGATACGTCCGATCG-1	17916	3994
GTGTGCGGTTTAAGCC-1	3584	1461			GCTTCCATCAGTTAGC-1	1750	861			GCGAGAAAGGGAGGGT-1	15234	3467			CAGATACGTCTTGAAC-1	713	485
GTGTGCGTCGGACAAG-1	1100	599			GCTTCCATCGTGGACC-1	4709	1181			GCGAGAACACACCTGG-1	20197	4245			CAGATACGTGATTAGA-1	13370	3412
GTGTTAGAGCCCGAAA-1	6825	1876			GCTTGAAAGCACACAG-1	12050	2958			GCGATCGAGCCAGTAG-1	9026	3196			CAGATACTCACTTATC-1	23890	4649
GTGTTAGAGTCGTACT-1	8476	2347			GCTTGAAAGCCAGGAT-1	1280	581			GCGATCGAGCGATGAC-1	4207	1931			CAGATACTCTACTATC-1	10239	2889
GTGTTAGCAAGCCGCT-1	14957	3334			GCTTGAAAGTGGTCCC-1	15086	3851			GCGATCGCAGTCAACT-1	15537	4165			CAGATCAAGGACAGTC-1	11243	2586
GTGTTAGGTAGCGTCC-1	2910	926			GCTTGAACACTTAACG-1	7603	2428			GCGATCGGTATGAAGT-1	2658	1348			CAGATCAAGGAGAGGC-1	15753	3901
GTGTTAGTCAATAAGG-1	12390	2829			GCTTGAACAGACACTT-1	2323	1105			GCGGAAACAAGCAGGT-1	1594	838			CAGATCACAACAGAGC-1	9409	2719
GTTAAGCCAGGGAGAG-1	4053	1468			GCTTGAATCTTCGGTC-1	858	517			GCGGAAACAGAAGCTG-1	23956	5004			CAGATCAGTCACTCAA-1	22473	4411
GTTACAGAGCTAGTTC-1	12004	3471			GGAAAGCGTAGCGCTC-1	632	456			GCGGAAACAGTTCTAG-1	15783	3864			CAGATCATCCGTCACT-1	2217	811
GTTACAGCACTACAGT-1	2997	1293			GGAAAGCGTTCGTCTC-1	18687	4138			GCGGAAACATCGTGGC-1	2593	965			CAGATTGAGAGCCGTA-1	737	540
GTTACAGTCTGCGACG-1	2836	1126			GGAAAGCGTTTAGCTG-1	1097	528			GCGGAAAGTATGGTAA-1	20827	4941			CAGATTGCAAGTTTGC-1	2117	1018
GTTCATTAGTTGAGTA-1	20751	4860			GGAAAGCTCAACACCA-1	11688	3073			GCGGATCAGGAAGAAC-1	17106	4372			CAGATTGCATCGAGCC-1	2928	1165
GTTCATTCAATACGCT-1	816	323			GGAAAGCTCACATACG-1	2220	1215			GCGGATCTCTTGAGCA-1	13875	3802			CAGATTGGTACAATAG-1	27186	4636
GTTCATTTCACCAGGC-1	1889	794			GGAAAGCTCTGTACGA-1	13811	3399			GCGTGCAGTGTTCCTC-1	21315	5047			CAGATTGGTCACCTTC-1	858	503
GTTCATTTCTCGTATT-1	13032	2572			GGAAAGCTCTTGTCAT-1	3521	1359			GCGTGCAGTTACCTGA-1	8966	2683			CAGATTGGTGTTAGCT-1	33684	5239
GTTCGGGAGCTGTTCA-1	2410	1092			GGAACTTCAGGAATCG-1	6467	2566			GCGTTTCAGGGACACT-1	7419	2933			CAGATTGGTTCACGAT-1	11151	1477
GTTCGGGCAACACCCG-1	3976	1605			GGAACTTCAGGGATTG-1	4756	1414			GCGTTTCCAACCTATG-1	2193	1061			CAGATTGTCTGAGATC-1	15018	3801
GTTCGGGCAGGTCCAC-1	3331	1362			GGAACTTCATTTGCCC-1	3628	1839			GCGTTTCTCCTAGCGG-1	14215	3979			CAGATTGTCTGGTGCG-1	8792	3232
GTTCGGGGTCAGATAA-1	3940	1644			GGAACTTGTCGTCTTC-1	697	441			GCGTTTCTCTATCGTT-1	14143	3790			CAGCAATAGAACGCGT-1	14586	3242
GTTCGGGTCTGCTGCT-1	3266	464			GGAACTTGTTGACGTT-1	1193	540			GCGTTTCTCTGACCCT-1	25083	5182			CAGCAATCACTGCATA-1	14639	3384
GTTCTCGTCATCGCTC-1	4978	2089			GGAATAAAGCTAGGCA-1	4503	146			GCTACAAAGACCATTC-1	20220	4736			CAGCAATGTAATACCC-1	18515	4337
GTTCTCGTCCTCGCAT-1	4927	1898			GGAATAACACCTGGTG-1	2328	1185			GCTACAAAGGCAATGC-1	27119	5717			CAGCAATGTCACAGAG-1	16698	3164
GTTTCTAAGTGGTAAT-1	11820	2974			GGAATAATCATGTCCC-1	8709	2873			GCTACAACACAGCCAC-1	1222	666			CAGCAATGTCACTCTC-1	16338	4024
GTTTCTAAGTGTACCT-1	6356	1802			GGACAAGAGACACTAA-1	13361	3592			GCTACAATCCATAGGT-1	27150	5125			CAGCAATGTGGCTTGC-1	4635	1641
GTTTCTACAAGCGATG-1	536	358			GGACAAGAGACTACAA-1	1761	944			GCTACCTAGATGGTAT-1	26633	5194			CAGCAATGTTCGTAAC-1	609	396
GTTTCTACAGGGTTAG-1	8822	2616			GGACAAGTCATGTCTT-1	30555	5834			GCTACCTAGGCTCCCA-1	16972	4060			CAGCAATTCGAGGCAA-1	11225	2799
GTTTCTACATGCCACG-1	8132	2337			GGACAAGTCCCTTGCA-1	11578	3460			GCTACCTCACGCCAGT-1	15412	3984			CAGCACGAGGGCTAAC-1	543	328
GTTTCTATCAAAGTAG-1	7681	1998			GGACAAGTCGGCATCG-1	8524	2897			GCTACCTTCCGATGCG-1	13129	3621			CAGCACGGTAACGGTG-1	933	407
TAAACCGAGAAACCTA-1	4955	1788			GGACAGACAAAGTGCG-1	16742	4110			GCTCAAAGTAGGTAGC-1	13622	4290			CAGCACGGTACTCGAT-1	4551	1350
TAAACCGCAACTGCTA-1	7751	1960			GGACAGACAAGTACCT-1	1664	881			GCTCAAAGTGAGAACC-1	7590	2482			CAGCACGGTTGGAGAC-1	13958	3223
TAAACCGCACCATCCT-1	1713	762			GGACAGACATCGTCGG-1	5469	2262			GCTGAATAGGTTGGAC-1	10883	2986			CAGCAGCCAAATACAG-1	6565	1555
TAAACCGCATGCAATC-1	2264	1068			GGACAGAGTATAGGTA-1	8120	2806			GCTGAATCAAGAGGTC-1	16985	4315			CAGCAGCCAAATCAGA-1	18949	4238
TAAACCGGTAGCTGCC-1	2089	934			GGACAGAGTCTCTTTA-1	4169	1655			GCTGAATCAAGGTCGA-1	14647	3314			CAGCAGCCACGCCAGT-1	18316	3827
TAAACCGTCAACCATG-1	13119	2895			GGACATTAGATGTGGC-1	9555	2769			GCTGCAGAGTTGCGAG-1	7349	2601			CAGCAGCCATGAAAGT-1	13524	3505
TAAGAGACAGTAAGAT-1	724	312			GGACATTCACCAACCG-1	2023	923			GCTGCAGCACAGTACT-1	5736	2168			CAGCAGCTCACCGGTG-1	3941	1657
TAAGAGAGTGCAGACA-1	10322	3066			GGACATTCACTGCCAG-1	8560	2732			GCTGCAGGTCCGATCG-1	14675	3614			CAGCCAGGTCGTCATA-1	4018	1873
TAAGAGAGTGTGACGA-1	10004	2681			GGACATTGTTGAACTC-1	24328	4747			GCTGGGTAGGATTCAA-1	15420	3864			CAGCCAGGTTCTCCAC-1	4771	1624
TAAGAGATCTGTACGA-1	7294	2447			GGACATTTCCAGAAGG-1	3254	1536			GCTGGGTCAGCTAACT-1	25204	4545			CAGCCAGGTTGCGAAG-1	3400	954
TAAGCGTAGACTGTAA-1	4279	1182			GGACATTTCTCACATT-1	9655	2771			GCTGGGTGTACGTACT-1	17135	4014			CAGCCAGTCAAGAATG-1	16389	3346
TAAGCGTGTCCAACTA-1	9682	2267			GGACGTCAGTTAGGTA-1	10679	2658			GCTTCACAGGTCATTC-1	20421	4006			CAGCCAGTCGGTAGGA-1	833	258
TAAGCGTGTCTACCTC-1	2254	1018			GGACGTCGTTACTGAC-1	12847	3430			GCTTCACCAAGCTCTA-1	9659	3251			CAGCGTGAGCGTGCCT-1	18767	4830
TAAGTGCAGGTGATTA-1	8435	2728			GGACGTCTCCTACAGA-1	10156	3418			GCTTCACGTTAGAGAT-1	8564	3288			CAGCGTGAGGATTCCT-1	14510	3560
TAAGTGCCAAGCGATG-1	3301	1206			GGAGCAACAAACTGCT-1	6738	2386			GCTTCACTCCCATGGG-1	12939	3217			CAGCGTGAGTTACGTC-1	1496	761
TAAGTGCCAGGGATTG-1	5017	1647			GGAGCAACAATCTGCA-1	1396	746			GCTTCACTCCGTGTAA-1	20096	4820			CAGCGTGCATCTGGGC-1	1993	664
TAAGTGCCATCGATGT-1	3790	1557			GGAGCAATCCCTGACT-1	6279	2652			GCTTGGGCATCCAATG-1	14143	3098			CAGCGTGGTAGATGTA-1	1088	724
TAAGTGCCATGACATC-1	1534	615			GGATGTTAGATCCGAG-1	2112	1022			GCTTGGGTCCCGGTAG-1	13721	3359			CAGCGTGGTGGATACG-1	14923	3730
TAAGTGCTCGGTTCGG-1	16444	3781			GGATGTTCAAGTTGTC-1	9853	2839			GCTTTCGCAAATAAGC-1	8192	2807			CAGCGTGGTTGTACGT-1	17794	4628
TACACGAAGCCCTAAT-1	2254	883			GGATGTTTCACATGCA-1	8783	2691			GCTTTCGCAAGCGCTC-1	7708	2415			CAGGCCAAGTGAGTTA-1	906	501
TACACGAAGCTGCCCA-1	5728	1958			GGATGTTTCCATTCTA-1	1228	717			GCTTTCGCACTGCACG-1	13415	3500			CAGGCCATCTTACTGT-1	1209	622
TACACGACACGGATAG-1	915	429			GGATGTTTCTCGGACG-1	3800	1577			GCTTTCGGTCATTGCA-1	5346	2093			CAGGGCTAGCATTTGC-1	32586	4865
TACACGAGTTCACGGC-1	4745	1955			GGATTACAGATCACGG-1	20288	4223			GCTTTCGTCAACCTCC-1	13443	3671			CAGGGCTCAAATGGTA-1	11892	2331
TACACGATCTAGAGTC-1	4814	1401			GGATTACAGATGCGAC-1	13331	3534			GGAACCCAGTGCACTT-1	6609	1653			CAGGGCTCATCCCACT-1	13945	3334
TACAGTGCAGGGTATG-1	6813	1748			GGATTACAGATGTCGG-1	5945	2411			GGAACCCAGTTGGCGA-1	17764	3845			CAGGGCTGTACTCGCG-1	9786	2768
TACAGTGGTCAATACC-1	22319	4797			GGATTACAGGTGGGTT-1	10942	3018			GGAACCCGTAAGATTG-1	919	147			CAGGGCTGTCTCAAGT-1	1166	342
TACAGTGTCCTTGACC-1	11029	2603			GGATTACCAAAGCGGT-1	2414	1252			GGAACCCGTGCCGTTG-1	1703	37			CAGGGCTGTCTGTAAC-1	6988	1913
TACCTATAGTCGCCGT-1	8685	2343			GGATTACCATCGATTG-1	1020	413			GGAAGTGCAGTCGCTG-1	4678	2102			CAGGGCTTCCGAGATT-1	577	349
TACCTATCACCAGATT-1	11594	3060			GGATTACGTAATAGCA-1	22589	5045			GGAAGTGTCCACTTTA-1	8024	2813			CAGGGCTTCCGCTGTT-1	17371	5000
TACCTATGTCATATGC-1	2416	878			GGATTACGTCTAACGT-1	34036	5431			GGAATCTCAAACTCGT-1	3623	64			CAGGTATAGATCCCAT-1	14899	3187
TACCTATGTCGCCATG-1	12458	3269			GGATTACGTTGTACAC-1	25214	4547			GGAATCTCATGACCCG-1	534	43			CAGGTATGTTAGAGTA-1	10477	2739
TACCTATGTTACGACT-1	5504	2172			GGATTACGTTGTCGCG-1	1088	467			GGAATCTGTATCAAGA-1	4394	1883			CAGGTATTCCATTGTT-1	11797	3719
TACCTATGTTGCGTTA-1	6885	2260			GGATTACTCCGAAGAG-1	4505	1828			GGAATGGAGCAAGTGC-1	15713	3837			CAGTGCGAGAAACCAT-1	20642	4195
TACCTATGTTTCGCTC-1	2281	939			GGCAATTAGGACAGAA-1	6849	2388			GGAATGGCAAGAGTAT-1	22074	4993			CAGTGCGAGACCAAGC-1	44990	6529
TACCTATGTTTGTTGG-1	7570	2243			GGCAATTCACCGAAAG-1	10901	2967			GGACGTCCAGCGTGCT-1	13583	3850			CAGTGCGCACCTAAAC-1	13077	2761
TACCTATTCAATACCG-1	4092	1628			GGCAATTCATAGAAAC-1	13141	3625			GGACGTCGTGCATACT-1	4346	1919			CAGTGCGCATGAGAAT-1	11053	2809
TACCTTACAGTCGTGC-1	5773	2069			GGCCGATAGGGCTCTC-1	5099	2114			GGAGAACAGTACCCTA-1	23523	4581			CAGTGCGGTAGCGTTT-1	1530	1095
TACCTTACATCGTCGG-1	13080	2906			GGCCGATCATGGTCTA-1	6719	2714			GGAGAACCATTCTGTT-1	14818	4307			CAGTGCGTCACTTGGA-1	17547	3756
TACCTTACATTAGGCT-1	4443	1751			GGCCGATTCAGATAAG-1	9691	2705			GGAGATGAGCACTCAT-1	8035	2976			CAGTGCGTCCCTGGTT-1	14346	3696
TACCTTAGTTGACGTT-1	12577	3214			GGCGACTCAGGACCCT-1	815	453			GGAGATGTCCCGAAAT-1	14743	4124			CAGTGCGTCCCTGTTG-1	921	518
TACGGATCAGGTGCCT-1	8366	2491			GGCGACTGTACAGCAG-1	1497	613			GGAGATGTCGCCAACG-1	6164	2346			CAGTTAGAGAAATTGC-1	1801	924
TACGGATGTAGAGTGC-1	1189	431			GGCGACTGTGCAGACA-1	8831	2754			GGAGCAAAGACTCTTG-1	1662	839			CAGTTAGAGCTAGAAT-1	13085	3229
TACGGATTCCGCATCT-1	9817	2852			GGCGACTGTTGGGACA-1	23494	4860			GGAGGATAGCATCGAG-1	14824	3454			CAGTTAGAGGATACAT-1	15486	3194
TACGGGCAGCTCCCAG-1	6348	2085			GGCGACTTCAGCAACT-1	4421	1458			GGAGGATAGTGGTGAC-1	22700	4471			CAGTTAGAGGTGTGAC-1	9098	2626
TACGGGCAGGGATGGG-1	7058	2091			GGCGACTTCTTCCTTC-1	10289	2946			GGAGGATGTGCATTTG-1	5716	1573			CAGTTAGAGTTCCGTA-1	16626	4284
TACGGGCAGTGGCACA-1	8022	1970			GGCGTGTAGGGAGTAA-1	1070	622			GGAGGTAAGGGCAGAG-1	26780	4755			CAGTTAGCACTTCAAG-1	1083	769
TACGGGCCAAGGCTCC-1	4752	1847			GGCGTGTAGTGTCTCA-1	7779	2292			GGAGGTAGTGCTCCGA-1	1775	806			CAGTTAGGTAGGCAGT-1	29229	5025
TACGGGCGTTGTCTTT-1	4864	1679			GGCGTGTCAGGCAGTA-1	536	364			GGAGGTATCAGACCCG-1	11365	3373			CAGTTAGGTATGGGAC-1	9900	3040
TACGGGCTCTTTACAC-1	3556	1262			GGCGTGTGTGTAAGTA-1	15618	3694			GGATCTACACTGTCGG-1	9173	2368			CAGTTAGTCGCTAAAC-1	1693	643
TACGGTAAGCCAGTAG-1	8270	2114			GGCGTGTGTGTGTGCC-1	2409	1050			GGATGTTTCTACAGGT-1	12562	3885			CAGTTAGTCGGATAAA-1	15521	3510
TACGGTACACACTGCG-1	2609	1455			GGCGTGTTCGGTGTTA-1	4909	2050			GGCACGTAGAATCGAT-1	14016	3507			CAGTTCCAGTTGCTGT-1	10555	2509
TACGGTACACAGTCGC-1	2685	1257			GGCTCGAAGTGCGTGA-1	7445	2683			GGCACGTGTATCCCAA-1	16434	3869			CAGTTCCCAGAGGGTT-1	26232	4999
TACGGTAGTACAGCAG-1	815	253			GGCTCGACATGACATC-1	5441	2144			GGCACGTGTCCCGCAA-1	15439	3733			CAGTTCCGTATAGGAT-1	1167	490
TACGGTAGTTCAACCA-1	2073	889			GGCTCGAGTCTCATCC-1	17177	4397			GGCAGTCAGGCCACTC-1	25033	5107			CAGTTCCGTATCGCGC-1	12254	3578
TACTCATAGGTCGGAT-1	9088	2983			GGCTCGATCAACACCA-1	1483	735			GGCGTCAAGCATCAAA-1	16544	3594			CAGTTCCGTCAACCAT-1	24870	4540
TACTCATCAGCTTAAC-1	8446	2241			GGCTCGATCGGCTACG-1	6222	2301			GGCGTCACACTGCTTC-1	18128	4467			CAGTTCCGTTCCACAA-1	13838	3227
TACTCATTCGGAAATA-1	2871	871			GGCTCGATCGTCCAGG-1	1567	997			GGCGTCACACTTGAGT-1	18135	4186			CAGTTCCGTTGCTTGA-1	2118	910
TACTCGCAGCCTTGAT-1	3083	1165			GGCTGGTAGACTAAGT-1	12695	3859			GGCGTCAGTAGTATAG-1	12853	3334			CAGTTCCGTTGGAGAC-1	2393	972
TACTCGCCACGACGAA-1	1224	393			GGCTGGTAGGTACTCT-1	13503	3529			GGCGTCAGTCTGTGAT-1	1466	920			CAGTTCCTCGCATTGA-1	26696	5261
TACTCGCTCAACGGCC-1	1647	726			GGCTGGTAGTATTGGA-1	641	332			GGCGTCAGTTCCGTTC-1	15414	3552			CAGTTCCTCGGTCGAC-1	657	375
TACTCGCTCAATAAGG-1	13124	3825			GGCTGGTAGTGGAGAA-1	1744	928			GGCGTCAGTTTACACG-1	24244	4445			CATAAGCAGATGTAGT-1	15346	3419
TACTTACAGGCACATG-1	945	520			GGCTGGTCACCACCAG-1	2961	1210			GGCGTCATCCGCCTAT-1	3183	1332			CATAAGCTCACGGGCT-1	22069	4198
TACTTACGTCACCCAG-1	2285	922			GGCTGGTTCATATCGG-1	9171	2831			GGCGTCATCTGCAGCG-1	2717	1285			CATAAGCTCGAGAACG-1	18854	3434
TACTTACTCCGAGCCA-1	9290	2346			GGGAATGGTCTTCTCG-1	2738	1480			GGCTGTGAGTGAGGCT-1	7849	2543			CATAAGCTCTAAACGC-1	23438	4946
TACTTGTCACCGAATT-1	4560	1809			GGGAATGGTGGTGTAG-1	949	704			GGCTGTGGTCAGGCAA-1	4203	277			CATAAGCTCTGCTTAT-1	14075	2351
TACTTGTCACTTAACG-1	1699	796			GGGAATGGTTATCACG-1	1712	757			GGCTGTGGTGTGTGTT-1	18110	4544			CATAAGCTCTGGCCGA-1	745	353
TAGACCAAGATATGCA-1	6244	2096			GGGAATGTCAGTGCAT-1	12624	3751			GGCTTGGCACACCTAA-1	18132	4557			CATACAGAGCCTTTCC-1	11796	3393
TAGACCAAGATGGCGT-1	3993	1331			GGGAATGTCTTGCATT-1	1564	833			GGCTTGGCAGTCGCAC-1	2441	1127			CATACAGGTCACTCGG-1	17450	3835
TAGACCAAGCGTCTAT-1	5354	1644			GGGACCTAGAAACCAT-1	12976	3063			GGCTTGGGTGGCAACA-1	22516	4778			CATACAGTCCGACATA-1	14651	3835
TAGACCACAACTGGCC-1	11181	2942			GGGACCTAGGAGTTGC-1	1259	731			GGCTTTCGTCTCGCGA-1	16911	4840			CATACCCAGATGGTAT-1	572	234
TAGACCAGTCCGAATT-1	5227	1920			GGGACCTAGTACGACG-1	7549	2639			GGCTTTCTCTTAAGGC-1	9060	3542			CATACCCAGCACGTCC-1	25121	5009
TAGAGCTAGTAGTGCG-1	2647	968			GGGACCTTCCATTCTA-1	4116	1137			GGGAAGTAGCAACTCT-1	13077	3636			CATACCCAGTGTAGTA-1	22878	4342
TAGAGCTCAGCTGTGC-1	7408	2133			GGGAGATAGAAACGCC-1	5078	2085			GGGAAGTAGCATGGGT-1	19755	4029			CATACCCCAATTCACG-1	26913	5499
TAGAGCTCATCAGTAC-1	23027	4522			GGGAGATCATCCAACA-1	2917	105			GGGAAGTCAACACACT-1	22464	4432			CATACCCCACCCGTAG-1	14256	3536
TAGAGCTGTCTCAACA-1	2433	955			GGGAGATGTAGAGTGC-1	3360	1488			GGGAAGTCAAGCTCTA-1	20503	4576			CATACCCCACCTTCCA-1	14939	3687
TAGAGCTGTTTCCACC-1	6643	2379			GGGAGATGTCTCCCTA-1	11790	3235			GGGAAGTTCTGCACCT-1	1278	787			CATACCCCATGACTTG-1	503	309
TAGCCGGCACTGTTAG-1	12797	3087			GGGAGATTCCATGAGT-1	9723	3141			GGGACAACAGAGTGTG-1	7140	2963			CATACCCCATGCAGCC-1	18332	4485
TAGCCGGCAGACAAAT-1	7321	2338			GGGATGAAGACAGAGA-1	3984	1782			GGGACAAGTATCGAGG-1	23100	5165			CATACCCGTGGTCCCA-1	18254	3334
TAGCCGGCATGATCCA-1	3687	1418			GGGATGAAGGCAATTA-1	1550	720			GGGACAAGTGTTAAAG-1	6097	2711			CATACCCTCTAGGCCG-1	4757	1780
TAGCCGGGTTCCGGCA-1	667	256			GGGATGAAGGCTCAGA-1	5026	1923			GGGACAAGTTCGCGTG-1	15751	3966			CATACTTAGATGCTGG-1	1474	719
TAGCCGGTCCCTAATT-1	1566	537			GGGATGACATGGAATA-1	3974	1918			GGGACCTTCAGGACGA-1	18102	4018			CATACTTAGTCTTCCC-1	965	304
TAGGCATCAATCCGAT-1	18185	3677			GGGATGAGTACACCGC-1	14002	3440			GGGACCTTCCATTCAT-1	4681	2130			CATACTTCAAGCAATA-1	31670	5576
TAGGCATGTTATCGGT-1	8291	1963			GGGATGAGTCTAGCCG-1	4839	1849			GGGACTCCACGCGTCA-1	9345	2982			CATACTTCAATAACCC-1	11212	3186
TAGGCATTCAGCGATT-1	4743	1257			GGGATGAGTGAGCGAT-1	102731	8720			GGGACTCGTGCTATTG-1	15896	4219			CATACTTCATTCAGGT-1	4985	1691
TAGTGGTAGAACAATC-1	2299	1016			GGGATGATCAACACGT-1	1824	880			GGGACTCGTTTGTTCT-1	10017	3334			CATACTTTCCGTGTAA-1	14249	3578
TAGTGGTAGGGTGTTG-1	6287	1780			GGGATGATCGGAGGTA-1	3941	1362			GGGACTCTCTGACAGT-1	4265	1983			CATACTTTCTGGCCTT-1	1950	899
TAGTGGTCAACGATCT-1	11784	3236			GGGCACTCAGGGATTG-1	2319	1183			GGGAGATAGATAGTCA-1	9237	2816			CATAGACGTTTCTATC-1	660	389
TAGTGGTCAGCTTAAC-1	1288	760			GGGCACTGTACATCCA-1	2779	1389			GGGAGATAGGTGCATG-1	7341	2324			CATAGACTCACCACAA-1	2214	1108
TAGTGGTGTAGAAGGA-1	2467	1092			GGGCACTGTCCTAGCG-1	2046	753			GGGAGTACACGTCGGT-1	8960	3232			CATCAAGAGGTTGGAC-1	8744	1233
TAGTGGTGTTCGGGCT-1	4961	1825			GGGCACTGTCGCGGTT-1	3263	1406			GGGAGTAGTACAACGG-1	3830	1689			CATCAAGTCATCGGGC-1	30879	5403
TAGTTGGAGAGTACCG-1	1026	443			GGGCACTGTTGGGACA-1	17752	3859			GGGAGTATCACTACGA-1	22905	4332			CATCAAGTCCCAACTC-1	960	506
TAGTTGGAGGCATGTG-1	2300	979			GGGCATCAGAAACCAT-1	4213	1768			GGGATCCGTTGAGTCT-1	15185	3871			CATCCACAGAGCAAGA-1	13938	3093
TAGTTGGGTAGCTTGT-1	1794	935			GGGCATCAGTGTCCCG-1	7049	2537			GGGATCCTCACGATAC-1	27599	5103			CATCCACAGCAACCAG-1	24100	5569
TAGTTGGGTGGTACAG-1	14524	3378			GGGCATCCAAGAGGCT-1	2252	1051			GGGATGAAGGATACAT-1	13273	3464			CATCCACCAGGAGACT-1	14789	4032
TAGTTGGTCACGAAGG-1	4479	1645			GGGCATCGTACCGTAT-1	8173	2924			GGGATGAGTGTCTTGA-1	12785	3902			CATCCACCAGGCATGA-1	585	340
TATCAGGCACAGACAG-1	7161	1797			GGGCATCGTTCCCTTG-1	4079	1687			GGGATGATCGACGACC-1	13924	3783			CATCCACCATCAGCTA-1	13476	4458
TATCTCAAGAGTAATC-1	4449	1423			GGGCATCTCTATCCCG-1	9300	3154			GGGCCATAGGGACCAT-1	37087	6080			CATCCACCATTACTCT-1	865	523
TATCTCACAGCTGGCT-1	22847	4008			GGGCATCTCTCTGTCG-1	3529	1531			GGGCCATCAATAGTGA-1	10143	3249			CATCCACGTGACACGA-1	1497	303
TATCTCACAGTATGCT-1	1726	551			GGGCATCTCTGAGGGA-1	4669	1479			GGGCCATCACCGTCTT-1	18996	4384			CATCCACGTGAGCTCC-1	1591	1015
TATCTCAGTAGCTAAA-1	2792	1295			GGGCATCTCTTGCAAG-1	6930	2291			GGGCCATTCAGTCCGG-1	16833	3973			CATCCCAAGTACTGGG-1	4465	1348
TATCTCATCACCGGGT-1	6084	2002			GGGTCTGAGTGTTAGA-1	10483	3067			GGGCGTTAGACTGGGT-1	22378	5087			CATCCCACAGTGAGCA-1	19303	3990
TATGCCCAGAGTACAT-1	7609	2391			GGGTCTGCACGAAAGC-1	6143	2314			GGGCGTTTCAGAGTGG-1	12383	3682			CATCCCAGTTTGTGGT-1	30868	5066
TATGCCCAGATGTGGC-1	1191	546			GGGTCTGGTATAAACG-1	15382	4113			GGGCGTTTCGTCGGGT-1	15462	3939			CATCCCATCGCTGCGA-1	539	336
TATGCCCCACCATGTA-1	1069	553			GGGTCTGGTATTACCG-1	4400	1792			GGGCTACGTCGGCCTA-1	26441	4744			CATCCGTAGGCGATAC-1	14474	3531
TATGCCCCATCAGTCA-1	3079	1161			GGGTCTGGTCGGGTCT-1	3375	1289			GGGCTCACACTACGGC-1	7858	2816			CATCCGTAGGTCGTGA-1	1073	508
TATGCCCGTATAGTAG-1	8220	2375			GGGTCTGTCACCTTAT-1	1883	930			GGGCTCACATCAACCA-1	22310	4590			CATCCGTAGGTTGGAC-1	6106	1583
TATTACCAGCGTTCCG-1	7699	2274			GGGTTGCAGCAGACTG-1	976	571			GGGCTCACATCATCCC-1	17615	4297			CATCCGTCAAGAGGTC-1	6446	1965
TATTACCCACTACAGT-1	9909	2764			GGGTTGCAGCGTTCCG-1	9075	2736			GGGTAGAAGCTCAGAG-1	15656	3383			CATCCGTCAGCAGAAC-1	25242	4972
TATTACCCATATACGC-1	9918	2330			GGGTTGCGTCTACCTC-1	5004	1920			GGGTAGACACCGCTAG-1	4771	1333			CATCCGTCAGGACGAT-1	1809	974
TCAATCTCAGCGTCCA-1	3145	1144			GGGTTGCTCCTGCAGG-1	6890	2404			GGGTATTGTCATCCCT-1	18424	4517			CATCCGTGTACCTATG-1	15918	3650
TCAATCTCATTAGCCA-1	526	221			GGGTTGCTCGCAAGCC-1	3048	1571			GGGTATTTCCTCTCTT-1	4200	1688			CATCCGTGTTAAGAAC-1	19529	4301
TCACAAGCACGGTAGA-1	2670	882			GGTATTGAGAGTACAT-1	5895	2087			GGGTATTTCTTCCCAG-1	16325	4101			CATCCGTTCGGATACT-1	6014	1479
TCACAAGGTAATAGCA-1	28319	5437			GGTATTGGTGCTGTAT-1	1149	503			GGGTCACAGCATCAGG-1	11657	2898			CATCGCTAGAAGCGCT-1	1033	603
TCACAAGTCCTTTCGG-1	5029	1438			GGTATTGTCAGCACAT-1	2939	1199			GGGTCACTCCCGTGAG-1	51069	6705			CATCGCTAGGAGTCTG-1	5792	1650
TCACGAACAAGGTGTG-1	3448	1490			GGTATTGTCATGTAGC-1	13187	3305			GGGTCACTCGTCGCTT-1	40867	6271			CATCGCTCACAGGATG-1	2538	1056
TCACGAACAATCGGTT-1	10321	3006			GGTATTGTCGGAAACG-1	10516	2837			GGGTCTGCAACGCATT-1	3153	1333			CATCGCTTCGAGAGAC-1	15969	3983
TCACGAACACCGATAT-1	7532	2192			GGTATTGTCGGCTACG-1	15663	3658			GGGTCTGCACATGAAA-1	17893	3598			CATCGGGCAACGACAG-1	13930	3014
TCACGAACATTAGGCT-1	2507	859			GGTATTGTCTGTGCAA-1	3069	1325			GGGTGAAAGCAGGTCA-1	20093	4026			CATCGGGGTTTGGGAG-1	6673	2560
TCAGATGAGACTTGAA-1	711	362			GGTGAAGAGAACAACT-1	2354	1118			GGGTGAAAGTAGGAAG-1	663	525			CATCGGGTCCCATGGG-1	524	351
TCAGATGAGTGTGGCA-1	5756	1961			GGTGAAGCAGGGTATG-1	2728	1390			GGGTGAACAAGATCCT-1	16335	4015			CATCGTCAGAACCGCA-1	36811	5631
TCAGATGCAGTCTTCC-1	9312	2384			GGTGAAGGTACAGTGG-1	10269	2978			GGGTGAACAGTCTTCC-1	20897	4671			CATCGTCAGGCATCGA-1	26134	5642
TCAGATGGTACTCAAC-1	7903	2132			GGTGAAGGTGTTGAGG-1	1419	699			GGGTGAAGTTCGTAAC-1	9479	2838			CATCGTCGTCTAACTG-1	23427	4939
TCAGATGGTCAGCTAT-1	605	389			GGTGAAGTCATGCATG-1	13416	3237			GGGTGAATCAGTGCGC-1	16325	4442			CATCGTCGTGAGACCA-1	677	406
TCAGATGGTCGTGGCT-1	7598	2254			GGTGAAGTCTTGAGGT-1	7332	2219			GGGTGTCCAATGGCCC-1	6829	2703			CATCGTCTCCGGCTTT-1	18678	3441
TCAGCAAAGATGGCGT-1	2813	1331			GGTGCGTAGAATTGTG-1	1134	655			GGGTGTCCACTAGAGG-1	6648	2546			CATCGTCTCGAGCCTG-1	12142	2780
TCAGCAAAGTAGCCGA-1	3047	1532			GGTGCGTAGAGGTTGC-1	844	510			GGGTGTCCATAGGCGA-1	12760	3787			CATCGTCTCTACTCAT-1	9806	3116
TCAGCAATCAGGCCCA-1	5259	1836			GGTGCGTAGCGTCAAG-1	7115	2181			GGGTGTCGTTCATCGA-1	17753	4458			CATCGTCTCTCCGATC-1	714	212
TCAGCAATCTCGGACG-1	9611	2503			GGTGCGTCACGGATAG-1	2891	1073			GGGTTATAGCCTCAGC-1	1143	547			CATCGTCTCTGCTAGA-1	19195	4092
TCAGCTCCAGCCTATA-1	6196	2046			GGTGCGTGTAAACACA-1	1800	1034			GGGTTTACAGAACATA-1	21218	4855			CATGAGTAGATCGGTG-1	14473	3280
TCAGCTCGTAATCACC-1	2751	1191			GGTGCGTGTCACCTAA-1	5421	1937			GGGTTTATCGTAGCTA-1	8117	2944			CATGAGTAGGATACAT-1	2578	1098
TCAGCTCGTAGCACGA-1	11428	2701			GGTGTTAAGTAGCCGA-1	7413	2661			GGGTTTATCTCGTGAA-1	23545	5084			CATGAGTAGGCCACTC-1	549	312
TCAGCTCGTGCGCTTG-1	7476	2394			GGTGTTACAATGGAAT-1	5457	1903			GGTAACTAGATACAGT-1	15252	3511			CATGAGTCACAACGCC-1	13035	3568
TCAGGATAGGACAGCT-1	958	389			GGTGTTACACCAACCG-1	565	383			GGTAACTAGGTGAGAA-1	10638	3109			CATGAGTGTGAGCCAA-1	13759	3441
TCAGGATAGTGATCGG-1	9269	2621			GGTGTTAGTCATACTG-1	33255	6381			GGTAACTCAGGAGACT-1	17023	4687			CATGAGTTCGTTGCCT-1	1638	738
TCAGGATCACCAGTTA-1	7833	2478			GGTGTTATCAAGGCTT-1	7387	2580			GGTAACTCAGTAGAAT-1	12395	3195			CATGAGTTCTAGCCAA-1	17043	3001
TCAGGATGTCAATACC-1	2717	906			GGTGTTATCCACTCCA-1	1762	926			GGTAATCAGGCTCACC-1	19012	4239			CATGAGTTCTCAGTCC-1	17290	4030
TCAGGATTCAGTTCGA-1	4040	1788			GGTGTTATCGGTGTCG-1	1686	902			GGTAATCCAGGAAGTC-1	11115	3368			CATGCAATCACGGAGA-1	43519	6682
TCAGGATTCGAGAACG-1	5192	1268			GGTGTTATCTATCCTA-1	12186	3382			GGTAGAGAGCACGGAT-1	7699	2722			CATGCAATCTTGCGCT-1	7317	2033
TCAGGATTCTGCTGCT-1	14722	2990			GGTGTTATCTCATTCA-1	553	381			GGTAGAGAGTTGTCAC-1	17268	4139			CATGCCTAGTAATCCC-1	23840	5034
TCAGGTAAGCTGAACG-1	5125	1752			GTAACGTAGAGTAAGG-1	26103	5716			GGTAGAGCAGAATCGG-1	9919	3056			CATGCCTCAACGGCTC-1	12510	3744
TCATTACAGAATGTTG-1	13502	3827			GTAACGTAGCAACGGT-1	653	355			GGTAGAGGTCGAGCTC-1	14087	4085			CATGCCTGTACTCCGG-1	12873	3116
TCATTACTCTCTGTCG-1	2957	1279			GTAACGTAGGATATAC-1	1036	678			GGTCACGAGTCAATCC-1	12271	3254			CATGCCTGTATCGAAA-1	23564	4006
TCATTTGAGATCTGCT-1	5576	1921			GTAACGTGTCTAGCCG-1	2820	1080			GGTCACGCAGCACACC-1	22893	4627			CATGCGGAGTCTGGTT-1	14408	3035
TCATTTGAGCAGATCG-1	8775	2823			GTAACGTTCCATGAAC-1	789	399			GGTCACGGTTAAACCC-1	23158	4778			CATGCGGCAAGTCGTT-1	15089	3250
TCATTTGCACAACGCC-1	4814	1733			GTAACGTTCCATGCTC-1	1664	786			GGTCACGTCCGATCGG-1	2822	1000			CATGCGGGTCTTCTAT-1	4188	1653
TCATTTGCATTAACCG-1	4977	1893			GTAACTGAGTTCGCGC-1	28436	5270			GGTCTGGAGTGTAGTA-1	29489	5306			CATGCGGGTTGTGTTG-1	4350	1630
TCATTTGGTCCGAATT-1	6454	1686			GTAACTGCAGAGCCAA-1	920	566			GGTCTGGCAATAACGA-1	12816	3992			CATGCGGTCCGCAACG-1	16286	3147
TCATTTGGTCTAGCGC-1	12685	3139			GTAACTGCAGGGTATG-1	6401	2238			GGTCTGGGTTAAGGAT-1	24661	5066			CATGCGGTCGGCAGTC-1	5723	1603
TCATTTGGTCTGGTCG-1	6622	1807			GTAACTGTCCCAAGTA-1	5504	2382			GGTGAAGAGACCGCCT-1	2596	1715			CATGCTCAGCTTAGTC-1	23107	4188
TCATTTGTCGTTACAG-1	10686	2852			GTAACTGTCCCTGACT-1	3444	1744			GGTGAAGGTGGTCAAG-1	7428	2853			CATGCTCCATGACTCA-1	580	358
TCCACACGTCCGAAGA-1	12026	3187			GTAACTGTCTCAAGTG-1	1493	979			GGTGAAGGTTTACGAC-1	3778	1744			CATGCTCGTTGCTCAA-1	30022	5275
TCCACACTCTGAAAGA-1	2093	1016			GTAACTGTCTCCAACC-1	5415	2394			GGTGAAGTCCACACAA-1	15514	3884			CATGCTCTCGCCAGTG-1	11910	3095
TCGAGGCAGTCATCCA-1	6255	1741			GTACGTAAGCGATTCT-1	36054	6329			GGTGATTAGTCTACCA-1	27624	5364			CATGGATAGATAGCAT-1	665	389
TCGAGGCCATTGAGCT-1	12111	3063			GTACGTAAGCGTCTAT-1	17179	3826			GGTGATTTCCATGCAA-1	17456	4388			CATGGATCACATAACC-1	605	364
TCGAGGCGTGGTTTCA-1	2245	933			GTACGTAAGGCTACGA-1	49705	6893			GGTGGCTAGCGAGTCA-1	7026	2613			CATGGATGTCACTTAG-1	5433	2527
TCGAGGCTCTCGCTTG-1	6423	2086			GTACGTACACCGAATT-1	2700	1139			GGTGGCTGTTGATGTC-1	23862	4885			CATGGATGTGTACAGG-1	894	498
TCGAGGCTCTCGTATT-1	10426	3078			GTACGTAGTTGAGGTG-1	536	380			GGTGTCGAGATGAATC-1	16291	4486			CATGGATGTTGTCCCT-1	23703	4256
TCGCGAGAGGCGCTCT-1	4244	1666			GTACTCCGTCTAGTCA-1	635	396			GGTGTCGCACTCCTGT-1	8283	3139			CATGGATTCCCATGGG-1	506	305
TCGCGAGAGTGAACAT-1	3315	1220			GTACTCCTCCAGATCA-1	6726	2286			GGTGTCGCACTTGTCC-1	22967	4750			CATGGTACAAACTAAG-1	7056	2478
TCGCGAGGTAAGTGGC-1	9277	2561			GTACTTTCAGAGTGTG-1	2694	875			GGTGTCGTCGAACGCC-1	10692	3329			CATGGTAGTCCACTTC-1	502	321
TCGCGAGGTAGGCTGA-1	3026	1276			GTACTTTGTCACCCAG-1	7307	2040			GGTGTCGTCGTAGTCA-1	15260	3966			CATGGTAGTGAGCCAA-1	28474	5324
TCGCGAGTCAGTGTTG-1	3168	1189			GTACTTTGTTGGAGGT-1	13745	3012			GGTGTTATCGACATTG-1	1988	1093			CATGGTATCATAGCAC-1	575	205
TCGCGAGTCGGAAACG-1	3629	1361			GTACTTTTCAATACCG-1	10457	3100			GGTTAACAGGCCTTGC-1	24195	4869			CATGGTATCCCTCAAC-1	1599	642
TCGCGTTAGCGAGAAA-1	10128	2727			GTACTTTTCGAACGGA-1	1982	946			GGTTAACTCGTGGCTG-1	15474	3612			CATTCATAGTGAGGCT-1	15641	3309
TCGCGTTCACAGGTTT-1	2603	1106			GTAGGCCAGCTTTGGT-1	8962	2506			GGTTCTCCAGTTGTCA-1	14105	3791			CATTCATCACGCGTGT-1	18591	3904
TCGCGTTCATCCGCGA-1	8855	2634			GTAGGCCCAGTTTACG-1	1598	740			GGTTCTCGTCTAACGT-1	15088	4175			CATTCATGTTAGAAAC-1	18666	3759
TCGCGTTGTTCACGGC-1	10767	2939			GTAGGCCTCATAACCG-1	2052	793			GGTTCTCTCAGCTTCC-1	19512	4506			CATTCATGTTGCCAAT-1	8070	2114
TCGCGTTTCCTGCCAT-1	4837	1664			GTAGTCACAATGTAAG-1	10537	3257			GGTTCTCTCCATGATG-1	14646	4177			CATTCATTCGGAAGGT-1	5120	1725
TCGGGACCAGTTCATG-1	9781	2451			GTAGTCACAGTTAACC-1	3487	1534			GGTTGTAGTATCGATC-1	4490	1493			CATTCCGAGACGACGT-1	8299	1929
TCGGGACGTGAAATCA-1	5316	1853			GTAGTCACATCCTTGC-1	15601	4128			GGTTGTATCGACACCG-1	14950	3957			CATTCCGAGGCTGTAG-1	1038	582
TCGTACCTCGTATCAG-1	11319	3437			GTAGTCAGTTCGCGAC-1	2355	1120			GGTTGTATCGTCGGGT-1	15244	3535			CATTCCGCAGAGGGTT-1	21779	4521
TCGTAGAAGAATAGGG-1	11521	2809			GTATCTTAGCAATCTC-1	6785	2245			GTAACACAGTACTCGT-1	9566	2821			CATTCCGGTTGCGTAT-1	911	439
TCGTAGAGTACCAGTT-1	16566	3576			GTATCTTAGCCAACAG-1	5515	2265			GTAACACTCCCAAGTA-1	14290	3618			CATTCCGTCATGGTAC-1	27933	5340
TCGTAGAGTCTACCTC-1	16346	3978			GTATCTTGTAACGCGA-1	32190	5771			GTAACCAAGGCGAACT-1	23652	5576			CATTCCGTCGCTGTCT-1	19219	3783
TCGTAGATCATTGCCC-1	5079	1650			GTATCTTGTACCCAAT-1	6806	1837			GTAACCAAGTAGCCAG-1	3162	362			CATTCTAAGGTCCTGC-1	60315	7867
TCTATTGAGTTGTAGA-1	11989	2916			GTATCTTTCACATACG-1	10330	2954			GTAACCAGTGTTAACC-1	9979	2951			CATTCTACACAGTGAG-1	5349	1674
TCTATTGGTCTAAACC-1	2223	999			GTATCTTTCACTGGGC-1	893	582			GTAACCATCAGCGTCG-1	9610	2343			CATTCTAGTAGCTAAA-1	15484	3471
TCTATTGTCTGCGGCA-1	9814	2669			GTATCTTTCAGTGTTG-1	7003	2243			GTAAGTCAGTCTCGTA-1	4161	1971			CATTCTAGTCCGGACT-1	15845	3562
TCTCATAAGAGACTTA-1	6331	1904			GTATTCTAGACAAGCC-1	1221	652			GTAAGTCCAAATACAG-1	24085	5145			CATTCTATCTGAGTCA-1	15881	3376
TCTCATACACAACGTT-1	10937	2812			GTATTCTAGACAGAGA-1	792	491			GTAAGTCCAACTGCCG-1	3412	1329			CATTGAGAGTTTCGAC-1	10192	2747
TCTCATAGTTCAACCA-1	16137	3213			GTATTCTGTAAGTAGT-1	3337	1495			GTAAGTCGTAAGAACT-1	29403	5584			CATTGAGTCGGTAGGA-1	715	411
TCTCTAACATATGGTC-1	1502	554			GTCAAGTCATGGGACA-1	16366	3960			GTAATCGAGCATGCAG-1	19533	4349			CATTGCCCAAGTGCTT-1	8231	1829
TCTCTAAGTATCTGCA-1	1523	667			GTCAAGTGTAACGCGA-1	758	402			GTAATCGAGGTCGTAG-1	5669	2390			CATTGCCCACTGATTG-1	14506	3585
TCTCTAAGTCATGCCG-1	8708	2509			GTCAAGTGTATATGAG-1	1278	676			GTAATCGCAGTCGGAA-1	6498	2429			CATTGCCCATCCTTGC-1	22155	4956
TCTGAGACACAGGTTT-1	13973	3663			GTCAAGTTCAGCTTAG-1	8336	2550			GTAATCGTCACTACGA-1	5106	2090			CATTGCCGTTTCGTGA-1	14224	3278
TCTGAGACATTAACCG-1	5704	1684			GTCACAACATGGGACA-1	1219	903			GTAATGCGTGTGTTTG-1	46798	6231			CATTGCCTCAGCAATC-1	1455	881
TCTGAGATCTAACCGA-1	4917	1569			GTCACAATCCGCAGTG-1	2803	1412			GTAATGCTCTCTCGCA-1	16502	3817			CATTGTTAGGAAGTGA-1	20052	3787
TCTGGAAAGTCGCCGT-1	3472	1233			GTCACAATCGCTGATA-1	7133	2340			GTACAACGTTCTTCAT-1	23435	4897			CATTGTTAGGGTGAGG-1	12100	3300
TCTGGAACAACACGCC-1	3704	1269			GTCACAATCGGATGGA-1	7522	2199			GTACAGTAGCGATGAC-1	11237	3378			CATTGTTCAAGCGCAA-1	1035	627
TCTGGAACAACGATGG-1	1393	735			GTCACAATCTCTTATG-1	10376	3205			GTACAGTAGGGCAGGA-1	10601	3041			CATTGTTGTCGCATTA-1	3274	1073
TCTGGAACACAGGTTT-1	5870	2000			GTCACGGAGAAACCTA-1	2154	955			GTACAGTCAATGACCT-1	6909	2624			CATTGTTTCATTGTGG-1	15900	3544
TCTGGAACACGAAACG-1	2632	627			GTCACGGAGACGCAAC-1	12231	3170			GTACAGTGTAAGATTG-1	8751	3407			CATTTCAAGAGTGTTA-1	19933	3392
TCTGGAAGTTCCACTC-1	7155	2161			GTCACGGAGGTGCACA-1	883	548			GTACAGTGTACAAAGT-1	17545	4494			CATTTCAAGGCTTAGG-1	12254	2751
TCTTCGGAGAAGGTGA-1	6815	1948			GTCACGGCAGCTATTG-1	9552	2796			GTACAGTGTAGAATGT-1	29520	4816			CATTTCACAACGAGGT-1	10163	2509
TCTTCGGAGATGGCGT-1	8592	2779			GTCACGGGTTACGCGC-1	2761	1521			GTACAGTGTCACCGCA-1	14782	3594			CATTTCACACATATCG-1	12830	2974
TCTTCGGAGTGTGAAT-1	11640	2898			GTCACGGTCCAAACAC-1	7345	2749			GTACAGTTCCCTTGGT-1	22613	4575			CATTTCACAGCGTAGA-1	40867	5849
TCTTCGGCACCCATTC-1	2024	868			GTCACGGTCGCAAACT-1	2146	1040			GTAGAAAGTACCCACG-1	23810	5361			CATTTCACATAGAATG-1	14194	3163
TCTTCGGCAGGTCGTC-1	2596	1219			GTCATTTCACACAGAG-1	6871	2597			GTAGAGGCACGCTATA-1	18825	4370			CATTTCAGTCAGGAGT-1	14504	3253
TCTTCGGTCAACCAAC-1	9163	2527			GTCATTTGTAGCGATG-1	5224	2063			GTAGAGGGTTGTTGAC-1	43896	5818			CATTTCATCTTTGCAT-1	1307	657
TCTTTCCAGCCGGTAA-1	7724	2573			GTCATTTGTTTGGCGC-1	3037	1410			GTAGATCCAGAGAATT-1	14555	4714			CCAAGCGAGATAGTGT-1	976	625
TCTTTCCCAAGCGCTC-1	10664	2733			GTCATTTTCTGCTTGC-1	4925	2133			GTAGATCGTACTGGGA-1	12549	4321			CCAAGCGAGTGAACAT-1	27021	4863
TCTTTCCCAAGCTGGA-1	2530	1082			GTCCTCAAGAGCTGGT-1	4777	2101			GTAGATCTCGCTAGCG-1	15308	3053			CCAAGCGCATTGAAAG-1	15607	2989
TCTTTCCGTTTGTTTC-1	4200	1625			GTCCTCACACCAGTTA-1	11629	3158			GTAGCTAAGCGTTAGG-1	5044	2352			CCAAGCGTCTTCCGTG-1	785	435
TCTTTCCTCCAATGGT-1	10826	2678			GTCCTCACAGGGATTG-1	1483	796			GTAGCTAGTACCGGCT-1	4347	2197			CCAATGAAGTACCATC-1	628	359
TGAAAGAAGACACGAC-1	6860	2366			GTCCTCAGTAAGGATT-1	5195	2090			GTAGCTATCTATCCAT-1	611	464			CCAATGAAGTGGTTGG-1	17318	3733
TGAAAGAAGGAGCGTT-1	5195	1294			GTCCTCAGTCACAAGG-1	16253	4244			GTAGCTATCTTGGTCC-1	20791	4255			CCAATGACACAGTATC-1	25565	4244
TGAAAGAAGTGTTAGA-1	4775	1805			GTCCTCATCACATACG-1	8309	2999			GTAGGAGAGAGAGGGC-1	23215	4531			CCAATGACAGCTATTG-1	38660	5517
TGAAAGACAAGCTGGA-1	16222	3107			GTCCTCATCCCTTGTG-1	815	566			GTAGGAGGTTATGTCG-1	3681	1532			CCAATGACATCTCATT-1	1206	676
TGAAAGACACAACGCC-1	16817	3763			GTCCTCATCCTAGAAC-1	6810	2568			GTAGGAGGTTCTTGCC-1	3757	1957			CCAATGAGTATTCTCT-1	14760	3751
TGAAAGATCGTGGGAA-1	3131	1206			GTCCTCATCGTCTGCT-1	11017	2826			GTAGGTTCACCCAAGC-1	25760	4352			CCAATGAGTGTCTAAC-1	1098	485
TGACAACAGAGAGCTC-1	1238	719			GTCGGGTCAGCCAATT-1	1905	898			GTAGGTTCACTGAATC-1	13780	3886			CCAATGATCAGCAATC-1	20046	4180
TGACAACAGTGTTTGC-1	12603	2906			GTCGGGTCATATGAGA-1	1311	900			GTAGGTTCACTGGCGT-1	16909	4751			CCAATGATCCTCAGGG-1	6989	1962
TGACGGCGTCCGAAGA-1	6905	1778			GTCGGGTCATCCTTGC-1	11004	2674			GTAGGTTGTATATGGA-1	32883	4827			CCAATTTAGCGTCAAG-1	21200	4299
TGACGGCTCAATAAGG-1	4826	1599			GTCGGGTGTAGGCTGA-1	569	374			GTAGGTTTCTAAGGAA-1	18454	4499			CCAATTTAGGCCCAAA-1	4364	1517
TGACGGCTCCAAGTAC-1	11658	3044			GTCGGGTGTCTGGTCG-1	25133	4449			GTAGGTTTCTTAAGGC-1	13211	3257			CCAATTTCAAGTTTGC-1	13781	2472
TGACTAGAGTACTTGC-1	2755	842			GTCGGGTTCTGCTGCT-1	2381	1397			GTAGTACCAAGAGGCT-1	15646	3819			CCAATTTGTGGCCACT-1	1863	823
TGACTAGAGTGCTGCC-1	9723	2548			GTCGTAAAGAAACCAT-1	549	424			GTAGTACCACTTTATC-1	21665	5048			CCACAAAAGCAACTCT-1	3929	1349
TGACTAGCACAGACAG-1	3219	1524			GTCGTAACACGAAATA-1	20094	4441			GTAGTACTCCCTTGTG-1	19357	4804			CCACAAAAGCGATGCA-1	4322	1678
TGACTAGGTTTAGGAA-1	12505	3216			GTCGTAACAGTAGAGC-1	9197	2269			GTAGTACTCTGTACAG-1	19291	3759			CCACAAAAGTTGGAAT-1	2919	1193
TGACTTTAGGTGTGGT-1	9303	2177			GTCGTAACATTTCAGG-1	1725	1001			GTATTGGAGCGAACTG-1	12051	3631			CCACAAACACTAGTAC-1	607	423
TGACTTTCAAGGACTG-1	8073	1928			GTCGTAAGTACTTGAC-1	2537	1267			GTATTGGAGGTGATCG-1	8184	2877			CCACAAAGTTTGGGAG-1	1366	631
TGACTTTCAGCCTATA-1	813	286			GTCGTAAGTCAGGACA-1	12195	3609			GTATTGGAGTTAGAAC-1	19493	4193			CCACAAATCCATCCGT-1	46347	6969
TGACTTTTCAGCCTAA-1	7648	2534			GTCGTAATCATAAAGG-1	2906	1003			GTATTGGCACATACTG-1	11137	3634			CCACACTAGCGACAGT-1	7736	2415
TGACTTTTCTCCGGTT-1	7548	1891			GTCGTAATCGCAGGCT-1	1439	728			GTATTGGCAGTTGAAA-1	14228	3845			CCACACTAGGGCAGGA-1	7132	2471
TGACTTTTCTGTTTGT-1	12376	3371			GTCGTAATCTCTAGGA-1	1238	676			GTATTGGCATTGACCA-1	14663	4100			CCACACTAGTTGAAAC-1	26577	4204
TGAGAGGAGAGAGCTC-1	2347	1080			GTCGTAATCTGTGCAA-1	2605	1379			GTATTGGGTCCAGCGT-1	23814	4624			CCACACTCATCTGGGC-1	10139	3137
TGAGAGGAGTAACCCT-1	1890	839			GTCTCGTAGGAATCGC-1	10171	3410			GTATTGGGTCGCATTA-1	16115	4024			CCACACTCATGATGCT-1	7363	1987
TGAGAGGCAGGATTGG-1	4097	1632			GTCTCGTAGTGTCCCG-1	1702	776			GTATTTCAGCATCCTA-1	14790	3646			CCACACTGTCATAGTC-1	1002	525
TGAGAGGCATACTACG-1	6613	2439			GTCTCGTCAGGAATCG-1	680	426			GTATTTCAGCCTGTCG-1	13221	3323			CCACACTGTCCCGTGA-1	5894	1658
TGAGAGGCATTTCACT-1	5482	1913			GTCTCGTGTCGGGTCT-1	2850	1103			GTATTTCAGCTATCCA-1	27345	5731			CCACACTTCTCCGAGG-1	16747	3697
TGAGCATCACCAGTTA-1	2263	1033			GTCTTCGAGGGAACGG-1	10816	2730			GTATTTCGTAGTGGCA-1	8593	3040			CCACCATAGCGTTGTT-1	11718	3222
TGAGCATGTCAGAGGT-1	1796	830			GTCTTCGAGTCAAGCG-1	8059	2797			GTATTTCGTCTCAGAT-1	18379	4067			CCACCATTCCACGGAC-1	27670	5550
TGAGCATGTGAAATCA-1	5160	1748			GTCTTCGAGTGTTAGA-1	2191	1045			GTCAAACAGACCAGCA-1	21836	4389			CCACGAGAGTAATTGG-1	17648	4188
TGAGCATTCCAGATCA-1	10479	2782			GTCTTCGCAGAGCCAA-1	9740	2759			GTCAAACAGTTCCATG-1	24378	5006			CCACGAGCATTGTAGC-1	10800	2545
TGAGCCGGTCGCGTGT-1	6062	1830			GTCTTCGGTATAGTAG-1	7989	2492			GTCAAACGTCTCAAGT-1	25051	4775			CCACGAGGTCTACATG-1	11780	2472
TGAGCCGTCCAGATCA-1	3857	895			GTCTTCGGTTCGTTGA-1	1423	816			GTCAAGTCACGAGAAC-1	9501	2947			CCACGAGTCGTGGTAT-1	3836	1481
TGAGCCGTCCAGTATG-1	552	290			GTCTTCGTCAGTTTGG-1	25452	4994			GTCAAGTGTATGGTAA-1	27419	4923			CCACGTTCAGACACCC-1	17166	3272
TGAGCCGTCTGTCCGT-1	3351	739			GTGCAGCAGAGAACAG-1	26060	5523			GTCAAGTGTGTCTTGA-1	30349	5392			CCACGTTCATCGATCA-1	15714	4007
TGAGGGAAGGCCGAAT-1	4143	1545			GTGCAGCAGGGCTCTC-1	1382	719			GTCACGGTCAGCCTCT-1	28178	5549			CCACGTTTCCGAGATT-1	17168	3662
TGATTTCAGAAACCGC-1	9984	2293			GTGCAGCAGGGTATCG-1	1005	553			GTCACGGTCCCGTGTT-1	17233	4652			CCACGTTTCTAGTGTG-1	528	348
TGATTTCAGTCGAGTG-1	6620	2029			GTGCAGCCAACACGCC-1	1746	854			GTCACGGTCGAAGTGG-1	22334	4814			CCACTTGAGATGCAGC-1	544	360
TGCACCTAGTTGAGAT-1	6781	2062			GTGCAGCCAACGATCT-1	15552	3957			GTCACTCAGTAACCTC-1	11203	3589			CCACTTGAGCGCTGAA-1	23734	4540
TGCACCTCAACAACCT-1	9096	2527			GTGCAGCGTCAAGCGA-1	10229	3444			GTCACTCCAATCGAAA-1	19278	4515			CCACTTGAGGTCCCGT-1	1335	655
TGCACCTCATCCGCGA-1	6973	2439			GTGCAGCGTGAAAGAG-1	13221	3682			GTCACTCTCGCAGTTA-1	5104	1899			CCACTTGCAAAGAGTT-1	3943	1292
TGCACCTTCGTTGCCT-1	9248	2268			GTGCATAGTAGCTCCG-1	874	437			GTCAGCGAGCGGACAT-1	7223	2269			CCACTTGCACAAATCC-1	19477	4575
TGCCAAAAGACTACAA-1	2799	981			GTGCATATCTCAAACG-1	24749	4737			GTCAGCGCAAGAGATT-1	21408	4209			CCACTTGCAGAACTCT-1	1128	546
TGCCAAAAGCTAGCCC-1	26908	4701			GTGCGGTAGTGAAGTT-1	2060	1015			GTCAGCGCATGAATCC-1	17216	4393			CCACTTGCAGAGAGGG-1	1270	720
TGCCAAAAGGATTCGG-1	497	222			GTGCGGTCACAGGCCT-1	2001	1247			GTCAGCGTCGTCTCAC-1	5002	1774			CCACTTGCAGCACGAA-1	8968	3184
TGCCAAACAGTCTTCC-1	10747	2656			GTGCGGTGTCTCGTTC-1	9911	2878			GTCATCCAGGAACGTC-1	11105	3581			CCACTTGCAGTGTGCC-1	14570	4021
TGCCAAAGTCGGATCC-1	11178	2651			GTGCGGTGTCTGGAGA-1	12273	3104			GTCATCCCAACCACAT-1	18411	4120			CCACTTGGTAACTTCG-1	1819	917
TGCCAAATCGGCATCG-1	5611	2205			GTGCTTCAGAGGTAGA-1	3997	1778			GTCATCCCAGCACAGA-1	17355	3718			CCACTTGGTAGGTACG-1	25134	4915
TGCCCATAGCCACTAT-1	4165	1567			GTGCTTCAGAGTAAGG-1	724	293			GTCATCCGTAGACGTG-1	5344	2200			CCACTTGGTGAACTAA-1	1267	476
TGCCCATGTCAAAGCG-1	4318	1430			GTGCTTCAGCTGAAAT-1	5919	2168			GTCATGACAAGGTTGG-1	16296	4369			CCACTTGGTGATGAAT-1	11688	2914
TGCCCATGTGCAGTAG-1	4747	1397			GTGCTTCAGGTGTGGT-1	10352	3083			GTCATGACACGTAGAG-1	15519	3843			CCACTTGTCAGGACAG-1	871	220
TGCCCATTCCTAGAAC-1	4153	676			GTGCTTCAGTCCGGTC-1	18352	3523			GTCATGAGTGTGTACT-1	24197	4869			CCACTTGTCCGCCTAT-1	16607	3498
TGCGCAGAGAGGTTGC-1	3839	1406			GTGCTTCCAGGTGCCT-1	11103	3175			GTCATGATCTCGAGTA-1	4896	2397			CCACTTGTCTGCCTCA-1	13200	3565
TGCGCAGAGGAATTAC-1	2285	756			GTGGGTCCAAGCCCAC-1	25365	4894			GTCATTTAGATGTTAG-1	15139	4035			CCATAAGCAACGTAAA-1	29336	4708
TGCGCAGAGTCATGCT-1	6066	2059			GTGGGTCCATGTCTCC-1	3122	1391			GTCATTTAGCACCAGA-1	9057	3095			CCATAAGCATGAGATA-1	4665	1823
TGCGCAGCAGATAATG-1	1246	643			GTGGGTCCATTACCTT-1	6691	2593			GTCATTTAGGCTAGCA-1	12376	3821			CCATAAGGTAACAGGC-1	9413	2609
TGCGCAGCAGGTTTCA-1	3428	1340			GTGTGCGAGCGATTCT-1	692	442			GTCCACTTCACATCAG-1	5705	2236			CCATAAGTCACTTTGT-1	1872	845
TGCGCAGGTCAAAGAT-1	3797	1215			GTGTGCGAGCTGGAAC-1	15003	3661			GTCCACTTCTGAACGT-1	4909	2292			CCATAAGTCGGTCTGG-1	9519	2249
TGCGCAGGTTTGTTGG-1	5087	1663			GTGTTAGAGACAGACC-1	1423	918			GTCCCATCACCGGCTA-1	14385	3721			CCATCACAGCCTATTG-1	21630	4092
TGCGCAGTCAGGATCT-1	3970	1357			GTGTTAGCATGAGCGA-1	12421	3129			GTCCCATGTGTTGACT-1	4852	2438			CCATCACCAATAGTCC-1	880	477
TGCGCAGTCATGTAGC-1	5254	1810			GTGTTAGGTCCCGACA-1	1297	557			GTCCCATGTTAAGGGC-1	9607	3356			CCATCACCATCGCTGG-1	571	348
TGCGGGTCATCCCACT-1	2911	1256			GTGTTAGGTTTAGGAA-1	4463	1656			GTCCCATGTTGTGCAT-1	5380	2322			CCATCACGTACTGTTG-1	56455	7683
TGCGGGTCATGCAACT-1	4380	1686			GTGTTAGTCATCGGAT-1	1960	945			GTCCCATTCTGTCCGT-1	1141	751			CCATCACGTGAGATAT-1	1302	799
TGCGGGTTCATAAAGG-1	8850	2200			GTGTTAGTCCCTAATT-1	2442	1149			GTCCTCACATGGCCAC-1	12513	3116			CCATCACGTGTCCACG-1	3101	1122
TGCGGGTTCATTGCGA-1	2519	1190			GTGTTAGTCCTGCAGG-1	4213	1965			GTCCTCATCCACGTAA-1	26418	5669			CCATCACTCTAGTGAC-1	17399	4061
TGCGGGTTCTCTAGGA-1	2680	1206			GTTAAGCAGCTGTCTA-1	2604	1099			GTCCTCATCGACATTG-1	7508	2991			CCCAACTAGATTGAGT-1	13542	3093
TGCGGGTTCTGGTGTA-1	17695	3534			GTTAAGCCAATAAGCA-1	1812	1112			GTCCTCATCTCGTGGG-1	26865	5253			CCCAACTCAATCGAAA-1	3324	1219
TGCGTGGAGAGACGAA-1	707	235			GTTAAGCGTTTGACAC-1	9231	2579			GTCCTCATCTCTGAGA-1	2904	1662			CCCAACTGTACAGCGA-1	779	434
TGCGTGGAGCTAACTC-1	2361	849			GTTAAGCTCTAAGCCA-1	2488	1131			GTCGAATAGACATACA-1	8030	2680			CCCAACTTCATGCCAA-1	21033	4351
TGCGTGGAGTAGGTGC-1	1731	733			GTTACAGCAGTGAGTG-1	13653	3460			GTCGAATAGCTGAAGC-1	11268	3121			CCCAACTTCCGAGAAG-1	14670	2829
TGCGTGGCAGCCTATA-1	3337	1578			GTTACAGGTAGCTTGT-1	2762	1573			GTCGAATGTGGTCTCG-1	14570	3553			CCCAACTTCTACCCAC-1	668	348
TGCGTGGCAGTGGAGT-1	1069	628			GTTACAGGTTAAGAAC-1	6608	1354			GTCGCGAAGCAATTCC-1	17783	4298			CCCAACTTCTTGGGCG-1	22354	3629
TGCGTGGGTATGAATG-1	2714	960			GTTACAGTCCCACTTG-1	13333	3809			GTCGCGAAGCTCCGAC-1	14498	3883			CCCATTGAGTGCGTCC-1	1474	619
TGCTACCCACAGCGTC-1	6343	2031			GTTACAGTCTTAGCCC-1	2793	1438			GTCGCGATCACTGCTC-1	15438	4070			CCCATTGCAGACTGCC-1	17602	4524
TGCTACCCAGGTGCCT-1	6902	2549			GTTACAGTCTTCGGTC-1	2479	950			GTCGCGATCAGGGTAG-1	4372	1905			CCCATTGTCCTCGATC-1	15437	3410
TGCTACCGTATATCCG-1	11091	2861			GTTCATTCAATGCCAT-1	1763	866			GTCGCGATCTCTTGCG-1	10160	3060			CCCATTGTCGGAGATG-1	2465	790
TGCTGCTCATGCCCGA-1	15466	3645			GTTCATTGTAGCCTCG-1	5737	2296			GTCGTAACAAGTGTCT-1	10669	3229			CCCGAAGAGACTCGAG-1	7672	2336
TGCTGCTGTAGCGTCC-1	1938	973			GTTCATTGTTTGACTG-1	7264	2554			GTCGTAAGTGTGTGTT-1	12358	3081			CCCGAAGAGATAGTCA-1	1890	790
TGCTGCTTCAACTCTT-1	6291	1682			GTTCGGGAGACCCACC-1	2225	1130			GTCGTAAGTTCTCAGA-1	6851	2789			CCCGAAGCAAGAATGT-1	2797	1053
TGCTGCTTCATGGTCA-1	6805	2171			GTTCGGGAGCCTCGTG-1	1531	771			GTCGTTCAGCATTTGC-1	9586	2682			CCCGAAGGTCACTAGT-1	14070	2966
TGGACGCAGATGTGTA-1	7005	1868			GTTCGGGAGGACACCA-1	17462	3997			GTCGTTCAGGCATGGT-1	16516	3871			CCCGAAGGTCTAATCG-1	24628	5129
TGGACGCAGATGTTAG-1	5168	1879			GTTCGGGCACCTCGTT-1	4092	1432			GTCTACCGTACAGGTG-1	18167	4764			CCCGAAGGTTTAAGGA-1	11256	2840
TGGACGCAGGGATGGG-1	5708	2147			GTTCGGGCAGGGTATG-1	4822	1441			GTCTAGAGTATTCCGA-1	14384	3820			CCCGAAGTCAAAGACA-1	1011	530
TGGACGCGTAACGTTC-1	3501	1409			GTTCGGGCATGCGCAC-1	3501	1524			GTCTAGAGTCGCATGC-1	6398	2487			CCCGAAGTCAGCATTG-1	1054	639
TGGACGCGTTCTGGTA-1	7068	1987			GTTCGGGGTCTTGCGG-1	13601	3365			GTCTAGATCTCGAGTA-1	16129	3768			CCCGAAGTCGGAGCAA-1	27296	5128
TGGACGCGTTTAGGAA-1	7908	2137			GTTCGGGGTTCAGACT-1	8576	2373			GTCTCACAGCGTGAAC-1	16079	4747			CCCGAAGTCTCGTCAC-1	16246	3562
[truncated: 6,773 more rows]

## Sheet: SuppFig10_B
ATRT40	nCount_RNA	percent.mito			ATRT41	nCount_RNA	percent.mito			ATRT50	nCount_RNA	percent.mito			ATRT61	nCount_RNA	percent.mito
AAACCTGAGTACACCT-1	10783	3.4406			AAACCTGAGCCTCGTG-1	10163	3.1782			AAACCCAAGCACCAGA-1	7627	6.16232			AAACCCACAACTTGCA-1	4082	9.60314
AAACCTGGTATAGGTA-1	3794	1.73959			AAACCTGAGCGTCAAG-1	14705	1.5845			AAACCCAGTTACCCAA-1	10128	4.13705			AAACCCACACCTTCGT-1	989	39.0293
AAACCTGTCGCTAGCG-1	5873	1.65163			AAACCTGAGGGTCGAT-1	2100	3.19048			AAACGAACAGATACTC-1	23392	6.15168			AAACCCAGTATTAAGG-1	18707	1.7587
AAACGGGTCATACGGT-1	3342	2.00479			AAACCTGCAGCATACT-1	5705	0.981595			AAACGAATCCGCTTAC-1	20334	4.15068			AAACGAAAGAAACTCA-1	17485	1.95024
AAAGATGAGGTGCAAC-1	3113	2.73049			AAACCTGCAGCCTTGG-1	6271	1.02057			AAACGCTAGAGTGTGC-1	10054	3.17287			AAACGAACACGGCCAT-1	741	0.944669
AAAGATGCAATCACAC-1	1371	19.0372			AAACCTGCATAAGACA-1	4080	6.54412			AAACGCTTCATTATCC-1	35946	4.21466			AAACGAAGTACAGTAA-1	16475	2.32473
AAAGATGCAGATTGCT-1	7873	1.5369			AAACCTGCATTAGGCT-1	1131	12.0248			AAAGAACCAACATCGT-1	21977	6.15189			AAACGAATCAGACTGT-1	12561	0.55728
AAAGATGCATGCCACG-1	5196	1.63587			AAACCTGGTCTTCGTC-1	6782	1.81362			AAAGAACTCTATGCCC-1	17732	5.70156			AAACGAATCAGCTAGT-1	14850	0.343434
AAAGATGGTAGCGTGA-1	4674	6.65383			AAACCTGTCCCATTTA-1	27234	5.48579			AAAGGATAGGCTTCCG-1	14722	8.02201			AAACGAATCGCGGACT-1	12843	2.26583
AAAGATGGTTACGCGC-1	9964	2.71979			AAACCTGTCCTAAGTG-1	9971	1.6548			AAAGGATCAGACCCGT-1	11843	5.30271			AAACGAATCTGTGCGG-1	6892	0.0870575
AAAGATGTCCACGTGG-1	12436	1.8173			AAACGGGAGAGCTGCA-1	2424	5.89934			AAAGGATGTATCGAGG-1	13493	3.72045			AAACGCTAGAAGCGAA-1	11322	1.94312
AAAGATGTCTCTGAGA-1	4700	2.97872			AAACGGGAGAGTGACC-1	1389	8.92729			AAAGGATGTGCTGATT-1	10140	2.85996			AAACGCTCACCCTAGG-1	1466	0.95498
AAAGCAAAGACAGAGA-1	5532	1.42805			AAACGGGCATTAACCG-1	3683	3.39397			AAAGGGCTCAGTCTTT-1	3784	0.607822			AAACGCTGTCCTCCAT-1	1164	0.601375
AAAGCAAGTTGAACTC-1	15719	2.07392			AAACGGGTCAAGCCTA-1	1069	0.0935454			AAAGGGCTCCGATCTC-1	13998	6.75096			AAACGCTGTCGCAGTC-1	5738	2.43987
AAAGCAATCACTTACT-1	3772	0.0265111			AAAGATGAGGACAGCT-1	7624	2.62329			AAAGGTAAGCCTGACC-1	15374	3.0441			AAAGAACAGTAAGAGG-1	19495	3.12388
AAAGCAATCATAGCAC-1	1941	2.06079			AAAGATGAGTGATCGG-1	6200	0.5			AAAGGTAAGCTCCCTT-1	15333	7.72843			AAAGAACAGTACCCTA-1	7149	1.0491
AAAGCAATCCAGGGCT-1	7718	0.75149			AAAGATGCATATACGC-1	4430	0.744921			AAAGGTACAATCTCGA-1	8492	4.76919			AAAGAACCAGGTGTGA-1	7809	0.102446
AAAGCAATCCTTCAAT-1	5884	2.19239			AAAGATGGTTCCGTCT-1	1301	10.5304			AAAGGTAGTGCTCTTC-1	16098	3.33582			AAAGAACGTCACCTTC-1	2553	19.0756
AAAGCAATCTTCGGTC-1	7986	1.44002			AAAGATGGTTTGACAC-1	1405	1.06762			AAAGGTATCAACCGAT-1	1397	3.36435			AAAGAACGTTGAGGAC-1	21895	2.3293
AAAGTAGAGACCACGA-1	8861	2.20065			AAAGATGTCTAGAGTC-1	19228	1.49261			AAAGGTATCTGTCAGA-1	20298	5.70992			AAAGAACTCCTTATCA-1	11667	0.0257136
AAAGTAGCATCACAAC-1	6522	0.858632			AAAGCAAAGGGAACGG-1	7033	1.15171			AAAGGTATCTTGCAAG-1	3138	5.60867			AAAGGATAGTAGCATA-1	21137	5.27038
AAAGTAGGTGGTCTCG-1	1078	3.33952			AAAGCAAGTCAGATAA-1	4442	0.47276			AAAGTCCCAACGATTC-1	15785	5.29617			AAAGGATCATAGGCGA-1	12822	2.20714
AAATGCCAGCTTCGCG-1	1361	3.8942			AAAGCAAGTCTCCCTA-1	3572	7.02688			AAAGTCCGTCGAGTGA-1	13099	8.25254			AAAGGATCATGAGATA-1	15053	2.25204
AAATGCCGTGGCTCCA-1	1213	13.9324			AAAGCAAGTCTGCCAG-1	4014	1.61933			AAAGTGACAATCAGCT-1	32729	6.43772			AAAGGATGTCCATCTC-1	57100	2.09282
AACACGTAGGTGCTAG-1	3199	1.25039			AAAGCAATCACGATGT-1	5939	2.02054			AAAGTGAGTTCGAACT-1	8874	4.39486			AAAGGATTCAAGGTGG-1	5658	4.63061
AACACGTCATCTACGA-1	6479	3.28754			AAAGTAGAGCCTCGTG-1	4087	0.56276			AAAGTGATCCGTGGCA-1	17034	6.17588			AAAGGGCAGAGTTCGG-1	16448	1.93945
AACCATGCACTGCCAG-1	8102	1.64157			AAAGTAGCACATCCGG-1	2931	0.443535			AAATGGACAGTTTGGT-1	13831	3.03666			AAAGGGCAGTAGTGCG-1	683	15.959
AACCATGCAGATCCAT-1	9038	1.47156			AAAGTAGCACGGACAA-1	4971	1.48863			AAATGGACATCAGTGT-1	20926	4.55414			AAAGGGCCACATCATG-1	23269	1.96399
AACCATGCATGTCGAT-1	6292	1.55753			AAAGTAGCATCCGGGT-1	3358	3.48422			AAATGGAGTTCCGCGA-1	3281	3.84029			AAAGGGCGTATGCAAA-1	10823	1.95879
AACCATGGTCAGAGGT-1	5113	2.3274			AAAGTAGTCATGTGGT-1	4869	1.58143			AAATGGATCGCCACTT-1	14508	8.5539			AAAGGGCGTGGCTGAA-1	12038	3.4225
AACCATGGTGCGATAG-1	7222	0.969261			AAAGTAGTCCACGACG-1	19284	1.88758			AACAAAGAGTTACGTC-1	4596	0.609225			AAAGGGCGTTGGAGGT-1	9260	2.26782
AACCATGTCCCTTGCA-1	5732	1.83182			AAATGCCCAGCCAGAA-1	19577	1.73162			AACAAAGTCCTCTTTC-1	24691	5.09902			AAAGGGCTCGGAAGGT-1	16914	3.55918
AACCATGTCGGTTAAC-1	3953	1.61902			AAATGCCGTAAAGTCA-1	7957	1.11851			AACAACCGTAGCTGCC-1	9917	8.30896			AAAGGGCTCTCACCCA-1	55113	1.64027
AACCGCGAGGGAAACA-1	1832	17.1943			AAATGCCGTGGAAAGA-1	5599	0.178603			AACAAGAAGTACGTCT-1	25363	3.00438			AAAGGTAAGACCATTC-1	4744	3.77319
AACCGCGTCACAGGCC-1	8532	1.7112			AAATGCCTCAACCATG-1	1375	2.4			AACAAGAAGTATGACA-1	12032	5.21941			AAAGGTAAGTTGCTGT-1	18204	0.362558
AACCGCGTCACTATTC-1	8030	2.47821			AAATGCCTCAACGCTA-1	4141	0.338083			AACAAGAGTTGTAGCT-1	1673	6.09683			AAAGGTACAATGTGGG-1	6159	0.081182
AACGTTGAGCTCCTCT-1	2654	1.65787			AAATGCCTCTACTCAT-1	13984	1.90217			AACACACAGGTTACCT-1	15947	3.19182			AAAGGTAGTAATCAGA-1	5041	7.63737
AACGTTGCAGGAATCG-1	10757	2.37055			AAATGCCTCTATCCTA-1	2912	3.36538			AACACACCACAAAGTA-1	8536	4.04171			AAAGGTAGTGAACCGA-1	8973	0.12259
AACGTTGCATAGACTC-1	8718	0.688231			AACACGTAGACGCAAC-1	4630	1.1879			AACACACCAGACCAGA-1	19133	4.47917			AAAGGTAGTGAGTAGC-1	6954	0.158182
AACGTTGGTGACTCAT-1	4015	16.2889			AACACGTAGCCTATGT-1	12056	3.65793			AACACACCAGCTCCTT-1	4433	5.09813			AAAGGTAGTTTCGCTC-1	16782	4.93386
AACGTTGTCGGTTCGG-1	7021	1.02549			AACACGTAGCTAGTCT-1	2323	9.29832			AACACACCAGGAATCG-1	8733	9.00034			AAAGGTATCAGGACGA-1	27800	2.92806
AACTCAGAGGATTCGG-1	8453	3.65551			AACACGTAGGCAAAGA-1	28803	1.78106			AACACACGTACTAGCT-1	11606	0.878856			AAAGTCCAGCCGAACA-1	14485	2.38868
AACTCAGTCAAGAAGT-1	13547	1.88234			AACACGTCACAGGAGT-1	6560	0.868902			AACACACTCGCGTTTC-1	9561	4.94718			AAAGTCCGTAGACAGC-1	4969	12.1151
AACTCCCAGCAGCGTA-1	9454	2.09435			AACACGTCACCAGTTA-1	4174	0.263536			AACAGGGAGCACCGAA-1	3491	0.687482			AAAGTCCGTCACAATC-1	2879	3.78604
AACTCCCAGTTTAGGA-1	3681	4.88998			AACACGTGTGTCGCTG-1	2495	0.480962			AACAGGGAGTACTGGG-1	9711	5.74606			AAAGTCCGTCTACAGT-1	14040	2.11538
AACTCCCTCCCAACGG-1	5643	0.425306			AACCATGAGCTAGTGG-1	16601	1.58424			AACCAACCAGTGCGCT-1	4971	0			AAAGTCCTCGACGACC-1	671	0.894188
AACTCCCTCCTCATTA-1	7855	3.29726			AACCATGAGGCTCATT-1	14590	2.37149			AACCAACCATAGTCAC-1	1794	8.63991			AAAGTGAAGCCTTTGA-1	1660	1.56627
AACTCCCTCGTGGTCG-1	6999	2.15745			AACCATGAGTCAATAG-1	3885	0.643501			AACCAACGTAGGTAGC-1	2649	0.226501			AAAGTGACACAACGCC-1	23370	2.31921
AACTCTTAGAACAATC-1	5069	1.02584			AACCATGCAGCTCGCA-1	6575	1.68821			AACCACACAAGAGGCT-1	4805	1.89386			AAAGTGAGTGCATGAG-1	11945	2.46128
AACTCTTGTCAAGCGA-1	22106	2.97204			AACCATGCATCACGTA-1	16085	1.41747			AACCACACAATGACCT-1	9739	3.75809			AAAGTGAGTTAGAAAC-1	12300	2.77236
AACTCTTTCGGCATCG-1	16454	1.64094			AACCATGGTGCGAAAC-1	8917	1.96254			AACCATGAGCACTCCG-1	24133	10.6617			AAATGGACATGACACT-1	45327	2.13339
AACTCTTTCGTTACAG-1	3600	0.472222			AACCATGTCAAACCGT-1	20411	1.84704			AACCATGAGTTGCTCA-1	13872	5.61563			AAATGGAGTAAGTCAA-1	16404	2.77981
AACTGGTAGAAGATTC-1	3317	2.62285			AACCATGTCAACACAC-1	5314	0.978547			AACCCAAGTGACCTGC-1	15016	4.58178			AAATGGAGTAGATGTA-1	17656	2.3618
AACTGGTGTAGAGCTG-1	2572	1.98289			AACCATGTCAGGTTCA-1	1164	0.343643			AACCCAATCGTAGTCA-1	15977	6.10252			AAATGGAGTTGACGGA-1	628	0.477707
AACTGGTGTCTGATTG-1	10088	1.56622			AACCATGTCATACGGT-1	2614	6.5417			AACCTGATCAGCGTCG-1	10309	3.98681			AAATGGATCATGACAC-1	29907	4.56415
AACTGGTGTGGCCCTA-1	3242	6.47748			AACCATGTCTCGGACG-1	1799	2.33463			AACCTTTAGTTGCATC-1	25635	6.15565			AAATGGATCCCTCATG-1	18425	0.260516
AACTGGTTCTGCGACG-1	13220	3.5174			AACCGCGAGAAGGTTT-1	14370	2.65136			AACCTTTTCATGCCCT-1	9470	4.81521			AAATGGATCTCACTCG-1	11450	5.19651
AACTTTCAGTGTCTCA-1	13798	3.87013			AACCGCGAGAGCTGGT-1	23106	1.39358			AACGAAAAGCGGGTAT-1	13128	3.70963			AAATGGATCTTGGATG-1	22755	2.28082
AACTTTCGTCAATGTC-1	2246	4.80855			AACGTTGCAGCTTCGG-1	26187	0.526979			AACGAAACAGTAGTTC-1	4853	5.89326			AACAAAGAGTTACGGG-1	12320	3.56331
AACTTTCGTTCCACGG-1	9646	2.67468			AACTCAGCAAAGGCGT-1	3142	8.5296			AACGAAAGTTGCTTGA-1	20430	4.17523			AACAAAGCATAGTCAC-1	18852	0.610015
AACTTTCGTTTCCACC-1	5233	2.19759			AACTCAGCACAACTGT-1	66051	1.52458			AACGAAATCCGAGAAG-1	4290	34.4056			AACAAAGCATGATCTG-1	18394	1.89736
AAGACCTCAACTTGAC-1	7475	0.735786			AACTCAGCACTGCCAG-1	5489	2.05866			AACGGGAGTGCTTATG-1	2576	3.33851			AACAAAGTCACGAGGA-1	2229	4.17227
AAGACCTCACATTCGA-1	13161	1.88436			AACTCAGGTGTGAAAT-1	4367	7.35058			AACGTCATCATGAGGG-1	12751	4.2428			AACAAAGTCCCGTGAG-1	11512	2.69284
AAGACCTGTTTCCACC-1	15884	3.0408			AACTCAGGTTCGTGAT-1	9206	0.325874			AACTTCTAGGTGAGCT-1	15793	6.7245			AACAAAGTCCGATAAC-1	6007	1.16531
AAGACCTTCTACTATC-1	5327	1.38915			AACTCAGTCAGCAACT-1	3725	0			AAGAACAAGCAGCAGT-1	14565	5.14246			AACAACCAGGGACTGT-1	2942	5.43848
AAGACCTTCTGTCTAT-1	6918	2.11044			AACTCCCAGAAAGTGG-1	10499	1.85732			AAGACAAAGAGCAACC-1	33099	4.90347			AACAACCCAGCAAGAC-1	1754	5.07412
AAGCCGCAGATGTCGG-1	6752	2.02903			AACTCCCAGAGGTTGC-1	6830	1.91801			AAGACAAAGCGGACAT-1	7272	4.75798			AACAACCGTAACTAAG-1	4410	0.249433
AAGCCGCTCATCACCC-1	14211	1.23144			AACTCCCAGGTGTGGT-1	7398	0.432549			AAGACAAAGTGGAAAG-1	19640	5.36151			AACAACCGTGCATACT-1	25057	2.20298
AAGGAGCCATACCATG-1	757	0.660502			AACTCCCTCCAAAGTC-1	2829	1.94415			AAGACAACACATTACG-1	11313	3.04075			AACAACCGTTGGAGGT-1	18419	2.06852
AAGGAGCCATATGCTG-1	8996	2.91241			AACTCCCTCTGAGTGT-1	1158	0.0863558			AAGACAACACTATCCC-1	20833	3.80646			AACAACCTCCGTTGGG-1	12461	2.42356
AAGGAGCCATCACCCT-1	6824	2.03693			AACTCTTAGAATGTGT-1	69143	1.27851			AAGACAAGTCCGGTCA-1	14905	8.43341			AACAACCTCGCCGAGT-1	7958	8.59512
AAGGAGCGTACAGCAG-1	7385	2.58632			AACTCTTAGAGTAATC-1	2440	2.13115			AAGACAAGTGAGCCAA-1	1536	5.98958			AACAACCTCGGTAACT-1	9436	4.92794
AAGGAGCGTGTGGCTC-1	6277	1.60905			AACTCTTAGTTAAGTG-1	3597	0.611621			AAGACAATCGACGCTG-1	24379	6.44407			AACAACCTCGGTGTAT-1	11534	2.50564
AAGGAGCGTTCTGTTT-1	1757	23.3921			AACTCTTCAGTTCCCT-1	3499	1.94341			AAGACAATCGCTGACG-1	15839	8.10657			AACAACCTCGTACCTC-1	1079	0.648749
AAGGCAGTCATGTAGC-1	741	0.944669			AACTCTTGTCTCTCGT-1	11783	0.967496			AAGACTCTCCTAACAG-1	16840	5.59976			AACAACCTCTGTAAGC-1	51011	3.20127
AAGGCAGTCTTGACGA-1	6009	0.216342			AACTCTTTCAGCACAT-1	962	10.1871			AAGATAGAGGCTGGAT-1	13840	6.92197			AACAAGAAGGATGTTA-1	15821	2.22489
AAGGTTCCACTCGACG-1	12307	0.658162			AACTGGTAGGAGTAGA-1	9496	2.35889			AAGATAGTCTGATTCT-1	12323	5.59929			AACAAGAAGGGAGAAT-1	12847	3.0513
AAGGTTCGTTAAGATG-1	7678	1.7192			AACTGGTAGTGAACGC-1	17744	1.47092			AAGATAGTCTTTCCAA-1	10062	0			AACAAGACAGACTCTA-1	16736	2.39006
AAGGTTCGTTATCGGT-1	8569	2.38067			AACTGGTCAGCGAACA-1	861	0.696864			AAGCATCAGTCTCGTA-1	25143	4.03293			AACAAGACATGACTGT-1	53059	3.0174
AAGGTTCTCCACGTTC-1	13256	1.49366			AACTGGTGTGATAAAC-1	19207	2.29083			AAGCATCCAAGACCGA-1	19580	4.42799			AACAAGAGTAGTCACT-1	13707	2.36376
AAGGTTCTCGCGTAGC-1	8949	1.02805			AACTGGTTCAACACCA-1	1694	8.55962			AAGCATCCAGCTAACT-1	17459	6.19738			AACAAGAGTATCGAGG-1	20245	2.65251
AAGTCTGCAATGAAAC-1	14960	2.81417			AACTGGTTCTGTTTGT-1	6900	1.34783			AAGCCATAGTACGAGC-1	34387	5.23454			AACAAGATCCCATAAG-1	21978	2.6208
AAGTCTGCATGCCCGA-1	5373	1.78671			AACTTTCGTCCATGAT-1	1414	8.91089			AAGCGAGGTAGGTACG-1	14505	8.03171			AACAAGATCGGTCGAC-1	23598	3.22485
AAGTCTGGTATAATGG-1	2211	15.3324			AACTTTCGTCCGAGTC-1	12668	1.22356			AAGCGAGGTGTAACGG-1	1942	2.93512			AACACACCACACTTAG-1	37904	3.54844
AAGTCTGGTTGAGTTC-1	3301	2.9385			AACTTTCGTGGGTATG-1	6279	1.32187			AAGCGAGGTTCTTCAT-1	22616	4.4526			AACACACCATCGTTCC-1	691	1.15774
AAGTCTGTCGAGCCCA-1	1556	1.79949			AAGACCTAGTGTGGCA-1	1634	0			AAGCGAGTCCCTCATG-1	1677	2.68336			AACACACGTAGATGTA-1	21555	2.30109
AATCCAGCACAGACTT-1	10163	3.09948			AAGACCTCAATCGGTT-1	1736	5.29954			AAGCGTTCAGCTGTGC-1	18583	6.86649			AACACACGTTACCCTC-1	1763	25.6948
AATCCAGGTCATACTG-1	4328	2.74954			AAGACCTCACAGATTC-1	8950	3.67598			AAGCGTTGTATGCTAC-1	14648	4.35554			AACAGGGAGCAGTAAT-1	1837	7.78443
AATCGGTAGAAACGAG-1	8509	2.63251			AAGACCTGTACAGTTC-1	6153	1.26767			AAGCGTTGTCGACTGC-1	1130	6.37168			AACAGGGCAAGAGCTG-1	2897	3.79703
AATCGGTCATCCGTGG-1	6785	2.09285			AAGACCTGTGTAAGTA-1	18648	2.29515			AAGGAATAGACGACTG-1	14363	6.20344			AACAGGGCAAGGCTTT-1	595	2.52101
AATCGGTCATTACCTT-1	1626	6.21156			AAGACCTTCGTGACAT-1	12014	1.98935			AAGGAATAGTAAGAGG-1	17888	5.48971			AACAGGGGTGTAACGG-1	2257	16.7922
AATCGGTGTCGGCACT-1	6489	1.06334			AAGCCGCAGCGATGAC-1	5556	0.62995			AAGGAATGTATATGGA-1	22414	6.45133			AACAGGGGTTCGGTCG-1	944	0.211864
AATCGGTGTCTAGTGT-1	6346	1.6861			AAGCCGCTCCAGAGGA-1	821	1.09622			AAGGAATGTGCGCTCA-1	12929	6.44288			AACAGGGGTTTCCCAC-1	13547	2.00782
AATCGGTTCGAACTGT-1	9162	1.42982			AAGGAGCAGAGGTAGA-1	22223	1.70094			AAGGAATGTTGCAACT-1	18014	3.84701			AACAGGGTCTAAGCGT-1	13760	4.89099
AATCGGTTCGTGACAT-1	7272	1.54015			AAGGAGCAGGACAGCT-1	5127	0.507119			AAGGTAACAGGAACCA-1	7094	14.2656			AACCAACAGTGGTGAC-1	7609	7.04429
ACACCAAAGCTAGTTC-1	3942	4.21106			AAGGAGCCACCTGGTG-1	3586	0.892359			AAGTACCGTCCAACGC-1	23540	3.11385			AACCAACAGTTGAAAC-1	19728	2.33171
ACACCAACAATCGAAA-1	1494	13.1861			AAGGAGCCACGGTAGA-1	6255	2.07834			AAGTCGTAGCATGCGA-1	8092	14.3969			AACCAACGTAGCGTCC-1	12021	0.1331
ACACCAACAATGGAGC-1	13576	2.11402			AAGGAGCGTGGGTCAA-1	9725	1.74807			AAGTCGTCACAACGCC-1	10239	9.14152			AACCAACGTGTTGACT-1	15950	4.82132
ACACCAACAGCTGTTA-1	5367	0.745295			AAGGAGCGTTGGTTTG-1	6861	0.408104			AAGTCGTGTGCACATT-1	11519	4.55769			AACCAACGTTTCTTAC-1	29251	1.26491
ACACCAACATGCCTTC-1	4560	2.32456			AAGGAGCTCCGAAGAG-1	10103	1.92022			AAGTCGTGTTCCAAAC-1	4469	4.96755			AACCAACTCGTCACCT-1	11029	0.707226
ACACCCTAGACTGGGT-1	5969	1.22299			AAGGAGCTCGTCGTTC-1	4859	2.05804			AAGTCGTGTTGTAGCT-1	4546	4.61945			AACCACAAGACCATAA-1	3618	5.00276
ACACCCTGTCGGATCC-1	3532	3.1427			AAGGCAGAGTCATGCT-1	4883	2.31415			AAGTGAACATTCAGCA-1	7548	1.88129			AACCACACATGGCCCA-1	5504	0.508721
ACACCGGAGATGTTAG-1	9193	0.445992			AAGGCAGGTCTGCGGT-1	13036	2.02516			AAGTGAAGTCTAGGTT-1	12215	2.49693			AACCACATCGTTCGCT-1	20922	0.339356
ACACCGGCAAGGCTCC-1	1172	0.255973			AAGGTTCCAAGCGATG-1	8403	1.24955			AAGTGAATCCGCATAA-1	12880	5.12422			AACCACATCTGAGAAA-1	865	0.231214
ACACCGGCAGTAAGCG-1	12635	2.40602			AAGGTTCCATAACCTG-1	6314	2.50238			AAGTTCGCACCAGTTA-1	6822	3.34213			AACCATGAGGCCCAAA-1	27088	2.73553
ACACCGGGTGTTCGAT-1	8741	1.77325			AAGGTTCCATCACCCT-1	5722	1.60783			AAGTTCGGTGGTCCCA-1	14415	4.71037			AACCATGCACCAAAGG-1	14723	3.62019
ACACCGGTCACTCCTG-1	7042	1.02244			AAGGTTCGTCCGTTAA-1	8619	1.63592			AAGTTCGGTTACACTG-1	7517	9.47186			AACCATGCACGCCAGT-1	23888	1.67867
ACACCGGTCGGTTAAC-1	5199	1.82727			AAGGTTCTCATCTGCC-1	10857	1.13291			AATAGAGCACTTGGGC-1	26071	6.86587			AACCATGGTGTGTCGC-1	1847	16.3508
ACACTGACAATGCCAT-1	4030	0.694789			AAGTCTGAGGGTCTCC-1	2870	1.08014			AATAGAGTCGGAATGG-1	24827	5.41346			AACCATGTCGTGGCGT-1	1294	36.7079
ACACTGAGTAACGTTC-1	2540	2.51969			AAGTCTGAGTACGATA-1	13508	1.93219			AATCACGAGAGAACCC-1	4245	7.75029			AACCCAAGTATCACCA-1	1051	21.313
ACACTGAGTAAGTGTA-1	7098	1.9583			AAGTCTGCAATCTGCA-1	9149	0.0218603			AATCACGAGTTGAAGT-1	3386	0.738334			AACCCAAGTTAAGAAC-1	17397	1.58648
ACACTGAGTGGCAAAC-1	4931	2.08883			AAGTCTGGTAGAAGGA-1	9505	0.599684			AATCACGTCTTAAGGC-1	1673	27.6748			AACCCAATCGAAGTGG-1	1876	45.629
ACACTGATCGTATCAG-1	6154	0.731232			AAGTCTGGTAGCCTAT-1	8700	1.62069			AATCGACAGTGCTACT-1	9323	4.51571			AACCTTTAGGTTATAG-1	1122	0.623886
ACACTGATCTGGTTCC-1	9288	2.02412			AATCCAGAGGAGTTTA-1	1833	0.70922			AATCGACCAGTCCCGA-1	6973	3.05464			AACCTTTCAACTGATC-1	8331	4.48926
ACAGCCGAGCGTGTCC-1	3080	0.519481			AATCCAGCAACTGCGC-1	6635	1.76338			AATCGACGTAGGTCAG-1	7980	3.77193			AACCTTTGTAGGCAGT-1	15888	0.793051
ACAGCCGAGGCTCAGA-1	7583	1.64842			AATCCAGGTCATCGGC-1	3315	0.633484			AATCGACGTCGCTTGG-1	15928	4.42617			AACCTTTGTGCTTCAA-1	21139	2.23757
ACAGCCGAGTAGGCCA-1	9006	1.03264			AATCGGTAGCAATATG-1	2297	5.0936			AATCGTGAGACGACGT-1	16917	3.94869			AACCTTTGTTGGAGGT-1	7719	6.14069
ACAGCCGAGTAGTGCG-1	1622	11.7756			AATCGGTAGGGAACGG-1	1159	13.0285			AATCGTGCAGGTGTTT-1	20825	4.90756			AACCTTTTCAAGAGGC-1	863	0.347625
ACAGCCGCAGAAGCAC-1	6858	1.51648			AATCGGTAGTGGGCTA-1	10174	0.0786318			AATCGTGCAGTCGGAA-1	13893	7.85288			AACCTTTTCGGTATGT-1	4185	0.430108
ACAGCCGGTGAACCTT-1	5381	0.929195			AATCGGTCACACGCTG-1	19604	1.81085			AATCGTGGTGAGTTTC-1	22598	6.65103			AACCTTTTCTTAGGAC-1	851	0.587544
ACAGCCGGTGATAAGT-1	5039	3.39353			AATCGGTTCAATCTCT-1	5403	1.86933			AATGAAGCACGACTAT-1	34772	5.56482			AACGAAAAGCGATTCT-1	27740	4.23216
ACAGCCGGTGGTACAG-1	6395	1.97029			AATCGGTTCACCCTCA-1	5340	0.617978			AATGAAGGTATCATGC-1	11842	4.2307			AACGAAAAGGAAGTAG-1	2291	0.0436491
ACAGCCGTCTTCGAGA-1	5682	1.39036			ACACCAAAGGATGGTC-1	22870	1.8146			AATGAAGGTCGCTTAA-1	18106	4.72219			AACGAAACACGCGTCA-1	17304	3.22469
ACAGCTACAATGGTCT-1	9540	1.85535			ACACCAAAGGCTCATT-1	6191	0.549184			AATGAAGTCGAGCCTG-1	18231	4.55817			AACGAAAGTCGTCATA-1	15009	2.77167
ACAGCTAGTAGCTCCG-1	11356	0.695667			ACACCAAGTGCGATAG-1	16423	2.02764			AATGAAGTCTTGCAAG-1	3815	29.0695			AACGAAATCTCATTGT-1	10446	0.258472
ACAGCTATCTTGACGA-1	6798	1.52986			ACACCAAGTTGGTTTG-1	6925	1.55957			AATGACCAGAAAGCGA-1	17010	5.67313			AACGAAATCTCTGGTC-1	19217	0.400687
ACATACGCATAAAGGT-1	2005	2.04489			ACACCCTGTGCAGACA-1	7929	1.26119			AATGACCGTTTGACAC-1	12327	4.08859			AACGGGAAGGCACTAG-1	1619	15.9358
ACATACGCATTGTGCA-1	9812	0.76437			ACACCCTTCGACGGAA-1	12970	1.59599			AATGCCACAACCTATG-1	4614	5.09319			AACGGGAGTTAAGCAA-1	6974	4.91827
ACATACGTCACTCTTA-1	1779	1.40528			ACACCCTTCGTACGGC-1	3484	0.54535			AATGCCAGTTGTCCCT-1	22350	4.91275			AACGTCAAGGGCTAAC-1	12247	0.963501
ACATACGTCAGAGGTG-1	14572	2.40187			ACACCGGAGGGCATGT-1	1415	15.053			AATGCCATCAGTGGGA-1	4734	4.98521			AACGTCATCCGTTGGG-1	11662	0.857486
ACATCAGAGAGCTGCA-1	6949	2.57591			ACACCGGAGGTAGCCA-1	7218	1.34386			AATGCCATCGAGATGG-1	14962	3.88985			AACGTCATCTCTAAGG-1	904	30.8628
ACATCAGAGCTCCCAG-1	5014	0.897487			ACACCGGCAAGGACAC-1	8273	0			AATGGAAAGTTTCTTC-1	15226	6.4889			AACGTCATCTGAGGCC-1	12686	2.76683
ACATCAGCAAGTAATG-1	14452	4.59452			ACACCGGGTACCGTAT-1	8118	1.33038			AATGGAACACACTGGC-1	15716	4.80402			AACTTCTAGAGCCCAA-1	2712	13.4218
ACATCAGGTATTCGTG-1	9940	1.0161			ACACCGGGTAGCGCAA-1	1301	12.452			AATGGAACAGTAACAA-1	21623	4.58308			AACTTCTAGCGCATCC-1	25544	2.04745
ACATCAGGTGATGCCC-1	6532	1.04103			ACACTGACACTTCGAA-1	6553	1.86174			AATGGAAGTCGCACAC-1	10860	6.42726			AACTTCTAGGATGTTA-1	14619	1.42965
ACATCAGTCAGGCGAA-1	19307	3.50132			ACACTGAGTCCCTTGT-1	7819	1.03594			AATGGCTAGCTCTATG-1	32682	5.96965			AACTTCTAGGGAGATA-1	1294	0.618238
ACATCAGTCCAAACAC-1	14303	2.24428			ACACTGAGTGTCGCTG-1	859	1.04773			AATGGCTCACAGTGAG-1	27161	3.45716			AACTTCTAGTCTTCGA-1	14510	3.34252
ACATCAGTCCAGTAGT-1	1258	10.3339			ACAGCCGAGCTACCTA-1	6798	1.64754			AATGGCTGTACGGTTT-1	27738	5.98818			AACTTCTCAACAAGAT-1	6553	0.366244
ACATCAGTCTTGCCGT-1	15840	1.40783			ACAGCCGCAAGCGCTC-1	905	1.21547			AATGGCTTCAGCTTCC-1	17364	6.31191			AACTTCTCAACCTATG-1	11665	2.01457
ACATGGTCAAGTCATC-1	9439	1.26073			ACAGCCGCAGTTCCCT-1	9718	1.00844			AATTCCTAGAGTTCGG-1	12622	5.38742			AACTTCTCACATCATG-1	14347	3.09472
ACCAGTAAGATCACGG-1	2057	3.15994			ACAGCCGGTGTGAAAT-1	8723	1.05468			AATTCCTGTAACATAG-1	10645	9.0465			AACTTCTCAGACAATA-1	22466	3.15588
ACCAGTAAGTGATCGG-1	1093	8.23422			ACAGCCGTCCAATGGT-1	15342	1.40138			AATTCCTGTGAGGATC-1	7709	2.43871			AACTTCTCATCACAGT-1	1431	0.838574
ACCAGTAGTAGAGGAA-1	2344	1.83447			ACAGCCGTCCTTGCCA-1	1190	3.78151			AATTCCTTCCCGAACG-1	43447	5.82089			AAGAACAAGAGAGGGC-1	19091	3.86046
ACCAGTAGTCTAGTGT-1	4573	3.71747			ACAGCCGTCTGGGCCA-1	32735	1.62517			AATTTCCCATTGGATC-1	14132	5.1302			AAGAACAAGCCATTGT-1	8973	2.24005
ACCAGTATCCGTTGCT-1	8072	2.83697			ACAGCTAAGCTCAACT-1	10930	2.79963			AATTTCCGTCTGTAGT-1	16687	9.52838			AAGAACAAGTACGAGC-1	7968	0.828313
ACCCACTAGAGTCGGT-1	6594	3.12405			ACAGCTACACGACTCG-1	2788	0.8967			ACAAAGAAGTGGAAGA-1	13635	6.40264			AAGAACACACTTCAAG-1	17351	2.47248
ACCCACTAGCAATCTC-1	923	5.85049			ACAGCTAGTCAGCTAT-1	4638	1.05649			ACAAAGAGTATTCTCT-1	11304	8.32449			AAGAACAGTGGCACTC-1	17836	1.82776
ACCCACTAGTGTACGG-1	2521	5.15668			ACAGCTAGTCGAACAG-1	9882	0			ACAAAGATCACCCTCA-1	31982	7.06335			AAGACAAAGCAATTAG-1	12538	2.34487
ACCCACTCACGAGAGT-1	2397	1.08469			ACAGCTAGTGATGTCT-1	1064	5.6391			ACAACCAAGTCAGCGA-1	21702	5.05944			AAGACAAAGTGCCTCG-1	27614	1.52097
ACCCACTGTCTCTCGT-1	11848	1.72181			ACAGCTATCGCACTCT-1	1436	0			ACAAGCTAGCACCCAC-1	10753	4.22208			AAGACAAGTAACGGTG-1	24088	2.38293
ACCCACTGTCTGGTCG-1	3123	4.16266			ACAGCTATCTCTGAGA-1	11008	2.03488			ACAAGCTAGCTCTTCC-1	43479	4.33543			AAGACAAGTCCTCATC-1	1213	2.72053
ACCCACTGTGCTAGCC-1	2376	1.93603			ACAGCTATCTTGCAAG-1	6468	0.21645			ACAAGCTCATGACCCG-1	9288	5.16796			AAGACAAGTTGTTGTG-1	12728	2.82055
ACCCACTTCCACGCAG-1	7574	1.33351			ACATACGAGGGTCTCC-1	7958	1.35712			ACACAGTAGAATTGCA-1	8709	5.85601			AAGACAATCGTTATCT-1	653	0.459418
ACCGTAAAGAAGCCCA-1	4503	18.5654			ACATACGAGTAACCCT-1	1265	3.87352			ACACAGTGTATTAAGG-1	26902	6.05903			AAGACTCAGAACAAGG-1	17481	1.97929
ACCGTAAAGTGAAGTT-1	9672	1.06493			ACATACGCAATGGAAT-1	22079	1.79809			ACACAGTGTCGAGCAA-1	10683	7.83488			AAGACTCAGACAGTCG-1	1509	3.31345
ACCGTAAGTAATTGGA-1	1369	0.584368			ACATACGGTTACGCGC-1	5622	0.284596			ACACAGTGTGGTAACG-1	16632	5.77802			AAGACTCAGACCGTTT-1	565	1.76991
ACCGTAAGTCCGACGT-1	1456	10.989			ACATACGTCCACTCCA-1	3261	0.429316			ACACAGTTCCTACCGT-1	1941	2.11231			AAGACTCCATCCGTTC-1	27592	2.25065
ACCTTTACACGACGAA-1	6572	2.32806			ACATACGTCTCTGAGA-1	8188	1.30679			ACACCAAAGAAAGCGA-1	17569	6.82452			AAGACTCGTGCCTGCA-1	25583	1.77852
ACCTTTACATCTGGTA-1	5786	1.84929			ACATCAGAGCTAACTC-1	1542	2.98314			ACACCAAAGTCAGAGC-1	9328	4.60978			AAGACTCTCAATCCGA-1	4563	0.109577
ACCTTTATCCGTAGGC-1	1299	11.0855			ACATCAGAGTACGCCC-1	17077	1.78017			ACACCAACAACAGCTT-1	24147	4.87017			AAGACTCTCATCGCCT-1	20285	1.92753
ACCTTTATCTGGCGTG-1	2322	2.36865			ACATCAGCACCGAATT-1	2408	0.0830565			ACACGCGTCTATGCCC-1	20953	6.11846			AAGACTCTCCCACAGG-1	1513	0.264375
ACGAGCCCATGCCTTC-1	5237	1.98587			ACATCAGCATCTATGG-1	11724	2.24326			ACACTGATCACCATCC-1	40195	4.09504			AAGATAGAGAGGCGTT-1	1016	0.787402
ACGAGCCTCGCAGGCT-1	10580	1.16257			ACATCAGGTCAACTGT-1	1062	0			ACACTGATCTGCGTCT-1	25952	5.87623			AAGATAGAGCGCGTTC-1	45992	3.70499
ACGAGGAAGGCCCTTG-1	13141	5.47143			ACATCAGTCCACGCAG-1	9944	1.79002			ACAGAAAAGATCACCT-1	20477	6.72462			AAGATAGCACAAATAG-1	9361	0.085461
ACGAGGAAGTCAATAG-1	1170	1.7094			ACATGGTAGTAGATGT-1	4696	0.915673			ACAGAAACACGTCGTG-1	16988	5.33318			AAGATAGGTAGCTTAC-1	1203	27.9302
ACGAGGAGTGATAAGT-1	1208	8.27815			ACATGGTCACGGTTTA-1	2725	0.0366972			ACAGAAATCTGCGGAC-1	14182	7.14286			AAGATAGTCATCCCGT-1	792	2.14646
ACGATACAGACAGGCT-1	1066	6.66041			ACATGGTGTACTTGAC-1	17572	2.27635			ACAGCCGAGTTCACTG-1	18913	4.02369			AAGATAGTCCTCACTG-1	8537	2.28417
ACGATACCACTGTCGG-1	1723	23.5055			ACATGGTTCAAGCCTA-1	17137	1.51719			ACAGCCGCAATCCTTT-1	49050	3.36595			AAGCATCAGAGGACTC-1	6533	0.505128
ACGATACCATAAGACA-1	4652	1.03181			ACATGGTTCATATCGG-1	2526	3.48377			ACAGCCGCAGTCTACA-1	8873	5.69142			AAGCATCAGGAACGCT-1	8049	5.52864
ACGATACTCACCCTCA-1	9387	2.50346			ACATGGTTCCTAGAAC-1	27104	1.67503			ACAGCCGTCGGACTGC-1	19783	4.29156			AAGCATCAGTCCCAGC-1	5566	1.09594
ACGATACTCTACTATC-1	7922	1.21182			ACATGGTTCGACAGCC-1	9154	0.73192			ACAGGGAAGCAGTACG-1	12600	5.44444			AAGCATCAGTGCCGAA-1	1174	25.3833
ACGATGTCACAGATTC-1	3274	1.13012			ACATGGTTCTCGCATC-1	8363	1.686			ACAGGGAAGTCTGCGC-1	3360	1.90476			AAGCATCAGTGCTCGC-1	15032	3.69212
ACGATGTCACATTTCT-1	2207	2.58269			ACCAGTACAGGATCGA-1	3393	4.33245			ACAGGGAAGTGTCATC-1	13628	4.38802			AAGCATCCAATAACGA-1	10698	3.23425
ACGATGTTCGCAAGCC-1	20105	1.47724			ACCAGTAGTAATTGGA-1	4793	1.04319			ACATCGAGTACCAGAG-1	22209	7.51947			AAGCATCCAATAGTAG-1	15716	2.2843
ACGATGTTCGTGGGAA-1	4902	1.42799			ACCAGTAGTGAAGGCT-1	5077	0			ACATCGAGTCCTTGTC-1	26164	5.36997			AAGCATCGTACTGCGC-1	15454	3.216
ACGCCAGAGAGTCGGT-1	2551	0.901607			ACCAGTAGTTGCTCCT-1	9559	1.54828			ACATGCAAGCACTCAT-1	5889	3.48107			AAGCATCGTAGGCAGT-1	41717	1.8242
ACGCCAGAGGATGCGT-1	1013	2.66535			ACCAGTATCAGGCCCA-1	1490	1.94631			ACATGCACATGATCTG-1	14073	5.35067			AAGCATCGTCATTGCA-1	17702	3.57587
ACGCCAGAGTCTTGCA-1	9964	2.05741			ACCAGTATCCAGTAGT-1	14417	1.61615			ACATGCAGTACCCAGC-1	13535	4.61027			AAGCATCGTTTGGGTT-1	14400	2.54861
ACGCCAGGTGAGTATA-1	7581	1.41142			ACCAGTATCGCTGATA-1	22046	2.12283			ACATTTCCACTATGTG-1	11149	4.33223			AAGCATCTCGGTCATA-1	6685	1.31638
ACGCCGAAGACAAGCC-1	7063	3.68116			ACCCACTTCGAATCCA-1	15090	0.47051			ACATTTCTCGGTCTAA-1	24238	5.53263			AAGCCATAGCACCGTC-1	692	0.433526
ACGCCGAAGACCCACC-1	8043	0.124332			ACCGTAAAGTCTCCTC-1	2746	4.62491			ACCAAACAGCAGTACG-1	15168	6.77083			AAGCCATGTTCTCGCT-1	11967	0.802206
ACGCCGAAGCCACGTC-1	6529	0.750498			ACCGTAACAAACGCGA-1	1600	15.5625			ACCAAACCAAGTCCCG-1	17267	4.21034			AAGCCATTCATAGCAC-1	24154	2.45508
ACGCCGAAGGACATTA-1	1029	2.62391			ACCGTAACAGGTGGAT-1	10816	2.03402			ACCAAACGTATTAAGG-1	13326	2.89659			AAGCGAGAGCCGTCGT-1	20095	4.3792
ACGCCGAAGGGATCTG-1	7655	1.04507			ACCGTAACATCGGAAG-1	13701	1.78089			ACCAAACGTGGTCCGT-1	15915	6.32736			AAGCGAGCAGTCGCAC-1	750	11.8667
ACGCCGACAGGGTTAG-1	3636	1.45765			ACCGTAAGTGCACCAC-1	3034	1.35135			ACCAACAAGGCACGAT-1	20289	3.54379			AAGCGAGGTTGCTAGT-1	3437	6.45912
ACGCCGAGTAAACGCG-1	6666	1.27513			ACCGTAATCGTTGACA-1	2960	0.506757			ACCAACAAGTAACCTC-1	23482	3.20245			AAGCGAGTCAGCGCGT-1	16893	3.06636
ACGCCGAGTGAAAGAG-1	7041	4.06192			ACCGTAATCTCGAGTA-1	2268	4.14462			ACCAACAGTAACAGTA-1	4597	5.46008			AAGCGAGTCTTGAACG-1	1024	22.3633
ACGGAGAAGCAACGGT-1	936	0.641026			ACCTTTAAGAGCCCAA-1	6234	1.68431			ACCAACAGTTGTTGCA-1	10519	5.41877			AAGCGTTAGGTATCTC-1	1270	6.29921
ACGGAGAAGTTGAGTA-1	8717	3.85454			ACCTTTAAGCGAGAAA-1	15320	2.04961			ACCACAACATGTGTCA-1	18757	4.32372			AAGCGTTGTAGATTGA-1	2399	0
ACGGAGACAACTGCTA-1	8436	3.46136			ACCTTTATCCGGGTGT-1	1715	2.44898			ACCACAAGTGACTAAA-1	1750	10.2857			AAGCGTTGTCGACTGC-1	16016	1.7982
ACGGAGACAATGCCAT-1	2045	1.95599			ACGAGCCAGCTAACAA-1	6077	1.97466			ACCATTTCATCGAGCC-1	5757	6.6354			AAGCGTTGTGACTGTT-1	882	12.3583
ACGGCCACACCGGAAA-1	7550	1.86755			ACGAGCCAGTACACCT-1	15738	2.71953			ACCCAAACAAAGCAAT-1	19387	5.79254			AAGCGTTTCCTAGCCT-1	10043	1.89186
ACGGCCACAGCCTATA-1	2541	2.00708			ACGAGCCCAATTGCTG-1	3662	2.04806			ACCCTCAAGACATACA-1	37291	4.33349			AAGCGTTTCCTCTAAT-1	15653	2.98984
ACGGCCAGTCATACTG-1	6325	2.10277			ACGAGCCCACTTCTGC-1	5099	2.37301			ACCCTCAAGACCTCCG-1	29040	3.87052			AAGGAATCACCAAAGG-1	1303	0.460476
ACGGCCAGTGGCTCCA-1	2976	8.29973			ACGAGCCGTATTACCG-1	17872	1.35407			ACCCTCAAGTACAGAT-1	24462	3.83043			AAGGAATCACCGCTGA-1	26824	3.80629
ACGGCCATCAAACCAC-1	9627	2.1502			ACGAGGACAGTTTACG-1	2062	2.32784			ACCCTCAGTGTCATCA-1	12201	4.49144			AAGGAATGTGGACCAA-1	23183	2.30773
ACGGCCATCAATCACG-1	10089	1.82377			ACGAGGAGTAGCCTAT-1	2954	4.2654			ACCCTCATCCGATGCG-1	12048	5.56109			AAGGTAAAGTCATGAA-1	15772	1.34415
ACGGCCATCTCGAGTA-1	8969	1.79507			ACGAGGATCTCCTATA-1	2700	3.07407			ACCCTCATCGAGAGAC-1	5825	4.60086			AAGGTAACACACGGAA-1	14809	1.07367
ACGGGCTCACTAAGTC-1	18995	2.75862			ACGATACAGACAAGCC-1	4596	1.45779			ACCCTCATCTCGACCT-1	15827	7.05756			AAGGTAACAGAACTCT-1	1110	0.36036
ACGGGTCCAGAGCCAA-1	4080	2.84314			ACGATACGTCAAAGCG-1	4202	0.951928			ACCGTTCGTCTGTGGC-1	5475	3.36073			AAGGTAACAGTCGCAC-1	26056	1.48526
ACGGGTCCATGCCCGA-1	11881	2.2557			ACGATACTCGGCGCAT-1	4772	0.251467			ACCGTTCGTGTACGCC-1	4274	47.1221			AAGGTAATCAACTCTT-1	57851	3.73373
ACGGGTCTCACGCATA-1	14964	1.49693			ACGATACTCTGTTTGT-1	3268	5.75275			ACCTACCAGCATTGAA-1	15241	4.36979			AAGGTAATCCATATGG-1	18548	1.91395
ACGGGTCTCGTTGCCT-1	2960	4.42568			ACGATGTTCTGTTTGT-1	9995	1.6008			ACCTACCGTAATACCC-1	1506	36.919			AAGGTAATCTGTCGCT-1	13168	3.17436
ACTATCTAGAAGAAGC-1	3741	1.84443			ACGCAGCAGTTACCCA-1	1604	2.80549			ACCTACCTCTCCGAAA-1	12258	3.62212			AAGTACCAGGCCCGTT-1	10288	1.53577
ACTATCTCATCGATGT-1	4966	2.03383			ACGCAGCCACAGGTTT-1	39256	1.54881			ACCTGAAAGGCCCACT-1	12437	16.861			AAGTACCAGGGCAATC-1	34966	4.63593
ACTATCTGTACCCAAT-1	6666	1.08011			ACGCAGCGTGCACTTA-1	2129	1.08032			ACCTGAACATGTCGTA-1	7087	4.99506			AAGTACCCAGCACGAA-1	21410	1.74685
ACTATCTTCCAAGCCG-1	15859	2.20064			ACGCCAGCATAGAAAC-1	2372	1.47555			ACCTGAAGTTAGGAGC-1	12223	2.87982			AAGTACCGTAGATGTA-1	9930	0.271903
ACTATCTTCTTATCTG-1	3562	2.21786			ACGCCAGGTACGACCC-1	1051	2.28354			ACCTGTCAGCGCATCC-1	21567	5.63361			AAGTACCGTCGGAACA-1	33445	4.26073
ACTGAACAGAAGCCCA-1	6352	2.51889			ACGCCGAAGTTTGCGT-1	2346	1.96078			ACCTGTCGTCGATTTG-1	18429	4.76966			AAGTACCGTTACGGAG-1	17206	3.14425
ACTGAACAGCTATGCT-1	7468	1.406			ACGCCGACACGAAACG-1	5186	1.85114			ACCTGTCTCCGTATAG-1	15310	4.742			AAGTACCGTTCGAGCC-1	30004	3.04626
ACTGAACCAGTGGAGT-1	8669	0.911293			ACGCCGACATAGAAAC-1	1770	9.15254			ACGATCAAGTGCGCTC-1	20340	5.04425			AAGTACCGTTGGGATG-1	22435	3.94027
ACTGAACTCTGAAAGA-1	3193	7.54776			ACGCCGATCACATGCA-1	1249	8.80705			ACGATCACAGTGTATC-1	27579	5.97919			AAGTCGTAGACCAAAT-1	6746	0.53365
ACTGAGTAGCTAACTC-1	2987	1.2387			ACGCCGATCGGCTTGG-1	22555	1.94192			ACGATCAGTTGTTTGG-1	13647	5.15132			AAGTCGTAGCATTGAA-1	21975	0.336746
ACTGAGTCAGTGACAG-1	7513	1.78358			ACGGAGAAGGCACATG-1	4084	1.00392			ACGATGTCACGGTCTG-1	7141	3.90702			AAGTCGTCAACTCGTA-1	1989	0.553042
ACTGAGTTCATATCGG-1	19332	2.94331			ACGGAGACACTTAAGC-1	20230	1.71527			ACGATGTTCATTACTC-1	19989	5.04778			AAGTCGTGTCACAGAG-1	11575	4.78618
ACTGATGAGTGTGGCA-1	9219	1.82232			ACGGAGATCCTAGAAC-1	29357	0.861805			ACGCACGCACCGTGGT-1	1159	3.45125			AAGTGAAGTCGCAGTC-1	16281	4.49604
ACTGATGCAAGACACG-1	12168	2.48192			ACGGCCAAGGCTCATT-1	2096	1.14504			ACGGAAGAGTGCCAGA-1	4046	37.0242			AAGTGAAGTCTCAGGC-1	10014	3.48512
ACTGATGTCGCAAACT-1	4235	0.850059			ACGGCCAGTGTGACGA-1	4861	0.802304			ACGGAAGCAGAACTCT-1	6973	3.52789			AAGTGAATCTACTTCA-1	15313	1.97871
ACTGCTCAGACAAAGG-1	4008	7.85928			ACGGCCAGTGTTGAGG-1	2068	8.2205			ACGGAAGGTCTTCAAG-1	19214	3.4402			AAGTTCGGTTTGCAGT-1	1733	8.02077
ACTGCTCCAGGTCGTC-1	8606	1.90565			ACGGCCAGTTTGACTG-1	22581	1.40826			ACGGAAGTCTCCACTG-1	39833	3.39166			AAGTTCGTCCCGAAAT-1	7213	0.928878
ACTGCTCCATACGCTA-1	5595	1.28686			ACGGCCATCAGCGACC-1	28606	1.85276			ACGGAAGTCTTACGGA-1	6229	6.05234			AAGTTCGTCCTCTAAT-1	3666	15.9029
ACTGCTCCATATGGTC-1	8419	0.712674			ACGGCCATCAGCTTAG-1	4046	1.65596			ACGGGTCAGAGCACTG-1	21086	5.42066			AAGTTCGTCGCAACAT-1	8596	0.988832
ACTGCTCGTAAACACA-1	9192	2.13229			ACGGCCATCCCTTGCA-1	1483	10.2495			ACGGGTCCATGAATAG-1	1920	2.55208			AATAGAGAGAGCCTGA-1	16659	2.49115
ACTGCTCTCCTAGGGC-1	3628	12.8721			ACGGGCTAGAGTCGGT-1	3999	1.70043			ACGGGTCGTACGTAGG-1	14805	3.72172			AATAGAGAGTAAACTG-1	9043	1.59239
ACTGTCCAGAATAGGG-1	5727	1.41435			ACGGGCTAGGCAGGTT-1	2876	0.208623			ACGGGTCGTTTCGTGA-1	16428	5.81933			AATAGAGAGTGGTTAA-1	1540	0.649351
ACTGTCCAGTAGTGCG-1	4729	4.41954			ACGGGCTCATGATCCA-1	10031	1.45549			ACGGTTAAGCTTAGTC-1	18476	5.38536			AATAGAGCATTCTGTT-1	35180	2.76862
ACTGTCCCAATAGCGG-1	12333	2.99197			ACGGGCTGTAAGGGCT-1	21373	1.14631			ACGGTTAAGTTTAGGA-1	25231	5.15636			AATAGAGCATTGAGCT-1	1408	4.90057
ACTGTCCTCGACCAGC-1	7438	1.84189			ACGGGCTGTCAAAGAT-1	1189	3.9529			ACGGTTACACAGTGTT-1	36850	6.19267			AATAGAGGTAGCGATG-1	13153	2.4177
ACTGTCCTCGTCCGTT-1	1390	19.0647			ACGGGCTGTGCTGTAT-1	11735	1.28675			ACGGTTAGTGTGTCGC-1	2146	16.6822			AATAGAGGTCTAGTGT-1	1211	0.0825764
ACTTACTCAATCTACG-1	3474	2.01497			ACGGGCTGTTAAGAAC-1	1443	2.3562			ACGTAACAGCATAGGC-1	9903	0.989599			AATAGAGGTGCCGAAA-1	12645	2.49901
ACTTACTCACATGGGA-1	8149	2.13523			ACGGGCTGTTCGGGCT-1	9789	1.32802			ACGTAACCAGCCTATA-1	18768	4.45439			AATAGAGTCAAACTGC-1	3912	0.127812
ACTTGTTCAGTAAGAT-1	6422	8.23731			ACGGGCTTCCAGAGGA-1	5773	1.48969			ACGTAACCAGTAGATA-1	8925	7.65266			AATCACGAGAAGCTGC-1	2852	13.4642
ACTTGTTTCCTTTCGG-1	7127	2.10467			ACGGGTCAGACCCACC-1	15053	1.95974			ACGTAACTCATTCATC-1	9896	5.48707			AATCACGGTCTACTGA-1	7328	0.122817
ACTTGTTTCGCCTGTT-1	5223	1.68486			ACGGGTCAGGATATAC-1	3287	2.25129			ACGTAACTCTCTGAGA-1	24644	5.82292			AATCACGGTTCCGCAG-1	8410	0.713436
ACTTGTTTCGTATCAG-1	14419	1.35932			ACGGGTCGTACCAGTT-1	10424	0.7099			ACGTACAAGGTACAGC-1	11183	5.26692			AATCGACAGAAATGGG-1	16081	1.7474
ACTTTCAAGGTGCTAG-1	1031	0.387973			ACGGGTCGTATCAGTC-1	5309	3.54116			ACGTACAGTCTAACGT-1	16512	6.0562			AATCGACAGCATTTGC-1	14907	0.496411
ACTTTCACACCCAGTG-1	8963	0.992971			ACGGGTCTCGGAAATA-1	2500	3.76			ACGTAGTAGCCGATCC-1	28873	4.66872			AATCGACAGGGTTAAT-1	1312	42.7591
ACTTTCAGTAGCCTAT-1	6545	2.3071			ACGTCAAAGATCCTGT-1	9273	2.97638			ACGTAGTCAAGTGCTT-1	34303	4.19205			AATCGACGTTTCGTGA-1	1194	21.1055
AGAATAGAGACTGTAA-1	7606	0.328688			ACGTCAACACAACGCC-1	5578	1.3625			ACGTAGTGTCCAGCCA-1	2872	3.1337			AATCGACTCGAGCACC-1	36386	1.88809
AGAATAGAGCGGATCA-1	5585	2.48881			ACGTCAATCCTTAATC-1	10658	1.37925			ACGTAGTGTTCTCCCA-1	3265	6.1562			AATCGACTCGAGGCAA-1	20070	3.03936
AGAATAGCACGCTTTC-1	3300	5.12121			ACTATCTCACCAACCG-1	9812	0.428047			ACGTCCTCAGAGGACT-1	11647	3.4687			AATCGACTCTCCATAT-1	1553	8.43529
AGAATAGGTCGAACAG-1	5593	2.91436			ACTATCTCATGACATC-1	1717	6.34828			ACGTTCCAGCAGTAAT-1	24695	3.24357			AATCGTGAGGGAGTGG-1	779	25.4172
AGAATAGGTCGCGTGT-1	6149	2.91104			ACTATCTTCCGCAGTG-1	7326	1.2558			ACGTTCCAGGTTTACC-1	9191	10.2165			AATCGTGCAACGACTT-1	24622	3.97206
AGAATAGTCCACGTTC-1	5348	2.33732			ACTATCTTCGTTACAG-1	25524	1.65726			ACGTTCCTCGCAGATT-1	29240	5.40698			AATCGTGCAAGGTACG-1	23992	4.08469
AGAATAGTCTCTTGAT-1	5333	2.06263			ACTGAACTCGCCAAAT-1	1838	6.36561			ACTATCTCACTTTAGG-1	5660	3.67491			AATCGTGGTCTGTGTA-1	48362	3.36421
AGACGTTAGGCCCTCA-1	2705	1.36784			ACTGAACTCGTTACAG-1	1884	0			ACTATGGCAAATGGCG-1	6464	5.78589			AATCGTGGTTGACGGA-1	6330	1.39021
AGACGTTCAACTGGCC-1	1179	16.6243			ACTGAGTAGACCGGAT-1	2357	3.86084			ACTATGGGTCAGATTC-1	11467	3.3749			AATCGTGTCGATACAC-1	2688	0.14881
AGACGTTCAGTAAGCG-1	4176	3.54406			ACTGAGTAGGACAGAA-1	5126	2.18494			ACTATTCGTGCCAAGA-1	6275	11.4263			AATCGTGTCGTCGGGT-1	923	0.216685
AGACGTTCATAGGATA-1	6492	1.07825			ACTGAGTAGTCCGTAT-1	2237	0.98346			ACTCCCAAGAAAGTCT-1	5826	0.532097			AATGAAGAGCGACTGA-1	17475	1.95136
AGACGTTTCACCCGAG-1	1500	3.4			ACTGAGTCAACTTGAC-1	15899	1.68564			ACTCCCAAGAGAGTTT-1	15847	6.25986			AATGAAGCACCAAAGG-1	23017	4.09263
AGACGTTTCCGAAGAG-1	8787	1.91192			ACTGAGTCAATGACCT-1	2542	7.78914			ACTCCCAAGTTGCGAG-1	7381	4.63352			AATGAAGGTGCGTTTA-1	659	0.30349
AGAGCGAAGTAAGTAC-1	7886	1.40756			ACTGAGTCATAAGACA-1	5640	0.319149			ACTCCCACACAGCATT-1	11190	0.00893655			AATGAAGGTGTTTACG-1	6967	0.516722
AGAGCGACATAGTAAG-1	7699	1.58462			ACTGAGTCATCACAAC-1	3161	8.22525			ACTCCCACATAGTCGT-1	20464	6.7631			AATGAAGTCCAAGGGA-1	549	0.910747
AGAGCGACATTCGACA-1	3751	3.6257			ACTGAGTCATGGGAAC-1	6561	1.08215			ACTCTCGAGCCACAAG-1	32715	4.6523			AATGACCAGGCCCACT-1	23247	2.41321
AGAGCGAGTGTCTGAT-1	6561	1.99665			ACTGATGAGTGTACTC-1	17959	3.25742			ACTCTCGCAGATTCGT-1	17539	4.06523			AATGACCAGTTTCGAC-1	2839	19.9014
AGAGCGATCTCTTATG-1	17046	0.0410654			ACTGATGTCATAAAGG-1	9307	0.623187			ACTCTCGCAGGATGAC-1	11982	7.05225			AATGACCCACAGCCTG-1	19922	1.22478
AGAGCTTAGATAGCAT-1	5924	1.53612			ACTGATGTCATCACCC-1	4294	1.70005			ACTCTCGCATCAGCGC-1	13103	5.02175			AATGACCCACTAGAGG-1	16937	1.84212
AGAGCTTAGCACCGTC-1	1648	0.606796			ACTGATGTCTGAGTGT-1	7102	1.43622			ACTGATGAGGGCAACT-1	1850	4.16216			AATGACCCATCATCCC-1	729	0.411523
AGAGCTTCAAGCCTAT-1	3758	4.81639			ACTGATGTCTGCCCTA-1	8729	0.32077			ACTGATGAGGTGGCTA-1	18539	5.40482			AATGACCGTGACGCCT-1	10477	2.19528
AGAGCTTTCAGCTTAG-1	3347	0.83657			ACTGCTCAGCCCTAAT-1	16886	0.106597			ACTGATGCACGGCACT-1	36566	5.9755			AATGCCAAGCACACCC-1	11786	3.94536
AGAGTGGAGAGCCCAA-1	5569	1.52631			ACTGCTCTCATCATTC-1	16090	1.24301			ACTGATGGTGACACAG-1	7530	6.71979			AATGCCAAGGCACAAC-1	667	0.749625
AGAGTGGAGCGTTCCG-1	10466	6.26792			ACTGCTCTCGGCGCAT-1	1857	17.0167			ACTGCAAAGCGACAGT-1	18026	4.12737			AATGCCAGTACACGTT-1	25387	1.20928
AGAGTGGGTTGGAGGT-1	4222	4.26338			ACTGTCCGTAATCGTC-1	1181	0.508044			ACTGCAAGTAACCCTA-1	8598	4.65224			AATGCCATCAAGCCTA-1	37385	3.27137
AGAGTGGTCACTCCTG-1	1484	3.50404			ACTGTCCGTGAAGGCT-1	2335	6.80942			ACTGCAAGTACAAGTA-1	35132	6.58374			AATGCCATCAGCATTG-1	8803	0.102238
AGCAGCCCAGTGGAGT-1	3433	0.553452			ACTGTCCGTGCCTGTG-1	2695	10.6122			ACTGCAAGTTCCGTTC-1	20343	4.66991			AATGCCATCCTTACCG-1	2253	0.266312
AGCAGCCGTAGCTAAA-1	1560	7.88462			ACTGTCCTCACGATGT-1	26404	0.791547			ACTGCAATCATCTCTA-1	22206	10.1414			AATGCCATCTCCTACG-1	3754	1.70485
AGCAGCCTCCCTCAGT-1	704	0			ACTGTCCTCAGCACAT-1	13100	1.27481			ACTGTCCAGACCAAGC-1	14110	7.34231			AATGGAACACATGAAA-1	21012	2.57472
AGCATACCACCCATTC-1	6202	1.78975			ACTTACTCAATCTGCA-1	8931	0.783787			ACTGTCCAGAGTCACG-1	18524	4.13518			AATGGAATCTGGACTA-1	12851	0.638083
AGCATACGTAGGGTAC-1	7824	2.04499			ACTTACTGTCACAAGG-1	1124	11.032			ACTGTCCCACAAAGTA-1	32953	4.89788			AATGGCTAGAATCGTA-1	1656	0.120773
AGCATACGTCTAGGTT-1	6211	1.43294			ACTTACTGTCTCCATC-1	1183	0.169062			ACTGTCCGTTATCTGG-1	15019	4.82056			AATGGCTAGTTAGAAC-1	15760	2.02411
AGCCTAAAGATGCGAC-1	3434	4.01864			ACTTGTTAGTAGCCGA-1	2463	7.91717			ACTGTGAAGACCTTTG-1	5490	6.35701			AATGGCTCACCCATAA-1	14105	2.31124
AGCCTAACAAGTCTAC-1	23166	1.58853			ACTTGTTCACATGACT-1	9895	2.35472			ACTGTGAAGAGCAAGA-1	24751	6.52095			AATGGCTCACCTCAGG-1	20336	3.27498
AGCCTAACATGTCCTC-1	5142	2.17814			ACTTGTTCATGAAGTA-1	16524	1.36166			ACTGTGAAGCGACTTT-1	19002	4.86265			AATGGCTTCCTGATAG-1	2941	0.476029
AGCCTAAGTGGTACAG-1	7229	0.456495			ACTTGTTGTCACCTAA-1	6851	1.85374			ACTGTGATCCGTCCTA-1	15284	2.64329			AATTCCTAGTAACCTC-1	6959	3.16137
AGCCTAATCGCAAGCC-1	9812	0.794945			ACTTGTTGTGGTACAG-1	1693	4.90254			ACTGTGATCGAGTGGA-1	17594	5.13812			AATTCCTTCAGCAGAG-1	2654	1.80859
AGCCTAATCTGTACGA-1	1081	15.1711			ACTTGTTTCCGAAGAG-1	3572	1.81971			ACTTAGGAGGCAATGC-1	18573	4.76498			AATTCCTTCCATTTGT-1	17415	1.89492
AGCGGTCGTAGTAGTA-1	11195	1.95623			ACTTGTTTCCTCTAGC-1	4533	1.34569			ACTTAGGCAGACACCC-1	18409	4.40002			AATTTCCAGATCGCCC-1	7099	4.04282
AGCGGTCGTTGTGGAG-1	4823	11.6525			ACTTTCACAAAGAATC-1	6591	1.16826			ACTTAGGTCAAGCCGC-1	7372	7.637			AATTTCCAGTACAGCG-1	1214	0
AGCGGTCTCAGTACGT-1	1169	0.598802			ACTTTCACAATACGCT-1	2322	3.31611			ACTTATCAGACATACA-1	6788	8.17619			AATTTCCCAACTCATG-1	1079	0.0926784
AGCGTATAGCAAATCA-1	4280	2.33645			ACTTTCACACGTTGGC-1	14004	1.87803			ACTTATCAGGGACACT-1	12827	3.88244			AATTTCCGTAGGGAGG-1	29844	4.16164
AGCGTATCACATGGGA-1	24121	2.26773			ACTTTCACAGGAATGC-1	8234	0.303619			ACTTATCAGTGCCAGA-1	14696	3.4227			AATTTCCGTCGGATTT-1	35446	2.40366
AGCGTATGTAACGTTC-1	2197	2.41238			ACTTTCAGTCCTAGCG-1	85329	1.40984			ACTTATCCAGCGTTTA-1	10624	7.49247			AATTTCCGTCGTCGGT-1	816	0.367647
AGCGTATGTCAGGACA-1	14554	1.20929			ACTTTCATCGGTTCGG-1	9597	1.61509			ACTTATCTCTCGGTAA-1	20658	3.15616			AATTTCCGTCTAACTG-1	17225	2.85051
AGCGTATGTTAAGACA-1	1677	3.27967			AGAATAGAGATGCCAG-1	29549	2.04406			ACTTCCGAGACTTCGT-1	18487	5.99881			AATTTCCTCGCTTGCT-1	21784	2.71759
AGCGTATTCAACGCTA-1	1342	0.52161			AGAATAGAGCTCCTCT-1	12752	0.172522			ACTTCGCCAAAGCTAA-1	14295	4.73592			AATTTCCTCTGCGGGT-1	1470	29.1837
AGCGTATTCTTGACGA-1	11792	1.64518			AGAATAGCAGTCGATT-1	16783	1.16189			ACTTCGCCAAGTGTCT-1	8912	3.75898			ACAAAGAAGCGTGCTC-1	1162	36.833
AGCGTCGCAGGGATTG-1	16051	2.06841			AGAATAGGTCGGCTCA-1	7649	2.14407			ACTTCGCCAGGGTCTC-1	5268	26.8603			ACAAAGACATTAAAGG-1	10261	1.86142
AGCGTCGTCTCTAGGA-1	2561	2.1476			AGACGTTAGAGACGAA-1	20193	1.347			ACTTTCACATGATGCT-1	16031	6.51238			ACAAAGAGTAATTGGA-1	13492	1.71954
AGCTCCTAGATTACCC-1	826	5.32688			AGACGTTAGTAACCCT-1	1996	5.26052			ACTTTCAGTAGCACGA-1	18120	5.84989			ACAAAGATCCATCTAT-1	21845	2.7924
AGCTCCTGTTAGAACA-1	3361	1.93395			AGACGTTCAATGTAAG-1	920	10.7609			ACTTTGTCAACATACC-1	14804	2.42502			ACAACCACACCAAAGG-1	12048	1.60193
AGCTCCTTCCCGACTT-1	5906	2.25195			AGACGTTGTTGGTAAA-1	985	15.9391			ACTTTGTGTACCCAGC-1	5434	4.39823			ACAACCAGTATGGTAA-1	33969	3.14699
AGCTCCTTCTCTGTCG-1	16420	2.02801			AGACGTTTCAGGATCT-1	10451	1.46397			ACTTTGTTCGACCACG-1	12998	7.24727			ACAACCAGTTTACACG-1	7640	3.06283
AGCTCTCAGTAGTGCG-1	7693	1.76784			AGACGTTTCGGACAAG-1	12723	1.61126			AGAAATGCAATGCAAA-1	24454	5.13617			ACAACCATCGTAGAGG-1	24295	4.45771
AGCTCTCCAGCGTAAG-1	3127	2.17461			AGACGTTTCTACGAGT-1	3313	0.301841			AGAAATGGTCTAGATC-1	15436	3.52423			ACAACCATCTCACTCG-1	786	1.14504
AGCTCTCTCTATGTGG-1	11813	2.59883			AGAGCGACAATGGACG-1	20174	1.8043			AGAAATGTCCGTGGTG-1	32194	6.50121			ACAAGCTCAGAGAATT-1	18036	2.81659
AGCTTGAAGCGATAGC-1	5500	2.23636			AGAGCGAGTCGCGAAA-1	7448	0.0805585			AGAACAAAGTAAGAGG-1	35598	5.79808			ACAAGCTCAGCTGTGC-1	3605	4.13315
AGCTTGAAGGGATCTG-1	6019	1.41219			AGAGCGATCGGAATCT-1	1847	0.59556			AGAACAAGTCTAGGTT-1	17086	6.89453			ACAAGCTGTGCGACAA-1	1280	0.78125
AGCTTGATCCGCGTTT-1	5560	1.92446			AGAGCTTCAATGGAGC-1	14970	0.888444			AGAACAATCATGCGGC-1	31983	7.35391			ACAAGCTGTTAACCTG-1	14386	3.67023
AGCTTGATCTCATTCA-1	3440	0.872093			AGAGCTTGTGCCTGCA-1	1945	7.96915			AGAACAATCTGAGGCC-1	24444	5.44101			ACAAGCTTCAAGAATG-1	13004	2.4454
AGGCCACAGAGACGAA-1	2817	1.84594			AGAGCTTTCAAAGACA-1	2967	2.56151			AGAACCTAGTGGAATT-1	6947	3.59868			ACACAGTAGGCTATCT-1	6253	9.46746
AGGCCACCAATCCGAT-1	2614	0.650344			AGAGCTTTCTCGCTTG-1	1439	3.54413			AGAACCTCAGTAGGAC-1	20304	4.07801			ACACAGTGTTAGGAGC-1	17538	1.45969
AGGCCACCAGGTCCAC-1	6305	2.1253			AGAGTGGAGAGCCTAG-1	5751	1.87793			AGAACCTCAGTGAGCA-1	14415	5.45959			ACACAGTGTTCCTACC-1	2379	26.7339
AGGCCGTAGCCGATTT-1	933	4.50161			AGAGTGGCAATTCCTT-1	17500	1.93143			AGAACCTCAGTTGCGC-1	9432	5.51315			ACACCAAAGACAACTA-1	23682	1.96352
AGGCCGTGTTTGCATG-1	4049	2.09928			AGAGTGGCACCACCAG-1	4687	0.725411			AGAACCTGTAGCTTAC-1	19065	4.79937			ACACCAAAGATGAACT-1	1865	6.3807
AGGCCGTTCCTTTCGG-1	35960	1.9772			AGATCTGCATCGTCGG-1	7518	1.8489			AGAACCTGTTATTCCT-1	5571	5.52863			ACACCAAAGCGCCTTG-1	6335	0.0631413
AGGCCGTTCGCCAGCA-1	3834	1.74752			AGATCTGCATGCCTTC-1	11195	0.973649			AGAAGCGTCAACGTGT-1	9126	5.28161			ACACCAAGTCGAGCAA-1	12193	2.50964
AGGCCGTTCTGTCCGT-1	1453	0.344116			AGATCTGTCATCGCTC-1	2996	5.90788			AGAAGTACAGAAGCGT-1	14954	3.17641			ACACCAAGTCTTTCTA-1	12457	0.682347
AGGGAGTAGATGGGTC-1	4711	3.94821			AGATCTGTCCCAAGAT-1	31875	1.46196			AGACAAAAGTAGGCCA-1	22456	5.18347			ACACCAAGTTTGACAC-1	33128	0.896523
AGGGAGTAGCCAACAG-1	3197	3.40945			AGATTGCAGACGCAAC-1	2140	7.42991			AGACAAACACAATGCT-1	13418	8.61529			ACACCAATCTAACACG-1	25277	4.51399
AGGGAGTAGCTCCCAG-1	6794	1.73683			AGATTGCAGTGGACGT-1	3481	3.27492			AGACAAACAGGACGAT-1	11734	3.31515			ACACGCGAGCTGTGCC-1	16316	2.85609
AGGGAGTAGTGATCGG-1	4112	1.16732			AGATTGCAGTTGAGAT-1	44538	1.15856			AGACAAAGTGAGCTCC-1	7831	5.14621			ACACGCGAGGAATGTT-1	773	0.646831
AGGGAGTCACATGACT-1	3313	2.11289			AGATTGCCACGCCAGT-1	1176	29.5918			AGACAGGAGTGCGTCC-1	9813	4.17813			ACACGCGCACCACTGG-1	11774	2.79429
AGGGAGTCAGCTTAAC-1	7390	1.17727			AGATTGCCATTATCTC-1	5719	0.454625			AGACAGGCATTGACTG-1	33992	4.88056			ACACGCGCACTACCCT-1	10051	1.05462
AGGGAGTTCGCATGGC-1	2267	8.20468			AGATTGCGTCTACCTC-1	2851	0.315679			AGACCATAGACTCCGC-1	2744	16.4723			ACACGCGCAGTCGGTC-1	24661	3.171
AGGGAGTTCGGAATCT-1	6833	1.37568			AGATTGCGTGAGGCTA-1	24964	1.30187			AGACCATTCCTCTGCA-1	14070	7.05757			ACACGCGGTTGTGGCC-1	14829	2.14445
AGGGATGAGAGGTAGA-1	7021	2.15069			AGATTGCTCCGCTGTT-1	7529	1.51415			AGACCATTCTGCGAGC-1	26420	6.4383			ACACGCGTCCATTTGT-1	6528	0.214461
AGGGATGAGGCATTGG-1	17714	1.62019			AGCAGCCAGACAGAGA-1	12932	1.56975			AGACCCGAGAAGATCT-1	21733	6.89735			ACACTGAAGGCTTTCA-1	20540	1.66018
AGGGATGTCGGTTCGG-1	5784	1.60788			AGCAGCCAGGCTAGCA-1	18510	0.297137			AGACCCGAGGACTAAT-1	29632	7.20842			ACACTGACAACTAGAA-1	11123	0.458509
AGGGTGAAGCCGGTAA-1	3762	1.94046			AGCAGCCCACGAAAGC-1	1475	7.52542			AGACCCGAGTTCCAGT-1	19747	2.95235			ACACTGACACGATAGG-1	20736	3.0189
AGGGTGACAACACGCC-1	5816	1.83975			AGCAGCCGTAAGGGAA-1	6379	2.83744			AGACCCGCAGATAAAC-1	12070	4.49047			ACACTGATCTCGTCGT-1	11334	2.5675
AGGGTGAGTTGAGGTG-1	1291	10.8443			AGCAGCCGTATGGTTC-1	7785	2.8131			AGACTCAGTCCACGCA-1	16084	4.80602			ACAGAAAAGAATCCCT-1	14486	1.53251
AGGGTGATCTACTATC-1	9736	1.98233			AGCAGCCGTGACAAAT-1	18909	4.13031			AGAGAATAGGGCTAAC-1	25741	10.5046			ACAGAAACACGAGGAT-1	8565	2.74372
AGGTCATAGAGATGAG-1	3804	1.91903			AGCAGCCTCGACAGCC-1	6233	1.15514			AGAGAATCATGACGTT-1	5880	13.1973			ACAGAAACACTGTCCT-1	911	3.40285
AGGTCATAGGAGTTTA-1	17087	1.60941			AGCAGCCTCGCCAAAT-1	5230	1.66348			AGAGAATGTGGTAACG-1	5849	9.81364			ACAGAAATCCAAGCAT-1	6084	1.74227
AGGTCATCATTAACCG-1	8524	3.05021			AGCAGCCTCGTTTGCC-1	4993	0.220308			AGAGAGCGTCACTGAT-1	17638	3.70223			ACAGAAATCGGCACTG-1	3432	11.3636
AGGTCATGTCGCATAT-1	13959	2.46436			AGCATACAGACAAGCC-1	32193	0.875967			AGAGCCCAGACTTCGT-1	20969	6.77667			ACAGCCGAGCTGGAGT-1	1300	0.307692
AGGTCCGAGCCACGTC-1	2645	3.32703			AGCATACAGTTTCCTT-1	7340	1.32153			AGAGCCCCAGTCAGTT-1	20448	4.28404			ACAGCCGAGCTTTGTG-1	5339	7.99775
AGGTCCGAGGTCATCT-1	2751	5.52526			AGCATACCAGGTTTCA-1	18698	1.86651			AGAGCCCGTCTGATCA-1	1119	0.80429			ACAGCCGAGGACATCG-1	16723	2.20056
AGGTCCGAGTGTTGAA-1	2188	13.7112			AGCATACCATTCCTGC-1	13964	1.60412			AGAGCCCGTGTATCCA-1	13622	5.31493			ACAGCCGAGTATGAGT-1	31937	2.70533
AGGTCCGCAGGTCTCG-1	4384	1.32299			AGCATACGTATGGTTC-1	1247	0.882117			AGATAGAAGAGGATCC-1	12780	4.35055			ACAGCCGGTAGCCCTG-1	7217	2.95136
AGTAGTCAGCGTAGTG-1	2569	1.82951			AGCCTAAAGCAGCCTC-1	2082	8.16523			AGATAGACAGAAGTTA-1	12475	5.81162			ACAGGGAAGGTAGCAC-1	13731	1.28177
AGTAGTCGTCATATCG-1	5206	2.11295			AGCCTAACACCGAAAG-1	13873	1.33353			AGATAGAGTGGACCTC-1	19880	6.1167			ACAGGGACACCACTGG-1	11357	2.5711
AGTAGTCGTCCGTCAG-1	5166	1.78087			AGCCTAAGTAAGAGAG-1	1334	9.67016			AGATCCACAAACGAGC-1	3443	38.0773			ACAGGGACATAAGCGG-1	8641	0.0462909
AGTAGTCTCTTCGAGA-1	8872	1.39766			AGCCTAAGTTCCACGG-1	1619	1.2971			AGATCCAGTACAGTCT-1	15027	3.66008			ACAGGGAGTTGCCAAT-1	29390	2.93637
AGTCTTTCATAGAAAC-1	27655	2.69029			AGCCTAATCATGTCTT-1	959	9.38478			AGATCCAGTGATCATC-1	6145	5.63059			ACATCCCAGACTCTAC-1	13002	1.97662
AGTCTTTCATGACGGA-1	4311	3.47947			AGCCTAATCCGTCATC-1	16745	0.191102			AGATCCAGTTCAAGGG-1	18156	5.987			ACATCCCAGGTAGCCA-1	25276	2.97515
AGTCTTTGTACGCACC-1	17556	1.33288			AGCGGTCAGTGTGGCA-1	5154	1.41638			AGATCGTAGTAGGAAG-1	17301	3.75701			ACATCCCAGTGATAAC-1	26377	2.81306
AGTCTTTGTAGCGCAA-1	4483	3.59135			AGCGGTCCAAGTACCT-1	66503	3.20136			AGATCGTCAGCTGCCA-1	11955	7.9632			ACATCCCCATCGGTTA-1	12471	1.90041
AGTCTTTTCACGGTTA-1	4104	2.26608			AGCGGTCGTACAGCAG-1	764	5.75916			AGATCGTGTACGATCT-1	15560	5.68766			ACATCCCCATGACGAG-1	510	1.56863
AGTCTTTTCTTCCTTC-1	14110	0.673281			AGCGGTCGTTACCGAT-1	14594	3.08346			AGATCGTGTGGCCCAT-1	3802	3.44555			ACATCCCTCATGGTAC-1	568	1.23239
AGTGAGGGTTGTTTGG-1	6744	2.80249			AGCGTATCAATGAAAC-1	6107	0.884231			AGATCGTGTTGACGGA-1	23989	4.23111			ACATCGAAGGGAACAA-1	20166	0.585143
AGTGAGGTCCGTAGTA-1	11447	1.10946			AGCGTATCAGCAGTTT-1	7479	1.8318			AGATCGTTCACACGAT-1	16604	0.00602265			ACATCGACACGTTGGC-1	7937	0.226786
AGTGGGAAGGCCATAG-1	6337	3.70838			AGCGTATCATCTCGCT-1	11051	1.3121			AGATCGTTCATCTCTA-1	6199	4.50073			ACATCGACATATCTGG-1	18948	1.00274
AGTGGGACAAGGACAC-1	1764	1.30385			AGCGTCGAGTAATCCC-1	9978	2.20485			AGATGAACAAGTAGTA-1	6522	10.8096			ACATCGACATGGGTCC-1	23792	2.82448
AGTGGGACACATTAGC-1	5986	4.64417			AGCGTCGAGTATCGAA-1	5044	1.50674			AGATGAACATCAGTCA-1	29699	4.29307			ACATCGAGTACTCCGG-1	18274	1.41731
AGTGGGATCAAAGTAG-1	4096	1.02539			AGCGTCGCACATTTCT-1	7124	0.772038			AGATGCTCACTTTATC-1	4879	2.37754			ACATCGAGTTGCCGAC-1	12527	1.30119
AGTGTCACACTTGGAT-1	14808	1.93139			AGCGTCGGTCACCCAG-1	4744	0.885329			AGATGCTCATAGATGA-1	12946	3.60729			ACATCGATCGTAGCTA-1	14059	2.43261
AGTGTCAGTGCAACTT-1	2266	3.22154			AGCGTCGTCCCTAACC-1	1945	5.39846			AGATGCTGTAAGATCA-1	6306	5.24897			ACATCGATCTGCTCTG-1	12075	0.0745342
AGTGTCATCCTGTACC-1	6399	1.31271			AGCTCCTAGCCAGTTT-1	1423	10.0492			AGATGCTGTAAGGCCA-1	17286	7.73458			ACATGCACACCGTACG-1	1193	22.7997
AGTGTCATCGGAAATA-1	10977	1.24806			AGCTCCTCATGGTCAT-1	1221	8.02621			AGATGCTTCACCATGA-1	5948	4.99328			ACATGCAGTGCCCAGT-1	12304	1.75553
AGTTGGTAGACCCACC-1	9489	1.10654			AGCTCCTGTCATTAGC-1	1632	0.245098			AGCATCACAAGTTGGG-1	13918	9.71404			ACATGCAGTGGTTTGT-1	1036	1.83398
AGTTGGTCAGCTGTGC-1	4120	1.04369			AGCTCCTGTTCCCTTG-1	11609	1.25764			AGCATCACACTCTAGA-1	39811	4.6344			ACATGCAGTTAGAAAC-1	28668	2.06851
AGTTGGTCATGATCCA-1	2959	2.46705			AGCTCCTGTTGGAGGT-1	2865	0			AGCATCATCGCTTTAT-1	21095	5.51315			ACATGCAGTTCCCACT-1	12102	2.38804
AGTTGGTTCCTGCAGG-1	10154	2.00906			AGCTCCTTCTGTCTAT-1	2684	2.3845			AGCCAATGTAGATGTA-1	11416	1.78697			ACATGCATCACGTCCT-1	13164	1.60286
ATAACGCAGTATTGGA-1	6115	0.735895			AGCTCTCCAAAGGAAG-1	21188	1.60468			AGCCAATGTGTTCATG-1	13622	5.36632			ACATGCATCCCTTCCC-1	20921	2.87271
ATAACGCAGTCCCACG-1	8257	1.58653			AGCTCTCGTAAATACG-1	10133	1.66782			AGCCAATTCATCCTGC-1	14956	4.91442			ACATGCATCTATTTCG-1	45354	4.17824
ATAACGCGTTCAGACT-1	10495	1.92473			AGCTCTCGTACCAGTT-1	1449	6.28019			AGCCAATTCCATCTCG-1	18881	6.02193			ACATGCATCTCGACCT-1	18522	1.97063
ATAAGAGCAGCGTAAG-1	15812	2.74475			AGCTCTCGTCCATCCT-1	34447	1.68375			AGCCACGAGTCCTGCG-1	14675	4.74957			ACATTTCAGAGCAGCT-1	3768	0.318471
ATAAGAGTCAAACGGG-1	2629	2.58653			AGCTCTCTCCTGTAGA-1	2277	2.45938			AGCCACGCAGCATTGT-1	10963	3.51181			ACATTTCAGTCAAGCG-1	14725	1.67742
ATAGACCAGGTGCTAG-1	3303	1.87708			AGCTCTCTCGCCGTGA-1	8612	0.603809			AGCCACGTCCCTTGGT-1	11181	6.18907			ACATTTCCACGCACCA-1	18238	1.50236
ATAGACCAGTCCTCCT-1	17049	2.39897			AGCTCTCTCGGGAGTA-1	1234	11.6694			AGCCACGTCCGATCGG-1	10730	3.47623			ACATTTCGTATCGCGC-1	1279	2.89289
ATAGACCGTGTGACCC-1	11067	1.97886			AGCTTGAAGTACCGGA-1	11510	0.217202			AGCCAGCAGATGACAT-1	3738	4.92242			ACATTTCTCTCCGAGG-1	6036	1.55732
ATAGACCTCAACGGGA-1	5495	2.00182			AGCTTGACAACTGCTA-1	10086	0.654372			AGCCAGCAGCTCACTA-1	5176	4.61747			ACCAAACAGGAGACCT-1	24434	0.0368339
ATAGACCTCACCGTAA-1	11398	1.62309			AGCTTGACACTTGGAT-1	2440	8.11475			AGCCAGCAGGACAGTC-1	28759	5.1949			ACCAAACCAGTCGCAC-1	5057	1.14693
ATCACGAAGAATGTTG-1	2509	1.5544			AGCTTGACAGCGTCCA-1	5398	1.59318			AGCCAGCCAAGCCCAC-1	10381	3.88209			ACCAAACTCCTCCACA-1	1936	1.49793
ATCACGAAGGCTAGCA-1	9096	1.62709			AGGCCACAGGGATCTG-1	1051	0			AGCGATTCAACTCGAT-1	14497	4.17328			ACCAAACTCGGCTCTT-1	28552	1.26086
ATCACGAGTACAGTTC-1	2074	9.9325			AGGCCACAGGGTCTCC-1	9144	2.88714			AGCGATTTCGGCTGTG-1	8648	4.01249			ACCAACAAGATCGGTG-1	11984	1.44359
ATCATCTAGAGGGCTT-1	24255	3.82602			AGGCCACAGGTGTTAA-1	1895	0.211082			AGCGCCAGTTGCCATA-1	20944	5.72002			ACCAACAAGCCTATCA-1	20689	0.135338
ATCATCTCACCAGCAC-1	1675	1.37313			AGGCCACAGTGAACGC-1	15255	2.3861			AGCGCCAGTTTAGAGA-1	10839	4.51149			ACCAACACAACCTATG-1	2069	19.7197
ATCATCTGTGAGCGAT-1	10836	1.54116			AGGCCACCAAGCCGCT-1	8613	0.998491			AGCGCCATCACATCAG-1	5885	2.29397			ACCAACAGTGCGCTCA-1	13764	0.0799186
ATCATGGAGGCTCATT-1	2351	0.425351			AGGCCACGTCAGATAA-1	1446	16.6667			AGCGCTGTCGCAGTCG-1	27556	3.49107			ACCAACAGTGCGTCGT-1	5443	2.6456
ATCATGGCACCTATCC-1	4236	0.519358			AGGCCACGTCTACCTC-1	2908	1.92572			AGCGTATAGTTAACAG-1	17925	5.85216			ACCAACATCCATTCAT-1	5901	11.4896
ATCATGGGTTCGGCAC-1	7803	1.79418			AGGCCACGTCTCTTTA-1	1456	7.76099			AGCGTATCAGAGGAAA-1	10451	4.93733			ACCAACATCTTACGGA-1	14655	2.85227
ATCCACCAGATGTGTA-1	2216	7.17509			AGGCCGTCAAGCCGCT-1	11317	0.759919			AGCGTATCATCCTTCG-1	1826	1.64294			ACCACAAAGCCTGCCA-1	13016	5.94653
ATCCACCCAGTTCATG-1	10187	2.01237			AGGCCGTGTCAGATAA-1	5154	1.31936			AGCGTATTCATCTACT-1	30517	3.81099			ACCACAACAGGACGAT-1	1178	3.90492
ATCCACCCATTAACCG-1	11550	1.29004			AGGCCGTTCCTTTCGG-1	1187	7.3294			AGCTACAAGGATGCGT-1	16066	9.85933			ACCACAAGTGAGCCAA-1	14980	2.79039
ATCCACCGTTTGACAC-1	5851	0.94001			AGGGAGTAGCAATCTC-1	13320	3.25826			AGCTACATCACCTGTC-1	20675	4.35308			ACCACAATCGTAATGC-1	18897	2.28079
ATCCACCTCATCTGCC-1	5972	1.25586			AGGGAGTGTCATACTG-1	3515	4.21053			AGCTCAAAGCAATAAC-1	21289	4.90864			ACCATTTAGCACTTTG-1	21141	2.20425
ATCCACCTCTCGGACG-1	8848	1.50316			AGGGAGTTCTTATCTG-1	976	0.409836			AGCTCAACATCTGCGG-1	14221	3.52296			ACCATTTGTACCCACG-1	12482	2.41147
ATCCGAAAGCCACGTC-1	3640	0.851648			AGGGATGAGAATAGGG-1	10002	2.13957			AGCTCAAGTCGTGATT-1	15704	5.29801			ACCATTTGTCTTGAAC-1	4832	4.49089
ATCCGAAAGGAATTAC-1	8142	3.77057			AGGGATGCAATGCCAT-1	10913	1.0263			AGCTCAAGTGAACTAA-1	11267	7.04713			ACCATTTTCTAACGGT-1	2033	0.737826
ATCCGAACAGCGTAAG-1	2450	2.85714			AGGGATGCACAGCCCA-1	5620	2.38434			AGCTCAATCGATTCCC-1	2594	11.2567			ACCCAAACAATGGGTG-1	17759	4.30204
ATCCGAAGTAAGTTCC-1	1870	1.3369			AGGGATGCATACTCTT-1	2566	1.67576			AGCTTCCCAGGCGTTC-1	12711	7.22209			ACCCAAACAGCAAGAC-1	18159	3.1059
ATCCGAAGTTCCACAA-1	2542	0.747443			AGGGATGTCACGCGGT-1	5924	0.877785			AGCTTCCTCAGACATC-1	7651	3.90799			ACCCAAATCACTCACC-1	2486	0.804505
ATCGAGTCACCAACCG-1	3082	8.2414			AGGGATGTCCTTAATC-1	5476	6.22717			AGCTTCCTCCGAGATT-1	4956	4.33818			ACCCTCAAGGGTATAT-1	15864	1.70197
ATCGAGTCAGACTCGC-1	9134	2.321			AGGGTGAAGCGTTCCG-1	12485	1.60192			AGGAAATAGGTAAAGG-1	14943	3.91488			ACCCTCACACTCTCGT-1	1909	0.366684
ATCGAGTGTAGAGTGC-1	3402	4.40917			AGGGTGAGTACGCACC-1	2013	10.7799			AGGAAATGTTACCGTA-1	17432	5.97751			ACCCTCACAGCGAACA-1	3645	0.411523
ATCGAGTGTTACCAGT-1	11015	3.28643			AGGGTGAGTCCAAGTT-1	764	3.9267			AGGAAATTCCGTTTCG-1	23140	5.70873			ACCCTCATCAAGCCTA-1	26924	3.33903
ATCGAGTGTTCCACTC-1	7619	2.59877			AGGGTGATCCTTTCGG-1	5518	2.42842			AGGAATAAGCAGGCAT-1	22243	3.86638			ACCCTCATCGACCAAT-1	17621	1.54929
ATCGAGTTCTATCCCG-1	7701	1.02584			AGGTCATGTCATCCCT-1	12091	2.19998			AGGAATACACATAACC-1	39852	4.93325			ACCCTCATCTTCCACG-1	4239	11.2527
ATCTACTAGGAATTAC-1	19875	2.32453			AGGTCCGAGTAATCCC-1	9306	0.838169			AGGAATAGTCTTCATT-1	13751	6.99585			ACCCTTGAGATGCTGG-1	16330	3.33742
ATCTACTAGTGAAGAG-1	6370	3.3124			AGGTCCGCACAGCGTC-1	2394	5.76441			AGGAATAGTTGGTACT-1	21108	4.63331			ACCCTTGGTGCGTTTA-1	21758	2.46806
ATCTACTGTACCGTAT-1	731	14.2271			AGGTCCGGTAGAAGGA-1	4381	0.890208			AGGACGAAGCCTCACG-1	24748	5.45095			ACCCTTGTCAGGCGAA-1	29338	3.81417
ATCTACTTCACGCATA-1	8169	2.03207			AGGTCCGTCAAGGTAA-1	1796	5.79065			AGGACGACACAGCCTG-1	7578	4.79018			ACCCTTGTCATCACTT-1	31589	2.63066
ATCTACTTCCACGACG-1	3821	1.75347			AGTAGTCCACCCATGG-1	2301	1.82529			AGGACGACACTCATAG-1	10142	5.64977			ACCCTTGTCGGCCTTT-1	8875	0.0676056
ATCTGCCAGAGCAATT-1	6821	1.72995			AGTAGTCGTCATACTG-1	3206	0.0311915			AGGACGACATGGGCAA-1	10341	6.37269			ACCCTTGTCGTCCTTG-1	2980	14.7987
ATCTGCCAGCCGCCTA-1	9282	1.40056			AGTCTTTGTGCTGTAT-1	1357	1.32646			AGGACTTCACCCTAAA-1	20056	6.70124			ACCCTTGTCGTGTGAT-1	36915	2.0344
ATCTGCCAGTGGGATC-1	10411	3.06407			AGTCTTTTCGGTCTAA-1	6272	2.90179			AGGACTTCAGTGGGTA-1	20631	3.68862			ACCGTTCAGACCTTTG-1	4658	0.322027
ATCTGCCGTACCTACA-1	5153	0.815059			AGTGAGGAGGGTCGAT-1	40346	1.79448			AGGACTTGTGACACGA-1	10899	5.10139			ACCGTTCAGAGGTATT-1	139397	3.34871
ATCTGCCGTATAGTAG-1	4502	1.39938			AGTGAGGAGGTGTGGT-1	7927	0.403684			AGGACTTTCACTGATG-1	24609	3.79536			ACCGTTCAGTAACCTC-1	921	0.542888
ATCTGCCGTCATCGGC-1	7299	0.109604			AGTGAGGCAGTTTACG-1	9162	3.5036			AGGAGGTAGGCTTCCG-1	18459	4.19308			ACCGTTCCAAATGAAC-1	610	1.31148
ATGAGGGAGATCTGAA-1	4349	1.28765			AGTGAGGTCAGAGACG-1	9725	0.935733			AGGAGGTCAAGAATGT-1	11894	5.34723			ACCGTTCCAGATACCT-1	22991	2.2922
ATGAGGGCACCCTATC-1	6127	1.45259			AGTGAGGTCCAGTATG-1	2291	8.86076			AGGAGGTTCCACAGCG-1	13049	4.85095			ACCGTTCGTACGACTT-1	1301	0.38432
ATGAGGGCATCAGTAC-1	15916	3.83262			AGTGGGAAGGAGTTTA-1	1511	9.39775			AGGATAATCATGTCAG-1	6493	1.47852			ACCGTTCGTCTGTAAC-1	13635	1.40814
ATGAGGGGTATGAATG-1	7707	3.93149			AGTGGGACATAGGATA-1	18652	1.86039			AGGATAATCTGAATGC-1	12280	4.31596			ACCGTTCGTTTACCTT-1	23059	2.26376
ATGAGGGGTATGCTTG-1	5672	3.01481			AGTGGGACATGGTTGT-1	22393	1.58978			AGGATCTCAACAACAA-1	7925	4.74448			ACCGTTCTCATGCGGC-1	6536	0.657895
ATGAGGGTCTGCTTGC-1	10514	1.25547			AGTGGGACATGTCTCC-1	2947	2.78249			AGGATCTCAGAAATCA-1	33208	6.42315			ACCTACCCACCAGCTG-1	21479	2.63048
ATGCGATAGAAGCCCA-1	12320	1.55844			AGTGGGAGTCAGAAGC-1	20601	3.32023			AGGATCTGTGTTGATC-1	17304	4.34004			ACCTACCCAGGTCTCG-1	599	7.34558
ATGCGATAGATCTGAA-1	4659	3.99227			AGTGGGAGTGAGGGAG-1	11016	1.46151			AGGCATTGTAGGAAAG-1	7905	3.88362			ACCTACCCATGACCCG-1	7812	20.8781
ATGCGATAGGTGGGTT-1	12773	1.96508			AGTGGGAGTGCCTGGT-1	12257	1.90095			AGGCATTGTCAAAGTA-1	5346	43.6962			ACCTACCTCCTTTAGT-1	7226	0.0553557
ATGCGATCAGCAGTTT-1	1196	7.44147			AGTGGGATCAAGCCTA-1	2260	1.0177			AGGCTGCAGGTCCGAA-1	10238	9.16195			ACCTACCTCTGGTGCG-1	7045	0.823279
ATGCGATCATGCCTAA-1	8323	1.58597			AGTGGGATCCAGAGGA-1	3940	0			AGGCTGCCACATATCG-1	25507	4.1322			ACCTGAAAGACTTCAC-1	18642	2.27443
ATGCGATGTCATCGGC-1	6583	0.668388			AGTGGGATCCTACAGA-1	8350	3.90419			AGGCTGCTCTGACCCT-1	3477	22.9508			ACCTGAAAGCCAAGGT-1	7615	1.45765
ATGCGATGTCCATCCT-1	2299	1.34841			AGTGTCAAGCTACCGC-1	2431	4.52489			AGGGAGTAGCTGCCAC-1	15089	4.57949			ACCTGAAAGGCCACTC-1	9559	2.07135
ATGCGATTCGGTCCGA-1	2357	0.212134			AGTGTCACACTACAGT-1	9704	1.78277			AGGGAGTGTGGCAACA-1	31370	5.27574			ACCTGAAAGGGAGGGT-1	36839	3.8519
ATGGGAGCAGTCACTA-1	6267	1.51588			AGTGTCAGTAGCGTCC-1	12128	0.164908			AGGGCCTTCAGACCCG-1	16887	3.33393			ACCTGAACACATGAAA-1	1417	46.0127
ATGGGAGGTAAGCACG-1	15947	2.25748			AGTGTCAGTGCAGACA-1	4468	0.917637			AGGGCTCAGCAGTCTT-1	16330	6.16656			ACCTGAACATTCGGGC-1	9968	2.6886
ATGGGAGTCCTAGAAC-1	2277	2.72288			AGTGTCATCGGGAGTA-1	1222	1.06383			AGGGCTCAGTGAGGTC-1	2329	7.77158			ACCTGAATCCGCACTT-1	956	0.941423
ATGGGAGTCCTGTACC-1	27402	2.13853			AGTGTCATCGTTTATC-1	5684	1.14356			AGGGCTCCACCGTGAC-1	10876	5.08459			ACCTGAATCGCTCTCA-1	11272	4.37367
ATGGGAGTCGATCCCT-1	6258	1.58198			AGTTGGTCAAAGTGCG-1	8676	2.1669			AGGGCTCCACTCGATA-1	17788	8.66877			ACCTGTCAGAGTAACT-1	27328	1.2661
ATGTGTGAGACTACAA-1	7226	2.17271			AGTTGGTCAGCCAATT-1	24447	0.973535			AGGGTCCCAAATGCGG-1	8824	9.76881			ACCTGTCCAATTTCCT-1	9900	3.90909
ATGTGTGAGTGATCGG-1	2709	12.4031			AGTTGGTCATACAGCT-1	1590	10.8176			AGGGTCCGTCTCGGGT-1	16147	5.77197			ACCTGTCGTCGTATTG-1	2002	0
ATGTGTGAGTTAGGTA-1	7447	1.36968			AGTTGGTCATGTCTCC-1	3974	1.40916			AGGGTCCTCTGGTGCG-1	12288	4.41081			ACCTGTCGTGAGATCG-1	12780	1.50235
ATGTGTGCAAACCTAC-1	5012	1.29689			AGTTGGTTCAGGATCT-1	13700	2.91971			AGGGTTTCATTCTCCG-1	6143	4.60687			ACCTGTCTCAATCGGT-1	16838	2.14396
ATGTGTGCAGCTTCGG-1	3340	8.68263			ATAACGCAGGAGTAGA-1	1024	12.4023			AGGGTTTTCAGCAATC-1	12751	4.18006			ACCTGTCTCACCGCTT-1	18242	1.63359
ATGTGTGGTGACTACT-1	6817	1.73097			ATAACGCAGTAATCCC-1	3878	0.361011			AGGGTTTTCCTATGGA-1	25909	4.00247			ACCTGTCTCAGCCTTC-1	22085	1.62101
ATGTGTGTCCAAATGC-1	4339	2.1664			ATAACGCAGTCATCCA-1	8739	1.705			AGGGTTTTCCTCGATC-1	14336	4.47126			ACGATCAAGAACGTGC-1	20651	2.76016
ATTACTCAGCTAACTC-1	5528	1.19392			ATAACGCAGTGAACGC-1	2925	8.92308			AGGGTTTTCGTGACTA-1	29974	6.34884			ACGATCAAGCGATGGT-1	10857	0.165792
ATTACTCCATTTCACT-1	2402	6.66112			ATAACGCCACGGCCAT-1	9562	0.292826			AGGTAGGAGCAACTCT-1	12338	7.59442			ACGATCAAGGGAGTTC-1	18015	5.22342
ATTACTCGTGGCTCCA-1	6903	0.115892			ATAACGCCATGCCACG-1	6952	0.359609			AGGTAGGCACTGTGTA-1	12780	9.98435			ACGATCAAGTAACCTC-1	8252	0.0363548
ATTATCCAGCTGAACG-1	3756	1.91693			ATAACGCCATTCTTAC-1	8531	0.222717			AGGTAGGCAGGATCTT-1	14537	4.84281			ACGATCACACATCATG-1	649	0.770416
ATTATCCCAAGTACCT-1	2770	1.76895			ATAACGCGTGCCTGCA-1	5977	1.45558			AGGTAGGCAGGCGATA-1	3164	35.177			ACGATCAGTAACAGGC-1	6492	1.80222
ATTATCCCACGTCTCT-1	976	13.2172			ATAACGCTCTCTAGGA-1	13796	0.971296			AGGTAGGCATCGTCCT-1	13996	3.42241			ACGATCAGTCCGTTTC-1	701	3.56633
ATTATCCGTACGCACC-1	783	0.127714			ATAAGAGAGTAACCCT-1	8691	2.35876			AGGTAGGGTCCGGCAT-1	29422	3.77609			ACGATCAGTGCTTATG-1	9254	3.26345
ATTATCCGTGCAACGA-1	5438	1.54469			ATAAGAGCAAGTACCT-1	2403	1.74782			AGGTCATTCAGGACAG-1	7233	5.51638			ACGATCATCACAGAGG-1	16095	2.06897
ATTCTACTCCTTGCCA-1	2348	1.02215			ATAAGAGCACGGTAGA-1	1664	0.661058			AGGTCATTCGCGTTTC-1	18132	5.30554			ACGATCATCAGACTGT-1	13643	2.58008
ATTCTACTCGAGCCCA-1	8523	3.0623			ATAAGAGCATTCCTCG-1	8051	0.260837			AGGTCATTCTCAGAAC-1	22009	4.38911			ACGATGTAGACGAGCT-1	20391	1.79491
ATTGGACCATTTCACT-1	3724	2.52417			ATAAGAGGTAAGTGTA-1	8240	1.60194			AGGTCTATCAGCTGAT-1	12252	4.68495			ACGATGTAGAGTACCG-1	17886	3.47199
ATTGGACGTGTGAAAT-1	4800	1.64583			ATAAGAGTCGTTTATC-1	13289	1.505			AGGTCTATCCATCTGC-1	9244	8.22155			ACGATGTGTGAATATG-1	7074	2.34662
ATTGGACGTTATGCGT-1	7280	2.12912			ATAGACCAGCTATGCT-1	10161	1.2794			AGGTGTTAGAGATCGC-1	19870	4.05133			ACGATGTTCTGCGGCA-1	16292	0.619936
ATTGGACTCACCCGAG-1	6096	2.08333			ATAGACCAGGCTCAGA-1	5750	1.37391			AGGTGTTAGCAGCACA-1	5629	3.44644			ACGCACGAGATTAGAC-1	1801	4.44198
ATTGGACTCGCACTCT-1	3001	1.03299			ATAGACCGTTTGTTTC-1	11784	2.03666			AGGTGTTGTACAGTCT-1	8615	35.0667			ACGCACGCAATAGTCC-1	13119	1.19674
ATTGGTGCACAGGAGT-1	4305	4.08827			ATCACGAGTATCTGCA-1	4631	1.77068			AGGTTGTAGGCGTTAG-1	11011	4.87694			ACGCACGCACAAATAG-1	1217	4.35497
ATTTCTGAGCCAGGAT-1	10118	0.929037			ATCACGAGTGGGTCAA-1	9999	1.63016			AGGTTGTAGTCGAAAT-1	2984	3.75335			ACGCACGCATCCGAAT-1	9730	1.10997
ATTTCTGAGTGTCTCA-1	6309	3.36028			ATCACGATCGCCATAA-1	9448	1.76757			AGGTTGTCAGCTGAAG-1	7057	5.14383			ACGCACGGTCCACTTC-1	16968	3.09995
ATTTCTGTCTATCCTA-1	2971	0.370246			ATCATCTAGTTAACGA-1	27952	1.67788			AGGTTGTGTGGGTATG-1	27561	5.41707			ACGCACGGTCCAGTTA-1	2358	3.47752
CAACCAAAGATACACA-1	4793	1.71083			ATCATCTGTGTTGAGG-1	18056	2.53101			AGTAACCCAATGAACA-1	11802	4.87206			ACGCACGTCCTCCACA-1	5866	5.31879
CAACCAACACTTCGAA-1	11637	3.18811			ATCATCTGTTCGGGCT-1	6055	1.12304			AGTAACCCACTCAAGT-1	25237	4.0298			ACGCACGTCTGGCCAG-1	849	0.588928
CAACCAACAGCGTAAG-1	4696	1.2138			ATCATCTTCATGTGGT-1	2646	0.982615			AGTAACCCAGGGATAC-1	17583	4.20292			ACGCACGTCTTTCTAG-1	13849	3.16268
CAACCAATCAATAAGG-1	2237	11.3992			ATCATGGCACTTAACG-1	8466	2.83487			AGTAACCGTGTTCAGT-1	9245	3.88318			ACGGAAGAGACCGTTT-1	14305	7.32611
CAACCAATCACTCTTA-1	6137	1.89017			ATCATGGGTCTAGAGG-1	4673	1.34817			AGTAACCTCAGGGATG-1	4693	5.8811			ACGGAAGCAAATGGAT-1	17650	1.92635
CAACCAATCTAAGCCA-1	5121	1.11306			ATCCACCGTCAGAAGC-1	10676	1.60172			AGTACCACATGTGGTT-1	37774	7.00482			ACGGAAGCAGCTGAGA-1	1996	0.150301
CAACCTCAGCGTTCCG-1	8393	1.98975			ATCCACCTCAACGGGA-1	1894	7.12777			AGTACTGAGCGAGTAC-1	15916	8.94697			ACGGAAGGTAGGAGTC-1	16519	2.09456
CAACCTCCAATGGACG-1	13747	1.13479			ATCCGAAAGAGCAATT-1	8993	1.03414			AGTACTGAGCTTAAGA-1	10854	6.79934			ACGGAAGGTGTACGCC-1	934	3.74732
CAACCTCGTCAACTGT-1	6155	1.72218			ATCCGAACAACACGCC-1	14809	2.04605			AGTACTGCAGACACCC-1	2380	30.1261			ACGGAAGGTTCTATCT-1	1828	0.328228
CAACCTCTCACCGTAA-1	6318	2.29503			ATCCGAACAATAACGA-1	8106	3.12114			AGTAGCTAGGATTTGA-1	13515	4.06215			ACGGAAGTCTCTGAGA-1	6813	1.23294
CAACCTCTCGCCATAA-1	1266	11.0585			ATCCGAAGTCCGAATT-1	2423	5.48906			AGTAGCTAGGTCTGGA-1	14678	5.94768			ACGGGTCAGAACAAGG-1	1402	23.2525
CAACTAGAGTTCGATC-1	1189	2.77544			ATCCGAATCGTTTATC-1	5565	0.0898473			AGTAGCTGTGTCCTAA-1	13906	5.07695			ACGGGTCAGACTACGG-1	16271	2.3969
CAACTAGCAGTCAGCC-1	5936	2.05526			ATCGAGTCATTCGACA-1	9965	1.55544			AGTAGTCAGAAACTAC-1	27692	7.74592			ACGGGTCGTACCTAAC-1	2766	28.2357
CAACTAGCATGGGAAC-1	6804	1.70488			ATCGAGTGTAGAGCTG-1	15595	1.39788			AGTAGTCAGGTAACTA-1	32151	7.12575			ACGGGTCGTGATACCT-1	2901	0.137883
CAAGAAACAATCTGCA-1	5595	2.66309			ATCGAGTGTGAGTATA-1	21976	4.43211			AGTAGTCGTTTCGATG-1	5722	3.05837			ACGGGTCTCGTCCTCA-1	14572	1.34505
CAAGATCAGCCCTAAT-1	4632	0.647668			ATCGAGTTCTTGTACT-1	7313	0.888828			AGTCAACAGAGGTGCT-1	14868	3.85391			ACGGGTCTCTTACGGA-1	1459	0.616861
CAAGATCAGCGCCTCA-1	1262	3.96197			ATCTACTAGTTTAGGA-1	7942	1.38504			AGTCAACAGCAACAGC-1	27381	4.61634			ACGGTCGAGTAAAGCT-1	7159	3.21274
CAAGATCAGGAGCGTT-1	3150	2.03175			ATCTACTCACTTAACG-1	1645	7.65957			AGTCAACTCACTGTTT-1	16018	5.60619			ACGGTCGAGTGTAGTA-1	1096	0.182482
CAAGATCGTTTGGGCC-1	7967	1.092			ATCTACTGTCAGGACA-1	2122	8.01131			AGTCACACAAGATGTA-1	14098	5.80224			ACGGTCGAGTTACGGG-1	5411	1.3491
CAAGATCTCCATTCTA-1	7614	0.0394011			ATCTGCCCAAGCCCAC-1	13925	1.48654			AGTCACACACGGTGTC-1	13854	6.53963			ACGGTCGGTAGTGTGG-1	11071	0.469696
CAAGGCCGTGACGCCT-1	8991	2.16884			ATCTGCCTCTGGCGTG-1	41507	1.12752			AGTCACAGTATCTCGA-1	12557	4.24464			ACGGTCGTCATGCATG-1	4993	4.72662
CAAGGCCTCATAGCAC-1	3988	1.83049			ATGAGGGAGTGAACAT-1	12123	1.52602			AGTCACAGTCTGTGAT-1	15242	7.72208			ACGGTCGTCGTGGGAA-1	10343	2.90051
CAAGTTGCACCAGCAC-1	6446	1.25659			ATGAGGGCAAAGAATC-1	9357	1.51758			AGTCACAGTGTTAAAG-1	22852	2.77437			ACGGTTAAGATCCCAT-1	29666	4.84056
CAAGTTGGTCACTTCC-1	2102	4.56708			ATGAGGGCAACACGCC-1	1664	3.36538			AGTCACATCCGCAACG-1	5368	3.65127			ACGGTTACACGCCAGT-1	13592	1.83932
CAAGTTGGTTCCCTTG-1	8179	0.794718			ATGAGGGCACCGCTAG-1	17044	1.13823			AGTCACATCGGAACTT-1	15888	6.01083			ACGGTTAGTGTGCCTG-1	1819	20.8356
CAAGTTGTCAACGAAA-1	845	0.473373			ATGAGGGCATGCAACT-1	2029	3.59783			AGTCATGGTTCCAAAC-1	16227	7.09312			ACGGTTAGTTAGAGTA-1	10437	1.85877
CAAGTTGTCATACGGT-1	12305	2.6412			ATGAGGGGTGACGGTA-1	2177	2.98576			AGTCTCCAGCAGAAAG-1	21885	5.22276			ACGGTTATCAAGCTTG-1	16522	1.96707
CACAAACAGGCTAGAC-1	5371	2.84863			ATGAGGGGTGAGGGTT-1	11574	0.967686			AGTCTCCCATCATGAC-1	17165	4.1538			ACGGTTATCGGACAAG-1	17756	2.02185
CACAAACCAGCCTTTC-1	2385	16.6876			ATGCGATAGCACCGTC-1	10491	2.03031			AGTCTCCGTGCCCACA-1	17312	3.39071			ACGTAACAGCAGTACG-1	2189	11.8776
CACAAACGTAATCACC-1	2347	8.22326			ATGCGATCAGACACTT-1	7197	1.056			AGTGACTAGTTGGCTT-1	19117	4.48292			ACGTAACAGGTTGACG-1	847	2.71547
CACAAACGTCAAACTC-1	3194	1.18973			ATGCGATTCGCAGGCT-1	1791	2.51256			AGTGACTCACAGACGA-1	21139	20.9423			ACGTAACAGTAGGCCA-1	1068	17.7903
CACAAACGTTCATGGT-1	6238	1.68323			ATGGGAGAGTCCAGGA-1	1272	17.3742			AGTGACTGTCTCGGGT-1	16004	8.67908			ACGTAACCAAGAGATT-1	16023	1.41047
CACAAACTCTGTCCGT-1	1392	5.67529			ATGGGAGAGTCCTCCT-1	28860	2.27651			AGTGACTGTTATGACC-1	11214	8.40913			ACGTAACCAGTAGTTC-1	7216	1.77384
CACACAACACTACAGT-1	5552	1.567			ATGTGTGAGACCTTTG-1	2781	2.94858			AGTGACTGTTGCAAGG-1	2328	3.56529			ACGTAACGTTCGTAAC-1	9860	3.37728
CACACAACAGTTAACC-1	1542	11.0246			ATGTGTGAGACTGGGT-1	18786	2.49122			AGTGATCCAGCATACT-1	8751	6.22786			ACGTAACTCCTTATCA-1	17866	2.47957
CACACAACATTTGCTT-1	7534	1.72551			ATGTGTGCAGCTTAAC-1	1127	3.01686			AGTGATCCATAGGCGA-1	20397	4.94681			ACGTAACTCGTTGTTT-1	2333	2.05744
CACACAATCAGAAATG-1	3850	1.66234			ATGTGTGCATAGGATA-1	4991	1.16209			AGTGATCGTAAGTTGA-1	12246	6.9982			ACGTACAAGTCATCCA-1	21089	3.17227
CACACCTGTCCTGCTT-1	5682	1.37276			ATGTGTGCATGCCTAA-1	1455	0.137457			AGTGATCGTACATACC-1	18328	4.86141			ACGTACACAAGAGAGA-1	12620	3.76387
CACACCTGTCTTGATG-1	1491	6.23742			ATGTGTGGTAGGCTGA-1	7226	2.14503			AGTGATCGTCGTACTA-1	6407	5.91541			ACGTACACATCCGCGA-1	605	0.330579
CACACCTGTGTAATGA-1	8299	3.69924			ATGTGTGGTCTGATCA-1	1507	4.44592			AGTGCCGAGTGCAAAT-1	11621	5.43843			ACGTACAGTACTGGGA-1	1292	39.8607
CACACCTTCATGTCTT-1	1894	6.2302			ATGTGTGTCCCGACTT-1	8352	0			AGTGCCGCAAATGGAT-1	8371	3.38072			ACGTACAGTGTCATCA-1	1045	1.72249
CACACTCAGATAGGAG-1	2826	1.7339			ATGTGTGTCCGCAAGC-1	13165	1.59514			AGTGCCGCACTTCTCG-1	16842	7.55848			ACGTACATCGACGAGA-1	4655	0.214823
CACACTCAGGGCTTCC-1	1042	11.4203			ATTACTCAGACTGTAA-1	11012	1.22594			AGTGCCGTCGCCTATC-1	5820	1.18557			ACGTACATCGCGAAGA-1	997	5.81745
CACACTCCACGCCAGT-1	5526	1.30293			ATTACTCAGAGTACCG-1	8671	1.37239			AGTGTTGAGCCTGTGC-1	19222	3.69368			ACGTACATCTTCCGTG-1	18096	0.939434
CACACTCCAGCCACCA-1	8964	2.78893			ATTACTCAGATGAGAG-1	2710	3.24723			AGTGTTGAGCGAAACC-1	11183	4.94501			ACGTAGTAGATTCGAA-1	652	0.613497
CACACTCCAGCTGTAT-1	9541	1.37302			ATTACTCAGCCAACAG-1	6329	0.963817			AGTGTTGAGGATTCCT-1	25659	5.69001			ACGTAGTGTTCGGGTC-1	9642	3.34993
CACACTCTCCCTCAGT-1	3791	1.63545			ATTACTCCAGCATGAG-1	8286	1.55684			AGTGTTGAGGCGTTAG-1	3952	17.5607			ACGTAGTTCCTAGCGG-1	740	1.35135
CACACTCTCTCTAAGG-1	8041	1.59184			ATTACTCCAGGATTGG-1	6105	2.30958			AGTGTTGTCAAGAAAC-1	5323	14.7285			ACGTAGTTCTCCCATG-1	714	1.96078
CACAGGCAGTACTTGC-1	4738	3.5458			ATTACTCGTACCAGTT-1	9949	1.68861			AGTTAGCAGAACCCGA-1	7977	5.52839			ACGTCCTAGAACTGAT-1	1046	0.478011
CACAGGCCAAGTTAAG-1	4343	1.56574			ATTACTCTCTCTAGGA-1	7061	0.0424869			AGTTAGCAGATGAACT-1	7344	3.28159			ACGTCCTAGACATATG-1	4259	10.3311
CACAGGCCATTACGAC-1	9220	1.16052			ATTATCCAGAGGACGG-1	6010	1.99667			AGTTAGCCATCCTGTC-1	7396	4.06977			ACGTCCTAGGACGGAG-1	20698	2.54131
CACAGGCTCCCGACTT-1	18875	1.77483			ATTATCCAGGGTGTGT-1	6601	0			AGTTAGCGTAACTAAG-1	7532	7.72703			ACGTCCTCACGTTCGG-1	32284	3.41965
CACAGGCTCGCAGGCT-1	4632	1.05786			ATTATCCCATATACCG-1	4657	0			AGTTAGCGTGGGTCAA-1	20018	2.82746			ACGTCCTGTCCCTGTT-1	19697	2.96492
CACAGTACAAGTTGTC-1	8367	1.64934			ATTATCCTCAGTTAGC-1	23025	1.18132			AGTTAGCTCAGCTTCC-1	7830	8.37803			ACGTCCTGTGGAATGC-1	14637	2.43219
CACAGTAGTCCTAGCG-1	4931	1.54127			ATTATCCTCATGTAGC-1	10200	1.94118			AGTTCCCTCATTGCTT-1	4119	0.825443			ACGTTCCAGATGAAGG-1	15429	2.65085
CACAGTAGTCTGCAAT-1	6189	1.59961			ATTATCCTCGCTAGCG-1	6305	2.26804			AGTTCGATCGGTCGGT-1	15239	7.95984			ACGTTCCCATCCGGTG-1	1247	0.160385
CACAGTATCTACGAGT-1	7233	0.635974			ATTATCCTCGGTGTTA-1	1501	15.0566			ATACCGAAGAGATTCA-1	3626	13.9823			ACGTTCCGTGGTAATA-1	70485	4.39384
CACATAGAGAGCTATA-1	3215	4.19907			ATTATCCTCTACTATC-1	4071	1.52297			ATACCGAGTCGACTGC-1	21179	6.1476			ACGTTCCTCGAAGGAC-1	16953	1.59264
CACATAGAGATACACA-1	4098	1.19571			ATTATCCTCTCACATT-1	2164	0.878004			ATACCGAGTTGCCGCA-1	12901	4.84459			ACGTTCCTCGACATCA-1	15992	1.53827
CACATAGCAGACAAGC-1	12097	2.24849			ATTCTACAGAGCTTCT-1	13327	3.1515			ATACCGATCCATTTGT-1	3631	0.468191			ACGTTCCTCGGAGTAG-1	17304	2.10934
CACATAGGTCGAAAGC-1	8169	6.8307			ATTCTACCATCGATTG-1	20610	2.30956			ATACCTTAGCATCCCG-1	15828	5.14278			ACTACGAAGCACTAGG-1	11663	1.56049
CACATAGGTGCAGGTA-1	8624	0.405844			ATTCTACGTACTTCTT-1	118875	2.06015			ATACCTTAGGACCCAA-1	21011	4.3501			ACTACGACAGGTAGTG-1	11102	3.74707
CACATAGGTGCAGTAG-1	8652	1.42164			ATTCTACGTTACTGAC-1	1405	7.33096			ATACCTTCACCAGACC-1	17793	4.66476			ACTACGATCTATGCCC-1	21193	1.83551
CACATTTAGAAGGTTT-1	9900	0.565657			ATTCTACTCGACGGAA-1	6351	2.45631			ATACCTTCAGCAGTTT-1	15136	2.8343			ACTATCTCAAGAGATT-1	5690	0.175747
CACATTTCACATCCAA-1	7499	1.57354			ATTCTACTCGCGTTTC-1	24449	4.51552			ATACCTTCATCTAACG-1	17527	8.52399			ACTATCTGTCGATTAC-1	1254	0.239234
CACATTTCATGGAATA-1	6582	1.42814			ATTGGACAGCGTCAAG-1	3221	0			ATACCTTGTATGAAAC-1	19171	1.60138			ACTATCTGTGTCCCTT-1	629	0.63593
CACATTTTCTAACCGA-1	8902	0.999775			ATTGGACAGTGTGGCA-1	6181	2.47533			ATACCTTTCGGAAACG-1	7159	3.75751			ACTATGGAGACGTCCC-1	11565	1.67748
CACCACTAGAAGGTGA-1	12924	1.4624			ATTGGACCACAAGCCC-1	4224	2.76989			ATACTTCAGCTTCTAG-1	19461	3.38112			ACTATGGAGTCATCGT-1	14824	4.70858
CACCACTAGAGACGAA-1	16427	1.82626			ATTGGACCATGCCACG-1	1801	6.99611			ATACTTCTCTTCTAAC-1	5600	3.23214			ACTATGGCAAATGAGT-1	22972	4.01358
CACCACTAGCAACGGT-1	7085	1.27029			ATTGGACGTAATCACC-1	5836	2.94722			ATAGACCTCCGTGGCA-1	27809	5.36517			ACTATTCAGCCGGAAT-1	1360	14.7794
CACCACTGTGGCGAAT-1	4667	1.39276			ATTGGACGTTAAGAAC-1	11833	2.03668			ATAGACCTCTAGGCAT-1	31128	8.51324			ACTATTCAGGCTCTAT-1	21504	1.95312
CACCACTTCTGTACGA-1	3324	2.2864			ATTGGACTCTAGCACA-1	889	0.674916			ATAGACCTCTGACCCT-1	31072	5.81874			ACTATTCCACTAACGT-1	28055	1.65033
CACCAGGAGATGTGTA-1	9356	2.18042			ATTGGTGAGCGAAGGG-1	5526	0.524792			ATAGAGAAGATCACCT-1	11795	5.25646			ACTATTCCATCATCCC-1	16490	1.64948
CACCAGGGTGGTCTCG-1	2065	2.0339			ATTGGTGCAAGGTTTC-1	3371	6.73391			ATAGAGATCATCTACT-1	12306	4.33122			ACTATTCGTAACGCGA-1	3774	12.2946
CACCAGGTCCAATGGT-1	3154	1.23653			ATTGGTGCAGTGAGTG-1	4180	1.38756			ATAGAGATCGCACGGT-1	7026	5.32309			ACTATTCGTCACTAGT-1	8814	13.0247
CACCAGGTCTTGGGTA-1	10609	1.40447			ATTGGTGGTAGGCATG-1	4930	2.98174			ATAGAGATCGGTCGAC-1	10852	3.75968			ACTATTCGTTCCTAGA-1	13155	2.2653
CACCTTGAGTGAACAT-1	12595	0.269948			ATTGGTGGTATCAGTC-1	19066	1.35844			ATAGGCTCAGGCGTTC-1	5077	5.08174			ACTATTCTCGGAGATG-1	10289	2.50753
CACCTTGAGTTGTAGA-1	4714	2.14255			ATTGGTGTCAACCATG-1	12081	0.132439			ATAGGCTGTCACCGCA-1	16600	18.506			ACTCCCAAGCCTGTCG-1	14389	0.736674
CACCTTGCAAAGTCAA-1	7314	2.14657			ATTGGTGTCCACGACG-1	9605	0.530973			ATAGGCTTCTACTCAT-1	10921	5.05448			ACTCCCAAGGATTTAG-1	4724	2.6884
CACCTTGGTACTCTCC-1	3742	4.40941			ATTGGTGTCTGCCAGG-1	3023	0.694674			ATATCCTAGCACTCTA-1	55123	5.55848			ACTCCCAAGGTTGCCC-1	35130	2.4452
CACCTTGGTCTCCCTA-1	6110	0.752864			ATTTCTGAGAAACGCC-1	6319	2.18389			ATATCCTGTCGCTTGG-1	15953	5.95499			ACTCCCAAGTTCCGGC-1	34426	3.1575
CACCTTGGTGTAAGTA-1	7364	1.16784			ATTTCTGAGAGCTGGT-1	1716	11.2471			ATATCCTTCTGTGCAA-1	22252	6.00395			ACTCCCACAACTCCCT-1	506	0.988142
CACTCCAAGTGTACTC-1	14010	0.999286			ATTTCTGGTCCAGTAT-1	12083	0.446909			ATCACAGAGGTCATAA-1	25506	3.36784			ACTCCCACAGGAACCA-1	24896	0.65874
CACTCCAAGTTGTAGA-1	8731	0.148895			ATTTCTGGTGCTGTAT-1	23476	1.30772			ATCACAGCAACCCTCT-1	14115	5.20723			ACTCCCAGTGCTGTCG-1	547	0.548446
CACTCCATCAGAGACG-1	10210	1.36141			ATTTCTGTCACTTCAT-1	24712	1.3192			ATCACAGGTAGTCTTG-1	14069	3.94484			ACTCCCATCGTCTCAC-1	20602	2.10659
CAGAATCAGCTAACAA-1	3847	4.34104			CAACCAATCCAGGGCT-1	14673	1.69699			ATCACAGGTGATTGGG-1	7898	4.01367			ACTCCCATCTTGAACG-1	29697	6.23295
CAGAATCCAATTGCTG-1	2330	0.214592			CAACCTCAGTGTGGCA-1	9242	2.34798			ATCACAGGTGGACCTC-1	18652	4.4392			ACTCTCGTCCAAGCCG-1	17780	2.06974
CAGAATCCATTCTCAT-1	4037	0.767897			CAACCTCCAGTCGTGC-1	15879	2.89691			ATCACGAAGAGAGCAA-1	17238	5.30224			ACTCTCGTCGAGAGAC-1	3133	16.8529
CAGAATCTCCAAGTAC-1	5637	1.0644			CAACCTCCATCCGCGA-1	1538	6.11183			ATCACGAGTATCACCA-1	22869	5.24728			ACTGATGAGATGACAT-1	9285	1.86322
CAGAATCTCGCGTAGC-1	9122	2.88314			CAACCTCGTGACCAAG-1	2437	5.17029			ATCACGATCGAACTCA-1	27077	6.44089			ACTGATGAGCAGTAAT-1	8333	3.04812
CAGAGAGAGATAGTCA-1	2502	9.59233			CAACTAGAGAACTGTA-1	7404	0.28363			ATCACTTCAATTGTGC-1	11099	4.63105			ACTGATGCACCTCAGG-1	22182	3.35407
CAGAGAGGTAGCGTGA-1	1149	16.8842			CAACTAGAGAGTACCG-1	1435	18.1185			ATCACTTTCGTTGTGA-1	4986	4.15162			ACTGATGGTATCTTCT-1	18978	2.15513
CAGAGAGGTCTAGTCA-1	14022	0.891456			CAACTAGAGTATTGGA-1	3230	0.464396			ATCATTCAGAAACCAT-1	3402	0.146972			ACTGATGGTCGAAACG-1	12345	1.64439
CAGAGAGGTGCATCTA-1	9080	2.40088			CAACTAGAGTGTTAGA-1	2533	0.35531			ATCATTCAGAGGACTC-1	14436	7.13494			ACTGATGGTTTGCAGT-1	1411	1.55918
CAGAGAGTCTCGAGTA-1	2332	17.4957			CAACTAGCAAGCTGGA-1	1176	10.034			ATCATTCCAACGAGGT-1	4503	0			ACTGATGTCCCGAAAT-1	69289	2.16773
CAGATCAAGTGGTAGC-1	6525	1.0728			CAACTAGCACCACGTG-1	2232	8.51254			ATCATTCCACCAGACC-1	8582	6.67677			ACTGATGTCCTTCTAA-1	1986	0.251762
CAGATCACAGACAGGT-1	4139	1.64291			CAACTAGCACGGCTAC-1	19169	1.64328			ATCATTCCAGGTTCGC-1	5025	4.29851			ACTGATGTCTACACTT-1	1058	0.094518
CAGATCACATCTGGTA-1	11778	2.75938			CAACTAGTCATCTGTT-1	2338	8.59709			ATCATTCGTGCACAAG-1	2441	16.018			ACTGATGTCTTACACT-1	11982	0.834585
CAGATCAGTTAAGACA-1	3344	1.67464			CAACTAGTCGCCAAAT-1	26955	1.89946			ATCATTCTCACTGTTT-1	22401	8.20053			ACTGCAAAGGTTGTTC-1	1114	0.359066
CAGATCATCGTACCGG-1	6809	2.36452			CAAGAAAAGCTAACAA-1	8729	1.74132			ATCCACCAGGCTATCT-1	17064	4.73511			ACTGCAAGTACGCTTA-1	20482	2.49976
CAGCAGCAGGGTATCG-1	4719	1.69527			CAAGAAAAGTCAAGCG-1	5469	0			ATCCATTCAATCACGT-1	23782	5.05424			ACTGCAAGTCACCTTC-1	15213	2.94485
CAGCAGCCACCAGATT-1	4371	1.1439			CAAGAAAGTTCGTGAT-1	8486	0.848456			ATCCATTCACAACGCC-1	2901	4.96381			ACTGCAAGTCCAGAAG-1	769	0.390117
CAGCAGCCACTAGTAC-1	8756	1.55322			CAAGAAAGTTCTGTTT-1	7449	0.268492			ATCCATTCAGATCATC-1	8768	0.330748			ACTGCAAGTTGGGACA-1	18405	0.793263
CAGCATAAGTATGACA-1	8384	0.811069			CAAGAAATCCGCATCT-1	6499	2.01569			ATCCATTTCGTGGGAA-1	6292	8.51875			ACTGCAATCAAGAATG-1	15801	1.84166
CAGCATACATAGGATA-1	1210	2.47934			CAAGAAATCGTTTAGG-1	11472	1.42957			ATCCATTTCTTTGCAT-1	10334	4.26747			ACTGCAATCCCTGGTT-1	17824	3.48968
CAGCATATCTTGACGA-1	9481	0.801603			CAAGATCAGGCAAAGA-1	11891	1.33715			ATCCCTGCACTGCTTC-1	16587	3.0325			ACTGTCCAGCACCGAA-1	5407	0.906233
CAGCCGAAGGGAGTAA-1	4521	3.18514			CAAGATCCAACTGCTA-1	2478	5.00404			ATCCCTGGTAACTGCT-1	1409	2.555			ACTGTCCAGTGGAAGA-1	16424	3.94545
CAGCCGAAGTTCCACA-1	15153	1.53765			CAAGATCCACAGAGGT-1	3438	5.81734			ATCCCTGTCTAAGGAA-1	7465	7.19357			ACTGTCCCAACATCGT-1	1947	5.64972
CAGCCGATCAGCGACC-1	2971	2.45709			CAAGATCGTATGCTTG-1	7707	1.69975			ATCCCTGTCTGTCGCT-1	17575	5.65007			ACTGTCCCAGCGGTTC-1	25890	2.163
CAGCGACAGGAGTACC-1	5800	1.46552			CAAGATCGTGTAACGG-1	18095	1.85134			ATCCGTCCAGCCTTCT-1	13028	4.12189			ACTGTCCCAGGTGAGT-1	11445	2.35037
CAGCGACAGTACGTAA-1	2558	8.405			CAAGATCTCTACCAGA-1	2071	8.73974			ATCCGTCTCATGCCGG-1	9395	5.46035			ACTGTCCCATCGATGT-1	14014	2.34765
CAGCGACGTGGCTCCA-1	4490	2.02673			CAAGGCCAGACTTGAA-1	64045	1.65196			ATCCGTCTCGCTCTCA-1	14071	6.91493			ACTGTCCCATGACTAC-1	533	1.50094
CAGCTAAAGAAGGCCT-1	15033	0.445686			CAAGGCCCATCGGGTC-1	5881	0.816188			ATCGATGCACCATTCC-1	7118	3.65271			ACTGTCCGTACTAAGA-1	16062	2.32225
CAGCTAAAGGTGCTTT-1	3989	1.98045			CAAGGCCGTCAAAGCG-1	7756	0.386797			ATCGATGTCGGCTGAC-1	17976	3.81064			ACTGTCCGTGGATCGA-1	4276	8.58279
CAGCTAACAATGGATA-1	8009	2.19753			CAAGGCCGTCCGAACC-1	7972	2.28299			ATCGCCTAGGGTGAAA-1	9430	1.95122			ACTGTCCTCTTCTTCC-1	2419	9.21869
CAGCTAAGTTATCACG-1	8965	5.72225			CAAGGCCTCACCAGGC-1	1945	8.38046			ATCGCCTAGTCCCAAT-1	24546	2.66439			ACTGTGACAGTAGATA-1	3615	48.2711
CAGCTGGAGAGCTGGT-1	3944	3.42292			CAAGGCCTCCTAAGTG-1	2339	4.78837			ATCGCCTGTACTCCGG-1	4471	7.47036			ACTGTGACATCATTTC-1	13538	2.47452
CAGCTGGAGGTTCCTA-1	5264	2.5266			CAAGGCCTCTATGTGG-1	4415	0.770102			ATCGGCGAGCGCCGTT-1	3906	7.11726			ACTGTGAGTTCTAAGC-1	12038	1.03007
CAGCTGGAGTATTGGA-1	14119	4.64622			CAAGTTGAGTTATCGC-1	9497	1.28462			ATCGGCGAGGTGTGAC-1	5325	5.10798			ACTTAGGAGCGTCAAG-1	5092	2.78869
CAGCTGGGTAAGTTCC-1	2681	2.38717			CAAGTTGCAATCTGCA-1	7748	2.81363			ATCGGCGGTAAGGTCG-1	17989	4.03024			ACTTAGGCAGTGCGCT-1	16108	3.17234
CAGCTGGTCAATCACG-1	4821	1.65941			CAAGTTGCACCGATAT-1	3232	4.64109			ATCGGCGTCCGCTGTT-1	7848	2.48471			ACTTAGGGTTGGGATG-1	1765	1.47309
CAGGTGCAGGATGCGT-1	5216	2.89494			CAAGTTGGTTGAGTTC-1	11340	1.71958			ATCGTAGTCGACCATA-1	15717	4.96914			ACTTAGGTCGAACGCC-1	14415	6.30593
CAGGTGCCAAAGAATC-1	3204	0.842697			CAAGTTGTCAGGTTCA-1	16945	1.56388			ATCGTCCAGATAGCAT-1	9811	4.68861			ACTTAGGTCTATACTC-1	8570	1.5986
CAGGTGCGTACTCTCC-1	14566	2.14197			CAAGTTGTCATGTCCC-1	2638	6.93707			ATCGTCCAGCGTTCCG-1	15864	5.29501			ACTTATCAGCGAAACC-1	3887	8.74711
CAGGTGCGTCAGAGGT-1	7645	1.21648			CAAGTTGTCGTCCAGG-1	14806	1.26976			ATCGTCCGTAAGATAC-1	13596	5.70756			ACTTATCCACAATCTG-1	997	0.601805
CAGGTGCGTTCGAATC-1	5352	0.653961			CAAGTTGTCTGGGCCA-1	1237	2.26354			ATCGTCCTCCTGTAGA-1	4178	10.1963			ACTTATCGTATGGTTC-1	511	0.782779
CAGGTGCTCATGCATG-1	9374	4.38447			CACAAACAGATGTGTA-1	3535	8.20368			ATCGTGAAGGTCACTT-1	46925	4.85242			ACTTCCGAGAACCGCA-1	13603	3.85944
CAGTAACAGGTGATAT-1	3639	2.44573			CACAAACAGGCGACAT-1	7268	1.56852			ATCGTGATCTGTCCCA-1	16878	6.8373			ACTTCCGAGAATACAC-1	17567	2.68116
CAGTAACCACGTCAGC-1	9660	1.63561			CACAAACAGGTGTGGT-1	10472	1.76662			ATCTCTAAGGATACAT-1	14385	5.17901			ACTTCCGAGCCGATTT-1	1273	0.785546
CAGTAACCAGCTGGCT-1	4378	1.89584			CACAAACGTGGGTCAA-1	5733	0.697715			ATCTCTACAAGTCGTT-1	17955	5.32999			ACTTCCGAGCTCAGAG-1	1114	4.0395
CAGTAACGTCGAATCT-1	2869	1.9519			CACAAACTCCACGTGG-1	2201	9.35938			ATCTCTATCTTCGGTC-1	12572	3.11804			ACTTCCGCAACAGCCC-1	10721	3.40453
CAGTAACGTGAGCGAT-1	8279	1.41321			CACAAACTCGGCATCG-1	1915	8.98172			ATCTTCACACGGCCAT-1	16567	6.9234			ACTTCCGCACGGTGTC-1	48217	3.24574
CAGTAACGTTAAAGTG-1	7210	0.693481			CACACAAAGATTACCC-1	4136	0.0725338			ATCTTCATCTGAGGCC-1	18319	4.04498			ACTTCCGCACTATCGA-1	12549	2.82891
CAGTAACTCCAAATGC-1	5861	2.30336			CACACAAAGCGAAGGG-1	10177	2.55478			ATGAAAGGTCACCGAC-1	27355	0.413087			ACTTCCGGTCCACACG-1	33963	2.00512
CAGTAACTCTGGAGCC-1	9169	1.36329			CACACAAAGGGATACC-1	2021	4.25532			ATGAAAGGTTATGACC-1	8139	3.47709			ACTTCCGGTTGGCCTG-1	1467	2.31766
CAGTCCTAGGATCGCA-1	9106	1.13112			CACACAAGTGAGTGAC-1	991	4.43996			ATGAAAGTCATATGGC-1	22279	4.33143			ACTTCCGTCACGTAGT-1	16809	0.636564
CAGTCCTCACCGATAT-1	7238	1.54739			CACACAATCCAAACAC-1	6401	1.9372			ATGAAAGTCGGCACTG-1	16197	10.1192			ACTTCCGTCTGAGAGG-1	1006	1.78926
CAGTCCTCAGCCTTGG-1	4708	2.06032			CACACAATCCTCAACC-1	12089	1.61304			ATGACCAAGCACTTTG-1	7725	3.96117			ACTTCCGTCTGCAGCG-1	12296	0.195185
CATATGGAGCACAGGT-1	10366	3.68512			CACACAATCGTTTGCC-1	12430	0.104586			ATGACCACACACGGAA-1	19430	4.78641			ACTTCCGTCTTGGTCC-1	25375	2.49458
CATATGGGTAGCGCTC-1	1677	7.15564			CACACAATCTCGTATT-1	6953	0.431468			ATGACCAGTCGTATTG-1	29393	3.50424			ACTTCGCTCCACCTCA-1	4119	0.873999
CATATGGGTATCACCA-1	12580	3.87122			CACACAATCTTCAACT-1	9146	1.44325			ATGACCATCAGGGATG-1	13372	4.6889			ACTTCGCTCTCGGTCT-1	2500	9.68
CATATGGTCAACCAAC-1	2906	1.16999			CACACCTAGACGACGT-1	19597	1.25019			ATGAGGGCACTTGGGC-1	9088	3.59815			ACTTTCAAGTAAGACT-1	10408	0.989623
CATATTCAGTGCGTGA-1	1175	10.7234			CACACCTAGGAATGGA-1	7916	1.54118			ATGAGGGCAGTTGGTT-1	2751	1.89022			ACTTTCAAGTCCTGTA-1	9888	1.60801
CATATTCCAGCGTTCG-1	5290	0.491493			CACACCTCATTCTTAC-1	4392	1.5255			ATGAGGGTCACGATCA-1	31090	4.91155			ACTTTCAGTACTTGTG-1	1567	0.829611
CATATTCCAGGATTGG-1	4706	1.65746			CACACTCAGTGCGATG-1	12883	0.2872			ATGAGTCAGAAACACT-1	13757	3.46006			ACTTTCATCAAGTCGT-1	1227	12.7139
CATATTCCATGTAGTC-1	3756	3.30138			CACACTCCAGGTGCCT-1	14481	4.49555			ATGAGTCAGAGGTGCT-1	21207	6.04046			ACTTTCATCTGCGTCT-1	15834	0.947329
CATATTCTCCGAAGAG-1	1602	7.05368			CACACTCGTTTCGCTC-1	9103	2.27398			ATGAGTCAGTCCTGCG-1	9052	5.10384			ACTTTCATCTGTTCAT-1	1014	1.28205
CATCAAGCATTCCTGC-1	4851	1.64914			CACACTCTCAGTTCGA-1	7487	1.2288			ATGAGTCTCCCAACTC-1	18397	6.06077			ACTTTCATCTTACGTT-1	736	17.2554
CATCAGAAGCAATCTC-1	4329	0.623701			CACAGGCAGCGAGAAA-1	1437	7.02853			ATGATCGCAAGCAATA-1	15900	5.66038			ACTTTGTCAGATTCGT-1	10702	3.47599
CATCAGACAGCGTCCA-1	6982	1.66142			CACAGGCAGTGGACGT-1	5256	1.67428			ATGATCGTCACGAGGA-1	23919	4.34801			ACTTTGTCAGCATACT-1	15029	2.06933
CATCAGATCTGGGCCA-1	2192	0.0456204			CACAGGCCACTAGTAC-1	29667	1.97189			ATGATCGTCCGTATGA-1	10400	4.17308			ACTTTGTGTATCTCTT-1	558	0.358423
CATCCACAGCTGCCCA-1	15530	2.24726			CACAGGCGTAAAGGAG-1	5065	0.394867			ATGATCGTCTTCCAGC-1	11957	3.86385			ACTTTGTGTCCAGCCA-1	14184	1.41004
CATCCACAGGTGTTAA-1	1941	5.40958			CACAGGCTCAAAGACA-1	2506	7.90104			ATGCATGCATGAGTAA-1	12365	12.0744			AGAAATGAGCGTGAAC-1	2738	6.28196
CATCGAAAGTACGCGA-1	12867	1.33675			CACAGTAAGGGTCTCC-1	8160	1.31127			ATGCCTCAGAGAGTTT-1	39062	5.11751			AGAAATGAGTCGCCCA-1	3656	20.9792
CATCGAACAGGAATGC-1	6280	2.37261			CACATAGAGAGTTGGC-1	8562	2.34758			ATGCCTCAGCGTATGG-1	4787	1.71297			AGAAATGCATCCCACT-1	23333	1.77431
CATCGAACATGTAGTC-1	17756	1.56567			CACATAGAGATCTGAA-1	8712	3.00735			ATGCCTCAGGGACCAT-1	14943	4.12902			AGAAATGCATGTACGT-1	21249	2.15069
CATCGAAGTTACCAGT-1	4230	3.14421			CACATAGCAATGGTCT-1	8812	0.624149			ATGCCTCGTTCTCGCT-1	3804	6.01998			AGAAATGGTCGGCTAC-1	9447	3.14386
CATCGAATCATTATCC-1	4350	1.10345			CACATAGGTCGGGTCT-1	4172	0.0239693			ATGCCTCTCCTAGCTC-1	2685	14.4879			AGAAATGGTTGTTGAC-1	28230	2.79844
CATCGGGCAAACCTAC-1	5059	1.04764			CACATAGGTTCGTCTC-1	6398	0.781494			ATGCGATAGATGGCGT-1	26027	5.33292			AGAACAAAGGTAGCCA-1	13790	0.964467
CATCGGGCATTCCTCG-1	6416	3.44451			CACATAGTCACCGGGT-1	4152	3.03468			ATGGAGGAGGGAGTGG-1	16042	5.74741			AGAACAACAAGAGTGC-1	1468	0.13624
CATCGGGGTCAATGTC-1	4338	3.41171			CACATAGTCTGCGTAA-1	5554	1.71048			ATGGAGGCACCACTGG-1	25418	6.03903			AGAACAACAGCAGAAC-1	12547	1.15565
CATCGGGGTTATCGGT-1	3169	1.42001			CACATTTAGTACGCGA-1	2167	6.18366			ATGGAGGGTCACGACC-1	33175	6.9691			AGAACAAGTGGCAGAT-1	16285	2.47467
CATCGGGGTTCAGACT-1	2547	1.53121			CACATTTCAGCTGTTA-1	1131	11.1406			ATGGATCAGAGCCATG-1	10785	3.67177			AGAACCTCAGCAAGAC-1	16159	1.63995
CATGACAAGTTGCAGG-1	1816	1.92731			CACATTTCATTAGCCA-1	21233	1.01728			ATGGATCCAAACACCT-1	26413	3.35441			AGAACCTCAGCTGAGA-1	18789	2.33647
CATGACACAAGAAAGG-1	11383	1.47589			CACATTTGTAATAGCA-1	17110	1.29749			ATGGATCTCGACGATT-1	5945	0.0504626			AGAACCTGTATTGACC-1	4567	14.4953
CATGACACAGTAAGAT-1	6963	1.45052			CACATTTGTGTATGGG-1	1024	6.73828			ATGGGAGAGAGCCCAA-1	17042	12.9856			AGAACCTTCATCGCTC-1	25217	3.12091
CATGACAGTCATACTG-1	9405	2.48804			CACATTTGTGTGGTTT-1	9151	0.852366			ATGGGAGCAAACAGGC-1	14392	5.25292			AGAACCTTCTCGCTTG-1	14383	0.396301
CATGACATCTCCGGTT-1	4119	1.40811			CACATTTTCTATCCCG-1	10920	0.540293			ATGGGAGGTATGGAGC-1	4606	4.29874			AGAAGCGAGCCAACCC-1	533	0.750469
CATGCCTAGTCAAGCG-1	2008	5.22908			CACCACTAGCAGACTG-1	36763	1.62664			ATGGGAGGTGCCTTCT-1	30999	5.31307			AGAAGCGCAAGGGTCA-1	1003	0.498504
CATGCCTCAGTAAGAT-1	2978	1.04097			CACCACTAGTACCGGA-1	6197	1.50073			ATGGGAGGTGCTTATG-1	17904	5.63003			AGAAGCGCATCCGGCA-1	18527	0.987748
CATGCCTCATTACGAC-1	4091	2.2244			CACCACTTCGGCTTGG-1	18260	0.887185			ATGGGAGGTTGTGCCG-1	20879	5.44566			AGAAGCGGTACCTGTA-1	9749	1.29244
CATGCCTGTTCGGGCT-1	4051	13.6016			CACCAGGAGAGTAATC-1	979	7.35444			ATGGGAGTCTAACGCA-1	10091	5.62878			AGAAGCGGTTGACTAC-1	34164	3.97202
CATGCCTTCCCGACTT-1	19704	3.3851			CACCAGGAGCCGGTAA-1	1880	11.1702			ATGGTTGCAACCTATG-1	12587	2.83626			AGAAGCGTCAGCAGAG-1	23941	4.44426
CATGCCTTCGCTGATA-1	2599	1.57753			CACCAGGAGGCGTACA-1	1239	1.77563			ATGGTTGGTGGGATTG-1	37155	7.69479			AGAAGCGTCCTAGCCT-1	43043	2.66942
CATGGCGAGCGATCCC-1	5476	3.43316			CACCAGGAGTAAGTAC-1	8455	0.0236546			ATGGTTGGTTAGCTAC-1	13545	2.70949			AGAAGTAAGCGTATGG-1	1974	11.3982
CATGGCGAGGCATGTG-1	6866	1.1506			CACCAGGCAATCCGAT-1	33344	2.4952			ATGGTTGTCGGCATCG-1	2351	6.50787			AGAAGTAAGGAAAGGT-1	31175	2.85806
CATGGCGAGGTCATCT-1	12300	1.47967			CACCAGGCAGACAAAT-1	2182	2.52062			ATGTCCCTCTATGCCC-1	17608	3.94139			AGAAGTACATAGACTC-1	15006	5.56444
CATGGCGAGTCCATAC-1	1417	7.83345			CACCAGGCAGACAGGT-1	2817	9.65566			ATGTCTTCAAGGCTTT-1	22764	3.76472			AGAAGTAGTGGTTTGT-1	12101	3.38815
CATGGCGGTGTGGCTC-1	3368	1.57363			CACCAGGCAGGATCGA-1	7720	0.297927			ATGTCTTTCACCGGTG-1	30922	5.6788			AGAAGTAGTTCTCGCT-1	16320	2.2549
CATGGCGTCAGCTGGC-1	12313	1.79485			CACCAGGCATGCCCGA-1	8850	2.0339			ATTACCTCAAGTTCGT-1	22231	3.46813			AGACAAACATGCAGGA-1	1602	27.7154
CATGGCGTCGCTTAGA-1	1674	1.97133			CACCAGGGTGCAACGA-1	17445	3.85784			ATTACCTCAGACTCTA-1	20147	4.17928			AGACAAAGTCATAAAG-1	708	0.423729
CATGGCGTCGGACAAG-1	961	18.6264			CACCTTGAGAGCCCAA-1	9393	0.968807			ATTACTCAGGCATCGA-1	7708	3.65854			AGACAAAGTTCTCCCA-1	12928	3.73608
CATTATCAGACCTTTG-1	20011	2.46864			CACCTTGCACTTCTGC-1	18709	0.459672			ATTACTCTCACTGGGC-1	16732	0.256993			AGACAAATCCCTTCCC-1	18666	2.08936
CATTATCCAGTCACTA-1	6772	1.93444			CACCTTGCATCCTAGA-1	13774	1.54639			ATTATCCAGTCAGGGT-1	11928	3.6385			AGACAAATCTAGTACG-1	10227	8.35044
CATTATCGTACCGGCT-1	8619	1.76355			CACCTTGTCCCTTGTG-1	1725	0.985507			ATTATCCCAGTAACGG-1	31130	5.85609			AGACAAATCTGAATCG-1	25242	1.52127
CATTATCTCAACACCA-1	3321	12.0446			CACTCCACATTAGGCT-1	2195	8.33713			ATTATCCTCCGATGTA-1	11839	8.39598			AGACACTAGGAAGAAC-1	18036	1.21978
CATTATCTCTCATTCA-1	5640	2.3227			CACTCCAGTGTGTGCC-1	7049	1.9861			ATTCACTTCGAACGCC-1	17658	6.35406			AGACACTCATAACCCA-1	9981	0.120228
CATTATCTCTTCCTTC-1	20576	1.71559			CACTCCATCGCCTGTT-1	8202	1.63375			ATTCACTTCGTCCTCA-1	20456	3.62241			AGACACTGTTCAGTAC-1	1777	0.675295
CATTCGCAGCGTTTAC-1	4152	3.25145			CAGAATCAGCAGGCTA-1	5182	0.463142			ATTCAGGAGATCGCTT-1	17675	6.87977			AGACACTTCTACACTT-1	791	0.758534
CATTCGCAGGCTAGAC-1	5923	2.1273			CAGAATCAGTGCGTGA-1	2426	3.58615			ATTCAGGAGTAAACTG-1	8860	6.08352			AGACAGGAGCACGTCC-1	11413	0.245334
CATTCGCCACTTCGAA-1	7219	1.05278			CAGAATCCATCTATGG-1	20298	1.13312			ATTCAGGCAGCTACAT-1	11284	3.99681			AGACAGGAGTCTAGAA-1	2215	1.03837
CATTCGCCAGACTCGC-1	10278	2.41292			CAGAATCGTACAGTGG-1	4574	0.612156			ATTCAGGGTACAACGG-1	19257	6.33536			AGACAGGCAACTTGCA-1	12040	1.90199
CATTCGCGTCCCTTGT-1	13065	2.05894			CAGAATCGTAGCTTGT-1	9557	8.04646			ATTCAGGGTCTGATAC-1	20735	5.83072			AGACAGGCAAGTATAG-1	3416	11.7389
CCAATCCAGGAGTAGA-1	13491	1.94204			CAGAATCGTCGTGGCT-1	6129	0.734214			ATTCATCAGTCATCCA-1	4949	1.91958			AGACAGGCACCGTGGT-1	3261	11.2542
CCAATCCAGGTAGCTG-1	18711	1.5392			CAGAATCGTTTGTGTG-1	7573	1.47894			ATTCATCTCCCAAGCG-1	5096	5.47488			AGACAGGGTGAGCAGT-1	18554	3.30387
CCAATCCAGGTGATTA-1	3799	3.84312			CAGAATCTCACTTACT-1	11796	1.40726			ATTCATCTCGTGACTA-1	19401	6.27287			AGACAGGTCACCGCTT-1	17808	2.59434
CCAATCCCACTACAGT-1	12044	2.90601			CAGAATCTCTACTCAT-1	5718	0.227352			ATTCCATCACCGTGGT-1	21968	4.18791			AGACAGGTCGGCACTG-1	962	1.55925
CCAATCCTCAACGCTA-1	19342	2.2128			CAGAGAGCAGACAAAT-1	5591	1.03738			ATTCCATGTCTGGTTA-1	10088	4.04441			AGACCATCAAGTTTGC-1	1546	1.81113
CCAATCCTCAATACCG-1	4689	1.74877			CAGAGAGGTACCATCA-1	4366	1.64911			ATTCCATGTGCGGCTT-1	16663	5.99532			AGACCATCAATCGTCA-1	11552	3.42798
CCACCTAAGCACGCCT-1	6290	2.01908			CAGATCAAGAATGTGT-1	8394	0.345485			ATTCCATTCATCCTGC-1	16198	6.63045			AGACCATCAGCTACAT-1	13630	2.25972
CCACCTAGTAGCGCAA-1	9877	0.769464			CAGATCACAATGGAGC-1	4260	1.47887			ATTCCCGAGACATAAC-1	10403	4.85437			AGACCATGTGCAACAG-1	20873	1.3127
CCACCTAGTAGCGTCC-1	7873	3.04839			CAGATCACACCAGCAC-1	11038	0.960319			ATTCCCGAGAGTAACT-1	8065	6.03844			AGACCATGTGCGGTAA-1	10300	3.65049
CCACCTAGTTGGTTTG-1	9749	1.2309			CAGATCAGTACCTACA-1	4574	0.874508			ATTCCCGAGCGTGAAC-1	27972	3.7609			AGACCATGTGTGTGTT-1	1319	28.0516
CCACCTATCTCTAAGG-1	7687	1.10576			CAGATCATCGAGAGCA-1	3907	1.10059			ATTCCTACAACCACAT-1	16294	8.78237			AGACCATGTGTTCCAA-1	65326	0.987356
CCACGGAAGGCTCAGA-1	5874	4.32414			CAGCAGCAGACAATAC-1	11851	2.51456			ATTCCTACAGGCACAA-1	6801	4.19056			AGACCATTCCCTCATG-1	716	6.56425
CCACGGAGTACCAGTT-1	6753	1.46602			CAGCAGCAGAGTGAGA-1	14766	0.203169			ATTCCTACAGGTTCCG-1	6889	5.2983			AGACCATTCCTTCTAA-1	13467	2.15341
CCACGGATCATTTGGG-1	7754	1.85711			CAGCAGCAGTTCGCGC-1	11031	0.770556			ATTCCTAGTGTCTCCT-1	21418	4.90709			AGACCATTCTGGGCGT-1	18613	2.01472
CCACGGATCCAGGGCT-1	2732	3.73353			CAGCAGCCATCGACGC-1	2720	7.05882			ATTCCTATCATGCCGG-1	5386	4.60453			AGACCCGCACTATCCC-1	16169	2.09042
CCACGGATCCCTAATT-1	1704	4.87089			CAGCAGCGTAGAGGAA-1	1518	2.04216			ATTCGTTCAACTGGTT-1	10084	3.7386			AGACCCGGTTCTCACC-1	3350	2.1194
CCACGGATCCGAAGAG-1	10253	1.33619			CAGCAGCTCCAATGGT-1	1597	3.00564			ATTCGTTTCTTTGATC-1	6180	2.78317			AGACCCGTCGCTAAAC-1	17990	3.51862
CCACTACGTAAACACA-1	9627	1.52696			CAGCATACAAATACAG-1	10277	3.23051			ATTCTACCAATGGGTG-1	3842	51.822			AGACTCAAGCATCGAG-1	28664	2.40371
CCACTACGTAGGCATG-1	3225	0.775194			CAGCATAGTCAGAATA-1	4161	2.04278			ATTCTACTCAAACCTG-1	3031	2.70538			AGACTCAAGTTAACGA-1	23960	4.56177
CCACTACGTCTCCACT-1	5482	1.4046			CAGCATATCATGTCCC-1	8355	1.35248			ATTCTTGGTCTCTCAC-1	13973	4.82359			AGACTCACAAGTTCCA-1	9827	2.75771
CCACTACGTTGATTGC-1	3078	1.33203			CAGCATATCGAACTGT-1	4156	3.39269			ATTCTTGTCTCGAACA-1	7687	7.14193			AGACTCACAGATTTCG-1	849	0.588928
CCACTACTCAAGGTAA-1	3626	0.744622			CAGCCGACACATGGGA-1	1190	0.336134			ATTGGGTAGTCAATCC-1	4076	19.5289			AGACTCAGTAACACCT-1	1643	3.77358
CCACTACTCTCGGACG-1	16515	3.33031			CAGCCGAGTCTCATCC-1	1997	8.81322			ATTGGGTTCCAGTGTA-1	19499	4.78999			AGACTCAGTCTGATAC-1	10004	2.2391
CCAGCGAAGGATCGCA-1	3919	1.12274			CAGCCGATCCCATTTA-1	6593	0.788715			ATTGTTCAGAAGCGGG-1	7516	8.11602			AGACTCAGTGATACTC-1	531	0.94162
CCAGCGAAGGGTATCG-1	1201	3.83014			CAGCGACGTCGCGAAA-1	1820	1.53846			ATTGTTCCAATAGTCC-1	16959	6.73389			AGACTCATCATCTCTA-1	8392	3.32459
CCAGCGAAGGTCGGAT-1	6219	2.44412			CAGCGACTCACATGCA-1	12005	1.58267			ATTGTTCCACTGTGAT-1	4048	1.3587			AGACTCATCGTCCTTG-1	9861	2.0789
CCAGCGAAGGTGCTTT-1	2094	10.0287			CAGCGACTCTTGCATT-1	7883	1.2305			ATTGTTCGTTTCAGAC-1	14056	7.40609			AGAGAATAGCAGTAAT-1	18436	2.38121
CCAGCGAAGTACCGGA-1	5098	0.823852			CAGCTAAAGGGAACGG-1	8644	1.15687			ATTTACCAGCGACTTT-1	16867	3.29638			AGAGAATAGGCAGTCA-1	8457	2.38855
CCAGCGAAGTTTGCGT-1	10406	1.45109			CAGCTAACAAACTGCT-1	8752	2.27377			ATTTACCAGGTTGGAC-1	14241	4.97858			AGAGAATCAGATACTC-1	20818	3.33365
CCAGCGACAATGACCT-1	4867	1.82864			CAGCTAACAAGGACTG-1	1188	9.93266			ATTTACCGTGGACCTC-1	4881	7.74431			AGAGAATCATTCACAG-1	766	0.652742
CCAGCGAGTCTGGAGA-1	2038	4.36703			CAGCTAACAGTCCTTC-1	3074	0.845804			ATTTACCTCCTACGAA-1	6504	2.58303			AGAGAATGTTTCTTAC-1	14985	1.3013
CCATGTCAGCCACGCT-1	8898	1.44976			CAGCTAACATTCTCAT-1	8531	1.39491			ATTTACCTCCTTCACG-1	12766	4.06549			AGAGAATTCATGCCCT-1	10367	1.38902
CCATGTCCATCTCCCA-1	1175	4.42553			CAGCTAAGTAGCTAAA-1	1140	14.2982			ATTTCACAGGATAATC-1	11023	4.93514			AGAGAGCAGATGCAGC-1	8978	4.52217
CCATGTCCATGCATGT-1	9221	1.52912			CAGCTAATCTAGCACA-1	14663	0.961604			ATTTCACCATCCGGTG-1	10957	4.30775			AGAGAGCAGCGCAATG-1	16438	3.07823
CCATGTCCATGGAATA-1	8472	1.27479			CAGCTAATCTTAACCT-1	12395	1.80718			ATTTCACGTCAGTCGC-1	11131	2.36277			AGAGAGCAGTACCATC-1	19399	2.55683
CCATGTCGTCTTCAAG-1	1691	4.55352			CAGCTGGAGAGGGCTT-1	3015	1.72471			ATTTCACTCAGCGGAA-1	25384	5.92893			AGAGAGCAGTGGCCTC-1	4763	0.482889
CCATGTCGTTGATTCG-1	3020	1.65563			CAGCTGGCATTAGCCA-1	3002	0.5996			ATTTCTGAGACAGTCG-1	12897	3.86912			AGAGAGCCAATTGGTC-1	2185	17.9863
CCATGTCTCCACTGGG-1	2060	18.2524			CAGCTGGGTCCGAATT-1	20156	1.3594			ATTTCTGAGCAAGTCG-1	17750	5.12676			AGAGAGCCAGAAGCGT-1	9762	4.34337
CCATGTCTCCTAGAAC-1	9114	1.97498			CAGCTGGGTTCGCGAC-1	4836	1.94376			ATTTCTGCACGCGTCA-1	20406	6.6206			AGAGAGCGTATAGGGC-1	11288	3.83593
CCATGTCTCTCGATGA-1	12644	2.32521			CAGCTGGTCACATGCA-1	5158	1.47344			ATTTCTGCAGCCTATA-1	7866	4.27155			AGAGAGCGTATCTTCT-1	11497	1.95703
CCATTCGTCCGTAGGC-1	13326	3.65451			CAGCTGGTCCGCTGTT-1	28824	0.98529			ATTTCTGGTAATTGGA-1	5334	4.8369			AGAGAGCTCTAACACG-1	22738	3.24127
CCCAATCGTGATGATA-1	4399	1.20482			CAGGTGCAGACTACAA-1	15462	0.743759			ATTTCTGTCTGTGTGA-1	15766	4.94736			AGAGCAGAGCATCAGG-1	8843	2.99672
CCCAATCTCATACGGT-1	14428	1.63571			CAGGTGCAGTGAACGC-1	2375	1.55789			CAAAGAAAGAGCATCG-1	12023	7.34426			AGAGCAGAGGGAGGTG-1	11446	3.16268
CCCAGTTAGACCGGAT-1	8694	2.80653			CAGGTGCGTAATCACC-1	2173	4.09572			CAACAACTCCGTGCGA-1	2553	6.46298			AGAGCAGGTAGCACGA-1	20552	2.10685
CCCAGTTAGCGCCTCA-1	7012	2.70964			CAGGTGCGTCACCTAA-1	11582	2.08945			CAACCAAAGGCTCAAG-1	24741	6.67313			AGAGCAGGTCTACAAC-1	6750	5.7037
CCCAGTTAGGATCGCA-1	18246	1.22767			CAGGTGCTCATGTCTT-1	2458	0.772986			CAACCAAGTCCGGTCA-1	24382	5.6189			AGAGCAGTCATGCAGT-1	10215	2.46696
CCCAGTTAGTTTGCGT-1	5215	3.62416			CAGGTGCTCCACGACG-1	13411	2.59488			CAACCAATCCGTATGA-1	17466	5.11279			AGAGCAGTCTTGGGCG-1	13985	2.0665
CCCAGTTCAACTGCGC-1	1051	8.37298			CAGGTGCTCTGAGGGA-1	7224	1.10742			CAACCTCAGACGAGCT-1	19512	6.33456			AGAGCCCAGCGCTTCG-1	10861	3.02919
CCCAGTTGTGCACCAC-1	14245	1.46718			CAGTAACAGTTTCCTT-1	16527	1.43402			CAACCTCAGTATGAGT-1	22422	4.25475			AGAGCCCAGGACAACC-1	6977	1.21829
CCCAGTTTCGCCCTTA-1	6540	0.840979			CAGTAACGTAATAGCA-1	11147	0.941957			CAACCTCCACGGGCTT-1	13975	5.09481			AGAGCCCCAATCTCTT-1	13836	3.37525
CCCATACCAGTGAGTG-1	5616	1.33547			CAGTAACTCAACACGT-1	9870	1.29686			CAACGATCACCGTGAC-1	5054	10.2097			AGAGCCCCACACGCCA-1	16720	1.14234
CCCATACTCAGCGACC-1	3269	4.00734			CAGTAACTCACGCATA-1	13107	0.976577			CAACGATGTATGCGGA-1	10408	4.45811			AGAGCCCCAGGCGATA-1	2229	12.3374
CCCATACTCAGCGATT-1	2535	1.53846			CAGTAACTCCAGGGCT-1	1282	13.1045			CAACGATTCCTTCTGG-1	33574	3.32996			AGAGCCCGTCATAAAG-1	18233	0.800746
CCCTCCTCATTGTGCA-1	3859	0.984711			CAGTAACTCTGGGCCA-1	1574	13.5959			CAACGATTCGACACTA-1	18365	4.00762			AGAGCCCGTGAAGCGT-1	17665	3.30597
CCCTCCTGTATAATGG-1	7855	1.09484			CAGTCCTAGGTGCTAG-1	9300	0.129032			CAACGGCGTCTTTCAT-1	2977	3.25831			AGATAGAAGAAGCGCT-1	7278	2.58313
CCCTCCTTCAACGAAA-1	1217	0			CAGTCCTCACGTGAGA-1	8264	0.810745			CAAGACTTCTGTCAGA-1	20047	6.39497			AGATAGACAACTGAAA-1	5642	5.93761
CCCTCCTTCACCTCGT-1	10061	2.07733			CAGTCCTGTCGCTTCT-1	4547	6.59776			CAAGAGGAGTACGTCT-1	16585	5.86675			AGATAGACACAACCGC-1	1658	0.603136
CCCTCCTTCCCTTGTG-1	13636	1.59871			CAGTCCTGTTATGTGC-1	5422	1.91811			CAAGAGGGTAACAGTA-1	4430	10.4063			AGATAGACACACGGAA-1	1667	18.7163
CCCTCCTTCCGCAGTG-1	11271	1.16227			CAGTCCTGTTCTGTTT-1	11289	0.115156			CAAGCTAAGGGTTGCA-1	27123	4.42429			AGATAGACAGAGTGTG-1	14403	1.99264
CCGGGATAGAACTGTA-1	8178	3.31377			CAGTCCTTCGTGTAGT-1	1050	0.857143			CAAGCTATCAGGAACG-1	2747	3.38551			AGATAGAGTTAGGCCC-1	645	2.48062
CCGGGATAGCTGGAAC-1	3649	1.45245			CATATGGAGGAGTCTG-1	8593	1.76888			CAAGGGACACTATGTG-1	15558	4.4543			AGATAGATCAGTGTCA-1	8806	9.58437
CCGGGATCACGGATAG-1	4465	2.21725			CATATGGAGTACGACG-1	4634	5.15753			CAAGGGATCGGTTGTA-1	1709	19.4851			AGATAGATCCTAGAGT-1	9724	0.647882
CCGGGATCAGGGTTAG-1	1361	15.2094			CATATGGCACTAGTAC-1	9709	1.20507			CAAGGGATCTTTCTAG-1	38127	4.28568			AGATCCAAGAGCTTTC-1	30236	2.14976
CCGGGATCATGCAACT-1	8800	1.47727			CATATGGCAGGCGATA-1	1726	5.96756			CAATACGAGGATAATC-1	21840	5.04121			AGATCCACAAGAAACT-1	18997	1.57393
CCGGGATGTTTGTGTG-1	19254	1.79703			CATATGGCATATACCG-1	6753	0.310973			CAATACGCAGAACTTC-1	23099	6.03056			AGATCCACACGAGGAT-1	32653	4.13438
CCGGGATTCACAATGC-1	3971	1.30949			CATATGGGTCAAAGAT-1	4803	0.353945			CAATACGCATCGCTCT-1	2917	6.20501			AGATCCACATATAGCC-1	7756	1.59876
CCGGTAGCACTGTCGG-1	3368	6.79929			CATATGGTCAGCTCGG-1	1213	17.7246			CAATACGTCAAGAGTA-1	4326	5.33981			AGATCCAGTCCCACGA-1	860	1.39535
CCGGTAGGTAATCGTC-1	7276	1.67675			CATATTCAGATCCGAG-1	12385	1.64715			CAATCGAAGACTCGAG-1	35327	5.89068			AGATCCAGTGCCCAGT-1	20548	3.15846
CCGGTAGTCTCGATGA-1	5507	1.81587			CATATTCAGATTACCC-1	2719	8.56933			CAATCGACAACGACAG-1	12773	3.92234			AGATCCAGTGGCCACT-1	30872	5.40295
CCGTACTAGCCATCGC-1	4309	2.62242			CATATTCAGCTGCGAA-1	15025	1.63062			CAATCGACACCACTGG-1	14286	5.49489			AGATCGTAGCAACAGC-1	12661	1.3901
CCGTACTAGGGTTTCT-1	8761	2.60244			CATATTCAGGGCACTA-1	17084	2.45259			CAATCGACATGAAGCG-1	14463	5.80101			AGATCGTAGTTTGCTG-1	15607	2.42199
CCGTACTGTAAATACG-1	17104	1.12254			CATATTCAGTACACCT-1	3287	0.456343			CAATCGAGTAGCTAAA-1	12322	5.267			AGATCGTCACAGCCAC-1	27733	2.06974
CCGTACTGTGTGACCC-1	3081	3.21324			CATATTCCAAGCCTAT-1	13395	0.298619			CAATGACCAGAAATCA-1	18627	5.50276			AGATCGTGTACCCGAC-1	1037	0.771456
CCGTGGACAGTGGGAT-1	8435	2.00356			CATATTCCAGCTGTAT-1	8243	2.69319			CAATTTCCAACCGTGC-1	13200	7.2803			AGATCGTGTATGGTAA-1	12803	1.89799
CCGTGGAGTAGGGTAC-1	4786	1.71333			CATATTCGTACCGTAT-1	5019	2.03228			CAATTTCCACGACAAG-1	9499	7.7166			AGATCGTGTGTTCGTA-1	10310	0.969932
CCGTGGAGTTCTGGTA-1	8841	7.5444			CATATTCGTCATACTG-1	13701	1.34297			CAATTTCGTGATCGTT-1	21201	7.16476			AGATCGTTCATGCAGT-1	23625	1.87937
CCGTTCAAGCTCCCAG-1	1773	5.01974			CATATTCGTTACGGAG-1	7146	0.811643			CACAACAAGAAATTCG-1	14116	4.78889			AGATCGTTCTAGGCCG-1	1259	0.317712
CCGTTCACATCACGTA-1	4370	0.549199			CATATTCTCCGTACAA-1	3016	0.364721			CACAACAAGCAACTTC-1	15465	7.02231			AGATGAAAGGATACGC-1	12390	2.66344
CCGTTCAGTATGCTTG-1	13654	1.63322			CATCAAGAGATATGGT-1	3883	2.49807			CACAACAAGGTGAGCT-1	15328	4.38413			AGATGAAAGTCCGCCA-1	22349	3.01579
CCGTTCAGTCATGCAT-1	5143	0.583317			CATCAAGAGATCGGGT-1	1379	1.37781			CACAACAAGTAAGACT-1	7093	4.07444			AGATGAAAGTCGAGGT-1	8558	3.30685
CCGTTCATCCGTTGTC-1	4901	1.28545			CATCAAGAGTCCAGGA-1	7908	1.74507			CACAACACAACGGGTA-1	2331	10.1673			AGATGAACACTTGAAC-1	11310	2.22812
CCTAAAGAGCGTCAAG-1	4011	2.19397			CATCAAGCACGTCAGC-1	1067	13.7769			CACACAACACTACTTT-1	12004	3.27391			AGATGAACATGGAATA-1	811	6.41184
CCTAAAGCAGACGTAG-1	9706	2.05028			CATCAAGGTACTTAGC-1	14219	2.08172			CACACAACATAACTCG-1	30103	6.29173			AGATGAAGTCGTACTA-1	5412	1.7184
CCTAAAGCATTAGGCT-1	7406	3.40265			CATCAAGGTAGCCTAT-1	3279	1.82983			CACACAAGTAACAGTA-1	6740	5.43027			AGATGAAGTGGCGTAA-1	16010	3.21674
CCTAAAGGTTGTTTGG-1	8213	0.66967			CATCAGAAGGCTCATT-1	1556	14.0746			CACAGATCAGTCGGTC-1	12959	5.08527			AGATGAATCTAAGCGT-1	8262	3.7037
CCTACACAGTCAATAG-1	15747	3.57528			CATCAGACACGAAAGC-1	23343	1.11382			CACAGATGTCCGGCAT-1	1486	40.5787			AGATGAATCTGAACGT-1	6682	1.22718
CCTACACCATGCTGGC-1	6669	2.48913			CATCAGACAGTCGATT-1	1826	9.96714			CACAGGCAGTGATAAC-1	9302	7.57902			AGATGAATCTTTGCTA-1	15116	0.0793861
CCTACACGTTACGGAG-1	9422	1.34791			CATCAGATCAGCGATT-1	912	2.08333			CACATGACAGAAGTTA-1	18583	4.90233			AGATGCTAGGTCCGAA-1	1749	2.51572
CCTACCAAGAGCTTCT-1	4963	1.43059			CATCCACGTGCCTGGT-1	1146	8.02792			CACCAAATCACAGTGT-1	3732	17.6313			AGATGCTTCCTGGGAC-1	13944	1.33391
CCTACCAAGCTAGGCA-1	3464	2.65589			CATCGAACATGTCCTC-1	8089	1.92854			CACCAAATCGCTATTT-1	15872	5.38684			AGATGCTTCTGCCCTA-1	1225	2.53061
CCTACCAAGGCATTGG-1	4435	2.93123			CATCGAAGTTGTGGCC-1	2434	3.98521			CACCGTTAGGAGTATT-1	22252	3.41093			AGCATCAAGCCACTCG-1	27377	3.93396
CCTACCACATCCAACA-1	18744	6.40738			CATCGAATCGGTTCGG-1	4470	1.2528			CACCGTTCAGTTACCA-1	6430	1.50855			AGCATCAAGTGTAGAT-1	2825	9.52212
CCTACCAGTCAAAGCG-1	8609	4.6463			CATCGAATCTCTGCTG-1	1380	9.13043			CACGAATCATGGGAAC-1	11035	9.13457			AGCATCACAGAAATCA-1	11848	3.80655
CCTACCAGTGGACGAT-1	2713	2.54331			CATCGGGAGCTAGTGG-1	5147	4.83777			CACGAATTCCACGTAA-1	9339	3.66206			AGCATCACATCGTTCC-1	1103	24.66
CCTACCAGTTGTCGCG-1	9103	3.19675			CATCGGGAGGCAATTA-1	3320	0.542169			CACGGGTCAGCAGTTT-1	6636	4.11392			AGCATCAGTAGCTTTG-1	10352	2.64683
CCTACCATCCTTGACC-1	10684	1.33845			CATCGGGAGGCCCGTT-1	8675	1.08357			CACGGGTTCGCGCTGA-1	16579	5.41649			AGCATCAGTTTCGATG-1	29925	1.87469
CCTACCATCTCGAGTA-1	6526	2.31382			CATCGGGCAAGTTCTG-1	1510	9.86755			CACGTGGCACACGGAA-1	7571	5.83807			AGCATCATCATGGGAG-1	7850	4.78981
CCTAGCTAGTCAATAG-1	10930	2.16834			CATCGGGCAGGACCCT-1	1271	2.36035			CACGTTCCAGCATCTA-1	16238	3.35017			AGCATCATCCAGCAAT-1	7203	4.60919
CCTAGCTTCGGCGCTA-1	9167	1.73448			CATGACACAATGAAAC-1	5414	0			CACGTTCCAGCTACCG-1	13940	3.53659			AGCATCATCTCCCATG-1	679	1.7673
CCTAGCTTCGTAGGTT-1	3662	0.464227			CATGACACATTGGCGC-1	10929	1.89404			CACGTTCCAGGCTCTG-1	8751	4.09096			AGCCAATCAAACGTGG-1	35280	2.22506
CCTATTAAGCGTGAGT-1	6285	1.35243			CATGACATCTTTCCTC-1	18838	0.83873			CACGTTCCATCAACCA-1	1534	0.065189			AGCCAATCACCAAATC-1	22190	2.06399
CCTATTACACACGCTG-1	3718	1.64067			CATGCCTCACACTGCG-1	8731	1.62639			CACGTTCTCCATACAG-1	13655	3.77151			AGCCAATCAGCACACC-1	3581	12.9852
CCTATTACAGCCACCA-1	9360	3.92094			CATGCCTCATAGACTC-1	17393	1.85707			CACTAAGAGCGGTAAC-1	14246	9.70097			AGCCAATCAGCGATTT-1	12900	1.51163
CCTATTACAGGGCATA-1	5595	1.28686			CATGCCTGTCGCATCG-1	16786	1.05445			CACTAAGAGTGGTTGG-1	10858	5.49825			AGCCAATGTGATCATC-1	13852	2.19463
CCTATTAGTATAGGGC-1	6316	2.08993			CATGGCGAGATACACA-1	2354	8.58114			CACTAAGCAAACAGGC-1	4330	2.35566			AGCCAATGTTAGGCCC-1	7490	1.37517
CCTCAGTAGACAAAGG-1	3099	0.871249			CATGGCGAGGCTAGAC-1	3741	2.40577			CACTAAGTCGGTCACG-1	5069	8.12784			AGCCAATTCCAAGCAT-1	3961	7.44761
CCTCAGTAGATCCCGC-1	3021	1.953			CATGGCGCAATGGAGC-1	2235	10.6488			CACTAAGTCTGAATCG-1	21237	6.20144			AGCCACGCAAAGGCGT-1	7410	0.0674764
CCTCAGTGTTACAGAA-1	1595	1.25392			CATGGCGGTACCGTAT-1	22071	0.756649			CACTGAAAGAGTACCG-1	26149	6.76508			AGCCACGCATGGCCAC-1	15216	2.3265
CCTCTGAAGCCTCGTG-1	6978	2.07796			CATTATCAGCCTCGTG-1	10675	1.43326			CACTGAAAGCTCAGAG-1	13124	3.38311			AGCCACGGTCTACATG-1	10527	2.07087
CCTCTGACAATGGAAT-1	9888	2.14401			CATTATCAGTGCAAGC-1	3234	0.834879			CACTGAACACTGTCCT-1	18247	3.93489			AGCCACGTCACTACTT-1	29923	1.11286
CCTCTGACACGAAACG-1	12285	1.63614			CATTATCCAAGTAGTA-1	14228	0			CACTGAACACTTACAG-1	22711	3.83515			AGCCAGCAGGTTCAGG-1	31072	3.0188
CCTCTGAGTCATATCG-1	4059	1.87238			CATTATCCAGTGGGAT-1	6102	0.835792			CACTGAAGTTCACGAT-1	17585	5.87432			AGCCAGCAGTTGCGAG-1	8814	0.953029
CCTCTGAGTGACGCCT-1	11730	0.56266			CATTATCCATCTGGTA-1	1477	12.39			CACTGAATCGACGCGT-1	11236	4.96618			AGCCAGCGTAGAGCTG-1	15047	3.82136
CCTCTGAGTGTAATGA-1	1676	6.74224			CATTATCCATTACCTT-1	7298	1.35654			CACTGGGAGGCTCACC-1	15345	3.50603			AGCCAGCGTGAACTAA-1	15337	3.85343
CCTTACGAGCAAATCA-1	1989	1.5083			CATTATCGTACAGCAG-1	7601	2.49967			CACTGGGTCCTTGGAA-1	12264	3.22896			AGCCAGCGTGCCCACA-1	974	6.67351
CCTTACGAGGAATCGC-1	6489	1.78764			CATTATCGTCCATCCT-1	20313	1.40797			CACTGGGTCTCACGAA-1	13172	4.75251			AGCCAGCTCCAACACA-1	14022	1.71873
CCTTACGGTAGATTAG-1	4489	2.89597			CATTATCGTGCGAAAC-1	2760	8.47826			CACTGTCAGACATAGT-1	8766	1.89368			AGCCAGCTCTTCGGTC-1	17024	1.99718
CCTTACGGTAGCGTGA-1	8805	1.06758			CATTATCTCAGATAAG-1	11785	1.11158			CACTGTCAGGGCTAAC-1	35068	5.84864			AGCGATTAGAGAACCC-1	20524	1.24732
CCTTACGGTCGGGTCT-1	5484	2.42524			CATTATCTCCAAGTAC-1	11548	1.59335			CACTGTCAGTGAACAT-1	10071	1.92632			AGCGATTCAATTCGTG-1	16939	2.20792
CCTTACGTCAGAAATG-1	2385	2.55765			CATTATCTCGTTGCCT-1	3853	0.882429			CACTTCGCAGCTCGGT-1	16561	3.98527			AGCGATTCAGAGTTGG-1	9081	2.2024
CCTTACGTCCCTCTTT-1	7966	1.98343			CATTCGCAGGGCACTA-1	19166	2.45748			CACTTCGCAGGTTCCG-1	7787	3.05638			AGCGATTCATGGAGAC-1	1044	2.39464
CCTTACGTCTTTAGTC-1	3704	0.728942			CATTCGCCAGCTGCTG-1	4442	1.68843			CACTTCGCATCTCAAG-1	21229	2.27048			AGCGATTGTATGATCC-1	15218	0.183993
CCTTCCCAGAGGTTGC-1	6214	2.02768			CATTCGCGTTAGGGTG-1	5613	0.0712631			CAGAGCCAGTAAATGC-1	3640	7.69231			AGCGATTGTATTTCTC-1	2162	34.4588
CCTTCCCGTGCCTGCA-1	10264	1.64653			CCAATCCAGAGTGAGA-1	10928	1.14385			CAGAGCCCAATCGCGC-1	14893	4.59948			AGCGATTGTCCACGCA-1	11012	2.03414
CCTTCCCGTTTAGCTG-1	3849	1.55885			CCAATCCAGATACACA-1	10149	0.4631			CAGAGCCCACAGAGCA-1	17363	3.70904			AGCGATTGTCCTTAAG-1	594	2.18855
CCTTCGAAGACCGGAT-1	6282	1.16205			CCAATCCCAAGCCCAC-1	6506	1.12204			CAGATACCAAGCCCAC-1	6349	5.35517			AGCGATTTCTCGCAGG-1	21058	1.68582
CCTTCGAAGCAATATG-1	8905	2.96463			CCAATCCCAAGTAATG-1	4757	1.63969			CAGATACGTGATTCTG-1	13421	4.57492			AGCGCCAAGACACACG-1	8028	1.73144
CCTTCGACATTTGCTT-1	9048	2.27675			CCAATCCTCATTATCC-1	13112	1.6626			CAGATCAAGCATGCAG-1	3607	0.0554477			AGCGCCAAGATGGTCG-1	10830	4.11819
CCTTTCTGTAGCGATG-1	2777	0.756212			CCAATCCTCTAACTGG-1	18883	1.128			CAGATCAAGTGAACAT-1	7085	4.61538			AGCGCCAAGTGCACAG-1	15243	3.58197
CCTTTCTTCACAAACC-1	6380	2.68025			CCACCTAAGTGGTAGC-1	4290	2.28438			CAGATCACAAGAAATC-1	8579	4.27789			AGCGCCACAAATACAG-1	867	26.8743
CCTTTCTTCTCTTATG-1	8778	2.09615			CCACCTACACGTTGGC-1	8691	1.17363			CAGATCACAGAACATA-1	5414	3.95272			AGCGCCACATACATCG-1	20812	2.36402
CGAACATCAAGACACG-1	7436	1.38515			CCACCTACAGTGACAG-1	5716	1.69699			CAGATCAGTATCTTCT-1	36153	4.29563			AGCGCCACATTACTCT-1	15547	3.28038
CGAACATCAAGCGTAG-1	4368	0.778388			CCACCTACATCTCCCA-1	22614	0.212258			CAGATTGAGTCACGCC-1	14786	3.90234			AGCGCCAGTGATACTC-1	13992	3.16609
CGAACATCATGATCCA-1	8451	1.30162			CCACCTAGTTCTGTTT-1	5843	2.44737			CAGATTGTCGCACTCT-1	13946	5.65754			AGCGCCAGTGGCTAGA-1	2831	6.67609
CGAATGTAGCGTGTCC-1	2613	4.59242			CCACCTATCCGTACAA-1	8129	0.873416			CAGCAATAGGAGATAG-1	6662	2.89703			AGCGCTGAGCACTAGG-1	17204	1.87166
CGAATGTCAGACGTAG-1	2826	0.530786			CCACCTATCGTTGCCT-1	8033	1.14528			CAGCAATGTCCACTCT-1	23217	4.71637			AGCGCTGCAAAGAGTT-1	13947	2.51667
CGAATGTCATCCGGGT-1	5134	1.55824			CCACGGATCCCTTGTG-1	23622	1.62984			CAGCACGAGTCTAACC-1	13425	6.28678			AGCGCTGCACGACAGA-1	1675	1.13433
CGAATGTTCCGTAGGC-1	847	0			CCACGGATCGTGGTCG-1	2982	7.64588			CAGCACGTCCCTTGGT-1	43275	3.49162			AGCGCTGCAGAACTCT-1	5514	11.1172
CGACCTTAGAAACCAT-1	2193	3.05518			CCACTACCAAGCGATG-1	1359	4.85651			CAGCACGTCTGAGCAT-1	19266	6.79954			AGCGCTGCATCTCCCA-1	19923	3.17221
CGACCTTAGGATCGCA-1	20931	1.52406			CCAGCGAAGGACAGAA-1	2696	1.22404			CAGCAGCAGTCTACCA-1	15098	4.84832			AGCGCTGGTAGCGAGT-1	18851	1.24131
CGACCTTCAAACCTAC-1	8659	1.88243			CCAGCGACATTCTTAC-1	17986	4.20883			CAGCAGCAGTTTGTCG-1	19141	7.46565			AGCGCTGGTCTACGAT-1	14326	1.35418
CGACCTTCAAGTTCTG-1	6756	2.47188			CCAGCGAGTCTCCATC-1	19873	2.16374			CAGCAGCCATCCTTCG-1	15155	5.74728			AGCGTATAGGCATTTC-1	19847	4.14672
CGACCTTCACGAGGTA-1	10479	1.96584			CCAGCGAGTTTGCATG-1	18337	1.2652			CAGCCAGGTATCTTCT-1	4140	2.29469			AGCGTATAGGCGCTCT-1	12633	1.43276
CGACCTTCATCCAACA-1	5320	3.25188			CCATGTCAGGTAAACT-1	15793	3.16596			CAGCCAGTCATCGACA-1	8513	5.33302			AGCGTATGTACGCTAT-1	10101	1.2672
CGACCTTGTAAGTGGC-1	6390	1.26761			CCATTCGCAGTCTTCC-1	7458	0.871547			CAGCCAGTCCATTGCC-1	7207	2.96934			AGCGTATGTAGGTAGC-1	31502	2.90775
CGACCTTGTCTTGATG-1	1186	2.02361			CCATTCGGTTTACTCT-1	3785	0.237781			CAGCCAGTCTCAGGCG-1	17147	7.42987			AGCGTATGTATCTCGA-1	24096	2.11238
CGACTTCAGATGTCGG-1	6670	2.75862			CCATTCGTCAGCAACT-1	8687	0.79429			CAGCGTGAGTCTCGTA-1	21032	5.16356			AGCGTATGTTTACTGG-1	11428	3.48267
CGACTTCGTCTGATTG-1	9783	0.838189			CCCAATCAGAATTCCC-1	5554	1.38639			CAGCGTGTCTTCCCGA-1	8781	5.99021			AGCGTATTCCTATTTG-1	16988	3.61432
CGAGAAGCACAAGTAA-1	12118	2.13732			CCCAATCAGACAGAGA-1	5043	0.634543			CAGGCCACAGGTTACT-1	21311	5.92652			AGCGTATTCCTGTTGC-1	9367	0.523113
CGAGAAGGTGGACGAT-1	9940	1.45875			CCCAATCGTCTTCTCG-1	5652	1.55697			CAGGCCAGTGCATTAC-1	11342	2.89191			AGCGTCGCACGCTTAA-1	12391	2.46953
CGAGCACCACATTTCT-1	3334	0.179964			CCCAATCGTTGTGGAG-1	900	0			CAGGCCAGTGTGTTTG-1	4625	11.5676			AGCGTCGCACTTGAAC-1	783	0.383142
CGAGCACGTGGTCTCG-1	6628	1.79541			CCCAGTTAGGCATGTG-1	16585	2.30329			CAGGGCTAGGTCACTT-1	5013	4.28885			AGCGTCGCAGACCAAG-1	16288	4.66601
CGAGCACGTGTAATGA-1	2030	1.62562			CCCAGTTAGGCCCTCA-1	2472	1.61812			CAGGGCTTCCATTGTT-1	6495	2.89453			AGCGTCGCAGTCGCAC-1	11571	3.66433
CGAGCACGTTACGACT-1	2284	2.49562			CCCAGTTCAAACCTAC-1	3138	0.669216			CAGGGCTTCTTAATCC-1	23151	4.28059			AGCTACAAGGCGCTTC-1	721	1.52566
CGAGCACTCCGTCAAA-1	7377	0.826894			CCCAGTTCAATCACAC-1	9537	1.23729			CAGGTATGTGCCTATA-1	28937	4.56509			AGCTACAAGGGACCAT-1	15859	1.51334
CGAGCACTCCTGCCAT-1	5046	2.65557			CCCAGTTCAGCTTCGG-1	10011	1.20867			CAGGTATTCAAACCTG-1	14758	8.50386			AGCTACACAAGCTGCC-1	12226	1.39866
CGAGCACTCGGACAAG-1	8510	3.36075			CCCAGTTGTGAAATCA-1	11161	2.53562			CAGGTATTCTCTGGTC-1	10550	4.86256			AGCTACACATGATGCT-1	18460	2.38895
CGAGCCAAGGAATGGA-1	2707	0.0369413			CCCAGTTGTTGAGTTC-1	1695	2.30088			CAGTGCGGTTGCATTG-1	2083	12.0979			AGCTACAGTAGCTAAA-1	20335	2.61126
CGAGCCACACCAACCG-1	3780	2.61905			CCCAGTTTCCAAGTAC-1	2433	1.60296			CAGTTAGAGCGGACAT-1	9834	3.80313			AGCTCAACAGAGCGTA-1	2513	27.2185
CGAGCCACATTGAGCT-1	8752	1.58821			CCCAGTTTCCTCATTA-1	97737	2.23048			CAGTTAGGTTCCGTTC-1	4739	9.51678			AGCTCAATCAAGGTGG-1	12911	1.66525
CGAGCCAGTGAGGGAG-1	9184	2.33014			CCCAGTTTCTTGTCAT-1	3333	0.30003			CAGTTCCAGTGTTCCA-1	14522	5.83942			AGCTCAATCAGCGGAA-1	8290	4.0772
CGATCGGAGGAGCGAG-1	4323	4.14064			CCCATACAGACCTAGG-1	20947	1.94777			CAGTTCCCAAAGCTAA-1	16488	6.95051			AGCTCAATCATGCTAG-1	10624	2.24021
CGATCGGTCCTTCAAT-1	1228	11.8893			CCCATACAGCGGATCA-1	9170	1.66848			CAGTTCCGTGTGTTTG-1	20871	5.84543			AGCTCAATCTGAGAGG-1	11016	1.98802
CGATCGGTCTAGAGTC-1	6400	1.54688			CCCATACAGGCGATAC-1	2079	0.962001			CATAAGCCAAGACTGG-1	13731	6.00102			AGCTTCCAGTGGGAAA-1	1662	17.6294
CGATGGCAGAGGGATA-1	10038	0.926479			CCCATACAGGCTACGA-1	1809	2.04533			CATAAGCGTGTTTACG-1	14556	6.84941			AGCTTCCAGTGTTGAA-1	16707	1.79565
CGATGGCAGAGTTGGC-1	5676	1.18041			CCCATACCAAGTACCT-1	8867	0.823277			CATACAGAGTGATCGG-1	27861	6.06224			AGCTTCCCACACCAGC-1	39936	0.240385
CGATGGCAGCTCAACT-1	8278	1.44963			CCCATACCACATCTTT-1	4882	0.634986			CATACAGCATGGAGAC-1	14390	4.45448			AGCTTCCGTCAGACGA-1	4824	13.3085
CGATGGCTCGGCGCAT-1	12116	1.93958			CCCATACCACGCCAGT-1	3158	1.13996			CATACAGGTGCAGTGA-1	11265	6.05415			AGCTTCCGTCGATGCC-1	667	0.5997
CGATGTAAGTGGACGT-1	1924	5.92516			CCCATACGTCATGCCG-1	4180	1.81818			CATACAGTCGAGATAA-1	5670	6.94885			AGCTTCCTCGCTAAAC-1	24628	1.59981
CGATGTACAAGCCGTC-1	6446	0.542972			CCCATACGTGAACCTT-1	9964	2.53914			CATACAGTCTTGGCTC-1	8697	1.44878			AGCTTCCTCGGCTCTT-1	7671	4.92765
CGATGTACACCAGCAC-1	11698	0.777911			CCCATACGTGCCTGGT-1	2709	0.332226			CATACCCGTATGGTAA-1	27683	6.4769			AGCTTCCTCTGAGCAT-1	10411	2.67025
CGATGTACATTGTGCA-1	13882	2.14666			CCCATACTCAAAGTAG-1	2969	0.875716			CATACCCTCTGGGAGA-1	16372	7.17078			AGGAAATAGAATACAC-1	13708	3.19521
CGATGTAGTGGTCCGT-1	2885	4.85269			CCCATACTCACAAACC-1	3442	8.68681			CATACTTAGAGGGTCT-1	21187	3.93638			AGGAAATAGTACTGGG-1	11042	2.7169
CGATGTATCAGTGTTG-1	2696	1.14985			CCCTCCTAGCTGAAAT-1	1711	6.54588			CATACTTCAATCTGCA-1	19002	5.60994			AGGAAATCACAAGTTC-1	20166	1.30913
CGATTGAAGGGTGTTG-1	9795	1.69474			CCCTCCTCACCCTATC-1	7143	0.47599			CATACTTCACAAGCCC-1	18904	3.42785			AGGAAATCATATCGGT-1	2092	2.24665
CGATTGAAGGTGCTTT-1	5346	1.62738			CCCTCCTGTTCAGTAC-1	4343	1.31246			CATACTTCATGTAACC-1	15068	5.442			AGGAAATCATCACGGC-1	1439	26.4072
CGATTGACACTATCTT-1	5401	1.74042			CCCTCCTTCAGGATCT-1	1791	2.45673			CATAGACAGAGTCGAC-1	8093	7.74744			AGGAAATGTGCCGTTG-1	1116	37.4552
CGATTGAGTCAGAATA-1	1919	2.29286			CCCTCCTTCGTCACGG-1	9475	1.82586			CATAGACAGGATGAGA-1	6167	6.42127			AGGAAATGTGTGTACT-1	82563	2.13292
CGATTGAGTCATCCCT-1	19382	2.85316			CCGGGATAGACGACGT-1	9788	2.77891			CATAGACGTACGTAGG-1	11194	12.1404			AGGAATATCATTTACC-1	22548	2.0667
CGATTGAGTTCCCTTG-1	3535	1.04668			CCGGGATAGGCAGGTT-1	2480	0.524194			CATCAAGAGGTAGGCT-1	8364	3.46724			AGGAATATCGTTACCC-1	9464	2.87405
CGATTGAGTTGAGTTC-1	7211	0.859798			CCGGGATCAATGTTGC-1	7738	0.258465			CATCAAGCAAACTAGA-1	14622	5.60115			AGGACGAAGCCTCTGG-1	6499	1.43099
CGCCAAGAGCTACCGC-1	6018	1.24626			CCGGGATCATATGGTC-1	11506	1.94681			CATCAAGGTCAAATCC-1	17355	6.67819			AGGACGACAAATCGTC-1	13778	2.84512
CGCCAAGAGGGAACGG-1	10496	3.75381			CCGGGATGTGTGAATA-1	9258	2.2251			CATCAAGGTCGCTGCA-1	12854	5.43022			AGGACGACACTCAAGT-1	8970	3.66778
CGCCAAGAGTCGTTTG-1	24259	2.08582			CCGGTAGAGTAGGTGC-1	13729	1.6243			CATCAAGGTGCACGCT-1	16348	6.2393			AGGACGACATGCCGCA-1	2198	0.363967
CGCCAAGCAAGCCGCT-1	7003	2.0991			CCGGTAGCAAGTCTGT-1	14581	0.987587			CATCAAGTCGCAGTGC-1	27025	5.2803			AGGACGACATTCGATG-1	13003	2.12259
CGCCAAGCATGTCCTC-1	2267	1.80856			CCGGTAGGTAGCAAAT-1	6518	1.35011			CATCCACTCTACACAG-1	19939	4.09248			AGGACGAGTGCCTGAC-1	9755	2.2655
CGCCAAGCATTTCAGG-1	9083	1.90466			CCGTACTAGCTTATCG-1	6376	0.878294			CATCCCAAGTACTGGG-1	5033	7.05345			AGGACGATCGGCATCG-1	1162	0.344234
CGCCAAGGTCTGATTG-1	13082	1.62055			CCGTACTAGGAGTTTA-1	2011	9.14968			CATCCCATCAGAGCAG-1	4114	3.15994			AGGACGATCTCGTGAA-1	2126	12.841
CGCGGTAAGGCAGGTT-1	10815	0.758206			CCGTACTCAAGGACAC-1	12783	0.195572			CATCCCATCTTTCCAA-1	20240	7.80632			AGGACTTAGCGACCCT-1	20132	1.7882
CGCGGTAGTGTCAATC-1	7272	2.70902			CCGTACTCACGTCTCT-1	4422	3.57304			CATCGCTCACGGCGTT-1	7059	9.30727			AGGACTTAGCTCTTCC-1	1583	15.4769
CGCGGTATCTTTAGGG-1	5564	1.79727			CCGTACTCATTGTGCA-1	3382	8.04258			CATCGCTGTATGAGCG-1	18909	5.91253			AGGACTTCAATCCTTT-1	1997	0.2003
CGCGTTTCAAAGGAAG-1	10338	2.66976			CCGTACTGTCTGCCAG-1	2387	0.921659			CATCGCTGTGAGGATC-1	5087	5.87773			AGGACTTCACAGTCGC-1	14369	2.47756
CGCGTTTGTACTCAAC-1	2851	4.10382			CCGTACTTCAACTCTT-1	14166	1.34124			CATCGGGAGTTCGCAT-1	15725	6.531			AGGACTTCAGACATCT-1	16561	0.0483063
CGCGTTTGTGACGGTA-1	3397	1.3247			CCGTGGAAGCTAAACA-1	9849	1.26916			CATCGGGCATCCGGTG-1	20776	7.73489			AGGACTTCAGCATGCC-1	9525	4.41995
CGCTATCAGCTCTCGG-1	8528	2.97842			CCGTGGATCGCTTGTC-1	1459	6.23715			CATCGGGGTCATACCA-1	18133	5.84018			AGGACTTCAGCTGCCA-1	10404	1.72049
CGCTATCCATCACGAT-1	3547	2.45278			CCGTGGATCGTGGACC-1	8900	0.921348			CATCGGGTCAATCTTC-1	31815	5.1328			AGGAGGTAGACATAGT-1	17946	2.6134
CGCTGGAAGAAACGCC-1	2836	11.9182			CCGTGGATCTTGAGGT-1	7405	1.33693			CATCGTCAGAGGCGTT-1	18703	5.8226			AGGAGGTGTGAGTTTC-1	11031	1.78588
CGCTGGAAGCATGGCA-1	9158	2.27124			CCGTTCAAGCGTAATA-1	7184	1.50334			CATCGTCCAAGAGGCT-1	8951	10.0324			AGGAGGTTCCGATTAG-1	15998	3.31291
CGCTGGACAGGCTCAC-1	3825	1.4902			CCGTTCACAATGAATG-1	2545	6.71906			CATCGTCCACTCCTGT-1	8667	4.01523			AGGATAAAGGCGCTCT-1	17421	2.784
CGCTGGAGTCAGAAGC-1	13347	1.83562			CCGTTCACATGATCCA-1	6495	1.2933			CATCGTCGTGGTCCGT-1	35877	6.31045			AGGATAACAGCGTACC-1	17771	4.90124
CGCTGGAGTCGGCATC-1	5874	1.27681			CCGTTCATCGCATGAT-1	2137	7.58072			CATGAGTCAAGTCCAT-1	8484	0.565771			AGGATAACATGTCGTA-1	27814	2.79715
CGCTGGATCAGTTTGG-1	8090	1.34734			CCTACACAGTCTCCTC-1	2712	5.86283			CATGAGTGTGCCCACA-1	13496	7.20954			AGGATAATCAACCTCC-1	22964	3.04825
CGCTTCATCAAACCGT-1	10165	1.83965			CCTACACAGTGACTCT-1	11463	1.12536			CATGAGTTCTAACGGT-1	20086	5.92452			AGGATAATCCACTAGA-1	15420	1.79637
CGCTTCATCGTGACAT-1	2723	4.99449			CCTACACCAAGCCATT-1	6326	1.04331			CATGAGTTCTCGACGG-1	25352	7.22231			AGGATAATCCCTGGTT-1	8204	2.13311
CGCTTCATCTTTACAC-1	4719	0.211909			CCTACACCAAGGTTCT-1	14307	1.39792			CATGCAAAGGTATTGA-1	11703	4.13569			AGGATCTAGAGGATCC-1	1214	0.247117
CGGACACAGGAGCGAG-1	13672	1.71884			CCTACACCATCTACGA-1	11702	1.75184			CATGCAACAGGACATG-1	4847	27.0477			AGGATCTAGCCTATCA-1	1196	14.2977
CGGACACCAGGTGCCT-1	13132	2.23881			CCTACACGTGACGCCT-1	6769	0.96026			CATGCAATCGAACGCC-1	33410	2.88836			AGGATCTAGTATGACA-1	28456	2.77973
CGGACACGTATAATGG-1	3416	2.51756			CCTACACGTGTTGGGA-1	4018	0.796416			CATGCCTAGATCCCAT-1	13560	6.17257			AGGATCTAGTCAATCC-1	7418	0.0808843
CGGACACGTTCATGGT-1	3264	5.69853			CCTACACGTTATGTGC-1	15170	1.2261			CATGCCTAGCAACTTC-1	24439	4.90609			AGGATCTAGTTAGAAC-1	1084	0.276753
CGGACACGTTCGTTGA-1	6368	2.29271			CCTACACGTTGGTAAA-1	3652	1.31435			CATGCCTCACGTACAT-1	19621	7.69584			AGGATCTCACCAGTAT-1	2016	27.5298
CGGACACTCAGCAACT-1	5716	2.44927			CCTACACTCAAAGTAG-1	23215	2.39931			CATGCCTTCCAAGGGA-1	4717	2.69239			AGGATCTCAGCTCTGG-1	2412	15.3814
CGGACACTCCGCGCAA-1	4505	5.57159			CCTACACTCCGTCATC-1	10988	2.63924			CATGCGGAGTGAGTGC-1	15771	4.13417			AGGATCTGTAGTCTGT-1	1805	9.80609
CGGACGTAGTACATGA-1	6627	0.316885			CCTACACTCGACCAGC-1	3153	0.570885			CATGCGGCACGACGAA-1	2624	34.032			AGGATCTGTCACTGAT-1	587	0.681431
CGGACGTCAGACAAAT-1	11205	1.33869			CCTACACTCGAGAACG-1	6267	0.127653			CATGCGGCAGAGGCTA-1	31864	4.54745			AGGATCTGTTGAGTCT-1	15581	2.9459
CGGACGTCATTCACTT-1	1990	13.3668			CCTACACTCGTAGATC-1	2641	13.4419			CATGCTCAGGGCAGTT-1	9007	4.0524			AGGATCTGTTGCTGAT-1	1458	0
CGGACGTGTCGAAAGC-1	6379	2.17902			CCTACCAAGCGCCTCA-1	1509	13.6514			CATGCTCAGGTAAGAG-1	12973	5.72728			AGGCATTGTAACGCGA-1	12322	3.03522
CGGACGTTCGGCGCAT-1	3337	1.91789			CCTACCAAGTAGCGGT-1	4952	1.79725			CATGCTCGTGGAACCA-1	28756	6.98985			AGGCATTGTGTTCGTA-1	15411	0.0259555
CGGACTGAGCGCTCCA-1	10810	3.43201			CCTACCACAGCTATTG-1	30779	1.2606			CATGCTCTCGGCATAT-1	20869	4.83971			AGGCCACAGCTGAAGC-1	19284	2.82618
CGGACTGCAAAGTGCG-1	2255	0			CCTACCACATCGTCGG-1	1427	14.576			CATGGATCACGAGGAT-1	13657	5.03039			AGGCCACAGCTGAGCA-1	1438	0.834492
CGGACTGCAAGCCATT-1	3181	2.26344			CCTACCACATGAACCT-1	6146	1.02506			CATGGATCAGATCCTA-1	1388	22.7666			AGGCCACAGGGTGGGA-1	17894	3.3419
CGGACTGTCGCTTAGA-1	8066	0.719068			CCTACCAGTATGCTTG-1	10924	2.25192			CATGGATTCACAATGC-1	23062	4.91284			AGGCCACAGTTTGGCT-1	727	5.63961
CGGAGCTCACAAGCCC-1	8207	2.27854			CCTAGCTAGATGGGTC-1	4754	2.29281			CATGGTAAGAGGATCC-1	10655	6.72924			AGGCCACCAGCCCAGT-1	27815	2.00252
CGGAGCTCAGCGTCCA-1	1965	6.41221			CCTAGCTCAAAGGTGC-1	6637	0.693084			CATGGTACATGACTTG-1	19863	5.91552			AGGCCACGTACTCCGG-1	2902	46.9676
CGGAGCTGTAACGTTC-1	6466	2.47448			CCTAGCTCAATCTGCA-1	5523	1.86493			CATTCATCACGAAGAC-1	16326	5.47593			AGGCCACGTCTACAGT-1	13491	2.54244
CGGAGCTGTCACCCAG-1	19322	2.77404			CCTAGCTCATAGACTC-1	8595	1.83828			CATTCATCACGGTAGA-1	16988	5.498			AGGCTGCAGCTGTACT-1	16416	1.49245
CGGAGCTTCATCATTC-1	2702	1.59141			CCTAGCTGTCAATACC-1	4069	1.40084			CATTCATGTAGGCAGT-1	3870	9.4832			AGGCTGCAGGCATGCA-1	756	0.26455
CGGAGTCCAAGCTGAG-1	21259	2.94934			CCTAGCTTCCGCGTTT-1	6912	1.69271			CATTCATGTGTTAGCT-1	9500	4.63158			AGGGAGTAGAAAGCGA-1	2350	30.4255
CGGAGTCTCCTGCTTG-1	1587	5.41903			CCTAGCTTCTTCGGTC-1	879	3.41297			CATTCCGAGCATGGGT-1	14591	4.92084			AGGGAGTAGTAAAGCT-1	11961	1.88111
CGGAGTCTCTCGTTTA-1	3927	2.36822			CCTATTAAGAAGGCCT-1	3635	1.95323			CATTCCGAGGTCGTAG-1	5427	15.6809			AGGGCCTCAACCCTCT-1	14681	0.899121
CGGCTAGAGAGATGAG-1	6151	1.98342			CCTATTAAGATGTAAC-1	3192	0			CATTCCGTCCCTGTTG-1	5957	0.470035			AGGGCCTGTACGATGG-1	16547	1.89762
CGGCTAGCATCATCCC-1	7087	1.93312			CCTATTAGTAGCTGCC-1	7007	3.13972			CATTCCGTCTCACTCG-1	22271	4.86732			AGGGCCTGTCCCGCAA-1	32388	2.76028
CGGCTAGGTGATAAGT-1	3365	9.36107			CCTATTATCAATACCG-1	4079	7.99215			CATTCTAGTGGAGGTT-1	27760	3.86167			AGGGCCTTCATTCACT-1	7753	6.79737
CGGGTCACAGATCCAT-1	8002	1.86203			CCTATTATCCAAACTG-1	4112	1.04572			CATTGAGGTCATCCCT-1	7414	3.97896			AGGGCTCAGGTCTACT-1	847	0.118064
CGGGTCAGTGAGGGAG-1	4752	3.13552			CCTCAGTAGCACACAG-1	7137	1.49923			CATTGCCCAAGCACCC-1	9196	5.08917			AGGGCTCAGTGCTACT-1	20428	2.56021
CGGGTCAGTTCCACTC-1	2842	3.1316			CCTCAGTCACGAGGTA-1	1762	11.975			CATTGCCGTTATCTTC-1	35250	4.45106			AGGGCTCCAGGCTCTG-1	13635	1.86285
CGGTTAAAGAAACGAG-1	11368	0.545391			CCTCAGTGTAAACGCG-1	6859	0.933081			CATTGCCTCCCGTGAG-1	13716	4.338			AGGGCTCCATGGAACG-1	11316	0.459526
CGGTTAAAGCTGATAA-1	5644	1.09851			CCTCAGTGTCCCGACA-1	921	9.12052			CATTGCCTCCGTGGGT-1	6603	7.22399			AGGGCTCGTTGTTGAC-1	1646	32.9891
CGGTTAACATGGATGG-1	10271	1.66488			CCTCAGTGTGCATCTA-1	2046	6.84262			CATTGCCTCGCAGTTA-1	21042	4.92349			AGGGTCCAGAAACCCG-1	13117	1.77632
CGGTTAAGTACGACCC-1	8456	0.6386			CCTCAGTTCACGCGGT-1	8783	1.41182			CATTGCCTCGGTCTAA-1	12984	6.63124			AGGGTCCAGAGTCACG-1	2166	25.8541
CGGTTAATCCTTGGTC-1	1647	0.425015			CCTCAGTTCCTGCAGG-1	3166	7.20152			CATTGCCTCTTGGGCG-1	3072	2.01823			AGGGTCCAGGCCACTC-1	1167	0.0856898
CGTAGCGAGTGGTCCC-1	3175	1.41732			CCTCAGTTCGGCGGTT-1	4878	0.0615006			CATTTCAAGGAATGTT-1	9551	3.30855			AGGGTCCGTGGTCCCA-1	48926	4.53746
CGTAGCGGTTCGTGAT-1	5103	1.80286			CCTCTGAAGAGTCGGT-1	1799	0.277932			CATTTCAAGTTACGTC-1	20300	4.50739			AGGGTCCGTTAATCGC-1	2065	33.5109
CGTCACTAGCGTTGCC-1	12433	0.965173			CCTCTGAAGTGACATA-1	43389	1.80691			CCAAGCGAGGTATTGA-1	18970	5.23985			AGGGTCCGTTTGGGAG-1	14699	1.44227
CGTCACTCACGCCAGT-1	12752	3.07403			CCTCTGACACCATGTA-1	1430	0.20979			CCAAGCGCACGGTAGA-1	25813	4.09096			AGGGTCCTCCACAAGT-1	10334	4.79001
CGTCACTCACGGCTAC-1	1140	1.31579			CCTCTGAGTCAAAGCG-1	6043	1.60516			CCAATGAAGGCACGAT-1	25998	3.99261			AGGGTCCTCCATAAGC-1	19403	2.82431
CGTCACTGTGCAACTT-1	6054	2.08127			CCTCTGAGTCACTGGC-1	12792	0.601939			CCAATTTAGATGGGCT-1	7365	3.04141			AGGGTCCTCGTAGTCA-1	594	10.6061
CGTCAGGAGAAGAAGC-1	12102	2.37151			CCTCTGAGTGTGACCC-1	4203	0			CCAATTTCAGAGATTA-1	19372	6.37518			AGGGTGAAGCTCGACC-1	11759	3.00196
CGTCAGGAGAGCTATA-1	12278	3.86056			CCTCTGATCACAGGCC-1	8342	1.25869			CCAATTTGTCAGGTGA-1	3012	10.591			AGGGTGAGTCTTGAGT-1	17114	2.51841
CGTCAGGAGCAGATCG-1	2594	1.81187			CCTCTGATCCTGCTTG-1	6384	1.61341			CCACAAAAGTAGTCTC-1	13795	10.0616			AGGGTGAGTGGGACAT-1	14655	3.66428
CGTCAGGGTATGCTTG-1	11737	4.11519			CCTCTGATCTTTACGT-1	8416	0.712928			CCACAAATCTTGGTCC-1	37996	6.6428			AGGGTTTAGCTATCCA-1	633	0.315956
CGTCAGGGTGTGGTTT-1	2887	2.32075			CCTTACGCAGCTGTTA-1	4875	1.18974			CCACACTAGGGAGAAT-1	6846	3.79784			AGGGTTTCAAACAGGC-1	3450	0.057971
CGTCAGGTCATGCATG-1	15424	1.86074			CCTTCCCAGATATGCA-1	4161	0.312425			CCACACTTCTGCTGAA-1	5069	2.99862			AGGGTTTCACGTATAC-1	2407	16.9506
CGTCAGGTCTAACCGA-1	8488	1.3902			CCTTCCCAGTAGGTGC-1	2197	0.0455166			CCACCATCAAACCACT-1	11330	3.58341			AGGGTTTCATGAAGGC-1	11651	1.08145
CGTCCATAGTGAACGC-1	2392	1.3796			CCTTCCCAGTTTGCGT-1	5931	1.33198			CCACCATGTAAGGTCG-1	6971	7.11519			AGGGTTTCATGACACT-1	11658	3.2081
CGTCCATCACACAGAG-1	13455	2.14047			CCTTCCCCAATGAATG-1	9335	1.8211			CCACCATTCACTGTCC-1	8981	6.0795			AGGGTTTCATGGTACT-1	595	0.504202
CGTCTACAGACACTAA-1	11154	0.421373			CCTTCCCCACAAGACG-1	1391	10.0647			CCACGAGCATTCCTAT-1	12274	3.88626			AGGGTTTGTACCACGC-1	878	0.797267
CGTCTACAGATGCGAC-1	10136	2.19021			CCTTCCCGTCTAGAGG-1	2107	4.50878			CCACGAGGTGACAGCA-1	39312	5.91931			AGGGTTTGTCGACGCT-1	3620	0.331492
CGTCTACCACCGAATT-1	9670	2.61634			CCTTCCCGTTCAGCGC-1	5334	1.04987			CCACGAGTCGAGTACT-1	1378	13.5704			AGGGTTTGTTCAGGTT-1	3842	19.0786
CGTCTACGTCCAAGTT-1	11949	0.962424			CCTTCCCGTTTGTTTC-1	6805	1.205			CCACGTTAGTGGTTCT-1	10233	3.71348			AGGGTTTTCGAACGCC-1	11958	2.87674
CGTCTACGTTGTCTTT-1	3874	4.28498			CCTTCCCTCTTCATGT-1	1317	8.58011			CCACGTTCAATGGCCC-1	16689	4.39811			AGGTAGGAGCCTCTCT-1	10921	4.23038
CGTGAGCAGAATAGGG-1	6060	5.0495			CCTTCGAAGAAGGTTT-1	6448	1.83002			CCACGTTTCCTAGCGG-1	14848	8.28394			AGGTAGGAGTCTTCCC-1	1436	0.348189
CGTGAGCAGTCATGCT-1	2509	1.8334			CCTTCGAAGCGTGAAC-1	8951	2.05564			CCACTTGAGAGGGTCT-1	23817	4.80329			AGGTAGGGTAGCGATG-1	13679	2.36859
CGTGAGCCACACTGCG-1	7398	2.1222			CCTTCGAAGGACATTA-1	2708	7.23781			CCACTTGAGCCTGACC-1	8611	3.07746			AGGTAGGTCAATCTCT-1	24197	3.67401
CGTGAGCTCTTTAGGG-1	10179	0.422438			CCTTCGAGTGGAAAGA-1	2821	2.55229			CCACTTGAGCTCGTGC-1	12930	4.50889			AGGTAGGTCCAAGCAT-1	1965	0.203562
CGTGTAAAGCTGATAA-1	2055	23.017			CCTTTCTAGTGGGTTG-1	2296	1.0453			CCACTTGGTAACTGCT-1	13265	2.99284			AGGTCATAGGAGGCAG-1	15894	2.22096
CGTGTAAAGGAGTTGC-1	7471	1.71329			CCTTTCTCACGTGAGA-1	1845	7.53388			CCACTTGGTGGTCCCA-1	11865	5.76485			AGGTCATCAAGAAACT-1	9069	2.08402
CGTGTAACAAACTGCT-1	2703	1.47984			CCTTTCTGTCCCGACA-1	34455	3.74982			CCACTTGTCAGGAACG-1	24396	6.43958			AGGTCATGTCTTGAGT-1	15357	0.149769
CGTGTAACATCGGGTC-1	5079	2.69738			CCTTTCTGTTAAGATG-1	3484	1.60735			CCACTTGTCGGTGTAT-1	5660	2.42049			AGGTCATGTTAGAGTA-1	21074	2.79491
CGTGTAAGTCACAAGG-1	5462	0.714024			CCTTTCTGTTCGGCAC-1	8483	1.57963			CCATCACCACCCAAGC-1	7152	1.30034			AGGTCATGTTTCGGCG-1	11202	0.232101
CGTGTCTAGTACACCT-1	3736	4.57709			CCTTTCTTCCTCAACC-1	10181	1.48315			CCATCACCACCGTCTT-1	18960	5.72785			AGGTCATTCCTCGCAT-1	11683	1.52358
CGTGTCTGTAATCGTC-1	7027	0.441156			CCTTTCTTCGAGAGCA-1	1319	11.2206			CCATCACTCTGCTTAT-1	19021	8.69039			AGGTCATTCGAATGCT-1	11276	2.69599
CGTTAGACAAGCCGTC-1	2415	3.56108			CCTTTCTTCTGAGGGA-1	2378	8.62069			CCCAACTAGGCCTTGC-1	23947	5.2992			AGGTCTACACAGTACT-1	38459	2.29855
CGTTAGATCAATCTCT-1	8353	0.885909			CGAACATAGCGATTCT-1	3288	0.821168			CCCAACTAGTGCGTCC-1	22524	5.53188			AGGTCTACACGCGCAT-1	25935	2.79545
CGTTCTGAGCGATCCC-1	11800	1.97458			CGAACATGTCTTCGTC-1	2833	0.388281			CCCAACTTCAGGCGAA-1	18886	3.89707			AGGTCTACATGACAAA-1	26259	3.03896
CGTTCTGCAATCACAC-1	12250	1.31429			CGAACATTCATCTGCC-1	5115	1.79863			CCCAACTTCTGCGGCA-1	17250	5.4029			AGGTCTAGTGCTGTCG-1	33450	2.32586
CGTTCTGTCCTGCCAT-1	1552	16.1727			CGAATGTAGAGTAATC-1	24669	1.64984			CCCATTGCAGAACATA-1	9812	4.38239			AGGTCTATCCATCTGC-1	36551	1.62786
CGTTGGGAGATCCCGC-1	7022	1.97949			CGAATGTCATACGCCG-1	3975	0.754717			CCCATTGCAGAGTGAC-1	27535	5.34956			AGGTCTATCTGTGCGG-1	13290	2.46802
CGTTGGGAGCAACGGT-1	7749	1.56149			CGAATGTGTGCCTTGG-1	15356	1.73873			CCCATTGCAGCGCTTG-1	6465	5.35189			AGGTCTATCTGTTCAT-1	11253	1.42184
CGTTGGGAGCTCTCGG-1	7703	1.35012			CGACCTTAGTAATCCC-1	918	1.08932			CCCGAAGAGGCCCACT-1	3486	3.24154			AGGTGTTAGCCTATCA-1	27668	1.86497
CGTTGGGCACAACGTT-1	14922	1.15936			CGACCTTCAATGAAAC-1	5235	0.420248			CCCGAAGCAAGTGGCA-1	31593	6.22923			AGGTGTTAGGATATGT-1	880	0.454545
CGTTGGGGTGATAAGT-1	920	8.15217			CGACCTTCACAGGCCT-1	2815	1.34991			CCCGAAGTCGCCATAA-1	831	7.94224			AGGTGTTAGTGGAAAG-1	10443	2.31734
CGTTGGGGTTGTCGCG-1	6551	1.00748			CGACCTTGTATTACCG-1	24640	1.33523			CCCGGAACACACTTAG-1	21906	3.7387			AGGTGTTAGTGGAAGA-1	1201	34.388
CGTTGGGGTTTAGCTG-1	5369	2.58894			CGACCTTTCAATCTCT-1	9481	1.85634			CCCGGAATCTTTCGAT-1	58072	6.0115			AGGTGTTCACACGCCA-1	1443	11.4345
CGTTGGGTCTCTTGAT-1	5025	0.835821			CGACTTCAGCCCGAAA-1	8065	1.15313			CCCTAACAGCTAAACA-1	21903	3.5155			AGGTGTTCAGCGAACA-1	12500	2.144
CTAACTTGTACGACCC-1	3818	1.12624			CGACTTCAGTGTTGAA-1	21019	2.10286			CCCTAACAGTGGGAAA-1	12040	6.19601			AGGTGTTCAGTCCCGA-1	13832	2.87016
CTAACTTGTGAGGGAG-1	5216	1.87883			CGACTTCGTAGAGGAA-1	1390	8.56115			CCCTAACTCGACGACC-1	10662	2.5605			AGGTGTTGTATACCCA-1	5940	0.0673401
CTAACTTGTTACGTCA-1	4494	1.64664			CGACTTCGTAGCGCAA-1	1697	12.4337			CCCTCAACAATCGTCA-1	26863	3.67792			AGGTGTTTCAAGGACG-1	14199	1.42968
CTAAGACTCAGCAACT-1	4374	2.17193			CGACTTCGTGCGCTTG-1	2357	0.763683			CCCTCAACACAGAGCA-1	11985	5.71548			AGGTGTTTCCACTAGA-1	18143	1.94565
CTAATGGAGCAATATG-1	818	5.50122			CGACTTCTCCGAACGC-1	11920	2.08893			CCCTCAACAGTTACCA-1	21795	5.19844			AGGTGTTTCCCAGGAC-1	588	11.2245
CTAATGGAGTAGTGCG-1	6245	3.747			CGACTTCTCGGCTACG-1	7735	2.55979			CCCTCAACATTCTTCA-1	19002	5.48363			AGGTTACAGATTCGAA-1	12573	2.68035
CTAATGGCACTAGTAC-1	5364	2.42356			CGAGAAGAGCAGACTG-1	1004	0			CCCTCAAGTGCCGAAA-1	30888	3.82997			AGGTTACCAGCGCGTT-1	12306	1.65773
CTAATGGGTTGCGCAC-1	3879	2.6811			CGAGAAGGTTGTGGCC-1	5406	0			CCCTCAATCTTACGGA-1	24420	2.60852			AGGTTACGTACTCCCT-1	11389	0.342436
CTAATGGTCAATACCG-1	2313	5.27454			CGAGCACAGGGTGTTG-1	9007	2.45365			CCCTCTCCAACATACC-1	12628	2.27273			AGGTTACGTGATAGTA-1	19259	2.39369
CTACACCCAGTCGATT-1	2459	6.01871			CGAGCACAGTGACATA-1	4070	4.34889			CCCTCTCTCGACGAGA-1	15412	8.89567			AGGTTACTCATACAGC-1	15805	2.87251
CTACACCGTCAGATAA-1	8357	1.98636			CGAGCACCACATAACC-1	15420	2.42542			CCCTCTCTCTGGCCTT-1	7499	5.014			AGGTTACTCCTCATAT-1	6935	0.663302
CTACACCGTCGTCTTC-1	926	20.4104			CGAGCACCATTGTGCA-1	3296	1.54733			CCCTGATGTCAAGCGA-1	16181	6.03177			AGGTTGTAGCACGATG-1	14253	1.73297
CTACACCGTGTCTGAT-1	7020	5.35613			CGAGCACGTCAAAGCG-1	989	17.998			CCCTGATGTCAGTCTA-1	26941	3.88998			AGGTTGTAGGATATAC-1	1091	0.458295
CTACACCGTGTGACCC-1	4113	0.753708			CGAGCACTCGCCATAA-1	5008	2.09665			CCCTTAGAGCGAGAAA-1	25312	5.96555			AGGTTGTAGTGTAGAT-1	28544	2.64154
CTACACCTCCGTAGTA-1	6284	2.49841			CGAGCCAAGCGGATCA-1	20176	1.56622			CCCTTAGAGCTCTGTA-1	6305	8.61221			AGGTTGTCATCATCCC-1	690	5.21739
CTACACCTCTCCAGGG-1	7954	2.42645			CGAGCCAAGTGGTAAT-1	8221	1.66646			CCCTTAGCACATTCTT-1	3406	2.14328			AGGTTGTGTTCGAACT-1	8025	6.24299
CTACACCTCTCTGCTG-1	6834	2.09248			CGAGCCACAGGCAGTA-1	14767	1.67942			CCCTTAGGTGCCTAAT-1	1262	3.64501			AGGTTGTTCATAGCAC-1	6314	16.3446
CTACATTCAACAACCT-1	4519	1.6154			CGAGCCAGTAAGGGCT-1	11381	1.53765			CCGAACGAGGTAAGAG-1	7719	5.70022			AGGTTGTTCGGAGTAG-1	2443	0.532133
CTACATTCAAGTAGTA-1	9435	2.05617			CGAGCCAGTCGAATCT-1	5039	0.773963			CCGAACGCATACACCA-1	9114	2.07373			AGGTTGTTCTTCTAAC-1	677	0.443131
CTACATTCACAAGTAA-1	4378	1.89584			CGAGCCAGTCGACTAT-1	17575	2.38976			CCGATCTAGCAGGCTA-1	9460	5.67653			AGTAACCAGGTACTGG-1	18254	2.1913
CTACATTCAGCTGTGC-1	8832	3.28351			CGAGCCAGTCTGGTCG-1	5283	0.984289			CCGATCTAGCGTATGG-1	13726	6.11249			AGTAACCCAACCAACT-1	20358	2.85391
CTACATTGTGCACGAA-1	1878	8.14696			CGATCGGAGACACTAA-1	5388	1.16927			CCGATCTCACCATAAC-1	12754	4.50055			AGTAACCGTAGCTCGC-1	7434	2.52892
CTACCCAAGCATGGCA-1	10967	3.7932			CGATCGGGTAATTGGA-1	16255	1.10735			CCGATGGCAGACCTAT-1	10015	4.24363			AGTAACCGTCCTCCAT-1	6057	9.95542
CTACCCAGTAAACCTC-1	1604	30.985			CGATCGGGTCGCTTCT-1	3108	3.24968			CCGATGGGTACAGTTC-1	17452	4.97364			AGTAACCGTGCCCACA-1	32088	1.2902
CTACCCAGTTGTGGAG-1	3908	2.2262			CGATCGGGTCTCAACA-1	1404	0			CCGATGGGTCGTCTCT-1	22924	8.17048			AGTAACCTCCTGCCAT-1	3171	0.252286
CTACCCATCACGGTTA-1	8280	1.87198			CGATGGCAGCACCGCT-1	8596	0.895765			CCGCAAGAGAAGGCTC-1	8673	7.26392			AGTACCAAGGTGCAGT-1	13040	0.0766871
CTACGTCAGCTGAACG-1	14561	3.13852			CGATGGCAGTGGACGT-1	5178	0.772499			CCGGACAAGTCACTGT-1	16398	5.11648			AGTACCACAGACAATA-1	12376	1.66451
CTACGTCAGGAGCGAG-1	5882	2.12513			CGATGGCCAGATCCAT-1	11955	2.38394			CCGGACACAAGACGGT-1	11338	6.9589			AGTACCAGTGTCTCCT-1	1227	1.62999
CTACGTCAGGGAACGG-1	729	5.62414			CGATGGCTCATGTAGC-1	14249	0.596533			CCGGACACACCGGTCA-1	23593	3.81045			AGTACCAGTTCATCGA-1	8959	3.85088
CTACGTCCAGGGATTG-1	10507	1.60845			CGATGGCTCTGGTTCC-1	7098	1.04255			CCGGACACAGAAGCTG-1	3122	7.43113			AGTACCATCGAAGTGG-1	8581	3.88067
CTACGTCCAGTATGCT-1	10628	2.3805			CGATGTAAGGCTAGCA-1	1232	2.11039			CCGGACATCTCGCCTA-1	9329	4.57713			AGTACCATCGAGTCCG-1	10539	2.16339
CTACGTCCATAACCTG-1	12345	2.27623			CGATGTACATTAACCG-1	3056	1.70157			CCGGGTACACTACGGC-1	24355	6.63108			AGTACTGAGGGTACAC-1	10963	1.99763
CTACGTCGTGTGTGCC-1	3671	2.47889			CGATGTAGTGTTTGTG-1	16544	2.42988			CCGGTGAAGCGAGAAA-1	16850	5.03264			AGTACTGGTCAGTCGC-1	44405	5.27418
CTACGTCTCACCCTCA-1	4829	1.80162			CGATGTATCCCTAACC-1	10700	1.30841			CCGGTGACACTCAGAT-1	15386	9.15118			AGTACTGTCGAGAATA-1	12640	3.86867
CTACGTCTCCGCTGTT-1	17145	1.41732			CGATTGAAGCTGTTCA-1	2659	0.300865			CCGGTGAGTCATCGCG-1	4284	11.5546			AGTAGCTAGAGGCTGT-1	808	0.247525
CTACGTCTCCTTTCTC-1	19628	1.81374			CGATTGAAGGGTCGAT-1	11626	2.46			CCGGTGAGTTGGGACA-1	10494	0.829045			AGTAGCTAGCTAGAGC-1	15793	2.8177
CTACGTCTCTAACGGT-1	11228	0.952975			CGATTGAAGTACGACG-1	14694	1.81707			CCGTAGGAGCAGGGAG-1	8026	8.92101			AGTAGCTAGGCGTTGA-1	22386	2.66685
CTAGAGTAGCCACGTC-1	5349	1.9069			CGATTGATCCAGAAGG-1	7348	1.10234			CCGTAGGAGCTGCCTG-1	26516	3.10379			AGTAGCTAGTTTCGGT-1	43895	2.92516
CTAGAGTAGCGTTTAC-1	8415	3.26797			CGATTGATCGTTTATC-1	2735	6.4351			CCGTAGGCATCCTGTC-1	11493	5.4903			AGTAGCTGTATCGTTG-1	10057	2.78413
CTAGAGTAGGCAGGTT-1	1348	25.7418			CGCCAAGAGTCATCCA-1	1431	11.3208			CCGTAGGGTCATCGCG-1	13535	6.62726			AGTAGCTTCCCTTCCC-1	952	41.9118
CTAGAGTCAATTGCTG-1	1898	2.31823			CGCCAAGCATCACGTA-1	9929	4.01853			CCGTAGGGTTCCATTT-1	19227	6.00198			AGTAGCTTCTACTGAG-1	6969	2.9129
CTAGCCTCACGGTAGA-1	869	16.916			CGCCAAGGTAGCAAAT-1	6310	1.15689			CCGTGAGCATATAGCC-1	12856	1.55569			AGTAGCTTCTCCTACG-1	20214	1.1873
CTAGCCTGTCACACGC-1	7198	2.0978			CGCCAAGGTCCATGAT-1	1658	5.36791			CCGTGAGGTCCTGGGT-1	8508	5.61824			AGTAGTCAGGTCCGAA-1	11574	2.01313
CTAGCCTGTCTAGTGT-1	8485	0.954626			CGCCAAGGTGCAGGTA-1	19503	1.52284			CCGTTCAAGCCGGATA-1	1433	2.86113			AGTAGTCCAAAGTATG-1	16852	3.23997
CTAGCCTTCGGAGGTA-1	1912	11.3494			CGCCAAGTCCATGAAC-1	8284	0.0120715			CCGTTCAAGCGTGCTC-1	6852	3.03561			AGTAGTCCAGTGGTGA-1	23278	4.89303
CTAGTGACAAGCGAGT-1	6186	0.711284			CGCGGTACAGGGATTG-1	1437	1.18302			CCGTTCAAGTAGAGTT-1	20125	5.46584			AGTAGTCGTCTAGATC-1	5797	3.0878
CTAGTGACAGATGGGT-1	10528	1.45327			CGCGGTACATCAGTAC-1	2516	0.476948			CCGTTCACAGCTAACT-1	22855	2.94028			AGTAGTCGTCTTGAAC-1	2133	11.0642
CTAGTGACATCCGGGT-1	5909	2.06465			CGCGGTAGTCTCTCTG-1	6186	1.60039			CCGTTCAGTAGCGAGT-1	12867	7.67079			AGTAGTCGTGTACATC-1	17181	5.21506
CTAGTGAGTGATGTGG-1	2817	4.47284			CGCGGTAGTCTGCAAT-1	1831	6.00765			CCTAACCAGATTACCC-1	13378	9.82957			AGTAGTCTCGAGCTGC-1	563	1.59858
CTAGTGAGTTATGCGT-1	6880	2.25291			CGCGGTATCAAAGTAG-1	29944	1.02525			CCTAAGACAGGTATGG-1	8253	3.73198			AGTCAACCATCACAGT-1	1994	0.100301
CTAGTGAGTTGGGACA-1	4724	4.86876			CGCGGTATCCAGTAGT-1	2600	2			CCTAAGACAGTATTCG-1	22077	3.97246			AGTCAACGTATTCCTT-1	1559	16.6132
CTAGTGATCTCGTTTA-1	2640	4.96212			CGCGGTATCCTCAATT-1	4866	0.26716			CCTAAGACATAGATGA-1	8653	3.55946			AGTCAACGTGGCCACT-1	807	0.743494
CTCACACCAGTAGAGC-1	1085	1.29032			CGCGTTTAGATCCCGC-1	21038	1.35469			CCTAAGATCCGAGATT-1	16003	8.14222			AGTCAACGTTAAACAG-1	56462	3.94247
CTCACACTCGTTTGCC-1	5663	1.16546			CGCGTTTAGCTCCTTC-1	1997	0			CCTAAGATCGACGCTG-1	28665	5.31659			AGTCAACTCAGCGTCG-1	12361	2.24901
CTCAGAAAGGCTCTTA-1	1652	13.9831			CGCGTTTGTGACAAAT-1	6351	0.472367			CCTACGTAGAGGTTTA-1	1615	3.71517			AGTCACAAGGCCACTC-1	13193	1.06875
CTCATTAAGAACTGTA-1	2922	1.9165			CGCGTTTGTGTTCTTT-1	15872	0.900958			CCTACGTTCTGGAAGG-1	13371	5.4521			AGTCACACAAAGGAGA-1	715	0.13986
CTCATTAAGGGAAACA-1	10513	0.294873			CGCGTTTGTTTAGCTG-1	9600	0.229167			CCTATCGAGTATGAGT-1	27973	2.9457			AGTCACACAAGACTGG-1	1140	0.263158
CTCATTACATAAAGGT-1	3403	1.41052			CGCGTTTTCACGCGGT-1	2980	2.24832			CCTATCGAGTCTCTGA-1	11875	4.63158			AGTCACACAATTGAAG-1	7218	2.39679
CTCATTACATTGAGCT-1	14777	2.32794			CGCGTTTTCCCATTAT-1	841	0.713436			CCTATCGCATTCACCC-1	15070	5.95886			AGTCACACAGAGCGTA-1	7635	3.58874
CTCCTAGAGTAGATGT-1	3598	1.30628			CGCTATCAGTCTCGGC-1	12599	1.41281			CCTCAACAGCCACCGT-1	11030	5.36718			AGTCACACATGACGTT-1	26812	1.82381
CTCCTAGCAATAGCGG-1	6713	2.57709			CGCTATCGTGGTCCGT-1	6709	1.63959			CCTCAACCATGATAGA-1	16737	4.27795			AGTCACAGTATCTTCT-1	1396	48.639
CTCCTAGCACTTGGAT-1	2241	0			CGCTATCTCACATGCA-1	5312	0.0376506			CCTCAACTCGGCCTTT-1	27859	8.26663			AGTCACATCCTTCACG-1	15332	2.2502
CTCCTAGGTAGGCATG-1	4745	2.19178			CGCTATCTCCGCATCT-1	2346	14.6633			CCTCACAAGATTAGCA-1	16415	4.60554			AGTCACATCGACCATA-1	3130	13.2907
CTCGAAAAGATACACA-1	9307	2.81509			CGCTATCTCCTAAGTG-1	16726	0.992467			CCTCACAAGCAGCACA-1	26443	4.18636			AGTCACATCGTTCAGA-1	27802	2.15092
CTCGAAACAACGATGG-1	10000	1.79			CGCTGGAAGCCACGCT-1	33008	2.51151			CCTCACAAGTCTGCAT-1	12376	4.94505			AGTCACATCTTCGACC-1	604	5.13245
CTCGAAAGTTCGGCAC-1	2377	2.94489			CGCTGGAAGTACATGA-1	2151	1.44119			CCTCACAGTATTTCTC-1	9590	22.9197			AGTCATGCACATATGC-1	8348	1.09008
CTCGAAATCTAACGGT-1	7017	3.2065			CGCTGGACAACTGGCC-1	19615	2.7428			CCTCACATCGTTCCCA-1	2202	55.9946			AGTCATGGTCCACAGC-1	8624	2.30751
CTCGAGGAGGATTCGG-1	9479	1.98333			CGCTGGACATTCTCAT-1	1728	5.55556			CCTCAGTAGCATGGGT-1	15723	5.50149			AGTCATGGTTCGGACC-1	36799	2.48376
CTCGAGGAGGCGTACA-1	22830	3.35523			CGCTGGAGTGTTAAGA-1	6091	0.70596			CCTCAGTTCCTACTGC-1	11084	4.42079			AGTCATGTCGGCATAT-1	7346	1.53825
CTCGAGGAGTGGGCTA-1	9363	1.9011			CGCTGGATCCAAATGC-1	8353	1.55633			CCTCAGTTCCTGTTGC-1	24052	4.90188			AGTCTCCAGATGCAGC-1	779	6.80359
CTCGGAGCATCACGAT-1	4595	2.30686			CGCTTCAAGATGGGTC-1	17426	0.849306			CCTCAGTTCTCTTGCG-1	21875	6.59657			AGTCTCCAGGGAACAA-1	14118	1.40246
CTCGGAGGTGCCTGGT-1	4254	2.32722			CGCTTCAAGTGGCACA-1	6332	3.86924			CCTCATGGTAGCTTGT-1	17224	3.77961			AGTCTCCAGTACTCGT-1	14664	1.80715
CTCGGAGTCCAAACAC-1	6966	0.961815			CGCTTCACAATGGAGC-1	844	12.6777			CCTCATGGTATTCTCT-1	15282	4.54783			AGTCTCCAGTGGTGGT-1	5016	5.00399
CTCGGAGTCTTATCTG-1	3853	0.155723			CGCTTCAGTCGCGAAA-1	24922	2.23899			CCTCCAAAGTTGCCCG-1	10425	4.23981			AGTCTCCCAATGAAAC-1	15886	0.950522
CTCGGGAAGATATGCA-1	3100	1.54839			CGCTTCAGTGCGATAG-1	9865	0.638621			CCTCCAACAAGTTGGG-1	9754	5.21837			AGTCTCCCAGAACATA-1	1878	0.212993
CTCGGGACACGTTGGC-1	3971	2.61899			CGCTTCATCATCGCTC-1	43858	1.44785			CCTCCAATCGTCACCT-1	49589	7.83843			AGTCTCCCAGGTGAGT-1	900	4.44444
CTCGGGACAGATGAGC-1	4914	1.56695			CGCTTCATCCACTCCA-1	4009	2.0454			CCTCCAATCTATCGGA-1	13971	6.30592			AGTCTCCCATAATCGC-1	9079	1.15652
CTCGGGATCATCGATG-1	7935	1.53749			CGCTTCATCGTGACAT-1	2696	0.037092			CCTCCTCTCCAACTGA-1	10498	3.55306			AGTCTCCGTCCTGGGT-1	1285	28.5603
CTCGTACAGAATTCCC-1	12803	1.35906			CGGACACCACATCCGG-1	2862	0.943396			CCTCTAGCAACGGCTC-1	4745	3.85669			AGTCTCCTCAACCTTT-1	22681	1.99727
CTCGTACAGATACACA-1	8051	1.95007			CGGACACCAGACGCCT-1	6041	0.0165536			CCTCTAGGTCATCCGG-1	3925	26.2166			AGTCTCCTCCAGTGCG-1	25165	1.85973
CTCGTACAGTATTGGA-1	7797	2.56509			CGGACACGTGTTGGGA-1	9186	1.70912			CCTCTAGTCGTCCTTG-1	17763	5.3876			AGTCTCCTCCATCCGT-1	6057	0.610863
CTCGTACCACGTAAGG-1	4789	1.50345			CGGACACTCCGCATAA-1	1718	14.6682			CCTCTCCTCCATAAGC-1	41579	3.80962			AGTCTCCTCTGCAGCG-1	17567	1.95822
CTCGTACCAGCCTTTC-1	2666	1.6129			CGGACACTCTTGGGTA-1	2222	3.91539			CCTCTCCTCTTCCCAG-1	17920	7.65067			AGTGACTAGTAAGAGG-1	7689	1.8598
CTCGTACTCGTGGGAA-1	5858	2.1509			CGGACGTAGAAACCAT-1	6314	1.12449			CCTGCATAGATTCGCT-1	19704	4.53715			AGTGACTAGTTCATGC-1	969	0.928793
CTCGTCAAGCTACCGC-1	2241	8.21062			CGGACGTGTGGACGAT-1	21766	1.26344			CCTGCATAGTATTCCG-1	10156	5.39583			AGTGACTGTCGAGCTC-1	20592	3.62277
CTCGTCACAAACCCAT-1	7180	1.04457			CGGACGTTCAATAAGG-1	2084	2.25528			CCTGTTGCACAGCATT-1	14831	7.97654			AGTGACTTCGGTCTGG-1	19446	3.14718
CTCGTCAGTAAAGTCA-1	11829	2.55305			CGGACTGAGATGTAAC-1	5166	6.81378			CCTGTTGCACGCACCA-1	5978	2.97758			AGTGATCAGAGCATTA-1	1340	4.32836
CTCTAATAGCTTCGCG-1	8768	3.19343			CGGACTGGTAAAGGAG-1	2801	4.7483			CCTGTTGTCCTGCTAC-1	13955	6.23432			AGTGATCGTCGCACAC-1	1120	40
CTCTAATAGTCATCCA-1	3516	0.967008			CGGACTGTCCAAACAC-1	6968	0.0143513			CCTGTTGTCTCGCCTA-1	4540	0.0660793			AGTGCCGAGCTGGAGT-1	33197	1.90981
CTCTAATTCGTGGACC-1	5514	5.38629			CGGACTGTCTTTCCTC-1	12172	2.96582			CCTTCAGAGGTTACAA-1	7823	7.72082			AGTGCCGAGGATGAGA-1	16818	0.761089
CTCTAATTCTACCTGC-1	23228	2.10522			CGGAGCTCAAGAGTCG-1	6030	1.60862			CCTTCAGCACCGTACG-1	39884	4.48049			AGTGCCGAGGTCCAGA-1	11462	1.32612
CTCTACGCAGCTGCTG-1	3692	0.947996			CGGAGCTCACCGAATT-1	10400	1.43269			CCTTCAGCACGCGCTA-1	16720	6.65072			AGTGCCGCACCACTGG-1	20842	2.14471
CTCTACGCATTGCGGC-1	3070	1.07492			CGGAGCTCATCGGTTA-1	1163	0.0859845			CCTTGTGCAACGTATC-1	31321	13.0615			AGTGCCGGTGCATTTG-1	14793	2.7175
CTCTGGTCAAAGGAAG-1	9222	3.50249			CGGAGCTGTACCTACA-1	1715	3.73178			CCTTGTGGTATGGAGC-1	33250	5.27519			AGTGCCGTCAACTGGT-1	10261	1.02329
CTCTGGTCAGCGTTCG-1	6741	1.34995			CGGAGCTTCTTCATGT-1	6440	0.559006			CCTTTGGCATACCACA-1	2233	1.11957			AGTGTTGAGTGAATAC-1	16674	4.21015
CTCTGGTCATCCAACA-1	7311	1.96963			CGGAGTCCATGGTCTA-1	5902	1.55879			CGAAGGAGTTGGTACT-1	16209	6.79869			AGTGTTGCACGCGCAT-1	661	0.453858
CTCTGGTCATGGGAAC-1	5845	0.735672			CGGAGTCGTAGTACCT-1	3323	0.993079			CGAAGTTCAACCCTAA-1	17884	4.13219			AGTGTTGCATGAAAGT-1	826	1.33172
CTCTGGTCATTCTCAT-1	6190	2.26171			CGGAGTCTCCTCCTAG-1	6591	0.804127			CGAAGTTGTGCCTTCT-1	3591	3.67586			AGTGTTGGTAGTCCTA-1	17118	3.8848
CTCTGGTGTAGCGCTC-1	5840	1.33562			CGGCTAGAGTCCCACG-1	1950	0.410256			CGAATTGAGACCATAA-1	23276	4.46812			AGTGTTGGTCACCGAC-1	911	0.329308
CTCTGGTTCTGCGTAA-1	6738	1.7661			CGGCTAGAGTCCTCCT-1	4049	1.72882			CGAATTGCATTACTCT-1	24576	3.16569			AGTGTTGGTGGATCGA-1	564	0.35461
CTGAAACAGATACACA-1	5680	1.83099			CGGCTAGCATTGGTAC-1	3217	6.06155			CGAATTGGTGCATCTA-1	14240	4.05197			AGTGTTGTCATGGGAG-1	6241	9.03701
CTGAAACAGCGGCTTC-1	7985	0.839073			CGGCTAGGTCTTGCGG-1	958	3.13152			CGACAGCTCGCTTACC-1	18413	5.94689			AGTGTTGTCGAGTGGA-1	6530	1.01072
CTGAAACAGTATCTCG-1	587	0			CGGCTAGTCAATAAGG-1	5047	3.24946			CGAGAAGCAAAGACTA-1	30077	4.33554			AGTGTTGTCTCCGCAT-1	12827	2.00359
CTGAAACCAACACCTA-1	753	2.12483			CGGGTCAAGACCCACC-1	10343	3.41294			CGAGAAGCAGTTACCA-1	5895	2.61238			AGTTAGCAGACCATTC-1	9989	3.55391
CTGAAACGTGTGAAAT-1	1071	20.3548			CGGGTCAAGGACTGGT-1	26771	1.84902			CGAGAAGGTTCGGCCA-1	11090	5.45537			AGTTAGCAGAGTAACT-1	5192	3.75578
CTGAAACGTGTGGTTT-1	2349	2.55428			CGGGTCAGTGGACGAT-1	7053	1.38948			CGAGAAGTCAAGAGTA-1	22515	3.89518			AGTTAGCAGATTGGGC-1	18426	2.14371
CTGAAACTCGTTTAGG-1	10960	2.36314			CGGGTCAGTGTCTGAT-1	9853	0.588653			CGAGGAAGTATACCCA-1	29968	5.29899			AGTTAGCAGCCTCTGG-1	43474	4.0369
CTGAAGTAGGTGCTTT-1	6043	2.31673			CGGGTCATCTAACTGG-1	1555	3.15113			CGAGGAAGTCTGGTTA-1	12631	4.3702			AGTTAGCAGGAACGAA-1	721	0
CTGAAGTCAAGCGATG-1	14724	1.96957			CGGTTAACAACTTGAC-1	8736	1.4881			CGAGGCTGTACAGAAT-1	4895	2.1859			AGTTAGCAGGGATCTG-1	11988	2.99466
CTGAAGTCAAGCTGTT-1	3249	2.06217			CGGTTAACAGTCTTCC-1	1904	1.78571			CGAGGCTGTAGCCCTG-1	14079	5.3768			AGTTAGCAGTCACTCA-1	6050	1.02479
CTGAAGTGTCGAGATG-1	6567	1.44663			CGGTTAAGTAAATGAC-1	5617	0.534093			CGAGGCTTCCTATGGA-1	22881	5.62475			AGTTAGCGTCTCAAGT-1	23879	2.96914
CTGAAGTGTGGTTTCA-1	5660	1.67845			CGGTTAAGTAGGGACT-1	7182	2.1721			CGAGGCTTCTGAGTCA-1	2922	13.7577			AGTTCCCAGTCACTAC-1	11109	0.126024
CTGATAGCATTACGAC-1	4627	1.66415			CGGTTAAGTTAAGAAC-1	9289	1.90548			CGAGTGCAGAAACTGT-1	15582	4.97369			AGTTCCCCAGCTAACT-1	26273	2.80136
CTGATAGGTCGGGTCT-1	6626	1.20736			CGGTTAATCAATACCG-1	6392	0.547559			CGAGTGCTCAATCGGT-1	16421	4.09841			AGTTCCCCATGACGGA-1	563	0.71048
CTGATCCAGCGATAGC-1	4216	1.6129			CGGTTAATCGGTCTAA-1	31611	3.96381			CGAGTGCTCCAGTTCC-1	12014	6.1678			AGTTCCCCATTGACCA-1	1374	17.2489
CTGATCCAGTGACATA-1	11019	1.87857			CGTAGCGCATATACGC-1	11805	1.6349			CGAGTGCTCTATACGG-1	23842	8.30887			AGTTCCCGTCGCTTGG-1	13982	2.81791
CTGATCCCACGCCAGT-1	9075	2.00551			CGTAGCGGTCGTGGCT-1	1908	0			CGAGTTACAACGGCTC-1	13962	0.888125			AGTTCCCGTGTTCATG-1	2217	31.5291
CTGATCCGTTTCGCTC-1	6346	1.22912			CGTAGCGGTTCCGGCA-1	10954	0.191711			CGAGTTATCATCCTAT-1	16370	3.48198			AGTTCCCGTTCGGCCA-1	22298	2.27375
CTGATCCTCCGCAAGC-1	5217	2.68353			CGTAGCGTCGGAAATA-1	11397	1.3951			CGAGTTATCCTTCTTC-1	28338	4.13932			AGTTCCCTCGAAGAAT-1	1593	4.08035
CTGATCCTCCTCTAGC-1	2030	2.16749			CGTAGGCAGGCGACAT-1	2603	3.15021			CGAGTTATCTCGTCAC-1	21483	4.8038			AGTTCCCTCTGAGAAA-1	1658	0.180941
CTGATCCTCGAATCCA-1	1348	8.38279			CGTAGGCCAATGTAAG-1	1656	2.47585			CGATCGGAGGCGAACT-1	14712	3.24905			AGTTCGAAGAACTCCT-1	1164	1.6323
CTGATCCTCTGGTTCC-1	2893	7.2589			CGTAGGCCACGGCTAC-1	8360	0.514354			CGATCGGAGTGCTAGG-1	4705	3.40064			AGTTCGAAGATCGCTT-1	804	3.73134
CTGCCTATCTTGAGAC-1	10027	2.7027			CGTAGGCTCACGAAGG-1	2704	0.702663			CGATCGGGTCTGTAGT-1	14812	4.66514			AGTTCGAAGATTGGGC-1	7714	0.842624
CTGCGGACACAAGACG-1	5979	1.48854			CGTAGGCTCAGTCAGT-1	887	12.2886			CGATCGGTCACATACG-1	6555	3.61556			AGTTCGACACCAAATC-1	17700	2.32203
CTGCGGAGTGTGGTTT-1	10538	0.0474473			CGTCACTAGGGATCTG-1	6805	0.778839			CGATCGGTCCAATGCA-1	8186	11.0799			AGTTCGACACTCAGAT-1	20881	3.43374
CTGCGGATCTCTGCTG-1	3479	3.01811			CGTCACTAGGTGATTA-1	11090	0.333634			CGATGCGAGCTCAGAG-1	19597	5.63862			AGTTCGACAGACCTGC-1	27692	2.43392
CTGCTGTCAATAAGCA-1	2494	2.40577			CGTCACTAGTGGCACA-1	2985	0.0335008			CGATGCGCACCCTAGG-1	17716	4.07541			AGTTCGAGTATTCCTT-1	23174	3.26659
CTGCTGTGTTTCCACC-1	6580	1.96049			CGTCACTCAGGGATTG-1	21743	1.20039			CGATGCGCAGAGAGGG-1	22257	4.47949			AGTTCGATCGTCGGGT-1	3299	10.7608
CTGCTGTTCAATCACG-1	1403	7.55524			CGTCACTGTCAATGTC-1	2467	0.648561			CGATGCGGTCGAACGA-1	26592	6.784			ATACCGAAGGCATCGA-1	2213	15.8608
CTGGTCTAGGATGGAA-1	2482	1.28928			CGTCACTGTCCAGTAT-1	2291	7.76953			CGATGCGTCCGTAATG-1	22090	5.23314			ATACCGACACACCAGC-1	15718	2.74208
CTGGTCTCACCGCTAG-1	2961	2.29652			CGTCACTTCCCTTGTG-1	22396	1.08055			CGATGGCTCGGACTTA-1	13747	2.90973			ATACCGAGTTTGGCTA-1	4766	10.7428
CTGGTCTTCAACACCA-1	7310	1.24487			CGTCACTTCGAATCCA-1	1848	0.21645			CGATGGCTCGTAGAGG-1	16146	4.81234			ATACCGATCGAAGGAC-1	22854	3.09355
CTGGTCTTCTCCCTGA-1	2325	12.5591			CGTCAGGCAAAGCGGT-1	4388	6.49499			CGCAGGTAGCATTTCG-1	18096	5.11163			ATACCTTGTCCACATA-1	949	0.210748
CTGTGCTAGAGGTAGA-1	6175	1.10121			CGTCAGGCAATAGCGG-1	11023	1.13399			CGCAGGTAGCCTATCA-1	19091	5.46331			ATACCTTGTCTTCATT-1	2733	17.1606
CTGTGCTAGCGTAGTG-1	2754	2.03341			CGTCAGGGTCTTCGTC-1	4236	3.21058			CGCAGGTGTCGCCTAG-1	1254	3.98724			ATACCTTGTGAGATTA-1	8964	4.14993
CTGTGCTAGGACTGGT-1	39434	1.86387			CGTCAGGTCCCGACTT-1	17021	1.35127			CGCAGGTGTCGCTGCA-1	11711	4.05602			ATACCTTTCACTCGAA-1	1004	0.896414
CTGTGCTCAGGCGATA-1	10221	1.49692			CGTCCATAGTCAAGGC-1	4809	0.852568			CGCAGGTTCAGCTCTC-1	12492	3.46622			ATACCTTTCAGCAGAG-1	16282	3.29198
CTGTGCTGTTCCATGA-1	6417	1.44928			CGTCCATAGTGATCGG-1	20630	1.60446			CGCAGGTTCGTAGGGA-1	11817	3.24109			ATACCTTTCATTGTTC-1	19372	0.511047
CTGTGCTGTTCGGCAC-1	9303	2.34333			CGTCCATGTAATCGTC-1	3864	0.362319			CGCATAATCAGGAGAC-1	7919	2.74024			ATACCTTTCTGTTGGA-1	2506	1.39665
CTGTTTAAGTGTCCCG-1	3415	1.90337			CGTCCATGTCGGCATC-1	5198	1.82763			CGCATGGAGCCTCATA-1	12704	6.4704			ATACTTCAGATACATG-1	24620	5.06905
CTGTTTACAGGCTGAA-1	6223	1.84798			CGTCCATGTGCGGTAA-1	3793	2.16188			CGCATGGAGGATTTAG-1	12225	4.47444			ATACTTCAGCCGTCGT-1	6132	0.799087
CTGTTTATCCAAAGTC-1	4654	3.13709			CGTCTACAGGATGGTC-1	6977	0.415651			CGCATGGAGGCTCACC-1	5747	1.77484			ATACTTCAGCCTCATA-1	1588	1.38539
CTGTTTATCCCTGACT-1	4425	1.03955			CGTCTACAGTTGAGTA-1	3378	0.769686			CGCATGGAGGTGCCAA-1	16523	8.38226			ATACTTCAGTCCCGGT-1	17419	2.23893
CTGTTTATCCGCATAA-1	10814	1.46107			CGTCTACCACAACTGT-1	5737	1.67335			CGCATGGCACACACTA-1	10782	5.30514			ATACTTCCAAGGTCTT-1	3790	0.211082
CTTAACTAGAATAGGG-1	4299	0.930449			CGTCTACCACATTAGC-1	2708	9.04727			CGCCAGAAGCTAGAGC-1	8999	6.32292			ATACTTCTCCAACTAG-1	16982	2.14345
CTTAACTGTGAAAGAG-1	6444	2.35878			CGTCTACGTCGAACAG-1	4646	1.59277			CGCCATTAGCTGCCAC-1	4687	4.11777			ATACTTCTCCGTGCGA-1	15024	1.67732
CTTAACTGTGCTTCTC-1	6055	1.80017			CGTCTACTCCGATATG-1	2446	0			CGCCATTGTTTCGGCG-1	13907	7.41353			ATACTTCTCGCGGACT-1	16149	1.88247
CTTAACTTCGGGAGTA-1	6870	2.00873			CGTCTACTCGTTACAG-1	13585	1.15569			CGCCATTTCAGCTAGT-1	27123	4.95152			ATACTTCTCTGAACGT-1	6743	0.177962
CTTAACTTCGTTTGCC-1	8193	1.15953			CGTCTACTCTCTGCTG-1	11729	0.97195			CGCGTGAAGGTCTACT-1	7473	5.15188			ATAGACCAGGAACGCT-1	9166	2.9784
CTTACCGGTAAATGAC-1	7193	2.83609			CGTCTACTCTGGGCCA-1	4853	0.906656			CGCGTGACAAGAGTTA-1	7732	4.31971			ATAGACCAGGCTCACC-1	21886	2.87855
CTTACCGGTGCCTGCA-1	10309	1.36774			CGTGAGCCACTAGTAC-1	9090	1.0451			CGCGTGAGTCGACTGC-1	13725	6.69581			ATAGACCCAACGCATT-1	14684	0.783165
CTTACCGTCAATAAGG-1	1373	6.62782			CGTGAGCCAGTCTTCC-1	1644	17.6399			CGCGTGAGTGTCCGTG-1	20742	8.86125			ATAGACCCAGACGCTC-1	7906	0.177081
CTTAGGAAGAGGTACC-1	6157	1.02323			CGTGAGCCATAGACTC-1	2820	0.496454			CGCGTGATCACGGGCT-1	3655	28.8646			ATAGACCGTCGATGCC-1	1031	38.4093
CTTAGGACAGTAAGCG-1	1858	10.7643			CGTGAGCCATCCCACT-1	1492	8.51206			CGCGTGATCTAGATCG-1	3962	1.16103			ATAGACCGTGCAACAG-1	12276	3.29912
CTTAGGACAGTGGAGT-1	5989	2.42111			CGTGAGCGTCACAAGG-1	16312	1.56327			CGCGTGATCTCCAAGA-1	12469	7.0976			ATAGAGAAGGCCCACT-1	15926	2.12859
CTTAGGAGTAGCGATG-1	15966	3.77051			CGTGTAAAGCTTTGGT-1	15907	1.7288			CGGAACCCAATTGCCA-1	13612	7.09668			ATAGAGAAGTGCGCTC-1	29489	3.15033
CTTAGGAGTTTGGGCC-1	17005	1.01147			CGTGTAACACCGAAAG-1	7325	2.2116			CGGAACCCAGTCACGC-1	19003	6.77261			ATAGAGACAGTGCGCT-1	541	0.369686
CTTAGGATCTGTTGAG-1	4618	4.82893			CGTGTAAGTACACCGC-1	9237	2.39255			CGGAATTAGTCGTTAC-1	9933	11.2957			ATAGAGACATCACAGT-1	7974	0.050163
CTTAGGATCTTACCGC-1	2186	1.0064			CGTGTAAGTCGCGTGT-1	6663	1.05058			CGGAATTCAAAGGCTG-1	33428	4.62786			ATAGAGAGTTATAGCC-1	2489	8.95942
CTTCTCTAGCTAAGAT-1	12061	2.28837			CGTGTAATCCAAACTG-1	6031	2.03946			CGGAATTTCCCTCGTA-1	5939	10.0522			ATAGGCTAGGGCGAAG-1	513	0.194932
CTTCTCTCAGCCTTTC-1	7822	1.34237			CGTGTCTCACCATCCT-1	9812	2.00775			CGGACACCACACACGC-1	13642	4.51547			ATAGGCTCAGGTCCCA-1	26997	2.41879
CTTCTCTGTCTCCACT-1	6942	1.16681			CGTGTCTGTTGGACCC-1	11112	1.78186			CGGACACCACTATGTG-1	11626	4.99742			ATAGGCTCATATGCGT-1	15676	2.55805
CTTGGCTGTACATGTC-1	6580	0.744681			CGTGTCTTCACATGCA-1	7815	0.895713			CGGACACCAGTCCGTG-1	5514	5.87595			ATAGGCTGTGTTATCG-1	7180	2.91086
CTTGGCTTCATCTGCC-1	1785	13.9496			CGTGTCTTCAGTCAGT-1	824	0.242718			CGGACACGTGTCCTAA-1	24131	4.58332			ATAGGCTGTTGCTCAA-1	11648	4.27541
CTTTGCGAGAAGGTTT-1	6882	2.74629			CGTGTCTTCGCGATCG-1	6935	1.41312			CGGACACTCGCCAATA-1	22250	4.11236			ATAGGCTTCAAGTCGT-1	1993	21.5253
CTTTGCGAGGGATGGG-1	6024	0.398406			CGTGTCTTCGGTCCGA-1	17162	1.87041			CGGAGAAAGACTGTTC-1	14442	7.53358			ATATCCTAGGAAGTCC-1	54230	2.14273
CTTTGCGCACAACGCC-1	7682	2.88987			CGTTAGACACATCTTT-1	4108	2.31256			CGGAGAAAGTAAAGCT-1	3161	49.478			ATATCCTCAAACACGG-1	3656	7.19365
CTTTGCGTCCTCTAGC-1	14162	2.09716			CGTTAGACATACCATG-1	2474	1.13177			CGGAGAACACCAGACC-1	6991	2.67487			ATATCCTCACACACGC-1	28961	2.34799
GAAACTCTCAGGTTCA-1	7842	2.62688			CGTTAGATCACAAACC-1	8614	2.62364			CGGAGAACAGCTGCCA-1	4327	1.98752			ATATCCTCAGCTTTCC-1	22245	4.45943
GAAACTCTCCTACAGA-1	4974	1.95014			CGTTAGATCTCGGACG-1	2223	5.48808			CGGCAGTCACACCGCA-1	15307	2.65891			ATATCCTTCGTTCGCT-1	43513	1.69834
GAAACTCTCGAGAGCA-1	5186	3.87582			CGTTCTGAGAAGGGTA-1	10254	0.273064			CGGCAGTCAGTAGATA-1	12292	7.08591			ATCACAGAGATACTGA-1	10309	0.785721
GAAATGAAGCTAAACA-1	9758	2.67473			CGTTCTGAGGACCACA-1	34993	2.08042			CGGCAGTGTACTAACC-1	8145	10.7673			ATCACAGAGCGTACAG-1	1367	8.11997
GAAATGATCAATACCG-1	9250	1.27568			CGTTCTGCACAGACAG-1	6142	5.34028			CGGCAGTGTGTAGCAG-1	19420	4.38208			ATCACAGGTTGTACGT-1	20587	3.56536
GAAATGATCCTTGACC-1	2859	0.594614			CGTTCTGTCAGGTAAA-1	16405	1.15209			CGGCAGTGTTCCTTGC-1	9984	5.81931			ATCACAGTCAATCTCT-1	3825	13.1242
GAACATCGTACAAGTA-1	24197	6.02141			CGTTCTGTCGCCAAAT-1	5282	3.86217			CGGGACTCACTGCTTC-1	22430	6.73651			ATCACAGTCGTTCTAT-1	11610	0.0516796
GAACCTAAGAAGGGTA-1	10409	2.74762			CGTTCTGTCTCTGCTG-1	11683	0.513567			CGGGACTCAGAACGCA-1	18514	6.26553			ATCACGAAGCACTCTA-1	657	1.21766
GAACCTACAGTAACGG-1	1612	16.8114			CGTTGGGCAGCTCGAC-1	7133	1.24772			CGGGACTTCAGAACCT-1	19486	5.14215			ATCACGAAGTAGATCA-1	3394	0.147319
GAACCTACAGTGACAG-1	7187	4.75859			CGTTGGGCAGGGTATG-1	4187	2.62718			CGGGCATTCCCTCTAG-1	13321	6.35087			ATCACGACAAGTATAG-1	16933	2.50399
GAACGGAAGAGTACAT-1	4949	2.92988			CGTTGGGGTTCATGGT-1	3901	1.94822			CGGGCATTCGGCCTTT-1	2124	25.2825			ATCACGATCCACGTGG-1	17440	2.48853
GAACGGAAGCCAGGAT-1	8591	1.94389			CGTTGGGGTTCGGCAC-1	5881	0.69716			CGGGCATTCGGCTTGG-1	3485	9.18221			ATCACGATCTACCACC-1	18226	1.37167
GAACGGACATGGTCAT-1	6330	1.13744			CGTTGGGTCACCCGAG-1	7843	1.45353			CGGGTCAAGAGGTGCT-1	5920	3.64865			ATCACGATCTTGAACG-1	24050	2.54054
GAAGCAGAGTGCTGCC-1	4229	2.57744			CGTTGGGTCCTAGTGA-1	13186	1.79736			CGGGTCAAGTATCTGC-1	6652	3.66807			ATCACTTCAAATTAGG-1	934	1.17773
GAAGCAGGTTTGTTTC-1	5578	2.43815			CTAACTTAGGATTCGG-1	2011	2.68523			CGGGTCAAGTCAGGGT-1	18123	5.79374			ATCACTTCAGTCGAGA-1	2652	0.226244
GAAGCAGTCAACACCA-1	11481	1.2978			CTAACTTCAGTCAGAG-1	2752	16.3881			CGGGTCAAGTCCGCCA-1	16718	2.64984			ATCACTTCATCTCCCA-1	981	0.815494
GAATAAGAGACACTAA-1	2025	0.987654			CTAACTTGTCTCCACT-1	6489	2.08044			CGGGTCATCGTTAGAC-1	10213	9.24312			ATCACTTCATGCGTGC-1	75267	2.4712
GAATAAGAGGGTCTCC-1	1677	5.42636			CTAACTTGTTAAGACA-1	14930	0.877428			CGGGTCATCTGGAAGG-1	4637	5.00323			ATCACTTTCAACCTTT-1	2573	6.14069
GAATAAGCAGTAACGG-1	7878	1.42168			CTAACTTTCTGGTGTA-1	9611	0.208095			CGGGTGTAGCGACTTT-1	33725	5.41735			ATCACTTTCGCTGTCT-1	21916	1.25479
GAATAAGCATACAGCT-1	5116	1.30962			CTAAGACAGGGCTTGA-1	6859	1.4871			CGGGTGTCAAATGAGT-1	9859	4.12821			ATCAGGTCAAAGCAAT-1	584	0.513699
[truncated: 7,218 more rows]

## Sheet: SuppFig10_C
ATRT40				ATRT41				ATRT50				ATRT61
[truncated: 4 more rows]

## Sheet: SuppFig10_D
ATRT40	RNA_snn_res.0.8	nCount_per_Feature			ATRT41	RNA_snn_res.0.8	nCount_per_Feature			ATRT50	RNA_snn_res.0.8	nCount_per_Feature			ATRT61	RNA_snn_res.0.8	nCount_per_Feature
[truncated: 7,512 more rows]
