# Supplementary material for: Imaging and multi-omics datasets converge to define different neural progenitor origins for ATRT-SHH subgroups
Source: Nat Commun. 2023 Oct 20;14:6669. doi: 10.1038/s41467-023-42371-7 (PMC10589300; doi:10.1038/s41467-023-42371-7)
Supplement: Supplementary file 15 — Source Data [file 41467_2023_42371_MOESM15_ESM.zip › Source_Data/SuppFig5.xlsx]

## Sheet: SuppFig5_A
	ATRT01	ATRT02	ATRT03	ATRT04	ATRT06	ATRT07	ATRT08	ATRT13	ATRT14	ATRT16	ATRT18	ATRT20	ATRT21	ATRT23	ATRT24	ATRT25	ATRT28	ATRT30	ATRT31	ATRT32	ATRT35	ATRT36	ATRT37	ATRT38	ATRT40	ATRT41	ATRT42	ATRT43	ATRT44	ATRT45	ATRT46	ATRT49	ATRT50	ATRT52	ATRT53	ATRT55	ATRT57	ATRT58	ATRT60	29048	29050	29225	29941	38594	43825	43987	43989	43990	43992
OTX2	-1.79445354440906	1.23994454198723	0.6789134762782	-0.748107156871546	0.586672489067483	-0.474942682009363	-2.14998924981632	-0.288324362870851	-1.21590891223089	-2.00212751451782	-2.10910975098441	-1.41503884470903	1.24904747248307	-0.747734509745291	1.2303626857131	-1.90847952266855	-2.04985270720062	-2.01780694046783	-1.56266690703515	-1.97763818121737	0.650544089682178	1.37706245831915	-1.19891624484287	0.735908106393276	0.874915903016972	0.931692638781397	-0.00451198589399449	-1.91758266224527	0.387178381880806	-1.97606655797151	1.35028413265143	0.592074486673592	1.01963194973751	-1.80494037251954	-1.14296279306639	1.12338169526369	-1.88484789843439	-1.43343136118852	-2.02021338653832	0.863623333557132	1.24724305698915	-1.74427888801968	-1.86894520715245	0.876561469002195	-1.45614626509809	-1.91475828128974	-1.61201689193537	-0.85495853707451	-1.57032196260325
SOX1	-1.8732256674457	0.453555909025387	0.436380921641931	-1.57513917944965	0.188660746987636	0.673849303380033	-1.95347740958265	-0.805272550242599	-1.21386933145195	-1.44879726068049	-2.0509399343418	0.823178307703083	1.01843628658086	-1.73265520776457	0.571241468875023	-1.82904515048062	-2.05376613666531	0.776393463756349	0.760192608250177	0.573775546602086	0.855441303030615	0.145204925875125	-0.569593235683385	0.87186947083854	0.976262576105783	0.908221136240326	-1.83739938099843	-1.8099082958311	0.940663458874194	-1.82400308036382	0.00290613652546223	0.805877667046802	0.85460631024179	-1.77393475980113	-1.82545666247194	0.540387921824533	-1.843595793325	-1.80214084642756	-1.93976428773688	0.984955672161616	1.5038265914936	-0.991251753629933	-1.29824138760328	1.48207201799025	-1.32425426397479	-1.78729318159899	-1.47608160167059	-1.40927851613956	-1.44221175340455
POU3F4	-2.20779788795455	-2.64053759453095	-1.63545397518232	-1.56942454083608	-2.63840704804207	0.34392718291743	-2.58150967082282	-0.299122150789964	-0.164513711836438	-0.944599713761047	-2.68248486713758	-0.0080513508521507	-2.60465000417725	-0.0898965967592897	-2.64103281274016	-2.22168580045599	-1.47604592871217	-2.04500980056527	0.170947185781655	-2.38115545064733	0.583617310661285	-2.70482758708856	-1.98112415918669	0.331662100498783	-0.984185468310773	0.0219855387616272	-2.60617453935131	-2.15300334566956	0.262730050474067	-2.61052626274721	-2.71210976135514	0.472341639643969	0.208152861273711	-2.06204655778756	-2.56307114811499	-2.4030853786304	-2.40410968610618	-2.19311897273303	-2.57369157110275	-0.487436012741928	-0.263206843689677	-2.08583645578409	-1.75967969057293	-0.194042783703411	-3.10234700993739	-1.59953735259517	-1.7447410379941	-2.42636556000993	-2.55914550220091
CNPY1	-2.32416023007863	-1.36157972426384	-1.73726717056489	-0.475946200789585	-1.70728939777984	0.304745500498735	-1.43297349054731	-2.39334708457203	-2.6386778721336	-2.04226925147697	-2.52800772334856	0.0984037855487034	-2.02411036716613	-2.2922950833556	-2.20462364335015	-1.72338215422501	-2.50717041888816	-1.86803275696397	0.419040755898481	-1.59944133838103	0.314928843860256	-2.86232541817439	-2.07129407543876	0.320927368503856	0.717866866119613	0.509181063272762	-2.54048977468533	-2.47229210102184	0.300827624445549	-2.53349643164756	-2.49364747846251	0.410078998393521	-0.156304484367985	-2.16809480901631	-2.33180582176336	-1.97671561304958	-1.90073499662924	-1.28926673189396	-1.26970991958035	0.10629880383314	0.752926365580658	-2.56296875201904	-2.25409986944526	0.342485766111052	-2.29527306259158	-2.60175945039741	-2.32856286030587	-2.60479404651185	-1.44032898342298
POU3F2	-0.0844133742864205	-1.45027962204743	-0.0755255282769077	-0.171810048162476	-0.793352548865158	0.949190126341633	-0.903802694052958	0.312001525764797	0.385813031816901	0.455087300218112	-1.89141940672258	0.491775492629772	-1.47321473717642	-0.335787513038855	-1.57249587007986	-1.46332608268268	-1.85282272142249	1.08048893285172	0.868882326249827	-1.73796432578759	0.990549577274381	-2.01990104245983	-1.46977095712392	0.990939504661825	0.382258921214732	0.792274693584066	-1.52601473507664	-1.75975684135267	0.862800616969721	-1.729410552934	-0.911307246556346	0.82671058824891	0.773164559113137	-1.70446818598238	0.152906600573259	-1.62722909522815	-1.58320001042683	-1.75109685730866	-1.39224221006286	0.658579806496191	1.05553885498185	-1.11244275460686	-1.19530914882635	0.967795456695223	-1.82303711408601	-1.43074739044702	-1.51711430189216	-1.3271053915297	-0.667686289740581
ASCL1	-0.977272418748925	-1.65541420505245	-0.33292545526568	-1.96835658164288	-0.446813307142257	0.685725369145369	-1.96744434793168	-0.41493152849185	0.0446475587322634	0.221625492560193	-1.86625273026852	0.573170510588818	0.14304918739039	-1.13693885059592	-0.438768125548829	-1.73785162099493	-1.86423780939215	0.811785860071573	0.575530410148906	0.487332271331016	0.587853974459263	-0.739238457837635	0.430324617586277	0.718656494560571	0.624381088764155	0.949954042336227	-2.03289406079667	-0.748254813727763	0.636998665463227	-1.97605926797579	-1.25888695213388	0.869272854526091	1.04548426766207	-1.53411416978974	-0.688997475189513	0.127035591563745	-1.0100403117293	-1.77675519647507	-1.84218178140524	0.816407862863451	0.967077138652266	-1.33710107634015	-0.929407308869778	1.20415190947534	-1.50189106920112	-1.50277688493929	-0.897969352942958	-1.53011912858491	-1.45577115830913
HOXA5	-2.51884952771697	-1.00347639421675	-1.66030139311244	-0.115824442204183	-2.39307041859921	-2.87336723991201	-2.92725176120084	-2.83094251300716	-2.83991387869908	-2.98081330455937	-2.75638374198489	-2.79265347889348	-2.96133013823627	-2.80986868807019	-2.20940046702802	-0.639738831330522	-0.270958505441748	-2.8529746271394	-2.74050486058218	-1.91170722739531	-2.56581834773939	-1.98428350166578	-0.674014956183817	-2.55542252324963	-2.67835445944079	-2.71144545012238	-0.332470033342836	-0.184731728468027	-2.69330889400646	-0.0554914473826362	-2.72317599191225	-2.73134868915605	-2.18484258534424	-0.370125607087627	-1.78558583948687	-2.52189769755387	-0.716722083265988	-0.189282861312347	-0.322745693498653	-2.84733714093238	-1.15744683408454	-2.09907541317577	-0.671804904879938	-2.87716048144133	-0.669537665665706	-3.17496476241119	-1.73200246478393	-3.04529939220312	-0.0257245071720975
GSTM1	-1.46326950113687	-1.72525625258424	0.59965110768153	-1.73560817100174	0.618235621196639	0.663415642868325	-1.56847289307507	-1.67013367323304	0.75392889321082	-0.907061793585705	-1.69106037193159	0.481436149747619	0.762029320047592	0.637198712216065	-1.78265660862718	0.41310592933088	0.561778562760204	0.539647922411052	0.165648494872582	0.80316194045449	0.519544285264532	0.494790037123602	-1.25747856769538	0.546625196525067	0.772793597577744	-1.48904952937083	-1.79812147926484	0.604325930985367	-1.43907583297816	-1.80359542495283	-1.86598187555683	-1.67666217921922	-1.7127245452609	1.06566818645421	-1.86785938308368	-1.60810506063111	0.689900309200176	-1.43817584610931	0.383090942873568	0.300748049842179	0.775403727781936	-1.37192611108937	-1.10916803611425	0.0302736444560687	-0.40043901108748	-0.999657579554441	-1.07817639125396	-0.183730695700501	-1.113866298113
HOXC10	-0.244286974346318	-2.22223577705063	-0.245334561636037	-0.267087383390905	-1.47596336111889	-2.27190563060441	-0.139301398963283	-1.17775447533324	-0.431120943265482	-0.395099144138666	0.59818845078512	-2.44309326374936	-2.40955286837394	-1.94775108287411	-2.52163716876585	0.409537690770873	0.226746924682004	-2.09448192503562	-2.00189246914398	-1.8588757191613	-2.22012164356717	-2.40157556469339	-0.270030069557187	-2.50929539092611	-2.30097341137199	-2.3192332306111	-0.244353819134778	0.355855149142149	-2.00866300124149	0.117638820268255	-2.34680239435144	-2.30527225953382	-2.44017595289182	0.232541667128575	-1.02691113225996	-0.538928545314664	0.429871151562663	-0.581833207418353	-0.329673686634358	-2.44268885636547	-2.79964471468912	-0.416723728851066	-0.468008025190326	-2.61279476253731	0.450065212386503	-1.67169601944774	-1.49092120550498	0.143790718162624	-0.637340241204908
HOXA7	-2.60980537467085	-0.764581786540893	-2.01678845571163	-0.571802272562063	-2.65144364216816	-2.78347869930285	-3.00846296524487	-2.91475165581955	-2.92347009450736	-2.52084391700074	-2.52456079590917	-3.15919988820068	-3.04139353474337	-2.60466758730462	-2.58354237697976	-0.385818229876157	-0.555909698709981	-2.93814307917	-2.61334052607754	-2.58864467358245	-3.06481617637242	-2.37545932846646	-0.626773418327384	-2.79683741963195	-2.76585133642461	-2.79826962645978	-0.368005533805098	-0.536252574050266	-2.94835486113416	-0.418924396474254	-2.81301845147257	-2.05524159091307	-2.12788709624354	-0.557136319993301	-1.51210907377851	-2.61596550632138	-1.21971377179323	-0.140424721861524	-0.170123287863348	-3.22015553521796	-1.92692346629846	-2.31170450556263	-0.818504299384262	-3.41375722202877	-0.72463191143803	-2.7884787425317	-1.88559824776336	-2.94292236226471	-1.24788590838087
IGF2BP1	-0.359716779452737	-1.7524452013189	0.333653465956855	0.16478189639832	0.112510563762615	0.0822193370692319	-0.152205978770212	-1.64774906599734	-1.5154027359111	-2.0616947344442	0.718426623061831	0.798917980050069	-1.20085267973211	-1.16590603515923	-1.63034142524074	0.596032041254754	-0.236463346976746	-1.88225706858451	0.870073573380678	-1.88958103458137	-2.01918044968529	-1.42645710906299	-1.69374433436983	-1.90090883815239	-1.52562342719194	-1.88991537383823	0.307879697163095	0.565153007726575	-0.282277568729348	0.387476302155475	-1.69836961603863	-1.88329291942924	-1.7638066612463	0.114089707065433	0.302170468440088	-0.637408971648049	0.793191604770625	0.771944517802029	0.315103111094365	-1.5583452900211	-0.45977858077816	0.932042805794887	-0.150941478164227	-0.362773766638629	-1.70425355915441	-0.987471818826337	-1.0216993465099	0.947076841405665	1.21975514277871
TMEM132C	-1.46876623837353	-0.612404604321877	-0.0382390319172475	-1.63053598782605	-0.0412123736669661	0.891708590606705	1.30040117001121	-1.0604302145586	-1.11046394618716	-1.27351463441312	-1.50393603693429	1.19937499361038	0.0811782189969661	-1.52168017249472	0.414434752305998	-1.21917554232117	-1.81544690431879	0.173755513555172	0.782257292095217	1.01917689602014	1.00647481059307	0.100473083638033	-1.34400852655029	0.623518773659852	0.9781271438678	0.337102859268547	0.191432172022067	-1.48044418777742	1.16001250584836	0.409293860872043	-0.491937016562155	0.703136141311806	0.430526784104071	-1.54522315375247	-1.34001344826039	0.145611337679391	-0.938877035459638	0.552791324596633	-1.32798861652438	0.645374756878394	1.42598914355125	-1.10923590707612	0.820681291081227	0.908790416659352	-1.14708492489979	-1.50894669395269	-1.53567102347217	-0.0184206185266	-1.3646609064438
HOXA3	-2.21289838109148	-0.453273234164082	-1.4350934281414	-0.587447492674317	-2.92420487594771	-2.86818320841195	-2.92143432800427	-2.8259836857284	-2.83490513846942	-2.55519576534709	-2.16036655876682	-2.55412206168823	-2.95522616069323	-2.80525221925925	-2.99556794606504	-0.555009545154862	-0.402047202101542	-2.84281773404347	-2.51328849933006	-2.70176770863025	-2.5552186981135	-2.22116187728581	-0.503290814066656	-2.69912975286962	-2.67682442638525	-2.70878374667376	-0.64779509415572	-0.284820917795089	-2.685302434678	-0.717347445303568	-2.71194188950461	-2.949400588285	-2.8499467942035	-0.425450853567082	-2.0334664705726	-2.51615721204188	-0.453758780662059	-0.182460259760542	-0.214901803698419	-3.28009937604835	-1.07754827355566	-2.78685053839065	-0.868144692580708	-2.62820927373182	-0.477688179401584	-3.05716202674901	-2.18127287107795	-2.88400232710705	-0.868932601561835
FGF19	-1.8334546269321	-2.29376193775359	-0.0955377874132441	-2.44642832414155	0.23490321277143	0.347746536478373	-2.25559412347375	-1.46801674890243	-1.67263019930313	-2.34467359504484	-2.15212490739931	0.599526484053027	-0.960727979099595	-2.2144618429784	-2.18540061754412	-1.13624766865566	-2.32852236064648	-2.02647664706471	0.371132419895125	-1.60182503103384	0.231888429346698	-2.38667546802095	-1.94059371359587	0.407459833617752	0.172080424617657	0.514212446653893	-2.36106144534051	-1.96956010174142	0.282347386154017	-2.53038566938283	-2.40093478590461	0.405795428465486	0.514265580751385	-2.03027239680341	-1.8721802739075	-1.25939867635022	-1.33776814220807	-1.12274040818074	-2.23512931529584	-1.2237944851494	-0.904192156240842	-1.05326251483317	-2.11101428659299	0.629274839766019	-1.11541706442191	-1.66021130935206	-0.410652506014321	-2.35109804222325	-2.34517451339502
PAX3	-1.60403298771575	-1.07832651971913	-1.15299334234803	0.0710604094492164	-2.03787661665376	1.47956611797304	-2.3539072822103	-2.17727150256019	-0.490521978299908	-1.74208947390968	-2.3947828533995	0.902578215417015	-1.85827754745817	-2.23325619517231	-2.36207686583306	-2.12400726341424	-1.21957295426276	-0.456701772012385	0.247471618403362	-2.17302066241387	1.19871204039716	-2.27250248573241	-1.48823093737863	1.21167122866123	0.849980846239557	0.768287198229941	-0.951634256753189	-1.89520963633197	1.1898007602032	-1.35921127728519	-2.1733643790579	0.797971834482889	0.781944908355591	-1.92260652745062	-1.17254364815588	-1.79357461549925	-1.51163476569433	-0.189105722236033	-2.34921475588597	0.00557381742599961	-1.72526347065766	-2.01935977801718	-0.873281372160802	-0.332231312801627	-2.12193728687026	-1.85750299413654	-1.17712375673597	-2.23380383749958	-1.07367614254776
IGFBPL1	-1.01734820422039	-0.780564682640844	0.24115193179354	-1.30945361003188	0.964025030783473	0.427995996024085	-0.952211919682816	-1.06171124640423	-0.524619613175624	-1.81573984231998	-1.05330795784309	1.49273935505634	-0.192698861932851	-1.33551323678419	0.796117641361913	-0.202777605893448	-1.37054894694428	-0.0778811327216065	1.20178562860826	-1.52973476579666	-0.347403065642649	0.335318547435481	-0.398649553422141	-0.0429749742599593	0.664477320534634	0.616829874120026	-0.598694249796466	-1.43889368527839	0.946522696949652	-0.944176601162167	0.705936843085597	0.800915079350575	1.51098003087608	-1.15121684932264	-1.42941069597378	-0.324205730770346	-1.55394648698029	-1.26230681011788	-1.68027476902629	0.730295013849638	0.770912735939595	0.634567785171538	-1.2086291540015	1.2800333080094	-1.4058710673528	-1.41963740390653	-1.0368453313921	-1.43873985894155	-1.11094779588915
HOXD3	-2.06684744593546	-3.20344250035699	-0.804677453998156	-0.178495772010713	-2.28088423633683	-2.84722941693049	-0.541218386676652	-2.8080624926041	-2.81656431075676	-2.94987210172751	-0.129272614530656	-2.78916397312434	-1.70937573270552	-1.42648544116581	-2.96795016354688	-0.736767871080692	-0.485506118162948	-2.84096861752372	-0.901614639759979	-2.68936196275054	-2.71944693362354	-2.60799698778269	-2.27356825708711	-2.91325956948486	-2.6627682422653	-2.69485017549756	-0.364687044992291	-1.03794587881253	-2.58476379221636	0.108828070350489	-2.29745025032141	-2.92623868855354	-2.61824585332832	-0.0253076345951371	-2.05077780452904	-2.07386840213366	-0.045901138817559	-0.912027652018074	-1.12313271031527	-0.678375142513158	-1.3734733048657	-2.73366046285091	-2.73233650859068	-0.161412261907288	-1.74728706615328	-2.93580799617738	-0.801796792000173	-2.26100890782193	-2.69505044767127
HOXC6	0.114894491035249	-0.651369143573011	-0.216130173602786	0.192671709030128	-1.02711219750734	-2.04304107143755	-0.375571068436492	-0.302249062246224	-0.340225168593903	0.152604340979985	0.388920072218624	-1.95156401960493	-1.77412753742654	-0.886049704857932	-1.97450631087496	0.381669740121884	0.338344728419397	-2.15851510009218	-1.87517133446452	-1.12366161553706	-1.93294471044931	-2.06481153056284	-0.00517584087124667	-1.95408753087516	-1.66841692098653	-2.02015016127651	0.0589976750042482	0.467749033649236	-2.10240127501807	0.254483928946864	-2.02922321188683	-1.32737531887138	-1.63332738832726	0.286255757652995	-0.102706240062746	-0.514743459679273	0.48559970065944	0.0846671900656946	-0.0415056378798275	-2.52228653596157	-2.06342157479342	0.0479273476456807	-0.0796773153263602	-2.26712559526645	0.309809895023007	-0.41762924501927	-0.995730667429676	0.116234673230718	-0.310313073552311
HLA-DQB1	0.624774694720985	0.900530701854941	-0.685261436546746	0.757126824488731	0.417799150134183	-1.73547686111597	1.35999158552086	-1.65859362589332	-1.78184735039296	-1.00988214477269	-1.81010741426174	-1.88185649017172	-1.84787018990421	0.528773631374227	-1.8770009417754	-0.799007962517334	-1.75565914859622	-0.94571387356203	-0.757713466646811	0.239873335882515	-0.363733223549039	-1.97727046973084	0.070226640150587	-0.469498275869808	-1.49267722016584	-0.439067708151912	1.23049911504883	1.0289316513756	-1.64284618426861	-1.79764350292155	0.650859060637245	-0.0530483493568296	-1.8349754424583	0.289657727050603	-1.90116619263621	-0.288061737564229	-0.0412004940322954	-1.55573373954532	0.806332522332341	-2.25828196635899	-0.62365908786139	0.135643820576689	-1.00970207915178	-2.15115162642708	0.762820805345507	0.212711104091763	0.214493403821496	0.0621590098089232	-0.0942901444966059
KDM5D	-2.10799864100036	0.0848716150255587	-0.118387646067129	-2.37882008362984	0.195476680951604	-0.0130767959638041	-0.0680462205781585	-2.17117304040664	-0.0761043430447526	0.0577275741960895	-2.29586858403258	0.121607722854462	0.151950399601835	0.0598366877421481	0.0919466678173971	-2.08245853894677	0.0452335236083066	-0.186468355788459	0.119084737583292	0.26543863436971	-1.46095768094686	0.213190271014475	-0.138132038490928	0.112047082242618	-2.17672930731806	-2.16234902831149	0.0285777049325996	-2.19380400695626	-0.140937202166671	0.1540915884328	-2.36959166241258	0.0645254658047085	0.172017672931453	-0.152864922912642	-2.23722262534939	0.106048288680657	-2.13315717664077	0.15322893914955	-2.3203052050354	-1.72361947616115	-1.95101852667046	0.966169748849049	0.833845043204972	-1.81415874200552	-1.22108828793422	-1.53456918506154	-1.41414487057028	1.13401063488035	-1.17515983895207
EN2	-1.53143089701616	-1.01951735868614	-1.39159869689462	-0.40665326198391	-1.52140267125364	0.506043569880991	-1.76608164202473	-2.17536804758757	-2.2199321391213	-2.28683240230129	-2.19638280693175	0.170329066264979	-2.59522395559208	-2.3174077472789	-2.42719429917206	-0.766523627729483	-2.58773383829497	-2.00183377265833	0.497912559530505	-1.59348344723354	0.688021416889729	-2.51278009493063	-1.59816147095058	-0.163358586090726	0.351031705047037	-0.0104539470355631	-2.26587890150763	-2.1418563586098	0.548680672439264	-2.16693321563781	-2.06734363365088	0.270103753032529	-0.698431125063124	-1.69730098420504	-1.96753670258579	-2.14566976216314	-2.06239864047815	-2.10871997178995	-0.796220971856826	-0.185003566264887	0.433413059668634	-2.26140821629502	-1.85599226960901	0.148132785071123	-1.82857460263934	-2.53477660121242	-2.35643461403254	-2.20552872969147	-2.03553705771843
KLHDC7A	-2.01636232418423	-0.681352825149927	-1.87518178300116	-1.83890638564182	-1.57638236458556	-2.60273690976468	-2.79319947705358	-0.348929977525935	-0.529449616339945	-2.00509380982126	-2.36097900587812	-1.44388648947966	-0.573556902160714	0.170176657000609	-0.396145330727814	-2.55614589931323	-2.75552253164675	-2.58547000279609	-2.62130012287642	-1.89811396655641	-2.83197782354482	0.312340285717937	-0.340667451746022	-2.80438388655971	-2.36356311159111	-2.4199734313564	-1.32863890099948	-2.36762328112577	-2.43819900713966	-0.00154678668718145	0.114389495102854	-2.43551140368315	-2.7248468672414	-0.521731630305212	-1.30935542858879	0.234893363918153	-2.60973362787825	-2.39763016222943	-0.560283980939251	-0.365010918534433	-1.38311626026925	-1.55849276596719	-2.43723884064208	-2.45804340283738	-1.61910610979147	-2.29830212464473	-2.38882754342758	-0.453629641417885	-2.04602214352952
DDX3Y	-1.79458382389654	0.118418863228249	0.175416022699756	-2.13871709591168	0.552281330504858	0.636193304168133	-0.175427965085347	-1.96660080759923	-0.143542970297802	-0.148204906458072	-2.11350985848726	0.0744105518977677	-0.0198989395814322	0.0309570150931917	-0.386302057815932	-1.93926576142094	0.417113928049347	0.344420509074864	0.323278670693003	0.463347109519967	0.672319196162742	0.310318419283429	-0.245565750188529	0.366332684967869	-2.05807742807458	-2.0393076232809	-0.140198645623973	-1.8024786065124	0.32643753149555	0.332470075513144	-2.2367459741638	0.442661586461915	0.337475065011022	-0.07390033347112	-2.07775796028328	-0.25991961746738	-2.00724114573727	0.430442988690964	-2.19444695609069	-1.81060642940761	-1.54853516104163	1.33271522459257	1.30058943423998	-1.48471632528225	-1.12567280950182	-1.42935969638295	-1.29990469879649	1.47249836998469	-1.08196675968857
MEOX2	-0.154342012221966	-2.70502178584798	-0.930260866190104	0.78607227318929	-2.36438184947038	-2.00992162771961	-2.24390726538086	-0.180008540583972	-0.137573638034014	-2.33090761525924	0.860982128178663	-1.87828018151921	-2.15919226078229	-0.954130599481984	-2.16670697924929	-2.00238207819581	0.79221757584569	-1.48305432980103	-0.496394695360416	-2.15906709404183	-2.23548367986953	-1.71953983941371	-0.429244678941281	-1.69965475472583	-2.09818694854095	-1.94075260294881	-0.916360527996678	0.956677544034269	-1.87617304090806	-2.04274329321055	-2.28596028444311	-2.09593966085027	-2.07341104192396	0.721951913444003	-0.0492633389631734	-2.34652393363486	-0.0855349138479988	0.858720456020593	-0.231378509395251	-1.7667650060446	-2.06199590057048	-1.90045512510466	0.506783262768673	-1.60527365889266	-0.230252460747416	1.21110512098281	-0.86859460720319	-1.166287217808	-1.69314713663185
VAX1	-2.01317144385628	-2.49856358732042	-1.46726301623231	-3.05256718276563	-0.548557882519038	-2.54200273404877	-0.537527109673815	0.357668779697128	-0.436473474138035	-1.19615339816706	-2.33493339053421	-2.40978125139789	-0.461227310732105	0.283947814049236	-0.912515426518248	-1.38662509072159	-2.82630692084788	-0.445602175438594	-2.00081769731888	-2.45989362880312	-2.91654795000954	-1.53651076497721	-0.640268737726691	-2.87882207799998	-2.3900952499177	-2.6533363470085	-2.49739326860872	-2.75963324119981	-2.65188983925051	-0.430113784203082	-0.755296909877395	-2.45622929017433	-2.7933051608268	-2.30034351878297	-1.15198920664256	0.0594875947898901	-2.6738738685797	-2.4425654662555	-2.48666161990701	-0.752141715780476	-0.82112786567096	-2.49725366678949	-2.32667340133193	0.0483079139107587	-2.47451616592626	-2.64453407990827	-2.3289607800961	-2.67897866169288	-0.351329427750447
ADGRV1	-1.16911725480826	0.691673402172548	0.431828125356155	-0.566204947185454	1.08310167416181	1.34331238327066	-0.514389284671591	0.603101111913157	-0.93441637384668	-0.746370550390872	-1.1671755269187	1.10283979804814	1.15829404505471	-0.26125740096504	0.844483648734308	-1.11501059295265	-1.19097134746702	1.44012210662634	0.72557935578961	0.0231446319023031	1.87073692361132	1.12873004759979	-0.0748505603361095	1.62309143365786	1.39689903061917	1.2292634424751	-0.873267931099071	-0.734731543994982	1.36684770576342	-0.679925241169816	0.385866027273825	1.54838433425754	1.1654872804271	-1.03864715361738	-0.589357030794654	1.37216976539363	-1.11306248244823	-1.05671126997523	-0.801380791358559	1.01976146231845	1.63508495321608	-0.482635956705622	-0.331159350715041	1.60539482756868	-0.952524059155081	-0.658046100360925	-0.330212094565047	-0.32602072455214	-0.365428161146457
TOX3	-1.91006925357326	0.0156478310995829	-0.895691036259731	-2.06326108191104	-0.0148358027144074	0.62948696061305	-1.88559636968928	-0.920694099726739	-1.31555192229884	-1.67810697837577	-0.818809548175921	-0.115208209747763	-0.519965941651773	-0.94980711666206	-1.07340334250361	-1.87100661187751	-1.81478965570168	0.40667379674753	0.502448912807717	-0.625305715418017	0.575095636539567	-0.574121878477517	-1.85446289373299	0.296063665172681	-0.299586380015271	0.476247253328173	-2.05288786668908	-1.60444762719566	0.482916160418795	-2.03957054957072	-0.589891626286907	0.512871692505878	0.313476353941879	-1.71089604845067	-0.356287979363935	-0.358610548427444	-2.03249406684357	-1.92438234282911	-1.72662166941193	0.305722824921208	0.605463008635843	-1.13086461694156	-1.38421960072518	0.739427556344906	-1.62888317172583	-1.59724486666249	-1.49802147085211	-1.57056953759848	-1.46871479373057
HOXB9	-2.11438192477903	-2.18325695930772	-0.65018853678076	-0.0510246827962706	-0.832244786133043	-2.46562643836122	-0.609499964294232	-2.56987362272633	-2.49145518944245	-2.43785939993732	-1.39910369968072	-3.02292952414952	-2.41832852432507	-2.54924401066514	-2.95191495006201	0.358950064655869	-0.546952673231498	-2.84501164415136	-1.93999484299246	-1.31116263646783	-2.9369897534085	-2.84398031647646	-2.27877643849542	-2.90190940904318	-2.66333232481409	-2.6948033523605	0.77910845623515	-0.514282537658148	-1.29130919353387	1.36086713281539	-3.02191313564241	-2.91442869917536	-2.82311641266383	-0.89762479618001	-1.67515704769158	-2.22570895408803	-0.405688989816052	-1.51157287494132	-0.460012152756265	-2.45769292003636	-3.33155111424167	-1.99544714387908	-0.357504652292395	-2.3674305246955	-0.0977633106817413	-2.41807533530388	-0.861491284073462	-2.05217407234517	-0.551436377628425
GFAP	0.959620650557488	1.5304649510719	0.485645617025409	2.72662779023207	1.7653257449303	0.0717673667726123	2.16689207264992	1.61828005251775	1.79406236338721	1.88095644886931	-0.57055385267835	0.2291943309421	0.299728656611769	1.77634604047243	1.31441583988277	-0.294378614201623	-0.518774352656969	1.64285375911739	-0.281114698089842	1.4378517046357	0.358417677820645	0.0334965608955478	1.47738488683051	2.00622840789603	0.487195996897213	-0.302573111546968	1.6674820027382	-0.753705090369455	-0.219386658149568	0.943139897262416	-0.615693880481518	0.999725093946493	0.453287160717342	-0.7649457225059	1.0702760084005	0.54343287941851	0.393154542927349	-0.720410287019316	0.797698218422053	2.41455122627176	1.53684572494293	1.91851455949505	1.24815722641478	1.59339730575891	-0.529554624928992	-0.676026152366761	0.501047894406359	-0.544612511389989	0.0483071763967363
FABP7	0.274953395510805	-0.458532971877541	0.223828639015242	1.20716457231982	0.194961734265323	0.26827180342459	0.0906908788836278	1.70036302190004	1.60708217785978	1.58358082341735	-1.18272539171952	0.200174297569887	-0.572864646328564	2.04899130705004	0.0476183866838408	-1.04325155906052	-0.997378275185287	1.28239678078957	0.59473178906315	1.85489726126355	0.676120973239695	-0.558637348655276	1.81023311530654	0.773255187663189	1.70965970836034	1.17324244382938	0.888038101430141	0.694432658981924	0.814028084309641	-0.194440592060223	-0.553363986130567	1.5955695456323	0.553973529924148	-1.05931150642286	0.5869926251406	-0.925572536761391	-0.856738448353875	-1.05700550296475	0.552537414007436	1.78447420252881	1.92148889875685	0.530250258258765	0.17664523000779	2.07477027366097	-0.655911896309552	-0.860849063205958	-0.560887135894203	-0.813113561076338	-0.518912104163155
IRX2	-1.98410771643305	-1.3582160004075	-0.275191385811318	-0.379469964374336	-1.73773847414555	0.687654269016853	-2.51106886139951	-2.10070018444575	-2.42038674386984	-2.09375746478316	-1.2670988124157	0.372098698702699	-1.46530478878507	-1.95018013703612	-1.90231750797385	-1.39537011005327	-2.47412813622478	-1.48266565734743	0.022371729624922	-2.20464186256782	0.733009463089904	-1.76962244020445	-1.95423237948453	0.393945100693509	0.516860640418328	0.264156451057687	-1.75084165522824	-1.4713664777772	0.511135715337803	-1.46562297396269	-0.785406327962023	0.206873354779346	-0.0121255320439251	-2.04507250091406	-2.01757080986523	-1.88468172045456	-1.88923852925183	-2.15495239632937	-2.05132270451305	-0.402616754054425	-2.14751748090364	-0.039400900348846	-1.20168764171246	-1.82887256469002	0.133961358269546	-1.68224561312025	-1.00499330768275	-2.10983985909852	-0.283082232470894
ZIC3	-1.1750416761736	-1.33261562188978	-0.651501401121747	0.2414744149048	0.710460844205101	0.111631228979949	0.306320335451189	-2.02219042620779	-1.71813772128829	-1.66663321431419	-2.33563496708538	-0.422594105119388	0.310739760382047	-1.8599803627847	-0.804841084499584	-1.13632208147395	-0.583320453036963	-1.43431098893666	0.922959978542458	-1.93949644751263	-0.824298327863354	-0.719020737390241	-1.83023604347276	-1.20814067416571	0.259250130457145	-0.925722211448967	0.04468118737212	-1.96240835881888	-0.353847112400845	0.629640675090262	-1.62389257219119	-1.09235142221965	0.0234150468945787	-1.77086193730479	-1.72255981824882	0.36907757314785	-1.37276941572573	-1.83351762385026	-0.549657497315458	0.11401850783698	-0.257760541539318	-1.01827443442989	-1.24995905537057	0.337296368110718	-0.0545303484701739	-1.7802246223469	-1.83644747896214	-1.88079840948906	-1.45637780835434
FOXG1	-0.650771082682638	-2.46650300926987	-1.35287679267535	-1.4181602066898	-2.11780160582624	-2.07300183527622	-0.909875820303387	0.947240430254135	0.288468891244059	0.678565123013935	-0.649455829926392	0.200410171835205	-2.30663885834907	0.636636957048197	-1.44280065236545	-0.375072501744006	-1.21720464190332	0.490084750484823	-0.458531910168796	1.07359263028492	-2.05776552245998	-2.42762262242653	0.384316376289091	-0.0418708616348563	-1.78021741610633	-2.04818338911469	-0.98822655165901	-1.24906103557089	-1.03737654942831	-0.670427229604733	-0.00192552172000204	-2.24218862356284	-0.0279257197604255	-1.55533074484767	-1.00358742372834	-2.16192321954926	-0.962715064459208	-1.35124211010612	-0.869132721223645	-0.0843227372882581	0.46103188174427	-0.927507917185867	0.648146769809174	0.368185292754435	-1.66421882161714	-1.39926183427786	-1.79393602680939	-2.15504669494125	-1.33588847092044
HOXB6	-1.54820920407651	-1.73825383748274	-0.343576579489187	-0.00696839893492429	-0.378099037953218	-2.16587005376925	-1.90382638189659	-1.78775973797729	-2.18623389565564	-1.3798072815416	-1.48046833997149	-2.23240770711737	-1.82599896391893	-1.71910571311724	-1.66959297751978	0.187008302034101	-0.650797686213197	-2.480351712139	-1.55663287293195	0.244379613693388	-2.00502969537198	-2.05631649009722	-0.081339174481813	-2.28451056211699	-2.15083126813606	-2.09985987877518	0.327984341133527	-0.0995635087870053	-1.39291175786851	0.584149609835516	-2.02182039261149	-2.40192963183514	-2.45328061954991	0.00114449085589019	-0.7511955673636	-1.27211871682509	0.239229186034405	-0.871807615679351	-0.207082406342834	-0.738831122066339	-2.5244552973789	-2.55522525142046	-0.354800427655645	-1.80141273973669	-0.283016653681197	-2.09711377461486	-1.30464745100246	-1.70125953193023	-0.158436465576398
HOXC9	0.214876808629863	-1.667840013551	-0.273293141202601	-0.425621804554979	-1.46866594429761	-2.18945794108587	-0.203142608251634	-1.23645395082034	-0.786507255985503	-0.417372686129566	-0.0716868437390241	-1.58840608858568	-1.89113414366522	-1.32426155559925	-2.15232370088791	-0.207739890060576	0.0230630010764818	-2.24421994735707	-1.6282910731939	-1.76070120377932	-1.98861052839128	-2.37353589458865	0.302347751070373	-2.19034739640463	-2.26702252035767	-2.28002206405511	-0.262610919547016	0.05317167626506	-1.99690339645371	-0.251602601893814	-2.46045215690211	-1.71447856982498	-2.00190859770465	0.212556273699341	-0.767767988382645	-0.675559136001748	-0.188341944662538	-0.339369923656858	-0.346464291822724	-2.58409057015063	-2.31651717647792	-0.569605313411441	-0.46112581244109	-2.29199500710994	0.0766896683772886	-1.21566379339096	-1.75901871490039	0.0299899926824225	-0.60776283265219
KRT8	1.60233993762802	1.33501654826044	1.53071246440739	0.405073260003827	0.492809964146238	-0.936076038003193	-1.08123868549345	-0.856865221988239	-0.132652749486481	-0.97830699390298	0.715077494981163	-0.321576922939342	0.831546246999727	0.882138089702485	1.66865634171541	0.470755267700381	-0.525172816802046	0.176541083384771	-1.08763441135999	-1.12593332770055	0.951375463829387	0.84408825165854	0.306113510775345	-0.925024356408051	-0.271048541894164	-0.794590953694453	2.05011858073612	0.962012323774256	-0.87775763953527	1.91272254462585	1.75114877292753	0.609723086572277	-1.16103271138493	0.327098214162719	2.04403965029479	1.39509925597297	-0.497522367928975	0.0194760792883892	-0.729935405211171	-0.298909236192592	-0.992611932927291	2.01958750219958	0.854746174247645	-0.98012268424989	1.96945234910566	-0.42443894163062	0.319960164614265	-0.487220928641047	1.96328936610592
UTY	-2.08530416704351	-0.558654428214773	-0.629136467989182	-2.72393152854514	-0.0574127043198021	0.0581333653443763	-0.637775283703392	-2.50101780310296	-0.648484844687502	-0.453716520466325	-2.54968292955813	-0.504316078432927	-0.791931716481302	-0.436495796187839	-0.738052403782278	-2.24200250630615	-0.31519830574846	-0.481758968700283	-0.234225052235079	-0.189364402429471	-0.160020232687452	-0.376262967234534	-0.257572336762255	-0.24863041783716	-2.44534300976195	-2.44636085217341	-0.702916205293663	-2.43917369486011	-0.292734187035444	-0.478613365875332	-2.70545706183225	-0.166926306416732	-0.287129241634647	-0.450651349511371	-2.64271378434358	-0.77936901004478	-2.42849927539727	-0.300469038380029	-2.62475039657818	-2.27954171028456	-2.28721086549795	0.591462355297868	0.508302559683401	-1.92328902830069	-1.5604935982674	-1.68578926576119	-1.74788655408818	0.732673368727657	-1.51565092553849
SEZ6	-1.29360898473116	-0.874441127956318	0.178780950121683	-0.989064279051972	0.877470756594596	0.578290937925668	-0.434870984965286	1.27364830789745	1.48152944879864	0.199528231830484	-0.86536298167799	1.17152907862901	-0.920022724766321	1.36956118815777	-0.574760460866811	-1.22918393051126	0.430961964006517	0.148701710386765	1.39967012774808	1.48846098014411	-0.0361647717169497	-0.783223959294605	0.476556395747794	-0.320436435471983	-0.012643412348424	0.129691281870915	-0.456678733079052	-1.3084035667113	0.108212640749927	0.0208815501792386	-1.29106873589273	0.543700017609558	0.803944091723584	0.758127886354121	1.39831438460219	-0.0824940051908968	-1.37618378802167	-1.40787623309086	-0.661451796280669	1.21297500164546	1.66326992891136	-0.403038676192581	-0.721221974273047	1.64614983610608	-0.869609486786016	-0.612761426748698	-0.929002222482478	1.19362784506214	-0.925932468723626
KCNK10	-1.85117878481537	-1.82987152367755	-0.441715742662998	-1.56693605818702	0.455948764798259	0.136943950626494	-0.189919679528375	-0.729799913135229	0.0626744312240257	-0.513059978407669	-1.41302909687149	-0.0864828981393556	-0.15618056714028	-1.13745291926203	0.180891837894048	-1.8354009452301	-1.88659419686952	0.0274840875790715	-0.173690522524641	-1.81780971694895	0.740318119326152	-0.101345716410176	-1.36674864921447	0.528614174207543	0.608214142149447	0.56624381345059	-1.72447911336117	-1.76331653879155	0.553088138470852	-1.60733443667302	-0.784184045097281	0.30957315398928	0.682315769973225	-1.74121802108505	-1.53827332097133	0.464772594428378	-1.75763886799367	-1.58225167903723	-1.69449290943778	-0.543816780823012	-0.627402630775776	-1.10103487221578	-0.0123470793787461	-0.17006118568585	-1.9039058102714	0.508594769678077	-0.111948355870334	-2.0044120205354	-0.934916633294393
MMP12	-0.286361025326351	0.118458301552425	-0.838067910096594	-2.45291636081658	-2.74992077197108	-1.88492671914983	-2.60083503283273	-1.08055744931529	-0.674793854091148	-2.15030585295397	-0.233221946473839	-1.44015083562552	-1.61963240113428	-2.02712096921581	-2.64610943077137	-0.714185015031278	-0.576012205475464	-0.931541319002063	-2.43449814001161	0.418759121191528	-0.481346487504931	-2.3797126926717	-1.1081468723494	-2.61045671754921	-2.3803830353568	-2.4073190227327	-0.899906107193206	1.46613064118679	-1.84460329423299	-1.6813230111019	-0.353452594114068	-2.00979281528729	-0.731048034887769	-1.46204554683285	-0.150932707795215	-2.42256840728616	-1.45617719759979	-2.21973607076272	-0.458289311792813	-2.51377231363573	-2.2901547965723	-1.04244847393439	-1.44726895177113	-2.95411645939745	-0.510531901761196	-0.47015223494072	-0.673548125726992	-1.31744248158962	-0.274416745891373
HOXB5	-1.06500876949502	-2.07833717380279	-0.287823267738542	-0.290260594867412	-0.2199590869049	-1.76775903657409	-2.02446007898051	-2.13441204727212	-2.09221868161927	-1.6386893888212	-1.8256473312333	-2.53137807686087	-1.1232572627336	-1.58068777603073	-2.17894099866487	0.0774205756189017	-0.548473170258138	-2.49208277651473	-1.53798874169598	0.0343512098334133	-2.01640430669273	-2.26072725705445	-0.378886861233497	-2.42201000118835	-2.34536837447288	-2.00653827551765	0.154203067626545	-0.0165701623785275	-0.852430253768572	0.501703590423705	-2.19614357642605	-2.55102208233508	-2.47957285162339	-0.151091661407258	-1.17821778140419	-1.31569315459116	0.0830569246553594	-0.929356990423159	-0.430612683528881	-0.552912659714479	-2.25485452908279	-2.51923703675532	-0.696024505819054	-1.47783046668955	-0.480118315114766	-1.90134150905079	-1.75865983125058	-2.00045971360768	0.357458458096062
HOXB8	-2.03410697094502	-2.62570280715599	-0.325221589709358	-0.464878712839443	-0.534946728300465	-1.85824006332662	-1.49192395214597	-2.25314115932109	-2.32270809158632	-1.41389665450622	-1.7594486231646	-2.14304568260543	-1.99290369740913	-2.50302811289109	-2.55485652523326	0.287884330842494	-0.914048493920968	-2.43284406189649	-1.10968804475491	-0.12964317941332	-2.47573947018906	-2.48280967546102	-0.775875928506173	-2.63469200633528	-2.09397004738239	-2.07544239813217	0.260299414771396	-0.1953749002043	-1.13841647830862	0.35396149218295	-2.74401784913964	-2.37891467132084	-2.55935295128835	-0.711330255181901	-0.859199365251947	-0.611661275222936	-0.273142742253171	-1.66440056358301	-0.281891923242065	-0.837458838756387	-2.41134054731608	-2.96344528297231	-0.636736338497789	-2.18144589219643	-0.329958906589935	-1.87309328833795	-1.33645106693801	-2.02798527076792	-1.21759947935079
FUT9	-1.73045605409316	-1.42170048874368	-0.343264374581269	-1.1651499194718	-0.322446465028233	0.922996825735105	-0.317745286717122	-0.0911533277464813	-0.0800076710316914	-1.59371910227756	-1.82750712712683	0.139351874816356	-1.32397595253982	-0.0514304708077032	-1.22246935394541	-1.73936656296233	-1.53745271302213	0.0375617013724513	0.43444725925606	-0.23554013343993	0.615244641501977	-0.684767621928089	-0.573408379397334	0.709234183442359	-0.135276669132562	0.838872554648195	-1.32458256116105	-0.702914897590466	1.02117861910374	-1.16531592572449	-1.88008195685606	0.826065848293592	0.788651992024445	-1.74810812712515	-1.53940489685711	-1.59388493620377	-0.315277586280277	-1.7990993112091	-1.42282447230423	0.77352911618635	0.546780423682617	-0.703553502120058	0.546053051676872	0.605054018851971	-1.44648614906814	-0.990400463498359	-1.52230035916348	-1.5513276326499	-1.17453407860204
FZD10	-1.71990976645847	-1.59159433582457	-0.568750267963721	-1.70194942708058	-1.50489284638021	0.732649035103468	-1.74839297284232	-1.37788782797208	-1.44127384750572	-1.85356307146597	-1.84166485833881	0.512639574766518	-0.772535979763044	-1.74703233905706	-1.26859043829674	-1.1506833443511	-1.63704196569064	-1.47649304416347	-0.62187459797276	-2.05837748944557	0.773195518975673	-0.787420517728273	-1.52434105927411	0.210496050900491	0.77065181025001	0.691531911891586	-1.74726585750281	-1.9820972653114	0.460803852219513	-1.4648615288697	-1.38924134502452	0.684691313280458	1.07604566293865	-1.97583964424744	-2.08293298286775	-0.705181866100923	-1.90842208710042	-1.47200709076062	-0.284868553768493	0.532428573851328	0.353488962520446	-1.69290140230715	-1.33692357940807	0.428513294867311	-1.78085789774291	-2.05776308237972	-1.92702258403275	-1.59144564315976	-1.47589339184367
SOSTDC1	-0.138849705136951	-1.7442537051174	-0.370488403943854	0.389565115445092	-1.0450753978716	-1.24898709120224	-2.28439350636012	0.352022711850635	0.708171428163302	-2.05078528378863	-0.26963848007088	0.0608891176447373	-0.98101276786867	0.582401646056239	0.179882076187547	-1.38168310183801	0.371860817094967	-1.43292827540795	-0.558277338972587	-1.89394095152241	-1.86538536876903	-0.196540097681759	-0.759478703727547	-1.71869033014733	-1.49328407377312	-1.71529752887736	-1.29242009121362	0.569841499989066	-1.17505291960187	-1.62821862298374	0.316897022936047	-1.70324443122109	-1.54660577804973	1.16502205856611	-0.937149401626401	-1.17491415811984	0.191524794759476	0.00628461167316274	-1.02277726627807	-0.377616511388302	-0.138637714295417	-1.90741221333024	-1.82569185610237	-0.328400231511288	-1.71491962743353	0.0848668051894503	-1.03251617077596	-1.55511305569352	-1.66928513361464
IER3	0.0514221887454112	-0.52325651905113	-2.15560090491611	-2.75158721709309	-1.00959849546656	-2.5045629731714	-0.136914188921919	-0.482038109789068	-2.27128632190315	-2.61052271704897	-2.6799101729757	-2.71214575946682	-1.74357532179666	-2.44090545237449	-1.90637676952725	-2.31050216690282	-2.52163354688124	-2.46632842244545	-0.659239916762501	-0.231043054733153	-2.6146268931873	-0.0291459182687617	-1.93417550942931	-2.57584841215971	-0.685967684162436	-1.38275810562585	-0.255760106993955	-2.01417790485296	-2.49558333490047	-1.53351313011161	-2.70593159879992	-2.58825764011854	-2.48994004977037	-0.887324019151029	-0.0423126406156966	-2.14003310534297	-2.16211639142678	-2.1308435298242	-0.810092054012414	-2.33396564806196	-2.71805853547292	-1.33483792603539	-1.52039051421613	-2.96707557662868	-1.14840680557261	-0.734073643686391	-1.04290447148492	-1.53083353227207	-0.603475594681314
HSPA1A	-2.27408500964026	-2.49918487046547	-2.78680504370682	-0.651503919947287	-3.17818780612195	-1.0582557232883	-2.66022085320538	-2.56106807406577	-0.309403731598704	-0.552098315798907	-0.313480971524693	-2.62662361877207	-0.464385589191603	-2.22775653636035	-2.42626378503038	-0.326442769999916	-2.3814228169154	-2.74664875650978	-2.47697938733534	-0.0300870606834007	-2.71112096743654	-2.56414330516651	-2.04338279647273	-0.90771268870481	-2.42116807522958	-2.44966063321839	-2.69271115563558	-2.55297462457326	-0.728942900722703	-2.70045169928541	-2.8027413782529	-2.68695415855317	-0.848871961309634	-1.81265745299172	-0.476749208308877	-0.370762160381735	-0.51209325198421	-1.7759250490568	-2.6542428088716	-2.44052746720799	-3.0276901617594	-1.24106937076121	-1.54089630320929	-2.65164447648216	-0.598659265844821	-0.991491412597674	-1.39491830550002	-1.97924857859799	-1.22383987780092
MMP9	0.0856958377695979	0.896868896457196	-0.0608523804159184	0.886614202591783	-0.594916817227026	-0.900238656977105	-1.12301870082539	-0.348764867264929	0.483665360653578	-0.265119644680332	1.00527729838893	0.089483769860079	0.33294904902065	0.744565911406477	0.747104345324356	-0.897282997839514	0.98087420494151	-0.607514144964943	-1.40201546997274	0.654737645005883	-0.982896579928332	0.0724788011333489	1.4161061554603	-1.27045414004116	-1.11883695015061	-1.1714063307761	1.67991725843159	1.41127112720058	-0.721740244016172	1.38668018389096	0.63526151127518	-0.923640366399402	-1.19256292520566	2.53439082229469	0.657002628372829	-0.735321918984293	0.478184729407266	-0.989577534447026	0.445531498311485	-1.0694540437617	-1.07032378395553	0.746610458298858	-0.337381484313379	-1.00386436445224	1.19581624578071	1.03821254972616	-0.115242007301185	0.0149869260547669	0.120162095998543
SIX3	-1.09976475721121	-1.32176140886159	-0.124066292713026	-2.38120394414117	-1.20120255859333	-1.76768134888794	-0.94023745511138	0.0729283252326962	-1.44181800558425	-1.96633909526116	-1.2355400507316	-0.827479561488157	0.54864727444685	-0.896956559602539	0.445899773742622	-0.266012891088857	-1.78383507802526	-0.31359021450306	-1.88999491020663	-2.07760497369539	-2.10021199066922	0.0580372186382225	-0.0563615498616716	-1.92194145202815	-2.07732123563293	-2.23457344182421	-1.40130056267362	-2.26268450934357	-1.71402684184789	-0.426151510269654	-0.636966745874778	-2.06319104072215	-1.87112519240037	-1.49129707470044	-1.49763135472031	0.526441146944823	-2.36393985788979	-2.18613896320144	-2.13873778925305	-0.168927262622954	-2.09624511963414	-1.96622918109676	-0.216917632560187	-0.179137842299107	-1.47715008300514	-0.841971448509916	-1.74914949722426	-1.60009891791818	-1.74420869549749
TACR1	-0.900812469373408	-0.947257490925736	-0.668795646731489	-0.246758889980827	-1.33859379514765	0.658271607915944	-1.73831378502995	-1.15271195219527	-1.16042512286883	1.00685413286401	0.814580072482829	0.507895672651303	-1.3789913976134	-1.21221495011314	-1.40979924293623	-1.75493931574371	-1.44640718049196	1.00065546867395	0.238303807599759	1.03220034728595	0.115168925779146	-1.89688270067074	-0.851660161856711	0.787421879207892	-0.284379038907473	0.278392612188194	-1.49216283506449	-1.33223921207198	0.883270697846082	-1.70941647800237	-1.90634244739088	0.495626064932087	-0.46135496178857	-1.61744756560604	-1.22217633606801	-0.994761369754615	0.323059080656381	-1.37663525069278	-1.20942591220126	0.000742737475259547	0.556818374655629	-0.513933881418914	-1.24383632239188	0.183297575371291	-1.51517879717599	-1.09347272067185	-0.505585144802684	-1.40541062869361	-1.77078488361823
KLHDC8A	0.570142272874984	-0.623794477246486	0.297931469450875	-0.392250247527859	0.2593985235019	0.480441764893724	-1.1972027537043	1.64962746600175	1.01627785375771	0.753765613227898	0.0195635882461732	0.0216822646909792	-0.207883129885047	1.52706766799771	-0.341419153725566	-1.08883981891634	-0.683268327012487	-0.22930668253179	-0.438989057401579	-1.11844014932728	0.568612586428154	-0.305992510277377	1.58903052816067	0.769593757859901	0.847193456189123	1.06238981099849	-0.24035291037564	-0.843515064512393	0.837147192558828	0.962050107294765	-0.925732337737818	0.866767660290932	1.0132069043677	-0.789294492782389	1.23656548946151	-0.691110168560078	-0.804211868453155	-0.787611975036207	1.00607875918019	0.000140483061820684	-0.738048434939918	-0.257352946442111	0.737361271542812	-0.119446366473231	1.06574935970084	0.92121217395984	0.932274035301675	-1.03216213516832	1.04226072178542
CNTNAP2	-0.359876543815998	-1.0385242210588	0.0538623170478642	-1.31578139414978	0.565480430748415	1.41065293876558	0.121154500731494	-1.15987366173286	0.110518039473858	-1.47817478863169	0.0730357165291594	1.38542401262814	-0.458181198238278	-0.834809366349154	-0.504656703850549	-1.20691588644737	-0.233443663157939	-0.985797241554695	0.717819171250744	-1.24766459872052	0.794053829589846	-0.107926456487183	-1.01435838823971	1.57139005734939	0.810655674592948	1.2071081808685	-1.30518865880888	-0.0930888116291315	1.30837920608797	-1.06316499698394	0.161467804671429	1.07130811886575	0.885082081841627	-0.339833000980605	-0.551014005779831	0.565043739424742	-0.346623959288384	-1.09174337643892	0.720346005182717	1.39631937554554	0.431362584579019	-0.28104920408518	-0.736863055230646	1.25069245324097	-0.902169956393926	-0.417052423644215	-0.479413231651033	-0.897400379159939	-0.656368482287713
GRIA2	-1.48855072522742	0.293035618551568	-0.261020868861842	-0.949296853707717	0.211462681916026	0.842675767426063	-0.474768419219933	1.37610478071023	0.839365084927923	1.00163572337374	-1.13715880793946	-0.251227953191557	-1.02542515857968	0.916707692396865	-1.62938585929567	1.21772538216332	0.408730282707709	-0.782984647473841	0.566254502636182	0.71408315022382	-0.411735440898419	-0.953265689575887	0.53437604942009	-0.0965946653059669	-1.2343846349782	-0.232099826392039	-1.39824380643982	-1.16750962252749	0.42752560063895	-1.32338046235734	-1.87970826666956	0.359485627460517	0.66444583150318	-1.47715427483621	-0.281468156732274	-1.60755519973003	-1.45260505762757	-1.58502257928345	-0.442295192054976	1.36771206476443	1.02404878153036	-0.329849104179249	-0.145177072032544	1.3710277707653	-1.55432984694284	-0.869079289028416	-0.860639202120836	-0.974431271844409	-1.33763323832011
MAB21L2	-1.12135995422002	-2.09268088324536	-0.662288309369163	-2.3810895906627	-1.03536765491651	0.733225315180999	-2.63141906164163	-1.47267107451359	-1.5765635636363	-2.66005036134179	-1.26587372611398	-0.604959501313491	-0.0612198855301453	-1.27565676546877	-2.42915294894783	-2.29029774763247	-1.89527108485536	-1.90759238231385	0.383831663032866	-2.43287022996667	-0.970942521877198	-0.75072448376381	-2.04132381109528	-0.691697553739027	-0.816640706134436	-0.529051812538898	-1.92773374427582	-1.31753160377959	0.415046459736936	-2.66274754468222	-2.2757607816029	-0.0992848443875751	-2.29722714141003	-0.986004106654402	-0.806693782093135	-0.369013549306934	-1.44828832903895	-2.0183143977023	-2.45973903662986	-0.60855826775442	-0.10795201207048	-0.130933645640229	-1.3998368851908	-1.02439967287091	-2.38070030139137	-2.69861182007356	-0.360253581208379	-1.59272538797219	-1.46121767148438
PTGFR	-1.5825114529181	-0.00697195206100065	-1.210000165068	-0.002248169189348	-1.17425366985021	1.09736360956555	-1.71188513025356	-1.83009802303127	-1.22524463016593	-1.99082722118895	-1.88168824392384	-0.542013868694749	-1.56487267307833	-1.39769366906729	-2.15034494234271	-1.34540974587602	-1.51788139585086	-0.784726755292852	-0.33071050770443	-1.61749806842611	0.965129600975302	-0.438247865222218	-1.74501516420242	0.667399264384276	0.000391310784981558	0.367020675332866	-1.00208168323534	-1.98379052156301	0.912272714967362	-2.15348241462941	-2.17586807869474	0.920784297447863	-1.48152350656438	-0.331004044574788	-1.49452950692142	-1.66814507088187	-0.0763985554670716	0.180168418686138	-0.748901613913871	-1.5644631339454	-1.90693329112936	-0.407114411801125	0.680547249070954	-1.38714938207553	-1.96559075088893	-1.2057607900244	0.749458804614345	-1.66883820041219	-0.24020023405015
HOXD9	-1.6727662600524	-2.44363930356373	-0.515053679608431	-0.191894771319462	-1.88461903921116	-2.52881971423282	0.254062060772218	-2.37752201459637	-2.068132045378	-2.6258994375772	0.42220842880924	-2.19484375164469	-1.31421750120658	-1.8048064498309	-2.12705796679189	-0.223671367422234	-0.104556012989931	-2.25686096412881	-1.62810206936963	-2.06476582216844	-2.38464159691848	-2.00363108877958	-1.99927317846064	-2.59813681161571	-2.37055325283457	-2.2399388426247	0.405370684158862	-0.579395208243925	-2.11589540165892	0.0986582551563191	-1.90765475342904	-2.60897097996607	-2.07871617927629	0.430065871948906	-1.23355209225339	-1.2653200032647	0.68110020261311	-0.527933217647205	-0.880251786574453	-1.10948883519417	-1.70972923701319	-1.30829240053271	-1.47683139715792	0.0523051736074882	-0.282309041807538	-2.81580010331331	-0.534862283272735	-1.68447532593172	-1.02239375568169
HES5	-2.03170564289505	-2.02892006630328	-1.15109811602646	-2.60797295965548	-1.60357264492738	-0.754416938604185	-2.38037541936942	-1.26369340515264	-0.535215387476972	-2.11746493780192	-2.21836643506456	-1.19542842047718	-1.78014843940265	-0.177112085289634	-0.695421466935336	-2.46152063153713	-2.64933014522763	-0.897806865229621	-1.52614838069908	-0.763829093991114	-0.560487178842637	-2.44257024401115	0.476003232406832	-0.487055208656017	0.10769719912644	-0.505830512085217	-2.41458972163845	-2.24838219268175	0.121503237608801	-2.05612202963351	-1.14789445028515	-0.764797929437729	0.12499674242967	-2.14715922834924	-2.24665872507785	-0.84154497405068	-2.59819294876185	-0.856760080345276	-2.67248504393272	-0.170973852591694	0.49345315307062	-2.38126798223149	-2.47659062032159	0.12077947528379	-1.96438549221198	-2.09186681500226	-2.14432781865556	-1.94971426568561	-1.92053865095993
SEMA5B	-0.723492392197184	-0.385962832418333	0.283868455639725	-0.509367313447132	0.207391509614118	1.18038519071537	-0.964976008994232	0.541250076014826	0.232647741655619	1.03616294342068	-0.657398123898809	1.12526004475724	0.332236084074091	0.405295420993889	0.05644018750659	-0.81462251346034	-0.567697490988806	0.973502457568327	0.554029212177052	-0.41836330981079	1.03228670938051	-0.096416975277243	0.150534261842064	1.61917360886596	1.3105764596723	1.43685340657119	-0.867976316165369	-0.761266420236895	1.0221443890838	-1.11202517932313	-0.594747111759094	1.30899944162022	1.05630349445359	-0.0185420264202343	-0.329792838230081	0.563748487819668	-0.843492955076453	-0.130757378026363	-0.265010178339286	0.998229942620394	1.60201285964094	-0.309848345735941	-0.710685823119033	1.3031411846767	-0.43984061754544	-0.561614561975395	-0.659863311272849	-0.382403992673986	0.812242230134168
HOXD4	-1.65340669460725	-2.77835081367763	-0.792870418605346	-0.338247076669007	-2.24812360952884	-2.42532115440635	-1.02191205544903	-2.4891343759695	-1.96398952114192	-2.76510360867427	-0.111185716229157	-2.54845435825662	-1.3466231848417	-1.2494127160447	-2.77511244687418	-0.644255733983189	-0.426520284005269	-2.3851736900201	-1.67133768435279	-2.34916068043412	-2.64159809552327	-2.00576925550948	-2.12283859525876	-2.73871864327181	-2.49962706448213	-2.52740684683603	-0.331037075790804	-0.714090575996856	-2.52436308494597	-0.272628367387942	-2.19882402341327	-2.74968035795867	-2.0866459585007	-0.0639697232917225	-1.48690092169236	-1.77285914722843	0.0887006854542258	-0.773066695157457	-1.09319439095429	-0.943375799259824	-1.52088757183908	-2.50758471371707	-2.08708855011109	-0.321933426774381	-1.13804208710635	-2.23109796317431	-0.786519330110434	-1.83394014884229	-2.82616494103522
FGFR2	-0.591074942178285	1.35638560805379	1.52677625096035	0.300023454009314	0.890698851873357	1.04993267612307	1.48769895107831	-0.750781557211437	-0.98862477437481	-0.485769445717916	-0.197187705125738	0.889574653719106	0.700220281025547	-0.929641976352881	1.0885797805462	1.34225305861499	1.3066620546923	1.35098086369242	-0.632756561543322	-0.621301041648665	-0.544355808858866	1.53422298884796	-0.905772043009265	0.0802197501159787	0.364572158402203	-0.797598796737991	0.655121593785818	1.00829670615678	0.911197941945591	0.416904101023832	1.46783987158246	-0.392361087780554	1.4423929769172	0.98359620653544	-0.79427280452367	0.784262804558611	-0.556353830325832	0.778401092590729	0.521323200485327	1.06867945166699	0.666738354249216	-0.203574306531414	-0.504924721433093	0.924000332365149	-1.07116627315489	-0.847995007754592	0.381703059068168	1.75156107223228	0.490729275107886
CRABP1	-0.296660767961591	-0.905102631833123	0.0581456915337358	-0.379214142352579	-0.254949519156384	0.121432432646755	-1.04224681614966	-1.08285856520477	-1.72368146805574	-1.2831096547775	-0.450861734088704	0.577209838768616	0.220269379422048	-1.51881254737684	0.63326469912249	-1.36956214860329	1.41892069904928	0.718209861115286	0.325342020850007	-1.62635588259232	-0.842198734773191	0.55668233960193	-0.877062359886952	-0.606625823135095	0.147832571339198	0.0455183042654865	0.590026775410045	-1.08130878736703	0.39703959382535	-0.664492672607336	0.445657479752539	-0.0516921147599416	0.207799457109399	0.702859088298913	-1.55948341674381	-0.653032460162624	-0.669135112092534	1.86054308871997	0.105066160578538	-1.24188945339162	-1.46816415389833	-0.0530550161730741	1.17990210348943	-1.33912240561218	-1.23477343635019	0.722097509028534	1.09542571228936	-1.33290432255564	0.039225471786518
LIN28A	-0.579045982742151	-3.01341629185496	0.236294111641738	-1.37066317281505	-0.98393910938323	-2.64513481373934	-1.34087334944726	-0.847700641320393	-1.75678865858519	-2.82302721247725	-0.253828405785222	-0.262916110901372	-0.79766237323642	-0.783283450356615	-0.563942809395409	-2.57897029771832	-2.21875916069055	-2.70466431135434	-2.65019526069058	-0.434911135755202	-2.80789259682358	-0.986768948395496	-0.255270449921044	-2.80693950058237	-2.60683104943537	-2.62567406081418	-0.664435701572612	-0.605557703855599	-2.64514894723635	-0.360242607015	-2.0333820038625	-2.69537728250055	-2.60902091553746	-2.35545204041726	-0.443574022142886	-2.37952869971573	-0.497938997041757	-0.499304681735655	-1.93144206808352	-1.23879790230094	-1.45959410732978	-2.04719549125626	-1.83776404149585	-0.862535301885693	-1.50150646734529	-2.02258317074262	-2.10119998039085	-0.981452288140196	-1.65520464392962
DCC	-0.891336418174878	-1.20253855065334	-1.37045674734769	-1.52354593680634	-1.5062926331995	-0.365386635102877	-1.68889356141199	0.826835118811385	0.425194443304902	-1.58933762393026	-1.90758996754733	-0.0183473587535019	-1.65152787212775	0.664029805342024	-1.47593631129694	-0.462565016203687	-1.19954649508809	-0.511416093495828	0.431061696218035	-1.20905657721535	-0.244120353315321	-1.70204889701566	0.341092466900861	-0.599119536748957	-0.852229813002668	0.192529916670509	-2.07848337894739	-1.15378084737031	0.159058986583918	-2.13750387802968	-1.83609398281889	0.229464441596335	0.876342691530249	-0.623450300498028	-0.168419266902715	-1.48781953853341	-1.44314094225567	-1.7877062332529	-1.13473730354649	0.389728656699827	0.148749838046128	-1.36694369264942	-1.52219300998723	0.832630264113701	-1.2560080196655	-1.42935817712005	-0.948113437814751	-1.58613482288082	-1.2523076636698
COL11A1	0.784553736454905	1.05128261391398	0.558413440501745	2.28650485078883	0.626461437850441	1.17866221963449	-0.38295204975964	2.07729085956479	2.01801757333657	1.62669051128109	-0.106169289924352	0.0369599478210655	1.42280775284103	1.69357900442285	1.18121164844504	-0.411466542885764	2.58601889932101	1.93394573741274	-0.485583613961985	-0.0845350767507193	-0.470421053454569	1.41896308975905	2.04551145607891	-0.192932788703131	-0.26459316232358	-0.429182732367888	1.8587655358019	0.597687660455712	1.06943248780954	0.403437634972514	1.56338042040412	-0.213940894945198	-0.471871473679959	0.349078686007614	2.14388362755044	1.26549514718208	1.91370423920401	1.35786779058005	1.81752344475713	0.490365579237589	1.24859441658007	0.686225611989073	2.35804143307448	1.13165534828941	-0.148010576315443	1.69056939881318	1.28054243945885	0.0372139410930047	0.786554959558454
ERBB4	0.398883992860394	-1.54155439589525	0.13423897194712	0.0131697849744029	-0.372038194166629	0.459018324422157	-0.895511492863099	0.684829169580486	0.116437683169087	0.111993910287414	0.114696157398989	-0.0954235100973156	-0.86681304726155	0.530107171188152	-0.547337099908863	-1.06061609552559	-1.67782930790074	-1.47008791538613	0.524258491241216	-1.51495482045084	0.526358237666707	-0.38556973325961	0.238636656899801	0.585683859148354	-0.123871505746433	0.746067449630865	-1.24322405893062	-1.07198594884586	0.203257972453269	-1.56993610523782	-1.25563580875869	0.7343943911388	0.273847508298989	-1.66083443637204	0.617345328299279	-0.282690788560322	-1.65480718202567	-1.67312083939767	-0.100055041932562	0.76215525723958	0.377935167875269	-0.793013331750789	-0.892873211837205	0.80633110095922	-1.26782241556856	-1.05952992524235	-0.954904681381842	-1.21781866905423	-1.03475388187099
DPYSL5	-0.564972115352991	-0.658712167611092	1.05211082469613	0.0319574608782545	0.948907155063647	1.37194215337015	0.796808770133141	-0.0423556116595701	0.0907010027670896	-0.437666415758666	-0.0872850062292003	1.28657187809764	-0.181381110558701	-0.272592106515859	-0.541650525884861	0.697341385620765	-1.19346248884896	0.897280023848796	1.206477036103	-0.224054769397814	1.14160180920957	-0.546405391817353	0.554014766186529	1.19263167872474	1.40536890201214	1.13225710855789	-0.927391485729631	-1.09743318844462	1.40261453035416	0.313414055574394	-0.297448335191748	1.33525069447672	1.12363011198696	-0.603271543919525	-0.0786678395245206	-0.535102875119557	-1.15251434612468	-0.685689707518246	-0.990034123453579	1.45536393010574	0.977444129984305	-0.010112473802803	-0.473931145363898	1.74332835476018	-0.574993251018872	-0.614461734234825	-0.574578144967654	0.200825065440758	-0.340529452508835
LMX1A	-2.44385861101894	-0.878294490681515	-1.23883224472657	-1.94214407221217	-0.643839968476127	-1.56057366612668	-1.76474217648791	-2.6000657254268	-2.60341382775096	-2.04844338088244	-1.89418851280383	-2.22845806338114	-0.424421430247704	-2.48685506016687	0.106040945439991	-0.688625698616261	-1.71142327081354	-1.15309700566936	-2.65147671148999	-2.61860143944024	-1.69944427418945	0.0609028006410899	-2.20839375089452	-2.36971696502552	-1.96975680105183	-2.62371305146006	-1.44807842917689	-0.776681954565754	-1.68323916251617	-2.39034800072211	0.351262209390559	-2.47359174813552	-2.75453285790032	-0.1391393849522	-2.81195627011504	-0.0370153507034368	-2.08267313432405	0.300287726150285	-2.49895589742328	-1.0096335222619	-0.87459174736867	-2.94655539116559	-2.59492242983198	-0.546511399747319	-2.09245023773626	-0.574134783235794	-2.15286387446441	-2.46746153777005	-2.17895109215529
SHH	-1.55280012643806	-2.12246731423085	0.264961337723689	-2.24028445401904	-0.664667965699908	-0.287268593598801	-2.08560709930547	-1.2133325384574	-1.56539878851456	-2.47278052774562	-2.16513399717983	-0.970058680709081	0.00358480108108949	-0.689558448058628	-1.75833419855393	-2.11102135539759	-2.10422482194725	-0.392543005075588	-0.304388468152173	-2.28606061268126	-0.156225033955621	-1.61612215879963	-1.17414071170132	-2.68995328496152	0.0817256475598345	-0.252515432040948	-1.25373281608723	-2.19798191202828	-0.202632962627404	-0.448313810493214	-0.624848165407541	-1.13273620161068	-1.45295805029399	-1.82438660493758	-1.71451619432189	-2.13208851773707	-2.16267040747329	-2.31637848828118	-1.15329872596387	-0.0516052483332778	-0.980376640091231	-1.25670347485898	-2.05179705730481	-0.0185987177354403	-2.09134920636201	-1.91197559902927	-1.47955496647795	-1.79203497991695	-1.82514270249265
SALL3	-2.02914614149905	-2.30989932655408	-0.565704121203899	-1.86330873970226	-1.89919920552952	-0.512439286053036	0.0207903024329215	-0.284813893083129	-0.0715790284386446	-1.30376302743813	-2.2936865932163	-1.29147600417642	-1.05644356765746	-0.0355603855079603	-0.25619786258629	-1.07675958906935	-2.27281690260515	0.581517700521171	-0.542843746540484	0.141759720780676	-1.271102611756	0.18800872644006	-0.250522319830297	-0.806802797875131	-0.885288758473607	-0.953731780048605	-1.15118564377474	-1.90785079371643	-0.133968468390768	-0.719081479454255	-0.627360554349094	-0.254110365472887	-0.296511513199397	-2.06462923371694	-1.68491171619271	-2.2247611062211	-2.11835245190932	-2.14018748144747	-2.21883145597224	-0.0640000605766918	0.0866407146869994	-1.00108299792716	-0.837196358930748	0.642355579685273	-1.68650242374272	-1.67556557544794	-1.7206685730301	-1.68183935454656	-1.63251652581001
MYT1L	-2.21180871892259	-1.77256442747081	-1.42862976558434	-2.25876734644262	-0.427031297631094	-0.437581182899835	-2.54474330072636	-2.11962289017352	-2.53354710948126	-2.29916892734731	-2.85674312487278	-0.972882934027972	-2.10023441938298	-2.77251465486355	-2.62677661743158	-2.49461198034969	-2.33309839469953	-1.24146232327584	-0.446989825527064	-2.48865601503499	-0.785100427385802	-2.0190111257642	-1.37992602630393	-0.89089179266516	-1.16752604875827	-0.209295848726424	-2.68593384642393	-2.41778891181534	-0.158835090169694	-1.46868026141473	-0.972879247602453	0.11621610193574	0.305368470755921	-1.80163268572985	-2.515387738064	-1.93515637624447	-2.4197873125007	-2.46631116671191	-2.88547854576171	0.0106605373764443	-0.541411208738596	-1.65545211077832	-1.91126558770751	-0.00953752530349772	-2.24226385469447	-2.8508614439782	-2.21575601029197	-2.29092269981602	-2.49559945694764
BTBD17	-1.39783041785991	-1.02815911271081	-0.418977445830628	-2.01278372769899	-0.0567791257477452	0.478115028199748	0.313285544831126	-1.23848076080925	-1.38952126495396	-1.73981170660613	-2.23432320928091	-0.307914821552296	-0.413968559120226	-1.36213128574775	-0.615899195771099	-0.323324880053665	-1.71761104297568	-0.439128652215406	0.245215338082349	-0.901690231032039	-0.0322316894597056	-1.06963079275295	-1.17679024721113	-0.401914437441776	0.760093146412334	0.331849645731298	-1.44377974650088	-1.83406745028986	0.129875323560017	-0.293598270298621	-2.02045882578672	0.404076746225757	0.59368755121268	-0.664467788449143	-2.07452335387879	-0.0555762897921489	-2.01924676032243	-1.86009038561331	-1.97257675309506	0.36418593836648	-0.290340833407665	-1.15568571760811	-2.07980365726443	0.250167613108845	-1.59965202998775	-0.998380499690884	-1.67081820591764	-0.167354028584199	-1.89784045525261
HOXC5	-1.0583773599753	-1.93665237087919	-0.780629134780494	-0.999157011480509	-1.33476705320986	-2.44884199909047	-1.02674092898064	-1.2420888844569	-0.984968737759172	-0.784396368381382	-0.578530390852253	-2.64203001184504	-2.73418404175552	-1.16575013011472	-2.77005712231618	-0.507395478825344	-0.846073208118228	-2.37896101050104	-2.28460705209608	-2.52511798526711	-2.19339290702095	-2.84866545582689	-0.753413927969329	-2.74048194934589	-2.50751278846094	-1.98196369701574	-0.989461275644879	-0.388817794475294	-2.38287786841107	-0.841602668570517	-2.51286916532674	-2.38633828721496	-2.4865817053964	-0.606482610880665	-1.01495009099409	-1.19400419931484	-0.384765930475698	-0.755400496569133	-0.919923729229986	-3.17335301905967	-2.50830141934049	-0.918403172297527	-1.34751298543968	-2.40584004853483	-0.470552467941194	-1.28059529761206	-1.7613959928079	-0.621102048930547	-0.806764806181215
HAND2	-1.50199433661302	-1.89685008249336	-0.155450754122593	-1.80456464755912	-0.662051947133821	0.139302953834674	-0.22243608884389	-1.01748202861638	-0.136417750316688	-1.31575843499022	-0.0031258491326478	0.259365099908493	-1.53398971116652	-1.16278922316957	-1.38205787963705	0.0348837990346412	0.478958710769275	0.649940263272938	0.451288930372984	-1.53669384519772	0.177004142705199	-1.83861102130812	-0.120756453330732	-0.0580485211408049	-1.67001310211011	-0.124553885404614	0.0484296360257201	-0.622215094787211	0.390304005296405	-0.275713928985575	-2.0651196620367	-0.010388275837494	0.40231154727747	0.403587279458248	-1.43576765567849	-0.523869463999614	0.988147361242071	-0.0288080937228816	-0.704873604945836	0.227638959189662	0.726164744221522	-0.218820244605007	-0.827518005305047	0.280255866706571	0.380625021165504	-1.56049483010739	-0.422855182186553	-1.47022636087721	-0.906216329540909
SOX11	-0.429256472384253	-0.408473239693501	0.936504829729063	-0.179928102631124	1.11463294235973	1.49010575851657	0.596213303314551	0.185725138817627	-0.782314412685845	-0.201242869591972	-0.909611480847598	1.36536843725856	0.918950484832402	0.0213112789953919	-0.055832875938431	0.349717916508564	-0.527755628094162	0.800427369675647	1.67337731114184	0.7566230514092	1.07488004632876	0.314556441386552	0.390565219918876	1.233478535377	1.2088376014575	1.33295053007736	-1.05230158059448	-0.719357539042962	1.32775534139377	-0.767504428464511	-0.685498824517113	1.32903403795946	1.42236489460372	0.113306469205229	-0.745355440213589	0.834939145216348	-0.793783334674498	0.523146864834992	1.01353415454636	1.24381899715914	1.82735386404841	-0.346786743693746	-0.170379329320667	1.77235965933582	-0.629540882559527	0.431323386418339	-0.369933478289091	-0.352439748940898	-0.437508688214161
OGN	-0.199235443160801	-0.725156463324296	-0.607947412697819	0.856587174852602	0.966385469152299	-0.80627519279918	1.40770635461904	0.356941127711664	-0.90204070223799	-1.23245097851282	-0.501312524111651	0.465394810905697	-0.816867767107645	-0.294149875512529	0.98015392441931	-1.09720839587461	0.633977028489693	-0.687597121711838	-0.970939565216188	-0.877845198469565	-1.07381417180889	1.47809692215455	-1.00238623363955	-0.955374844304803	-1.48660927559265	-1.15836670240168	1.16655675972102	-0.0803880052096417	-0.640233552451071	-0.514486631483529	-1.23320673943778	-0.221563003483606	-1.50969474358186	0.63888669112195	-0.0587132004255499	-0.775510178653128	0.609378590595193	2.12821440444972	0.964250451518592	-1.09585427866723	-1.3383194081649	0.630179291261689	-0.330104377713883	-1.76635950572598	0.623069989929379	0.636346954754889	0.449605301294705	0.86096151899261	0.254499453835733
GRM5	-1.56448143807592	-1.31996667454928	-2.08770256931598	-1.22307748966301	-0.332440210040896	0.169853218976689	-2.17976394564634	-1.45591331125861	-2.02368801732099	-2.36287659374229	-2.29527717965356	-2.12473986619517	-0.349524831566366	-1.2232807758452	-1.03830821680746	-2.11707579684765	-2.04784257484898	-1.25645204267035	-1.00225528964807	-2.02701174260053	-0.0336587577103489	-0.611962011687708	-2.01125139180293	-0.435692169219216	-0.656835032322759	0.0737139434488474	-2.02979367550814	-1.82825415126761	-0.175686099960805	-1.79281605942778	-1.7957279599029	0.1333032443222	0.145505309548806	-2.10255258569921	-1.72254608283353	-0.448927882332718	-2.0328252461892	-2.21856542595951	-1.63678816296335	0.0590456218588762	-0.39514420586428	-1.42833695158137	-1.81323222819174	0.192488946726604	-2.37231985947677	-1.10690479577342	-1.22758141163615	-1.83125209067805	-1.9681188829887
NKX2-3	-2.84429646127536	-3.25130820576688	-2.33240929741	-3.4738516502984	-3.30533921498218	-0.869414358243261	-3.26320884595412	-3.15980271493083	-3.16949427127154	-3.08145937831537	-3.400352129643	0.433371072190055	-3.30424757441292	-3.13746161721966	-3.34836842158424	-2.45772517921167	-3.22153416200228	-0.684518048177739	-0.00804961529803938	-3.0240948477024	-0.166009539144718	-3.41267907964941	-2.5857148913576	-1.76326401661028	-0.590005765856239	-0.340452613971701	-3.29908490500038	-3.14995504132508	-0.575477226777835	-2.964991349417	-3.42271672529225	-0.673806779046569	-1.86244458291471	-2.65929023256056	-3.42959374243819	-3.05240952218076	-3.05734917040678	-2.798155662705	-3.2567620214586	-1.68207638831773	-0.325164561458505	-3.52949727243321	-3.01045688866951	-0.889871772144409	-3.0275124782837	-3.39371736307312	-3.24527690775812	-3.24561600688113	-2.97496388511349
C21orf62	-1.46607531618678	-0.15025444126447	-0.725834267380358	-0.450869003184342	0.173997916279308	-2.24792822078662	-1.27378075975227	0.022539871505898	-0.24043293701947	-1.87522978947606	-2.69396691609893	-1.71046895002565	0.00809032403455889	0.500536619640274	-0.0955528235274596	-2.4891449208287	-2.57776585943949	-0.6583182009693	-2.23046978363182	-2.14594979325923	-1.62160462568748	0.0497851833183847	0.488560409715339	-1.79085696132536	-1.31272838916375	-1.74769933214786	-1.70473907597334	-2.61024382593797	-2.10768243028294	-2.51222800472702	-0.961441522281205	-1.4308731074231	-0.370347392090895	-2.29383930055472	-1.61567488351997	-1.37018518511562	-2.39949462615162	-2.38464251845713	-1.97891955679512	-0.417262302028616	-1.62040516807391	-0.452548267367864	-2.06924855658028	-1.79311491266081	-1.32411491570074	-1.99832511764066	-1.54330026758744	-2.10592928326529	-0.723932678400078
PTPRZ1	-0.337684255345146	0.610221613521525	0.473551667452797	0.991447137939584	1.36107818936284	0.6053001995155	-0.0200206558178576	1.89536454988543	1.52917330273754	1.54216853275791	-0.913882532224127	0.870883886107639	-0.289577853396553	1.34374522110683	-0.457655359333274	-0.785290835236677	-0.339118348342794	1.93079572221744	0.616943036826932	-0.428448737771914	1.01029669480115	-0.492905984429495	1.33057355048402	1.17348253959783	0.637106841860727	0.907341974207076	-0.19822079141012	-0.718972364696221	1.14220780772322	-0.306885103845586	-0.90353193081741	1.39452306096051	1.24053178446861	-0.997125873041431	1.17816207002207	0.0206170086731423	0.747779392057528	-0.907875434500388	-0.280086783922875	1.69375456545265	1.0855506784207	0.0583367038284907	1.37056166885899	1.61839509888963	-0.983262729435413	-0.0129194045694492	-0.544953700587834	-1.01942033676465	-0.0446043103153761
LMO3	-1.37711885373998	-1.4483243031249	0.351631990973753	-0.266023977472016	-0.687918518366049	0.224621247623168	-1.02404274040009	-1.28203593269663	-1.66033979198183	-1.79041623297326	-2.01083487322199	-0.00921009876728329	-0.818818271824572	-0.115833964772598	-1.2986865193006	-1.80212477266089	-2.38364451881817	0.527537990871609	-0.443904042958279	-2.00243162904764	-0.398165135233286	-1.02741663003957	-1.50898534280693	-0.122745595403445	-0.139851063665605	0.307804494688032	-2.1933511004075	-1.82107225636499	0.574599924266494	-1.09538883598609	-0.759308892394092	-0.347204441142933	0.492255366379326	-0.231914792925392	-2.00106099781865	0.50517416123057	-1.62695997801851	-1.9423916210887	-1.96232300551053	0.309516425049246	0.417417645003965	-1.13769065328279	-1.69716375560485	0.874571549035367	-1.75605875141812	-1.91576626199906	-1.51524808157978	-1.58115707995111	-1.53341610826896
S100B	-0.615885974346724	-0.302290676231354	-0.296787708828849	0.696393701827799	0.0717053659782162	-1.35644975002866	0.867839799765117	1.39783644204222	1.21189585683957	0.401235198023471	-0.988457328581281	-1.28554792978064	0.987412406523546	1.52504237940808	1.01868744096166	-1.33206361327543	0.715754451190006	-1.37077668898706	-1.42823064487196	-0.185846532712044	-1.19954679115638	0.556393754550087	1.53875710599491	0.354442839086282	-1.11703082907196	-1.45920066226331	0.255425077686948	-1.11236174216552	-1.61594371789489	-0.288562722199281	-0.492707192196703	-0.903109243430622	-1.21851538901085	-1.43790956733156	-0.94135832945767	0.783471431786796	-1.07384704311496	-1.4362903293745	-0.706624912929245	1.81976670824242	0.597424041605481	0.172434762764826	0.11130319241335	-1.00008467662067	-0.97737194867833	-0.773582137785472	0.258759450671293	-1.39874048169645	-0.740686476312777
KRT18	1.87237670114108	0.959858901300353	1.61422424900435	-0.0443898058302843	0.338260479136178	-0.778462820656576	-1.11672046368126	-0.658474621208623	0.381709468501517	-0.76706561474495	0.740967880161976	-0.0107964261476688	0.9452193702025	1.02497067125662	1.68977324837184	-0.887068292894533	-0.0900135868526708	0.159972605302725	-0.884072767943535	-0.995720120302209	0.894677299551958	0.785747714991662	1.02046542103854	-0.888606893088344	1.15345121111347	0.744168090250084	2.06367838324887	0.967789456886917	-0.543012455823229	-0.744272218474071	1.7442662954263	0.472402151362711	-0.3346950541058	0.747535304226265	2.06126679806869	1.26363058621314	0.0357947789310351	0.786561448256677	-0.145824013207289	-0.0908388036382505	-0.825828936608166	2.05192329755277	1.39097467904054	-1.17338212322996	1.56247237273474	-0.301586245239076	0.843902591555513	-0.445191400040883	1.74986747167255
HOXA4	-2.33827206640304	-1.00936690558849	-1.80420576397801	-1.0512976390956	-2.97855546568762	-2.79911103024882	-2.21541699937616	-2.6407791148582	-2.313575256237	-2.53600062697001	-2.13365989355908	-2.80782228180597	-3.05789159748514	-2.73689574259309	-2.65794751640184	-0.856925781533225	-0.773128521243372	-2.68331501295383	-2.49115836760891	-2.47083423677975	-3.07808326090705	-2.62241267945151	-0.821607722996844	-2.55954947926431	-2.79499462774068	-2.82291207950383	-0.941305985923235	-0.777867883483163	-2.96451972321337	-1.26566873584366	-2.97062310772133	-2.69747629534999	-2.46638998187889	-0.781372718910313	-2.10452776992897	-2.63359074954718	-0.919034314893103	-0.639704009718983	-0.834542701247029	-3.11207511617953	-1.27622565299589	-3.18832839682742	-1.52347160339434	-2.97471485970076	-1.17682048135943	-2.91547436230183	-2.32245003697071	-2.76412718923316	-0.386178590517961
SLC17A6	-1.50868722617919	-2.69499434097672	-2.04882710186642	0.995517936389089	-0.466201012347893	-1.13031045455626	-2.76200285388089	-2.04111785825494	-2.86653173792907	-2.9992458008344	-1.73020703228908	-1.65625572816368	-2.30389292123807	-2.69795138492856	-3.01274656929805	-0.77325303993646	-0.396910633735958	-1.07217602748265	-1.25245400976986	-2.45700428913935	-1.44917773461388	-2.78616261349058	-2.31734471078297	-1.42346468624897	-1.56200531779546	-0.80636964876293	-2.61759715252201	-1.03907867302418	-0.858451589148974	-2.98470527230676	-3.09004739674142	-0.87805034950277	-0.16394329184949	-1.12200778977057	-0.142646252921796	-2.59888129538341	-2.25447335324239	-2.10134955751083	-2.50397102993424	0.633169994531977	-0.819519569464527	-2.07656725388413	-1.30520592335606	0.211859946649109	-2.42973420754291	-2.78738277779795	-2.09333113846627	-2.64223069112564	-2.37815841297909
SYNPR	-2.01617923909496	-1.1344197974517	-0.454546293591159	-1.68544943128529	-0.895622986734067	0.290019618839712	-0.702363319199559	-1.27548183199157	-1.95956341859495	0.149697620134036	-2.04079704134537	-1.6472428871398	0.670888750540194	-2.29587530607654	-0.187163757189441	-2.25774927615972	-2.34783854489398	0.654200709682273	-0.681971432790899	-2.21259508696118	-1.29421151474155	-0.214446464435732	-1.97272470608476	-1.23636592523215	-0.590059170729712	-1.02974828980402	-2.14891251290664	-2.06517372827336	0.0466128385740099	-1.87231145542723	-1.26065369809581	0.137901862610005	-0.252073703167855	-1.47413239427806	-0.30756261545079	-1.20157063142763	-1.99461248317063	-0.358528983208224	-1.70460444194841	0.359578338925855	-0.311498491652749	-1.26263902407971	-1.22850354299728	-0.103606133998343	-2.06110066732749	-0.830136392813343	-1.78460716984525	0.697140471619914	-2.00769922368325
DKK2	-0.956711428517254	-0.52461103006526	0.458469979372783	1.15038553722628	0.600558251511823	0.676715374103518	-1.10675568254815	-1.06327243826724	-1.54348431478104	-1.16122972692479	-0.939858631705866	0.234304382677849	0.0796644247727445	-1.28713231940218	-0.862262021033014	0.979197436722444	-0.243475094412777	-1.50327400926335	-0.4979648168605	-1.43856512952316	0.693609483879438	0.411967809610572	-1.20262154255451	0.996477345521972	0.0769912165266756	1.53533017440176	-0.385528759386489	-0.0952385737589613	0.623782808433679	-0.989719878595521	-0.900690419501806	1.06926883785888	0.355129872588073	-0.903554327339914	-0.695573561096872	0.142032385703228	-0.56482708638529	0.0553371862581363	0.973573800397914	-1.09763934830182	-1.15623355542301	-0.64434435412852	1.30227792570405	-0.92082095219699	-1.23529720637665	0.524582068586557	1.03701758761344	-0.410684081929999	-0.111741523711024
CHI3L1	0.104572163606475	0.377053443181742	-0.290852574278226	0.538075868651539	0.233425473178071	-1.49706124651837	0.40005553877796	-0.530599705466815	0.456626394631686	0.25929222743987	-0.165988527280934	-1.23276773981868	-1.01193529409419	0.313118174973549	-0.23548847036765	-1.14984572664345	-1.53759464543528	0.549905147330472	-1.57080022625946	-0.241640601596709	-1.23440043819589	-1.60743010116441	0.738411590323613	0.0792320465016163	-1.48662091975059	-1.80567811706962	0.65960370939797	-1.1234716671567	-1.50808076208469	-0.978338511680235	-0.903994247068758	-1.25138425919969	-0.945717205786253	-0.643411192330004	0.573667360077171	-1.1801250079525	-0.638587237031012	-1.65142973517707	0.477258813522433	0.418843934590109	-0.97015117044806	-0.856087627216344	-0.738072256237549	-1.66410707031135	-1.16808015093217	-0.691653418045005	-0.197787293752869	-0.145869531246138	-0.754502505877402
LHX9	-0.680298717441836	-2.58815299729613	-1.45570178226151	-2.42920020339622	-1.18855465051712	-1.02674662796824	-2.63039892126585	-1.82666554581156	-0.547842857511961	-2.66109222088983	-2.113317451244	-0.552814540488348	-1.15396269164242	-0.593705259482407	-2.6660660365589	-2.04580016500001	-1.71960934397431	-0.19270354036969	-0.516220622665806	-1.83844517821611	-0.325880550306629	-1.95924187039266	-1.77276329953884	0.417427473187854	-1.20719431388793	-0.712901094870644	-1.20112386931071	-1.02588548864207	-0.0927205720217836	-2.6621834978603	-2.31844509055504	-0.234342137315978	-0.340096111421309	-2.12846249321597	-1.33074240829953	-1.97689819437358	-0.163314412015713	-2.24896587022471	-1.1583916662229	-0.0295775145434609	-0.931391496085115	-1.56854358824242	0.0753171718861445	0.0464428043500951	-2.39901310727251	-1.6138674765515	-0.665595611874847	-2.31788123293324	-1.13966108918958
GNAO1	-0.58403241771016	-0.353029543762682	-0.230196674016193	-0.363767141122387	1.12728204792237	1.09167154563666	0.72301529670795	-0.0126892927697509	-0.13101382865015	-0.291613484107469	-0.59220431552259	-0.180431306448391	0.657663262825018	-0.492288655767371	0.42793326623179	0.18266986678577	-0.740910530125354	1.11844193792821	0.0891863278836944	1.35102792944577	1.67560233422054	0.0628147793431775	-0.447325741686411	1.59878198789076	1.55364013005167	1.49329082641047	-0.539416422008563	-0.912556591140075	1.36071874026319	-0.172751203810074	-0.0593882182661772	1.61344566408645	1.51972796880198	-1.02595729042581	-0.581835610125066	0.655084951194845	1.34131697002444	-0.387389273526259	-0.69489316592861	1.55343286211357	1.33897535627918	-0.192820801098661	-0.158628586209093	1.57339137613258	-0.99097854234629	0.0914009297497113	-0.321506989369025	-0.171465560828772	-0.110688569064276
HOXB7	-1.35946132352676	-1.67170296192561	-0.70390722802601	-0.600411301996566	-0.804344268433535	-2.05645412617855	-1.18755627806328	-1.75188482126075	-1.9906799757158	-1.12816423637085	-2.01350986035256	-1.93560769224325	-2.00926100611855	-1.97711698349925	-1.7167198187252	-0.309174807576298	-0.508704074500835	-2.07427555253934	-1.21970893737253	0.0351219361682515	-2.03354075788227	-2.00848198308322	-0.160310948953883	-2.29197142093968	-2.15796640917259	-1.83156287303709	-0.108133285389983	-0.293102884050338	-1.29934759740515	0.283852377512013	-1.86123382375155	-2.0782858876794	-2.2145063703917	-0.071300106443752	-0.634707749273987	-0.507836620536313	-0.0469497065622029	-0.659734108365798	-0.342009693414524	-0.843988965959978	-2.33354435149847	-2.00151167409558	-0.539375611013509	-2.02867629795171	0.119761581158607	-1.71703683450688	-1.42638132119172	-1.61132776166293	-0.416529319244462
VGLL3	1.18740677250152	-1.18124086555103	-0.275323165976586	0.924092604935994	-0.430901453055924	0.171450863712827	-1.19119954609366	0.905782036247467	0.31520926921241	0.686229044599232	-1.18916029052862	-0.0753732361564883	-0.719133684667071	0.476372788788499	-1.19768240672856	-0.934711535710183	0.619492534049728	1.47118072919229	0.81687331146415	0.912718906270812	0.00938074727631054	-0.847432892443553	-0.0634234276836373	-0.987764189142016	-1.05408160261938	0.799244006918455	-0.686850685728563	1.12206554190371	-0.124740895700374	-0.904130669925166	-1.18194435710876	-0.271228633655043	-0.534442428829989	-0.901689707583992	1.38385689555151	-0.829235434767154	0.548381951285422	-1.24261855677366	0.485438441539347	-0.971919405676056	-1.39550189567761	-0.0773662609038915	0.525501795681844	-0.495410559192305	1.15581728158607	0.804384718219681	0.326650156246153	-0.398143763395293	-0.00702192912747848
MIR135A2	-2.56103363666521	-2.51866140905406	-1.67259892127512	-2.13229318427896	-0.600087001830378	-0.698543020309862	-2.74910430298188	-2.42719586641875	-2.84126995943762	-1.1637372279029	-2.89664181602024	-1.07032141501597	-0.621131767986192	-2.68494995635326	-0.61737693509535	-2.48182422809215	-2.50985839913144	-1.91899921548388	-1.77409062855378	-2.30763776756873	-1.07442256145719	-0.324955764829063	-2.33366823190878	-0.504308174154235	-1.24216939271661	-0.404017755018116	-2.61380241622891	-1.77315864941268	-1.46783951131591	-2.9612563929813	-1.53636368377063	-0.600195383424744	-0.614618884181363	-2.41596289473247	-3.05936032136809	-0.514917900486463	-2.74701733704982	-2.54236760320277	-2.92289850003114	-1.0255677577329	-0.728310429154293	-2.27473842042576	-2.87728591353483	-0.65198608210807	-2.37238292496213	-2.70157458134964	-1.46126352444633	-0.97579783755546	-2.31773782616997
HOXD8	-1.24282101048949	-2.18038695847257	-0.424892150664818	0.188910057211497	-2.13060217407145	-2.19632645868563	-0.515448470080984	-2.09464205826282	-1.80395981472682	-2.37278488433278	-0.0709695124276846	-1.79897531431797	-1.389741075328	-1.29297956617507	-1.91811238434569	0.0217527544011957	-0.149703225269559	-1.73713905778605	-1.52142981119843	-2.01656533032594	-1.78765980062769	-1.59042855350472	-1.87663805202193	-2.47365093677594	-2.24636698266967	-2.27293402400544	-0.133104469830284	-0.287939406394065	-1.94986061341304	-0.0520160241930039	-1.65199794130155	-2.32762902683718	-2.02266089076147	0.537414804974315	-1.01696676348995	-1.27159999545984	0.110647158139356	-0.407323328644365	-0.910898522303848	-1.28001053463173	-1.95147824296076	-1.28166501171195	-0.7258258365708	-0.698993322537798	-0.321235209897748	-1.83164147447979	-0.24613496229945	-1.26557454624934	-1.02379383476342
SIX6	-2.54909987202663	-3.58173755498639	-1.15638950218843	-1.47434018008118	-3.46972473653974	-1.59376672315143	-3.26003845909982	-1.48525049407254	-2.39005601085041	-3.12786068069107	-3.00503560495488	-2.46460154462425	-0.505267174411127	-0.208248538099057	-0.700068979958145	-3.00601752288447	-0.948403514126018	-3.07537030275729	-2.52609757314349	-2.83020584414375	-3.16369072833762	-0.857783028543387	-0.420475497326578	-3.27436496476397	-2.5994690369792	-2.82257399434905	-2.0293120920828	-2.96678699019593	-2.75420690349415	-1.73399197486415	-1.97033074211664	-3.28773243712839	-2.95329380574111	-2.40639400566486	-2.72892403641411	-1.344247589686	-0.882466912294083	-2.82426182198197	-1.11421928279384	-1.8789615220428	-2.14980884676952	-2.95894793204581	-3.0462877104171	-0.304280784519402	-2.50958628569821	-2.83602974056349	-2.74035392764643	0.255000621893831	-2.46111505193708
RFX4	-0.17968480050409	-0.949795786289655	-0.139848087485505	-0.022977380569863	0.763318723086683	0.342488521825666	-0.592535556519434	-0.567986155330496	-0.634271818490255	-0.617086692390103	-1.95090215979348	0.251761782447002	-1.00630344892725	-0.622737353280492	-1.18639123322093	-1.84190520689675	-1.61080343740968	-0.665749261751901	0.226854271682403	-0.330415014373063	1.15324520343738	-1.17114759355832	-0.468948836370403	0.676576369028502	0.746311494765803	0.801894296260569	-0.676885181137141	-1.70578591255502	0.377411370127589	-0.58973068693949	-0.584612565642903	0.597998691804583	0.912021585310136	-1.84071861164301	-0.591206839423543	-0.817554747175962	-1.47766178009619	-1.14018669674299	-0.80282323797128	0.655663967681069	1.14232888047611	-0.497026612249228	-0.87622689674969	0.927247745607801	-1.32591622291929	-1.58456065726351	-1.31958037645817	-1.35006749223681	-1.28692010950438
LRAT	-1.90470771547281	-2.01179430428964	-1.20422587598847	-1.00853890606557	-0.0400639688659212	-0.0668027491440311	-1.64910594738802	-1.60577942512599	-1.88928773670352	-1.93791367279933	-2.24139610535561	-1.3359008694718	-0.574808853223196	-2.15596167938567	-1.57405421321907	-1.5752356507591	-2.00863432848569	-0.588645595382987	-0.148860495805013	0.837559312980181	0.756841008819147	-1.41642480917191	-1.46613060824358	0.667572680395037	0.647999899114775	0.403382979627527	-2.04613459617589	-1.87071924296055	0.607752963940879	-2.31453841915025	-2.42542865316037	0.186858622409414	0.704522911998147	-2.10163119744782	-2.19321805129451	-1.03344397835129	-2.03034450786859	-2.16823712985638	-1.97025575966384	-1.97515600872976	-1.71289510383834	-1.7242180232415	-0.713625121483256	-1.76921393907305	-1.28997079473978	-0.918965223607459	-0.759862269265116	-1.41121705004216	-1.07988046498813
SV2C	-2.27241998829924	-2.10621916772746	-0.762191487087135	-1.76468157867292	-0.0415494034562356	-0.367940545671618	-2.05106616394029	-1.81399907937237	-1.51838752091021	-1.1382936743493	-1.77246472300916	-1.56120697854097	0.301608178655659	-1.79309371408441	-0.489605747829651	-2.28246035482525	-1.00180385506182	-1.65319883482886	-0.512486941459192	-2.41245720364162	-1.36248457823843	-0.261129904046594	-1.81906421277242	-1.57687226001346	-0.265549042922378	-1.75599534513924	-2.28030266199912	-2.39633290963984	0.262882881612972	-2.19296614096463	-0.0989298864205745	-0.897801433279968	-0.528488402464856	-2.14293035337565	-1.51575335842117	0.164363704961608	-0.875297407604811	-2.1299944984145	-1.75525261653471	-1.27283085006854	-0.648628668046465	-0.987561958190225	-0.560879918395913	-0.142344755128832	-2.19686167807038	-0.0961203961181938	-1.55564925973836	-1.99704894169988	-2.14366505171155
CACNA1E	-1.61384473231721	-1.01424162513175	-1.04832806356518	-1.3504558097881	0.838412634519667	-0.0678445830131978	-0.546599273557258	-1.01099107274758	-1.23030983902107	-1.02715525061738	-0.82523938826186	0.501588931314121	0.235574697349716	-0.736466186980126	-0.109149282283384	-0.25622963291911	-1.63007379796476	-0.606476626346131	0.228809039521795	0.843177902440323	0.545849699641269	-0.441421475259911	-1.49068329542742	0.566719781346409	0.818220365071516	-0.535569971716141	-1.42951114125682	-1.65492718035912	-0.122430794503222	-0.887473181079309	-1.11527230001422	0.851965384503203	0.992480500834256	-1.41870722850236	-1.30313077449643	-0.854762199112797	-1.35978774033447	-1.3507299971431	-1.29004932353809	0.649838656834835	0.264933974322483	-0.17886880293375	-0.921436418375701	0.647246757701962	-1.54615538235349	-0.824841816250281	-1.2424041420043	0.463958063276871	-1.40263631773918
BMP5	-0.00442064369265927	-1.88598922676533	-0.302270398034849	-0.192409236004656	-0.591154814033716	-1.15923239824927	-1.77627347094902	-1.05408820494104	-1.46941122110181	-2.49624233226005	-1.61879766738006	-0.746336181759474	-2.2421380576431	-2.17307478070946	-2.33610095340413	-1.75497202501325	1.35709394480376	-0.752075992255496	0.0694430842732596	-2.05408654196942	-2.130473109043	-1.04914525941051	-1.8890496052974	-1.42923251171461	-2.25701371054356	-2.27931118264333	-0.153646965084172	-0.680422804487991	-0.525709603052982	-0.943407200915988	-2.17968941871542	-1.06694595654618	-2.00015165883539	-0.487251595185091	-1.3572550467146	-1.94419912946055	0.45586258014271	0.177086062364878	0.523852627840268	-0.313602405716922	-1.2583357459526	0.959285279443724	-1.7398218005803	-0.416806826073909	-2.18085308771316	-2.41603235491242	-1.03989111122766	-1.02208751004603	-1.59789449233497
FAM110C	-2.15781785250885	-0.0583093475207441	-0.540744482950891	-1.78826248189807	-0.425441545168466	-0.356281554275223	-1.55079587727839	-1.142987576737	-1.54245328100347	-1.59846773699522	-0.965341222573165	-0.0861514016111837	0.0821693727717987	-1.60864116332413	-0.0148083704115544	-1.35405782212207	-2.04188741615766	-1.64684015509434	-0.832449054702439	-1.25427735133787	0.134769161747815	-0.00257373779399006	-1.58112464544902	0.325021478727295	0.0710397641624803	0.0331022322046934	-1.69511208949992	-1.84258504889693	-0.284854670195551	-1.61960229042962	-0.322930088208033	0.251568501216623	-0.258907568799993	-2.04676950125342	-1.84613781812849	-0.157307835313336	-1.88956191456806	-1.52847604812356	-2.26175804143582	-2.07964804681865	-1.8200867182851	0.271110055731727	-0.529586091360855	-1.6970728955953	-1.41592977365267	-0.0988895461230319	0.33843688309404	-1.41427046125993	-0.280443989500495
MYCN	-1.07709380528617	-0.347015153890826	0.0975913619423228	-1.63375234694223	-0.0125199016046233	0.586324186068762	-1.19219970771941	-0.918978237562393	-0.792544662419113	-0.814003462269266	-1.30082103988545	0.706505591249697	-0.900197094007883	-0.947214756681939	-0.809011630630871	-1.15747051406658	-1.44798229073286	0.624854298638306	0.667701895101311	0.279457289946576	0.34257857591134	-0.673000698500421	-1.67309773803608	0.462641043982761	0.132826177956585	0.613776659511246	-1.42479618556301	-0.794592523179145	0.6780626528778	0.27620403319752	-0.0621821136995647	0.581903213182795	0.543633968740287	-1.50356098702553	-1.25700242537207	-0.896649673368619	-0.738788754492294	-1.3210008280747	0.157455776343019	0.191286823633302	1.12653280363234	-1.03616177087129	-1.20287781790199	0.67322665625217	-0.740320484770834	-0.672892276096779	-1.19591354528403	-0.474664808414846	-1.14512128313547
KLK10	-0.0468368197215154	0.335813159295664	-1.22144760436231	-1.55263584316613	-1.12476236662529	-2.59096906142323	-0.522518208006364	-1.73632620498647	-1.35159694166621	-1.53060162007894	-1.19478357161593	-2.01599829547847	-0.0352776020044496	-0.509015831063616	-0.148621247231671	-1.93987289939725	-1.98238200724848	-0.75352078926105	-2.4137342283978	-2.38835161559799	-2.16367402865489	-0.710563064846185	-2.14336886076692	-2.08454749220255	-1.16001163788123	-2.23205791704275	-0.161524673565595	-1.32352366455576	-2.26978870326173	-0.566125687163672	-0.323385536925931	-2.3269970157988	-0.472881705532811	-1.24496454870515	-0.20509657301879	-0.418486184542272	-2.48997092754292	-1.2612828329636	-1.60201443040723	-1.71687679823759	-2.38703471316805	-0.696552907919404	-0.818723375772728	-1.92257692890245	-1.42186336839745	-1.45085168317893	-1.58866622957641	-2.09350851505652	0.0573374040599275
HOXB2	-0.430558026855185	-0.107347375202825	-0.283722543162228	0.0443920079406026	-0.66785370515158	-1.33452895578276	-0.932804637696956	-1.53076760859594	-1.89447969265685	-1.27648527364297	-1.34266191824717	-1.71939109134272	-1.70335314656335	-1.45903284995992	-2.17496033566056	-0.0434015945001246	-0.256719109984176	-2.10827256297068	-1.95028439906263	-0.18173262184307	-1.71667392536791	-1.43492693356159	-0.761024637004574	-2.18683088050587	-2.03101998912114	-1.80829310139361	-0.19367439555735	0.0659513507110441	-0.983388485795285	-0.194327568106642	-1.49861682228736	-1.91752240497736	-2.05917715763309	-0.031149885791938	-0.491038319854091	-0.186276209340987	-0.256759009721301	-0.302051422457266	-0.274007495308765	-0.813538520704283	-2.20385773932654	-1.87191383536862	-0.440956568343556	-1.33032194393028	-0.0128931824268188	-1.66570713696874	-1.34598484681337	-1.21523256163868	0.0793105853719034
CELF3	-1.62487230548076	-1.15007126602656	-0.630243599938436	-1.92664515131631	-0.109741225554186	-0.331278334617854	-1.0435863394301	-1.48419142168478	-1.50349445416914	-0.522321593306685	-0.818960854280585	-0.0608861148917883	-1.12898559999899	-1.74715505335583	-1.80958546243591	-1.28938162466646	-1.81603151324354	-0.257223276099029	-0.0479204836477354	-0.989308861755124	-0.777491164211581	-2.2855665450902	-0.851861009767932	-0.596848431578869	-0.269510769026955	0.143514868211148	-2.18286552037461	-2.0806894738186	-0.217236711798032	-0.995624097234589	-2.03712978709089	0.136234749499236	0.697756281394625	-1.65213564818327	-1.66151954176039	-1.07306561895647	-1.18586480982694	-1.97904234978216	-1.95735737082876	0.455321081222547	-0.0905565880115042	-1.09223325820485	-1.54550541132326	0.579602219481427	-1.91437097661307	-1.97644955956081	-0.947111051134488	-1.26787680409484	-1.8721520982333
FAM181B	-1.50194585690815	-1.12485343919912	0.512121312142207	-0.57972364330558	-0.316780503676043	-0.0586803710491443	-0.225649569378481	0.463198702093697	0.760426182239625	0.583054658966061	-0.949422253181911	-0.133920935567006	0.190320972665812	0.580527783714905	0.0084361297153851	-1.67701932435432	-1.49666631241737	-0.464502168767083	-0.646526300614914	0.449094124863023	-0.335671313854744	-0.156427036627578	0.965687155519751	-0.582516697765908	0.346728415913284	-1.22252708886711	-0.952368820793978	-1.87681728753742	0.33914834480554	-0.611536715405137	0.0751725713518509	-0.880691921999726	0.339015281002539	-1.6646886087433	-0.775661284668192	0.423204228748633	-1.63267895509667	-1.60175836322628	-1.65289222667595	0.576485516544675	0.734585032117662	-1.10223703078894	-0.712215434696835	0.669922576449563	-1.03188244551676	-0.897812932649661	-0.746772752333698	-1.41831846994286	-1.3334865185859
JCHAIN	-0.738230329363297	0.500914647411961	-1.5474437261859	-0.133461663378165	-0.574782464695115	-1.85080099888153	-1.35456405112565	-0.725614605921819	-1.47248577396796	-0.0477694969721163	0.403761292218372	-1.56050296657994	-1.36838384860523	-0.00943532910380351	-2.22069027574823	-1.88955738224311	-0.834789632426666	-1.1706105004621	-1.81839257928524	0.115710128022248	-1.05329270408287	-1.11595464388995	-1.51745109906596	-1.77474920473244	-1.86071379042511	-1.69854543472522	0.091005313977202	0.133932737235396	-1.63363817132216	-0.00147540969648075	-0.0158835262163752	-1.19078311327394	-1.57462710527832	-1.252309344619	0.186656533118203	-1.85905121040963	-0.025035082513576	-1.6619528328288	1.16648812291673	-1.45729116861414	-0.848698109407673	0.024140946373117	-1.52464219913829	-1.30290935307508	-0.112773794487248	-1.1941206555411	-0.711349011495158	0.286229380787232	-1.32109599879879
DCX	-1.99509874724987	-2.07438617583476	-1.59920588146892	-1.84520526953194	-0.56018466906303	-0.417725651109016	-2.36691442660794	-1.59060372055341	-2.36496533661049	-1.0678491947082	-0.425644720545884	-1.53965873612355	-1.48267986563783	-2.1226092888831	-2.14651640044681	-2.48998210375503	-2.42888252421019	-1.01453488276838	-0.58688135354851	-1.7168494198625	-0.368312385254906	-2.21515872330786	-1.85261053604651	-0.633594750830004	-0.750391975376042	0.235208590712096	-2.76137676119698	-2.62517764755713	0.0466963184009053	-2.76624930150861	-1.06461802345287	0.3450116789516	0.456243810860097	-2.01500282354608	-2.04984017866853	-1.54554993570556	-1.08398553996096	-0.984211750864311	-2.14569990372312	0.217133498532367	-0.43038984379344	-1.6485656238445	-1.77233769860362	0.42464532247384	-2.31250799518287	-1.70937618362238	-2.05009411609427	-2.11991717215719	-2.26402292827911
AQP4	-0.79751992980965	0.0834586949091327	-0.829649671879158	1.14998934067536	0.355148192740373	-0.853879611569108	0.209409909179975	0.891475264818753	-0.66154958864008	-0.116139874310762	-1.76186059434033	-0.898584704151998	-1.41093738262098	0.624169802372911	-0.575549779855236	-1.53494185557194	-0.622116429724967	1.04956764644371	-1.69971342019058	0.894759964130343	-0.671010957952206	-1.50303921603128	-0.985736966165051	0.342978962023315	-1.27500393633774	-1.22456004450918	-0.136756066398185	-1.79592435522476	-1.168728698969	-0.537654345843901	-1.61586561674118	-0.0895370331228004	-0.496923930415075	0.0160033753480803	-0.232955864050975	-1.57848699985322	-0.794762361821747	-1.86414824188592	-1.0619352219431	1.24118931586444	0.232245383641405	0.671756568742981	0.105259585746628	-0.609905375825497	-1.59334353079324	-1.87639279408779	-1.008784914307	-1.62311670463497	-1.3963188034784
LIN28B	-2.43676996758077	-2.86017713726673	-0.264087369176177	-2.03044713676093	-2.1763700609379	-0.217721530680049	-2.13128079185722	-1.879005508574	-2.6946281445677	-2.81537025932758	-2.1967321163085	-0.671797911761557	-2.06547061450673	-1.7797122798425	-1.70590749306471	-0.815819335833933	-0.534454311125258	-2.61124934865906	-0.343535441461868	-2.45745081218601	-1.82405375774459	-1.57992484943261	-2.2103498032223	-2.4514666404	-2.28222932486504	-2.45191197771356	-1.33751682105538	0.189748782702391	-2.15748361487948	-0.298069271577616	-0.799001380608445	-1.57227255832203	-0.727223915284168	-0.794820900595774	-2.78569577502649	-2.06547025582785	0.110400851462344	-0.143705140428737	-1.40010434779201	-0.343181896606855	-0.713649080908469	-1.75077927545019	-0.775388079337769	0.224511461314747	-2.08817926648671	-1.9261532000122	-1.82339041538562	-2.54402732834437	-0.593606711315347
FAM181A	-1.85029402228255	-2.03117616841599	-0.784611463432408	-1.73132689086154	-1.23585799365006	-0.801922653109469	-1.12760111573738	-1.58372030405863	-1.36837627109201	-2.08783258413307	-3.0476151176524	-0.275815555300706	-2.49926400552901	-1.30066481699638	-1.95423300972201	-2.61704189137862	-2.93472687512108	-1.17744026630926	-1.61808917503881	-2.43889155115865	-0.554698892974585	-2.94205473091483	-1.26608773626725	-0.909251774247827	-0.210848652769162	-1.06454254657613	-2.09918424798522	-2.73717109147011	-0.551283731536051	-2.2966620610768	-2.64418666874532	-0.887370929778298	-0.212237247893991	-2.45960902566652	-2.19283150218816	-1.31127068897059	-2.65748986051154	-2.58276401613874	-2.96753213758337	-0.651543136762521	-0.734716827701554	-2.06291333630698	-2.42827663512731	0.230199003768774	-2.17134424886512	-2.49433646011009	-2.40162074010096	-2.36994767352006	-2.12220187405913
ISM2	-1.85895768337318	0.11358066987669	-0.564969270723561	-2.32013022280687	-0.75134191637364	-2.30414460271826	-0.728568961640996	-0.392619301470364	-1.26722464910272	-2.03866891249482	-2.38015547631417	-2.44596597844041	-0.365895033492368	0.00935554622611701	-0.207645118920257	-2.200743270501	-0.97319689302668	-1.91396685304472	-2.17960823183016	-1.71601483571356	-2.4700897213852	-0.160192042402166	-1.21306879531627	-2.38732305903197	-2.1403808329595	-2.28490009249409	-0.0273276224682055	-2.34383663412861	-2.3128862010678	-0.390337183175728	-0.582902813562064	-2.34954423276059	-1.55786283401253	-1.70867659699867	-1.95422917943538	-0.356103676071051	-1.91331509227422	-2.21553037896441	-2.68967131651827	-1.47839312175091	-1.19467915610523	-1.88924617673724	-1.87005915673495	-0.793540356406102	-1.87576588384311	-1.94466154042371	-2.53742994550288	-1.36051563216353	-1.68668189479889
SYT4	-0.0513547251892317	-0.627854203359956	0.359428168170511	-1.09116700071268	0.0507850378921659	0.598433275495964	-1.89732668708193	-1.02698328908443	-1.39876707501195	-1.68043879844781	-0.815205635355161	-0.689603145343392	-0.929886934442667	-0.764506909039073	-1.43820168690558	-1.72940054964746	-1.60943382853338	-0.0329762993526876	-0.462280560724775	-1.06228114731874	1.36586539560358	-1.72752333770391	-1.30260774923087	-0.00620336738092864	0.649104664505099	1.23273742619825	-1.83545684522181	-1.29385721792041	0.940656180754322	-1.82607592361992	-1.55827275338998	1.19938370690187	0.779831497620878	0.0894467410652576	-0.552854366769753	-1.76263910512391	-1.04159617242634	1.09050323650162	-1.95333723652247	1.00865546192999	0.276203423196759	-0.747741149124534	0.0288298963217104	1.20054575031365	-1.91929071204099	-0.775966814730439	-0.734760979422959	-2.21225751874251	-1.41649752898716
BMPR1B	0.556792471470488	-1.28999967042409	-0.494495113525472	-0.365038268548583	0.194431472377073	0.302888216638188	-1.1398017199505	-0.114244965238333	-0.839454134853969	-1.35940671682988	0.378004511251981	0.284675057213279	-1.02016728324464	-0.865821619206574	-0.907526614825365	-1.81829297787325	-1.30940967922322	-0.0758594981308696	0.389259351187069	-0.311098702864121	0.0820434130949895	-0.674025955667567	-0.160027278124545	0.432408564158308	0.0812624497735667	0.299433578534302	-0.941188327710171	-1.66327364812128	0.0935840844126058	-1.37452528893475	-1.71907613291233	0.437532234442721	-0.284411314725356	-1.2212583124432	-1.19095868233014	-1.24842876861221	-0.00384750470111817	-1.75648234550075	0.361444127057175	0.355076788190586	0.340947587793998	-0.775698536503089	-0.923415111775814	0.611948401793951	-1.33674339064842	-0.225919118792752	-1.31787650904999	-1.844636535024	-1.42081242082516
TENM2	0.465677293634312	0.743663849322038	0.637601840962302	-0.684998264536906	0.471383838884835	-0.254563301722411	0.227134396582366	-0.762836797032938	-0.582789024035963	0.491875281552469	0.909361220483671	0.358540177963742	0.087299912443894	-1.28606707225214	0.145105388133334	-1.35567392349374	-1.64627465948018	-1.63561529776097	0.321404123229121	-1.73388715433935	-0.919262202146581	0.34400042622594	-1.6408169677861	0.166831666743662	-0.467211139675574	-0.702102968723969	-0.430623171681047	-0.829625600470985	0.2525524653628	-1.72448971967238	0.341925840761837	-0.128970867455572	0.220831403847748	-1.0967522293807	-1.01017351425655	0.390651596895473	0.842678553304548	-1.54338151111713	-1.00688504305262	0.749357891887233	0.475782772219128	-0.894448533096992	-0.908023751259416	0.833277931014517	-1.19221732625465	-1.16765212135516	-1.18370896516463	0.714829141419969	-1.36029194757495
MEGF10	-1.23786348647616	-1.00552787020485	-0.0258322320362449	-0.385361954384312	0.655303736088974	0.628914353142302	-0.126738751212977	-0.675021347814812	-0.427996592895848	-1.26196175910951	-0.889948572001441	-0.223235917695218	-1.32312898496141	-0.822575967931021	-1.28616114304103	-1.17984312069938	-0.928239453534151	-0.215317917657933	-0.0118075292124855	0.509948728512748	1.38670810795142	-0.980836548190605	-0.665349044358065	1.01576657832553	0.457932607591496	0.803288500291762	-0.403906409260065	-0.853504407349318	0.772580719218128	-0.825738063841107	-1.41932970188853	0.785121260962801	0.540164431740683	-0.36631855290354	-0.966627154913384	-1.54074981365765	-0.717015930890089	-1.54544282267674	0.854733531037094	0.263945355301179	0.31103146620187	0.163287045713837	0.31486416193364	0.724744606711953	-1.59255797651763	-0.297816628966735	-1.12259512702191	-1.39853726144811	-0.918459743942006
NCAN	-0.877876654751395	-0.55919145730807	-0.975937983522012	0.826480858262032	-0.266185141956807	-0.166985307494075	0.620572562969978	-0.761229530327848	-1.07462563281517	1.83264317654047	-1.31557957182571	-0.0526228437238643	-1.53165619666285	-0.627779162695319	0.484795282822721	-0.819175056791513	0.0173066436334824	-0.62516002145334	-0.302662281418862	-0.912673713808986	1.05419201648403	-1.65365076163386	0.390626957064106	0.139019154311797	0.333174391335829	0.967716125761424	0.120397905220515	-1.36361229155627	-0.0433956592577527	-0.506087084953343	-1.65447570589669	1.06087858009974	1.18609150702407	-1.22619002711937	-0.145791831298307	-1.39807290993622	-0.940098581874276	-1.33854080185126	-0.695923863408932	1.17306295134541	1.02933705142855	-0.0533192443098752	0.173728089672305	1.15380793014182	-1.27690851364812	-1.55126881190251	-1.54857909802761	-1.06355647417442	-1.07978638019673
HOXB3	0.0958073656401013	0.0364958204769139	0.0424307535742718	0.275472432094306	0.102997971141085	-0.990787819828221	-0.571732183468834	-1.48681233948622	-1.34322504691353	-0.853185902804419	-0.922482885581031	-1.92198046733907	-0.815934234015908	-1.27717499589505	-1.6086257996701	0.665686825912474	0.153267384819976	-1.89647403288121	-1.3512559135656	0.627865315493107	-1.60682535056916	-1.22183559239378	-0.107204580029272	-1.78882150210598	-1.86286289719578	-1.52953054175663	0.347081289457568	0.526448040379047	-0.463097456174591	0.465900251408579	-0.317859415094351	-1.65100997557618	-1.7697290400922	0.179888532884679	-0.158398742837148	-0.278938495906958	0.471380384480962	0.102542512426852	0.141930331285285	-0.342615745169828	-1.77512809791138	-1.35489000320618	0.133448923519266	-1.14019593685267	0.0701304702733099	-1.08791824572227	-1.16485783780066	-1.03630015686263	0.63679613687024
CNTNAP4	-0.766711328251164	-1.32755293016967	-1.21529807369699	-1.24505271428138	0.0922561235320678	-0.0389319069682884	0.222217314940531	-1.87024383955209	-2.13160104274946	-2.38979177745149	-1.36749343334061	0.0673940544575853	-0.816759803383309	-1.90623637793466	-1.24950552347621	-0.98636318929488	-1.91494640543645	-0.619935212577759	-1.37147719592574	-1.76371863110605	-0.576021921833446	-1.26517836789916	-1.61878143014313	-0.296686233148455	-0.00827655169629482	-0.229950895492464	-2.26465405174558	-1.759648098988	0.10343230093723	-1.99423001750532	0.176187474791985	-0.117702294996978	0.287666916906807	-0.917578028636878	-1.43591980638716	-1.00079985854659	-1.81985176330668	-1.83947446028948	-0.592060085529132	-0.0898116523296422	-0.359490633866986	-1.6433871088731	-1.11959547294821	0.0694966129382861	-1.86872983153355	-0.427807841771876	-0.17149220311584	-0.766175993290895	-2.22685274181742
BMP4	0.460675877175986	1.17967096246934	0.953569912153133	0.421194539498952	0.0802762865749309	-0.699069901760974	0.258849304635861	-0.817618848230257	-0.625841282910872	-0.7238476125607	0.682736651941199	-0.175910682974434	1.09722821944796	-0.524582706292205	0.962060705977787	-0.905163986913674	0.692138888770538	-0.705716944936303	0.269672439902687	-1.14932537340511	-0.797789349980498	0.857780475202942	-0.518753629367563	-0.90654786563377	-0.693445825178069	-0.853972874293372	0.812289724729857	0.832087100321934	-0.499417020973693	0.352758732915106	0.58565692282748	-0.724345793140195	-0.982618962623723	1.14691619598429	0.866091487010371	1.11626787956516	1.03877464633455	0.747551844918929	-0.210290315617091	-0.371174452135227	-0.568406685304351	-0.21154943459174	0.762055929675989	-0.816977980293933	-0.644254423589895	0.83535515198379	0.186074014058423	0.0361719047642147	0.4590911945338
BRINP3	0.162066554622756	-1.65142844709494	0.286318200166232	-0.101533355667646	0.101087869674446	0.706373074219199	-1.07384905767536	0.481868633152109	0.463763426348348	-1.54515298625435	-1.68865501432838	0.197226968968401	-1.6679546990089	0.44119893912002	-1.51805119325029	0.677071419192999	-1.61739987509444	0.35132441535121	0.347320376181247	0.94902254136184	-0.846286270498938	-0.987579097728952	0.210990491665676	-0.814882107778381	-0.670217480581917	-0.534183034534758	-0.0954222717844183	-0.979230371046364	0.371337029491095	-0.395677419211977	-1.76981651455007	0.146043243244377	0.53690401732709	-0.546910792656737	-0.16418119084838	-1.74481757631487	-1.20840592743033	-1.62203554324593	0.0885630208059858	0.327022091290687	-0.959710582821747	0.0693174311504542	-0.521235742740908	-0.0435025523231706	0.727736145618706	0.604748108286707	-0.373395549740451	-1.33797406180457	-1.28382582080419
VWC2	-1.45869539567729	-1.88125957439393	-1.47051747989936	-2.21719106714879	-0.707526576640053	-1.67970154980975	-2.57638024803705	-1.91079292447081	-0.144705195241428	-1.75258902646283	-2.69370534453203	-1.47081761248996	-0.227302399449246	-1.33243841058571	-0.53251058289973	-2.11320905436775	-1.96324841405908	-1.8494032723402	-0.325990004452301	-2.31846752618141	1.0243825124054	0.212890288572622	-2.15894381226537	-0.28917577783999	-0.515337909948841	-0.137810076139302	-2.57981450672371	-2.22778815181384	-1.2035889544415	-2.08241265664592	-1.66445855591771	-0.828068319484594	-0.390160861187534	-2.07115456132112	-2.71922462218755	-0.626504757476642	-2.35724987749246	-2.23693821485152	-2.45531667567096	-0.187808300924183	-1.62362294905886	-2.06785805290045	-2.15652587382184	-0.73607664098157	-1.46091217497924	-1.31049135729759	-1.18121942829164	0.250760219592669	-1.38970727846655
LRRC7	-1.86102485883376	-2.53026691659799	-0.84407038207224	-1.33339242445893	-0.81475921442157	-0.748624530257453	-0.0848718615985553	-0.196733277963274	-0.335056337954131	-2.47967481475178	-2.60701360704319	-0.376295422431079	-1.01415833662276	-2.15012501942177	-2.28575302155834	-2.08718593970505	-2.07881715047634	-0.921715391996766	-0.921081268998763	-2.15712221357496	-0.730184579635907	-1.61927734625931	-1.27225701275368	-0.648660495348304	-1.4001046734371	-0.245840181135534	-2.66720792202788	-0.974386394609908	-0.436852896249998	-1.60224136740773	-2.35786472319084	-0.378790632592806	-0.575490646369023	-1.44746105242523	-2.23284571701584	-2.25033900597195	-0.977540685495754	-1.07765303191077	-1.0534386591438	-0.031271960754655	-0.562971225399687	-1.7872872803634	-1.44747707672165	-0.454751254806752	-2.202768614054	-0.912730010802442	-1.25031089335102	-2.38907780230248	-2.15427358492633
NSG2	-1.30021573210904	-0.698518943303043	-0.770268282581863	-1.21225995461701	0.58667192927988	-0.0293963943446111	-1.24053794874922	-0.867282723099927	-0.953069225388305	-0.715311036569053	-1.62422258081471	0.38797899395081	-0.509827506494477	-1.13039477479309	-0.94469381680424	-1.59547379554686	-1.74064372177976	-0.659223833520155	0.0200938560008002	-1.29314906155712	-0.0699217778493941	-0.841211192799684	-1.38699740919509	-0.0868423115429858	-0.0376075115355127	0.469330116240485	-1.47281763778168	-1.79316341720926	0.565174692832592	-0.712368781796815	-1.6890652915271	0.614725166401404	1.29328562657157	-1.85003200234721	-1.40716165659497	-0.454729888791176	-1.74808384144975	-1.84133698298891	-1.75947928530769	0.719298782335992	0.103068061133111	-0.955270905526423	-1.42613331199638	0.68039772312441	-1.54043253443844	-2.00822760142785	-1.07653429663194	-1.45861904896774	-1.8257911148219
ELAVL2	0.371352848784443	-1.41885033607743	-1.23695838306603	-1.82904019419199	-0.39385924281673	-0.031795430290581	-2.18057692252152	-1.71877877080822	-1.79588273127864	-2.10127991272339	-0.87897822582773	-0.460871079942111	-1.11078153595669	-2.13489547904214	-0.963559139498713	-1.83530940973477	-2.39540004882194	-0.496520699218159	-0.207367954226978	-1.23149587663211	-0.409312067638501	-0.578260280413156	-1.85577050959649	-0.44641881707206	-1.05823236688728	-0.0507329225482895	-2.07988234494205	-0.655642266246257	0.563963145938551	-1.86547234314498	-0.313110940504441	0.0435544363436922	-1.27160718362662	-1.94667004037606	-0.830970508248049	-1.34360712800226	-1.93480588212921	-1.76485858027425	-2.07353235722644	0.208957829650404	-0.186892870876342	-1.2835117187374	-0.718394492787078	0.0795269509973995	-2.22662555235441	-1.00369096173969	-1.39070289246485	-1.34104510311365	-1.89099953201638
SHC3	-0.469296317939767	-1.57963269110923	0.20041472123768	-0.914577512068579	0.576572775347439	0.267728767723865	-1.09984775852208	0.677179780039053	0.415219965527707	0.617405859608748	-1.39865543249098	0.53750397368421	0.305630307193249	0.842940480955528	-1.04219996353252	-1.37557345739598	-1.50856358382568	0.125242319573471	0.398469829121845	0.584895540866328	0.121613691794312	-0.986673048239771	0.461236294163111	0.251350812522932	0.458035142589593	0.363311412831849	-1.01617174738948	-1.43650257517143	0.31835117315567	-0.76905992114947	-0.027208791592707	0.380376996686217	0.798272666336799	-1.03938274536848	-0.239538277700628	-0.722355661120709	-1.36995706485216	-0.741808881617688	-1.39780640706966	0.249636372818241	0.96070431542407	-0.507286851068778	-0.770130593178605	0.708939309295046	-0.905321943511943	-0.895179852041234	-1.28731036542683	-1.1084808335824	-0.854566048823543
CRB2	-0.732221389013555	-0.785890453723968	0.634475991658748	0.101361870332536	0.521010302155744	0.660903888548335	0.207133944681472	-0.353743743450201	-0.439573347223888	-1.00905912433506	-0.953772869272172	0.612712981494714	-0.433020944665939	-0.406474679619867	-0.46508233248408	-0.531245704024663	-1.65245957064409	-0.218954518939506	0.170272038391631	0.0626279595803118	0.701273324118722	-0.780956618124641	-0.292847640853487	0.724763544663797	1.02358840812516	1.00827713409407	-0.769102702506867	-1.48419843347588	0.462683824075613	-0.15928433147005	-0.890523078212183	0.702897673240259	0.77103158154596	-0.976843406467025	-0.599218461208296	-0.204167379791508	-1.16418256471811	-1.17899487014349	-1.04625803648518	0.433830925324699	1.25297432891263	-0.496886937068227	-1.03725216746342	0.581520076655372	-1.03403747352636	-1.04808072310179	-0.991699682669278	-0.662509391790116	-0.901089467468369
MTMR7	-1.80995133883273	-0.708593804657172	-1.10191731217084	-1.74868575997797	-0.541646739640988	0.424988323215547	-0.720391721123554	-1.88817016240332	-2.05921572344854	-1.86776028352722	-1.32666768037753	-0.396092086787385	-0.787322534832786	-1.987198688997	-0.996910203149484	0.139538083902729	-2.15159380939953	-0.160090327630544	-0.710302433157829	-1.24908856824002	0.576543901705087	-0.563847690330419	-1.77319171421249	0.394487655412692	-0.778807957189199	-0.712649557151509	-1.83269911660169	-1.82310682073182	0.153801275176576	-1.11164914229611	-0.968501509752624	0.5235859496362	-0.142323084350116	-1.86101755762416	-1.95117460266973	-0.819273271617378	-0.18862105364903	-1.85050472883352	-1.08362913339607	0.184903800575345	-0.359283341294412	-0.156756796815498	-1.40564421236723	-0.113433374288261	-1.68583350094928	-1.71904851840086	-0.540098969814128	-1.86498998449365	-0.991673814847022
TFAP2B	-2.37289113081968	-1.55373831232799	-1.16630862157825	-2.11276171416002	-1.28266130099287	-0.95994041433817	-2.33526189840993	-2.22451283668558	-0.680475951899608	-2.65033764547887	-1.37131483640579	-0.188229936559842	-1.53219667311015	-2.25674576272709	-2.20113345949305	-2.51228443988315	-1.47783620823054	-2.83230381478557	-0.40196790253757	-2.37689758406007	-0.870274809826231	-2.35387372471049	-2.13737349722154	-0.864221501022318	-0.730750624465233	-0.632100585463612	-1.19461428532396	-2.65043454005463	-0.609229144132297	-2.56079332805158	-2.23365337687267	-0.557530200378503	0.196029961030419	-1.98546898418925	-0.988499156294783	-1.72295504739039	-2.31212528294583	-2.35169824227274	-1.3889988932669	-0.883730896433235	-1.39849812989446	-1.13382238255444	-2.13356926817786	-1.23343533684066	-0.824654469493491	-2.69075953987311	-2.24826209434743	-0.520432928983125	-2.39138357648557
TNNT1	0.399153515812727	0.47797136436728	-0.114351897248894	0.708158077748364	-0.722539065349129	-1.20077717549017	0.798824254441838	-1.12450343419752	-0.62200874938166	-0.525114065598177	0.750874611348787	-0.375446580672485	-0.06438674132242	-0.947443019692264	0.11840679115837	0.933340082051183	0.58222291341816	-0.642793953480599	-1.12276282998035	-1.02805590940214	-1.46079361043195	-0.447154923165091	-1.05283348645993	-1.52950137948404	-0.980553694330277	-1.27091758782297	0.896674584191538	0.782139684037221	-1.09246938230811	0.82340658773328	-0.175870066748831	-1.29132129154427	-0.988584015064048	1.38341240161968	0.13526254005657	-0.166843090013806	-0.500842679511644	-0.126531540245582	0.638066029826608	1.27330092608005	-1.06434665161135	-0.883417130021714	0.615459771997687	-0.913286004177574	0.255546103473718	0.358275974325261	-0.330892069258705	-0.535624721726538	-0.129734259490261
GPM6A	1.47620866520903	0.934715587771773	-0.275401016677406	0.768595040824157	0.49441248526223	1.33244519454283	-0.331619407830147	1.0999083057545	0.445336552521838	-0.475785842097085	-1.20315075354157	0.7782903104738	0.435469405455094	0.898051941526968	-0.220216690488544	-1.06215403796506	-0.617695249943252	0.943796157531725	1.17684278849342	0.231518366319157	0.681147654319106	0.0227056188146382	1.11198885236685	0.952933916599136	0.0887520282484047	0.869843107568898	-0.731766387276348	-0.321277440816108	1.25687666452839	-0.0264974391352361	-0.513351903467741	1.16999211743079	1.30821829566029	-1.02609597561019	1.3256260375701	0.831762907518355	0.773274416454178	-0.954242235495729	0.554817662742642	1.90899095022047	1.23736160710477	0.391909737038017	0.11945685772696	1.62705642429293	-0.797473070204061	-0.45119725645689	-0.166017467336893	-0.400204881792547	-0.466400501156463
HOXB13	-1.90010570384237	-0.943338125465203	-1.96646513617672	-0.538274595447591	-1.79404102240671	-2.5420917211489	-0.221655003657645	-2.51930863248839	-1.36445858454873	-1.28309466405544	-0.472734190202798	-2.60142708334699	-1.56421389733891	-1.95702194625683	-0.256953997509363	-0.688692877125512	-0.302349001193124	-2.60864348282076	-2.08510232621337	-1.07276416797067	-2.54737289398896	-1.30425141674028	-1.72355847271293	-2.46288467598101	-2.24777151534287	-2.52080745573315	-0.309063809398044	-0.776864619793292	-2.457501661691	0.0249834142989771	-0.824662782202161	-2.6068028186917	-0.984401391535825	0.246082655234991	-1.15462705096186	-1.62684117882791	0.361231317297727	-0.356901322740562	-0.163394184349178	-2.46411889715157	-1.05090793403401	-1.83218273742427	-1.45433061985405	-2.21321493252696	-0.605960561382505	-1.72089596032905	-1.78186568875724	-1.2456221571443	-0.417742868653011
DDR1	-1.13088351374854	0.342441415483734	-1.3113274108363	-1.42382705008061	0.195230315128537	0.993373795477717	-0.417422895937591	-0.167398171070469	-1.0315436597662	1.10207856884458	-0.372246862617171	1.14630748313048	-0.627812579859028	0.839620152987901	0.275479674499757	-1.42715250122252	-1.62198639482298	-0.711431385339419	0.17611040225029	-0.214525052357326	1.14315581631715	0.416647775581259	0.481111642666035	-0.972226456701276	0.190969922050281	0.62470138938252	-0.644018622282234	-1.34745872674342	1.01745676435448	-1.57562775230013	-1.4376926542378	1.28053134596187	-1.16849935242177	0.172959017085578	-0.984212273541677	-1.22560922217961	-1.092648387058	-0.103385100648855	-1.31279823777035	0.254946943274707	0.708999173386852	-0.532979107096829	-0.532545312473911	0.426766515942022	0.0108187916098587	-0.881973304752539	-0.74319927456125	-0.732676241030821	-0.873433516716121
SNAP91	-0.880121354527012	-0.346250760312233	-0.746250456846444	-0.582160473412393	-0.0902167254841066	0.570119204642375	-0.670800315128138	-1.42330132388747	-1.36335659015171	-1.31417874114876	-1.91354581474627	-1.12992808338505	0.345324284776331	-1.67470393499207	-0.0670638074205576	0.186922021203874	-1.69938616657364	-0.624647253463227	-0.00276029991828419	-1.3926413130633	-0.109891313414598	0.136486581196032	-1.30818331507128	0.0635307327542939	-0.383600990963997	-0.196999708336914	-1.29627551459678	-1.67470131940239	0.1490782831323	-0.927697165618163	1.1724908515499	0.148408574979125	0.390498705317968	-0.0135437689247125	-1.20968634673187	0.220434408052053	-1.50982054182074	-1.82748897008979	-0.384130311068789	0.939035203811873	0.0837909761937871	-0.746289013809042	-0.869217751368158	0.693713231337752	-1.61465387450838	-1.2323006155438	-1.03048162211033	-1.77618010007219	-1.06771972655028
CTNNA2	0.107274873842539	-1.25308140580262	-0.44924109853868	-0.490681909622817	-0.536881080883682	-0.662006182279129	-0.224787272762288	-0.793206756498356	-1.17092480126681	-0.514897212466204	-1.79173853629456	0.254508621422567	-1.39536113932345	-1.42997593922281	-0.975637041420936	0.114238327911126	-1.38491986242195	-0.00230960167140393	-0.562247940218086	0.177745994824118	0.94529011712459	-1.27919059453603	-1.70717998267521	0.506699613669042	0.201293514233357	0.755289340104424	-1.30422756432547	-1.47849371479558	0.0765703818162503	-0.778252316736011	-1.60914970285891	0.340603729225408	0.222886094864817	-0.279671951959241	0.202722790634292	-0.508984025011334	-1.48085184060231	-1.08895990929786	-1.34062333654768	0.853405036924279	0.290246198334421	-0.738716109466962	-0.841250761228687	0.787392980761901	-1.39481239661268	-0.507717627415736	-1.15596524005586	-1.57989971418489	-1.2684662743077
DLX6	-1.73612053548935	-1.95158774671685	-1.32783980672796	-2.06609792071039	0.0377343094891567	-1.60626512086028	-0.689539033817585	-1.96671461415606	-1.51898166917633	-2.00606456542799	-0.655322079559991	-1.96448870288984	-0.213974649894079	-2.40421817288438	-1.49770224937229	-0.518544419048491	-1.03675815871744	-0.227761268168307	-1.49450543073198	-2.12382721995677	-0.794224330728236	-1.71952103082161	-2.12726819940415	-0.544233674724745	-1.38842219270335	-1.27727253304372	-2.09871357561212	-1.50521310791753	-1.27287264295381	-1.39681217566707	-0.914360664856545	-0.0974764301820856	-0.271427473644584	-2.21894860314474	-2.16501198326638	0.0834180263007704	-0.448718488091594	-0.432647639985709	-2.03527569209074	-0.944095013836964	-0.618295039611631	-1.8284713832148	-2.21403507126724	-0.134837352760661	-1.47568156367302	-0.0784471376432945	-0.162505997317172	-2.11600618346434	-1.89721782716096
CFAP100	-2.24460609066939	-1.34071096059831	-1.71394600215917	-1.27820638249156	-1.0760617126561	-0.442050213969684	-2.38869549034974	-1.41039788605086	-1.32658145546856	-2.35410461756455	-2.74189824623324	-2.20227158336087	-0.462140641602766	-2.50707609455631	-0.884897434354103	-2.37593912237566	-2.59272440166361	-0.992537803814472	-1.66163889468356	-0.408532663509817	-1.47920118750684	-0.745079232522892	-2.01640355512101	-0.864053935231737	0.0107605950503138	-0.826244240084121	-2.66697342654259	-2.52032123362592	-1.75257108359668	-2.6752680605604	-2.41606503999845	-0.463799145102396	-2.56184137967816	-2.07595643820636	-2.7787567764759	-1.98172418866659	-2.43475512658024	-2.20274443595496	-2.62732107279578	-1.55060913821167	-0.760488161947224	-2.49358459805332	-1.12423757473214	-1.64701965256719	-1.00857068875295	-1.87762625692735	-1.72691658707687	-2.49633615939807	-3.28580504467247
RPH3A	-1.92051729984202	-0.725292794716925	-1.25399228556968	-1.84720001465703	-0.96493046507249	0.0323517990679127	-1.61429350454576	-1.10448173140091	-0.122520898075205	-1.99293515154247	-0.866593624045982	0.784069759526532	-2.18892261717554	-2.31487985205753	-2.16902948297116	-0.627897573636746	-2.33799177515531	-1.25005122150741	-0.121884256670982	-2.01142508779517	-1.00884954613214	-2.0832138320302	-1.61446300033123	-0.777614100757918	-0.937344050369716	-1.31091978360152	-2.47588914932854	-1.85342656268196	0.44607647563058	-0.706638591588359	-2.03249785889232	-0.617263628101562	0.029705055460862	-1.22217746201479	-2.04799685407297	-1.95008092165965	0.164176195426935	-2.10601562253359	-0.053111232131563	0.739619107769791	0.199652105350227	-1.45985009465751	-1.5279768225023	0.226268190878929	-2.13794336057469	-1.60572768013923	-1.5381783277227	-2.05685892012311	-1.7272397368911
SIM2	-0.0973908013198954	-0.0582862807797101	0.67629880013205	-0.339103568972222	0.344203882519329	0.0851100956175244	-1.85545022290081	-2.22177788961614	-1.27345944823543	-1.94496893210332	-0.583612398206342	-0.972285155643731	0.527759419262202	-1.03589654695338	-0.229431510483947	-0.699860424906709	-1.00225231311447	-2.00869364385932	-0.234655646282163	-2.05251568522864	-1.84957636115176	-0.000210108841457002	-1.59588176403643	-2.22826799246044	0.0355018922109801	-0.0661825800028596	-1.07983692109367	-0.87663715961312	0.330729640892647	-0.317772116898722	-0.471697708194408	-1.3942192845781	-2.41600929331646	-0.0403728759624357	-0.834333181424485	-0.188169447895594	-2.19736235059529	-0.440207730187948	-1.84604409896882	-1.26986692771808	-1.58591168259656	-1.44047301832426	-0.814404227725036	-1.22021651821371	-0.877763009462493	-1.69723361682212	-1.18752275284463	0.144865470197987	1.31325390255715
CSRNP3	-1.30521065898917	-1.4415875985474	-0.657018409576173	-0.273993817762783	-0.0506706090565434	0.251473015001819	-1.13960298891588	-1.23688556193899	-2.07430145150675	-1.49332198291938	-1.55639150522763	-0.187293901611897	-1.16163894603886	-1.73270460404123	-1.50296315091056	-1.25291422083054	-0.316027194207585	-0.219726757876888	0.4803946421422	-0.953831894293561	0.797506716288544	-0.979443784141354	-1.35704502055295	-0.229590869894254	-0.790237062859414	0.0824875536045552	-1.54763790841188	-1.26056681612214	0.303777064272954	-1.45137861997676	-1.37888809047981	0.366009236268234	0.58399869440681	-1.63897739409944	-1.55471104967717	-1.01583404102557	0.195953736558192	-0.0578535226907577	-0.223826437640177	0.578586007231279	0.609858387936961	-1.06250952871497	-1.03622485070601	0.875368178648182	-1.66476297909675	-1.42303873929289	-1.36641405311878	-1.3582609646256	-1.62540184580669
CRB1	-1.05725068539702	-1.71791391155403	-1.19010911604258	-1.35697102905494	-0.915276422811735	-0.387787542274772	-1.51288083663641	-1.30574255520573	-0.507868749113226	-1.43174729668358	-1.9808082062172	-0.362960285707304	-1.73577183910462	-1.30431553743162	-1.6188748543843	-1.28437161089249	-1.35584999176775	0.401375914145117	-0.193391316558131	0.380434290355427	-0.470993047986217	-1.73588508638938	-1.19020238752291	0.290066231337997	-0.995706137196727	0.254442402043453	-1.51933643643836	-1.71682882239293	-0.0646856133296974	-2.28319671366891	-1.36156616492485	0.149275340348326	-0.200149522794162	-1.44254130428535	-1.03939467725693	-1.13512378699641	-0.131126456017088	-2.0391173102965	-2.14524603523252	-0.215218523363265	0.677442332973416	-1.929442314315	-1.46557091620196	0.334390591331093	-1.5400671089817	-1.82444154189895	-1.49002528189498	-1.70971076302753	-1.29756860436411
SLITRK1	-1.11976803946271	-2.30990568726631	-0.905329215246714	-2.1314079977614	-1.30156324338224	0.188708407476539	-0.8817109436474	-0.829624538539623	-1.49133972540537	-0.149739659308907	-2.33416190433143	0.198229497963521	-2.47345938930743	-2.19004240363242	-1.899536556916	-2.07773708731598	-1.54194417516944	-1.55398067202772	0.622738640755227	-0.969661268618562	-0.757774371993324	-2.1781539805362	-1.13125203752384	-0.592867016834595	-1.30279679029468	0.17326564181596	-2.13620835672263	-1.37508288491999	-0.802704346591373	-1.34645085853267	-2.03405063843539	-0.42671188179559	-0.435723255706167	-2.00480726239853	-1.3757530381975	-0.525289351647787	-1.9864142853656	-1.47943015544262	-0.450797110441263	-0.141013736822513	0.243641293747455	-1.36312396669242	-1.64725576918388	-0.480733008781116	-1.27233344239469	-1.79689268025066	-1.62296260471449	-1.42091023750863	-2.07122627651655
TAGLN3	-0.27040718484481	-0.931709238027019	-0.151402017830986	-1.29109859748646	-0.558736267036146	-0.112509042048889	-0.924656648321589	-0.881447216683724	-0.760384615679014	-2.14030918830202	-2.22294082055045	1.02407335560832	-0.959686036807314	-0.454766519685871	-1.03550785348578	-1.83704069565864	-1.94135185525631	-0.126309842395449	0.520987275400905	-1.99366756092164	0.0357290063747153	-1.47676315748698	-1.43055165098396	-0.437208874487427	0.2128280336011	0.668640264219922	-0.912255336900324	-2.01818325951704	0.13635126032938	-1.23372154056974	-2.10237916355908	0.234659446936607	0.604263018074149	-1.85201795024329	-1.49177369742938	-1.2934970753335	-1.75969403848319	-1.77042230690894	-1.89130460763721	0.726567713998197	-0.099312229810069	-0.896370449037768	-1.17609977174061	0.590982084722013	-1.41126780391243	-1.45271977552443	-1.30973082211669	-1.5503422970436	-1.86435708613822
RIMBP2	-1.79734739938189	-1.7901427810831	-1.76790710990493	-1.55587285372613	-1.03075027698709	-0.199861296408299	-1.72179644144749	-1.62727872645344	-1.97445229223457	-1.52526506590229	-1.95880152046819	-1.16350357226099	-1.10804297134614	-1.74865416903725	-0.00776869641252209	-1.66224654013247	-2.3647305412389	-0.664184239847113	-0.907167516118106	-0.671399473672365	-0.0561303935958473	0.111915145930929	-1.40719160901152	-0.237481469279593	-0.166695764666777	0.0179171863752265	-1.27379552632767	-1.91838517057234	-0.436165981113745	-1.37551047679817	0.604277371141894	-0.218540875417928	-0.00846242886001147	-2.06174103812322	-1.57943976576866	-1.18309338008299	-1.30638707614741	-0.996657673473316	-1.23672420491986	0.350400237650009	-0.0257709871591485	-1.15891693580504	-1.63634331680802	0.341288849246319	-1.99702363771258	-1.51720191753032	-1.37381906386933	-1.59786775454619	-1.79013047874761
IGDCC3	-0.828274152470192	-1.42063900888227	0.538970702191654	-0.981613003922041	-0.487048989557191	-0.313115429354563	-0.620299879942266	-0.779742247498831	-0.300248192534432	-1.7666907159256	-1.3015675593713	0.631054680019076	-0.714516400796814	-0.669159225221362	-1.0263999197308	-0.949561737522971	-1.32593218691453	-1.10868589134008	0.11839364210715	-1.59086491705555	0.379520705515307	-1.17239096361299	0.0447340001989096	0.255947353490484	0.602046267458793	0.554422406672712	-1.0279294090753	-1.34187791394149	-0.294270091085622	-0.225065798876714	-1.17402554878551	0.0976398296903306	0.689268701865826	-1.07472635592269	-1.38835171953254	-0.799083416032291	-1.69334902584474	-1.30060330774521	-1.3191182570072	0.309285298455201	0.475185629750864	-1.29244812229322	-1.15903994935856	0.47166924467415	-1.46363738478621	-1.22964435614425	-1.45067515698829	-0.372847513853793	-1.42143121002996
PCDHA2	-1.70133072164866	-2.56907437871899	-2.49090798650695	-2.87978202949967	-1.91331705927415	-0.971028984833502	-1.36138539491102	-1.18103328473262	-1.43072552191915	-2.50540483061891	-2.42502136537933	-1.25094684581407	-2.34847000714182	-1.76414260885942	-1.67467810666632	-0.400874749097511	-1.16581489438928	-0.975397191239215	-1.10862634365717	-0.71862443152439	-2.8746730351733	-1.68745290544905	-1.59695281966632	-2.79586577177809	-1.85299870571382	-1.01703523930837	-2.53482412578978	-1.81625053766312	-0.515644066615967	-3.00751271832243	-1.99154872736078	-0.764485911482537	-0.733596047060026	-2.41868052447484	-2.06781233744701	-2.00300748392637	-1.1511733818677	-1.13362349262575	-2.96165604971368	-1.02990845087035	-0.516996551320025	-2.53513729423869	-2.77315945308304	-0.284999300725979	-2.29249324990532	-2.58410300014798	-1.87201490064843	-2.46771268756429	-2.2492958936768
IDO1	-1.30803774401879	-1.1308010602163	-2.09810421535483	-1.45419894998938	-2.39970350548876	-2.61013157406487	-1.78744789851641	-2.5041749838486	-2.67157466163082	-0.903797051907488	0.761366378244555	-2.50256514412856	-2.04015416288367	-1.64296895337067	-2.94096689644727	-2.32136668312742	-1.06903992722797	-1.66604095219109	-2.72081221225832	-1.02946056372101	-2.67098550319962	-2.06501074648414	-2.28861781691976	-2.89738876650391	-2.66481941828897	-2.52562664441203	-1.22754095416904	0.346145520742895	-2.54333352010776	-0.937857059093109	-0.999470877630367	-2.53985431154786	-2.51983326645233	-1.07185923706494	-0.262029355251273	-2.71033875641973	0.0150309903924002	-0.978857635319347	-0.47676386651094	-2.2608960394773	-1.94472380024102	0.346234044042855	-2.05145846930857	-1.72563056411008	-0.290657411541499	-2.20368190386785	-1.30054651894729	-2.4274336664104	-1.37766776934624
OLIG2	-1.89004915088706	-1.67837434789971	-0.559308732939984	-1.63721077929371	-0.405814936570696	-1.76976802552956	0.109978016267976	0.333874264948124	0.383172611901043	-1.86478218889201	-2.24506923868797	-1.06559287313215	-0.379275434529366	0.484935674239724	-1.29756430724113	-2.14114828108268	-2.57114337860707	-0.532997769351745	-1.41082278056633	-1.31069292601092	-1.779701159781	-1.66509301581458	-0.239047409411426	-0.450310774067968	-1.20710752764117	-1.76655741662878	-2.08275795337591	-2.28275910325558	-1.60909300583661	-0.640899000597662	-2.3222429948635	-1.02535434232904	-1.56426586965836	-2.15887768570273	-0.825843097660051	0.250500310433174	-2.20986812210104	-2.25703798539436	-1.43937399191435	0.456084707362472	-0.318213804440082	-1.0467521413765	-1.30406238518802	-0.489242172336577	-1.72322425352882	-1.45769378359691	-2.31036037079811	-2.29473095809579	-1.34356552990459
SEMA3E	0.912186448658273	-1.81108197789616	0.00881343293163483	0.561408335591449	-1.216026524606	0.966289060151263	-1.22131277859414	0.464002381621374	0.239444647926375	-1.70050358917767	0.852580680596567	-1.01842823525025	-1.2357167049703	-0.550229356168326	-1.84069595972489	-1.50119373800723	0.116338066581259	-1.16141475637784	-0.361184164528792	-1.53519867866672	-1.37035386039027	-1.04246453975793	-0.572428225497841	-0.200451243607196	-0.558930543833017	-1.55840049267864	0.123393965011443	0.305064160079653	0.267027559048805	-0.877023908004658	-0.47433620326817	-0.929122009371021	-1.46865979997968	-0.722240937869872	0.94870576188911	-1.81176717463186	-1.48800206414881	-1.51969426082169	0.816423728011086	-0.302784261092203	-0.960499588904762	0.360142581751501	-0.0186316807283043	-0.133711305697359	-0.857485723356938	-1.1276367602195	-1.38504165354297	-0.599729077895172	-1.04538833049827
KLK8	-0.337639602870792	-1.37619443084201	-1.70040096842485	-1.6112310099599	-2.7530540792439	-2.3771086234978	0.0764395558286384	-1.59419334074604	-1.1681763082966	-2.79499999711648	-0.416142351233112	-2.26711662115387	-2.77350490087243	-1.33378613965177	-2.28986238307956	-1.96969510327596	-1.5631376350342	-0.995809962338041	-2.55368994975607	-2.29963068107634	-2.63674916967795	-1.85981199945392	-2.09841271406915	-2.75959928167873	-2.49352324527518	-2.52453377249127	-0.602182061519481	-0.675372072701965	-2.38000167439132	-1.49482988096691	-1.11959070013198	-2.77250335732395	-2.67103352072741	0.166510149189046	-0.687009647571329	-2.188234842502	-2.21972409878881	-0.205702966791967	-2.7378817030013	-2.70193642495714	-2.76062609398654	-1.32089931622823	-0.3589176133834	-3.13173748809845	-1.56716151760656	-1.72628859418984	-1.72365190839077	-2.29177777939822	-0.0395968442245134
HOXB4	0.13476829395914	-0.138812279328415	-0.208731028598699	-0.250695202999941	-0.435537410187167	-1.1771312685517	-0.712317800037125	-1.67961622554977	-1.73047470734168	-0.964966765128707	-1.1671860288027	-1.80404245312722	-0.964571139119344	-1.33529361419691	-1.73243095739672	0.170732593969222	-0.0520979973037553	-1.93733066167355	-1.49737818937457	0.224757676323476	-1.867775984012	-1.56731068639632	-0.0940526148024278	-2.10372914925223	-2.02100814975868	-1.75472994911011	-0.15637666905894	0.28366172052931	-0.542328276983516	-0.129637878210235	-0.454325716864507	-1.79233654628492	-1.96274786828931	0.153841747370527	-0.369175479905421	-0.187695218203293	-0.182671905162127	-0.0663900556806643	-0.468120129173761	-1.13184378004803	-2.1682823725555	-1.09223119210474	-0.413341923246094	-1.88572858715763	-0.268949124267696	-1.07842564334502	-1.00068113841028	-1.03438157924583	0.258214374962288
NRXN1	0.0857257162689358	-0.906519566441113	-0.270159184078639	-0.986082399412793	0.130432522116167	0.701641003189777	-0.980589388875356	0.450392592053785	0.206728634744755	0.607030732407562	-1.11385057775565	-0.640868166345964	-0.641033762630667	-0.0626061234139552	-0.910786190671646	-1.3562102532518	-0.348810947871697	-0.0586910351839633	0.373128055524044	-1.55897199231153	0.417675556839265	-1.75348220068919	-0.878255102305752	0.425144124891727	-0.411218682457288	0.823499349221288	-1.4548135216602	-0.863696751885893	0.86904047718271	-1.00269239143456	-1.72575705253715	0.597165538025846	0.482482931629811	-1.17717000129832	0.764648169497253	-0.979905926733856	0.573748979993484	-1.47261268913281	-0.895872876572084	1.0935675263236	0.213363400352029	-0.639775958111372	0.00351447476786754	0.759476694104527	-0.364603062217091	-0.451776403417622	-0.178741998102365	-1.00598301663824	-1.44510262849444
GSG1L	-0.246090457015252	-0.0623394061577622	-0.313314893261981	-0.791028111410715	0.102011998938639	-0.411863836085757	-0.580933222106786	-1.55730281867485	-1.51960115556762	-0.0824526084785102	-1.47001114986407	-1.09825945754834	0.666309891762359	-1.21325218745827	0.810592297475692	-1.18143237070804	-1.61333644479674	0.22793278054784	-0.875755705944371	0.695674622442134	0.479757039347785	0.373214169099807	-1.50490724992497	0.0164094822378159	0.396910720399866	0.216106264167458	-0.560887949549882	-1.42819041882436	-0.449974898990067	-0.878198007923575	0.65733589151284	0.133635683179069	-0.266687280570038	-0.372674146991908	-1.14286941378894	0.288849358669591	-1.38883314234872	-0.541047241040041	-0.270352769141514	0.46039548871346	0.949826335429666	-0.612775764981042	-1.41612692304142	0.510291174793206	-0.104175237379234	-1.1188111955121	-1.23822315730256	0.308578438205064	-0.791386824351807
NTS	-1.09328929522347	-1.59116974904537	0.544175963491666	0.271481911870983	-0.218534787303703	0.543753410295766	-2.17652443870367	-1.28009626033335	-1.06562793210079	-2.11921708679232	-1.01677808113292	-0.377444468721986	-0.861033225353728	-1.3345663498462	0.902632289323859	-0.590989097393806	-0.897561426311043	-2.05031258061567	0.0670470995988129	-2.00644705620296	-0.915842342174671	0.806253168261666	-1.2918077415729	-0.0968181513387913	-1.35107712935209	-0.387805610972834	0.118087656845822	-0.11488640649952	0.0632614462487808	-1.68735056760926	-2.18635438971744	0.183614927178211	-0.572424481666217	0.219407029212822	-0.251791182179092	-0.965220072088277	-1.59497088861152	-1.87151097728897	-1.02893470503002	-0.441488742114683	-1.63564185090347	-1.66788120590755	0.139043268319508	-0.807464142034345	-1.16953856266042	-0.101151403329979	-0.178781247697145	0.273613479015443	0.0571964815472077
PLPPR5	-1.74106070521755	-1.76552517250519	-0.829271094660356	-1.7263434447119	-0.919877773184135	0.298903158014223	-1.9311300778014	-1.58996080228321	-1.74107261739657	-2.46367729967241	-1.74908528094007	-0.808471643128952	-0.943359656797617	-1.79774826045757	-0.632044684631921	-1.85967977094943	-2.21448010939652	-0.30477345095322	0.141652468090687	-1.87654330240629	0.506307593291591	-0.711696241839566	-1.69544757378124	0.120810302599329	-0.224723020485916	0.272469703533778	-2.08525678388491	-2.13060852403609	0.230968642342868	-2.00872450117386	-1.55831396449265	0.342264123463488	0.278900994990766	-0.423634204905167	-1.97498619711488	-1.79873134109724	-1.53155650699668	-0.990468800567829	-1.89892080687719	-0.0250293561698245	-0.870939259394165	-1.67933585852851	-1.44936153367613	0.168563043511557	-2.08486164684847	-0.764858685495698	-2.27723499075316	-2.45674733077244	-0.785489765772564
RGS8	-2.29458521759268	-2.03114138592188	-2.15032302655599	-2.01575780541454	-1.39076415855563	0.224413395994694	-1.96402200847784	-1.99290514061255	-1.89472803118727	-1.9774626206594	-1.22910885004061	-1.47140917339888	-2.1943982699535	-1.83495261026749	-2.04853710962339	-2.2140185711753	-2.46058484219517	-0.389351988105818	-1.05512081630194	-2.09992749945433	-0.0156347852618255	-2.51395019272737	-1.75011656540187	-0.888555877610515	-0.486472101166322	-0.904790379370659	-2.23946887789165	-2.32301979807153	0.39184882970562	-2.48509685089485	0.477954259305861	-0.382051284484672	-0.161405357237463	-2.14333609569089	-1.84608531923437	-2.055478828257	-2.34684656784211	-2.10904334737297	-0.59298477141933	0.104309466372874	-0.409179889325035	-2.03938604495602	-1.59187842063012	-0.436820853317389	-1.75993852553047	-1.93091075518631	-2.24375551045554	-2.73210971840677	-1.4614477932895
CDH20	-1.39156402037209	-1.6654366469313	-1.14620677530743	-1.31529318464693	-0.940538176821763	-0.790382690118847	-0.733245072862223	-1.82180245311801	-1.66716237100905	-1.80715368283551	-2.00554720901557	0.103860515012197	-2.27320589894377	-1.26841086929017	-1.84985964577901	-2.2534079480157	-1.79284041409322	-0.265320699218938	-0.641462185005897	0.296244394579453	-0.324268767727267	-1.79285694730372	-0.180747397129234	0.00622303029537496	-0.0386506425639623	0.131936327071649	-2.01726173913059	-1.43303795377158	-0.512124886347312	-1.85134036625302	-1.93654731291864	-0.331398316718316	0.193279580797962	-1.99303541497117	-1.87429087298198	-1.95817928224907	-1.53553522941891	-2.21872326921866	-0.715628612494947	0.514412046587493	-0.444399202448454	-1.4573820933155	-1.01542652131414	-0.108183701466193	-1.92690177994576	-1.66365967767358	-1.42784983915134	-1.67441580275347	-1.8720780060099
TEKT1	-2.06137177922647	-1.69367964340368	-2.28434123740573	-2.05362258576647	-1.37424460131587	-1.88778060646631	-2.93868919110247	-2.12737146000287	-2.46466019580728	-2.11673192381101	-2.50543480444441	-2.4560306318336	-0.853421522047676	-2.64678677645004	-0.34766690286243	-1.82783091795257	-2.68184363531696	-1.13219154806741	-2.75044284198675	-1.10219704111081	-1.29588932938976	-0.20228983738729	-1.93606940997143	-0.716032773141866	-1.02583187735229	-1.51545808029671	-2.55337784166397	-2.82554175442579	-2.0212257781473	-2.31849754326441	-0.316063154143652	-1.4389970861872	-1.3475073165196	-2.36774072202606	-2.77227352852651	-0.5744523983309	-2.56113143564597	-2.50447591768959	-2.93170312757897	-1.225105188647	-1.10775952104381	-2.29202284086046	-2.41737487371941	-1.12991200519189	-2.68349771667271	-2.84338914191406	-2.66838419103369	-1.34911764139603	-2.10866558568064
IRX6	-2.18958591237199	-2.61053879899537	-1.67653341240586	-2.11345595258269	-1.22855850890662	-0.676899425197277	-1.59267910128295	-1.91960672476339	-0.74222786005517	-2.82168581612856	-0.459564376090093	-0.600398499696175	-0.560215218888253	-2.1181526022242	-2.1268542193957	-1.84877148218249	-2.43765655214571	-1.94709118978709	-1.64965957749521	-1.35479497333645	-0.694713800910493	-2.59266193405389	-1.5966403727408	-0.802576141354087	-0.282976371161564	-0.434935201852313	-1.80665619558743	-2.43512128418425	-0.710895937793821	-1.34988575113804	-2.27217844935231	-0.868404937523121	-0.642970926284121	-2.36588983835418	-2.28793511552504	-1.5048499401305	-2.46947398034788	-0.95883440597158	-0.505540538745957	-0.857158659274361	-0.655177860961007	-2.25246279847888	-2.29419852981579	-0.477058306061613	-1.82569434177577	-1.74006823793559	-1.82829112483186	-1.3330146697968	-1.77246760403416
LRRN1	-1.53093082470638	-0.648918798377855	-0.280012131589246	0.0993140737000075	0.77919626592575	0.480035832438472	-0.763710805097755	-1.25431405558192	-1.13251258484614	-0.518989210550766	-0.814158746591682	0.237352646860868	0.170877376266928	-1.24230876494024	0.209758984596194	-0.0538825892192297	-0.993144635287189	-0.278800510633448	0.489301746051253	-0.637210042629108	0.524780488937828	0.151989697432097	-1.32675589512927	0.399749867953621	0.0807190058012113	0.643136796027494	-1.11538078443681	-1.46132205196639	0.480382183659625	-1.22631937736568	0.529075969985826	0.743482700442462	0.444968879502644	-1.44079953038208	-1.11481144371394	-0.357622019688325	-0.716116571240363	-0.742761792977678	-0.440973793560319	0.589862289369514	0.211083629015926	-0.716311793049395	0.737196759921021	0.262577268584441	-1.24607287496554	0.647830740898057	-0.960258786934282	-1.31643050548397	-1.19331120155826
SLC13A4	-0.583771681357747	1.19634278352326	-0.862652362665709	-1.19966612670273	-0.60298282408713	-2.32309365001774	-2.11790461021204	-1.95561418246427	-2.09672123538825	0.0871127300303431	-2.53741023506717	-0.24737705283861	0.549147243222733	-1.35871115668459	2.07537451457259	-2.23608897371312	-0.645150387841187	-2.45935539498534	-2.17706105939849	-2.36801702144826	-1.88681449086539	1.58847010133855	-1.48131066075912	-1.80172422873601	-1.87149460626666	-1.95425189706574	-0.70368329118895	-1.46948013354237	-2.48466869143845	-1.67250644022945	1.2852941267288	-1.94007713385975	-1.82043379240257	-0.9396797013806	-1.53211843122561	0.514312676182807	-1.33072307207311	-1.68839985902098	-1.91539807600033	-0.278786134625521	-0.521057107537773	-1.07101746837559	-2.20423106112341	-1.93463940469911	-1.04918758165415	-2.62924418806181	-0.632097713325044	0.572032865991335	-2.02682198294812
GRIA4	0.329710233891458	-0.889036528162872	-0.62023613861407	0.130341381072915	-0.492367137218689	-0.0105473407947029	-0.622112289199334	1.32706039013834	1.12704705777617	-1.70461183549326	-1.35964220995075	-0.968259818071695	-1.00649974405955	0.924699625655985	-0.751159170588549	-1.28442815149591	-1.19140935431705	-1.42138688073584	-1.01514040278896	1.29040088383787	0.825249627426415	-0.407120585702067	-1.01713794305295	0.48675601594128	0.326323249493731	0.0895908540468247	-1.69067930594381	-0.708823785270143	0.307595794219126	-1.46330159023281	-0.921609551897261	-0.0880263781475741	0.465233986567922	-1.47410920606769	0.712854375789122	-1.10874259285742	-1.02821853662718	-1.55240756395256	0.755639321462539	1.18154019396037	0.251361930370214	-0.620224952438728	-0.751269339274904	0.692958908500802	-1.79215288224684	-0.00695960939466528	-0.167682450504298	0.0279584155509389	-1.12890645188983
GAD2	-2.25373471596545	-2.23360215292611	-0.921488773125419	-2.20686570739239	-1.54273616172793	0.587489159273608	-2.30666656942832	-0.651680209260119	-1.76772534871609	-1.99186383792486	-2.62093996723047	-0.346761930436131	-1.32230354045712	-2.0185954755101	-2.39042968881116	-2.41460827491934	-2.6178017179884	-1.32759930102967	-0.152948262175147	-2.2568367627322	1.48158963120177	-2.36688584527436	-2.0111492022478	-0.912042897900737	0.0647123082153935	-1.71961691084773	-1.89080290510508	-2.11312354785438	0.0575537142658642	-2.27794891029692	-0.920337740278746	-0.738890598865958	-0.43772639406548	-2.09702201436773	-2.17236467876827	-1.56815982212302	-2.18879103850623	-1.83826989285746	-2.28164153578014	0.137584289305414	-0.652196679804772	-1.27784318875899	-1.98417959725234	0.331541401674005	-2.81558300640756	-1.22192923414579	-0.597683694434024	-2.86195804700853	-2.03140648760575
ARX	-0.979241227183818	-0.658469541206861	-0.786491907496227	-1.92898595333925	-2.43386312192669	-2.24274437489492	-1.70087279151864	-0.49654966087777	-0.547415687464417	-1.30299136368213	-1.17302229613623	-1.97823913387169	-0.93470737528965	-0.942790829509431	-0.935564816272002	-2.2133795132589	-2.47266719999876	-0.553624935680311	-1.85456503762489	-0.991020304550121	-2.57439592785159	-0.962208250598878	-0.070524143787553	-2.42346195041389	-2.37330417616494	-2.42548796081574	-1.6632293225228	-2.31362902216659	-1.9132425959152	-0.911943573882091	-0.967657469935656	-2.45165809366908	-0.935410933124459	-1.39004945104976	-1.74726034618898	-1.82794518374007	-2.59477767115828	-1.19468887527438	-2.08233775872993	-1.1595794770873	-0.277143907787522	-1.48679559054949	-1.25338602858274	-0.515802739587796	-2.0180581236513	-1.01151598273297	-1.88402934362849	-2.47745295513367	-1.81413872302207
TCF19	-2.01641205934863	-0.663043331004293	-2.63567698809028	-2.18938616337148	-1.17137865463407	-1.2317888446631	-0.967909050801667	-0.726931789431338	-1.20617120677161	-2.40341933867065	-1.19753736110598	-2.4813381659929	-2.37726905897061	-0.596327378719116	-2.28830621874909	-0.346146577466953	-1.40282894900775	-2.30942967566837	-0.526664348291657	-0.671939864925224	-0.815354890312387	-2.48673498337471	-1.02684148710509	-2.19917315262539	-2.15406935745135	-0.514035639607181	-0.846623230574106	-2.02055737320254	-0.503571955915502	-2.40660290135718	-0.745592638896536	-0.782161843939129	-2.11878627988842	-0.358945975964008	-0.535051170932791	-0.447259338418306	-2.18688160588561	-0.940826887667128	-1.07122904490341	-2.27250183883514	-1.41277885639883	-1.17710352938924	-1.0662484650762	-1.5184273895422	-0.980045336395168	-1.09167528043012	-1.10740060776839	-0.661864574197793	-1.65583471418389
SORCS3	-1.74422808101823	-0.737484488394431	-1.14448997525826	-0.688887654905811	0.223802349095354	-0.102990585095868	-1.73700827366415	-1.40192710907434	-1.60349225735817	0.452058363499273	-1.79018652101288	-0.189912018572101	-0.00262125606598385	-1.83730145119809	-0.226971250803728	-1.44601263284896	-1.74357864434905	-0.593443485826613	-1.15233885891278	-1.11725388532503	-0.448170972208536	0.247935806902418	-1.88568356065383	-0.248415569174375	-0.274372753754677	-1.67591263766155	-2.13726832066274	-1.98379205556384	0.448240337956917	-1.44913603550367	0.289258717743487	-1.43466355257406	-1.04737673550207	-1.26389889477902	-1.31806625663648	0.0629966640573006	0.0837562519536013	-1.55018732723526	-0.889082531863316	0.177149775961435	0.241019905866804	-1.01140628362908	-1.14670842121835	0.531301482253631	-1.87405205547165	-1.33920640680411	-1.46273635922293	-1.50435128426401	-1.24131160464876
PENK	-1.68548434631746	-0.0748534223625962	0.11237523419276	-0.626449730926523	-1.70117301766224	-0.54779986927354	-1.80126397055242	-0.566272953311874	-0.99960575741909	-0.775573064416275	-0.548325378449047	-0.63958476854973	1.10071186758385	-0.822215453621795	0.978647371178699	-1.20016692665091	0.999764947599227	0.829565295948687	-1.25696377038528	-1.71681988714555	-1.13530462532635	-0.490623479927487	-1.26366466923887	-2.00233965553137	-0.490050511808353	-1.35356213179224	0.595697878513853	-0.627111808126752	-0.952503625261629	-1.7067857261625	-1.03679510750558	-1.25069662716798	-0.766743314813009	2.13963583654133	-0.413361385810228	1.28642346234953	0.371883190683529	-1.6544710068471	-1.59855832941915	-0.951595583173311	-1.18750438820785	0.381178201452607	0.766745987182343	-1.21837355890754	-1.61665682946474	0.611429133318327	1.27474533965422	-1.67801477979631	0.199279584665582
CNKSR2	-1.66659086546502	-1.14086862721201	-0.437189908132	-1.60805118017901	-0.0958834799371953	0.399229878483791	-1.35536412353534	-1.04531889168753	-2.0524324293831	-0.241093483851045	-1.77862517874604	-1.09514479227308	-0.974959551624443	-1.79002115714511	-0.797131168127096	-1.07113412787652	-1.4601246077799	0.186041975767239	-0.491303230760974	-0.950757885289226	0.427331876103481	-0.810184833778992	-1.79588670540193	0.38184097814519	-0.254646811232365	-0.0599799628604735	-2.10059316167401	-1.59365205930373	0.327981732115625	-0.660189243318615	-1.59959716124949	0.267657978539258	0.125307326466914	-1.42876161013492	-0.416034561128656	-1.48251503280762	-0.945052447164885	-1.94223411300082	-0.151276093086756	0.276618737338754	-0.101407499293622	-0.796137481647254	-1.22607017984427	0.0312605011717336	-1.64336834331362	-0.91789581836292	-0.569791322291289	-1.55654982323088	-1.50014433169455
AGPAT1	-0.405864626228022	-0.163145020466978	-0.0508980109011511	-0.0578048300375519	-0.280575271143536	-1.80763981948265	0.153083961034068	0.108365329298254	0.245174917270678	-1.75058217911392	-2.03509695913951	-1.7203177567213	-1.75107006733513	-1.76019573769942	-1.45244542816062	-0.00841651682507261	-1.70268798125701	-1.93248977047426	-0.119905423775472	0.0216869779416091	-0.171295898804294	-0.455792703297986	-1.18755514149131	-0.183154954331038	-0.96807195104049	0.0794240841716146	-1.15624049589087	-1.68388176140108	-0.0993479069398934	-1.70872378660891	-0.308528122258263	0.169370915535985	-1.91038018105121	0.399832754350653	-0.372032776225105	0.43017188622405	-1.49594283695758	-1.62098309703282	-1.96574541009733	-0.674646070407899	-0.694426400811483	-0.757332543587183	-0.757284725344972	-0.635802348551319	-0.703966549541361	-0.90711897644518	-0.893905138478478	-0.766651598649215	-1.50253229471655
MLC1	-0.363966511044802	-0.219373815592235	-1.04488720229112	0.851870151956027	-0.440082296582081	-0.899267277584124	0.0999244762290594	1.2582831458679	1.2162597022564	0.754149025363534	-1.43619168594259	-0.801723034301729	-0.521124549470912	1.18251840600143	-0.430287620209444	-1.45830853649535	-1.41170033402717	0.999090995803788	-0.944678035030706	0.986529952505891	-0.13155315541451	-1.38291472290662	1.3387374835536	-0.0233470668630248	0.323436292541602	-0.0419143832738036	-0.430056831250905	-1.14869756772346	0.0292630860987534	-0.322622643361504	-1.46222246780073	-0.200140032032219	0.00640658117663667	-1.4572033858051	-0.665699603383129	-1.3637037737497	-1.06289982299894	-1.44273727542939	-1.00568005081473	1.51695938641281	0.430456250295377	0.527107044198089	-0.0681152491868971	0.189143547150725	-1.2140646648541	-1.66828465457092	-1.02071328006482	-1.40805085361943	-0.963452228316242
NR2E1	-0.219883434169194	-1.69373634537773	-0.210098590195457	-0.558664807522882	-1.54823931150375	0.168816178083364	-0.977510973133956	0.13672972152732	0.139122509430499	-0.80967012626209	-0.111361973268581	0.158667281352837	-1.18720692202723	-0.094866382266204	-0.345269054929058	-1.84461930011918	-1.20620420976954	0.519236186118698	0.149677545125395	0.525145453500568	0.405954904087137	-0.447178829835226	-0.137462774316334	0.195736605039992	-0.0330230069600898	0.178846326260493	-1.27428168838012	-0.425146730236969	0.246536853064547	-0.111743198801998	-0.429453097374614	0.282702472981669	-0.351336883124912	0.211618057438923	0.366555001607345	-1.91925853391714	-1.6434804121796	-1.28097066144811	-1.84925065801827	0.690088000964638	0.574767191196994	-0.312090163949827	-1.45998829076832	1.09963152573794	-0.688495188144917	-1.39550054252336	-1.06492475783933	-1.27673039984856	-1.05449440836091
SP9	-2.46473856822824	-3.01769839121425	-0.409624220973583	-1.82537822112456	-1.73428314007449	-1.24590772112276	-0.762786445412212	-1.54729114406288	-1.44417011889388	-2.51218769680405	-2.33069372042581	-0.528464212086456	-1.6846304494041	-2.73040233915112	-2.91773037078031	-2.59197431567501	-2.02272489761084	-0.353316220494907	-0.873545698565364	-2.63721298872127	-2.40129072730866	-3.00678957307611	-2.223977663365	-2.65665909918442	-2.62144547672199	-1.85752203026566	-0.619865938076892	-2.20792906546369	-0.857806076930093	-1.16512281940098	-2.81186143980344	-1.83402039362011	-1.1816820675408	-2.29131665586488	-1.11108694451138	-2.46085487385626	-1.20400006799701	-1.34512591737724	-1.39745007200781	-1.13172618595987	-1.08097152664252	-2.44301603538761	-1.62061085280359	-0.621127306315342	-2.76275658364696	-2.76951991613883	-2.24095155427975	-2.39393630355204	-2.46503670762884
SYBU	-1.1850401468755	0.604388465410087	-0.555122887523589	-0.415263020168241	-0.0306996238145665	0.127134742559567	-0.860482310883123	-1.39259586395587	-1.20044916529652	-1.02802309923074	-0.580625680226845	-0.621136279118351	0.494917770306422	-1.16125313586908	0.222968752361399	-0.403870383594418	-1.30045717660598	-0.408226812873844	-0.667687520569677	-1.05399435752637	0.561035146448028	0.189294700114943	-1.34106126162382	-0.441410320262271	-0.342376058634965	-0.0180035276470977	-0.89593935222875	-1.54773575567143	0.551990205012504	-0.957904318426665	-0.576784475609305	0.329706524413357	0.303862659074481	-1.47557586397468	-0.860236436354434	0.782568014905903	-1.43759601221533	-1.33437536109884	-0.473795529181314	0.221702814591809	0.326999117884404	-1.23163833722604	-0.0915812838498893	0.295743418231142	-1.55017341229422	-0.624862006326521	-1.06983740854621	-1.38270113697645	-1.2514587599184
LRRTM2	-1.99609783128686	-0.324201042505513	-1.31444420945556	-1.166208852966	0.0299973352143199	0.22450115806879	-1.07422037349618	-0.984345054404053	-1.18540257497943	-0.68802531060299	-1.96673641851919	-1.60024907093369	-0.460196326744991	-1.51088638841387	-0.787950494887331	-1.92642175035812	-1.3085544356175	0.0779625256010201	-1.14084498227844	-0.249240872491991	0.0296226324966923	-0.0824994690438758	-1.94570013271349	-0.539978862355967	-0.79319915116705	-0.387391559539135	-1.70186751330816	-1.16354298303678	-0.210531675696857	-1.82483884921014	-0.200957358485874	0.211212098784807	-0.0401936050188811	-1.62725759203514	-1.46007126029304	-1.82293879135293	-0.785188796645345	-1.72207118759557	-1.78528562940777	0.454340983760352	-0.193568225896385	-1.26339208477507	-1.34647038328297	0.315672424254353	-1.49978401325847	-1.20734699029079	-1.5601728136087	-1.9993719788874	-1.79420547327777
SHISA6	-1.95940487879597	-1.68207415719109	-0.87198079974339	-1.5126910312741	-0.277017401126355	0.186812995011433	-1.62547161739439	-0.140746751219287	0.204445797645702	0.144604047022362	-1.36719345772234	-0.581529977331398	-1.24279667326981	0.149906032172951	-1.34492440655563	-0.816348590550541	-0.673071846435615	0.106019726927017	-0.514565619239223	-1.14939147303951	0.268891336509013	-0.984198179589526	-0.559155633258163	0.145901385142003	-0.0719894506928829	0.247783420550683	-1.59293621748266	-1.77271500531057	0.389801819665029	-1.56545579372527	-1.31002353714865	0.219177572333042	-0.504697840809385	-1.84904893712747	-1.43018481201384	-1.65462608448273	-1.63329520240268	-1.91109027378828	-1.43279425187693	0.533174774670254	-0.43041698529622	-0.872977851902099	0.230548557328905	-0.617222828920779	-2.04675583123775	0.0440688712170831	-1.53967360771086	-1.36648461038096	-1.19430645843308
FREM2	-1.56335851330685	-0.659819289545409	0.283311146683143	-0.855204266184523	0.211813436052486	1.16390415417677	-1.34078751240647	-0.967549287408573	-1.50634461556556	0.0324696953558595	-1.66161476903952	0.253402916914778	-0.0775958331684636	-1.67121932917656	-0.423207614702628	-0.693567021354038	-0.733430623932329	-0.0149906436802498	0.519434256113581	-0.719598030043466	-0.50178744177212	0.174647770959258	-0.703555058111176	0.677586899509916	-0.185807996519145	-0.900401164932779	-1.52768799289703	-0.906921029671717	1.16436577592812	-1.94207192721117	0.563005148700841	0.689011790423785	0.238950456711208	-1.72067492455807	-0.838312749798214	-0.591208510346281	-0.845298942100631	-1.70561413685769	-0.873889319334552	-0.281722278802872	0.104330542917167	-0.910335103487415	-1.05701808713713	0.421820951589714	-1.26781672610714	-1.3605331889213	-0.853824116443407	-0.853393889211106	-1.64336258829282
POU3F3	-0.121759641202755	0.407571271032876	0.0437715470617321	0.13659065669642	0.69680003107411	0.365882012785581	-0.0562927858828947	0.911660411572009	0.497861086377447	0.82071545912653	-1.55849703670242	0.493244278835977	0.171174281207691	0.571683531883099	-0.418218080539799	-1.07797944946573	-1.03317274198537	0.812582754767946	0.976892631975439	0.669526938024916	0.808907349688132	-0.0561947756200414	0.702588033430674	0.36316532447616	0.232897936805712	0.851517249866265	-0.967020143002847	-1.1422868831373	0.509689234886279	-0.308697360164116	0.100808316150494	0.944223840513078	0.88804476154384	-1.39980419096979	0.0532915381741417	-0.534402836060878	-1.34807004887477	-1.36465637717516	-0.796585523472176	1.03862285965519	1.27065930666875	-0.173634690713952	-0.535166686814265	1.14050219347587	-0.98727047961185	-0.926652457431458	-1.12997589350097	-0.654460475689788	-0.290308134672723
TNNT3	-0.713043671769556	-1.26419563225999	-1.35573338384459	0.531702110557343	-2.1784821895373	-1.96979634678512	-2.23866807235654	-2.46489206601442	-1.80518964972279	-1.77560734598359	-0.9955574740415	-2.0106705688161	-1.81037865176878	-2.03463911522917	-2.17221968196152	-1.59958985465809	0.418843414588169	-2.42266077617416	-2.04831326401549	-1.66878593889678	-2.31112804628175	-2.25671522801009	-1.68806087747805	-2.25671061837662	-2.11921154383105	-2.58670611106389	-0.748903644244039	0.268841114348112	-2.59652391240722	-0.815993227149483	-2.92180885999866	-2.10566960856094	-2.40695116500916	0.122949548586322	-1.94026425536071	-2.24625554606848	-1.69085549822159	0.37041318371216	-0.274064783580515	-2.66045345933832	-2.5655191134072	-1.04164138373193	-1.83786106038476	-2.22586373435977	-0.479265977452293	-0.575804854122832	-0.48192192416889	-0.938291793856782	-2.01168323831025
OCA2	-2.51240569502129	0.198665742489058	-0.488173158194418	-2.52124610977403	-0.839938567322234	-2.32748122817721	-0.71472301534519	-2.10229398389888	-2.58933434156148	-0.437037890797493	-2.07110146419278	-2.08655799503904	-0.0668895862460861	-2.36811866976087	-0.14470991192823	-1.91199417506559	-2.19757384338129	-1.85906447551069	-2.10016089630145	-2.64150315661534	-1.52801680621498	0.181345169493193	-2.47248605686815	-2.24277791274395	-0.847234410713297	-1.40015949031319	-1.37276902607013	-2.43755447324118	-2.15060360512365	-1.1154207847879	-0.34936263223094	-2.3231854387451	-2.05527307225473	-1.68821485317343	-2.22954042959143	0.22292163004026	-2.81342802736982	-0.745204983245252	-2.88963826590117	-0.427386743065154	-2.31821525902152	-2.25465009213359	-2.36681112407044	-2.45350474370566	-1.42010586601936	-1.64381065303081	-1.99699152190797	-1.23737623826758	-1.71519898915484
INSM1	-1.541962285161	-1.76571623659579	-0.581701751166795	-2.02942038428949	-0.687659618152161	-0.577746624785617	-1.89785523819262	-0.011396712783448	-0.937886256393999	-1.85032603285263	-1.87411793634228	0.0690944057653393	-0.528364567479856	-0.83897296232243	-1.10200578436428	-0.975176085509296	-2.37437813123682	-0.0462739772725649	-0.0383455226292344	-1.78072739567195	-0.822923804581998	-1.54776463711234	-0.495426232975589	-0.903561461304932	-0.772088828180932	0.118195280250402	-2.17043575389	-2.08188808160121	-0.429301697806706	-1.79306251772632	-1.87051018541551	-0.177285695755592	0.0844925124713429	-2.07882190616885	-0.552336256108469	-0.589206104552717	-2.18544577716833	-1.99067940217084	-1.44553074553753	-0.220803227691192	-0.137760238969388	-1.61768055267166	-1.82472194830524	0.28992647178996	-1.80773167347745	-2.15194418765773	-1.31555594978437	-1.42239018869943	-1.27547179030967
S100A1	0.103794932356537	-0.205808167923054	-0.613422849375578	1.06017591071826	-0.794192242190524	-0.444333368749186	0.831975215573754	-0.317367224602529	0.559616890233816	0.437471858157872	0.568377338181858	0.162326106007539	-0.958749335519259	-0.0351253592061492	0.191002908949836	-0.793656142205601	0.847610945964435	-0.876564406254874	-0.527734801278877	0.210983093897234	-0.870569551076239	-0.710333089170333	0.640554577049112	-0.0496836829316351	0.0109694145683607	-1.17410126981809	0.962151342935935	0.628363899867546	-1.29818697952976	1.03540856336311	-0.434973674858028	-0.772153385029203	-0.908878142291476	2.04077384431629	0.615449713114294	-0.930799928625335	-0.628502176968048	-0.947632021642562	1.25256298861706	-0.0622317261204955	-0.839167276030492	0.411383994363805	0.668689678201864	-0.841156248429209	1.04702870157787	0.351318277627784	0.00988772397418024	-0.0311837840005249	0.150634622525003
CXCL9	-1.51539573650218	-0.163967142237758	-2.49048120292966	-0.511939941132864	-1.26087418982434	-2.37393231465718	-1.65793695540248	-2.10376132809366	-2.13442373894217	0.5692132979459	0.480064910661095	-1.93610104938285	-1.51424698069863	-1.21072936916031	-1.63867070296404	-2.10100037321087	-0.343571863998633	-1.64922695340046	-2.22072966402156	-1.0764523325419	-1.75633327235296	-0.810172784616076	-2.03353385340608	-2.4860700788917	-2.12509674504268	-2.43173587223626	-0.809068709879591	0.714797535705281	-2.37747599863857	-0.0965981398207585	0.416479869097929	-1.97126844214085	-1.35203011405709	-1.52578683392892	0.646119763491445	-2.14983434001024	-0.961753916694776	-1.54878693812848	0.111946981994109	-2.4508840847658	-2.33213350795918	-0.963388285286332	-1.62841706919546	-2.47883421811154	-0.25577180939717	-1.10702476730731	-0.756993784580431	1.21642186881629	-1.20813755573402
NEUROG2	-2.54644552479463	-2.5904560264455	-1.0295591830817	-1.90241441568029	-0.209036223958777	-0.955253601742314	-1.17463926116491	-1.29984162240701	-2.50096673246221	-1.06799048245208	-2.50791128785265	-0.94034514980686	-1.27287538075757	-2.53607327345659	-2.30957181265549	-0.0553491950179616	-2.6226071706131	-0.336760175472345	-0.348332525774022	-2.4774230224873	-2.09146085416005	-1.3249342238109	-1.88154453138762	-1.34256648330543	-1.08858456688841	-0.376517168098168	-1.85204620905728	-2.2149719537466	-1.06888237465923	-0.828471707134246	-1.08794581443015	-0.950694698845129	-0.241253077961045	-1.25805212942172	-2.27702225949331	-2.42549053850887	-2.70988616979871	-1.36420662411099	-2.46695877602191	-0.150658922576873	-0.958697352284562	-2.27460707466751	-1.95518914410438	0.0482630576133418	-2.02462237226183	-2.14664530802203	-2.22232741312108	-2.21573735164814	-1.978540896041
FMN2	0.228482372580086	-1.14422542599924	-1.21437050636685	-0.15375180744532	-0.653004445719774	0.172697889109289	-0.895124030374646	-1.06156054492937	-0.50172587186774	-1.12382923584809	-1.48130099301116	-0.57193690165393	-1.55560367534185	-1.02750172292873	-1.48325426206162	-0.215227310152373	-1.41955575408137	-0.11825675276581	-0.340058270864927	-1.71528306409547	0.364430916123789	-1.8947446500738	-0.20880022147238	-0.0826170583901921	-0.499094977486373	-0.120447986742788	-1.2486546117555	-1.35810209152227	0.325158449194267	-1.00847507873709	-2.08129887983796	0.130067553685112	0.106449421181723	-1.86256646921502	-1.26164903257055	-1.50113250739506	-1.18299809225781	-1.94287603231512	-1.60967417105488	0.302521620713545	-0.0707305078851165	-0.962201816251273	-1.38797002647795	0.0958227744180008	-2.03996149575385	-1.07936929963351	-1.02918779194411	-1.88214840654814	-1.42480896914213
AMER2	-1.55124632705303	-1.24022353433051	-0.983468115628709	-0.864617727877834	0.0522854614526098	0.0293133024930776	0.581136344861984	-1.79703687933504	-2.20426524857848	0.101305575584955	-2.42326637869223	-1.29455660234987	-0.579266822741319	-1.84090031767338	-1.65940217349384	-1.85713949078738	-2.34384425418908	-0.0906043253021001	-0.525754028754483	-1.33984545882752	0.473565593240176	-1.60943991518111	-1.49844544371284	0.0642784797793914	0.371130435138227	0.218369512626417	-1.61010327120402	-2.27144823276841	-0.0539320993887377	-0.86556614477703	-2.14338869967242	0.236633217611423	0.218158220586301	-1.94281524489411	-1.50748243574733	-2.03667087234932	-1.59868958476265	-1.65507814123631	-1.60708090351154	-0.652287791994134	-0.824516627666933	-1.11334976988591	-2.01938527802075	-0.649578023194118	-0.641983288186018	-1.53579119343753	-0.643391261978846	-2.41125350272938	-2.13036452660293
TMEM132D	-0.568022286762959	-1.97845333943919	-0.608304513005281	-2.01292741782635	-2.03408649787614	-0.694191775314753	-1.05077867914328	-2.06593328496977	-1.18178127784079	-0.666659030281103	-2.50020847939865	-1.43758623906224	-0.708206430506467	-1.51633067760928	-1.25967354494196	-1.87077144837788	-2.59963034957861	0.330720978788669	-1.32070857505113	-1.49328858115082	-0.340245537747186	-1.36952825153737	-0.695974526558106	-1.27130420476869	-0.488180915587953	-0.912714082151411	-2.06045866830696	-2.43132340830796	-0.844223920070644	-2.03612918693149	-0.169243838438734	-1.04053253708149	0.17759594679878	-1.73320916175415	-1.58978189265891	-0.310950240579953	-2.35713473533563	-1.47739803905238	-2.25926972146691	-0.53486662704214	-0.0302253027536115	-1.60119369788232	-1.39886436231663	-0.841784268114941	-1.40043443089274	-2.35432303069389	-2.03508765010268	-2.23511949930816	-2.00329604601904
NXPH1	0.0320419747617033	-1.98594969126315	-1.14420902476076	-1.20212800231271	-1.07895392059894	-0.217083718281967	-1.74052103403882	0.0377641540211984	-2.02224002673062	-0.614861762790497	-1.97748144528497	-1.06214947354971	-1.94522154498158	-1.27668711359711	-2.27727646661634	-2.2124782005333	-0.638628033262432	-0.542678963136768	0.322686186408431	-1.8533196585686	-0.879745158877889	-2.37293638705771	-0.891093314213543	-0.98659505612832	-1.44243328307241	-1.35280621833569	-1.54969893223843	-1.93361040513472	-0.557402479772743	-0.498250275296007	-2.38856502169516	-0.470593688649914	-0.166916051947893	-2.07101619217121	0.665097119836005	-1.63863049887034	-0.768910797068661	-1.46441924452172	-1.08239761186395	0.0565050962952653	0.027091319100589	-1.68608479384747	-1.8719438238566	0.222371673515424	-1.79017205268312	-1.88920207521432	-1.52017524602178	-0.643513304597643	-1.5629950329759
ANKRD1	-0.99363297392182	-0.722216413011071	0.820987716597925	-2.27046087770276	-0.779287594900374	-2.25047828572616	-2.49350522962115	-1.3174082208423	-0.900295062266097	-1.21438616157501	-1.63472433015019	-1.3937601147797	-0.704522347040683	-1.20794746666987	-0.990455996026142	-2.24673081004218	-1.70693447600171	-1.43439283973052	-2.45629091628932	-1.91131103126434	-1.79351354436522	-1.51597239315706	-1.03758509185735	-2.31931413587174	-2.58777870002779	-2.42138025838553	-0.637337263027699	-0.612347077367033	-2.10769730541958	-0.528465626980989	-0.912149185072853	-2.2841543132296	-2.55698698176504	-2.25398094073272	-1.21159211882268	-2.6357986278501	-1.37458592580046	-2.08882845712175	-1.33863796544936	-2.53289242327118	-2.7115229392999	-1.81681151529206	-1.20341184942243	-2.62201560694891	0.162360821181736	-0.89550841525648	-0.587944730862629	-2.24589344980614	0.244302257200563
ADAMTS16	-1.88579200872154	-0.508893470021164	-0.608265935589338	0.0964193935465114	-1.89479828061143	-1.05270809792008	-2.15058488679854	-1.06566178846196	-0.818957521990802	-1.29080382568316	-2.27568278561122	-0.924300295521752	-1.09440773577891	-0.643251562690744	-1.57455241229125	-2.02301266075214	-1.46503875954952	-0.68206204357609	-1.23069345286284	-2.20956553938265	0.0395916536110597	-1.94662459612645	-1.69721907013794	-0.538716276725476	0.119543755778719	0.173377592864237	-1.93671416308255	-2.02396988506511	-0.953428955938452	-2.27908318457666	-2.17929518083325	0.134029434724564	0.229817894083739	-2.13867593016382	-1.33055054808598	-1.71759531754275	-1.63631015369153	-1.89319214724381	-1.66079385913614	-0.207884977289221	-0.260187354358337	-1.69542557442103	-2.01235113410983	-0.556081675071628	-2.02923975637637	-1.51461455992655	-2.02756533091466	-1.91483389005731	-1.97735436516878
RUNX1T1	-0.563641945187245	-0.788249553145912	-0.501918411353328	-0.41531288520039	0.40289355567264	0.971958367241705	-0.265006871944192	-0.663628734193936	-0.718578828646551	-0.946385740109743	-0.292253114634139	0.511244620554156	0.053557989224977	-0.926608065581591	-0.726107434000029	-0.847104969646262	-0.957970259066908	-0.0563908112021511	0.92183292682165	-0.0219649988685169	0.987023663480572	-0.741358387097048	-0.768381308100887	1.04583474183898	1.0050557572668	0.781239047874286	-0.907606499411788	0.337950841527875	0.871634750548646	-0.826825487376483	-0.643850728319647	0.990598358944313	0.754565376076248	0.160359880520178	-0.917496461204846	-1.14307080684499	-0.902538057020688	0.718462232326608	0.108325855070728	0.289163881125459	0.6069602045527	0.0555013018795145	-0.446983701025566	0.620600076925872	-1.21124814982388	0.566798610906513	-0.221794061879669	-1.33387283253264	-1.1856370715297
BRINP2	-2.18090535704647	-0.270330407362258	-1.70070753123069	-2.2790916794345	-0.728044547447953	-0.682316920262534	-0.791153902351936	-1.90025506704781	-2.02534347471216	-0.643120882602473	-2.2861538693643	-0.965989914942802	-0.46976048607917	-2.27363846829419	-1.54216057483215	-2.33624956872182	-2.47081588221064	-1.84990169451078	-1.40451961725131	-2.24120159126504	-1.31411929733207	-2.18326860943848	-1.71439666568807	-1.07013089540018	-0.850552799543122	-1.03115983950577	-2.03495055181815	-2.66679895207786	-0.706536461859268	-1.83681631435578	-2.40097519721388	-0.70503547337263	-0.415806379669929	-0.616279492441031	-1.93287900397523	-1.01905290039665	-1.60798702738686	-2.38535027099209	-1.83529319266783	-0.0198949224338869	-0.711272057677146	-1.62419636707866	-1.85126195687977	-0.220770529263165	-2.12791967014536	-2.04362170028195	-2.49429733937317	-1.37490993448912	-2.07892067671877
ZNF385B	-0.531952234009174	0.18137579878513	0.169006745188475	-2.12881408499998	-1.71129346020291	-1.6193529742048	-1.86619620634015	-0.557315061201068	-0.816189023583615	-2.12927387291933	-2.34730154467435	-0.836909369913419	-0.171336671173208	-0.309705734612709	-1.16639913206108	-2.10143808192656	-1.88003000839131	-0.278225906108597	-0.723170686874928	-2.23505448212988	-0.804992426151843	-0.496015799244894	0.224626927813073	-1.32190856043663	-1.40171298472962	-1.80286414600773	-2.14728594723053	-2.19891474829631	-1.52430804597302	-1.96739458340789	-0.00724541847188664	-1.69224795809816	-1.2241448591333	-2.08259037756514	-1.3050067264974	-0.0725909854166198	-2.25723887560074	-2.06728896517972	-1.99541015814823	0.131573791443432	-1.0098545955163	-1.54592572580758	-1.45238040405227	-0.721129754110747	-1.92285709316216	-0.296811798068829	-1.6314458733623	-2.2648506865339	-1.96252115544857
ADAMTS19	-2.47673897874885	-3.1452703978992	-0.730129528442478	-0.880621589465872	-1.40512959161782	-0.760684282525018	-2.68330839783244	-1.92345025224942	-2.44863310131528	-2.12982219164376	-2.21609079906376	-0.37558239362315	-1.58691194397924	-2.30800342264265	-2.22774616432583	-1.97628643782014	-1.53170084182791	-1.56602243101526	-1.5296652904638	-0.884995409452227	-1.33118703403623	-1.67025997805943	-1.26005399498307	-1.11598665727712	-1.73761967717687	-1.42143735719936	-0.511276631361448	-0.683846863523459	-0.774292029598328	-1.87152605208789	-0.809356259733111	-1.24548538910904	-1.95117399520934	-2.31568256486789	-2.85696555509205	-2.39179962466459	-2.11381504927262	-0.466195774235404	-1.89130365893023	-0.447829967456623	-0.776770667636494	-2.51589062605186	-1.27976725059994	-0.312364509238264	-2.18805423398968	-1.88947880421746	-2.52054908851779	-2.36702687515193	-1.34119918030336
ARHGAP36	-2.29976353541942	-2.73775032569716	-1.8178769012358	-2.59073198163087	-1.60437171453567	-1.00920051614399	-2.37817500918904	-0.254070724956934	0.11751776649043	-1.05884114383898	-1.32358928270932	-1.46712734319807	-2.68577402849119	-0.158356157718487	-1.65352681093674	-2.02247457668511	-2.6323470472364	-0.136515911035158	-2.5032179801111	-1.71099707864401	-0.912861174326784	-2.21085439718519	-0.910669515133955	1.65353959336915	-0.346813477206691	-1.72418723907089	-2.49745572688036	-2.15139698746932	-1.02143814390135	-2.03893127250559	-2.38821460566542	-0.754290802243646	-0.523857187767358	-1.95001961562709	-0.566996617464925	-2.49244982363764	-1.25278362218665	-2.28809777729742	-1.55493813769815	-0.801893458384402	-1.97559360004024	-1.87682638682055	-0.601681326334071	0.0258782108493429	-2.46712519425262	0.314262150613896	-2.16706293583856	-2.21603769641257	-1.71427235935415
SYT13	-1.10579696485776	-0.502406281675056	-0.641190298963795	-1.8506746728394	-0.23894982610459	-0.620865122006068	-1.5362510286877	-1.74175698034022	-1.71304139064915	-2.35393137072651	-1.36967805841561	-0.482401740904674	-0.32939782540981	-1.98903511730517	-0.421036997850679	-0.993669334854129	-1.70488999781456	-0.496330125227104	-0.676058420974899	-1.77970634949016	0.185584315587103	-0.403882053379585	-1.45090229621556	-0.573692485005103	-0.226506691847896	-0.163739405707415	-1.43970744273605	-1.7868486214446	-0.185644434646476	-0.0402538527988048	-0.457635187277729	0.198856596705888	0.141021282288307	-1.90277430452429	-1.77601639181914	-0.531463431721119	-1.51135777802897	0.326899365276745	-2.34444368264268	0.658186459627455	-0.378504619852769	-1.16417860110811	-1.70381865458275	0.250578481589496	-0.583423079710405	-1.87692344982576	-1.74977330198404	0.344406370897876	-1.42768207631729
GRIK3	-1.50464901805782	-1.45040002534179	-1.00798117721751	-1.22561242070371	-0.4400714160336	0.105367499734267	-0.907217510100171	-0.576974967364009	-1.16198540719452	0.560958034391608	-1.41113203610337	-0.701277527530467	-1.2116698288542	-0.721035338459558	-0.796568996965172	-0.623813414753683	-0.78776401695102	-0.18279061104727	-0.297877660549715	0.506689594963151	0.522441875258503	-1.08184488008521	0.404335616588583	0.286616729413016	0.815694908025348	0.718117477836313	-0.727096351648984	-1.04515724974045	0.306810700368887	-1.32554233924758	-1.24398751086514	0.866568822083943	0.193240929655357	-0.73167936143351	-1.14915719947339	-1.23479651639497	-0.950149053220582	-1.63948299616218	-0.00798663644062159	0.407697594803642	0.600810536607794	-0.847645601105577	-1.16731209154224	0.153077838573936	-1.2094618258776	-1.71369549631312	-0.822862053092915	-0.566040635402325	0.377789820164652
MYBPC2	0.245249315445397	-0.00048529236685102	-0.627013493627221	-1.71115700598815	-2.07063726842928	-2.10350420409833	-1.32290735396127	-0.0469291150903153	-0.0234045645693624	0.052152394729817	-1.84103605893782	-1.63951680095123	-0.910651940007713	0.310975832611839	-0.820721020349793	-1.63324517719602	-1.37930528273222	-1.10030298054423	-2.08314138064113	-1.65560264475775	-1.89430262086869	-1.33776861370264	0.310693393041293	-2.12907064440842	-2.21497229849751	-2.24896932387067	-0.504353375989695	-0.933497760472396	-2.23732934608674	-1.16524016705538	-0.145466164792492	-2.29848608589732	-1.97860437629051	-0.317826621466284	-0.720963874670054	-0.732832990236503	-1.92324057329821	-2.09251688493708	-0.655808541140532	-1.84236207029299	-1.70052464491778	-0.86087295952088	-2.2182297273272	-1.95882372429727	-0.260643220760946	-1.18333076821451	0.349712027318254	-0.863177416234029	-0.600268272898336
SLITRK3	-1.26201361403777	-2.01843593740085	-0.873732956082184	-2.03929432214554	-0.574965423699888	0.0316696992723111	-1.29769431712036	-1.37695621576767	-1.30027549687391	-1.07092346970001	-2.36704499437006	0.00895268923187054	-1.80831714072193	-2.38473840634442	-1.15315322253465	-1.87814299742929	-1.47093736769006	-0.806259272851112	0.23568672695967	-0.899950941600814	-0.662304288000398	-1.26426944846714	-1.65879606881443	-0.424237731801627	-0.866900190700958	-0.16878250104601	-1.62218007851414	-1.92620887206152	-0.136752855076927	-2.63136333805072	-1.60821204305498	-0.193944136540226	-0.777541828622825	-1.96043669239534	-1.96420508847131	-1.91090677788323	-2.31531122181843	-2.23646900074727	0.0644507663172063	0.461101687798185	-0.584754953339589	-1.4750578937901	-1.47968247319762	-0.0514098680433295	-1.96274196296178	-1.64245613616481	-1.33580385764903	-1.35356185123061	-2.11260451150731
SFN	0.92625317327244	1.19019747208034	0.459612435433799	0.273313848479762	-0.987156385042836	-1.44335783424383	-1.12346068897753	0.0408072060590753	0.895630666396708	0.305455187702144	-0.218883202491249	-1.03019698154507	0.184606980884584	0.591369395101753	0.083544585247646	0.487874413690513	-0.0372377580183081	0.0846553481482574	-1.20989475006434	-0.977220018550823	-1.35133355753376	-0.358321843953399	0.583318215270683	-1.29398906041858	-0.812558163261675	-1.36064925860009	0.710615623740461	0.469275466339527	-1.39727236478987	-0.577977686095708	-0.0887813547599358	-1.44706400647421	-1.11506573635441	-0.608799155498495	0.714415799925109	-0.857401704823917	-1.04480858335922	-1.1162925121969	-0.318825634990934	-1.24233321004015	-1.02789757658625	1.17329526690052	0.239495244035638	-0.762246445140633	-0.065899637346044	-0.160202890845691	0.044273269888044	-0.354199527618009	-0.124138048205318
MMP3	2.0106951777932	-2.75467680666604	-1.02788010663701	-2.33872299794865	-3.16943503455452	-0.496349515965749	-2.57462471743619	-1.73898662974708	-2.16384505475617	-2.68401225987056	-0.919653864424673	-1.25752641663848	-2.16657184285534	-2.38983892362213	-2.92057090990598	-2.39635466799267	-1.19665862064003	-0.12175900578568	-2.40237924796667	-2.60803180918408	-1.42859720839342	-2.46702383336699	-2.17294414238865	-2.43129876493317	-2.30068868367676	-2.36870214294945	-2.57362271001377	0.513021369332425	-1.53286062367572	-2.37912103919099	-2.75658915307284	-1.57315463593314	-2.75988678616128	-2.24470902247291	0.102911909277096	-2.63503305303957	-1.5467452423916	-2.39177408104705	-2.08393804336986	-1.87563665258336	-3.10145418505321	-2.3712024515433	-2.39007266127751	-3.42061873510878	-1.46421411078007	-0.690581335085023	-0.755848308041993	-1.77820105779895	-1.10948201554536
TUBB2B	0.0401858887253009	0.0952187177909073	1.41916126901414	1.02078913663678	1.60226691848691	1.48049994432837	1.05579728476612	1.57043596068595	1.67508992077064	1.3316033340874	-0.390121660951456	1.74836937782873	0.773186979046877	1.38944193385811	0.104068996284818	0.428037020101885	1.18711965361786	1.62505856500518	1.71557870513526	1.73101788469943	1.40019422182406	-0.19041211759165	1.34677795533407	1.47915135116189	1.82332343857446	1.41222898362544	0.457484822995976	-0.301785386850038	1.75108334682608	1.02322003576673	-0.53797069574084	1.5059820863455	1.765560456041	-0.504886144573688	0.596562490184213	0.515644017551917	-0.229731042433507	0.414330067322662	0.614392414577371	1.85802365686897	2.04195056718357	1.03034659555988	0.380531271876008	2.25275169241258	0.222232650489103	0.938172169832006	0.365670758819434	-0.247556491934786	0.939932426717261
COL1A2	2.26222849597598	1.73868887508675	2.5002558585606	2.87005930295446	1.95304945539823	1.59896218197315	2.18376324817094	2.52488094140711	2.38711900441143	2.62910999185255	1.64912290861688	1.82645829530828	1.5129815344272	1.8005486327806	1.22857945182063	0.951819449012662	2.72399679836105	1.30392316047696	1.50713499390582	1.50885526514257	1.02546736035047	1.80386196493555	1.1562576619647	0.833294481460958	1.06384354298356	0.965441025355381	3.07897329479929	2.35846947262843	1.04759477909791	1.95459783740069	1.20913234423306	1.18920488331488	0.860564667956365	1.73697999342853	2.94388140852492	1.20751263124036	2.7882434094187	2.81512832185193	3.04757044326451	1.24616809109851	0.863491946824801	2.73085269712501	2.72461065300821	1.09437023844561	1.39292911409685	2.37159112328118	2.22608449945718	2.57898342288075	1.64153911603896
OLIG1	-1.84329549405303	-1.47545085619151	-0.728191356150936	-1.47036353257865	-0.568838776244791	-1.72817951559573	0.468433660992335	0.110831576624446	0.336997677431328	-2.09152504518152	-2.13046190959312	-1.19655492632054	-0.516764780184778	0.340685325895144	-1.34928762898417	-2.2357154162173	-2.64645775441683	-0.846979402578915	-1.40430445061227	-1.50764780320218	-1.76183480378677	-1.46701653018395	-0.341704323375742	-0.207983063280087	-1.70997996335465	-1.86673740028627	-2.35662012864602	-2.28452328125333	-1.7627974973863	-0.48090645888638	-2.0295258558774	-1.28920970637454	-1.98378548979663	-2.21031040526218	-1.01336018571706	0.263508327505393	-2.05369103664842	-2.31717860885688	-1.44972207040059	0.979446880309668	-0.522846424797139	-0.903643230657512	-1.01724969887398	-0.87831125962295	-2.09626380141905	-2.43449717593639	-1.91034252394412	-2.2977880692781	-1.82927014317709
CCL8	-0.333156814060663	-0.377140577961798	-0.650915452378005	-0.903107944818556	-2.41248788327788	-2.38114392004218	-0.0560482971988172	-1.29846487635504	-1.39873471611079	-0.631253507191727	-0.791941739518439	-2.29058329425506	-1.64571026941013	-0.844465413096143	-1.43634467468766	-1.61026439875785	-1.04190583887016	-1.37752795715761	-1.91919465449422	-0.116578387554813	-2.29198803574176	-1.18068576989253	-1.39541281047189	-2.00301587282989	-2.03230553958347	-2.24913682784859	-0.22574241061635	0.39235232813984	-2.25765878606514	-0.920692831437401	-1.29038664545152	-2.30342557638064	-2.37750641305584	-1.9343230994604	0.0355345126015909	-1.5291241835271	-0.639679795308413	-1.47257558889324	-0.134351873788872	-1.75957050022907	-2.15952609118054	-1.00782593092677	-0.817000049165757	-2.09879722595413	-0.098905016420398	-0.623874950942036	-0.32652390539203	-0.528968584163673	-1.50337668317831
RAB3C	-1.87853104592341	-0.894482841015011	-0.30173790969135	-2.14238709539582	-0.558846515158141	-0.525000945541741	-1.58191567514876	-1.86049206211226	-1.33632536655047	-1.01882488125416	-1.45469197015637	-0.913650789988622	0.570228362915533	-1.51341529381275	0.363048245131434	-1.75897940992879	-1.39832541144427	-1.76322944406831	-0.842546437723394	-1.41157212273138	-0.415672346132185	-0.0756076912636092	-1.97615500093635	-0.899240853944176	-0.99663304631264	-0.409200269206808	-1.71369132299294	-1.96169151587772	-0.27022813330498	-0.813550665206008	-1.09049221179796	-0.0763019966169177	0.480649755141701	-2.07201372764536	-1.44422626508693	-0.7533535059672	-1.79965509886194	-1.00978878403663	-2.22830529630561	0.652630522857698	0.13210127155058	-1.11007156615362	-0.73179912259214	0.457787395008692	-2.00514614164635	-1.88965172670436	-1.34734820555932	-2.03454449863125	-1.67382588954381
B3GALT2	-0.126158099025637	-2.33090207397797	-1.54595470163958	-1.9169175894281	-0.868397832244477	-1.35975380471552	-1.33560744229648	0.0678186371353933	-0.456976405199457	0.377152851418439	-0.0426200917556807	-1.01797413685503	-2.02204832750122	0.0669650250712635	-2.16270764130121	-1.8464916964419	-1.69360025532622	-0.44625854387975	-0.489375135144924	-0.0766550046988008	-1.11890994496463	-1.99132689482522	0.169903804975119	-1.40734058134802	-1.39921631889127	-1.19722003374995	-1.9737441235744	-0.947785480491696	-0.799969308103981	-1.88737496216519	-1.89309612790201	-0.989590738611996	-0.645251770284442	-1.60318094504076	-1.22130809598331	-2.18832647943881	-1.90245789824077	-1.86597505208665	-0.468070005730918	0.41097116960812	-0.685775660960282	-1.08842157641973	-1.88075378163684	-0.0167008069078818	-1.27589808076622	-1.68763272083684	-1.28176135582481	-1.35312151030046	-1.91633064891201
EPYC	-2.54839982332283	-2.5367699043849	-2.41618086969628	0.219142154825772	-1.31095818533448	-2.34217264843946	-1.69345364442209	-2.14047266849649	-2.49204974339927	-2.03068643299428	-1.92658639599659	-2.85415519772796	-2.40092975479908	-2.68455239218069	-1.31949907954797	-2.01152437704624	-0.0109848947896214	-3.07697258447834	-1.27679537629909	-2.40568294935693	-3.03968463689715	-0.477943322933939	-2.29390064646617	-2.99122917092336	-2.71837775063647	-2.28058804438538	0.685488891495477	-1.42744829397856	-2.19255337263101	-0.788602640027446	-2.0644733069474	-2.36958853105988	-2.90094569119026	1.42802541346126	-2.21455646668983	-2.1240767446996	-1.44820778355446	-1.65268823875175	-0.110663738355278	-3.27722568251357	-2.90498077673019	0.249719923162261	-1.18389190230238	-2.85977355671842	-0.85264974851709	-0.250578202713073	-0.995060979058845	-1.97439715019308	0.39543603867719
SP5	-1.35108555834838	-1.71560149785661	-0.699142150622639	-1.94245481079802	-1.23643987798502	-1.16298086941847	-0.411374748438221	-0.786730320848611	-1.07016871369225	-2.7570032650845	-2.44179738730959	-0.920632581046665	-0.548981542920113	-1.16477408689644	-1.30844368438661	-2.4889075569535	-2.6961702260194	-1.71156273873476	-1.33995278264576	-2.53640420028779	-0.196854729191994	-1.21622287928823	-1.09327074353631	-1.90886026198972	-0.459281737704816	-0.812512672397416	-0.65464530555115	-2.3669218039225	-0.837171222637541	-2.76994653020105	-0.855692584608916	-1.43279744047356	-1.27798453453569	-2.24896023249333	-2.31780941086603	-0.357725067059393	-2.54552379132096	-1.49116052536137	-0.917174003125941	-1.37187202161052	-1.29480416133634	-0.763750867635197	-2.50367170955177	-1.30481122902079	-1.08622680456832	-2.28531414462386	-1.78956917252655	-0.228281126564966	-1.75119093558483
BMP3	-0.734854477906611	0.0776013803470255	-1.63870160533588	-1.29745066420906	-0.846697486613645	-0.672974523318905	-1.88230196620278	-2.15612600287798	-2.09438136655173	-2.27133449016998	-0.121905504747549	-1.63055842831635	-0.441708165099872	-1.90331441418104	-0.368010974582556	-1.01050884060579	-2.07753694380997	-1.90629784127177	-0.3098838769946	-1.94725741060153	-0.757265270355316	-0.416770406201279	-1.12056831110706	-1.08658913447	-1.52084764280692	-0.500029654592792	-2.08340869271782	-1.46032216880664	-0.261818960147615	-2.4685254615611	-0.29929263763781	-0.729648758781396	0.259154189591632	-1.3166750432945	-2.01794425086206	-1.18914246664289	-1.26952013395279	-1.93669010910442	-0.49052172581532	-0.567440860531817	-1.24637176262085	-2.15737369279491	-1.04400832378444	-1.13889297832916	-1.92806143492087	-0.486142125174388	-0.857589410539932	-1.87509907993782	0.576653946354859
GPR50	-2.23245230098379	-2.61196195999794	-1.25759863672086	-2.52780216436184	0.732247060395385	-0.905511375972593	-2.63632998690882	-0.772562106594086	-1.22685194886951	-2.24847702028248	-1.94667478897348	-1.1162428636039	-1.33005946314099	-1.99971452439104	-2.07810943933154	-1.61928753003092	-2.59741996398761	1.17340735188877	-1.10482575437892	-1.87866625050888	-0.442099168821734	-0.85039984490266	-1.98795769489477	-1.09462791506381	-0.922538155752121	0.338859806978941	-2.66274613686103	-2.09426446932141	-0.875015171487866	-2.66736991983343	-1.47052943670232	-0.204022883791886	-1.0846434156201	-2.07479983107656	-1.48036014806678	-1.266833596275	-1.14467881766925	-2.21736613126087	-2.62783668821262	-1.53648604242002	-0.705961927947013	-1.9005302512966	-1.87428906899491	-0.613585734896517	-2.40122751931827	-2.128974780101	-2.20025693878539	-2.70435178822557	-1.97241734845473
CALN1	-1.80027842928932	-1.27494663391594	-1.21439668752344	-1.9528813849388	-0.954759425527721	0.384923730365598	-1.2019131863496	-1.49943266886294	-1.99484393082444	0.0109814265766246	-0.780120968884465	-0.146399972104972	-0.011091237881384	-2.07838959195133	-0.0600336168784537	-1.08176432482933	-1.83182454143329	-1.14844508751162	-1.30815834142961	-1.73606333361846	0.579745975355172	-0.287658228156566	-1.80297295868223	0.0595972895409128	0.0435409390808187	-1.33399921981819	-1.58966454897187	-1.9206321683001	0.330066057582995	-1.33474886505624	-0.0422977616742969	0.226121555553885	-0.841205571860901	-0.941092218487232	-1.87621336876395	-0.70959360171625	-1.56562153200101	-0.942545764809616	-2.2259466512776	-0.190082968047604	0.161238013987777	-1.09749491025599	-1.65439598644937	-0.18183571307774	-1.50159688546249	-1.39817055781977	-0.907362172525034	-1.11333360675148	-1.44416117136506
BST2	1.89216105709758	1.66176568701651	0.788524100140335	0.767876399463029	0.370149496520892	-0.486088383150894	1.75689214389206	1.1316183954751	0.565809011753893	1.5511539324106	0.796409359238597	0.155243914597373	0.124302365227705	1.54200625101742	0.742814500565874	-0.186303880165903	1.2682904339625	1.26383044500124	-0.135243574332016	0.548606405439989	-0.22031365846085	-0.154717723500462	0.550889744622488	-0.0690196564680196	0.446420672451775	0.116709450775787	1.15265953990765	1.18145588508422	-0.22649483767207	1.52582777545952	1.17398311951557	-0.0548628499152807	-0.270966525987443	1.81011615154607	1.56445339253176	-0.223586426079775	0.224032946855763	-0.177923106864236	1.07634527198071	-0.300727776717199	-0.16696332628677	1.10255483665936	1.4529546351025	-0.361129065633496	1.37199737148993	0.92663046455016	1.11992066627996	1.30164152684843	1.10449959238889
CPLX2	-1.42823824124362	-0.0806922835993333	-0.913806076675731	-1.22044683601842	-0.395855047769638	-0.470757042865931	-0.983310722383811	-1.29239682667177	-1.29310860738875	-1.82098010531829	-0.776895751135752	0.131878498616038	-1.65191125222306	-1.54706054361855	-1.41409168295332	0.102550123730288	-1.54192514474312	0.119438326053472	0.155173933452593	-1.46780818723047	-0.705140677147468	-1.84781927688671	-0.756349553033179	-0.760058700262133	-0.338910354998606	-0.172164642425547	-1.52133615457679	-1.50013974899649	-0.0406993153205959	0.331672047024003	-1.81517485274432	0.112662609799739	0.588911298661122	-1.44347586319059	-1.1264825928708	-1.23788839929819	-0.775068444086742	0.266087167844876	-2.08868805808981	0.12745355996813	0.213913560269059	-1.12898894973268	-1.40280572299008	0.143412205623342	-1.6530505910436	-1.10570823501687	-1.17162328725533	-1.2569374856677	-1.27804629611166
ILDR2	-0.307137598027359	-0.720356369193155	0.810459363642846	0.0536081219469272	1.02882145246229	1.02226743445162	0.0137382833243969	0.173874803467227	0.352470814126185	-0.938845360906969	-0.798124574222141	0.92836483626076	0.882496815296499	0.43919879078545	0.36279901920367	0.321674967551055	-0.544184192524598	1.20193954355691	0.937147838194775	1.25976037792961	1.04659651247858	0.9363445681539	0.717450235286139	0.888294938032601	0.857279941955301	0.853836407774082	-0.822188003377968	-0.926942482440055	1.39691556282307	-0.956909589221066	0.164377654963489	0.829454838853802	1.03597934612796	-0.166354664271938	0.467091459976783	0.905314677388539	-0.802833694887999	-1.07467309938131	-0.320433791221133	1.21667005447934	1.53678576894824	-0.0624725528004541	-0.187111014270616	1.45454401841546	-0.476970328799321	-0.530221424199526	-0.081658938872073	-0.302076590975635	-0.520798152197469
C15orf48	-0.697035651742257	-0.552409582380457	-0.362377230842756	-1.59066286460275	-2.14178669871979	-1.83575374334214	-1.10209372934098	-0.869840350647361	0.3346389002072	-1.08479930717035	-1.25531685809779	-1.59938333302751	-1.27526673520522	-0.51100989887898	-1.54461106226002	-1.87499858844593	-0.948069989717958	-1.65650307051092	-0.756284862356742	-0.517914447215214	-1.56978190854768	-1.71808871607727	-0.665402662335926	-2.02392038316069	-1.56459611879792	-1.87139490174636	-0.503034677620125	-0.288808819179714	-2.05205920628958	-2.13079334978706	-0.590042147484614	-1.91041967244217	-1.74383828926755	-0.488785819442549	-0.16182875850083	-1.7139601535809	-1.48920537555143	-2.14462846745699	-0.495778723561634	-2.34042604298449	-2.27453567929654	-0.0326516232224092	-1.18723756640097	-2.05975855879524	-0.644556031506009	-0.184426563967604	0.0151013607925836	-1.81521049387755	0.0870039058310721
TENM3	-0.199928660972621	0.219777765987305	1.26891332570584	-0.221116146454758	1.57869476286936	1.10679495475169	-0.431266124654318	-0.58646454887182	0.186725722249076	0.238161716666482	-0.728135762047862	1.13816842285407	0.997117521695965	-0.6910266471318	0.4113356017131	0.878784635099497	0.397472535351357	0.190679011654937	0.984282215802716	-0.977073715782844	1.100385755171	0.62617261764746	-0.167478410940181	0.801843754912143	0.851764310251604	1.11486266623317	0.325811448425839	-0.407615103145513	0.983386250039858	-0.256278557255197	0.661083449183152	0.784652542774948	0.808152256240582	-0.566565868656114	1.05652287049929	1.40521371122395	-0.337737328876127	0.262059126788861	-0.425794874043692	0.766316604227525	0.857383850219717	-0.545312857300088	0.546916021709868	1.23017878871835	-0.89274664798079	-0.330623722489279	-0.247107210886444	1.2555040618205	-0.758439120450099
FBLN2	0.483572276436116	0.212405305911435	0.0230787842663702	-0.0170930607201898	0.794089176565238	-0.412533545049698	-0.395748427829673	1.62171097632908	1.46568735200007	1.10215811010598	0.206817878225133	0.142972687507934	-0.340437483940777	1.79263508342957	-0.315655628137714	0.100235124868699	0.64278515317347	0.104395553292808	-0.482502383908546	1.52677657367464	-0.657744078011406	0.0950012041241079	1.0480626632755	0.0576044344549692	-0.304127653312052	-0.382397812071642	1.58068201879255	-0.0776713386182804	-0.651940160541095	0.100567502412742	0.0343263779625437	-0.0236374220264851	-0.519145831295444	0.888964995036201	0.176236202542089	-0.477579307124453	0.89040956378649	1.22367288070145	1.32760679620843	-0.6280550136718	-0.499520382637997	0.862481503840097	-0.000673562291661378	-0.674394606470585	1.35192059373882	1.31297271488285	0.961349072847931	-0.0280345743225203	0.0757846695876923
CDH10	0.346710615497268	-1.41286800764017	0.0989418922309276	-0.572957261649752	0.0973703820117989	0.837885635588323	-0.806888919438195	0.233168458209904	0.633393555210121	0.13323185956336	-1.10565787678668	0.272140717568617	-0.903074426972119	0.344840317824658	-1.07724659883692	0.837180831375688	-1.15580634130227	-0.649183007716196	0.173229937367807	1.13068279383759	0.289257029655879	-0.526552125867636	-0.39077565471131	0.91818987033266	-0.195198946515578	0.660221565098786	-1.36601517653932	-1.10949077422892	0.481439736966666	-1.41550633757327	-0.847132398507276	0.481861646567861	0.788334531555844	-0.924548392503664	-0.0580747366775131	-0.519968282312741	-0.188426951785262	-1.43092399533807	-1.139167081802	0.806054203466565	0.96238892395831	-0.750458871243803	-0.145860835280931	0.665445946640253	-0.769854246026298	-0.873965842746149	-0.728189017566526	-0.780002225122232	-0.69511325732282
CXCL10	-0.455423800198959	0.20011418060192	-0.346994690359925	0.240431121230689	-0.628810480902873	-1.53637139180609	0.212223138384661	-0.791030919893587	-1.02975784775752	0.41878764581446	0.283386915994412	-1.73660079118571	-1.79188963319441	-0.00256597923266266	-1.46306927534296	-1.38330389268118	-0.400337948210912	-0.99599773828796	-1.35742284397798	-0.316104974699933	-1.14222672230682	-0.346199818531095	-1.56544117131498	-1.77390286696883	-1.38430539044524	-1.50685668650734	-0.380826263057422	1.00758854233079	-1.51663915407553	-0.0713138398317229	0.150842708618727	-1.29749397337641	-1.52238883097793	-0.893979338924191	0.834563488736538	-1.40099904219857	-0.389468626684503	-1.14865466327618	0.194487946580482	-1.26351343422164	-1.39335786478909	0.552130548041027	-0.529056230669978	-1.65252598593692	0.0236528940764557	-0.705979314461104	-0.172342715003333	0.838438718207154	-0.148946358072821
LINGO2	-0.908724942946905	-1.6430335974853	-1.39734778538237	-2.1716519086739	-0.449031374067896	-0.757315531216288	-1.65467571028908	-0.129481115641855	-1.01794232309514	-0.959192671878307	-2.29301695229861	-0.35392249404879	-0.577817687710511	-0.223176318353814	-0.573124987469667	-1.90616333703051	-1.50551926266745	-2.25291490040523	-0.618661383076969	-2.01324853666204	-0.230362583996287	-0.248549756382574	-1.9794544320055	-1.22303103497603	-1.26143604841653	-1.21296217266731	-2.07557884254978	-1.92826260270074	-0.313217724906851	-1.87552554639306	-1.65223191517043	-0.674453186492269	-0.6293868233825	-2.0660431799207	-2.33373854578322	-0.878413447675783	-1.51871764714992	-2.05135636662672	-0.282290209463698	-0.519734803098672	-1.14663940263185	-1.89692019549809	-1.15557104883786	-0.502893368391311	-1.78259564710065	-0.379454365717512	-1.8173938412059	-2.43734564804242	-1.31329109129614
FOXA1	-1.31144611120504	-2.59233481471381	0.056021135630872	-1.334422080552	-0.256580200592784	-0.892125236088196	-2.20041218304651	-2.53707489160365	-2.21295968488032	-2.67155264614273	-1.74534486863477	-0.81031907327949	-1.18895440894271	-2.03023116570306	-2.32496683351341	-0.766055532377336	-1.63655750018738	-2.39944696022171	-0.194019478960213	-2.29614254713712	-0.156403377731073	-2.42163889084355	-2.0457812779481	-1.5854315006955	-0.833052181089323	-0.00804769959207174	-0.609549669104426	-1.73337323046689	-0.263356124122273	-1.6450139426197	-0.830566740391585	-0.147715153053822	-1.26801888651931	-1.27010487539341	-1.72948825534408	-2.07417363505614	-1.10831165334123	-1.40432169410961	-2.10833967407738	-0.675590489564196	-0.0586391163902797	-1.52695229173493	-1.16485166185381	-0.470180064959336	-1.42011408979196	-2.16370207407803	-2.65739872034567	-2.23473535297712	-1.5325035599431
SLC35F1	-1.04511374498175	-0.731440820776968	-0.581213325523904	0.172857912743741	-0.268463000977462	0.707831478596827	-0.857967600027569	-0.810734499625686	-1.13733969530767	1.03777828488891	-1.35874069475322	-0.520523092754125	-1.07764091137253	-0.880456691660475	-0.680578255761646	0.186624127835306	-1.04114651427744	-0.84644248768349	0.598661575307863	-0.573147498089031	-0.114051733209326	-0.876264799260189	-0.938807539098248	-0.0465413363662958	0.0857937970148734	0.47450730054284	-1.08579265009278	-1.58509474693353	0.177214062253634	-1.33321856049023	-1.40386346308533	0.396369132922733	0.616636811111209	-1.70557018112511	-0.930467917878619	-1.05355120872733	-1.37854143361306	-1.45888832768026	-1.29454334235144	0.551983303665643	0.135264224959651	-0.632463154888834	-0.929743347429804	0.610215257470274	-1.18248905670376	-1.28952090503424	-0.89246648794338	-1.61580142791146	-1.29090654250953
ZMAT4	-0.907365069117341	-1.70502436177036	-1.48977303078714	-2.69204646762749	-2.39732343142182	-1.62126043676724	-2.49226571954734	-1.64689748596845	-1.7891085703849	-2.66817560527068	-0.773125716797414	-0.670485913560641	-1.91226928889091	-2.0194742122471	-2.380216899135	-1.92858230718231	-2.1253383747675	-1.67367753856907	-0.868055638893567	-2.42320546193611	0.0987837691238138	-2.55099585265246	-2.17329623985769	-0.772795521258899	0.0454228236800152	-0.249739307996037	-2.60550216034494	-0.399946126510665	-1.3068831963596	-2.47154283306633	-1.60031003368291	-0.589365658924928	-0.302669041416761	-2.26265389552157	-1.25895379726299	-1.62977193681429	-0.327596201771465	-0.289303218009659	-1.77198190014481	0.602121403914018	-1.00929749791033	-1.38897943000165	-1.73089717440029	-0.107631430909118	-1.82538250942327	-2.12389159924596	-1.75493274608574	-1.67600834602064	-2.27291831392502
CSNK2B	0.878795589574558	-2.12722440580971	-1.99238486287132	-2.2174641731394	-0.449251558623651	-1.38565721205853	-2.06326897029438	-0.00638140376417029	-1.42116872193682	-1.75282410994384	-1.47931451987593	-2.06672469186282	0.535188631687111	0.399612762832628	-1.31268355044647	-1.84207176068982	-1.32136896851615	0.0561372722987364	0.171401835435997	-1.72929023923848	-1.63486344137538	-0.259888601522209	-1.49380517779985	-1.91152851666905	0.676125625881946	-1.08879976034634	-0.0163704231122608	0.367856233857552	-1.64015174059455	0.3503905129799	-0.345801513799584	-0.261620456411863	-0.20403565480711	-0.747889990415528	-2.0534519755349	-1.51162607435064	-1.67392241213216	0.0546135280345607	-1.88242980735266	-0.971810907481788	-1.00563895630734	-0.873375998660871	-0.775803545398173	-0.968136025872979	-0.847816227738988	-0.954488927261835	-0.913240658244965	-0.836957551482275	-0.782673149217655
GRIN2A	-0.0477189820109807	-1.4754087322368	-0.455117051227175	-1.0639702837522	0.67825724677167	-0.201545995269419	-1.13166428551923	-1.04053022823886	-1.39822863704944	-1.24843222751583	-1.6112015402052	0.0875429269867085	-0.20831919442814	-1.57374416825715	-1.0821244613983	-1.63145668155837	-0.904763525199152	0.686383582528962	0.352778360781425	-1.43108552443973	0.191256057049753	-0.377282171145583	-1.80235644941154	-0.921889704331578	-0.519496200030935	-0.117286236593666	-1.98916734222256	-1.05279565913906	-0.234306414110595	-1.58989259318651	-0.746695581175672	-0.0397128942750163	-0.0541107741966854	-1.87907659173506	-1.4193427580293	0.422090740682589	-1.50057846776015	-1.75729244550946	-2.09460372456254	0.777365727300479	-8.52697003244085e-05	-1.42961615094748	-1.03503107536662	0.226796783591699	-1.93998730353679	-0.929428439236224	-0.800246996660832	-1.13376476508587	-1.2803744254998
VARS2	-1.526677932527	-0.272690039764399	-2.06387116697045	-1.87560118473598	-0.589680686974576	0.290965818672538	-0.465245513355811	-1.79148347154629	-1.97739384036763	0.0683751223657174	-0.361558966207463	0.404241611880517	-1.34190251112865	0.00638549779962461	0.149436118639755	-1.61124032744669	-1.88783800975646	-1.60073789143886	-0.147712099927604	-0.295474967752167	-0.102881642165494	-0.142916337973064	0.393153024534414	-1.67952319601814	-0.529707453807328	-0.696789322713517	-1.52680256505844	-1.52523877938932	-0.11970755456361	-1.62355470570295	-1.88430450462464	0.412923557296593	-1.54496706267119	-0.311818145449196	-2.06088012105456	-1.7699400276562	-1.63215382692987	-0.059131166942003	-1.79199408167648	-1.16491748043371	-0.567561046067244	-1.16110663061904	-0.856579448561399	-0.913291127756965	-0.513780358761711	-1.04154590848997	-0.905093123226168	-0.862743041932368	-0.62531701230437
OASL	1.03421812178233	0.228043442534799	0.257823031568698	-0.385083984635092	-1.29583586022846	-1.63434069425566	0.501966225756253	-0.191612072625612	-0.650707837179604	-0.0374820050379636	-0.429302489160266	-1.4948859309466	-1.01254135311112	0.430899123176097	-0.82542209325603	-0.969792888143159	-0.458308496014021	-0.684168984879012	-1.42274420806341	-0.184833264084111	-1.61911997246151	-1.38141514231067	-0.723635496373266	-1.42674226994785	-1.05088223186364	-1.58523454778252	-0.0102429552000324	0.203342863432959	-1.59751162866983	-0.484252383781343	-0.811434416530674	-1.41783276589951	-1.44408196634523	-0.519416942706422	-0.0897658165074808	-1.38419788124639	-0.93176469087802	-1.08903649911707	-0.443634844508926	-1.73784294446716	-1.58913653085793	0.255167452154934	-0.101034789576938	-1.63785659832119	-0.106575466030388	-0.49726063413758	-0.123384745762939	-0.0723977912241347	0.335428974755829
CNR1	-1.71299019977132	-0.78682093464807	-0.454447644375484	0.59074553335624	-0.122367658818802	-0.528261000759314	-1.21484097222322	-0.654834549942298	-1.36117188881204	-0.229468604797136	-0.916056918822398	0.519426862561645	0.777480105209966	-0.41209230889535	-0.0449071974307211	-1.54458072278176	-1.40557282749667	-0.43113786597844	0.54011003178668	-1.387597124	-1.11629278638814	0.285014936547375	-1.4888451127806	-0.943913985779446	-1.17207601336875	-1.05536915036755	-0.762400299004662	0.682400746533831	-0.275216388523854	-1.53626245101839	-0.694509145146389	-0.8747874925762	-0.054476638357812	0.394298995571797	-1.45571450765513	0.824787260931783	-1.3422652409156	-1.61577211286795	-1.20138630391087	0.343085236818709	0.239442119301582	0.290405510210741	-1.02916007379993	0.191479851168621	-1.7514581131584	0.155177643905851	-1.05171032685656	-0.344104544476344	-0.468735544449278
ESRRG	-1.9420515144174	-1.81254894179194	-0.776125844855257	-0.790044905182151	-1.52969451517854	-0.935166734144771	-1.48680619484912	-0.917662268867481	-2.11224855373874	-2.54131173358784	-1.74643899599287	-2.2057010642115	-2.34436316596982	-1.08582749933238	-2.80621463783584	-1.741828369778	-2.72522310771364	-1.54922535242495	-1.00186895562172	-2.54458805427651	-0.973811890712296	-1.64500359074262	-1.16082430017076	-1.24827882226949	-1.84055972880225	-0.882700720122276	-2.30978509863604	-2.30162445678499	-0.450321481057191	-2.56720756327272	-2.60652609982796	-0.683178219581197	-0.690419725824241	-1.97049569405521	-2.15257623215291	-1.9967879371635	-0.318530072375359	-2.34319994108846	-1.05777517707524	-0.511488204448644	-1.03618982555325	-1.67897554725625	-2.20563151649592	-0.932297709776082	-2.60762907192017	-1.65152503040723	-2.40674576644949	-1.47250025823087	-2.22323895699326
CP	-0.645998946270687	0.307522555762901	0.527929654889996	0.69973616817595	0.46684222545764	-0.969271883802944	-0.299018061207198	-0.0960052131885043	-0.543060393663439	-0.666414064643287	0.0578626807515647	-0.398657424572781	0.889853765662561	0.0327828718878428	1.19149412351056	-1.07359285851632	-0.915227116370395	-0.99481688505186	-0.866190366563062	-1.06713422937848	-0.982363741911219	1.51986933350241	-0.438572809560158	-0.0255789320442625	-1.54536839699628	-1.4348258462189	0.747478624127335	-0.26789796504076	-1.16773588072934	0.119029128040694	1.02571309940857	-1.45679023682408	-1.37734522182424	-1.37057155301706	0.603046917441199	0.708839464673032	-0.413499751017128	0.959165893117957	-0.0574167124379794	-0.182929293225073	-0.389736133286904	-0.458423191793257	-0.314229907790319	-0.995390787417942	0.442175356276754	-0.701322204530899	0.00192792181903836	-0.204126028281535	-0.835388748784069
LIF	0.182766397615066	0.0830745573847419	0.339185794458807	-0.0624706431832073	-1.22403017606271	-1.09653539837832	-0.803718880149967	0.756022303183264	1.11823023219029	-0.160792180738746	-0.536953349565467	-0.853973871646153	0.349022585193121	0.951927139631129	-0.0592967496748127	-0.826427377158152	0.24431282005073	0.197108030137128	-1.19595140194738	-0.976967102193745	-0.865579056239208	-0.412443735524191	0.830858313497422	-1.05163430734898	-1.11026749168212	-1.02305307169869	0.718191368171545	0.241965903600718	-1.18194836138361	-0.588615332452354	-0.253498668622842	-0.670925897732388	-1.43511512118798	-0.009325631589442	1.01154624182512	-0.436685648055902	-0.625916890846843	-0.0720901001452843	0.513610044347008	-1.1977285425766	-1.17854023633145	0.652700024846689	0.557306632649001	-1.09185079146499	-1.05193568546854	0.0838966611455832	0.828719395604645	-0.555408676486268	0.827984147872332
STMN2	-0.619273130632159	-0.400117735853671	0.0309191657620344	-1.00072719201706	0.298197330757266	0.393771178641613	-1.26368211661046	-0.645737500770268	-0.570149582649153	-1.60014692088278	-1.5375215512647	0.441531252153187	-0.918146452067958	-1.23699848836875	-1.48379617737651	0.0718459953902277	-1.52811341077441	0.258698002969603	0.30653428739609	-1.58050882904966	0.162730434374443	-1.41189471917738	0.098435027613273	0.0996420116762642	0.146155080346332	0.988840102129703	-0.635085734183386	-1.10069974612237	0.775634919982591	0.824073648716643	-1.37484064031366	0.96519543445359	1.44665265967784	-0.655695003780859	-0.60843726808288	-1.00446723539213	-0.772192402711415	-1.27890998714319	0.570546491062412	0.820106838148792	-0.121508036488319	-0.797717719223021	-0.527201571933162	0.944192794964408	-1.32670598128039	-0.514559844716732	-0.22868044165865	-1.37244073198488	-0.833328878925794
ZBP1	-0.309324499664797	-0.657263332374016	-1.06202007396113	-1.01427485891354	-1.15151983729713	-2.28884302680964	0.392311560229187	-1.51508047985724	-1.7977473628538	-0.4085679776982	-0.649620452113026	-2.48252625251242	-1.67041494614263	-0.668226586079257	-2.00443006305443	-2.11656927807891	-0.914708967490363	-1.89075567916235	-2.31514217383051	-0.57008832091035	-2.10226967455235	-2.08954246065323	-1.57794560095817	-1.79897443593844	-2.05213276718707	-1.89407328548966	-1.1092535573268	-0.612470390115486	-2.19354753945517	-0.359294783910379	-1.13414449619069	-1.98006280168165	-2.22785149069014	-1.96328568195482	-0.676343295029272	-1.81028511081895	-1.22444994972041	-1.54767536576228	-0.159535872202579	-2.40230256790097	-2.0615231068865	-0.914371736450626	-0.783262871415475	-2.26808370182239	-0.469253319625385	-1.05673554401303	-0.598272090783027	-0.500972692205093	-1.38633127630443
COL19A1	-2.51075005320826	-2.93363234008236	-1.68842125118509	-1.7850971489816	-0.880818858051926	-0.380243452583435	-2.11167917080614	-2.1605403958376	-1.8735953240527	-2.36986612568634	-1.68438779241094	-1.12985480065359	-2.55678880639301	-2.16426612281292	-2.64980276278018	-2.19027794417597	-2.39712364255716	-1.05228804725803	-1.50950932357969	-2.67648470708458	0.251917187153586	-2.63636555852478	-2.008164998851	-0.747250509420056	-1.42507498645153	-0.706998760877529	-0.61209826727994	-2.2329221258339	-0.927417329520023	-2.4532728650487	-2.99456250643302	-0.970345411308699	-0.988965751328722	-1.24517050962365	-2.46789612175902	-2.2971109694258	-0.0542306419965932	-2.3425210090971	-2.18052248358948	-1.15372563069496	-1.07950936780173	-2.35230184996789	-2.52287716483568	-1.09070101857067	-1.91761022079064	-0.898401660732744	-2.05381153473572	-2.29541087603896	-1.39364919908274
LYPD1	-0.895767146142833	0.360182070711779	-0.445175653252058	-0.0487271655353027	0.621340334532994	-0.556338205590749	-0.484758243125695	0.560022797733261	-0.50721276391535	0.846891810340493	-1.23877635225319	-0.68335137401977	0.0924993361490162	0.740915815741771	0.40405495424155	-1.45160703911398	-0.766577303687983	0.512796925664213	-0.568068271160182	0.349458287878199	0.353582867671631	0.0372093632624459	-0.494693394832621	0.081244158976266	0.732436889530281	0.10778514472132	-0.970005089085652	-1.15413397265583	0.0402521071108087	-1.10829889386738	0.808562240701207	-0.183607171121339	0.183684090549932	-1.03139438748489	-0.844268517247809	0.278139069306907	-1.25375468830493	-1.08508385229887	-0.41589486015194	0.669883870076618	0.318509742685564	0.550075871767083	-1.13999818121226	0.629615160831623	-0.927925963048488	0.425741258720745	-0.917387191629013	-0.843771087668458	-1.13934963115785
SOX5	-0.0509177360585432	-0.178667218318512	-0.338084510895713	-0.79783617846143	-0.1742607592405	-0.0300091200492403	-1.57584070204161	-1.13362135599374	-1.43093705881075	-1.04456784914359	-1.54839477493803	-0.11007613276587	-0.734915054209634	-1.31651140832033	-0.606431903619555	-1.71383566463063	0.267424477861459	0.258011462612562	-0.192710077054598	-2.00645892721685	0.116599763657213	-0.16790322656389	-0.929442276146096	0.0416996658767759	-0.489300905233372	0.0654873540941806	-1.63233717047909	-1.65034832060293	-0.194880902250908	-1.09811153026955	-0.728326792307054	0.0226886139344984	0.188745143332351	-1.35349505746021	-0.825450739879043	-0.399072647468572	-1.61788888142772	-1.53361401090424	-1.0030697761896	-0.0864250630912334	-0.411483935854798	-1.12691837296749	-1.40620718747918	-0.250293736399859	-0.024178901920174	-0.959737939341568	-1.64763830317587	-1.76047790916985	-1.59875575941579
CPXM2	-1.62234422014255	0.189590092809603	-0.457500989714964	-0.34251837550007	-0.215779796726636	-1.95419557663919	-1.63777652004087	-1.45320216542231	-1.10180717769013	-1.11875170553704	-0.912353510011273	-0.898352164601801	0.876420971700193	-0.730728123597842	0.148129812242808	-1.43564080130022	-1.09761709630585	-1.98139251721236	-2.22580641460108	-0.90546665416959	-1.74757040078481	0.382707323328735	-1.82200721509759	-1.04154590718414	-1.16349149590404	-1.97101514033725	-0.250479365011899	-1.53848859386734	-1.93135393492411	-0.865787857265266	-0.216668915105085	-2.03778657084911	-2.32003199960214	-1.45496283218582	-1.48263714385733	1.52133662805137	-1.32194538516368	-1.90125496038817	-1.91254456081574	-1.36432019082647	-0.849460630922874	-1.73813727766553	-2.46127217165296	-1.79924460684645	-0.268149236464077	-0.504796646522016	-0.868753259960822	-0.301311569656018	-2.38894628558598
ISL1	-0.425484818106043	-1.09788251181041	-0.941143502973777	-1.50401350179788	-0.832162938849794	-1.44054335174535	-2.75028233930208	-1.96137658307321	-2.18487345492586	-2.7931524740501	-2.11706117473111	-1.05242369926979	-1.43270594849506	-1.51928174001711	-2.80653455884569	-1.39735542389761	-2.38186913607108	-1.64685597471852	-0.901807950696232	-2.2297256465381	-2.43542928376457	-2.17051280091542	-1.78502695733227	-2.56159815242191	-2.28652488044498	-0.896693494879427	-1.72970353558677	-1.76678240640866	0.158147770965797	-0.685104679749751	-2.41393423546916	-1.32028550826352	-1.59901417950033	-1.9477641206434	-1.32876215532787	-1.36926768894108	0.207243077344275	-2.33002951972884	-0.7710547422423	-1.22773231155889	-1.77991431609188	-2.5013467631323	-0.282427878261038	-0.676708981491946	-2.18865286496404	-0.749778587138444	-2.17958741230819	-2.66410207970275	-2.43695729474406
ASXL3	-0.612753073293548	-0.235783852333981	-0.466472284443665	-1.16381905703959	-0.0958446305446284	-0.361462608571974	-1.12260612610941	-1.57001012984702	-1.79932327340883	-0.246232726989933	-1.51898853877139	-0.933596779704489	-0.101271298239287	-1.0335571757332	-0.0935310058654427	-0.405833191112685	-1.72898369350891	-0.255284944576825	-0.454809360598588	-1.9919286068753	-0.134280565271789	0.129986400752645	-1.78669312389221	-0.129314979453726	-0.298050962344933	-0.130143932803427	-1.3927131305982	-1.83492205539743	-0.233748801761802	-1.31370507963872	-0.0806518074354292	0.106907782122295	-0.145084255568598	-1.86220346052639	-0.796885493788853	-0.172810083319375	-1.63510485205921	-1.74431233275886	-0.243371174283422	-0.158031019752816	-0.283443165848768	-1.35587557213732	-1.30188495982878	0.084873850902433	-1.65950436733906	0.0260764541715216	-0.993070436825093	-1.50594773747722	-1.2847812743898
SEZ6L	-1.62672375895252	-1.25537222812647	-0.309195798898669	-0.955393434712543	0.499602603095238	0.0807168426432309	-1.48791763863738	-0.345944701417789	-0.503406305158143	-0.0942127929199942	-0.897072056231322	-0.630746305506712	-0.0227204361964912	-0.151668877026293	-0.793844928722655	-0.466636982151861	-1.66870911951828	0.998658783061081	-0.195165398562408	0.412117537121506	0.751920094725245	-1.3480673041861	-0.897465008933103	-0.0859017925245321	0.546479932497885	0.611515531358083	-1.47572813883627	-1.44042467218659	0.652582294980076	-1.1514872266829	0.111715708905765	0.214581392067268	0.789527931454408	-0.61667947456404	-0.0688634495948368	-0.268293861736604	-1.58730216655662	-0.831656287771874	-0.559823739496341	1.23566438817982	0.589530937080105	-0.373243145510617	-0.675038694153955	1.12458717633834	-1.44947275689966	-1.15562047868871	-0.978136601415477	-0.485879921443245	-1.26487322447492
IRX1	-2.32645528824289	-1.73631383699231	-0.823633749378086	-1.03764359654715	-2.29619941392988	0.228604237658002	-2.62210683934696	-1.37298027884297	-1.21540351287185	-2.07460598964931	-1.74790898815552	-0.0523928706970131	-1.88936319616682	-2.26195779150363	-1.75501995963313	-1.63602398794188	-2.58193225972949	-2.03137963701697	-0.704998719137431	-2.43089024334464	0.267060608845133	-2.10779416583365	-2.1203416818851	-0.0517296693740803	0.302171124558332	0.110302291650946	-2.51957729026362	-1.57063501843984	0.243633890744467	-2.12968110124383	-1.13574209842591	-0.117055470719704	-0.109471670788261	-2.19716961476901	-1.84145756910542	-2.11547688740089	-2.23257717376548	-2.17333275049563	-2.49687806279831	-0.393775075216611	-0.826420274418081	-2.08636667078778	-1.55492363829626	-1.92974139657548	0.0394713788277015	-1.94535664458568	-2.13063672440893	-1.87928623293362	-1.80544077822436
DLX5	-0.818155588487166	-0.919508892477844	-0.604462986026525	-1.41465804215932	0.587069629576155	-0.978789304108925	-0.0942630174585138	-1.55968254035449	-0.784014270345379	-1.43753742962535	-0.478120180825445	-1.0431626839173	0.699323772311067	-1.70856518645095	-0.437014998758214	-1.79950430569875	-1.05272785976557	-0.0184217877722469	-0.82280722977943	-1.86227157751969	-0.615410684430134	-0.841651006568708	-1.30994958332748	-0.106514907308113	-0.916153489316859	-0.617419252622621	-1.33505239680262	-1.64938227832599	-0.968239565940148	-0.794757909097608	-0.858858268241093	0.0550343474796218	0.129139873752977	-1.90132883863513	-1.38521175813892	0.826787401704796	0.185402285080985	-0.0987939514850147	-1.16517767151213	-0.822038155404585	-0.0903092344851627	-1.43178054059157	-1.75648272366028	0.195170792325179	-0.759307448901184	0.229198767628963	0.248528151428738	-1.32496143435491	-1.63679204722907
LY6H	0.168842401557652	-0.343033634380843	-0.344925251693426	-0.282459146863633	0.136947155253756	-0.403526757841561	0.277466336704068	-0.702249530525936	-0.446141371070448	-1.38453208789714	-1.03697608739446	0.169758247563761	-0.210612594239826	-0.823491371161306	0.662572238889753	-1.04223155892539	-1.38502457527578	-0.578213900509082	-0.923455808531252	-0.114958824875154	0.655868848410036	-0.25874745897877	-0.97511735398029	0.376408259787482	1.28092343933257	0.648119730289074	-1.01401594430701	-1.15137516402577	0.242396540941491	-1.12832007554072	-0.167583225464894	0.335056105711247	0.364011047142843	-0.536783949037895	-1.49427694282603	-0.225913784122553	-1.0111838441895	-1.61789424172567	-1.82942929834177	0.600924334892734	0.998323066621649	-0.861049144744408	-1.05892778384848	0.953722534801635	-1.30164234110551	-0.96705734075622	-1.13804350404332	-0.284962488029329	-1.37027543578375
CCL5	0.888948008817991	0.203019378509513	-0.594404357094014	-0.721072915251184	-0.817649052840916	-1.56504677864717	0.0367218442163405	-1.13091958457866	-1.24709797773218	0.865608844289509	0.23647837303126	-1.17622513042853	-0.901498898773456	-0.268372498600752	-0.767747401573718	-1.36037276100592	0.178071580853668	-0.870679073405674	-1.39069589877135	-0.104810654750948	-1.32929946290557	-1.05565521447359	-0.56578542503613	-1.44145095721955	-1.17294142138013	-1.23739062817678	0.1612473334902	0.768335488328117	-1.58342539443535	0.795581304784262	0.0567128739782967	-1.49331386999133	-1.50857756478407	-0.230019180712624	0.21588150187938	-1.06130963789087	-0.492736787916444	-0.784081204415791	0.306598404866026	-2.00529564853571	-1.35152600431293	1.05491111442996	-0.931161525515553	-1.73801035134841	-0.289109230328504	0.041231919899411	-0.124459823310726	-0.330574225487163	0.256198254374991
MSX1	0.304773469143172	-0.126520637999679	0.116513631125664	-0.36815695344939	1.17565578672986	0.257412178960126	0.555829239662839	-0.909191316794733	-0.796730118841406	-0.83537868773878	0.490026004178994	-0.192922686632447	0.647528080570365	-0.86950448440744	0.925767324134244	-0.894468770524789	-0.455751059730949	-1.00048630015308	-1.01000626473769	-1.02264315901258	-0.897838807770015	0.755992942947562	-0.0660969075184615	-0.941300370959416	0.0253615673769904	-0.662507616318119	0.818325808127232	0.73729300935981	-0.829655541873341	0.58339072826298	0.497480737408023	-0.920677175660362	-0.690148532904701	-0.831434068013752	-1.05634900546948	1.33728854064114	-0.60130623616608	-0.0735624768024745	-0.269941642690546	-0.452967412041823	0.315540682179099	0.711388181742781	-0.434181766094699	-0.309437591533787	-0.95358459351579	0.153288380171534	-1.28773744614013	-0.994242661642657	-0.423285772579325
ADAMTS20	-1.95010810833152	-0.386958027828384	-1.30832220982467	0.259822184777147	-1.30544031529712	-1.17303013593467	-0.169194610392843	-2.06587881806839	-2.3384827627248	-2.59125143069493	-2.17768990234492	-1.47990686024512	-2.14450922103718	-1.72465285692179	-2.48640274406658	-1.43868257953722	-1.71371395921321	-1.97754935983308	-1.48181778535313	-2.35162790827154	-1.64123119170017	-1.40416994654025	-0.642817099644797	-1.83305896191994	-2.32840531229049	-2.35651832500026	0.0606038148162265	0.689248906964985	-1.67929946766707	-0.563512427274746	-0.371577732508955	-1.87095318039158	-1.58301771949559	-0.110427096394099	-0.795425330832273	-2.22353258506821	1.15289563422653	-1.51423835576572	-0.291975169942448	-0.94118855736747	-1.57138989529699	-0.201992914181095	-2.47358331117627	-0.919310585841919	-2.39004958668201	-1.73339315245116	0.0442908507861683	-0.774471709237686	0.558191728740836
PRPH	0.261926826432725	-1.08405479335312	-0.270667359456257	1.09521542554241	0.0733397579740973	-1.15699965651436	-0.495301931669152	1.59613670645328	1.320173517364	1.53610236617872	-0.583697197777097	-0.882893910614755	-0.666536796946792	-0.188241918253741	-0.122777235430569	0.942629192340031	0.617323911769337	0.268808650321038	-1.02053964697535	1.16889130442486	-1.26326103014737	-1.23623271637211	-0.468572640463432	-1.35682395422054	-1.02333798016859	-1.3700494664623	1.0622423326172	0.420140811716882	-1.11956540796876	0.0518319128894842	-1.41614171554472	-0.454726762472273	-1.15272751024256	1.46159608424052	0.0187836359590293	-0.571311377978133	-0.0253701390979882	-0.552436429654448	0.834424567368713	-0.643163754673174	-0.781214574459335	-0.267086075808683	-0.586697555183817	-0.838516277189895	1.03113604120084	0.798198757723431	0.243518018861976	0.458107306615428	0.367829504340661
PTPRN2	-1.22583994270061	-0.516616025741362	-0.181303946497327	-0.929654565449049	0.120909201441836	0.779833988102885	-0.155306785884008	0.587095284824803	0.661156763505536	-0.183823607502903	-0.974628035897667	0.481924403562766	0.339980737237332	0.783035829345693	-0.887924563006882	-0.536976388823152	-0.8266458830154	0.286616717197068	0.468742219512788	0.963630729610381	0.938536659896561	-0.754686438308591	0.21272948494654	0.474390095422968	0.814637820948662	0.437005514998507	-0.523221702615051	-0.757790339097435	1.00996857807667	-0.559949066692076	-0.590223092119317	0.53760303331835	0.712722040137433	-0.953345660957405	-0.734419785049717	-0.730357526215678	-0.955430279898744	-1.16459238392719	-0.531814983366635	1.29301856463161	1.09860883663375	-0.243146353604239	-0.724187685838438	1.23517251472412	-1.02956490992391	-0.908628218145144	-0.53539600601463	-0.823521412438615	-0.569723109268276
PLPPR1	-2.10540811233651	-0.317836202398136	-2.06879421635841	-2.3172874695645	-1.10838975679406	-0.283230774535645	-0.507756109068213	-2.21537623585763	-2.27457245922203	-1.7878949544383	-2.65657572304418	-2.23903869854587	-1.41683204469362	-0.928555122022975	-1.52549620181252	-2.15957567743157	-0.988104681417285	-1.17142269663855	-1.07408936514249	-2.38915294780141	-1.63600269639023	-1.16236074061962	-2.24887912387378	-0.933220596044498	-1.71495189089516	-1.2007600196827	-2.54928897888685	-2.24337804088064	-0.425932379552017	-2.22302190780127	-1.73753992876723	-0.842476492994614	-0.534935739057245	-1.74799563933966	-2.59457425808512	-0.860269843316194	-2.25060971774258	-2.44660986496595	-2.53721257054838	-0.558740463258612	-0.861660742008405	-1.80855777112209	-2.24151457425237	-0.252586265301301	-2.0687956839631	-2.16232293656257	-2.11295828651675	-2.15589907934015	-2.23570294003466
EPHA4	-0.587336873054564	0.072124221277898	-0.0703571783407003	-0.43756827051638	0.52402666404877	0.93884488532009	-0.963756683640049	-1.07484394741272	0.234608559597182	1.35210547708317	-0.624458676987034	0.311147233072947	0.529979577927586	-1.1312808419976	-0.0113613401030236	-0.986989735523906	-0.815959887890862	1.25295921080945	-0.562400414940787	-0.204083875880297	0.657132104181149	0.670322876008603	-0.898917906498576	-0.149095373158412	-0.170525731646226	0.28636973253811	0.29601954030273	-0.471613657071554	0.77196515293334	-0.364762739005167	0.474639952561708	0.273145132533913	0.57643700050327	-0.9784934690532	0.0434768868301754	0.373823263438127	-1.01004281547031	-0.839585340561247	-0.740102374822789	0.975160714076769	0.713558072168681	-0.188522882696716	-0.767646052963878	0.761717360882402	-0.446654048060364	-0.828977684969136	-0.765872742385961	-0.820283145912071	-1.28618853638956
DSC3	-0.969676992373037	-2.3057989416284	0.224188102400242	0.164194635558847	-0.646298428073183	-1.1337867946286	-2.41686012309212	-1.91957195639947	-2.67302964909624	-2.59463844461473	-1.38361506411624	-0.726577724208851	-0.966258519858752	-0.493841677697864	-2.05804312861906	-1.80005471705583	-2.32684137910623	-1.72617733846515	-1.0528635665642	-2.56793708557561	-0.434827284186676	-1.41431578869513	-1.92621398159684	-0.352355119706296	-1.52567929401705	-0.860638019369154	-0.308457746216572	-1.31219067788539	-1.35224992938048	-2.79363879993443	-2.51425048846913	-0.209248403767311	-2.43404672917855	-1.86043334368994	-1.84693254752985	-1.32877503955672	-1.61759079083845	-2.08500271939332	-2.75646206930518	-1.59736680383351	-1.19625472738814	-1.25105711164568	-1.99200496090403	-1.84969573228555	-2.24139283797221	-2.28664293765111	-0.602357858806495	-1.7909850319863	-1.69132925238117
ADGRB3	-0.669908272978335	-1.47663612904536	-0.409062215795919	-0.713757950904457	-0.0990969437414813	0.529087377309474	0.186832869568952	0.229683578618968	0.346420430779907	-1.15498862709893	-1.49767884267987	-0.0718984831572004	-0.416651026618716	0.408019656237299	-0.0438897740940198	-1.38165562154707	-1.49230527579362	0.791328949298803	0.233890147513868	0.75331352420776	0.179399055338493	0.218942466301658	0.225326989914564	0.111475804520045	-0.047110179493512	0.244620781676105	-1.04270681486884	-1.21302513552654	0.446058694439823	-1.67600286405541	-1.80883273789827	0.250764238543268	0.258223847117483	-1.28772231991443	-0.217055003902277	0.0304212493050185	-0.262663576188661	-0.97744622608922	-0.556911573928584	0.921504805528883	0.519718690536262	-0.629713892664489	-0.690936871245654	0.96261860629821	-1.11557785298239	-0.771633472017627	-0.520344419083434	-1.11362629054463	-1.23513081952176
GDF6	-1.62622008122332	-2.14726037943598	-1.21749380946279	-1.88427681027834	-1.66199296593271	0.807776128619061	-0.57711787580324	-1.96966816196911	-2.17958575601368	-1.55960404076381	-1.2781145891193	-0.957675132377662	-1.38358499372063	-2.11482821864745	-2.16668604764713	-1.27701019479393	-1.82079718277221	-0.134098647960192	-0.576273497483097	-1.38904596830653	0.146342698123826	-1.80741240942458	-1.94103900718658	0.469119962150268	0.266033452934204	-1.03201996189015	-1.23520007931738	-0.611517574503876	0.487930382221798	-1.07985554680257	-1.73986351318208	0.424068631178625	-1.00969183905941	-2.03129350132324	-0.799653001279033	-2.20742393575511	-1.62984088192009	0.145302428358881	-1.79787758929194	-2.08304825863042	-1.08271228069438	-0.597462307013416	-1.37914989952922	-2.19692120579243	-1.43580974973797	0.417537623500067	-0.248401263092381	-1.0395840593524	-1.82971974593509
SLC13A5	-0.99945341646447	-0.979303262164643	-1.37845248083109	-1.5472937890785	-1.1095455926549	-1.0085546632702	-2.0801512925343	0.184162034677056	0.65902569461137	-1.07226818867865	-2.0902732521676	-1.49002433373077	-1.76609001567247	0.841053946468146	-1.40897641082571	-2.11453116692738	-2.00928795712433	-1.11654695485711	-1.42614960154266	0.684445856817552	-0.897741943138424	-1.57611576515143	0.743169576992586	-0.302329837690486	0.19843917065625	-0.562129868079244	-2.12432614042941	-1.73889514553298	-0.899957460486991	-1.93369321695478	-1.646309661821	-0.635892134865807	-0.903927644369447	-1.97924089163626	-1.12506370057653	0.0112451698209062	-2.03116210529063	-2.07677175854177	-1.75758868063	-0.314543306211937	-0.66183651310306	-0.413628068917245	-1.62812574690727	-0.59532134390338	-0.399496676004429	-1.69608655940858	-1.36633439356037	0.0597692318366525	-2.03843193570269
POU4F1	-2.4072402932185	-2.13079951976204	-0.684439262202438	-1.91337376477771	-0.0508611779984407	-0.325721247629256	-2.00541336357042	-1.61261351152387	-2.12243761161686	-2.45766677936697	-2.05530988189807	-0.447463546714915	-1.99164811354867	-2.53730270831636	-2.37744768407213	-1.55759580302121	-2.46465377030956	-1.75122488196733	0.0866051121973168	-1.94486324048017	-1.71277980151448	-2.19288250393578	-1.75488802456421	-1.52171353208643	-1.32081700743468	-0.466533101244677	-0.915506395187698	-2.1865925919742	-1.17841920946841	-0.83048912173227	-2.56589316436858	-0.155178557129265	0.315716425273267	-1.94165281707414	-2.04560648087074	-2.21213626775963	-2.37340712413003	-2.24919966534897	-0.398931343351225	-0.0288769113810132	-1.68272557600599	-2.21543950122111	-0.910836309468884	-0.606191808246717	-1.59124688637918	-1.80961271384262	-1.90219088641406	-2.25305437327609	-1.05052286612458
RHOD	-0.891292175592014	0.407957110015782	-0.580147335442998	-0.986453820179051	-1.77698655808202	-2.19857544550421	-1.39230773307059	-0.869286644042729	0.392313355091616	-1.44057929021959	-0.553462727591959	-1.54638894070967	-0.304816787139728	-0.415283194364928	-0.0620708603447184	-2.11914303697648	-1.66564693842409	-1.88450420651325	-1.90811343039908	-1.96626118120498	-1.95276267708109	0.0261222133044476	-1.56561851918039	-1.93341617835788	-0.717600268229749	-1.87572291499541	-0.537386290767297	-0.690485337281464	-2.19538140310955	-1.35813745439732	0.116211838259264	-1.87060805868114	-2.31799077781678	-1.9134848121745	-1.77999590214292	-0.404131404909518	-1.72003570069483	-2.01009498002819	-1.55861263983244	-2.20851162939238	-2.2326246644979	-0.749544325414328	-0.550835182921679	-2.31595233730791	-1.0973014884185	-0.814590775629292	-0.906617333666289	-0.991263631784192	-0.486435699170246
ZNF536	-0.894694231873359	-1.42091854483189	-0.898093272092194	-0.546651329723986	-0.0428032720013515	-0.287861047637748	-0.200372862421971	-1.54940029888486	-2.06505056410113	-1.94623884752182	-0.178008388149906	-1.11907074355145	-0.681195341237316	-2.1098861699243	-1.05274512240076	-0.802259629318732	-1.26503453670251	-1.33638725216782	-0.833031032679952	-1.68224189070454	0.0447588705426467	-0.921676821117565	-1.73163420127469	-0.532085896872821	0.108178552422832	0.284224335353387	-1.07951319076673	-2.0420955510759	-0.281703455770077	-0.646977181206523	-0.61886650204692	-0.696767112134872	-0.671439173306594	-1.17173239841754	-1.50626547066662	-0.26006527515369	-2.04219150373019	-0.511857214700484	-0.117529140136234	-0.43664551181667	-0.679145619876723	-1.66727427780554	-1.1452645482017	0.0430743716516194	-1.24988422302459	-1.58024507122321	-1.0161242463615	-0.146829902997939	-1.66431916858321
SOX21	-1.32025006119159	-0.889558745901998	-0.401904303518529	-1.16193958062854	-1.74028169070919	0.061806805820102	-1.5689250559704	-0.548272615294748	-0.670237402652314	-1.70738798024867	-2.25475981537139	-0.170660564132887	-1.54062308003652	-0.553426189669284	-2.17489358523429	-1.33095460022128	-1.95184092079926	0.255213971879282	0.364026664010831	-0.771274033428984	-1.64474626534565	-1.65679992454659	-0.618650524645977	-0.95033842661817	-1.09402174635193	-0.867903818095797	-1.36635822000534	-2.06649882065408	0.105947911498613	-1.18743042731029	-1.4421864989029	-0.387977424135513	0.0211687877293039	-2.13059918257237	-0.454673768262362	-2.02557502653481	-1.909257595079	-2.1167337679849	-2.07101845862573	-0.134108935937513	0.017719095257047	-1.0498449589536	-1.5931066629478	0.325105547356974	-1.65334370153722	-2.08850944959224	-2.10853205526528	-1.84550365403873	-1.30898488171606
ELMOD1	-1.61329994972639	-1.38407586862607	-0.924327715402069	-0.584275264040985	-0.466217394706991	0.364670003077356	-1.96515819573995	-1.60507856415122	-1.53437223820485	-1.61483461389877	-0.647442473038534	-0.0150167865266473	-1.94167003301448	-1.71068660397993	-2.46747976744006	-1.73839051617903	-0.833684131078891	-1.94667969129256	-0.102784616765325	-2.13945268091842	-0.225278333433329	-2.11194181069026	-1.89104204227077	0.232168483699445	-0.881314504505638	-0.444132955581796	-1.06262247265897	-0.4683694891329	0.432073619978329	-1.03254772520606	-1.82986016360101	-0.245710368839114	-0.347752423185433	-1.59350243780332	-1.26681207856877	-2.27488226637131	-1.88798062370705	-0.681106770271861	-2.04264459373904	0.441131463572819	-0.518978158503814	-1.36930777559538	-1.84361566120019	0.234464904569678	-1.29657161790624	-1.88021031916193	-1.75476120237914	-2.36748731859201	-1.63374022799401
SLIT1	-0.606271470303887	-1.20918409344449	-0.013936151344716	-1.0981526228733	0.794339996803	0.388329821470169	-1.04736709482615	-0.382331222213093	-0.506956945168057	-0.689145291292865	-0.859728422318536	0.158417534145352	-0.149857594442667	-0.70992580712405	-1.0578402798146	-0.777491448291974	-0.93680035167992	0.361270559177281	0.0441084224100661	-0.673159688329715	1.01381495710141	-0.984550120860401	-1.15595215132261	0.917227753507789	1.04570936481071	0.89420108820042	-0.861798603579763	-1.00695106650626	1.3937216633774	-0.788500311452809	-0.818048591137739	1.31775798944472	1.67027839462459	-0.927828213605153	0.0175253255934971	0.0917707853229263	-0.950901677401672	-0.829102794877113	-0.865620429223906	0.829882823522046	0.393071230185256	-0.128652134605572	-0.554621887715396	1.04620802536005	-0.492715219062584	-0.961083690196817	-0.572529463995257	-0.815674202267007	-1.19040904937115
LARGE2	-0.206442567677098	-0.14325984340152	0.0015951994677641	-0.992744556023949	-0.974775885692927	-1.81063823979747	-1.7499748672745	-0.760110227807015	-1.20671444556433	-0.97536255291437	-0.734501899295524	-0.421778595364277	-0.598556288164428	-0.0364353962679962	-0.142508043089826	-0.505392347299167	-0.0559726492663423	0.328118330065034	-1.49957638140448	-1.75874978291807	-2.00356634466963	-0.112682856269655	-0.395119404067174	-1.8631710275375	-1.38811910290338	-1.73900763250936	-0.224923023463802	-1.14846307059907	-1.74450904371341	0.441843246903062	-0.747233857405507	-1.76472269222535	-1.52016014959464	-0.225327456522938	-0.23124282207488	0.0594759812151686	-1.56205135433626	-1.42494538131887	-1.09742272345629	-0.985524351076369	0.440201176042403	-1.11949240045155	-0.528024799395521	-1.13061816119904	-1.79124253751977	-1.56777542533938	-1.01132848876621	-0.2326862378415	-0.768714409985102
RNF182	-1.47421342734216	-0.30666750583774	-0.526937841834261	-0.202858570008877	0.0649508010284731	-0.0207828575284317	-1.19516176025772	-0.876871483381885	-0.921927974911044	-0.679744320842802	-1.17414532490797	-0.516326323302682	0.0590706471724939	-1.02250828028459	-0.141375555480771	-0.390251530362688	-1.29120562089915	0.467149775829156	0.198300109468946	-1.50266024599357	0.38564819940793	0.323603505569457	-1.24771031644504	0.0602272289850672	-0.175253663533355	0.276053701242466	-1.1796806020558	-1.655888900086	0.0853099625777956	-0.881149500914148	-0.587569599269335	0.265371773899181	-0.447845770302894	-1.7762282630192	-0.838485321944591	0.269011695605189	-1.50851471716872	-1.53683908105807	-1.65315945849329	0.447124757870043	0.329165609744045	-0.753143329060019	-0.867747824932532	0.187833072985277	-1.05217518771882	-0.972867803616731	-1.42958311788693	-1.42068500112543	-0.855486407631164
TTYH1	0.146714682749455	0.277239848156576	1.07869580904367	0.928774973967868	0.718199092260118	1.41639743703007	1.24515971482723	1.63244299871671	1.75792540240789	1.62354425292433	-0.341027835239306	1.46848251498721	-0.284461071688117	1.72157756063017	0.464489414137641	-0.332678800781627	0.733244135694338	1.41493534324587	1.35936975945586	1.4652567186828	1.4713980063706	-0.171571121611895	2.03034766171698	1.50240165644263	1.98291997062928	1.48446593498406	1.27153655889564	0.234599438748671	0.892382523558017	1.31665561314214	0.110617099685528	1.54052238820755	1.57018912167392	0.939565157250418	1.03241651940583	0.159530247823256	-0.145270105493934	0.410391003976904	0.120237988359775	1.70235285818726	1.81717780397258	0.236739065436984	0.687366076024317	1.61165149345961	0.909276801450952	0.228318855712298	1.00915363119782	-0.671278735230536	0.98986028682046
OTX1	-0.960024365392328	-0.931582297865574	-0.305242556329458	0.107764167275273	0.182693773265864	0.110472676766481	-1.31380724012349	0.213400408641921	0.442886718853631	-1.53363712942024	0.192549500238102	0.433818482620888	-1.0213918306772	0.614313310571249	-1.21512751050305	-1.01769412765236	-0.856225191597914	-0.689857370860697	0.138067510561833	-0.768536704436304	-1.42674747632919	-0.949852259109704	0.489465732859121	-0.832344664124542	-1.19947208152454	-1.26740848101536	-0.586269243124005	-1.55515890510587	-0.760041946384962	-0.229728268288928	-1.94927789584715	-0.914629139219878	-0.917707521405955	-0.195752605610269	-1.30495459047216	-1.34362038053738	-0.381275955473965	-1.44211393119447	-0.930778553162851	0.103176590285208	-0.0882028311626095	-1.28244446230876	-1.84079337814293	-0.111094067363729	-1.58744241752406	-1.37116089687905	-1.43469131044253	0.449853950100755	-0.591313799985315
PLPPR4	-1.43269176307064	-1.53554416206566	-0.871837890915186	-0.851853010754726	0.00967463019241233	0.526212336946788	-0.91606202478696	-0.877769914741762	-1.01409455401814	-1.04241915322489	-1.23317112395252	-0.330639865622636	-1.38943225153595	-0.712410909604821	-1.74928212803257	-1.21771472186258	-1.33364002725841	1.13837127074795	-0.237726896529553	0.0799319671185487	0.562041086901087	-1.48173040166811	-1.32451296356836	0.169959323815612	-0.492733192311664	0.0257781113438842	-1.33424905796696	-1.15002506727772	0.488003893050373	-1.2411167652543	-0.89225875751645	0.650839970407289	0.409757527852444	-0.233359838667532	-0.906110132856407	-1.5877730130548	-0.0992935525976277	-1.72079013399787	-0.640222509422208	0.583745668483482	-0.0908332421170652	-0.838787537612214	-1.3267175965388	0.663993746819336	-1.39839446725994	-0.860482285736795	-1.35406958454221	-1.44343052802246	-1.46137761827757
BMP7	-0.536103610962866	-0.614753632404506	0.681869075124943	0.108662307846128	1.10630454692703	0.712167692617845	0.335875112614923	-0.856927720770701	-0.803786156723812	0.0564642946868079	0.329816796634057	-0.248473022215764	0.887551924734775	-0.96941619106854	1.1009767485696	-0.4150400912726	-0.956198225127137	1.07301307628071	0.754294293789406	0.960267960771671	0.715835619594178	0.950899532348553	-0.975581371513229	0.630026860800052	0.861111541813359	0.843084399903012	0.682563665990614	-0.0754448202642524	0.735556943859022	1.00702920656897	0.760966808130041	0.478924145736254	0.737693593672828	0.0363665422913926	-1.10388031153527	0.879196767217203	0.515071446598043	0.433274325055264	-0.495582324006348	0.489095572858862	0.525914460805899	0.796273418738974	-0.500936528250338	0.0746781526161135	-0.581699233509504	-0.547543587558955	0.000456101247193197	1.95336548672659	-0.501339491149106
SHISAL2B	-2.60233561438286	-3.01988274336548	-0.651734710340965	-0.841368517706044	-1.99970361452233	-1.05252774528587	-2.95624037427146	-1.8372889300832	-1.79124833744014	-2.98941608290475	-2.13257738315024	-1.18515730184399	-2.56276197660505	-2.29376536598018	-2.99640721200837	-2.36811970085774	-1.03512863593542	-1.33831406662062	-2.16409122016749	-2.76225752754227	-1.68299732576149	-3.06937931783527	-2.38110891842423	-0.617321283671944	-0.937947822147697	-1.47791250196365	-0.610510078955688	-0.456824525755544	-1.05679803061197	-0.54981267265862	-3.07448926595622	-1.11401641910272	-2.2523412337801	-0.231424473591449	-1.96654388692938	-2.15388738550833	-1.62269120975605	-2.58450748135396	-2.09797889587624	-2.54814834751541	-0.891455740296379	-2.49394536834243	-1.1569466056325	-1.58386586980682	-2.07734544532978	-0.445983676301441	-2.14091734309737	-1.95476308162575	-2.02209571883681
KIF21A	0.0399276022064175	-0.184529195050112	0.253643992309459	0.108048436975594	0.364026109815014	0.860696287299588	-0.194366867534957	0.689053631282436	0.49330320207697	0.654139256356528	-0.721730009314058	0.257589143913715	-0.518284720273823	0.448374688089648	-0.613476444173791	-0.650542179662491	-0.525970025310208	1.5033615618463	0.766870821926347	0.734305206915478	1.46974295543831	0.0446811580684338	-0.0292638360979606	1.11828666216976	0.432712014327006	1.29500158379156	-0.872688161763101	-0.683979795877015	0.943468872083764	-0.482929373017391	0.0759789173162171	1.18014152359513	0.651960287528897	-1.03389853177824	0.505766435038568	-0.534201246942621	-0.971467964674777	-1.13931378590334	-0.848933166442449	1.09493288001984	1.22804659262754	-0.228666120736354	-0.28424695962553	1.15277695099496	-1.03186957664244	-0.354610400533426	-0.417245218366947	-0.783751192331227	0.116903503317504
DUSP26	-1.85687418335062	-1.03345289749588	-1.77687802457644	-1.88479240375299	-0.839005398487594	-1.64255070106873	-0.691990329818565	-1.63641846640051	-1.38467694201032	-0.832928979663989	-2.34967580356669	-1.71584125325603	-1.34622361387209	-1.69823121301203	-1.77960414214898	-2.12004276907177	-2.27829256833091	-0.50531412750626	-1.76010423050211	-1.27754527093901	-0.980911765822601	-2.14077377123835	-0.654648361760524	-0.951369101549243	-0.601474288561493	-0.848183311063696	-1.64730506535551	-2.3486083038533	-0.925978648692535	-0.572172593006028	-2.20570991105197	-0.690804599055367	-0.459143471670781	-2.2375051776002	-2.15092324269645	-1.99544623676198	-2.19339679911621	-2.36169207890897	-1.52598338618527	-0.258802365325298	-0.571650792833448	-1.62817100505674	-1.77165679655705	-0.301220536033851	-2.15624078693786	-2.24306220503745	-1.7282245586052	-2.42104086623064	-2.24865149062202
POU3F1	-1.38384875920816	-1.72253111598551	-0.426772127345841	-1.34153545672626	-0.730273760484725	0.552158318699058	-1.19222878023886	-1.3873940030455	-1.12108509032085	0.119424103059603	-1.30886419461944	-0.875579138003653	-1.12247567209048	-1.43317411606715	-1.87602255685854	-1.389851742133	-1.77632031776585	-0.697362774097071	-0.171780011132884	0.288078701158933	-0.60091888440921	-2.0967585731475	-1.43300588935625	0.0333537277995501	0.0666375965408863	-0.646065237165831	-0.775019162448939	-1.29899102063667	0.232584514568676	-1.76314893928066	-1.9995797632581	-0.166408653588898	0.131866845720398	-1.40114462466972	-1.6616349252912	-0.845534222581724	-1.33808708631009	-1.88726264167048	-1.591136055924	-0.534925319057815	-0.0569223716001438	-0.79036639592163	-1.24159916698033	-0.076824495276454	-1.90369400293362	-1.70581923538457	-1.62480706753442	-0.642888006930251	-0.0568519178711148
GRIK1	-1.16998691301449	-1.46632143727786	-1.58277023625551	-1.25581566470964	0.0116085036063651	0.00835094021250415	-1.72319508875818	-0.738960944311908	-1.83247236403145	-1.47298891057207	-1.30732289016705	-0.904417729631888	-0.8097662694313	-1.52397810402044	0.0517403244828987	-1.31256036685122	-1.56960254385401	-0.961287545245688	-0.572982459233924	-1.99139179660204	-0.232321368615878	0.401881094933421	-1.88549250972658	-0.657910131340627	-0.385562904856049	-0.220984335615895	-1.59422358751665	-1.66141277894572	0.107699576930339	-1.42343761204701	-0.370597767726227	-0.341002206658284	-0.238779007839875	-1.68643644791878	-0.432871053222656	-0.568406595923558	-1.65718007633279	-2.07319162255825	-1.50099640896463	-0.320786511151844	-0.140699834673976	-1.75995904324627	-0.84675207909911	0.572361647486664	-2.00705621887274	-1.10316705622727	-1.72098912007574	-1.25612746538075	-1.06725616054972
MMP1	-0.258153007599282	-1.75518966742352	-0.777815399495349	-2.53554096387923	-3.60236316570661	-1.72395730952388	-2.86227199959528	-1.69688116402445	-2.06163405481589	-1.07684315347774	-1.44228731880557	-2.19804907670791	-1.15113931083047	-2.09441371811235	-2.20352692103453	-1.69489658097085	-0.682805696236838	-1.21154651779097	-2.87503949106773	-1.67724094960935	-1.17218524816807	-2.31886435997054	-1.4987836290651	-2.73866970229279	-2.81043227700243	-2.84359599061012	-1.99935325321392	0.790341752782053	-2.30281206425145	-1.64522135536336	-1.65740749216538	-2.44956939049176	-2.53334022111379	-1.44676585473735	0.331417566096205	-1.27213919012036	-0.606812144020967	-2.62197344901367	-1.23161103613363	-2.9275321607541	-2.94689219905297	-2.3304019583469	-1.29542053687177	-2.80420674107425	-2.27254395455199	-0.508478552047508	-1.47223450448836	-2.44579011457308	-0.748988281795127
LOX	-0.153981175718046	2.37952278475225	1.28171096664382	1.53152201469852	0.875955620436372	-0.127647613533935	0.015587839495789	1.37746342096536	1.29097279791171	1.70205925379135	-0.0811778060609126	-0.168689024493405	1.08191819534779	1.75915439919664	0.0407586444075536	1.42726191061908	0.685517159342437	1.22366447421302	0.194271547266877	1.71028220589734	1.13519746641852	0.572730528452934	0.91803450584324	-0.425235034697496	-0.00108032929496371	0.562691645180972	0.68874991631852	0.0314083907630027	0.111012654803617	0.383340129478898	0.237640530721624	0.0580271362311244	0.0280496736132591	-0.261336119844702	0.803403720258402	1.18849603597658	0.874870503484013	1.85674027369934	0.739833849257104	-0.435259114194052	-0.394351835246317	1.65173267284975	1.26527486473528	0.10599050942585	0.872287217935367	1.67988751879757	1.60746578844872	0.317808900279432	0.818571761786613
COL5A2	2.00736372940778	0.874097985998205	1.22078879063147	1.97845806915883	1.18493991259788	0.671907284367641	2.09045458540094	0.998669296674209	0.798400299852346	0.814014997868252	2.3748706633281	1.40922473933435	0.633563653452398	0.995761822982642	0.788465255570307	2.6449230203106	2.50501763085559	1.15809188951357	1.80992413322931	0.895920577858914	0.738702850501433	1.27267857494938	0.947664586477044	0.60917621143167	0.288884511015796	0.453029016591382	2.12169609318427	2.05086891659837	0.700956790411183	1.83279062137402	0.786027657677099	0.706060782686244	0.471732257561572	1.79929187153259	1.79925396355017	0.583153090508488	2.2934330982566	2.4185372446262	2.12709223338312	0.555588732966502	0.692584533774718	2.14387143689108	1.83165663982244	0.395332306954049	1.12645249344749	2.10469602796334	1.71058669883774	1.99379961858911	1.72576675040659
CUX2	-1.16319610774615	-1.02474905039078	-0.450417673123747	0.0801069949407035	1.06769169026431	0.581378893019795	-0.941595785313368	-1.5474646383806	-0.824685558863869	-0.988418765607575	-0.549271018423634	-0.197220363460863	0.520663502579929	-1.42627740166777	0.316724944369654	0.17917911798678	-1.21701569241598	-0.518462978194077	0.161564733262492	-0.0554393680081577	0.228196072128628	0.300352908035511	-1.42304575530931	-0.215545606758471	0.341434161034467	0.0826058111573375	-0.0571282347318361	-0.0309143969411773	0.844993273788357	-0.760727677501229	-0.0522111612025249	0.333127218643731	0.18066475965341	-0.239465975571092	-1.18006407827451	-0.903364341280137	0.501044317709032	-0.230687483098097	-0.216064469825618	0.67996002723054	0.510048311494841	-1.0431580944151	-0.702112232612954	0.623871150824057	-1.13372949421637	-0.579447935346846	-0.862196918950598	0.0916119980839195	-1.17918963591531
PCDH20	-0.838601242145903	-2.3117207273961	0.14986819929434	-1.88826386721681	-0.208623455435021	-0.164660814298611	-2.56794472371507	-1.92004977432541	-2.03921849069166	-1.84797157619326	-2.20160127799931	-1.32888566279949	-2.5766667988101	-2.21502729458874	-2.08658153743529	-2.32034407104797	-0.687589758789316	-0.916105970257827	0.103054339487303	-0.371627040698001	-1.0789501041962	-1.33526565013176	-1.95515785655258	-0.901880906839832	-1.44858146890121	-1.62110717593725	-0.567046098194986	-1.78205381289333	-0.291077493251823	-1.6028520527596	-2.53452374162509	-0.554123441804615	-1.54403270875918	-1.4042404770892	-1.71114226798624	-1.75268634669876	-1.54550156123908	-2.16622635153753	-1.10859599088596	-0.659848752969958	-0.283818973873562	-2.18920794338181	-0.430653095561028	-0.804720476357549	-2.27485350077428	-1.64505801413485	-1.70167350210405	-1.70177482363895	-2.06409264509572
FABP4	-1.6550941333102	-1.83497174969092	-1.70385849174765	-2.189540963866	-2.37930336252875	-1.74977824109486	-1.54032528564152	0.257379890991166	-0.841196099299678	-2.29221164255717	-0.397806182907089	-1.7355062338112	-1.59938232065809	-1.29141373297819	-2.04674524409067	1.21522411752282	-1.02821656258304	-2.01511013170032	-2.32158117640585	-0.742318466305352	-2.07089837719192	-1.64302738999995	-1.06356003340364	-1.46288059627373	-1.85707714521649	-2.12239072662573	-0.432222168675652	-0.547899054710806	-2.10192883383232	-2.4507210239983	-2.91476490484693	-1.81557065920104	-2.40398742254917	-0.415903912122626	-0.903821102804378	-2.32746621571997	-1.22619544020745	-2.2175153317793	-1.3284788271517	-2.59155539142693	-2.62771834532876	-2.17667066515462	-1.56852440269328	-2.48163478729689	0.153239356886745	-0.356318137395164	-0.994941532146796	-0.556951873106599	-0.883609845388327
WNT9B	-1.48810498763208	-1.91647079418027	-0.483114892169181	-1.71368698995072	-1.11338369212345	-0.863566844778143	-2.08410578788144	-2.00080499583504	-0.884207602446751	-1.68977283344442	-2.02768314823125	-0.414576648422349	-1.05084243146831	-1.27922055602345	-1.4483637313558	-2.1918400158886	-2.23230670645513	-1.77197188792232	-0.691098970479705	-1.55853847133264	-0.350033076038752	-1.48459225787343	-1.11319787506834	-0.421735711243873	-0.0590276551870839	-0.28551230766375	-2.0399457484095	-2.01993939797617	-0.730807010275916	-1.61914926410237	-1.55971877489036	-0.432796389850451	-0.701425098681297	-2.03938155030701	-2.10336729682955	-1.66723150638572	-2.08747104971823	-2.32715785076666	-2.54344697824151	-0.224150076914026	-0.648367738538015	-2.10688169392133	-1.0326020265064	-0.715537336780607	-2.12339997994735	-1.32474385214975	-1.97575695212639	-2.01454203599976	-2.07513784487251
MRC1	-1.25451570675659	0.0560769166886982	-0.44709677050708	-0.905074445637809	-0.968938857504472	-1.4826186594822	-1.67225757372901	-1.52692182592153	-0.899462121512758	-0.952945364519581	0.622214017342169	-0.877993228970684	-1.89707357818868	-1.30567710159323	-1.63242176940267	-0.692901989707879	0.271030116719181	-0.686657969953297	-1.10258542713542	0.0471065797298181	-0.963185021566798	-0.822996621782247	-1.54730657844019	-1.48211642131533	-1.75258499265227	-1.17647660808742	0.194977214881332	0.558905068825326	-0.693303369625504	0.167541102316305	-0.0966765612653936	-1.34334616244752	-1.33635451187842	-0.504482953160223	-0.409611001100893	-1.2854154260886	-0.411262587042173	-0.0955366871671076	0.00326987635829878	-1.59630409237985	-1.5972772494012	-0.655614659646064	-0.150675690151952	-1.86066855757275	0.159254892684492	-0.242917617499866	-0.0209446702968173	-0.136717136917181	-0.386810589543005
SCN3A	-1.10915868744183	0.0732401372929414	-0.0432007384028012	-0.499090879144611	0.227988308549685	0.912263758381755	0.280928598917939	-0.493131080151201	-1.39759936992013	-0.57971700330371	-1.53992816940222	-0.0287591789356858	-0.577469463654807	-1.15463426392408	-0.936132963978728	1.32492908169132	-0.738962255337367	0.418356261243516	0.496024719849346	0.0983233991614576	0.879662606369655	-0.0271255747531334	-1.14235227675341	0.76864224075342	-0.0738874399995543	0.359550064870372	-1.00041028597414	-0.318687022018731	0.652452219530641	-0.878516368073847	-0.095147865700817	0.66080148412766	0.587698231516021	-1.53420292014166	-0.719323191263733	-0.689808394322728	0.117306950306267	-0.336915679137305	-0.473491234789493	0.814906925762091	1.03838199558319	-0.909073232814964	-0.313531830487544	1.05832883091925	-1.02286757288538	-0.626661612993921	-0.766491780101308	-1.15848540854085	-0.483503340234154
PTN	0.599167332500773	0.583716401585383	0.893528522035734	1.50841811458931	1.49221402531449	2.39052321124216	0.951893142586134	2.27643023747639	2.27449077836066	1.96011994439825	-0.00403536503709967	1.49182128333086	0.803882199224365	2.11453522570131	0.564690587823523	0.10625399989186	0.596053680180321	2.23581334774862	0.940915046622264	2.22377531540634	1.62738889856614	1.27306976595179	1.85094656245583	2.07645216572422	1.96060730397164	1.93247548356013	1.11510690644955	0.283361024052453	2.27189928538377	1.27205927800835	0.0642105908489488	1.9964669694345	1.8727048988455	0.122982307651503	1.66684300648436	0.607158004771448	0.725265556388002	0.492027780952076	1.1880235844881	1.55347807540617	1.33522371620931	2.50974946628831	1.05455054728836	1.4982447723873	1.85496114424907	1.21140849248963	1.50962734048677	0.871724449986831	-0.094867176706112
OSBPL6	-0.823135996821548	-1.09288522242194	-0.122887753368517	-0.294493864541623	0.259087935069224	0.851168584936712	-0.45766243763985	-0.667436140371734	-0.632793846867342	-1.16833556126941	-1.11641484637416	0.290165595912747	-1.0770789344761	-0.635943000173677	-1.01504233135085	-0.783459752964699	-1.14509545757754	0.474705500967881	-0.141784864534794	-1.33901943495177	0.529628535451629	-1.1563820215092	0.129330311614082	0.577411089010576	0.181164751287586	0.422863629461486	-0.499504985974049	-0.539224765891109	0.603911187857899	-0.521181802836156	-1.39362136412519	0.468942279599917	0.408262094502108	-0.394301005370133	-0.474992112200458	-1.5418149593066	-1.11843590458804	0.167074218054739	-1.15164889953925	0.304893095958511	-0.299124363232322	-0.988789032072552	0.431061829403568	0.117407312917623	-1.5422211697548	0.0838449966372706	-0.635625602475527	-0.473261571257239	0.0543765365441624
VIT	-1.64787399169421	-1.43203533860594	0.0546175656066845	-0.510642480066443	-1.56994956858952	-0.708849060161533	-1.83780366386897	-0.207305563549067	-2.2238977035738	-1.77140568414291	-0.265872625711911	-0.93165166119666	-0.114744489271906	-2.0944088847113	-1.12471844618092	-2.14717731205813	-0.311172022406377	-1.19131668451165	-0.834222311816485	-1.63141176403433	-0.133067098359146	-1.65307132728707	-1.78143687540031	-1.33883322933241	-1.03393828947109	-2.14667664907034	-0.0838955959871355	-2.11836641172003	0.118504340063265	0.196302685245797	-0.637437230026097	-0.975917982373961	-1.05766519127995	-0.864843148623358	-1.7549756130572	-2.02271377104398	-1.85516085853287	-0.20992919831736	-1.4059976872112	-0.781876903332809	-1.3377199489884	-2.16035700365964	-1.96052284923181	-1.22261614580779	-1.77073362008843	-1.94567918715044	-0.120703855268206	-0.53195899616949	-1.34589624747075
CXXC4	-0.313144662520414	-1.56892350845268	-0.00721722401631719	-1.17006642121748	-0.020094156134722	0.673016571567157	-1.10762042187052	0.146309821074928	-0.163826305976859	-1.32487840556747	-0.91534134334559	0.100666874967143	-0.792488361999773	0.0882917371748397	-0.629863791989974	-1.4970129047899	0.148007076444463	0.242306492719167	0.480190885770757	0.422399523003457	0.427580285105216	-0.153415701208722	-0.0802990703350349	0.701028975316357	0.0810512025680754	0.416405355852904	-1.1654642413904	-0.437519322770827	0.654628509250939	-1.02732725231081	-0.120205944893609	0.55924054144652	0.355682931835616	-1.24913856536078	-0.790211212482294	-1.07576941125654	0.521117521856806	-1.39893522941512	-0.484381630771331	0.707081660716936	0.7264734276832	-0.896362356657539	-0.778702643284282	0.838116769641177	-1.20414035154126	-0.789211778910599	-1.00006424526155	-0.810743919249178	-1.15369922244701
MYO16	-1.36227807165054	-0.883315391970095	-1.38644356597936	-1.12130536112567	-1.29866780627638	-0.466249903400271	-1.588905945978	-1.53201214964619	-1.10718973028263	-0.539725832934532	-2.22828221326585	-1.04614503605354	0.449363326972709	-0.817830274850956	-0.743792718002041	-2.24256998557973	-1.84555749705964	-1.52576063856355	-1.57835387266342	-1.52990393517218	-0.524381567952927	-1.15982596565182	-0.450319259730347	-1.00473010763371	-0.711806160710178	-1.64091026762662	-1.5290848458095	-2.04431543608365	-0.576119724665161	-2.12419646022953	-1.6422981089187	-1.06585120467515	-0.895356326779775	-2.1543628154495	-2.10623165875493	0.940733351611377	-2.20163020014278	-1.95174695731624	-2.21411054571261	-0.452245790113984	0.172810062668523	-1.58389397888381	-1.81620966940718	-0.311439554268597	-2.02164178279168	-1.7973263946655	-2.05447116998773	-2.18443773233772	-2.11821854805972
ABCD2	-1.93178968116003	-1.7797862316557	-1.3428527314159	-1.146684826479	-0.890873296843594	0.127655783819881	-1.66336237402329	-0.249268812464466	-0.511988377956533	-0.780330281896536	-1.19843432662134	-1.30844995609021	-2.25311102176633	-0.517927479234721	-2.08470089975669	-1.55115690387455	-1.50999385005492	0.30050631474414	-0.220958309523714	-0.129217526902122	0.255556165774501	-1.13050163413606	-0.596690981061528	-0.0935980890783675	-0.909368231061775	-0.00598297898937417	-1.86265421707787	-0.94252615655348	-0.0152342898557235	-1.11884457796806	-0.97058105778285	-0.0764448041240255	-1.16344834451265	-1.79797253838669	-0.460041562054351	-1.88924937171952	-1.28186661634533	-1.90452755906162	-1.19585582407553	-0.0104248125037741	0.0822764158264001	-1.60357819603269	-1.34966629402713	-0.0510227146754739	-0.887164969003176	-1.39122588584089	-1.47896300489138	-1.22928061357059	-1.29608856585584
CCL7	-1.87341912256129	-1.14860381498571	-0.876505654128293	-3.10496656488607	-3.47239463190544	-2.8263417903913	-2.90957477855126	-2.19836750675018	-2.12198963806489	-2.04480823100635	-1.97292155760806	-3.05119040950643	-2.12197374076146	-2.10345612378489	-2.96382763132989	-2.38405074243447	-1.48370059847462	-2.19290732285363	-2.70068216547141	-0.752627815962023	-2.41160103020584	-3.05213701440342	-2.22705714156774	-2.92546524574276	-2.65335674938387	-2.67275278172039	-2.25096463252514	-0.0329410079636707	-2.58406199778488	-2.97202208660128	-2.17592205182353	-2.45714060937136	-2.83347061231165	-2.30468892924211	-0.0862722642087217	-2.68420955653003	-1.0975678560804	-2.42864348464224	-0.531387987651113	-3.39216715788898	-3.1258099463346	-1.30449498770659	-1.52641777097803	-3.52708986671645	-0.732203203227278	-1.5713376485185	-1.52272021077778	-1.19664765659734	-2.29816728548267
NOL4	-1.26144518695418	-1.90909797853124	-1.03742643742775	-1.39945621932305	-0.653038601498976	-1.06822232580259	-1.93634701037142	-1.02278526439649	-1.30482061563959	-1.49528360059443	-2.19060072301229	-2.13681244140794	-0.903316460006109	-1.71005480203592	-2.06566951706915	-1.35667658359365	-2.55678504431166	-0.310496563469147	-1.11842882940549	-2.38658550579574	-0.578182495188075	-1.22784549374539	-0.691425631949743	-0.0997461328749947	-1.20779637288016	-0.774981676964594	-1.77612399377156	-2.12803689378296	-0.533066609284208	-1.86586982635831	-1.35315894437129	-0.357391050263051	0.144177503525127	-2.08058107222755	-1.20367566841995	-1.72815950451238	-2.39687759919326	-2.19914889559692	-0.720829947052611	-0.447446265448765	-0.341681687403721	-1.93992004261852	-0.976099829262724	-0.400720985542298	-2.44118945150497	-1.53130583124924	-1.60513896780131	-2.3239871240777	-1.97778724052161
DSCAM	-1.58581783838724	-1.73441250357365	-1.53883198340144	-1.76588826688558	-0.569655645868602	-0.336405170978721	-0.81057726706764	-1.81566282877493	-2.00987894431337	-1.79337383163811	-2.27801529673176	-1.33785272548748	-0.910118039060474	-2.14462514538436	-0.944781889555708	-2.14310932815609	-2.60432352623707	-1.27196032325526	-1.44048530715753	-2.44044040343101	-0.710472328438852	-0.812566573072521	-1.77272249935762	-0.310606901604903	-0.73484367068462	-0.418547955210726	-2.67070107304547	-2.40818432284502	-0.130791457274823	-1.77849207606968	-1.5666721736926	-0.160255589734157	-0.0175819603090153	-1.24311835836708	-2.03992844139324	-0.624426202096549	-1.96926737606854	-2.25717161166766	-2.3389968933304	0.0360451899503818	-0.805854038480446	-1.34706612865693	-1.98559324154211	-0.0627747516412198	-2.34197714013546	-2.15234169941966	-1.66481689822934	-1.92591813308366	-2.28797202524109
TNIK	-0.951855379274826	0.366851687394141	-0.272347118397508	0.285457447098394	0.927668230213403	0.998034181504796	-0.239576324248327	0.233961402578648	-0.559764365320908	0.973220335819294	-0.571488093087634	0.929803275264555	0.160840392992359	0.0305780189915979	-0.577364161776304	-0.626061398444128	-0.492896997033632	-0.0966207161208343	0.796754112195924	-0.208593256208828	1.1424049648307	-0.0431084306071008	-0.128698029799153	1.17539334436012	0.558338614321445	0.533463524137356	-0.710575518368054	-0.523707036521031	0.612404441878516	-0.414158344419353	-0.45166535157913	1.26913515880888	0.912467070133077	-1.29035638282864	-0.347917539434943	0.514996059101107	-0.693098103560699	-1.07475480901303	-0.400156899394147	0.914250952003373	1.1230576117294	-0.195516635140545	-0.255435928361145	1.09073018724465	-0.763500204767243	-0.234708927598944	-0.632745951551445	-0.851049378581511	-0.433582493031443
SDK2	-0.727737807493124	-1.06496110376268	0.866822307055809	-0.849095150493103	0.384398531037208	1.101602984562	0.32311937427741	-0.747008098727444	0.145297355455649	0.164202753553571	-0.300804832134653	1.17517853423493	-0.1291474019268	-0.738274862767221	-0.759932866371189	0.146274513639838	-0.472001860403047	0.201161200749087	0.917575421196901	0.307571686363614	0.622548521537091	0.0338334645097142	0.0995408200179196	0.890664444520959	0.712748261271982	0.793418641939283	0.244769192106681	-0.573480747971236	0.882971715391761	0.572624327578027	-0.85627538077312	1.04271739839684	0.847359019581876	-0.364272655276182	-0.895670737160756	-0.409549485315617	-1.05255588408881	-0.14443013218884	0.153112589589878	0.405414691092333	1.07205685699757	-0.295305947234712	-0.877404626565676	0.784310033063095	-1.03347963519896	0.21445482586252	-0.660361283763406	0.432822770244718	-0.516227654069745
TBX15	0.952440975301441	-0.351555913589106	-0.803477529855443	0.545136169673635	-0.690643286274118	-1.16564843230829	0.270004128965065	0.618221302634197	-0.544979147619496	0.4264377336109	-0.157078447266583	-0.75017108330008	-0.732485649978531	-0.176882536519287	-0.914240240509537	-0.0587851689850695	0.503659401450096	-1.08734158105031	-1.01384196350558	-1.18452347710042	-0.995238907901349	-0.926006775902028	-0.345263451947407	-1.11286430086196	-1.33130074877578	-1.26557240152724	0.23387424659015	0.968686745880963	-0.792245151181447	-0.188501295770477	-1.08919866315438	-1.14588702119696	-0.893318125521851	-0.680145172738563	0.575069902860719	-0.909870979414164	-0.221466044057835	0.850045697243766	0.429275634766988	-1.50529885219727	-1.0406594095114	0.13472550058533	-0.159137444082473	-1.25625039813187	-0.911409904917783	-0.376630976976252	0.778164820318323	0.488406868910743	0.564453685542601
PROCR	-0.445446385693699	-0.578939375088095	0.680312625580215	-0.213222316489975	0.456069886660964	-1.07472008556402	-0.171480240534559	0.160760813827312	0.468163896843095	-0.459892220166093	-0.640059321054656	-0.598317448174849	0.732248926875886	0.233653848147736	0.830744642223989	-1.24197021193551	-0.485458554664255	-0.465469469270752	-0.974605488655266	-1.06744531036222	-0.882287882960327	0.502779132018736	-0.469300582590941	-0.941799851089773	-0.558496178716095	-0.8443757244292	0.654026490417151	0.0136012210036138	-0.863729758902521	0.485995220319618	-0.526645662375205	-0.23642866961391	-0.782304683553434	0.831010576270681	0.00375975471340537	0.563338368899169	-0.198939157184502	0.667182534417179	0.632197639880232	-1.02534731611424	-0.809763576624169	0.321202034888502	0.93299794594413	-1.04397178285167	0.5655396388899	0.0218003007460841	0.53015827281064	-0.43283423633	0.927189176163894
CXCR6	-1.57800560927065	-1.27620109326327	-2.33277259560458	-1.54064021041361	-2.18418048904356	-2.84630326315458	-1.69575925401506	-2.80744968860407	-2.8171095101087	-0.487998413040826	-0.667996546972291	-2.35652600647497	-2.47230996131591	-2.15312362169636	-2.71409632188457	-2.66106263101361	-1.21212307949391	-1.97725427450007	-2.40432021774584	-1.17430113513482	-2.44285028738259	-1.98753624382176	-2.30203494846382	-2.71357670731952	-2.67629674026095	-2.07362065527084	-1.20878904045319	-0.322240991377528	-2.50603590284244	-0.948773145679525	-1.37162033497104	-2.50308852452547	-2.84017805777153	-1.57940038837593	-0.723191754111208	-2.18258970978652	-1.29939477374635	-1.75537818212922	-0.881433373342366	-2.53745787608412	-1.9775893852376	-0.915525781422619	-2.5685956627229	-3.08817993007879	-1.19195818810092	-1.90322159731726	-1.36914706825299	-1.22386636187904	-2.17957753598881
SLC17A8	-1.38883648150373	0.171190854962828	-1.99073662435873	-2.48641893802691	-1.03021514379124	-0.157623516140434	-2.58812496997173	-1.59830423788236	0.28483076272011	-1.55521708165893	-1.98479928035511	0.13321422388852	-1.39224718998347	-2.38983670488971	-1.50929150763112	-2.2245589712689	-2.02133574323748	-0.329328878346549	0.247759832220624	-2.05742866969152	-0.293532904046585	-0.908619730178778	-2.06181919102259	-0.907365370009464	-1.34423916830295	-1.3791798921093	-2.46894268344826	-2.17675607034484	0.253608192056965	-2.61863100699782	-0.197769411051522	-0.241226117706652	-0.460078853348846	-2.14853238091769	-1.4749925165184	-1.17118653262401	-1.90815993844339	-0.972183255881353	-2.45014711384119	-0.950294508432215	-0.157658559115356	-2.21489652032645	-1.47547834256939	-0.696951330928493	-1.74803217727467	-1.2722366760968	-1.76609006682392	-1.82684830089252	-1.30396428901768
KCNN4	0.424939820176638	-0.223764909956862	-0.375291675072129	-0.327751244538123	-1.17279421515499	-0.828551360834542	-0.605300894058427	-0.758532394254813	-0.460284625402281	-0.211341637537452	-0.340317294178998	-1.0141453917595	-0.548309004795731	-0.245294586093884	-0.366177698280735	-1.3602696623529	-0.213559887281345	-0.0685503110440756	-1.16495558529692	-0.365154886448733	-1.21361154342632	-1.1563844193842	-0.567966620970549	-1.52458493064996	-1.21523783766832	-1.32481013027604	0.333206465891284	0.0928970532482016	-1.45866289515762	0.143352499649574	-0.720895467430224	-1.28095782931812	-0.687222666058011	0.00593947641073933	0.509103013035929	-0.321138558405054	-0.782001663321348	-0.928947703374156	0.996765489713548	-1.65146725125968	-1.4103996843725	0.369440521505848	0.111340625604504	-1.72278624462704	0.18447048326114	0.219647360524561	0.182088864065346	-0.835137933390582	0.359786649317884
ELAVL4	-1.59551149453381	-1.51189749555163	-0.405695595800551	-1.41114172462713	0.0481839175682217	0.139652623970842	-0.761754578408754	-1.10974101623976	-1.35769165450358	-1.87073732014008	-1.19600079230061	-0.556235340823165	-1.44659754174199	-1.21150909518847	-1.39432738350941	-0.961118317098703	-1.99096666471999	0.224058842944558	0.343823918199128	-0.463416539683512	-0.49609605258678	-1.86197832051074	-1.35745248931135	-0.717652774933822	-0.722628927912137	0.272832753179951	-2.11885515134799	-1.672964560034	0.158679683608505	-1.49248645985505	-1.70550701761231	0.382472075934974	0.656423733702506	-1.96190348415751	-1.34670591437054	-1.41620413156995	-2.07029497546954	-1.86142415155755	-1.77350718644795	0.383981339047595	0.128182435651235	-1.4467891374986	-1.48071943467972	0.442864248462981	-2.00927992512047	-1.48011211959485	-1.2452910248933	-1.88932069156366	-1.46411235246819
EN1	0.373111515001734	-0.929684959657396	-0.376429032096599	-1.27338636499114	-0.877251318838082	-0.33925072146779	-0.103620941129379	-0.791293741152374	-1.34211833162259	-0.993584962255741	-0.0720740564444866	0.133993725239396	-1.66920653464809	-0.210573454795948	-1.81763970818642	0.519551235413102	-1.67606583082146	-1.88071088243678	0.719740602761028	-1.73638421011956	0.178958470366238	-1.9325946729936	-0.176803255721186	-0.276840939857667	0.396679686952104	-0.00783964055511399	-0.747328604249439	-1.32330577399631	0.538424914849616	-0.0264987268282133	-1.26296916259604	-0.11289444619945	-0.29453745103013	-1.09808693750988	-1.10032452121017	-1.40768693039858	-1.52683105702262	-0.0474984630617614	-1.22908362564817	-0.597772105253605	-0.0419886386158526	-0.239609358964595	-0.748714493674051	-0.180016142608667	-0.560508972019822	-1.65167918095539	-1.44374790578682	-1.01701175559617	-1.20897962151454
SLPI	-1.56913498646184	-1.92363963907741	-1.84739849252186	-0.771009485455387	-2.36627647086012	-2.33413205738727	-0.742980739697313	-1.07846287212705	-0.874486959924616	-1.12278312043136	0.28148435004184	-1.22360523390259	-1.56860136474551	-1.46029695184748	-1.602540289044	-2.28303798881025	-0.433136045107569	-1.92421124861044	-2.46105877009079	-1.95783805004127	-2.33885557359325	-1.25302559241522	-2.18166035947963	-2.14165567556081	-1.50279429140657	-2.5941305812007	-0.352127628990366	-1.78392376585958	-2.72450724507358	-0.754511403071681	-2.06270791849957	-2.01764414186777	-2.5485544637437	1.04714173890584	-1.9120040663398	-2.35511784624661	-2.37879576782053	0.177427870104719	-1.77906900096568	-2.39934732216799	-2.66371346157496	-1.29995374494736	-1.34977268800639	-2.80953614228814	-1.63215265271767	-1.40793008044037	-1.34696914721951	-1.03921729912577	-0.89400538916835
ASTN1	-1.79895227147989	0.273205729603642	-1.39860559141266	-1.15864405102423	-0.0393666764663385	-0.0536035934297691	-0.473536756809944	-1.54063419218159	-1.24630004097704	-0.236744067031028	-1.71145834941513	-0.972874238960459	0.0634862116949324	-1.53869570038226	-0.513400810744729	-1.03860680714956	-2.20389758971208	-0.954180752699647	-1.28313805078767	-2.06206378644933	-0.652848310260894	-1.27395570518108	-1.21950558199082	-0.426849904103612	-0.477033964040505	-0.611603622456543	-1.37483336424923	-2.17155436026626	0.143738761089813	-1.3089478283074	-1.85305753579788	-0.0367453373247344	0.329981222945198	-0.836505874696407	-1.30783898120518	-0.189995278585583	-1.74908977271187	-2.07973536507232	-1.44379998971931	0.345659854240365	0.122082003580181	-1.00042866852183	-1.32756228141471	0.383779177615045	-1.90763788174244	-1.23724575932927	-1.50494453029665	-1.66466688207544	-1.86548120826261
USP9Y	-2.46706203801801	-0.768711245078374	-1.08114282427296	-2.81059860842272	-0.341184123454995	-0.460216321619711	-1.07693033392339	-2.64136994189376	-1.18754414393314	-0.829436884196058	-2.7713287676646	-0.86842797671089	-0.923075092975896	-0.89529578645721	-1.04031278873223	-2.56605537847045	-0.710140859213613	-0.675938664469796	-0.576633163868912	-0.647340259345982	-0.483691099258892	-0.55195310526337	-1.40193448588925	-0.410266691574523	-2.64314176287843	-2.63565515067023	-1.11538278198416	-2.60339143378024	-0.652726957028615	-0.784941113777098	-2.83557105392765	-0.304578450326842	-0.54828183587627	-0.949998341481888	-2.79762978104657	-1.08926015653974	-2.61334178543988	-0.66146431231183	-2.78187545459991	-2.32562499521287	-1.98201335135785	-1.37416417897617	-1.37196281845543	-1.95855365766367	-0.857783705728134	-1.21627820198689	-1.38182112429499	-1.09876239884934	-0.793463693755639
PAX6	-0.689954266747279	-0.828004924101051	0.215776978719329	0.651554649871491	-0.423034345081904	-1.26317156692256	0.35429148468616	-0.760770497263649	-0.816781189682374	-1.03864362539101	-0.887032974663917	-0.804777949202163	-0.353169404341535	-0.566580103275075	-0.387660265725273	-0.467748835442953	-2.02083146027823	-0.0541826558316627	-0.56554710307489	-1.01107216586522	-1.81200420165131	0.288927612407426	0.00448973364805583	-1.32171634844616	-1.83042486826433	-1.80730667664731	-0.0874606671145953	-1.13356897086819	-1.87050540398725	0.377788738328155	-0.12288529006765	-1.69185487035434	-1.77563372603593	-1.5654747790209	-0.674897334112919	-0.522051084301433	-1.69961999946106	-2.03523194508822	-1.21906207470479	-0.0412542631766251	-0.52113416168283	-0.523516535760601	0.0859599070987243	0.548141063023237	-1.29740909769833	-0.818302697846032	-1.27666606878336	-1.7970552866027	-1.56589361636278
ICAM5	-0.0148083106317042	0.0104266671278522	-0.776273879912482	0.225644862104379	-1.31170021191725	-1.4421702998799	0.00368461158682787	-1.09731129907231	-0.56672508280652	-1.15078275838554	0.422654227888469	-1.20220134247001	-0.717050202158771	-0.496586922600078	-1.2015985552211	0.766398253208451	0.492273732076512	-0.507196833774879	-1.34117904070771	-0.999560047589552	-1.64680344522549	-0.882399850208429	-0.906567178125716	-1.60355691908843	-1.45354072257912	-1.66545044506399	0.360641483773299	0.124631973199325	-1.72540604691389	0.130516916668071	0.30507167294807	-1.3255707972261	-0.637912671553362	-0.336756820389592	-0.0089492169979033	-1.54560877833661	0.100179379662662	-0.666242289480207	-0.622781926240149	-0.229569084728127	-0.652599161521023	-0.935401099363329	-0.0648897902998734	0.00897361800666574	-1.23545873156004	-0.122888975342593	-0.217385319613096	0.349336322291001	-0.88934441506746
MCTP2	-1.51710129184703	-0.736553806268073	-0.963730763621793	0.523412502367241	-1.03597945802558	-2.28881476596258	0.722126027810958	-2.05401124995554	-1.86322711231217	-1.13549262953909	-0.75327829544184	-1.64868053007704	-0.598776380381148	-1.53601037124896	-1.53346872407182	0.702684278330044	-1.13641116514541	-1.42188796034568	-2.05328594233628	-1.32110541328475	-2.03461042599933	-1.13487327255758	-1.41924170704891	-2.04703258738256	-2.03748205879143	-2.0229378401511	0.286242288988723	-0.661315176099417	-2.08818341175112	0.318864898574026	-1.00201838430883	-2.34883586250349	-1.90056522212339	-1.01700531310249	-0.704251009727977	-1.37853109608301	0.0716792810514901	0.787971150955154	0.390648850603251	-0.116517650549636	-1.81097125975619	-0.942182725380609	0.130616467723334	-2.13528230092197	0.212268311790882	-1.52068233394669	-1.15334255000946	-1.1830262791139	-0.121759882964935
CLVS2	-2.31630657867134	-1.90215905226	-1.5849177084596	-2.12676048454434	-1.08102274618114	-0.710942983137896	-2.35135297483653	-1.19660641891788	-1.59170588052533	-0.879142134204783	-2.86329376378705	-1.37981232410125	-2.89368446772555	-1.12976404315626	-2.47309878569936	-2.26840851525437	-2.70087248939035	0.0649669552786605	-1.16235201027479	-1.0465143398903	-0.776563416916975	-2.75869152928551	-0.883707682007786	-1.19003552765812	-1.50029614982662	-0.61230501929842	-2.18201872735306	-1.64972168501234	-0.201905433489523	-2.59796505788345	-2.18731133034353	-0.504643872919693	-0.372997751047714	-2.39337051160615	-2.51597701133298	-2.57593374124951	-2.20359570420897	-2.5135869799207	-1.22740464791628	0.0208402627327078	-1.10135614580479	-1.03938611751032	-1.56380861408961	-0.185140328730514	-2.21088808864195	-2.5750149352657	-1.97082278289985	-2.18304354418947	-2.15558175425691
SCG3	-1.46387408329261	-0.830044979949136	-0.875045172379945	-0.813744260722509	0.123628266171027	-0.239942049491349	-0.715541147439341	-1.02501186507033	-0.942970818709324	-1.44168604965411	-1.68686947989508	-0.173369675609691	-1.38932249896508	-1.71284493000273	-0.970268507031134	-1.11177795323958	-1.79979570404438	-0.777777525353685	-0.301993595798841	-0.281301401481801	-0.460468126493747	-1.93997358940355	-1.2005449460654	0.282324280227557	-0.556988105662755	0.247905219985876	-1.28165270593308	-1.85453392754693	-0.142204634913363	-0.399111546305666	-1.85245347044616	0.143353134652157	0.588941696618054	-1.72070854895587	-1.19464650211138	-0.990351928536183	-1.31706756653023	-1.8784792617457	-1.52634499303062	0.495250305378931	-0.0877480383899828	-0.456957680363566	-0.983335065763384	0.282513444302534	-1.88852202081462	-1.87812493935978	-1.32540508885443	-1.83370870529547	-1.84797670332848
EMP1	0.518749321148681	1.80328680924951	1.77041201282456	2.03169428337925	1.12728885879901	0.564270508078208	0.971219994281056	1.83955390582689	1.18891311529408	1.79761914408347	0.707340100309138	0.844948007822434	1.93487543181828	1.72366861196234	1.77753540830204	0.127487150343213	1.64429563071586	1.32588140378802	0.55531587590214	1.44724845157579	0.618859811275627	2.12214082295182	0.813749676658137	0.426919245210441	0.529307096229429	0.190151568239421	1.94416379355374	1.31118532960644	0.315876709628515	1.69190741273199	1.10711878516412	0.874828082280268	0.125648179978035	0.755940058863017	1.11187537902332	1.48413883100321	2.40142371972923	1.90012357429032	0.990207917515677	0.189853401407212	0.323350623676866	1.68666443545483	1.64909505135204	0.503918619942208	2.0283122970382	1.88466234130003	1.81777531251502	0.607031965711317	1.85789440134545
GABRA2	0.100010427493802	-0.329502305956665	-1.0927179146646	-1.03859884214606	-0.67599149903634	-0.159274749938539	-1.40901022220139	0.123261699503214	-1.74999711276349	-1.35260704272163	-1.40980395801257	-1.15668383120395	-0.329718646964686	-1.51242661820636	-1.74116904029887	-1.40030829165408	-0.592766666907807	0.673546356414378	-0.00685948082592824	-1.06230876745737	0.284529042339067	-0.833437374228547	-1.74001447931651	-1.03244931336556	-0.428082925928839	-0.255987339907963	-1.70899506504194	-1.15689240213036	0.0132407083926706	-1.35158301454225	-1.83036268693688	-0.292575456080582	0.264120016941363	-1.13498310074179	-0.0372315622765632	-1.19969899888818	-1.59150466427884	-1.85574997048735	-0.85022269275261	0.238793563231266	-0.523074961651358	-0.915655154063236	-0.0853220590043705	-0.03182221233426	-1.63184825695974	-1.41573462796528	-1.23070393255087	-0.682207296594941	-1.57703430653457
HTR2C	-2.27000925943275	1.5959377096982	-1.14523219294177	-2.68158326025504	-0.497014166732074	-1.95387194752547	-2.01456276739717	-2.5860116107958	-2.59355304675572	-1.98892940833717	1.14879825766933	-2.6733408093646	0.670169224517104	-2.56602216592733	0.826027776377264	-1.99515766431049	-1.6806297304147	-2.51806159098009	-1.53230216041127	-2.46411930804168	-1.9980521513735	2.94170794231132	-2.02767149913853	-1.52789267638799	-1.74477566968076	-1.96744649364132	-2.69048522255224	-1.84516181045837	-2.22113454100901	-1.89047272440092	1.23207674945637	-2.27374095381131	-2.59947401073415	-2.12010630079603	-2.64578612422325	0.942715753235931	-1.76775008955376	-1.6884238489978	-2.65901989081321	0.0639805034601757	-1.4146731393868	-2.50510045617793	-1.29243655900286	-0.261854369278097	-0.0992885864483497	-1.32900200819197	-2.51738305382432	-2.05775573746122	-2.60154159707109
CCDC177	-1.63413602777001	-1.08326013733213	-1.04534282803042	-2.1260112941097	-0.571886792283823	-0.591947847262523	-1.38057849849049	-1.87176264983878	-2.02520474974811	-1.95301451168404	-1.91416346270835	-0.872412733622028	-0.433063349570097	-1.82177297297701	-0.569192692439405	-1.7001895183789	-1.92113334557704	-0.465589882527669	-0.679058000937233	-0.517201258803109	-0.0879699932371933	-0.702046622819773	-1.97334412805339	-0.38743991686077	-0.194694205426549	-0.273127191193301	-1.24836926098399	-1.92469760088055	-0.18511460124428	-1.53050117886178	-0.942295029227486	-0.417416682687891	-0.184017180733362	-1.90659675455942	-2.36324759548868	-0.298021576039165	-1.16115071586684	-1.78318820011702	-2.04183102772349	-0.299732173105045	-0.720280731315359	-1.24253598626979	-1.36845677894885	-0.0487179924979226	-1.22014809938029	-1.65132831827555	-1.474746333027	-0.973245082687121	-1.40015586754981
GPR37L1	-1.2565413520193	-1.06026322058387	-2.15556116254026	-0.660426308136819	-0.708430516683999	-2.02197467444056	0.0207785603637007	-0.310368144720358	-0.492795934556796	-0.611182776998224	-2.23433785267667	-1.30697421288208	-1.23326720747042	-0.956147942899357	-0.677772463561096	-1.8748848246161	-2.1434118992271	-0.423153795690478	-1.79013006283167	0.397246446568287	-0.809471430927548	-1.67123875334736	0.187164121822669	-0.0916854019613882	-0.644395528933403	-0.905305846555822	-0.898607065144242	-2.05378835001467	-1.70691365156274	-0.978813539469272	-1.85490348831472	-0.27387687967597	-0.614853906251033	-1.76883015820953	-0.998697762651027	-1.98783900430649	-2.06084729719885	-1.70653824703049	-1.81467593667543	0.656320350873602	-0.264066345046719	-0.433843483404144	-0.913977311212756	-0.707124934738398	-2.10874421423835	-1.92858532606672	-0.978416176104073	-2.13789109902457	-1.80075949396382
ANXA1	0.208805838010669	0.73198227251144	1.23452940952334	1.2992564020484	0.863662594381964	0.201091017528572	0.532626829775312	2.10996215512222	2.10384879967986	0.757170548924146	0.588002401953115	0.471637236730227	0.876400441561752	1.80648698392252	0.405047131074983	2.3061808384903	0.9302438110083	1.59682991647741	1.18690548951445	1.86701793798897	0.276701470139332	1.92586955849478	1.7715709512411	0.43040486224554	-0.191467501794132	0.348473907848483	1.32891523588475	1.88977096909526	0.387748099510279	0.730697325851279	0.470207433729273	0.916429615148819	-0.0321932088384176	0.560276741901311	1.43810401503422	1.09108339543205	0.547988237679817	0.422314633129016	1.61769750500069	-0.173929702574289	0.0450302368979982	1.62811175814965	2.04566557831928	-0.0225718223419018	1.54906435563221	1.78250846022883	1.58808385824197	0.434120856654977	0.992235959914608
NEFL	-0.360142618032473	-1.12449744335616	0.237722174259585	0.406202212362947	-0.130164243404182	-0.288973409856584	0.481529139170901	0.478919923712406	0.63591507036987	-1.45347208656703	0.895513929681503	-0.487925541246351	0.328175601051548	-0.838516621339076	0.2201869173375	-0.40784515170127	0.269488908389108	0.756330469394425	-0.912121110099904	0.537944544323708	-0.565662505014092	-0.673980978850614	-1.10910654948229	-0.315995850097234	-0.647134553003322	-0.459136925059784	-0.478763798212664	-0.874375626225164	0.582683542297614	-0.486512259175522	-0.443675136890948	-0.825812678171966	0.750062266932902	-1.15288521300311	1.06938215337906	-1.12604016109365	1.54270027675543	1.52255896414957	0.845183006019784	0.681697324851575	-0.624902429002675	0.202673569803222	1.29275188821344	-0.212834939840474	-0.994855954156396	-0.273942684915389	0.401483419565803	-1.50265846762181	-0.598612989147343
LEMD1	-1.79141628072545	-1.80867018305835	-1.29088348355558	-1.66554135741686	-0.85022773462385	-1.71738055111455	-2.60918113704196	-0.51548644833344	-0.493318843597053	-0.947627960495509	-2.31216111245751	-2.04648720326604	-1.20617407036127	-0.36829369861838	-0.480297642570456	-2.24829588145367	-2.37904221830782	-2.47312455695629	-1.93507884292801	-1.70752500853902	-0.472658335432171	-1.10659911269223	-0.373622622828196	-1.50872551031651	-0.307439070768743	-0.491470367099791	-0.798980404223232	-2.03656114539278	-1.22993568384187	-0.733428807116665	-1.34834746943512	-0.923333579959646	-0.426963462543368	-0.275984648309531	-1.48472475315767	-0.363340461645428	-2.28038793296401	-2.26890208838353	-1.13803490031216	-1.23883233279896	-0.240160073587661	-1.83386114547486	-1.79104917779646	-0.692126366583525	-1.72253690658226	-1.27013494495557	-1.95817293380912	-0.906618174595684	-1.66293597896304
GABBR2	-0.900119099941237	0.16067235735616	-0.00329595658177881	0.108583752839591	0.153560255007231	-0.139783804083402	-1.24065671355557	0.297339967669078	0.947022166181928	0.907168418119779	-1.34227593959828	-0.556493388010418	0.571995924808468	1.04794027122705	0.228751963760323	-0.471063631978587	-0.818850466560376	-0.134925504364475	-0.316925024558767	-0.154794373055648	0.751831256745769	-0.0287655970912628	1.29936233553295	0.461972492857463	1.10796393477632	0.858217602273535	-1.09896198297488	-1.39904416243885	0.403899651546062	-1.0095582498055	0.162579745527636	1.01208872324995	0.644119789338317	-1.18819536638378	-0.396420073711755	0.023611135543575	-1.26127960269303	-1.2024435993778	-0.402223719496366	1.79631336864421	1.08592324444146	-0.30196155598569	-0.630369498986282	1.1740506338694	-0.498857202360855	-0.370438141132047	-0.622781919484499	-0.47029884698881	-0.937044079612092
PROX1	-1.90074585465635	-0.998628998022842	-1.280530002889	-0.522152905977002	-0.758320275239669	-0.983945189576591	-0.568462913301506	-1.02718800525407	-1.82555475828011	-1.36642508938341	-1.67659101390025	-0.922179310618499	-0.154252802470627	-1.69247341786419	-1.73612562931388	0.85986475312074	-0.455118373420332	-0.379597961063337	-0.401464587581612	-1.67639357333	-0.309786712482355	-0.72842849172852	-1.86961831463954	-0.360213669873273	-0.670502353611149	-0.298129282201007	-1.91749480212911	-1.87707861856312	-0.809331955037127	-1.8959310624629	-1.09620606473909	-0.153780621328292	-0.569799602503405	-1.96156347406221	-1.3879300914872	-1.73038453144214	-1.57578341080598	-1.94868290225128	-1.36141846254205	0.0944834657329061	-0.026462064663159	-1.63462078465786	-1.37392410766481	-0.119842234763026	-1.80593431804827	-1.43302190572935	-1.46892266023219	-1.89816290920195	-1.27103239388202
TLR8	-2.08992244890937	-0.694382541150215	-1.44247870575473	-0.845415572129747	-0.651563266699287	-2.25085819926601	-0.98189255511251	-1.08463680431533	-1.48932847063733	-0.352802254176589	-0.445122662766884	-2.35455180298805	-2.01922388126699	-1.32254490001378	-1.81467002743241	-1.81082233923095	-0.602821414129832	-2.00888052989326	-1.90373627967327	-0.416270233239475	-1.628883788049	-1.47460900601698	-1.86213163264511	-1.53250397655135	-2.02817242904198	-1.86933817025028	-0.677762179912004	0.096312862934012	-1.98067268923574	-0.613205747295167	-0.704898688918848	-1.85598252007739	-2.07631885249495	-1.93784206947388	-0.685474301711606	-2.10862018410639	-0.951105102431309	-1.51987050269562	-0.590212514185012	-2.71548474470788	-1.88843204257235	-0.998565656418959	-0.932788479297958	-2.13694370652084	-0.59833759039814	-0.980682656412181	-0.626931950481626	-0.745145116742931	-0.980716155302208
MAB21L1	-1.70077482020525	-1.64523224163823	-0.656559310290798	-1.75915581947354	-1.51061899030345	0.00499802554240047	-2.41466596187435	-2.19785853799816	-1.31501809395003	-2.19129692179987	-1.7398544264597	-0.919418877666989	-2.62571012592151	-2.17647659014046	-2.53204741510619	-1.1921479037319	-2.08965972697357	-0.635030912126532	-1.22077576073694	-2.3992574452512	0.191701368429305	-1.95376196475681	-1.37542074198143	0.0230458812852166	-0.216966054045525	-0.719836734561338	-1.19416337724557	-2.04496460528384	0.431218720896971	-2.40905628473021	-2.73784875049946	-0.0830577230335814	0.147270470322279	-2.07350205474474	-1.68808806498787	-2.25591168557993	-2.0873180548271	-2.20681210932989	-1.54104337799941	-1.07541694869485	-1.10727172528518	0.381546303956754	-1.31738428396985	-1.20033440426428	-2.569600321928	-1.1738277637232	-1.05910198524555	-2.57957607409906	-2.77192283161036
MSLN	0.393652372117195	0.25843129954925	0.533994321010894	-0.573659451431127	0.0825153676057464	-0.663689211479287	0.230309491519535	-0.874105821888839	-0.378197937819355	0.907381328392106	-1.10854972846422	-0.989011667887378	-0.695305097612532	-0.11352093045987	-0.750594644092209	-1.01572470785952	-0.681390205718541	-0.209473224721845	0.8554054649435	-0.890267721172802	-1.40389030533504	-1.45626000205646	1.18103347576289	-0.965227667536193	-0.762573606494859	-0.479771779560908	0.383800884734226	-0.557108407402888	-1.60057833217246	-1.26742882253379	-1.06192828748697	-0.389798776433755	-0.755400564292814	-0.353262725285835	-1.10378482997971	-1.15364700410936	-1.40804520666668	-0.738929514680945	-1.47248411103994	-1.76651649383666	-1.56662865349565	0.802697663572021	-1.0890347238793	-1.37503027802757	0.619975729577856	-0.174908040390492	0.453729336680834	-0.463740333202641	0.523061350832762
NECAB1	-0.438674663807538	-0.1519891179851	-1.63473300495646	-1.25185055211013	-1.20673021931262	-0.778985366136201	-0.358288906795069	-1.35456169023815	-2.42288012111258	-2.16821000867574	-2.69679860582759	-1.83152961715981	-0.738090953865621	-1.62647716323033	-0.268678690606988	-2.36526142140414	-2.78367911739706	-2.5019366024735	-2.14234006535783	-2.34462313413761	-2.02840502003525	-0.256298704242889	-2.21623308143619	-0.9916672896794	-2.08137953953394	-2.44967760902887	-2.50330246637639	-2.33105888214086	-0.624458687783298	-1.97631783110356	-1.60289142889277	-1.79798127532819	-0.886943114432028	-1.62142487832986	-1.87632566886776	-1.28842775734134	-2.4938098537509	-2.42595377921642	-2.13896899189851	-0.05835421871272	-0.480184789067381	-1.55238051882722	-1.65191668415746	-0.891919711913831	-2.52128236242225	-1.40460283431304	-1.64239360050856	-2.53482467067851	-2.25484828762095
CRYAB	0.773879996923178	0.745277428860577	0.424197172079878	1.86711980645281	-0.217508695034862	-0.390046556335355	1.88817856901277	0.056111053747062	0.30193723013339	1.50361841479207	-0.288331600738107	-0.321114436742842	0.980956013818255	0.23273647825463	1.69705592854283	-0.73817013508423	0.69454444439788	-0.00800840249995721	-0.789973702400367	-0.144753037175768	0.242472233759466	0.934795627842548	0.106515087062231	1.11343358580685	0.335671165649182	-0.731408105583632	1.3656263964429	-0.215593827558416	-0.730703452249581	1.00403684389465	0.177342407316737	-0.264894108488022	-0.777666306900012	0.416113707077868	0.899163089778248	0.281381139799283	0.295414759216128	-0.481306670173067	0.822071305149013	0.440444051403438	-0.647104827596482	2.01014177998672	0.522264177540343	-0.614661631494315	1.06607723068165	-0.239400909658002	0.0189514733984013	0.483974141528735	1.21789609779705
IGFBP6	1.08225377859416	0.235859216942643	0.107130921613574	0.490708744040654	0.452506635352126	-0.689059979033567	-0.878170770481317	0.37919872368908	-0.158700524232548	-0.358756415219225	-0.0168406971505992	-0.137456385010222	-0.539661991684376	0.197320992928343	-0.692675725316083	-0.634636217520951	0.539158094473297	0.211096688750089	-0.983239657455111	0.701818591448021	-0.79457852953345	0.311414884324247	-0.000525550979966344	-1.04003922777997	-0.752711273913148	-1.11822866082734	1.37371500340764	0.41073300980461	-0.854661872075957	0.0298194463068792	-0.760568856980311	-1.10405481171586	-0.95760045004787	1.06014124904692	-0.322168472502942	-0.761072710296684	-0.170921766354078	1.09241690299616	-0.0382301673493252	-1.20550012336116	-0.692483770063057	0.777258688904045	1.09148560694488	-1.08902751260737	0.219093323479653	0.640649156337591	-0.0150985199687503	-0.407674210932331	0.751958367427192
LRRIQ1	-1.53063715365623	-2.03454636591574	-1.43423136482376	-1.12106657121865	-0.61861853890045	-0.994368150949644	-1.1746605002948	-1.48328099282956	-2.2177921620851	-2.60619106276033	-2.00455146945554	-1.19682428560418	-0.832004547128263	-1.60208422034655	-0.923183218049606	-0.361913441448178	-1.91736066125952	-1.35529815913854	-0.591469738770116	-1.86038675587308	-0.519930150302475	-0.112482636824246	-1.36631964325531	-0.350304730079473	-0.731429455314636	-0.260246147448863	-1.87405793401009	-2.56617159453571	-0.800595225910978	-1.87099043458459	-0.203281988592882	-0.188760896585796	-0.703871399907958	-1.89993143792158	-2.18038824443252	-0.52400619717215	-2.31416927129347	-2.30929338432724	-1.94363413895952	-1.15690673119214	-1.51483566247831	-1.78995092487833	-1.16114349228526	-1.47613571003364	-2.05035989216104	-2.02073837133791	-1.46679170877116	0.107852784574623	-0.0118403969417615
MCHR1	-0.0228099717078034	-2.18229709521275	-0.851459494045424	-1.61397508356376	-2.2040737108141	-2.28795289591089	-2.11706451519332	-1.16666626703128	-0.78285310977105	-1.02808819438368	-1.82221351820135	-1.83186943017131	-2.65926228174828	-0.639580524965576	-2.53138193493809	-2.31014906117996	-0.974339945220452	-1.0096600791801	-1.43300282574762	-2.07422495814734	-2.02426231622442	-2.72793580770392	-0.595794142661844	-2.0918318801819	-2.5485952091416	-2.27604747776323	-0.984306163681826	-1.48365502058633	-2.1137071880766	-1.3076585325232	-2.46734820422486	-2.08989148558567	-1.69682987807653	-0.930192369287528	-0.709782241030393	-2.58921562440715	-1.23549324712327	-2.21036647072283	-1.06495487404815	-1.18233794589853	-1.4640273456817	-2.30152120927547	-0.758949702593565	-0.978651426901054	-2.57649198895455	-2.01881731402504	-0.998676559462873	-2.75840076406453	-1.93695772696895
EYA4	-0.182022974586636	-0.838124937409797	-0.373687775134015	-0.261443759150179	0.0715455611300029	0.579518217783826	-1.33304557298478	-1.38717122990221	-1.60199614627015	-1.64567058700786	-1.76454132567108	0.428310393310525	-0.280150623080811	-1.23927469226766	0.0166604642610272	-0.00879447741986628	0.341049863661585	0.0862859920424783	0.4512827310785	-1.23715753279151	0.0288249742854695	0.432114646117702	-0.230913195080435	0.226751058058257	-0.295242435615584	-0.552062932247194	-1.08283697472409	-0.715093328958381	0.231528025313075	-0.084661921540963	-0.0969882653917396	0.196287764907154	-0.389828090801659	-0.896076851578249	-1.24766663458573	-0.482077755177219	-1.35328477482624	-1.61099428790319	-1.1728131576571	-0.428274890666212	0.461739916853332	-1.41473556286781	-1.19916461197305	0.165771050348049	-0.635005436922264	-1.02109844310072	0.540322324307902	-1.15368017439128	0.0658292984886402
DXO	-0.584933629864264	-2.38849391694388	-2.56866700266633	-1.32231486683687	-1.53587286827277	-1.36076139841919	-2.44620467885051	-2.34071776622214	-0.925701643182748	-0.688906892864472	-0.857383219045204	-0.742755172285227	-0.432732811918496	-2.32199958827099	-1.85532072256685	-0.69989968104428	-2.40783846496913	-2.36503406678913	-2.2727405288171	-0.562695495777852	-1.67545088231402	-2.37299196016554	-1.88270072462924	-0.702686638213102	-1.66069118978219	-0.950603354476909	-2.23959890317221	-2.0576484987584	-0.800538464689731	-2.48784716899024	-2.38636221864846	-2.46746349201284	-1.17463439547071	-0.875409664309684	-1.5087072092496	-0.453101120844334	-2.25661601573864	-0.614174146637339	-2.44187982859271	-1.80307819989373	-1.5016255943508	-1.78197218305037	-1.53734243754067	-1.69844401906508	-1.4393553774413	-1.45710869587231	-1.38612259788262	-1.57058226860472	-1.82683721170234
F13A1	-0.352715015459597	0.797631635498312	-0.643047619909548	0.306695328208279	-0.0203353744364809	-1.4452009821346	-1.34730958376526	-0.449954367553881	-0.863077482165516	0.579556832911491	0.77612453497079	-0.491542751220488	-0.829060415597511	-0.464972650051447	-0.761896342194966	-0.21147650228563	0.977458099685213	-1.16663623062589	-0.839700093002986	0.563481057871643	-1.31301536596623	0.178409671641457	-0.447045582805804	-0.96374946554727	-1.43793362414879	-1.29399528846697	0.909960508950695	0.524936539208688	-1.27854676584422	0.91379048986614	-0.0620726579810192	-0.86468662473953	-1.25375246570379	-0.000290397517297369	0.168898301035548	-0.263407837959318	-0.215734151103867	-0.0266189106999637	0.843332143824654	-0.946823723073132	-1.13065207919421	-0.503641366533921	0.249352757974326	-1.64235975638797	0.930413695823098	0.150812469250174	0.814202446576836	-0.0228525210248374	0.108667012519698
EBF3	-1.72723463413466	-1.03420193741574	-1.00132966621863	0.837416172300027	-0.880885020146584	0.401292313053444	-1.69432784308741	-1.77538058637602	-1.86117969283231	-1.41728858886085	-0.697616260764395	-0.612525445189197	-1.03540982655703	-1.92183055477416	-1.92072942396667	-0.857992960884305	-0.263269901799128	-1.08871499819159	-0.253119211924798	-1.73985437910742	-0.459786853034434	-1.55779601266609	-1.68046954736331	-0.374139833731157	-0.0665791891921557	-0.0453057213025279	-0.273616364002574	0.380464245291402	0.985568679301553	-0.966552835289749	-1.4344998814952	-0.158276778215689	0.250508823509901	-1.46364242567604	-1.59654360494263	-1.53366140763845	0.131899633671154	0.56755450353851	-1.12630673325915	0.011718066240279	-0.585467582991529	-1.61877152130665	-0.102075744015252	-0.896933692257132	-0.825256399808329	-1.06169823141232	-0.986518696664284	-0.439835535302489	-0.816659124756729
TMEM229A	-1.89145161236953	-2.07371593307944	-2.15755436739431	-1.17548565624972	-1.51704241897458	-1.00573740141247	-0.770068553382236	-2.31085588159714	-1.05540224138709	-2.29456885628893	-2.08744146794982	-2.00803410073688	-1.55523721766706	-2.21241215301969	-1.80755379269123	-1.73979746269703	-2.76535800159077	-2.05454948966248	-2.05166714443506	-2.57657167244938	0.906397927890107	-1.92719834535402	-2.14565552048291	-1.73288898526166	-0.264857927951817	-2.01317608592806	-2.17278651067523	-2.6937350757811	-0.820993048825325	-1.78699563706394	-2.60169161995689	-0.932584768624131	-0.6413447820053	-0.435721170427327	-2.31029410230765	-2.39256852599903	-2.28558639720159	-2.01084401276413	-2.54701734636221	-0.354907540023478	-0.454367471268071	-1.95438773470515	-2.14062552337605	-0.764387246916858	-2.34400287096813	-2.36382606318849	-2.29645427348228	-2.65991011790862	-2.26000928791032
CCNO	-1.11319940036911	-0.405441832459999	-1.11266691694484	-1.27307867143259	-1.9422530006489	-2.50648881621654	-0.0691375286816593	-1.43062792773764	-1.52735490388723	-2.05539821788108	-1.84526134987121	-1.71851646830165	-0.249618007336799	-1.23591533868503	-0.465209468850909	-0.756979128428287	-1.84990093655854	-0.527785462040621	-2.38188860890633	-2.35727770611132	-2.21085132848465	0.0949583988036764	-1.85671127772418	-2.35908348275264	-1.97174222994204	-1.71370650428436	-1.04177499450016	-1.41758215360927	-2.28200898476651	-1.09874918620371	-0.1262982736097	-2.32004862850295	-1.79346767359277	-0.965629520173342	-1.55187112327356	-0.2286396711357	-2.05646968590416	-1.69587032354139	-1.54227700158392	-2.08928053136979	-2.2459494322215	-0.813368364347905	-0.855921398094521	-2.4202045470521	-1.31650249761813	-0.70082018184052	-0.547962714389389	-2.18297350729782	-1.40426852146022
PDZRN4	-0.939459089060942	-0.25807350648301	-1.09819941680335	-1.49286214691994	-0.268172369017957	-0.328760242605594	-1.48745960928385	-1.84427170071659	-1.1841774302429	-0.0753143513809316	0.137920243369294	-0.364901962723632	-1.14730715577008	-1.24282622605166	-1.7129506239411	-2.0441625719865	-2.01483628193159	-0.44818734280708	-0.417894028242576	-1.87112899499362	0.124039667068003	-0.684350295609296	-1.5753019660573	0.159308656037255	-0.533109755950573	-0.105266356447396	-0.540538156244716	-1.59994210067227	-0.491094829376696	-0.963923472484274	-0.385240765799859	-0.354498488199377	-0.654683850635114	-1.60991299983887	0.281774773873569	-1.54692126953086	-0.92839257696989	-1.94082096962775	-0.0398675638188489	-0.106291413232907	0.195541317544236	-1.76110423576392	-1.07997790241218	-0.046646308109479	-1.01060352880062	-1.34979124751475	-1.37189418503244	-1.39647367798604	-1.70472593184267
PCP4	-0.835767702222687	0.615661582877281	-0.408967886907313	-1.41423943294948	-0.293810893854819	-0.46555665903719	-1.21376679527676	-0.932180967074276	-1.19378553742169	1.40475869839475	-1.49950684388733	-0.317883274335779	1.43133798475864	-0.0366782505022919	1.36429442124989	-1.53413682965012	-1.14604526116247	-0.480559620497866	-0.650648170182977	-1.07471458711569	-0.286068490454715	0.517277418890177	-1.17434254653252	-0.136577765251642	0.526456349992823	-0.0783996722636829	-1.31559105139507	-1.62963163589622	-0.015664379383572	-0.310205630623263	0.65858818047354	-0.3545542006837	0.142377267485378	-1.46615347188809	-1.55699439048445	1.128102719178	-0.714079977371881	-1.29472104301842	-1.67058380395872	1.77214185923165	0.423179973138681	-1.00870329079595	-0.98170009353054	0.659652880801512	-1.46832439869226	-1.41359443752519	-0.906137128691119	-0.179382379190092	-0.66271796222142
MTUS2	-1.69246976465004	0.177709841456411	-1.41115044497377	-2.0938324487679	-0.923471506534654	-0.564279868602063	-1.56707170289053	-1.7670779510612	-1.83661523068663	-2.25657066364832	-0.820419127714995	-1.26513388119078	0.353909294878084	-1.74712726106874	0.478173613825787	-0.267966191614325	-1.21156225193609	-1.82155453945235	-0.737153997007877	-1.60667266561485	-0.697886536793748	0.306493595645005	-1.1981330254551	-1.61360265263761	-0.715956435427763	-1.03724408205079	-2.02785526321908	-2.28409487171248	-0.266946533972826	-1.95306439945608	-0.178129427638745	-0.596206991758486	-0.286344357355575	-1.79382685108571	-2.13571340221582	0.00192314218108036	-1.87704624215573	-0.610398910990615	-1.36357624429378	0.0075167922038577	-0.662126830511471	-0.303568017810259	-1.82962758051556	-0.482049054534007	-1.12898097591545	-1.76724662314787	-1.29961346376018	-0.826902744107089	-1.50605638254861
CCBE1	-1.71633693178999	0.167529886544537	-0.558724734070853	-2.07074093846284	-0.584096243930688	-0.836995562522823	-1.29466861084577	-2.26223418974653	-1.8792111849641	-2.10484951894021	-1.16092423607677	-1.13883642192949	-0.30667120751497	-1.67128692994621	0.261281349370925	-1.39772154792768	-1.75693500897258	-1.92841167991457	-1.17913604270769	-1.907159320493	-0.021245288285457	0.274699361832206	-1.58281248561441	-1.35278206564829	-0.547725040727428	-0.56202287776298	-2.12744870027975	-1.88629330963385	-1.33267788951115	-2.02518583770597	0.350487457224479	-1.58663873047156	-0.423858669770624	-1.91183274330032	-2.17214228530835	0.118510174649314	-0.90378354158949	-0.565627430310021	-0.534387093206407	-1.41972988300866	-1.77051558697589	-1.14623912282496	-1.34631273538525	-1.57375342789468	-1.2318168663186	-1.36559428030366	-1.43258156736155	-2.1624361898479	-0.135688376883233
IFITM1	1.43691167259693	1.14648698963963	1.10051614098647	0.717681198403717	1.08442276904002	-0.556211230065555	1.00454726189623	1.20240050489153	0.782628740010049	1.06903765698494	0.788386405697383	0.844127226873912	0.437835471508851	1.40449394487749	0.572778841616295	-0.265629943638054	0.937005314275321	0.285755670113804	-0.235929235157684	1.09150840768625	-0.255010671029032	0.445687358813082	1.72922370651013	-0.12725534853561	0.143409425888964	-0.144318461787673	1.29220243508237	1.10485209887793	-0.464571745245787	0.980389451388724	1.18474212848756	-0.0955236526681504	-0.451404724694774	1.57439883738745	1.26899842140617	-0.157015887157885	0.497079799003183	-0.313852722715133	0.996470306138484	-0.1166199922963	-0.0469218257963098	1.02897886975665	0.720038121667073	-0.169184441214119	0.832237409215597	0.353942368020469	1.6174822850082	1.66315247292787	1.10747429086731
DOK5	-1.2768787206075	-1.37038305956967	-0.957108268849781	-0.453071456050705	-0.951860859272682	0.78409851677417	-0.377411270551364	-0.893340948140069	-1.24703810494611	-0.435538779343111	-0.847696666572618	0.0802333875630518	-0.764836328408937	-1.52152095721652	-0.93876400186182	-0.413926637623056	0.272565864210881	0.493679015621745	-0.181166480012108	-1.04456239738513	0.394755005315603	-1.33822375502499	-1.32350676462593	0.584953589311803	-0.222947066446483	-0.136599503438464	-0.525622859608879	-1.64707233161537	0.332607603292559	-1.10420541298456	-1.25663838753572	0.0554995646289481	-0.857398300881612	-0.370216133702058	-1.29905129836953	-1.1501967137947	-1.12201724126181	-0.230203785444359	-0.96983698216201	0.0448303327155648	0.269976407077573	-0.876061919537922	0.415916420510258	0.0402830239590037	-1.30061329931286	-1.05943977141022	-1.06539372712887	-1.38121705899523	-1.41836852425255
CD3E	-1.17911394106556	-0.718598867996036	-2.07273859443486	-1.36367430268866	-1.27240510331502	-2.59011945667046	-1.24510496521329	-2.14613380730485	-2.42700306948297	-0.0921282736317515	-0.393590920309119	-2.00343615175667	-1.39386053581077	-1.42462547561979	-2.17520214259391	-2.14187446038033	-0.742429085481162	-1.75377075677944	-2.29721335338519	-0.891128396669018	-2.06541114552844	-1.72941006225239	-1.31779868305714	-2.6288349652541	-2.06526882670716	-1.87655391023234	-0.952451160766032	-0.15474655213069	-2.23949010493898	0.0310201190296906	-0.740986684112246	-2.3550341540221	-2.11143034578122	-1.75371054021795	-0.255089204218646	-1.98600390098795	-1.22819803210103	-1.40797153727137	-0.693043153027281	-2.76490095511088	-1.74682757235042	-0.794259106779961	-1.86742808725612	-2.4371174251006	-0.493299756458592	-1.72936433125526	-0.898893583926122	-0.59425644954256	-1.92554658732713
WNT7A	-2.15975197608831	-0.998083977163274	-0.826274422272837	-1.66369200541988	-0.326850843246648	-1.14421892963391	-2.16737397695393	-1.14418571494565	-0.983772296812432	-1.87693684673477	-2.6653915092989	-1.81924075146556	-0.662183495797771	-0.734825122508986	-0.72434078963483	-2.44648287398917	-2.04457928785624	-1.33003082367332	-1.43582147688722	-0.920250058479202	-0.262906946530081	-0.67664551945479	-1.06068055850106	-1.19659623577843	-0.752596178669448	-0.0685921360949862	-1.5226116898916	-2.57883740951671	-0.509958750796531	-2.06268400971294	-1.5500767497098	-0.398712428776738	-0.441404537657003	-1.92128599005388	-1.84619888512278	-0.777875887005083	-2.26700185550521	-2.32526390357657	-1.86470142016184	-0.184716593884967	-1.05595152646342	-1.46204417148622	-1.37050417470262	-0.701310709609468	-0.729278360666356	-2.11810836631587	-2.04787726355863	-2.08007935967804	-1.68331903693776
APCDD1	-0.0826091507854715	-0.149366462884013	0.229765215981821	-0.385090929194268	1.36870240817021	0.628264026710433	-0.00999995946644061	-0.357716707157571	-0.282405408326721	0.445006671720828	-0.799668410956406	0.795692621717969	0.727531731086579	-0.258214212625714	0.647354428574348	-0.600866759593727	-0.898898224633048	-0.0167177499026958	0.948754960615406	-1.12151841205244	0.894424818504868	0.475203043395159	-0.0943672687737724	0.80103753279806	1.12712046513357	0.841961493605176	-0.133607053427079	-0.835937770234065	1.07566914616965	-0.187889339822639	0.783007551645909	0.906335908802523	1.20521884984894	-1.11106481473826	0.00991592843511921	0.858216181819093	-0.570071377347233	0.905464427401496	-0.250235466359066	0.860199689155193	1.37161067771789	0.281482623308442	-0.271406617868954	0.640052128472201	-0.344486948117689	-0.396035676367395	-0.490931628097021	0.564773512423147	-0.564062229569626
ASPN	0.10896529281397	-0.650673028060109	-1.40931134162644	0.569063969292785	0.389109204731905	-0.73539708833568	0.182336158412967	-0.329250303669127	-0.260025364463217	-1.31389789964195	-0.538900708330467	-0.111003374420427	-0.830020217159826	0.373127294873675	-0.28024867697903	-0.810166685647034	-0.920701367128571	-0.254204554419212	-1.3199039473726	-1.31512498366835	-0.319655840122941	-0.423040908929413	-1.27705315606382	-0.846248263620882	-1.32153367033444	-1.06767536121111	-0.250543815738412	-1.13095952929346	-0.890467517281636	-1.25413996288653	-0.76072286908416	-0.480546397138771	-1.05779844845197	0.237648048415432	-0.0266739586888279	-1.42037570618334	-1.09020819959574	0.988566069557508	0.361694461692439	-1.45588923634422	-1.36035382173209	0.0307945439272664	0.0577146970343151	-1.50131810571756	-0.35196929963283	-0.0867708762571095	0.0727301900760118	-0.114462659111453	0.16164480696843
MEOX1	0.704525105173782	-0.83715082508147	-0.523058069461917	0.00669640565757745	-1.38087515943764	-1.09756398654691	-0.724619399237946	-1.83583248843038	-1.83626442835191	-1.36913524662531	-0.70270853134824	0.743915953573772	-0.739000334519042	-1.57645540440748	-0.0459423845706707	-1.6475416580922	-0.0104328535112224	-1.97535564339922	-0.877797756254837	-1.15240140666531	-1.12029186760919	-0.720122071668504	-1.65442730930835	-1.4785400071999	-0.254583993435714	-1.80239826837263	-0.000931717609287341	0.0971463871734682	-0.62988486369433	0.535054482346358	0.403217149348792	-0.895960748972181	0.202594124887073	1.10658300418007	-0.436254158199755	-0.772003967472048	0.0541800466944085	-0.603468747711229	0.241783499112843	-1.32305291123373	-1.19832023582358	-0.903069490093342	-1.016894690107	-1.30147411782064	-0.603487369159262	1.04616173645367	0.722196794490835	-0.988478919869204	-0.786276804433601
STXBP6	-1.47310528573265	-1.7297756659848	-1.60712599939975	-0.823788196928128	-0.487010521546964	-0.045602801639818	-0.409687193531126	-1.58422090619422	-1.84441423633089	-1.89643866501968	-0.965968904615074	-0.319803676606639	-1.25133038856246	-2.02590129419402	-0.89443018847315	0.0893493611887695	-1.32372949399479	-0.512563684285677	-1.15446648017632	-1.73399690099567	-0.512065965950001	-0.504978980048547	-1.42575730918793	-0.288570381132388	-0.372535356082109	-1.30882701209059	-1.42512211993518	-2.07535461454813	0.0588473537551064	-1.35203943017542	-2.35500004446742	-1.20151693783534	-0.486074749898841	-1.9590131834778	-1.95692629484507	-1.46503276606146	-1.62406013872831	-1.93529956375784	-1.39576196871335	-0.346337939847162	-0.0305434331355374	-1.63481138662819	-1.62490904407035	-0.191454277488469	-1.60422469010213	-1.62769655736539	-1.4706208054239	-1.69260103189687	-2.09326005139419
CD163	-0.171815692109607	0.655313903393223	0.322729610072655	0.253028014672741	-0.114531858807334	-1.01531113234862	-0.963158453286766	0.0514977820743769	0.0260300263073882	0.45191879749868	0.470497111352144	-0.986288299319361	-1.05838158607557	-0.351495981846289	-0.1510871388304	-0.728451480445807	0.923484202713489	-0.423173661830932	-0.78451232118209	0.882962486636112	-0.74846691675594	-0.149447079595751	-0.27822189154777	-0.150742458879597	-1.22991539889687	-1.17211673151156	0.497253386571781	1.02355815852843	-0.763065084132929	0.332685321078911	0.117490639102016	-0.956979075475418	-1.20539434815365	-0.4763045264008	0.522769736992	-0.785719239119931	0.279649859908908	-0.172409275042467	0.528958727931595	-0.505691313977982	-0.516135425123595	-1.1625395863027	0.430185895408025	-1.30722260514271	0.584616530403547	-0.0899426558505548	0.680818355567616	0.0450913391938145	0.723843642516573
CCK	-1.80281329939898	-0.85567223215332	-1.10809791621757	-2.17150152812114	-0.311602001750284	-1.4042508407922	-1.83187012385989	-2.07014236125047	-1.41276765041119	-1.79277235989238	-2.50868834358023	-1.44827020976444	-0.37491704067971	-2.00052721665138	0.969947004564123	-2.33415543891477	-1.68794400605261	-1.13229563449764	-1.36472504880341	-2.46954064643431	-0.399652495169214	0.556129592855901	-1.57400381491773	-1.9653167309369	-0.0714398897521851	-1.57068736199621	-1.47271366400668	-2.24774724143922	-1.12632598502006	-1.59092705533546	0.327828562065684	-0.864653142335346	-0.777113838364685	-1.64885972574636	-1.91794562568631	-0.492678333768108	-2.37307371796856	-2.00433597587323	-1.52389015744375	0.339344398666959	-0.811017532268697	-1.57670368988573	-1.18669924275311	-2.53283436286625	-0.464139970633021	-1.99814242743538	-1.4900601513662	-1.63616304228195	-0.821664911199631
RALYL	-0.286202256922014	-1.80226655539625	-1.38608421643382	-1.79388199802653	-1.00061058899874	-0.83690283509658	-2.30972973474001	-0.245912402742986	-0.553999699233556	-0.147042444372941	-2.73717086870631	-1.63614148939	-1.27212250303119	-0.850855130312605	-2.00847430993462	-2.02950511517569	-2.56791440935132	-2.02689729548384	-1.12603531329598	-2.15239970911229	-1.52147034914484	-1.69335565264948	-2.1617117382579	-1.48445525301943	-1.68504635756716	-0.906447725512049	-2.36557828668807	-2.23944738758634	-0.760814714878455	-2.59921947719855	-2.43027146037564	-0.975412378923263	-0.36533093798855	-2.24897933935101	-1.30472511693426	-1.02652649980815	-1.96793316634563	-2.3719326612196	-1.19110617812844	-0.186268867905004	-0.426737605883294	-1.85577276213892	-1.21255744723772	-0.3198341205683	-2.37788100659723	-1.51992697392113	-1.85079477412983	-1.68958790080833	-2.15028006975811
SOX6	-1.41863366923223	-1.49998445328374	-1.01454076248308	-0.36328750583161	-0.622183155314253	-0.501383736077705	-0.845188747826215	0.183797566359808	0.0361239349159448	0.252849379931914	-1.82777694083971	-1.54651088819949	-0.269753687964346	0.130214559284571	-0.916987418492459	-1.7889642755936	0.278831571318595	-0.0221374734402117	-0.178367153153917	0.651521700167823	-1.02733869612357	-0.656254595720195	0.52204338893753	-0.652102003299677	-1.28069365276296	-0.826626383933774	-1.19036636496047	-1.63488016995587	-0.514052720744247	0.0591119998211453	-0.567647139299723	-0.391051794916908	-0.865868536654341	-1.70457177729351	-0.861398415681839	-1.14544587716776	-1.73232930167865	-1.70823225875363	-1.01247268507415	0.306382748108023	0.147282485736314	-0.883172667940569	-0.985527982948452	0.401712821650807	-1.36561957159662	-1.15729203464294	-1.24635388312824	-1.43075459272822	-1.66739276576201
ID4	-0.0492735581100433	0.357923611558574	0.695797531868177	0.81754340822138	0.536100912235299	1.547052627011	0.0685138652111498	1.17928230312392	0.18550891920272	0.851634669153916	-0.181951170305157	1.03478072319495	-0.23570447874602	0.189833310859268	-0.22060575069844	-0.793784147446419	1.20712226075478	1.47429306961155	0.808400636961899	1.11404932991804	1.7663793389057	0.0287598781913818	0.0335139289581341	1.44213818986869	1.23123189733365	1.39397154619349	0.624558400170977	0.474056993211954	1.50379372400493	0.0841871225979183	0.247313780739159	1.36648746424636	1.57276730493932	-0.78476195335266	0.618582602151987	-0.0442827589043068	0.376374918633582	0.0502527004137377	-0.391545482055763	1.52442820475246	1.43998483386513	0.300222210635722	0.429999914552041	1.59646229193029	-0.146086262611722	0.498280886734975	-0.156607691513698	-0.375274804966186	-0.342003477635308
OSR1	-1.00855170199369	0.0984661821324793	-0.449655829008662	-0.640665949201454	-0.522373572154883	-1.12630912693958	0.7857588886244	-1.64099435887729	-1.79509337851096	-1.25033676671281	-1.28930396681634	-0.665325541007515	-0.531151664024858	-1.70276721893291	-1.30760735337914	-0.967334466835154	-1.01690897477314	-1.81564339653213	-0.389069495178594	-1.58323216231791	-1.93503165562438	-0.209503827459765	-1.53436510965172	-1.99739228392132	-0.00031848361655229	-1.37316185292079	0.375813547655925	-1.02903335068928	-0.862258213256934	-0.940652278528761	-1.57533700426227	-1.40361222514067	-1.80141252260653	-1.18495990859455	-1.71342963911699	-0.495198651735473	-0.824380805531217	0.197110667565503	-0.848530448271538	-2.01988990054713	-1.70756316134744	-0.966587929011291	-0.0176266649898168	-2.0369398842803	-1.28765801929627	-0.243432295979973	-0.288963654499347	-1.07003353145181	0.260279849878625
COL9A1	-1.5601049560598	-1.19764952315931	-0.0720000195808317	-1.03965008531707	-0.0631166806356297	0.105370575119416	-0.942146638439372	-0.786301796253721	-0.664751726040582	-0.992164487691812	-1.89047237433541	0.0936188328123306	-0.299149049969046	-0.450042068326969	-0.437718339148963	-1.0007723388087	0.747616894234566	-0.452574390822603	0.135327246013573	-1.08258869599789	-0.480122831200905	0.179151329544587	-0.806781785498911	0.0335977769034477	0.244430089565107	0.153802777587305	0.638414419571249	-1.90411787022152	-0.225480681571953	-0.0548745586348608	0.242577633278641	-0.763934019625923	0.3306176153676	-0.600792797131671	-1.29070896474754	-0.228487809520041	0.162596772202276	-1.6002024112556	-1.08055046263444	0.365338600956126	0.991496933544165	-0.45911133940756	-1.36922872021832	0.108446629849393	-1.16285882106576	-1.19811770587168	-0.693727941842144	-0.886694829261102	-1.1178135080725
SERTAD4	-1.04869023277951	-1.23671867500003	-0.95398633088874	-0.849846303549921	-0.550571342512602	0.787261850000139	-0.954172997712784	-1.17130172480401	-1.21827836866376	-0.936467733122814	-0.547202577299546	-0.266096204669334	-0.22592182105141	-1.04077937313983	-0.890842700483626	-1.42476280047139	0.560782538970436	0.265070938273934	0.956453445761767	-0.409658629699329	0.908410169885413	-0.10719526475125	-1.34993955757702	0.512089811109942	0.185601178144845	0.908283018963269	-0.684977094714124	-1.02341394008454	0.926223094088186	-0.459077962740884	-0.649140469155133	0.754041935760205	0.338933576098721	-0.951531757777147	-0.77395935521984	-0.547938814895632	-1.07375698184687	0.683463262128566	-0.403423579082004	-0.444052078805684	0.467454529229391	-0.0157288975145602	-1.2841472196109	-0.230199676492402	-1.6024502866378	0.130967210306469	0.22715551191558	-0.828452672401566	-0.839211356243859
TSPOAP1	-0.858220773150649	0.703995671455782	0.168035723536984	0.118974031269816	-0.0766720921667746	0.420187019935362	-0.0287099508887278	-0.864762137951138	-0.782982649716237	-0.128417554941328	-0.153649609046773	-0.0768928420203842	0.0572379049012211	-0.808655749031402	0.742615547013381	-1.05757059303779	-0.695047656229573	0.0284391666842046	-0.0570289639348751	0.1214936455474	0.496458445140059	0.668348284243631	-0.789571077866206	0.534409717895284	0.84186097936318	0.394218536559777	-0.752579723278683	-0.768341820618734	0.196346690677449	0.0236769673234965	0.667065051006901	0.207098336475555	0.509869391191912	-1.40951400338401	-0.204223048345481	0.591858926954842	-0.905904604344938	-1.19406015328482	-0.51960631551144	1.08831851086963	0.540131055558465	-0.532825841623004	-0.676729010068151	0.942711173654058	-0.531406647838766	-0.756231402513718	-0.108608107558942	-0.623453522634824	-0.931654639603604
DSP	-0.649578457344533	-0.946645961193638	0.146305141998826	-0.848234462115824	-0.217041935919639	-1.34055305440166	-1.25204005774167	-1.25171101241761	0.329943199667	-1.07741800889199	-0.392428440184871	0.33784604624526	-0.0977669114786236	-0.153565981691132	-0.368942057801701	-1.09545111787464	-1.28763031203858	0.615600280455924	0.33576261785906	-1.8793886709004	0.656318542379936	0.0771577109246705	-0.535506597074693	-0.678051121965695	-1.06922753880856	-1.0865614883607	0.755676835072552	-1.20958665187659	-0.620483838623692	0.592562756350546	-0.618758104954299	-0.273197746794229	-1.13664367240879	-1.36389813824424	0.752835712742364	0.30458792141227	-0.151997633534582	-1.05926373625305	-0.60779883165008	-0.0493273662145314	-0.833510282886393	-1.13875364785667	-0.666591833968026	-0.984994864649356	-0.742798652344481	-0.988970183196245	-0.81087864993286	-1.17032957435881	0.075021100535984
SLC4A10	-2.03962388260316	-0.0690953499594062	-2.26433470645206	-1.40091693935106	0.442898180892055	-1.50113695159583	-2.37836284165102	-2.20680747626515	-2.37030786024037	-2.6314666273798	-2.31851080833536	-2.22823127875167	-0.52889603592098	-2.46635590552958	-0.473144266924385	-1.83216740999236	-2.7203067689105	-1.60300613874472	-2.10628610388097	-1.14321055672556	-1.46529673688598	0.537924185420882	-2.08815873931599	-1.35825645306175	-2.50515793731906	-1.31190415217237	-2.36351271315673	-2.34159565919487	-1.67074068598246	-1.28463369784341	-1.26845941439982	-0.651495009274781	-0.121562853550434	-0.755393749058817	-2.72542122128709	-1.20249868932896	-2.2525350937038	-2.31671344764201	-1.72937844097124	-0.252682710648756	-0.965285442020903	-2.04302981338334	-0.834685320276244	-0.581005534702947	-2.51730283553102	-2.22338354150991	-1.45821646804424	-2.62259845934487	-1.74127236628981
CA4	-0.626211753712434	0.36173368184924	0.0359712230474888	-1.40517847507267	0.567688992581297	-0.943134057509482	-1.09942738416753	-0.949787796028979	0.372256693937632	-1.41731763669924	-1.41636354558148	-0.427427295310764	-0.385486742114363	0.100187519145906	0.136255698786485	-0.743925334024794	-1.66298142013656	-0.613145152166344	-0.0642044457476072	-0.907810643187212	0.648102192119528	0.026476432545302	-0.049549231807068	0.465545820486635	0.897607200684747	1.16241776528885	-0.849283528861593	-1.31140943393043	-0.518157799936006	1.25468203651622	-0.0921344368346196	0.303832090138501	-0.219510804297151	-0.354404595589552	-0.0196991647087561	0.158842190179691	-1.45428125833295	-0.795150830696762	-0.241851456831238	1.01662156006334	0.435067933146872	-0.982788449377421	-0.952115657755755	0.78667862269488	-1.15805907154608	-0.828030668279681	-0.501860862915664	-1.07752355128116	-0.714321943026941
TRIM67	-2.06058484119394	-1.5791026300773	-1.90079210694929	-1.89334768003404	-1.03292040913335	-1.22574892968245	-2.13709579084246	-2.17058641254306	-1.67517032533194	-2.7346630342847	-2.43355179299776	-0.967335310858354	-0.0356934040916381	-2.34304735049915	-0.428028355821814	-2.22536885441563	-0.551146009080169	-1.85139462303595	-1.09007536789275	-1.98341736341055	-1.37309512622379	0.0310034659616887	-1.57586958211668	-1.30601289767481	-1.62560516350616	-1.23157276147268	-1.75026339209769	-2.13395168243568	-0.741208151072776	-2.51170720196205	-0.987478956576558	-0.541095256213457	-0.0633295825270828	-1.77690094521218	-2.14455913219885	-1.68650441192703	-1.76734295852974	-1.07585045922402	-2.36014856844164	-0.767624504040596	-0.831736220149378	-2.24494838210464	-2.13422681121794	-0.334915253518141	-0.829847465872113	-1.9398910579532	-2.36444655315229	-2.3597785517681	-2.50374140068712
DCHS2	-2.46214135075722	-2.19206515396005	-1.91118928228012	-2.44161868768807	-1.0399206502339	-0.692970638349799	-2.84709531611462	-1.93461204511879	-2.4395729954795	-1.080281298143	-1.72678778763394	-1.2750226138534	-1.89362759317062	-1.56777897618389	-1.62314432452717	-2.31063539497763	-2.80906451785487	-0.638079064452189	-1.1972396247935	-2.27223248602617	0.167085548838384	-1.66389695689992	-1.92355258700386	0.205611285608236	-1.2388876067415	-0.365894350872406	-2.25469664987831	-2.74307774345273	0.242586986250058	-2.65307910237089	-2.09645445626975	-0.260441059841224	-0.871110991274414	-1.8341909449426	-2.15956636932809	-1.85221471719725	-2.51484790944431	-2.27991266790518	-2.50691908646475	-1.23838370087875	-0.0930385888468515	-2.00946205015687	-2.335117274684	-0.260105467163161	-2.1696913456093	-1.87381683384789	-1.85878584777335	-1.56444617182609	-2.46924976046073
PAK5	-2.57143835680885	-1.52702093030802	-2.4086314811163	-2.48864297887978	-1.23774961530281	-1.55853233589551	-1.87030703722299	-2.40692527001134	-2.45899198439586	-2.73837269773507	-1.07690553596565	-3.08057428050368	-1.4196562139735	-2.44004768152313	-1.29945310655297	-0.912012883489555	-2.92202862043683	-1.99599459592445	-1.86099383308861	-1.91041203461568	-1.40180043816162	-0.935919331822817	-2.00253443533799	-1.65004910918252	-2.03419857029916	-1.09556254692853	-2.99607597896835	-2.69127169758981	-0.787014639313251	-1.91751076397427	-0.530127841917487	-0.888524533535227	-0.504768466859314	-2.00977415025189	-2.59890987351117	-0.620383206619981	-1.92528990466937	-1.87794671109727	-2.17863093378313	-0.501543641992679	-0.896057794630241	-2.01206111961883	-2.19822433601416	-0.495714820791681	-2.46203545128529	-2.28639703118349	-2.65371343883648	-1.98257844684288	-2.21124767498543
SLC6A15	-1.69956079572044	-1.38021851741476	-0.868123656173583	-1.02371894485735	-0.378831362683185	-0.75453753651591	-0.624424303827698	-2.13177952103417	-1.73423833655989	-2.25828800606136	-1.53447900371351	-1.19214949739235	0.329244431330284	-1.88811910462375	-0.215826935425357	0.676739698150771	-1.29225370688119	-1.98655118363698	-0.255617477012175	-1.83317101758788	-0.984801332926878	0.41175035948763	-1.27804460349564	-0.550390856996561	-1.37660668274661	0.124384046003445	-0.683477370885338	-1.34329691246928	-0.720548647192301	-1.80668430578539	-0.216428645654454	0.326668526377437	0.00893959454640869	-1.29957740494695	-0.750698107690157	-0.669723154494687	-2.05367862545112	-1.87440004867315	-0.31343176767018	-0.577287710341631	-0.443892741161559	-1.46833839894225	-1.25351366349189	-0.845310140840501	-2.41381851392717	-1.36366478294859	-1.39904972505775	0.219518790710316	-0.0646505540376314
NNMT	0.0641867231873712	-0.359982388414237	-0.628539385946789	0.370013788731098	-1.1966202003721	-1.80385110145082	-1.49498334024881	0.0342633125394286	0.658495763873195	-0.461195244810605	-0.624313536240253	-1.34997055771772	-0.606973193460614	0.486552078819501	-0.791486732359433	-1.77857196326327	-0.0652130284086784	-1.33867874762866	-1.86795096540751	-1.63500689025675	-1.90442338859546	-1.27050247255062	0.725777187231015	-1.31177883609818	-1.40188734928576	-1.66615638551655	0.0795982270539025	0.621017681705743	-1.52239766452888	-0.71203836027218	-1.13500620126316	-1.46020388176641	-1.43648860369048	-0.518893186632828	0.742303723605188	-1.09824612447133	-0.553167806907603	-1.14454841854805	-0.191606433900922	-1.86145349207518	-1.58955009206323	-1.08237362182337	-1.54974682370699	-0.674645623960629	-0.26020535229985	-0.596012489370137	-0.252074969142142	-0.627428140802556	-0.684226430261739
ELAVL3	-0.620458226738436	-0.803587401002246	-0.253458853447637	-0.960807451598593	-0.335895704596112	-0.144398862735428	0.264728255951849	-1.0579848793188	-0.985761506409048	-1.44163178321183	-0.0567898351141922	0.150657448281132	-0.909080712640816	-1.4255937861129	-1.31736844689275	0.992520093187501	-0.6838563203414	0.330787661430019	0.0651695214718511	-0.954874215277098	-0.394783336308474	-1.87553966896668	-0.781626851701741	-0.284393260231818	-0.502497774364719	0.0123241424434263	-1.17388681357918	-1.15627701713156	0.0739283512083364	-1.10151631576242	-1.64695706369609	-0.0498045985217394	0.504359331068685	-1.49339182118185	-0.415962846532115	-1.25874770362155	-1.65635480365372	-1.43162814397258	-0.738795818295762	0.843767651530278	0.235202038291535	-0.691373828310542	-0.704657164899461	0.808752662225793	-1.58792770357287	-1.51149224636344	-1.12868435493353	-1.21236795496168	-1.2022399781453
WNT11	-0.0720111912660236	0.120342331613597	0.565300913956154	0.0103456349228089	-0.733274998522538	-1.34430245184901	-0.652686028778979	-1.36256535966841	0.358288475390699	-1.30665219877477	-1.08861116294203	-0.829244876006334	0.20804890718293	-0.829125015483293	0.27974276951409	-1.23074799495435	-0.294575381539229	-1.49940603502752	-0.927571847192754	-1.03684688376525	-0.814616416745554	0.0422582714860006	-1.39673799931315	-0.654737168789033	-0.431094042321083	-0.404222248187683	0.114065197932156	-0.990927480109505	-1.02741279157102	-0.170182086788591	0.0839405219939015	-0.981807848841553	-0.665831646791995	0.612050683597122	-1.26636578772859	0.58830365754815	-1.26235522415212	0.155737310714994	-0.351554466925571	-1.25925900230166	-1.40215365248286	-1.03369002667146	0.191605070854489	-0.899112478774656	0.0975953665859327	0.379964826264551	-0.738037000737124	-1.26484842556414	-0.0444515604444504
WSCD2	-1.37666807606374	-0.628101497801825	-0.897831715055388	-1.84611625979277	-0.389672038353509	-0.268135246102763	-1.79212713528325	-1.91069253706289	-1.79747125500591	-1.32759499981774	-1.83407311625335	-1.69362494794443	-0.530079525019693	-1.91217226074903	-0.321317662819224	-1.19582502167108	-1.28546390115268	-1.762993833523	-0.819178724821517	-1.07160907894142	-0.441190582228778	-0.458399114638433	-1.91108556896058	-0.291247846069872	0.22741422254888	-0.658496768280149	-1.02073145684551	-1.89599048135864	-0.567230823561432	-0.754862120230442	-0.531818138482531	-0.354975397365739	-0.546249517407134	-1.67428975949524	-1.92085893425534	0.18748659283497	-1.76577180682725	-0.0361712335624887	-0.764466247579429	-0.115950284176908	-0.574671577240415	-1.40997702367476	-1.86452295902046	-0.0179256814527207	-1.00379627307537	-0.975299668811128	-1.32171391317042	-1.31965130325289	-1.93488002880665
C11orf87	-0.962694204868786	-1.15275975983692	-0.486205545889758	0.0647810899018707	0.428854188133703	-0.725092354133379	-1.94526678848774	-1.78341564339995	-1.62597132547416	-0.111568429957989	-0.593406974593674	-1.19775594370098	-1.70788328780421	-1.96941551859465	-1.39128047013145	-1.64717879422211	-1.12665571217232	-1.12470365321087	0.375109414177373	-1.35551229417534	-0.479463250400636	-0.995920954092271	-1.79435941529173	-1.01745807495356	-0.898461438050711	-0.873819310007571	-0.571325916252147	-0.715840335102121	-0.0527505386367753	-0.300186975425993	-0.416064980362245	-0.136399343918143	-0.0450920537438636	-0.169545104714368	-1.15348307614592	-1.68231632888958	-0.206113774872251	-1.1818338675004	-1.97209422490735	0.511198263031341	-0.706553921404416	-1.45433351142785	-0.653482440103844	-0.0605723721352577	-1.79144003487963	-0.137775988399244	-0.472927134306366	-1.56692238458363	-1.60315372466275
MYO3A	-2.72499597604753	-2.90421130616186	-1.61242212085082	-2.62269055649951	-2.19971485447691	-0.566309190099635	-2.93173424802951	-2.03436061815321	-2.93415650990159	-2.75707447225457	-2.87593202833167	-0.802413848318102	-1.9044255985125	-2.64483038515987	-1.66809625393539	-3.06776664360191	-3.25435326798998	-2.41235559514277	-0.592031458481148	-3.10056141819465	-0.333187513016022	-1.59911468558472	-2.72030805466499	-1.0188067330501	-0.425230293389131	-1.64745171086709	-3.13030733772293	-3.19213613016906	-0.734610755858543	-3.31745318160462	-1.11960357745589	-0.85703392101485	-1.77678592234197	-2.80525894760645	-2.53511214441774	-1.57393265922767	-3.11802880531299	-2.41167051693107	-3.11267412330261	-2.93948972656971	-2.68881489526873	-2.14164513264414	-2.15111804133574	-2.70224384575411	-1.64830069627291	-1.82957336789306	-2.14274445742898	-1.9002763020409	-1.58449140360661
HS3ST3A1	-1.71464682786127	-0.412236301888313	-1.44912942150504	-1.08860375215903	-1.71097927065382	0.171302329071378	-1.53954248534139	-1.82263648795272	-1.8127798924425	-1.77717139986643	-0.293398107869836	-0.767387696179472	-1.45685737334848	-1.91937264153076	-0.978578883348258	-2.04567517390722	-0.478990922134095	-1.75330530808333	-0.80980696030168	-1.86580311501522	0.212588106405479	-1.17654574928468	-1.60520374065262	0.0145744094785636	-0.0260658730158634	0.0177285428545126	-1.63471100622368	-1.43889314311457	0.160355449596138	-0.831064813981352	-1.56720036388744	-0.039034805749946	-0.249754978397247	-1.27640303318097	-1.55891426667193	-1.22732343996528	-0.120345304398969	-0.365795805189259	-1.62507091108965	-0.884076596773812	-1.11992464870133	-1.42940348061153	-1.64308785190176	-0.43708666696743	-0.517339070878239	-0.833188834244235	-0.959280390771867	-0.555082145717602	-1.61299647525989
PCDH8	-1.43199168266006	-1.73856624202301	-0.474731556637339	-1.22969649432379	-0.257367908223959	0.41081511261137	-0.128397933123491	-0.514740760551815	-1.03426094162459	-1.57055366993994	-1.77050700276528	0.0978693569450104	0.427109312267676	-0.708790202201904	-1.02547577441334	-1.84358769546463	0.337886546647886	-0.293112262271368	-0.471237298662473	0.319459198388047	-0.0992006612683081	-0.963201869414404	-0.960734368710569	-0.134321507446611	-0.136249721321617	-0.233775415274359	-0.790620575711776	-1.74406966389747	0.239467500198234	-0.677693190651288	-1.26177755260342	-0.118072504031667	0.88369705066702	-1.74390055490493	-1.50441060740704	-0.396052589799887	-1.8189812947741	-0.825772283840544	-1.20610642696567	0.594421854625986	0.307276045830138	-0.988809292364099	-1.35097747476335	0.933206347751789	-1.21749720628313	-1.06724600595419	-1.46840669729695	-0.906424652884411	-1.28569224475344
ACTL6B	-2.57508372196295	-1.61991002486754	-1.51484215475136	-2.39715066744579	-1.00541721866299	-1.25277682093512	-2.42927513333389	-1.85076939543894	-2.18148993275625	-2.18221875122419	-2.4412314796222	-0.485785300887106	-1.84640192897556	-2.2016476144774	-2.70058902326708	-1.52882433013606	-2.73169270701296	-1.60371227231924	-0.847388595668353	-1.83659779516097	-1.37210514322292	-3.11168653844894	-1.99013090050523	-1.31746657658323	-0.737304922484872	-0.51720421867566	-2.76605774435711	-2.86553889894226	-0.83417459400954	-2.37887150639993	-3.11895934603883	-0.628420573160773	0.0328607076736271	-2.41200628378949	-2.26888217037464	-1.91738885479428	-1.78979880753043	-2.35945342428314	-2.74511352518244	-0.304958020932405	-0.823633179721131	-2.01193829520412	-2.23073279886047	-0.2013869305175	-2.57056098440691	-2.39618608470851	-2.13848043178181	-2.57248359922279	-2.31606770816343
ADCYAP1R1	-1.08941040857485	-1.07542086679264	-1.40023572957643	-1.17354386875577	0.0873853876163673	-0.00562519124550898	0.0189937151478539	-1.16201675623447	-0.835629025229227	-0.749861272097669	-0.637360928081104	-0.890187416302821	-1.17782283282793	-1.25070238621649	-0.837287373398866	-1.01991127024107	-1.58827981029541	-0.893468332401019	-0.740786596556451	0.652810958386318	0.650823408573841	-1.20151103039331	-1.04272199421945	-0.12045233374187	0.559531975440292	0.537073538433798	-0.979678087567188	-1.53471750251869	-0.0306530195146223	-0.582355286023361	-0.233883020159211	0.723530171174745	1.23743363545399	-1.38712507859118	-1.47816460295658	-1.08738865580788	-1.40639464560918	-0.738403628846639	-0.670066386844067	0.708278247152464	0.656733067320676	-1.03370100907864	-1.30777698040125	0.388382275156459	-1.03260428464337	-1.56470093039564	-0.712595603312411	-1.48475381289672	-1.10365318507048
SAMD5	1.16193049354297	0.0137973558111922	0.505037986302246	-1.23880168540838	0.326623082296201	0.373801522354823	-1.37650733080131	-1.21436480680448	-1.2587883942657	-0.757701080322558	-0.743938447480882	0.0744127371142549	0.22661399251064	-1.25692806865781	0.0970799118140305	-1.31630720567381	-0.271753940779045	0.517676844629054	0.235382809537912	-1.32275719784807	0.351355291867145	0.341250383887008	-0.88555555038736	0.479620529012904	-0.435792063402596	0.256351297239066	-0.98656918097866	-1.1694898935305	0.360400084216498	-0.890795193365824	0.170031281804534	0.261457994616121	-0.686421916203799	-0.889513215023114	0.456192776408818	0.200367958461236	-1.09395922502566	-0.406048415694205	-0.743908707356543	0.436342845878416	0.384948352769714	-0.545105476316051	0.197894730330182	0.296559963103716	-1.2642967716649	-0.873958763648083	-0.540061478554169	-0.315233990624638	-0.0780666339721634
PCDH11X	-0.791544818080164	-2.29403381889826	-1.93018840628058	-2.26751927988661	-2.43471104780806	-1.44318996973995	-1.45118054213074	-1.53642215451726	-2.35238397021613	-1.78076475480599	-2.48293053126036	-1.49293249263574	-1.89174028007848	-0.952532603466456	-1.50738456833029	-2.45725291236509	-1.53380034896376	-2.04554686811791	-0.566642724770415	-1.03308316793256	-0.594145416718145	-1.21113559992413	-2.08130865012614	-1.79859227755931	-1.5304390108114	-0.891165639140298	-1.61282669626067	-0.129463023324841	-1.65770022490322	-2.34100428129801	-1.01350915061945	-0.796015331979356	-2.63787600425531	-2.15922635616034	-1.99902776699965	-2.21554072125872	-2.51454532507094	0.419203393949534	-1.76764345676065	-0.930192952000372	-0.609732588460822	-2.0306589537912	-2.10198996613556	-0.585878517871767	-1.7660594268596	-1.10012815012513	-1.99424245459523	-2.18275093094692	-2.37278483441961
AGMO	-1.65548118977892	-2.81171034116508	-2.55590615683487	-1.13246609398196	-3.19244796846493	-2.82993941728585	-2.38742620876132	-1.07373672537396	-0.710604580847516	-2.61721127115454	-0.647961080389778	-2.28184945914655	-2.91400134921466	-1.85579738153453	-2.95288676592702	-2.47395612323388	-0.195432703794034	-2.80230395741653	-2.09478923405107	-2.6695722810325	-2.78014636306889	-2.12922600205765	-2.28094703458037	-2.51575558095071	-2.64657967532015	-2.67669252226114	-1.78460028424197	-0.792288011280131	-2.65057183802589	-2.9171377249983	-3.02212205184247	-1.77895504632979	-2.0483355008271	-0.0555311736634303	-0.653948898815046	-2.694073039609	-0.202599699872131	-1.14217944782207	-0.999574745592593	-1.49681975839686	-2.40789088815039	-2.28603657442463	-2.20065180671082	-2.81756677215884	-1.15690152857235	-1.33614317145104	-1.54468219723159	-1.53016495509809	-1.97819554891748
GRIN2B	-2.00093989390617	-0.342163670772703	-0.748826171617624	-2.04229677257391	0.414540598013297	-0.878278827871707	-1.03510368005269	-1.00200152882109	-1.08615399901831	-0.896601921886288	-1.24569338848105	-1.44056837157249	-0.245187426516941	-0.319532585038193	-1.20888497097636	-0.847972663068085	-1.16892066102911	0.154142586811194	-0.291212160670885	-1.95792975904471	0.483222526982784	-1.18188513761201	-0.985879002323206	-0.6119617084883	-0.424533446212947	-0.146518273186971	-2.11518563385182	-2.10362529806747	-0.0736034911955876	-1.51009808032537	-1.53994530910074	0.219850561533579	0.689191286085201	-1.63441694091802	-1.67376715468545	-0.777468647819	-0.846705046985051	-0.0452948457975819	-1.92447844325374	0.819640223218822	-0.0927500896384824	-1.07705446147811	-1.48889209461322	0.477355477256374	-0.766836132659291	-0.882733373748536	-1.30036023335359	-1.68211726512938	-1.44306723557093
SLC9A2	-2.40912877874217	-2.3826002356847	-1.39589639589483	-2.67526509406406	-0.782211068919517	-1.73888876767237	-1.60993530874542	-0.739792895029181	-1.46017484797779	0.616774998655641	-0.970439043077585	-1.30296892364764	-2.85631282989712	-1.20386134352432	-2.89946024678352	-2.55582396256529	-1.70463682946431	-0.406549362124292	-2.03980063458519	-1.8925923860164	-2.16186176500384	-1.04311330487538	-0.55420361943904	-1.87740416809469	-2.57178489715656	-2.20466332343046	-2.0109271857	-1.62819592254758	-1.80137089609926	-2.87675128494556	-2.61049853965205	-1.49156020284667	-1.86477325240391	-2.22878011790731	-1.42357749693168	-2.05684394988824	-2.41698994459793	-2.36916698461968	-2.38795445657461	-2.42668494845327	-2.17190581405821	-0.278364125109519	-2.06883988260008	-2.78694144667096	-0.781918060200139	-2.17401713977049	-0.743311159505651	-2.84905375270235	-0.69935846948434
COL4A6	-0.741030052339998	-1.34318541874342	-0.417958233492947	-0.347037695118418	-0.00289704908312538	0.226061310396773	-1.32153748670657	-1.53929109466333	-1.62607727514921	-0.929244535770183	-1.20492073091665	0.153405136786976	-0.661494978336276	-1.31381678592964	-0.700303254343019	-1.33072350881521	-1.20061143640846	-1.22098994922921	0.426430634584255	-0.802253592399343	-0.41451920490061	0.127637809316419	-1.63878393623935	-0.0970246376518675	0.00211230860118372	-0.189802732003367	-1.16120616234131	-1.52660754860897	0.0976918234190959	-1.1345036590355	-0.437025383332028	0.317796281708753	0.0854676603297713	-0.212601326431153	-0.750784112272413	-0.197800293271268	0.391551134271488	-1.54528468848904	-0.296391839802534	-0.753180224270756	-0.569810691553237	0.209497389391207	0.452607966832257	-0.428715870172873	-1.67562185592178	0.632364108768899	-1.02127743141819	-1.71395967476201	-1.00300411115922
DNER	-0.347921970417311	0.017933409713838	0.631352523116216	0.945187023855161	0.479500594957439	0.097786993721809	0.823906168034872	0.655463844965087	1.58350440695749	0.848157998121826	-0.534979275769655	0.09588557386151	-1.08547840039875	0.13557521555968	-0.371382054786518	0.43171431755232	0.153324383126391	1.45924831500833	0.357119355064204	-0.800466463279943	-0.135072198532608	-0.129092501335831	-0.97596800719524	0.391685551706358	-0.252709292136204	-0.101673238857441	0.000678029310234217	-0.728970142214374	0.435750895836046	-0.522963895674494	-0.461093046703188	0.348416975823588	1.04626349067057	-1.10347265390364	0.597364936724127	-0.935890753256064	0.143663612678106	-1.16976801029362	-0.828775125669377	0.837713539011837	1.08418542521674	-0.55189307292264	-0.54246281072259	0.983325715881425	0.101302289443164	-0.477990174949203	-0.655921398812975	-1.32907786087666	-0.27084854321749
PCSK2	-1.56531520061583	-1.56995170293836	-1.0801833497954	-2.13644461301385	-0.274096696533754	-1.06564180340109	-1.5820910631718	-1.82709813478772	-2.04863817618709	-0.316718458377808	-2.32252741473322	-1.08914708655324	-1.40098746633834	-2.15169882368136	-0.68790285800618	-1.87299778483614	-0.887964556858371	-0.702191416585599	-1.09352126889575	-0.429480583890017	-0.916793059270685	-1.81172499859551	-1.45200084670653	-1.29673273407444	-0.629117051776506	-0.859058731731253	-1.98699545428958	-2.22719616661993	-0.527722809864186	-2.04172636239503	-2.56714507922973	-0.537671104978494	0.075327009857592	-2.05069873090428	-2.06363219364671	-1.58694857700243	-2.24843313723859	-2.17914445246412	-2.38973784621568	0.097461580042691	-1.0918915152474	-1.7126744380715	-2.14005134296658	-0.624860958703273	-2.42212643503171	-1.79878996932212	-1.76579809461085	-1.45242347785143	-2.14102191060345
ALX1	-2.15949883781784	-3.2628264423568	-2.16691213772618	-1.35283955901268	-1.92071361709227	-1.29499576735458	-1.8329627314942	-2.62631100559906	-2.49624029403113	-2.97522044983503	-2.6372242528151	-0.887729206697198	-1.80230945613974	-2.47343590167791	-2.15374014153586	-1.73339808700542	-2.18696185180046	-3.01906930193739	-1.25297399433041	-2.68268829260692	-1.43684058718732	-1.9147359998771	-2.23444734008712	0.232232988389392	-1.98687823931355	0.368711925638908	-0.740664823358185	-1.51780093306365	-2.44798388242073	-2.33419455186966	-2.0308579267107	1.10770962416524	-0.988516844767781	-2.30895511221798	-1.83597525682754	-1.40144044156087	-2.37551748054431	-2.45993311418449	-2.10108291268258	-2.90021137942368	-3.13898705502725	-1.70504082819941	-1.00887050561964	-2.08023441291135	-2.52472014478541	-1.10787798512128	-1.07291413077843	0.21786159812705	-0.314918721425185
S100A8	-1.04478970011137	-0.808490959794441	0.0200932879075792	-0.88000035275485	0.393609813968148	-1.79166977108009	-0.114898203772173	-0.86470246573122	-0.721437072713082	-0.22093515392318	-0.772471277941603	-1.20862309381742	-0.857160618538078	-0.918190876272221	-0.316783767124107	-1.75586069291934	-0.357116899608252	-1.56810075812114	-1.20576317508269	0.10946469237019	-1.11426900566726	-0.836478489718628	-0.375387282494458	-1.03953281928452	-1.68148209848779	-1.75889193141908	-0.797897921989202	0.423970262933253	-1.72445537522042	0.996393363258707	-1.10731156265224	-1.68529420431116	-1.52420220783285	-0.0320717058287967	-0.177439994696873	-1.26547419119955	0.0314913250947878	-0.839539720573195	-0.192564871027154	-1.88009859879212	-1.48595232787764	-0.461715647915813	-0.156573874310642	-1.99787076516921	-0.572555351405228	-0.232663752818479	-0.797764247275868	-0.0148244875388572	0.180217420521697
DLK1	1.29785232900934	-1.2665660519384	0.6628998333785	0.07841842973069	0.560773424424192	0.294237846892965	-1.27479640197229	-0.40622503078124	0.0774556079258803	-1.05821126886533	0.55278624090886	-0.126826197923647	0.044221054019684	0.100009763512289	-0.677147601834198	-0.61109750714932	2.39434425979797	0.0710950468591982	-0.444377786551572	0.579504941430955	-0.0644814161420959	-0.75647645955982	0.292464217962285	1.19037054365128	0.389859003300014	-0.409385120793002	0.73972097891594	1.16385017893784	-0.156500128254832	0.664958048864628	-0.533377150225752	0.612931703514017	0.23943810609081	1.68646286779862	1.04871673065305	-0.0878958271733293	0.798524108569426	0.384746341437026	0.943705769207796	-0.277753614101665	-0.887427327737019	1.21085368128814	-0.184578412463786	-0.79594041756594	0.801896565640958	1.1671588425953	1.05321397619896	0.00130792930924184	0.292338432811595
ATP13A4	-1.82752755166053	-0.462966342985512	-1.24883394577627	-0.518859211840026	-1.17250491403273	-1.11724283095071	-0.869174643718594	0.219952450191838	0.321056358342122	-1.39827379261245	-1.75827540411308	-1.67954142171905	0.216768819756379	0.577019836857775	0.30286759479418	-1.49543172167239	-1.76039272727992	-0.939940876283671	-1.37169931789982	0.198221204464448	-1.57183566336455	0.0521433980261443	0.241165232166104	-0.68009142005771	-1.47796136834288	-1.4885122406144	-1.77169281941475	-2.11467972011537	-1.49203401635933	-1.63524693196807	-0.457594193826308	-1.13302016461647	-1.53174331338136	-1.58619617729083	-1.74986700298726	0.268384922589493	-1.54524322262123	-1.76579788308967	-1.1680557435684	0.437734218895756	-0.428418802815448	-0.791469122751205	-0.675512342495493	-1.85304633702831	-1.79074955844489	-1.47431105396371	-1.77355241982873	-1.99432360049966	-0.852640709349036
SORCS1	0.381586439129861	0.644727566925765	-0.92142495796729	-1.32393332159763	-1.68378276131332	-0.530993776135451	-1.18925450181215	-0.315374722845997	-1.07216096608632	0.849542081014127	-1.3367123408965	-1.1515423070847	0.65423038787585	-0.514588001031577	0.361241870440416	-1.36138099490606	-1.15404153025422	-0.668973596678856	-1.34692822527372	-1.93864231934062	-1.28571199120651	0.359665986248137	-0.426985316784928	-0.609217893747696	-0.711739480078791	-1.76816399707072	-1.18131446325845	-1.56226692092456	0.152919382599111	-1.27793091046787	0.304656977397648	-1.53095508058369	-2.0440913673218	-1.43858488002228	-1.10047409693977	0.586112756195808	-1.38903054276838	-1.79063859803554	-0.604342068674747	0.222135550332038	-0.0556081360973993	-1.30279411886805	-1.43684093052231	0.675028688890349	-1.55030042318109	-0.818684381426374	-0.838581615017776	-1.97124951655059	-1.30118282788929
KLF14	-1.96341762415858	-1.18526327224274	-1.91063307913974	-0.500138751995232	-1.54810996025309	-1.64853571473951	-1.48756492720911	-2.00383315873337	-2.29094817842267	-1.37020103697447	-1.0177176276545	-1.16002234705317	-1.55370454547965	-2.26987745713518	-0.75349782378095	-0.150516950806296	-0.611137991119466	-1.45329368218581	-1.89039502180242	-1.88315380833114	-1.24164354936478	-1.20938257608798	-2.09430470962765	-2.18529202725386	-0.548620210496057	-1.3199865279746	-0.398159827873309	-0.336393261752798	-1.31438860775557	-1.31780596329373	-1.04738674533916	-1.51218608230909	-1.22722863751904	-0.269514544776672	-2.31061402594084	-0.73830453889323	-0.533425685986874	-0.397772240219225	-1.1510046895521	-1.47727781893756	-1.32105026281598	0.0658416014536081	-1.78519566385625	-1.08111190892635	0.125453219229367	-2.28205594355247	-1.10745023485864	0.322416539758487	-0.568497986906221
STMN4	-1.04576234345669	-1.03392991349716	-0.753557252980637	-1.22361013942887	0.131703095870466	-0.251413470666117	0.490239615804835	-0.580250788079119	-0.550894262476414	-0.699417482454042	-2.01830217453024	-0.514240185799283	-0.617453621887715	-0.747414434088707	-0.515966692509157	-0.334974688378325	-2.03915835829242	-0.0013148087024285	-0.322189103103125	-0.74697668655637	-0.470976637927021	-1.34721311682901	-0.591873119098488	-0.169304256410665	0.221320228077099	0.20929329848333	-1.35287452506569	-1.59682665068141	-0.0284351771508368	-1.33796788459293	-1.66982983752494	0.170777590637509	0.538308637632342	-1.53295929903802	-1.43530952372718	-0.0981454827591263	-1.76466542739389	-1.71985845027911	-1.51260119022121	0.924713450381165	-0.0152473620628991	-0.730583374007472	-0.774550888330943	0.679357709270152	-0.959280944269166	-1.5191250640825	-1.29926435522234	-1.50327754400169	-0.820778377098409
SLC8A3	-1.99186463933366	-1.40863167223651	-0.860356343800553	-0.76074585056054	-1.0911542607493	-0.808801693501177	-1.23576507238612	-1.78743655245727	-1.91439650030391	-1.75568099285041	-1.97390784600254	-0.330403292650021	-2.22044547752586	-1.69761482816057	-2.1091018121421	-2.0848632126102	-2.17974606890053	-1.97242449367963	-0.363991069036236	-1.65408672773907	-0.058870571129364	-2.43370268185733	-1.99566556640417	-0.629708671054706	-0.0832610536938259	0.357423111218615	-1.84247671272726	-2.35069295159436	-0.767825371641436	-2.26741716609532	-1.79276161502413	0.839581273904791	0.0890671838310331	-2.08080568570206	-1.94640175527908	-1.76043040214903	-1.87042749834237	-2.20723439955646	-2.57563858231543	0.0308122646271964	-1.17143913992607	-1.77339959041207	-1.76271383463063	-0.226863718336186	-1.91801436095669	-1.50105248723096	-1.58209852943865	-1.68744781138929	-2.14982995314069
FGF8	-0.621930066576598	-2.33665975543622	-0.166068519956105	-1.03984606824815	-1.31598391040623	-1.81251841301313	-2.02244557276512	-2.24728837313987	-2.15832045762786	-1.89325882950653	-1.87202266862422	-0.863882477242512	-0.349821996634046	-2.13214318670149	-0.276807982321634	-2.09490522619225	-2.13441174263078	-2.2512496907438	-1.44456820013844	-2.23162086122288	-2.29816569932636	-0.901521719302158	-1.93050026226909	-2.11720906135129	-0.550913795318671	-2.29246788013193	-0.582041596893001	-2.02813518420043	-2.07602501888184	-0.510440562709216	-1.45989355720096	-2.37529570829578	-2.2971000988394	-1.22540771195371	-2.349637279075	-0.0523289444969695	-2.12858773914198	-2.24943923551198	0.312268614028707	-1.07410222620141	-1.79108423329488	-2.23405393330155	-2.3690322551185	-1.07361727286631	-1.97097361023298	-1.83225298610084	-1.88901160142768	-1.76039493610678	-1.33794401190855
SCRG1	-1.7917373075097	-0.996400309915537	-1.61312587994386	0.0285617251627754	-1.44273388105845	-1.8312620964278	-0.389300061729238	-0.38485913669209	0.316080395124511	-0.666505923948167	-1.46801828843178	-2.05096780283053	-1.79263603467445	-1.11265810951718	-1.15412324817308	-1.92855189991	0.158146553199838	0.506842224660162	-1.73706599018389	-0.861808347945419	-1.88703622495123	-2.36188420217869	-0.653894015670631	-0.58165178505878	-1.70931590134916	-2.23629657147921	-0.667300769844291	-1.89406916533321	-1.73924300446097	-0.778549841112072	-1.80389399571953	-1.63852049668117	-1.95842242618308	-0.250091356915056	-1.12093103830799	-2.04040856414715	-0.947376719369765	-0.863889656867082	-0.842177190982416	0.106772678863081	-0.530330039646046	-0.75750198641421	-1.351438516328	-0.165327341106899	-1.85482249313929	-2.00455024471387	-1.67764888446706	-2.05022707819242	-1.57985965740496
FCGR2C	-0.0895214406807004	-0.541335172617419	-0.807420112128598	-0.261963511832813	-0.835623213970279	-1.645442501948	-0.787205133750858	-0.287854672504426	-0.506615014696798	0.191069177593129	0.0490861626424967	-1.25971079794849	-1.01843625574218	-0.599859945032479	-0.720937868132945	-1.43311892078433	0.0885262759443997	-1.60526395685507	-1.79123863031908	-0.120155343190032	-1.23267154862314	-0.993511074375031	-0.601584405058314	-1.70688257470831	-1.44918948193985	-1.76219837807441	-0.286527018682586	-0.231555522345476	-1.65569006351266	-1.19267672726517	-0.388416420415316	-1.1827797033338	-1.43626360595563	-1.42698146590411	0.0626657361860919	-1.25999355246775	-0.585898116201819	-1.08993110314722	-0.161735294068122	-1.47684693956842	-1.45649262741173	-0.583294303953398	-0.575197108360574	-1.63128462463109	-0.11047585747011	-0.344938985912036	-0.184396445186662	-0.385681869886633	-0.565514187107347
PTGDS	1.18711093931334	0.69813161398322	0.124099993991144	-0.383523965196474	0.735730581081566	-1.49361277603258	1.72102436654794	-0.839944193178491	-0.604662246552892	-0.190602432772347	-0.29665355935189	1.09873201104891	-0.748695020218726	-0.569513540089481	-0.143111039325773	-1.05247563015531	-0.381115212966309	-0.771516169830807	-1.58447979849562	-0.776830417080975	-1.17788419942624	2.05585926659522	-0.152865302319141	0.122972327382605	-1.01415887611654	-1.57393683548657	0.529151874450656	-0.694257826498473	-1.7832300686352	0.230732914242899	-0.266451609345251	-1.23078946199376	-1.34874818046138	-0.248541424817789	0.360028698729817	-0.57465228375009	-0.81275237221863	-1.02949517471428	0.0967759003802112	1.40616908322676	1.2650025152806	-0.673373705653081	-0.437679932768399	-0.146579663950211	-1.17544826710499	-1.48081272723442	0.795705015146493	-0.944397085855943	-0.502279338700151
PIPOX	-1.02403650178831	0.0911651433187863	-0.0842140591777743	-0.481616013988188	0.107773252185134	0.0826991023313938	-0.478640542858891	0.62703080068148	0.817542755971068	0.265923513062187	-1.17249626803299	0.219553890429189	0.414609576428195	0.864037090073919	0.318663854134407	-1.38907495022631	-0.556473484555978	-0.239796370058201	0.358268069848411	0.485653796476066	0.392249978869956	-0.0474013003047971	1.12313686490626	0.410295385036879	0.598539365487771	0.545596428810496	-0.663963733421525	-1.11789606738318	-0.0498923592801571	-0.319272995313188	-0.400495821379951	0.375338001650559	0.14610097421908	-0.461087113442415	0.51425024536224	0.923690387361001	-0.891903279121768	-1.18779236771738	-0.747891097803679	0.569590606637884	0.942064853165385	-0.241993896648003	-0.608471336677815	0.795144046576494	-0.876802551615975	-0.731070756590557	-0.676684605338636	0.575931555392392	-0.836349174284558
ISLR	0.806102708334493	-0.0645737345963295	-0.572136483883295	1.00739261287774	0.570223304039306	-0.785903445071895	-0.485607797451333	-0.631532273834177	-0.452663084690168	0.156866406786409	0.337610234974362	0.441694261295548	-0.534139268826052	0.358743775374101	-0.327492993452282	-0.485303180412104	0.179231700046284	-1.03910610766436	-0.520432384511752	-1.2878245003121	-1.11447144775582	0.465481792227828	-0.463324036565134	-0.827583858952912	-0.731159186817189	-1.23632148297877	1.31066201121652	0.555229359741628	-0.942010255572757	1.13982344524561	-0.888761265504292	-0.462694395511675	-1.17142501766719	0.863486518144315	0.635383442389754	-0.567133424154451	-0.0578915468115349	0.746752456171098	0.833533984291928	-0.0225815731535043	0.0526589770357045	0.436951416443146	-0.91665409505941	-0.888144627830099	-0.304548482464449	-0.207340111098629	0.469663998552738	2.00919089837617	-0.612815893849323
ADAMTSL3	-1.84068167673397	0.0724000336773943	-0.957333218117228	-1.11009347728016	-0.31620102815433	-0.835363607572278	-0.975664752513106	0.0204092448743753	0.0013763582926305	-0.578236897334685	-0.533136879416263	-0.391680534856725	0.391871672436168	-0.693796972268406	-0.342379939508034	-0.838043184272473	-1.0700098681774	0.40037761118681	-1.18358193821134	-1.69359205425133	-1.18642870155107	-0.276592296296983	-0.233459785890855	-1.41327263340971	-1.26506830508158	-1.28787072875514	-0.2238092729472	-0.889859810402768	-0.760301217431306	-1.48787596756079	0.830137469088759	-1.11303309971124	-1.28348382223124	-1.1329296426097	0.338134063242318	-0.0044317928320603	-1.06537982620523	0.767503643115079	-0.599624699460761	-1.44658129694828	-1.31836625852023	-0.23760240639617	-0.169678477450306	-1.5628188577328	-0.79395464553394	0.0991809881712921	0.0612017721430589	-1.69410699723228	-0.0961927125914847
TRIM71	-0.878089552821883	-0.494583417231514	0.0549972917848121	-1.76320620527726	-0.899823578938811	0.253830131616772	-1.80635619120484	-1.28710689682313	-0.624050148613799	-0.988584763541187	-1.52829267553853	-0.107692798338996	-0.829847706226849	-1.38433605524734	-0.943321993611802	-0.397342994072786	-1.08893268554044	-0.315654466743106	0.265655168037289	0.268882659923281	0.320001942619306	-0.727679337422321	-0.857087366750841	0.380654499757073	0.169619894203449	-0.158642780496683	-1.07787356193407	-1.76095130871656	0.0992247333736445	-0.318245640375048	-0.546839105810793	0.235652070622243	0.314662583470995	-1.72270002436211	-1.23163155234905	-0.945423376730829	-0.609413331264528	-0.502938178673582	-1.82955337516622	-1.79646918438736	-1.04016338253327	0.505261315459424	0.17563729073175	-1.33589883007343	-1.07779408372985	0.327379249089448	-0.566704473783298	-0.792667546538764	0.705480588877927
GRM3	-1.5023364905524	-1.4272191173711	0.0594981076619434	-1.13939514335366	-0.793802136744627	0.185427267139454	-0.154729234176648	-1.09086813500081	0.7655477942535	-1.49388413846657	-1.75836697736638	-0.451846829396581	-2.04050728961145	-0.4755770457497	-0.898259232954808	-1.44191543670102	-0.888598686170514	-0.585041121675003	-0.139784001731724	-0.933235949329571	-0.57582675539686	-0.616698152013251	-0.981482306647485	-0.631914322897163	-0.316971087019611	-0.432312183037512	-1.69238086791641	-2.04716782514437	0.798851775352418	-1.33067346178261	-1.6934231055885	0.0112860743604173	-0.166124498892088	-2.02445875276047	-1.61493418260658	-1.32784707972485	-1.8410831112615	-1.61632483996223	-1.41782469674869	0.209639900754699	-0.0952623738796684	-1.10173188786098	-1.41047182112893	0.210241131423287	-1.69691530131073	-0.837768607509787	-1.89922161058883	-0.925821545975343	-1.64916354425672
ARHGAP28	-0.930295653452516	-1.11341538006867	-0.392448389204424	0.85955968562586	-0.375844272326115	-0.0651979324970119	0.281753211428975	-1.26441214743828	-1.57100210757447	-1.39309476470499	-0.458302167705811	-0.363143933243912	-0.923530125474292	-1.35079157099216	-0.936318728244158	0.917545426669773	0.699502325892357	-0.780542320786072	-0.0681729882038868	-1.20058366982121	-0.591530607118724	-0.483962437750192	-0.758063829563792	-0.431727501871879	-0.712363520873795	0.274291262354541	0.446335475803013	-0.408462618585554	-0.276595521931953	0.196497960822328	-0.983669249863952	-0.407364101183219	0.195247268257832	0.630561959208915	-1.00252350326721	-0.938706346123287	-0.784863277187027	0.5236401694893	0.692788106117106	-1.35286674723271	-1.12828924627794	0.478389510533205	-0.573226881238702	-1.10478421939652	-0.982131992912074	-0.0348246118165169	0.751721394855205	-1.2956037700844	0.692961907686368
ALDH1A3	-0.945314294034667	-0.934031389761251	-0.0156210207199026	-0.177989261361056	-0.180267532110597	0.0832514891248697	-1.34473000403326	0.11051102405979	0.0447490092672534	-1.61295277122705	-0.160725997116409	-0.116359992193543	0.184363379934738	-0.292058330455901	-0.166920274764073	-0.993419563822094	0.194203844384935	0.522651064472827	-0.956927955340451	-1.76900934768067	-1.19782547139507	-0.413620138853487	-0.709005849463628	-0.663636771347736	-1.67407978231796	-1.43937197264388	0.230337458639478	-0.00160310301163086	-0.923284952755703	-1.26896013466578	-0.201472865566406	-1.24670616455753	-1.55718880739102	-0.180818926664334	-0.32801117641219	-0.268376662734763	0.316296816097047	1.13400426262752	0.562021359196314	-1.52138241221831	-1.34831866860397	0.418980753392105	0.398232924803013	-1.42266867771288	-0.339920240269517	-0.00435166062425391	0.341401468082585	0.429682745688307	0.779972902056705
IL2RA	-1.16040626740373	-0.539570260803179	-1.54630343311426	-1.71223490471616	-1.9923460774405	-2.49350072461968	-1.78309742113983	-2.22413191693555	-1.55223315673551	-0.361252533862274	-0.205045076862347	-1.71946860063358	-1.3346912058934	-1.23795424351642	-1.97094429965435	-1.58920391746021	-0.399172939043179	-1.81750793363273	-1.66271405667926	-0.799457312816263	-2.01024781417587	-1.58534612323616	-1.35093120065479	-2.12096455841459	-2.45877571170516	-2.15634110927405	-0.538209352713398	-0.0456023399592211	-2.49281938451473	-0.812976002146343	-0.651623915167426	-1.99159199791052	-2.6030853918443	-1.64246963603588	-0.635245910373435	-1.61716531694306	-1.19487354743287	-1.99801800971068	-0.602375838007934	-2.27404154258586	-1.98356768348869	-0.800797303125651	-1.40111371705727	-2.38194723761614	-1.26657628660224	-1.19131098724979	-0.445790555677897	-0.935962398522215	-1.81252230582769
TMEM47	-0.033445730553507	-0.311949886726412	0.284105620148231	0.737006899035533	-0.0196862181753656	1.22472392781959	-0.510831680398675	-0.432534341980761	-0.847839227185194	-0.52336132803634	-0.560226426840588	0.550148602116303	-0.803037308180093	-0.577322144246664	-0.508497466924201	-0.603847696742646	-0.273739237248001	-0.449751977980832	1.13312805467262	-0.8007876234629	1.56459833607032	0.339135518617525	-0.99505052364325	1.13017503956905	0.409382439299383	0.940626414778549	-0.459045987361662	-0.512442598027829	1.06422420833493	-0.453320301064134	-0.629111786944061	1.09155716092977	0.873904262843811	-1.20715624163707	-0.202566662797752	-0.303931239225728	0.0150113218952446	-0.670075086754809	-0.0266855151292372	0.684262365090289	0.679154512170977	-0.246457223603655	-0.484181497315351	0.898994241883169	-0.884337452527012	0.0352920322922529	-0.50116220421924	-1.10753721336055	-1.0730843944271
ITIH2	-1.36248587284702	-1.82069181364527	-2.33697394874674	-2.28916788909637	0.103115213993107	-2.26398693988259	-1.62363207139918	-2.32044513642191	-2.37093626462934	-2.75075125901843	-2.72482836108681	-0.213579588700491	-2.01750313487927	-1.22359113657756	-1.88456801817866	-1.34085931117934	-2.82117765504685	-1.63957525345391	-1.83865478340355	-2.64960451239415	-0.852476955185451	-0.474287873089805	-2.23668630675462	-1.5944566864802	-1.4868241435508	-0.877162142474228	-0.902102225569949	-2.75468486077691	-2.20525686919414	-2.30079087475938	-2.61031235325266	-1.05705357117763	-1.44308133986196	-2.31940072442216	-0.898996026257267	-2.50105873096356	-1.71391632842122	-1.31653710422733	0.144563434638801	-1.15359213955116	-0.895038188669874	-2.32124308768254	-2.16768156433667	-1.79961535005953	-2.55592392519555	-2.87329166393619	-0.540254999305919	-1.09180506341326	-1.44671296165847
CD3D	-1.29436414393349	-1.19043286308047	-2.38147235987508	-1.66472610580956	-1.7087132821158	-2.68255288416983	-1.53016976757807	-2.56705308419573	-2.56828917461444	-0.3600712482421	-0.775816279984973	-2.36924480568459	-1.87299078715026	-1.58242901295538	-2.2593509431741	-2.51746755741006	-0.831083182547512	-2.05956967646152	-2.36001738536694	-1.20476665543528	-2.3331749500544	-1.99709858746051	-1.38937327916691	-2.71757094477717	-2.47187991388036	-2.19991584727488	-1.07653075606809	-0.314364164663077	-2.48256747821382	-0.453456511363373	-1.10451427594067	-2.47259846151659	-2.24521537870471	-1.31987650487602	-0.585682626573779	-2.15940136411857	-1.43073109346902	-1.88616643360609	-0.989957186160696	-2.81627685431185	-2.25949884047358	-1.30448990697182	-1.983678289764	-2.38761006920007	-0.782291179575786	-1.79300542347662	-1.07394231773685	-0.845232016839078	-1.61800495615139
LRP2	-1.40358153867445	-2.08265344657901	-0.0551091001326767	-1.98781888438532	-0.274677491074133	-0.591140406061356	-0.233919487348153	-1.7612113605544	-1.96743149630304	-0.671750519707445	-1.35818942770587	0.52325627900987	-0.330873221826412	-1.53179224943857	-0.455345997956917	-1.83180750198115	-1.13042223609147	-0.0534417505411295	0.120089202633145	-2.10547699017174	-0.634380145044814	-0.460298536985395	-1.82193960041944	-0.429490327308032	-0.336697977736768	-0.167595369083225	-0.0906882810720792	-0.927785618263602	-0.633956051335958	-0.517699068238284	-1.26232576728975	-0.561772841137873	-1.42286667393271	-1.67477179127084	-1.26924857835146	-0.219838048813841	-0.99058106951574	-1.62585090676698	-1.00670171407098	-0.564372789082696	-1.02410280332201	-1.49779758918077	-0.0760186573563083	-0.756907521084264	-1.74000078900006	-1.67676217733506	-0.181036725573618	-1.64375970085738	-0.854060056047838
RNF165	-1.93750380592097	-1.51951800505792	-0.587244292004723	-2.10948648612933	-0.657600135610048	0.140369938610076	-2.16142665415593	-1.44394829206294	-1.88356143530818	-2.0502033271441	-1.3633304892231	-0.271406828315622	-1.09711669285925	-1.46391656165668	-1.55067084682753	-1.50327512427446	-0.932929235206639	-0.634577057861922	0.17323841995685	-1.50516226253924	-0.664800502483399	-1.63816136888325	-0.740426921695832	-0.873891762427996	-1.08685991600752	-0.26698784908222	-2.07091321745338	-1.85087115676969	0.0824410430010618	-1.45660619616482	-1.35891998331956	-0.220773182416284	0.262795796399805	-1.99867866324836	-1.63374298107424	-1.38716131875372	-0.509593947976431	-0.871395256293824	-1.46647464404693	-0.321093723286453	-0.533896168580223	-1.61020481645723	-2.09545641521163	-0.136707798703885	-0.337162137564815	-1.82550949058964	-1.77723184699763	-2.10531445240383	-1.81846049145596
ST8SIA2	-0.50493527209648	-0.45519191280009	-0.331844313606428	-1.05821681335614	0.23544412832646	0.236139916069311	-0.00523077063210742	0.493284312935536	0.472052342052532	-1.13385929825389	-1.08591317501961	0.296561605618405	0.299960904878069	0.59932931943974	0.158435279340686	-0.180366161088308	-0.971233734976198	0.129606902110676	0.352353735122097	-0.438791333906846	0.228209133000046	0.19917036054884	0.244715064638108	0.72644046959534	0.265232323539386	0.40067691706957	-1.12641416941436	-1.54472764408587	0.383477554980474	-1.7284676946652	-0.0862770797415907	0.722796633262589	0.551236757102457	-0.690279092918268	-0.814894343510188	-0.345632551546371	-1.52409403362899	-1.01975672288399	-0.381742429259429	0.34882773064989	0.395034208497253	-0.894191746215625	-0.0178879246888604	0.880094733412375	-0.029926324620148	-0.0120327340585401	-1.11495311314171	-0.796044782485281	-1.32023390737889
SCNN1A	-0.598661092457292	-0.733180555482519	-0.810620175183544	-1.84942419134726	-2.0656850816327	-2.18605686359357	-1.86577812076117	-1.09348148533825	-1.00545119351687	-0.613568899773962	-0.765054630657974	-1.97693852382528	-1.76191739498131	0.0112739558978183	-1.1597423765386	-2.1501995080841	-2.12564889785476	-2.45610567139431	-2.32215360567167	-1.77699109514031	-2.44620164834094	-1.2261217141892	-1.89065573105614	-2.25903215717485	-2.5428528536994	-2.40319517507004	-1.0716666056348	-1.32753888947873	-2.48752681230554	-0.842118069193466	-0.924741749927648	-2.19346709925976	-2.40063361085816	-1.55980094794583	-0.881645068452482	-2.07681069967796	-2.44533951541372	-0.855838954980402	-2.06530024101546	-1.15513883521051	-2.21844539772022	-1.98941250304207	-2.07399905440913	-1.88113100773404	-1.75009033753851	-2.08269030664062	-1.6272286726849	-1.44520300823854	-1.73011257505246
LUM	0.241449354034999	0.52735072771643	0.0809542740976393	0.975199576486983	0.842269723427623	0.580260418399136	1.16993215514505	-0.0381016444461812	-0.120828041084632	-0.893099239284158	0.940449509603156	0.327316007494394	-0.359295874734131	0.663262440723233	-0.513416509231551	-0.100352814717601	0.646402145256387	-0.309661894061995	0.550837329915378	0.000178409243371647	0.906280085824187	-0.0329732722222787	-0.782484683684072	0.0293067648748391	-0.242878701062608	1.03351853469872	1.88923112414112	0.167249576823943	0.886816916967365	1.49570375974686	-0.147527819321098	0.516867914531638	-0.873166246988331	0.815353718595292	0.750698467234214	-0.451252014329493	1.07687339543136	1.48566111413799	1.75995761371724	-0.304429703941609	-0.372525012189799	1.45344704726454	0.863780132508333	-0.812998206792705	1.48661298385422	1.00016994084019	0.671923688132087	1.13607898669169	1.62478662496255
FCGR3B	-1.48836077227797	-1.98121907632377	-0.0717551302241677	-1.66734374795997	0.315904317572497	-2.34562237735175	-1.39358390798472	-1.52759434016372	-2.03483009233385	-1.31043574433312	-0.870032517259973	-1.86875170284371	-1.55718987038963	-2.01680613196843	-2.02156354341975	-1.84953400463169	-0.680012640151854	-1.9810725878998	-1.864909719487	-0.262251614127078	-1.83345155328106	-1.59313967746175	-1.9318880773027	-2.22201710739948	-2.32430720447826	-2.35490896243844	-1.83935671197241	-0.109052913626711	-2.34469747347965	0.231810796271859	-1.28363373543972	-2.59249511423959	-1.80639595454325	-2.00677620665619	-1.21088551628327	-1.8162553959674	-0.399952679514137	-1.15681606966716	-0.864781278697415	-2.61411464928354	-2.38048635906923	-0.816317518760009	-1.09384930517088	-2.18087020463686	-0.697899486343362	-0.86630964592352	-0.546660200258791	-0.612093510988023	-0.91124076170742
ACTN3	-1.47791468285734	-1.43979375515533	-0.768341560983628	0.239164167908161	-1.99632257242481	-1.50058251684816	0.0849513435003295	-1.7927695532139	-1.34560108084572	-1.77927461588767	-0.0126020102353839	-1.0788666200955	-1.12655402171055	-1.9887258518806	-1.07995944944449	0.0935757573078713	-0.0597859731043771	-1.8486720323318	-1.51860189560977	-1.41379853509757	-2.10641225153814	-1.59242227529982	-0.999946793317794	-2.0962262598229	-1.56812765364507	-1.78886928987932	-0.0475535954473367	-0.227836786533027	-1.95990211963149	-0.302581745383387	-1.03278920205442	-1.78904078997204	-1.74742729887236	-0.505677772402059	-1.85764634108742	-1.61219714866753	-0.812850452365824	0.0736174484618584	-0.799720348976087	-1.4266617930782	-2.0392635622027	-1.31706778233247	-0.910575821602665	-1.4726579033912	-0.460542109570763	-0.505582549486528	-1.15227434993661	0.251320645193325	-1.34494074962064
ZNF804A	-1.97282462313477	-1.84633263517644	-0.533695446349271	-1.95215590152494	-0.972043574193356	0.216230560465158	-1.22327860112116	-1.02646216084599	-2.09498124322695	-0.774461978676701	-1.98323554374817	-0.542192123899462	-1.29259730849945	-1.26695237633443	-1.71597972776167	-0.755583037682837	-2.20427057517062	-0.354735906034503	-0.458164623835563	-1.67587677836351	-0.172900276850989	-0.899390602590824	-0.463984900552038	-0.11802020260245	-0.710372777181968	-0.406640591170569	-1.89634847228561	-1.59956060404078	-0.074691985504322	-1.9526333037054	-1.43344399696026	-0.218861747932529	-0.407222191339202	-1.80244381391074	-1.60616550502338	-1.22522140530104	-1.67994477237242	-1.68169578515277	-0.568345243614367	0.616366622092715	-0.703228819332482	-1.37418197718034	-1.19794764082226	-0.182986707180482	-1.33769136875149	-1.13460021626302	-1.80238760149322	-1.32079505609317	-1.18940078112608
FCGR2B	0.193642113085954	-0.276613236602645	-0.858318654143541	-0.343209615546458	-1.0691896367512	-1.71804598875475	0.604402116460683	-0.363129590838809	-0.636380490956398	0.253506090123947	0.265643179521113	-0.992917010134313	-0.78837914317872	-0.666495190505785	-0.921091046061349	-1.57044560006882	0.0220084528941389	-1.25139291893131	-1.839257716451	0.208089443155042	-1.13987503751985	-1.04043299134565	-1.46185446545486	-1.36306187217329	-1.30843041268636	-1.54042936304774	0.0446446451817353	0.0824479803263793	-1.4333583872491	-0.254297186004638	-0.234532911165523	-1.35142174873547	-1.36932054957217	-0.261227495448401	0.498646337877327	-0.980468443764514	-0.313272360006799	-1.07345298280807	-0.269310892975736	-1.36841366512458	-1.34673812188847	-0.416859093399789	-0.408236295841592	-1.53287614826283	0.0866507575194206	-0.163031749002707	0.00793186578020644	-0.206419318985751	-0.397924840624612
PRRC2A	-0.0618715354427757	-0.593701116866217	-1.23214450777313	-1.42715918230719	0.214052525831111	-0.734381070428997	0.0532956609012367	0.537817224180324	-1.10845697746039	-1.43517722193374	-0.88044383190046	-0.140956700146459	0.527375993624688	0.618002096257904	-1.40710015842442	-0.662220927344483	-0.976057789183592	0.465368756199287	0.62805263743797	-0.835503458537845	0.384423692427756	0.426683276096719	-0.853948854628702	-1.45896887730722	0.807893471042413	0.344021796442711	0.3653634721026	0.276036763770715	-1.0260804339131	0.617218342073481	0.270000015058668	0.560759515741624	0.210384682284294	-0.602144083554176	-1.11827440080178	-1.01053000463346	-0.879991737305108	0.363845391731278	-0.842285629114202	-0.133237566807965	0.123180231217935	-0.315168564385408	-0.360134896972276	-0.0185278057607097	-0.555592096825499	-0.456553776775524	-0.491963742467784	-0.2984706971113	-0.936673834173545
SIRPG	-1.70925792403325	-1.19657862040724	-2.50972829510446	-1.78427206506585	-2.27733761974276	-2.61582263892433	-1.91557861730644	-2.41833133801882	-2.35281223703086	-0.395538637564636	-0.468730765670516	-2.26877109337246	-2.01631421022155	-1.68445379245224	-2.07288196360839	-2.5416232579399	-1.05987588807474	-2.51565656845562	-2.4262982182567	-1.33738990704957	-2.75816560727298	-2.29309484635967	-1.96040590609166	-2.97513089181187	-2.47047747614993	-2.74379297909844	-1.34560489205967	-0.326249721112032	-2.46419793414475	-0.75210397712199	-1.13018714126217	-2.77630837978885	-2.40481580121535	-1.95575928273055	-0.661764865859698	-2.25704505077259	-1.58130552309162	-1.8124975519807	-1.50494473886646	-3.1955183952228	-3.03502084625364	-1.51241360946108	-1.35681755709167	-3.05444869821488	-1.04427476079558	-1.4687066774452	-1.04344436579831	-1.34432945163236	-1.29413580471625
SIGLEC1	0.867372608024919	0.502087295982924	0.373693126208474	0.4939432148525	-0.265985917417612	-0.946475602029379	1.39902575021812	0.169668766233578	-0.0665935691635116	0.974504091228081	0.548853236846071	-0.448735549783481	-0.654500383490694	0.208355017232618	0.134705611557575	-0.553093762058296	0.607256298594728	-0.57652173987455	-0.437361577007759	0.945237387888563	-0.712192921950693	-0.127561976525516	-0.363895758140018	-0.752729495109783	-0.76004864457466	-0.326516613152992	0.626517201329163	0.83547167929662	-0.943176543994354	0.576131337241148	-0.282682845196863	-0.501702140097061	-0.615618051301769	-0.336570369633971	0.525194890270531	-0.480441382128361	0.0983068280862918	-0.241964875536089	0.581953837856754	-1.12205175466902	-0.700070440565448	0.139174301704714	0.561920922598867	-0.921318905403734	0.882941744231781	0.341151226873339	0.797176855576333	0.702234119777771	0.325103501590206
SLC25A18	-0.490828792457007	-0.438029604225139	-0.218131531682704	-0.123476159230497	-0.741085048402774	-0.534987989183838	-0.463667461448516	0.591989178751014	0.678785228984706	-0.934377863763312	-1.53663286095728	0.0655187618149452	0.665975899947829	0.606812826775092	0.15285354150383	-1.35282047600725	-2.03478061023085	-0.0641563957272395	0.0510292781192911	0.35478253167859	-1.04875616095707	-0.0405693670452073	0.897548962238297	-0.333582305540053	-1.00202387269463	-0.251616286606376	-0.991428916603891	-1.84341719024861	-0.102251876030499	-0.695446501837588	-1.27307622172962	-0.530294290387033	-0.44246588203704	-1.05382516622854	-0.786571245056802	-1.66968388771412	-1.59534642930789	-1.24505587488601	-0.869460319769567	0.949801101419393	0.393673270233371	-0.0116757739382495	-0.666783883673592	0.362463537564606	-1.4317917350991	-1.58624771069465	-1.15055803902067	-1.28010705042539	-0.681747361351069
SELL	-1.34257768664458	-0.949034172813146	-0.709635792382354	-0.967409525367542	-0.0540555451235729	-2.18191759808402	-0.40436059763534	-1.33479000182497	-1.79308639493106	-0.358519246604534	-0.216613978337889	-1.79320628439478	-1.50775418024456	-1.10738970504384	-1.4360175593001	-1.84757836601604	-0.918910602424591	-1.41510815688335	-1.75448731364988	-0.46715386643637	-1.72292827391875	-1.33296945712918	-1.81313261193806	-1.41449634323052	-1.89167630437745	-1.83704766031315	-0.794477997700828	-0.214656576158266	-2.06011660110403	0.374456588367411	-0.972617213977212	-1.85673980579064	-2.22629780429198	-1.43682510881582	-0.395843643814272	-1.49881725804856	-0.751542000614491	-1.34898578408819	-0.38893669047491	-2.32002966021894	-2.06181371154508	-0.680508775827614	-0.623491706634484	-2.18581352470426	-0.551965074364186	-1.06288352734837	-0.883062914323449	-0.604712816826267	-0.833580689573075
PLCH1	-1.71487631290411	-1.35219941512067	0.141643361589469	0.407233599586945	-0.813452418311957	0.235742365269051	-1.50463469701357	-0.120483531998244	-0.409534600139504	-0.241850595788385	-1.00647626691479	0.273246797018121	-0.261722626781255	0.401186710824038	-0.60940828081137	-1.47495555311716	-1.44690107870458	-0.0266900811148187	-0.193976446794114	-1.74831266382738	-0.149512616739353	-0.359572007009189	-0.0849202067075576	-0.394091219968537	0.0334278334530619	-0.229296017051093	-1.08746263574916	-0.89440352717997	-0.148134329730554	-0.0475697619264926	-0.635316479648956	-0.0432899319341801	0.306369830669903	-0.431000229991233	-0.781797452716321	-0.566444640354087	-1.48380397969034	0.190749996420511	-1.53293632121756	0.180074163837064	0.701748586972817	-0.931748698180441	-1.10394352426898	0.283079497045771	-1.3478890451423	-1.26381207855507	-1.13278932828024	-1.14649553572384	-0.890651603480097
TLX2	-2.6502091480928	-1.824650340112	-2.57903641669734	-0.961144415060065	-2.82744643850413	-2.4940632915988	-2.51933812967486	-0.217212806351496	-0.179443133499106	-1.02773203714592	-2.04995516149769	-3.04569965707252	-2.12971855840589	-1.97814137982155	-1.63653949471454	-0.580604336614082	-0.796555831941755	-2.9815767524262	-2.18255530480339	-2.44459584174158	-2.74133660651543	-2.53156247191733	-1.46286212943112	-2.83322534052536	-2.8142031992932	-2.84388792954705	-1.17653148221954	-2.10230946221554	-2.58105257763767	-2.81215738388385	-0.727245375462284	-2.69544073988133	-2.56297218504842	-1.95581416746882	-1.74299821073773	-2.20261495178691	-2.86080480459887	-2.60455979480085	-2.30442687573781	-3.22509268332459	-3.26203872074694	-2.36889641044442	-0.969269278700625	-3.00346905576525	-2.58908598084264	-0.384253011728962	-1.7014370331891	-2.47340354823147	-1.55753440615456
COL3A1	1.99256039881846	1.60520372773226	2.47634830507975	3.01693502031134	2.25021471122785	1.57941468110325	2.58386306968333	1.167334499618	1.36551842284901	1.09806683899244	2.77684196106762	2.21062496113602	1.75332700754272	1.60517303220125	1.09489109309397	2.96060894068579	2.53819676433858	1.9664265480927	2.3170558059076	0.660127333889658	1.1052737112294	2.06524571021243	0.905363187221269	0.853296429174703	0.610751569551112	1.01168336663469	3.18676157319706	2.31306138006129	1.44148834555296	1.66098621006591	1.30730893433927	1.23639536309319	0.803877812920652	2.31400518627042	1.78089514209394	1.41790442948952	2.32432876451248	2.84991473402919	2.89302705617508	1.0454330449182	0.932492024195555	2.48747048410963	2.73740500988334	1.47524269997446	1.89872714184065	2.07835017592118	2.02381572461004	2.39989645687106	1.65145921914516
FSTL5	-0.15238559436414	-1.23102441652007	-0.853873212460995	-1.51894268616216	-0.081682623486103	-0.618551521438627	-2.19264592589118	-1.29679440397096	-1.0145720368985	0.0433775461172161	-2.17722065839959	-0.46867414457259	-1.76239567341568	-0.530672701793488	-1.95131474632515	-2.03162260266619	-0.304785190023434	-1.93378347499931	0.133255710575315	-0.887379472943601	-1.43433392120429	-1.63162416758164	-1.16702956983199	-1.38023786210348	-1.39673081577009	-1.44932289836834	-1.52578793055409	-1.34517877023949	-0.608485769309955	-2.22595572249607	-1.55579385160573	-0.821611869936872	0.0861471001606653	-1.28794511205116	-0.220929724949088	-2.26064125781369	-1.5462359040709	-2.1815450695258	-0.0197271294708228	0.15970314137906	-0.383241562587299	-1.53640037242939	-1.87901553457528	0.160934491348883	-1.8741301169829	-1.44812584885782	-1.24946294800581	-0.54883897916063	-1.42040644060972
IKZF3	-1.41906122415476	-0.472302459097649	-1.84113201471376	-1.31097004717918	-1.05777447611705	-2.11964324214822	-1.43122680223782	-1.69939230133061	-1.9793778964633	0.0222657643287056	-0.457753970049603	-1.68593200479762	-0.377973502758925	-1.23603681806205	-0.761339792259733	-1.96174534889904	-0.855032834641592	-1.74047262908712	-1.96672734276461	-0.824898594286385	-1.827494187204	-0.576034177983652	-1.71137547538455	-2.39004498344443	-1.97233763619477	-1.96640995574202	-0.897823794950444	-0.303651324281586	-2.13266357231907	-0.187000721711687	-0.566504714062082	-2.09494396261377	-2.05419671768276	-1.63347213096589	-0.136920858468778	-0.747488677112689	-1.11535719353513	-1.45352788677674	-0.333348921651014	-2.49838101666858	-1.93374333332718	-0.813163481488614	-1.14628078446451	-1.72148232099846	-0.640580733774423	-1.27602498215005	-0.682603072348472	-0.496639944881007	-1.40694188924739
GRID2	-0.85726364372678	-0.8099235398849	-0.371732637609904	-0.213548669396222	-0.944105961072581	-0.0232305372391046	-0.441635292279072	0.0466555027263704	-1.84295149240042	0.210377597731862	-2.06816704085289	-0.577523506227709	-0.385381125282825	-0.851473545041358	-1.42478657134446	-1.72515262634894	-0.81856525589092	-1.57578958403866	0.180576988889111	-0.0915730447524801	-0.00961704227959426	-0.895719004879269	-0.391469642672117	-0.146529553648978	-0.820366999704605	-0.262747458875964	-1.85560965613787	-1.9414725430319	0.154884233098331	-2.01872052157774	-1.32490146240771	0.0780220460926059	-0.110728606327284	-1.86070451579254	-0.190395801278244	-0.331720282677258	-0.653446375072558	-1.91190573695366	-0.89752763284566	0.172525870465685	0.120815796885364	-1.08659806652696	-1.18048074755314	0.209082112790899	-1.40866091218193	-1.06196455244752	-0.82330059202096	-1.63803261036715	-0.943360329663037
SLC17A7	-0.758964489976787	-0.349775147697058	-1.43753555284793	0.341363419659557	-1.51231848981771	-1.31771986422595	-0.0934703158361423	-1.04803752131578	-0.33297622133183	-0.865226027853528	0.654465460278681	-0.637385191202781	-1.22191986550898	-1.40577587771278	-0.852807244351319	0.39268405904331	-0.0288978101514868	-1.53393586286755	-1.24251873297181	-1.56444593215858	-1.70458775249476	-1.84279638236661	-0.744986410482955	-1.80940971642008	-1.29348883444579	-1.81599481635636	-0.127723693067073	-0.182145733240128	-1.52319174056534	0.0307155368951755	-1.81662585380045	-1.83697762369987	-1.70117272258755	0.335212532981042	-0.341817395996406	-1.46926295790745	-0.468535865407632	0.23835790440274	-0.183759202632527	1.03990210350704	0.0766286759281156	-0.862464297410979	-0.903407320917466	-1.21144915158457	-1.28702045621765	-0.952320463706104	-1.23952365178128	-0.766338184026079	-0.690036491997698
MSI1	0.257733258585159	0.652198601479447	1.08113584838104	0.215371712740644	0.701628160579838	1.14725206732571	0.489058359165929	0.463066296686262	0.642511516158919	0.263631410967544	-0.281585805822972	1.25411839233464	1.05105814676719	0.695494203713938	1.16915635240816	-0.164938890230076	-0.322754725270097	0.870105337494794	1.12877957769779	0.830045925682495	1.08264193091897	0.829634528016979	0.972293834161334	1.21926977620788	1.30962974535578	1.2831301171049	0.0340226969637828	-0.695113978201719	0.953855082794827	0.413202430561019	0.7178336628776	1.20522104237552	1.14057639499301	-0.827363495974958	-0.193565355405108	0.912258338853707	-0.782803589754703	-0.195384512234761	-0.477314746551891	0.971528336313738	1.47622438251013	-0.021430135016913	0.170113141259456	1.32004482345662	-0.44507249580227	0.444236007341025	-0.0460407444695619	-0.091558704847551	0.449986359476507
POSTN	0.619941542931205	0.63597984314725	0.688804336087063	1.17628062757631	1.3441839523996	-0.103244606479633	1.90186845447163	2.28023410187049	0.773342282621648	-0.150182215594089	0.832120451604228	0.689844032508199	0.178776488165824	-0.173827739760813	-0.559681551229806	-0.0713024201510775	1.14518775714842	0.0914433494860991	0.288052820315055	0.020845091396046	-0.483232735552844	0.61242804564912	1.45672337341528	-0.511430167855761	-0.782469041852181	-0.723182540629496	1.39824279831877	1.69614988039847	0.344587851647016	-0.103672327827471	1.48384445160968	-0.053045188155695	-0.80417204101823	-0.523905837260035	0.815023232539012	0.336649957039708	1.76894636042275	2.41325671481561	0.40781347984951	-0.337504592352014	-0.375127953887446	0.56827043784336	0.502778520986113	-0.39196436021021	0.649467081771927	1.88236637802013	0.367971063791121	0.295254236925892	0.615567931145
GALNT13	-1.97238791534792	-1.65849376342227	-1.42595336260917	-0.385313158691514	-1.13278525246615	-0.707489580284534	-0.628185785782408	-1.8210535690434	-0.31222943646673	-1.52971480273955	-0.454152521881449	-1.51556748143947	-2.19933683541797	-1.01237144179149	-1.03758635902923	0.00151029468622199	-1.36139758200094	-1.69385478669794	-1.28273458524821	-2.20283785078509	-0.67725534985057	-2.04410213779784	-1.69726356682072	-0.58655081424023	-0.642389674193227	-1.3274641679607	-1.97413474170442	-1.82141502319331	-0.4305455533106	-1.65476521390066	-2.00793570529624	-1.20746589046115	-0.286741628625205	-1.72205288300961	-1.5603172459357	-1.0835472108359	-1.79824689824259	-2.15759439357864	-1.81615112403279	-0.447729282652457	-0.987070851243676	-1.8949467922295	-1.12191334430868	-0.669682077631311	-1.40750684967064	-0.745030184000276	-1.71301218508597	-1.96171167618455	-1.99854040035486
PLAGL1	-0.354739658373192	1.56534089176312	1.24333765420209	1.50884054036319	0.425651853335713	1.62162207390808	0.978378392429552	-0.0962105717980009	-0.140193219026534	0.0561081026704157	0.276036587075838	1.32510070875933	0.851873412314128	-0.046811732635177	0.208722546665393	1.86868653880274	1.67450651627139	0.884395860243874	1.40541130281087	1.29236609746275	1.05873742067764	1.07457699397915	-0.209820330066306	1.70246540353625	0.916142680718005	1.25366445758133	0.990057884903071	1.4319075963871	1.15436137463052	1.40744576909267	0.643182926277802	1.50490256228472	1.42407904528464	0.156230068047327	0.191176327453285	0.947904600460802	0.133228344408334	0.875255741252239	0.520797299942118	0.523283592299087	0.158166899410466	0.594916601837506	1.40420603122124	0.794718315768367	-0.281449037166378	0.670393823337494	1.64711840352728	1.23553220865467	-0.0206747198081934
IFIT3	0.620065148972534	0.922573632490291	0.642075357470698	0.298182065195543	-0.108244748441896	-0.977939554107904	1.14647319643048	0.23559788909717	-0.177362709119329	0.677952090526972	0.513692188772903	-0.448617323803897	-0.8932038942776	0.638582203793304	-0.472259738094867	-0.684972749030063	0.56918132308731	0.274339642057017	-0.748191195160424	0.571899096254601	-0.784102003257582	-0.252768372977469	-0.200338496066239	-0.610805983966576	-0.668940115850914	-0.631103935348814	0.231898451201463	0.685902031083257	-0.846516276467377	-0.0112916670305829	0.127842178300345	-0.465475863701424	-0.871098851071684	-0.267950395009948	0.598495028494961	-0.602416719182099	-0.0115032662658613	-0.171898039965084	0.330316705136926	-0.16229282366063	-0.703123863319793	0.3051920469771	0.546351809243427	-0.915941683674966	0.483892057408119	0.293681360901787	0.41879471191054	0.774353612612182	0.422533232507387
SEMA3A	0.92079202311393	-1.18994769577022	0.479333157281273	0.758355315998047	-0.405702891747905	0.067535679523497	-0.834715539708549	0.787324039960028	-0.97126522835242	-1.19021987235188	0.603665911472831	-0.643537823404619	-0.456989935097371	-0.029656530523624	-0.179400784774444	-0.514432614597693	0.452969345931187	-1.05952088704801	0.523871608871431	-1.28004133178818	-0.602702233832431	0.349485017663772	-1.33661594500672	-0.514138723623745	-0.690065772144007	-0.451660245318433	0.0993411792631217	-0.180839164339592	-0.117588187193191	-0.662257489746833	1.01435059128132	-0.0549649952160566	-0.199288628693298	-0.583628826680335	1.19773916548827	-1.01399481947608	-1.06459912303196	0.0331741987171064	0.897008889956479	-0.798202270616868	-0.536585662587981	-0.127956979021877	1.1100921766336	-0.155615098258937	-1.08206773767589	0.608749282912077	-0.573970364654731	0.96980984277649	-0.516696369223929
DISP3	-0.732078716624915	-1.44803484959935	-0.553290305083863	-0.548285378714166	-0.0867100563910063	-0.0153509399258692	-0.258260912863835	-0.0163340805918231	0.707506370547693	-0.894219438605408	-1.15355079372677	0.268314931673352	-1.03115225305847	0.0769251058781472	-0.97535900714541	-0.281037452958299	-1.12492984010167	-0.190503299804799	0.0534171236719646	0.56968245613963	0.00377908544109801	-1.11367773955914	-0.441236656809006	-0.689133384544168	0.090525358507802	0.334825025762035	-1.00840623116016	-1.14934161522365	-0.47473808520323	-1.09996524117029	-1.02342440676531	0.439582450273548	0.510477064024188	-1.37053227852746	-1.19698656319337	-0.65750233519747	-0.120133262744715	-1.24845358773966	-1.32688754242988	0.297628227290134	0.528758383897529	-0.929721836976564	-0.92588834345264	0.357203469530765	-1.38131816034866	-0.521194807694508	-1.07310707442864	-0.808458987295356	-1.09546676973036
CADM2	0.356100043690803	0.23378092247962	-0.761453090269237	0.594144684582522	0.0912914473174526	-0.141041863440752	-0.672045039546717	0.967252261675102	0.678233671549226	0.328766954713903	-0.989660455941175	-0.682182308601633	-0.408793768039901	0.566826094542208	0.0262090241519516	-0.972526770284305	0.0823734700716175	0.845662352519674	-0.237901914008139	0.625644391330478	0.18271322741499	0.707075539888469	0.517459215259922	-0.314400339547021	-0.873345627368687	-0.474584315053417	-0.557020770674433	-0.810311586776773	-0.0797967101578772	-1.11474229276725	-0.123328894781491	0.0358875846643468	0.289911232575904	-0.25023858512852	0.79206471934954	-0.62781529180281	-0.703446321848979	-1.42104867003076	0.544747525116608	1.11848987729416	0.218718748126424	-0.296703299024963	-0.407390797515417	0.752186501179505	-0.749546219852275	0.717587749722871	-0.679814274652253	-0.748797998927185	-0.770057936571408
TNFRSF19	0.694663243459305	-0.417822215996585	1.25134038790391	1.11190690116912	1.08269731482868	0.95138783737055	0.977375639580624	0.512478361768492	0.606161838655496	-0.453629472646354	-0.688907462493594	0.596980141153176	0.651683218779982	0.346217427754336	0.442703813745042	-0.571476481943455	0.358976126378449	1.26658597473816	0.925682144138421	-1.02262357427576	1.10220320780969	1.13002880882772	0.110311378790053	0.836586807932092	0.583167815920482	0.803537248247961	1.11071069640169	-0.433747804947898	0.872035312719704	0.935543734932051	0.0573823584564758	0.917035176999427	0.551005315585809	-0.612703328267117	0.684605737174438	0.337373600829077	-0.664059685109124	0.208261847644259	0.835793571758947	1.30648430253378	1.2722436613754	0.306378986217184	-0.000809761600239711	1.40986792745166	-0.591184658138478	-0.368083164966374	-0.163668684892871	1.11877137137021	-0.272185691852684
SIX2	-0.46294148166611	-1.26745274652854	-1.48711933990638	-0.85469503573471	-2.23629260021891	-0.838177442941439	-1.42203503725114	-2.19198694026267	-1.72791383213684	-2.1595529858243	-1.50421514974727	-0.605517883428878	-1.82208882418909	-1.57500371814628	-1.8254746835073	-1.66968977718409	-0.586067817165548	-2.1030210878568	-1.20547735533903	-2.59883577836147	-2.65435289524582	-2.00487575815268	-1.94355750575985	-2.65665488677661	-2.58728343845274	-2.35032311787097	-0.418663313180098	-1.8756032967537	-1.72169540223866	-0.655750184233879	-1.97302786643498	-2.15208004454831	-1.88935334570641	-0.457856866300416	-1.87243769618227	-1.64729080007349	-1.54885037149466	-0.558695850076122	-0.0851340862375616	-2.40705050749877	-1.58232721250714	-1.89584323654551	-1.10739490461485	-2.0950655644475	-1.88507399196556	-2.25215065623285	-0.304087307839685	-0.431993819120483	-0.841643460403293
NCAM1	-0.498967775812658	-0.139932667094567	0.0496391475375964	0.611126340722901	1.06938222189615	0.730711977849612	1.05839912524827	-0.367846952435759	-0.350917453681813	-0.11205865923095	-0.515724080388432	0.0534786246668091	0.608260873196109	-0.694757115510642	0.757341401529871	0.306974172803202	-0.00865038264801771	1.18047438259872	0.999322269149793	-0.202067209177511	1.11695168902958	0.630645643144622	-0.324274092223857	1.25564433098758	1.20223195101849	1.14775066371449	-0.0536352755145416	-0.50966141891686	1.05350349286414	-0.411371349767583	-0.555945214021826	1.14273621089162	1.28101940834279	-0.446528066664316	-0.246176878990107	0.815044366209216	-0.404699396911424	-0.674322280364375	0.471737968272284	1.17078781274456	0.454724251354388	0.755210025925085	0.134694036319691	1.24674305497023	-0.757406362956135	0.449268906703352	0.742339793125773	-1.03178452188167	0.443619528242281
AFF3	-1.34948235071888	0.551507370721258	-0.299659273232921	0.252763585637819	0.806336312813025	0.319581126040538	-1.18214932726924	-0.913721607074015	-1.08844875042798	0.167592430106916	-0.81199255753452	-0.520062272823054	0.523421228178329	-1.21780664247772	-0.0220125563395274	-0.00481301634762388	-0.410595357759556	0.0449296831895246	0.061670483116455	-1.23031841611626	0.601426052099797	0.408359364800868	-0.726783343415095	0.228210806723038	-0.0565755063152194	0.402343234226996	-0.0892727611658907	-0.307809559705694	0.368644166726387	-0.774578453555045	0.358721873000388	0.463628359334924	0.400036730575639	0.523543833492002	-1.07561629652265	-0.085228818551309	-0.854056052144841	0.585135842939267	-0.583175381178382	0.615465506623576	1.2057707829983	-0.690939588979055	-1.0291402661726	0.734382939390021	-0.770096702067705	-0.595561393809723	-0.615048373533663	-0.579956388706465	-1.03384784269633
ZBTB22	-2.18790368800929	-1.04736407138996	-2.64012956369766	-0.869459333142863	-3.03242821808308	-2.46539701540157	-2.54260743982526	-2.42367182543511	-0.7972392581157	-2.57169763245568	-2.44801715877708	-0.832818798034431	-0.428272853250306	-2.40431006476038	-2.40370297267203	-2.27553128675151	-2.5015505290945	-1.13706942173815	-0.967518138489231	-0.983044307768943	-2.39665731949385	-2.66702788811002	-0.564085427621399	-1.13245035921781	-1.52946654078738	-1.9409313589008	-2.29528434818522	-2.42058856706628	-0.947926634373173	-1.06259640805331	-2.6721030054516	-1.14822338808152	-2.47480517361041	-1.70691042523282	-1.31647585723875	-2.34267477219813	-2.33799611926126	-2.11849125511509	-1.26499803995854	-1.95278732506696	-1.84037642788723	-2.06216050989049	-1.95214343399257	-1.80448073927264	-1.58299983900661	-1.93655121638707	-1.83566290036016	-1.91112815268342	-1.37793034731471
SHOX2	-1.22290158491036	-0.136904505418687	-0.247563613085464	-1.06347672947224	-0.994158166709986	-0.195720273650792	-1.69544376784263	-1.40301121012244	-1.64286349678588	-1.92857859200331	1.16133651980966	0.236090744988398	-1.57187901125014	-1.62475562378726	-0.18784725493772	-1.10794100087982	-1.01044694060457	-0.719606283752867	0.36100260098904	-1.58632329488835	-1.25777927981505	-0.971421776301618	-0.908969641703442	-1.11442162634081	-0.891217352586251	-0.159297597932063	0.222178195216902	-0.615885208334241	-0.43968912851255	0.106431201243459	-0.308552545885958	-0.337881120966918	0.255583551285514	-1.47976671005422	-0.729003048945974	0.229538867135907	-0.132904238880408	0.765342959060595	-0.927794636533197	-0.0398633894787691	-1.57893315031036	-0.773478566662352	0.0745947692375225	-1.0744845861127	-1.39238918207049	0.663754226118588	-0.0528782086184886	-1.18043380836181	-0.260457887701956
ST18	-1.70620421917245	-1.37735370801283	-0.915758395011182	-1.52861784077224	-0.923548448605452	-0.700167339102781	-0.0515486970499193	-1.35582149578455	-1.92043516289224	-1.89882458758983	-1.83045720978091	-0.673457474252475	-1.86807409839978	-2.28863757635285	-2.08926166603953	-2.06900572795425	-2.41947210425577	-1.05242929909821	-0.461182541406108	-1.70835340945349	-0.853847770938096	-2.5766690547908	-1.58959440310288	-0.447319874549981	-1.37025718214663	-0.0961312102308833	-2.04196956506014	-1.58838365626983	-0.633657899965151	-1.96729888401068	-1.80746697754128	-0.0972096833430653	0.255540827168659	-1.32152360599493	-1.42110573220157	-1.64749574350068	-0.311530874118687	-2.211163927001	-1.64848853960716	-0.380907261374388	-0.892935885308601	-1.83915854392029	-1.7803451708318	0.032988441350386	-1.23393862528134	-1.95843575697752	-1.87253054929941	-1.71511008921774	-2.03616505436467
TC2N	-0.913596880121599	-1.13713040579779	-1.38986293963695	-0.793921814190044	-0.270385498694654	-0.129065998463063	-1.11124163780646	-0.802029326482375	-1.49878439226992	-0.240722974888056	-0.74031718952888	-1.05356222274024	-1.3027044867692	-1.49331843666453	-1.27950879885517	-1.42480346156988	-1.03555381028948	0.38349300292245	0.471992999503709	0.226873243382023	0.821011815568521	-1.06630850196749	-1.743126828496	0.450971451198717	-0.00926026161034532	0.207719274182522	-1.23868276869154	-0.584723835725228	-0.05212506963677	-0.41115605955287	-1.13452712355915	0.545313304690736	-0.180631966180404	-1.07446729242299	0.129006984126002	-1.58679993133658	-1.2601451490259	-1.12288700043834	-0.744520255161601	-0.933600823328182	-1.47269944259949	-1.20859069330472	-0.233526246546779	-1.5243992597978	-1.46239677001631	-0.029105453271061	-0.338663253865235	-0.230198293454522	-0.117912469206942
IRX5	-1.38748060638308	-1.08847694746489	-0.586658810111769	-0.475578476627552	-0.825028871617635	0.188095943158784	-1.2980294247723	-0.536356695952755	0.0396773771948463	-1.84315907645231	0.128778237979828	0.066956384629084	-0.41570745609028	-1.38861943969587	-1.95070631867229	-0.71500761693914	-1.3013317830882	-0.361795700741031	-0.193898187955381	-1.11133099861389	0.227191049771362	-1.90102348666069	-1.10466161620094	-0.028124469432442	0.276726724038738	0.206210973574186	-0.932056889600789	-1.21782206319127	0.331064674287241	-0.85449361526782	-1.82399992523758	-0.232843795715882	0.25054892591766	-1.58243521294459	-0.375273424837511	-1.58242858163977	-1.7583171578708	-0.287587031692285	0.396417340004395	-0.590696236023842	0.126367607949377	-0.435487698547696	-1.65447302937579	-0.248933548490263	-0.257912602423824	-0.340077493231888	-0.584443759882255	-1.85309044070549	-1.58938509450625
PPFIA2	-1.28455251011048	-1.38953955841654	-1.54240860219578	-0.315141367505307	-0.330730757039849	-0.237922140354732	-0.345361140034232	-1.08811541772336	-1.79523423947885	-1.33967781393925	-1.78527959646879	-1.48895424838939	-0.93682636570135	-1.70384256757621	-1.73206887075875	-0.304857940192761	-1.07955262790405	-0.993872110641508	-0.575866317503015	-1.19040464069515	-0.780738278168101	-2.02542582892367	-1.08561297552574	-0.553491253824728	-0.988079637683824	-0.417759560482548	-2.22501883354667	-2.03010030981211	-0.0896758251666927	-1.51304651121618	-2.13477796224174	-0.215067993971885	0.178682151501434	-1.78589465743803	-1.51302845614944	-1.19237805220103	-1.70259805669117	-2.05648332781437	-1.42414465184225	0.235809795518707	-0.456314713947362	-1.2911144012113	-1.03415583994819	0.0740852360573707	-1.3887717666923	-1.47643755772083	-1.56392183718761	-1.65822683948167	-1.88091089484201
CRH	-1.24204967269056	-2.2591901152026	-0.98647315731313	-1.49990237469193	0.145758780625773	-1.43578132375956	-2.69541300418048	-1.07730193993224	0.0353815817883414	-2.39400952053166	-0.76365224170703	-1.91058924759735	-2.1359338683568	-0.957467840134629	-2.35043820142049	-2.35577798743947	-1.0690151476383	-2.06706392121641	-2.03059280868978	-1.32133851595287	-2.14109615485869	-1.98452086748794	-0.344648338823871	-2.08853211139254	0.401140236684845	-1.78815191399884	-0.735082076151223	-0.84376305035585	-1.01973889043696	-2.04900044378885	-1.72501166765551	-1.21592034374831	0.486467612681479	-1.36215582591279	-0.790691549836716	-2.20894326080897	-1.97939370258817	-2.31942379612336	-1.90251414370583	-0.7752047549215	-1.74866852836679	-1.53254958764118	-1.17007147494959	-0.728409200156781	-2.14522541811012	-1.24637817935566	-2.00234855311886	-1.05132239656218	-0.266497996448982
GPSM3	-1.31374118527219	-2.55166808008637	-1.53925736180844	-1.45333765175331	-2.28605205697151	-1.75433264447707	-2.68994014950737	-2.22025692473687	-1.15079397948651	-0.780579712543734	-0.743037915076708	-1.46235681842111	-1.73913941487962	-2.52943296730806	-1.32228274385544	-2.20097631678006	-1.2678740826331	-2.73042438246519	-2.49330126661466	-0.753959734396526	-2.51296545717218	-2.81429172582647	-2.08205122036126	-2.70280611523148	-2.1561931885794	-2.46839106700924	-2.42810783971393	-0.757459513298501	-2.5789107261879	-2.23589268265882	-2.57593292452639	-2.70837620782284	-2.6198498748418	-2.14866738345741	-2.81557960021352	-2.47389054111461	-2.46378626542485	-1.41273811762205	-2.6913871267446	-2.76531278901334	-2.67995021417648	-1.43901801933185	-1.45833174121526	-2.80581663766225	-1.39026262848692	-1.73426178619775	-1.58038500969614	-1.76223872617857	-1.91543488883535
WFIKKN2	-1.39841959967675	1.26328403574121	-1.02297181983972	0.128331968569212	-1.01667531043875	-1.91347957871098	-1.93033541116995	-2.23543927621553	-2.05991581502951	-1.68075125052835	-2.12259337598205	-1.37692447363817	-0.918121265585009	-2.01343131838689	0.691512804304754	-2.17420830530584	-0.20420885638982	-0.00658345209445943	-1.67143747871744	-1.99546536480765	-1.87970725122605	-0.792132570114032	-1.94814754276741	-1.7325164826116	-0.70089560347018	-1.8468920097907	-0.534340358183138	-0.565816064633827	-1.92973881828909	-0.461790747995473	-0.773913450120262	-1.41393721196539	-1.2631365021019	-0.802202609781055	-1.26674506947889	0.754024237915686	-2.14470832797301	-0.680177553665093	-0.745945589503202	-0.363609444508762	-1.16872713089448	-1.25810096783436	-1.63855306592488	-1.90466618559261	-1.10292886333017	-1.76661781035236	-1.36105904601588	-1.04758036960983	-0.96298854757061
[truncated: 560 more rows]
[truncated: 6 more columns]

## Sheet: SuppFig5_B
	ATRT06	ATRT07	ATRT13	ATRT14	ATRT16	ATRT20	ATRT23	ATRT24	ATRT30	ATRT31	ATRT32	ATRT35	ATRT37	ATRT38	ATRT40	ATRT41	ATRT44	ATRT49	ATRT50	ATRT53	29048	29050	38594	R26P87	R26P98
[truncated: 27 more rows]
