# Supplementary material for: Imaging and multi-omics datasets converge to define different neural progenitor origins for ATRT-SHH subgroups
Source: Nat Commun. 2023 Oct 20;14:6669. doi: 10.1038/s41467-023-42371-7 (PMC10589300; doi:10.1038/s41467-023-42371-7)
Supplement: Supplementary file 15 — Source Data [file 41467_2023_42371_MOESM15_ESM.zip › Source_Data/SuppFig8.xlsx]

## Sheet: SuppFig8_A
	UMAP_1	UMAP_2	ASCL1	STMN4	DLL3	TTYH1	FABP7	HES6	HES5	INSM1
AAACCTGAGTACACCT-1_1	0.30787	6.1418	0	0	0	1.33029	0	0	0	0
AAACCTGGTATAGGTA-1_1	0.966563	2.82934	0	0	0	3.30899	0	0	0	0
AAACCTGTCGCTAGCG-1_1	0.827852	-0.754907	2.25272	0	0	1.80962	2.25272	0	0	0
AAACGGGTCATACGGT-1_1	-1.92887	5.6481	0	0	0	2.30025	0	0	0	0
AAAGATGAGGTGCAAC-1_1	-1.79512	3.86618	0	0	0	1.43802	0	0	0	0
AAAGATGCAGATTGCT-1_1	0.293774	-2.9338	0	0	0	0.819852	3.48903	0	0	0
AAAGATGCATGCCACG-1_1	2.35295	7.8739	0	1.07314	0	1.5788	2.16312	0	0	0
AAAGATGGTTACGCGC-1_1	3.84331	-1.3028	0	0	0	2.56828	4.16243	0.694952	0	0
AAAGATGTCCACGTGG-1_1	3.62991	-9.53268	0	0	0	1.89143	2.00592	0	0	0
AAAGATGTCTCTGAGA-1_1	2.74285	1.16134	0	0	0	2.6222	4.1384	0	0	0
AAAGCAAAGACAGAGA-1_1	2.60438	-6.41255	1.03235	0	0	1.03235	2.30641	0	0	0
AAAGCAAGTTGAACTC-1_1	3.77039	-9.2354	0	0	0	1.57216	3.89892	0	0	0
AAAGCAATCACTTACT-1_1	-0.219027	-5.54125	0	0	0	2.19203	3.10049	0	0	0
AAAGCAATCATAGCAC-1_1	1.70494	1.33968	0	0	0	1.81677	2.80069	0	0	0
AAAGCAATCCAGGGCT-1_1	4.45735	1.9165	0	0	0	2.95175	3.65259	0	0	0
AAAGCAATCCTTCAAT-1_1	0.491129	-2.38997	1.48139	0	0	2.25104	0	0	0	0
AAAGCAATCTTCGGTC-1_1	0.920839	4.57462	0	0	0.811904	2.14161	1.25401	0	0	0
AAAGTAGAGACCACGA-1_1	3.74038	-0.449172	0.755437	0	0	3.16001	0	0	0	0
AAAGTAGCATCACAAC-1_1	2.06288	-5.62751	0	0	0	0.929512	0	0	0	0
AAAGTAGGTGGTCTCG-1_1	-1.36707	-1.86345	0	0	0	2.32985	0	0	0	0
AAATGCCAGCTTCGCG-1_1	-1.73862	-0.718263	0	0	0	0	0	0	0	0
AACACGTAGGTGCTAG-1_1	-1.78326	4.79159	0	0	0	2.33968	1.4173	0	0	0
AACACGTCATCTACGA-1_1	2.99346	5.03326	0	0	0	1.40779	2.46845	0	1.40779	0
AACCATGCACTGCCAG-1_1	4.0495	1.58986	0	0	0	3.29285	0	0	0.803911	0
AACCATGCAGATCCAT-1_1	1.83313	1.21327	0.744999	0	0	2.39407	3.9277	0	0	0
AACCATGCATGTCGAT-1_1	1.18574	-1.55234	0	0	0	2.19127	2.35479	0	0	0
AACCATGGTCAGAGGT-1_1	3.07755	4.38124	1.08377	0	0	3.47484	3.47484	0	0	0
AACCATGGTGCGATAG-1_1	0.268264	-2.75268	0	0	0	1.87773	1.87773	0	0	0
AACCATGTCCCTTGCA-1_1	2.59801	-0.904746	0	0	1.00963	1.50167	2.70516	0	0	0
AACCATGTCGGTTAAC-1_1	-0.980881	-1.54908	1.26122	0	0	0	0	0	0	0
AACCGCGTCACAGGCC-1_1	4.13861	2.97156	0.775675	0	0	1.92575	2.33954	0	0	0
AACCGCGTCACTATTC-1_1	0.739204	5.21931	0	0	0	2.59922	1.25009	0	0	0
AACGTTGAGCTCCTCT-1_1	-1.68281	3.24507	0	0	0	0	1.56191	0	0	0
AACGTTGCAGGAATCG-1_1	0.233362	-9.90188	0	0	0	2.57148	3.53999	0	0	0
AACGTTGCATAGACTC-1_1	3.85771	-5.34359	0	0	0	1.49091	3.71715	1.19213	0	0
AACGTTGTCGGTTCGG-1_1	0.0864455	-0.180897	0	0	0	2.72412	4.33713	0	0	0
AACTCAGAGGATTCGG-1_1	0.488733	4.91633	0	0	0	2.45506	1.21373	0	0	0
AACTCAGTCAAGAAGT-1_1	4.24762	2.0074	1.16768	0	0	2.49094	2.92938	0	0	0
AACTCCCAGCAGCGTA-1_1	3.55354	5.86233	0.721615	0	0	3.04915	4.11565	1.13639	0	0
AACTCCCAGTTTAGGA-1_1	-0.410526	-8.98904	0	0	0	1.31282	2.99656	0	0	0
AACTCCCTCCCAACGG-1_1	-0.938928	-0.553548	0	0	0	2.71977	3.92433	0	0	0
AACTCCCTCCTCATTA-1_1	2.07443	-4.4941	0	0	0	0	3.06195	0	0	0
AACTCCCTCGTGGTCG-1_1	1.35353	-2.05651	0	0	0	0.887387	3.71371	0	0	0
AACTCTTAGAACAATC-1_1	7.31992	4.22995	0	0	0	2.38544	0	0	0	0
AACTCTTGTCAAGCGA-1_1	-0.817838	6.1858	0	0	0	1.03299	2.26124	0	0	0
AACTCTTTCGGCATCG-1_1	3.22528	4.91679	0	0	0	2.37249	3.62342	0	0.474839	0
AACTCTTTCGTTACAG-1_1	-2.57959	0.24272	1.32914	0	0	2.23359	0	0	0	0
AACTGGTAGAAGATTC-1_1	3.01885	2.17581	0	0	0	0	0	0	0	0
AACTGGTGTAGAGCTG-1_1	-0.0434304	3.23918	0	0	0	1.58679	2.53877	0	0	0
AACTGGTGTCTGATTG-1_1	0.426338	0.746892	0.688776	0	0	2.63092	2.47688	0.688776	0	0
AACTGGTTCTGCGACG-1_1	3.88866	-6.22984	1.95323	0	0	2.23224	0	0	0	0
AACTTTCAGTGTCTCA-1_1	1.82506	3.90987	1.36071	0	0	0	2.74051	0	0	0
AACTTTCGTCAATGTC-1_1	1.61647	3.71081	0	0	0	3.14681	0	0	0	0
AACTTTCGTTCCACGG-1_1	0.124351	6.243	0	0	0	1.12278	0	0	0	0
AACTTTCGTTTCCACC-1_1	2.26001	-1.67798	1.06848	0	0	2.15684	1.907	0	0	0
AAGACCTCAACTTGAC-1_1	-0.121269	-0.386656	0.849207	0	0	1.61211	2.83636	0.849207	0	0
AAGACCTCACATTCGA-1_1	2.56876	-5.53644	0	0	0	1.56843	3.68263	0	0	0
AAGACCTGTTTCCACC-1_1	3.1085	6.39702	0	1.25797	0	3.39986	3.31206	0	0.488313	0
AAGACCTTCTACTATC-1_1	0.277773	7.82504	0	0	0	1.89186	0	0	0	0
AAGACCTTCTGTCTAT-1_1	2.28764	-3.06952	0.894251	0	0	2.26934	0	0.894251	0	0
AAGCCGCAGATGTCGG-1_1	-0.673366	-1.25308	0	0	0	1.37677	2.55321	0	0	0
AAGCCGCTCATCACCC-1_1	0.954608	-10.8925	2.31726	0	0	2.38431	2.44714	0.532791	0	0
AAGGAGCCATACCATG-1_1	-2.78376	1.161	0	0	0	0	0	0	0	0
AAGGAGCCATATGCTG-1_1	0.733344	7.64807	0	0	0	1.69496	0.747448	0	0	0
AAGGAGCCATCACCCT-1_1	-3.17055e-05	0.198922	0	0	0	2.54344	2.11951	0	0	0
AAGGAGCGTACAGCAG-1_1	1.94488	-2.30404	0	0	0	1.85885	2.05033	0	0	0
AAGGAGCGTGTGGCTC-1_1	0.165207	-0.652711	0	0	0	1.75429	0	0	0	0
AAGGCAGTCATGTAGC-1_1	-3.07195	2.53897	0	0	0	0	2.67382	0	0	0
AAGGCAGTCTTGACGA-1_1	3.2664	-7.79531	0	0	0	2.03558	0.979893	0	0	0
AAGGTTCCACTCGACG-1_1	-5.11639	4.60923	1.23478	0	0	2.01495	2.74892	0	0	0
AAGGTTCGTTAAGATG-1_1	4.52005	1.50294	0	0.833962	0	2.54332	0	0	0	0
AAGGTTCGTTATCGGT-1_1	1.89893	-0.593771	0.773342	0	0	2.53923	1.92205	0	0	0
AAGGTTCTCCACGTTC-1_1	1.51102	-4.09499	0	0	0	1.56274	2.38018	0	0	0
AAGGTTCTCGCGTAGC-1_1	1.67786	-2.87588	0	0	0	2.40306	0	0	0	0
AAGTCTGCAATGAAAC-1_1	1.35089	8.48378	0	1.46839	0	2.12261	1.46839	0	0	0
AAGTCTGCATGCCCGA-1_1	2.16525	-1.224	1.05123	0	0	2.76564	3.64344	0	0	0
AAGTCTGGTTGAGTTC-1_1	-1.84342	3.85123	0	0	0	0	1.39361	0	0	0
AAGTCTGTCGAGCCCA-1_1	-1.19015	4.8588	0	0	0	2.00509	2.00509	0	0	0
AATCCAGCACAGACTT-1_1	-0.190043	6.82758	0	0	0	2.18287	0	0	0	0
AATCCAGGTCATACTG-1_1	3.48676	6.07348	0	0	0	2.69889	3.27397	0	0	0
AATCGGTAGAAACGAG-1_1	1.48568	-11.2095	0.777133	0	0	0.777133	2.08584	0	0	0
AATCGGTCATCCGTGG-1_1	0.262819	4.81166	0	0	0	1.37313	0	0	0	0
AATCGGTGTCGGCACT-1_1	0.409111	-1.46826	0	0	0	2.16394	0	0	0	0
AATCGGTGTCTAGTGT-1_1	0.347937	-4.07717	2.18369	0	0	2.18369	2.72012	0.946159	0	0
AATCGGTTCGAACTGT-1_1	2.09626	-3.58177	0	0	0	0.737865	0	0	0	0
AATCGGTTCGTGACAT-1_1	-1.36503	-1.89391	0	0	0	0	0	0	0	0
ACACCAAAGCTAGTTC-1_1	-1.24332	3.57508	0	0	0	1.26322	0	0	0	0
ACACCAACAATGGAGC-1_1	4.57779	5.50924	0	0	0	3.28768	2.8452	0	0	0
ACACCAACAGCTGTTA-1_1	4.0692	1.954	0	0	0	2.13452	2.87746	0	0	0
ACACCAACATGCCTTC-1_1	-0.116516	3.61782	1.16096	0	0	0	1.6838	0	0	0
ACACCCTAGACTGGGT-1_1	4.09756	2.67013	0	0	0	2.04139	2.40261	0	0	0
ACACCCTGTCGGATCC-1_1	-0.0908302	-1.02328	0	0	0	0	0	0	0	0
ACACCGGAGATGTTAG-1_1	-3.75379	3.19165	0.736103	0	0	0	1.15549	0	0	0
ACACCGGCAAGGCTCC-1_1	-2.68632	0.339799	0	0	0	2.89397	0	0	0	0
ACACCGGCAGTAAGCG-1_1	1.95949	-0.100526	0	0	0	0	1.74898	0	0	0
ACACCGGGTGTTCGAT-1_1	0.41496	-2.14651	0.762689	0	0	0.762689	2.83418	0	0	0
ACACCGGTCACTCCTG-1_1	-2.28298	-0.136783	0	0	0	1.3455	0	0	0	0
ACACCGGTCGGTTAAC-1_1	1.46806	6.5459	0	0	0	1.07276	1.07276	0	0	0
ACACTGACAATGCCAT-1_1	-1.6217	0.320031	1.24743	0	0	0	2.13348	0	0	0
ACACTGAGTAACGTTC-1_1	-0.0938435	3.50277	0	0	0	0	0	0	0	0
ACACTGAGTAAGTGTA-1_1	-1.06563	6.4293	0	0	0	1.33965	0	0	0	0
ACACTGAGTGGCAAAC-1_1	1.00002	3.0526	0	0	0	2.8463	4.2478	0	0	0
ACACTGATCGTATCAG-1_1	-4.89262	4.21558	0	0	0	2.01488	0.965065	0	0	0
ACACTGATCTGGTTCC-1_1	2.67279	-0.0901612	0	0	0	2.84199	3.28989	0	0	0
ACAGCCGAGCGTGTCC-1_1	3.14351	2.34073	1.44615	0	0	2.374	0	0	0	0
ACAGCCGAGGCTCAGA-1_1	3.85803	4.66568	0	0	0	1.60064	4.07795	0	0	0
ACAGCCGAGTAGGCCA-1_1	1.9773	-0.316537	1.46582	0	0	2.17163	2.17163	0	0	0
ACAGCCGCAGAAGCAC-1_1	0.331526	-0.478089	0	1.68166	0	2.74608	0	0	0	0
ACAGCCGGTGAACCTT-1_1	-0.190652	-1.28987	0	0	0	2.63968	2.76425	0	0	0
ACAGCCGGTGATAAGT-1_1	7.05099	4.49332	0	0	0	3.70599	1.09344	0	1.09344	0
ACAGCCGGTGGTACAG-1_1	3.16325	7.2596	0	0	0	3.42461	3.42461	0	0	0
ACAGCCGTCTTCGAGA-1_1	1.32761	-1.91213	0	0	0	1.01521	0	0	0	0
ACAGCTACAATGGTCT-1_1	2.7352	-8.87541	0	0	0	1.83115	0.71697	0	0	0
ACAGCTAGTAGCTCCG-1_1	2.50129	8.2691	0.631586	1.50904	0	0	2.18889	0	0	0
ACAGCTATCTTGACGA-1_1	-3.32487	2.73047	0	0	0.904631	0	0	0	0	0
ACATACGCATAAAGGT-1_1	5.9406	3.62345	0	0	0	0	0	0	0	0
ACATACGCATTGTGCA-1_1	-2.60638	0.10175	1.62465	0	0	0.702682	0	0	0	0
ACATACGTCACTCTTA-1_1	0.203321	-1.26046	0	0	0	2.50489	0	0	0	0
ACATACGTCAGAGGTG-1_1	0.283931	6.79546	0	0	0	1.118	0	0	0	0
ACATCAGAGAGCTGCA-1_1	3.50849	7.45986	0	1.91046	0	2.98101	3.57058	0	0	0
ACATCAGAGCTCCCAG-1_1	-1.14746	1.5106	0	0	0	0	1.94351	1.09675	0	0
ACATCAGCAAGTAATG-1_1	7.52436	3.88147	0	0	0	1.97789	2.15309	0	0.525879	0
ACATCAGGTATTCGTG-1_1	2.53168	8.24822	0	1.39081	0	0.696161	3.40702	0	0	0
ACATCAGGTGATGCCC-1_1	0.825608	4.7047	0	0	0	1.40164	0.928585	0	0	0
ACATCAGTCAGGCGAA-1_1	4.59729	-1.28201	0	0	0.417359	2.92371	0	0	0	0
ACATCAGTCCAAACAC-1_1	0.0367231	4.67319	0	0	0	1.64768	1.50314	0	0	0
ACATCAGTCTTGCCGT-1_1	0.802631	5.62776	0.489385	0	0	2.28629	2.74214	0	0	0
ACATGGTCAAGTCATC-1_1	2.57686	7.89291	0	0	0	2.88764	3.27436	0	0	0
ACCAGTAAGATCACGG-1_1	0.145831	3.51289	0	0	0	0	0	1.7684	0	0
ACCAGTAGTAGAGGAA-1_1	0.0763437	0.14884	0	0	0	0	4.03355	0	0	0
ACCAGTAGTCTAGTGT-1_1	0.618225	-1.69472	0	0	0	1.159	4.05795	0	0	0
ACCAGTATCCGTTGCT-1_1	4.09495	1.81362	0.805962	0	0	1.55108	2.83937	0	0	0
ACCCACTAGAGTCGGT-1_1	0.869188	5.30994	0	0	0	1.39453	0	0	0	0
ACCCACTCACGAGAGT-1_1	1.76828	7.6455	0	1.64324	0	1.64324	4.73304	0	0	0
ACCCACTGTCTCTCGT-1_1	0.307526	7.35065	0	0	0	1.80239	0	0	0	0
ACCCACTGTCTGGTCG-1_1	2.05736	6.99462	1.43557	0	0	0	0	0	0	0
ACCCACTGTGCTAGCC-1_1	0.315441	-0.23586	0	0	0	1.65034	2.24257	0	0	0
ACCCACTTCCACGCAG-1_1	0.94727	-2.1171	0	0	0.841699	1.60159	0.841699	0	0	0
ACCGTAAAGTGAAGTT-1_1	2.90734	4.29467	0	0	0	2.33265	3.77024	0	0	0
ACCGTAAGTAATTGGA-1_1	-2.47067	-0.154563	0	0	0	0	0	0	0	0
ACCTTTACACGACGAA-1_1	-2.0919	-0.710077	1.39704	0	0	0	0	0	0	0
ACCTTTACATCTGGTA-1_1	5.14216	5.49579	0	0	0	2.43097	3.8998	0	0	0
ACCTTTATCTGGCGTG-1_1	7.16616	3.74793	0	0	0	3.28989	0	0	0	0
ACGAGCCCATGCCTTC-1_1	3.65328	5.33183	0	0	0	2.66489	2.15617	0	0	0
ACGAGCCTCGCAGGCT-1_1	4.7065	3.7265	0	0	0	0.665354	0	0	0	0
ACGAGGAAGTCAATAG-1_1	-0.682055	2.13065	0	0	0	0	0	0	0	0
ACGATACCATAAGACA-1_1	-1.23885	-0.0893421	0	0	0	1.66756	1.14728	0	0	0
ACGATACTCACCCTCA-1_1	2.30499	5.79416	0	0	0	1.43411	2.13501	0	0	0
ACGATACTCTACTATC-1_1	1.8641	-2.15894	1.25977	0	0	2.40681	3.31449	0	0	0
ACGATGTCACAGATTC-1_1	2.98453	3.8673	0	0	0	2.31876	3.10819	0	0	0
ACGATGTCACATTTCT-1_1	-1.03762	-8.60802	0	0	0	2.30877	4.51766	0	0	0
ACGATGTTCGCAAGCC-1_1	2.02243	-10.8868	0.690532	0	0	1.86737	1.50001	0.403723	0	0
ACGATGTTCGTGGGAA-1_1	0.901342	-1.87343	0	0	0	1.11185	3.38641	1.11185	0	0
ACGCCAGAGAGTCGGT-1_1	-1.65237	-1.73181	0	0	0	1.59331	0	0	0	0
ACGCCAGAGGATGCGT-1_1	-2.03875	2.04373	0	2.38616	0	0	0	0	0	0
ACGCCAGAGTCTTGCA-1_1	4.16014	2.88155	0	0	0	3.91556	4.11442	0	0	0
ACGCCAGGTGAGTATA-1_1	1.77005	-3.21108	0.841174	0	0	2.74148	3.63586	0	0	0
ACGCCGAAGACAAGCC-1_1	-0.663002	5.51918	0	0	0	0	3.32865	0	0	0
ACGCCGAAGACCCACC-1_1	4.49101	2.38092	0	0	0	0.807956	0	0	0	0
ACGCCGAAGCCACGTC-1_1	2.81034	2.10957	0	0	0	2.1585	4.26907	0	0	0
ACGCCGAAGGACATTA-1_1	-2.34423	-0.426764	0	0	0	2.37194	3.40633	0	0	0
ACGCCGAAGGGATCTG-1_1	4.31508	1.66474	0	0	0	3.14448	0	0	0	0
ACGCCGACAGGGTTAG-1_1	0.164363	-1.78481	0	0	0	2.22471	2.485	0	0	0
ACGCCGAGTAAACGCG-1_1	-0.0114677	3.31156	0.916351	0	0	1.38637	2.14015	0	0	0
ACGCCGAGTGAAAGAG-1_1	2.96675	-3.03501	0	0	0	3.47338	3.67242	0	0	0
ACGGAGAAGCAACGGT-1_1	-1.12451	3.30038	0	0	0	0	0	0	0	0
ACGGAGAAGTTGAGTA-1_1	4.40899	-1.08473	0	0	0	2.32018	2.61147	0	0	0
ACGGAGACAACTGCTA-1_1	0.975498	2.8314	0.781797	0	0	2.93284	1.21515	1.21515	0	0
ACGGAGACAATGCCAT-1_1	0.398655	7.60772	0	0	0	2.37769	0	0	0	0
ACGGCCACACCGGAAA-1_1	2.7053	8.16302	0	1.84023	0	2.19132	3.96377	0	0	0
ACGGCCACAGCCTATA-1_1	-2.14432	4.01212	0	0	0	0	1.59645	0	0	0
ACGGCCAGTCATACTG-1_1	-0.157362	6.50839	0	0	0	2.49049	0	0	0	0
ACGGCCATCAAACCAC-1_1	3.50028	0.958455	0	0	0	2.74357	3.21451	0	0	0
ACGGCCATCAATCACG-1_1	2.30075	-6.64656	0.688727	0	0	1.93832	1.93832	0	0	0
ACGGCCATCTCGAGTA-1_1	3.67725	2.1393	0	0	0.749032	3.09937	0.749032	0	0	0
ACGGGCTCACTAAGTC-1_1	4.49289	-6.72614	0	0	0	2.05974	1.28986	0	0	0
ACGGGTCCAGAGCCAA-1_1	3.86742	7.30836	0	0	0	3.23906	4.31119	0	0	0
ACGGGTCCATGCCCGA-1_1	-1.2275	6.56548	0	0	0	2.04555	0	0	0	0
ACGGGTCTCACGCATA-1_1	2.53154	-10.561	0.848672	0	0	2.51451	0	0	0	0
ACGGGTCTCGTTGCCT-1_1	3.69905	5.87114	0	0	0	2.04856	2.67508	0	0	0
ACTATCTAGAAGAAGC-1_1	1.89739	-11.0058	1.84785	0	0	0	1.30103	0	0	0
ACTATCTCATCGATGT-1_1	-0.97202	7.09117	0	0	0	1.6149	0	0	0	0
ACTATCTGTACCCAAT-1_1	2.36857	-1.34968	0	0	0	1.38637	3.02052	0	0	0
ACTATCTTCCAAGCCG-1_1	1.05646	4.61317	0	0	0	1.06183	2.07143	0	0	0
ACTATCTTCTTATCTG-1_1	-1.85235	-1.298	0	0	1.33695	0	1.33695	0	0	0
ACTGAACAGAAGCCCA-1_1	-4.90167	-0.929994	0.94558	0	0	0	0	0.94558	0	0
ACTGAACAGCTATGCT-1_1	0.76225	-0.555215	0	0	0	1.84943	2.0406	0.849743	0	0
ACTGAACCAGTGGAGT-1_1	2.82092	0.0761449	1.49528	0	0	1.49528	0	0	0	0
ACTGAGTAGCTAACTC-1_1	-2.13029	-0.490851	0	0	0	0	2.40184	0	0	0
ACTGAGTCAGTGACAG-1_1	3.0264	5.35269	0	0	0	3.57253	5.32129	0	0	0
ACTGAGTTCATATCGG-1_1	3.12439	5.00279	0	1.63671	0	2.47341	3.16801	0	0	0
ACTGATGAGTGTGGCA-1_1	3.64142	-6.05887	0	0	0	1.85998	4.20719	0	0	0
ACTGATGCAAGACACG-1_1	2.43483	3.55643	0	0	0	2.70612	3.14369	0	0	0
ACTGATGTCGCAAACT-1_1	2.56827	0.187323	1.21232	0	0	2.86385	2.54994	0	0	0
ACTGCTCCAGGTCGTC-1_1	3.96693	-1.11178	0.771024	0	0	2.43867	0	0	0	0
ACTGCTCCATACGCTA-1_1	1.68459	6.9242	0	1.02508	0	1.52052	3.1878	0	0	0
ACTGCTCCATATGGTC-1_1	-4.94202	4.68157	0	0	0.782892	0	5.03841	1.93715	0	0
ACTGCTCGTAAACACA-1_1	1.10847	-2.82875	0.73616	0	0	2.15354	4.07174	0	0	0
ACTGTCCAGAATAGGG-1_1	4.39255	-1.65027	0	0	0	1.01019	1.01019	1.01019	0	0
ACTGTCCAGTAGTGCG-1_1	1.07709	5.82374	0	0	0	1.1361	0	0	0	0
ACTGTCCCAATAGCGG-1_1	0.0699488	5.99029	0	0	0	0.593787	0.96381	0	0	0
ACTGTCCTCGACCAGC-1_1	1.39118	-1.34533	0	0	0	2.20461	4.38605	0	0	0
ACTTACTCAATCTACG-1_1	-1.66887	5.17606	0	0	0	2.26546	0	0	0	0
ACTTACTCACATGGGA-1_1	2.08742	-3.5045	1.5436	0	0	3.5997	2.90032	0	0	0
ACTTGTTTCCTTTCGG-1_1	6.79964	4.54373	0	0	0	1.88896	4.39417	0	0	0
ACTTGTTTCGCCTGTT-1_1	-1.58135	4.74152	0	0	0	1.06974	0	0	0	0
ACTTGTTTCGTATCAG-1_1	3.87906	-2.73395	0.526815	0	0	2.23242	0	0	0	0
ACTTTCAAGGTGCTAG-1_1	-2.58837	2.4999	0	0	0	0	2.37018	0	0	0
ACTTTCACACCCAGTG-1_1	3.20967	7.61233	0	0.749385	0	1.46951	3.99918	0	0	0
ACTTTCAGTAGCCTAT-1_1	-0.887436	7.10606	0	0	0	1.40014	0	0	0	0
AGAATAGAGACTGTAA-1_1	-4.69344	3.92202	2.18476	0	0	1.2891	1.59823	0	0	0
AGAATAGAGCGGATCA-1_1	-0.708675	7.91455	0	0	0	0	0	0	0	0
AGAATAGGTCGAACAG-1_1	3.02221	-6.46786	0	0	0	2.09824	1.02531	0	0	0
AGAATAGGTCGCGTGT-1_1	0.699855	7.06699	0	2.5164	0	1.44752	0	0	0	0
AGAATAGTCCACGTTC-1_1	-0.981606	-9.67621	0	0	0	2.98055	0	0	0	0
AGAATAGTCTCTTGAT-1_1	1.48314	-2.60545	0	0	0	0	0	0	0	0
AGACGTTAGGCCCTCA-1_1	-0.701921	3.75457	0	0	0	1.54689	0	0	0	0
AGACGTTCAGTAAGCG-1_1	2.03982	0.866312	0	0	0	3.30839	4.90601	0	0	0
AGACGTTCATAGGATA-1_1	-0.779328	7.46429	0	0	0	0.932305	0	0	0	0
AGACGTTTCACCCGAG-1_1	6.33063	3.35602	0	0	0	3.04452	0	0	0	0
AGACGTTTCCGAAGAG-1_1	1.70142	-0.892145	0	0	0	1.18665	2.41969	0	0	0
AGAGCGAAGTAAGTAC-1_1	1.23272	-3.72733	0	0	0	1.99339	2.78605	0	0	0
AGAGCGACATAGTAAG-1_1	3.36064	5.80147	0	0	0	3.139	2.88398	0	0	0
AGAGCGACATTCGACA-1_1	6.27265	3.72872	0	0	0	2.45649	3.64606	0	0	0
AGAGCGAGTGTCTGAT-1_1	3.58202	4.85432	0.925908	0	0	1.95962	3.90747	0	0	0
AGAGCGATCTCTTATG-1_1	-3.86577	3.6574	0	0	0	2.78827	2.49703	0	0	0
AGAGCTTAGATAGCAT-1_1	-0.836388	5.98823	0	0	0	2.24498	1.47616	0	0	0
AGAGCTTAGCACCGTC-1_1	-0.178684	3.64967	0	0	0	0	0	0	0	0
AGAGCTTCAAGCCTAT-1_1	1.57567	-1.16093	0	0	0	1.29773	2.9769	0	0	0
AGAGCTTTCAGCTTAG-1_1	0.997772	2.7525	0	0	0	2.94056	0	0	0	0
AGAGTGGAGAGCCCAA-1_1	4.46239	4.37473	0	0	0	1.85426	3.19227	0	0	0
AGAGTGGGTTGGAGGT-1_1	4.3943	6.56943	0	0	0	1.74695	4.60995	0	0	0
AGAGTGGTCACTCCTG-1_1	-1.42976	3.43343	0	0	0	2.67257	0	0	0	0
AGCAGCCCAGTGGAGT-1_1	-4.56488	3.05227	0	0	0	2.27611	4.17568	0	0	0
AGCAGCCTCCCTCAGT-1_1	-3.86354	2.25157	0	0	0	0	3.77537	0	0	0
AGCATACCACCCATTC-1_1	1.8269	-1.62619	0	0	0	2.20408	1.76424	0	0	0
AGCATACGTAGGGTAC-1_1	-0.716604	-2.10925	0	0	0	1.81033	1.57575	0	0	0
AGCATACGTCTAGGTT-1_1	2.16958	-0.137369	0	0	0	3.40056	0	0	0	0
AGCCTAAAGATGCGAC-1_1	3.90245	1.96181	0	0	0	3.58198	0	0	0	0
AGCCTAACAAGTCTAC-1_1	4.27104	-5.52025	0.622367	0.35884	0	1.74891	3.44095	0	0	0
AGCCTAACATGTCCTC-1_1	1.81915	4.69438	0	0	0	3.01787	0	0	0	0
AGCCTAAGTGGTACAG-1_1	4.60599	3.67751	0	0	0	1.32618	0	0	0	0
AGCCTAATCGCAAGCC-1_1	2.01697	8.51945	0	1.1113	0	0	4.22339	2.21411	0	0
AGCGGTCGTAGTAGTA-1_1	2.77375	-9.52211	0	0	0	2.20158	1.52017	0	0	0
AGCGGTCTCAGTACGT-1_1	-0.787282	2.08562	0	0	0	0	0	0	0	0
AGCGTATAGCAAATCA-1_1	0.493512	5.35725	0	0	0	2.08061	0	0	0	0
AGCGTATCACATGGGA-1_1	3.12272	5.35635	0	0	0	3.25326	4.48273	0	0	0
AGCGTATGTAACGTTC-1_1	-1.0164	0.554801	0	0	0	2.68478	0	0	0	0
AGCGTATGTCAGGACA-1_1	3.47128	6.32392	1.48964	0	0	1.32133	1.87131	0	0	0
AGCGTATGTTAAGACA-1_1	-0.932116	7.69848	0	0	0	0	0	0	0	0
AGCGTATTCAACGCTA-1_1	1.0243	-5.8912	0	0	0	2.13435	0	0	0	0
AGCGTATTCTTGACGA-1_1	0.114068	6.33516	0	0	0	1.65635	0	0	0	0
AGCGTCGCAGGGATTG-1_1	2.10606	7.92807	0	0	0	2.5026	4.35996	0	0	0
AGCGTCGTCTCTAGGA-1_1	3.6574	7.0478	0	0	0	2.54272	4.15066	0	0	0
AGCTCCTGTTAGAACA-1_1	-1.02205	3.79488	0	0	0	1.93883	1.3801	0	0	0
AGCTCCTTCCCGACTT-1_1	0.881959	-3.42725	0	0	0	0.990728	2.55353	0	0	0
AGCTCCTTCTCTGTCG-1_1	3.07614	2.93182	0	0	0	2.37437	0.475621	0	0	0
AGCTCTCAGTAGTGCG-1_1	3.91065	-1.412	0	0	0	2.63897	2.72777	0	0	0
AGCTCTCCAGCGTAAG-1_1	-0.752912	3.58796	0	0	0	0	0	0	0	0
AGCTCTCTCTATGTGG-1_1	3.06862	5.96067	0	0	0	3.17204	2.83814	0	0	0
AGCTTGAAGCGATAGC-1_1	-2.66727	3.52024	0	0	0	1.86478	3.20422	0	0	0
AGCTTGAAGGGATCTG-1_1	2.88232	7.86143	0	0	0	1.46391	1.46391	0.978854	0	0
AGCTTGATCCGCGTTT-1_1	-1.24914	-0.522961	0	0	0	1.02911	0	0	0	0
AGCTTGATCTCATTCA-1_1	3.51716	5.4616	0	0	0	1.91897	3.18866	0	0	0
AGGCCACAGAGACGAA-1_1	-0.196753	-2.50761	0	0	0	1.5151	1.5151	0	0	0
AGGCCACCAATCCGAT-1_1	-3.61579	2.72918	0	0	0	0	0	0	0	0
AGGCCACCAGGTCCAC-1_1	0.376121	7.56146	0	0.950129	0	2.35292	0	0	0	0
AGGCCGTAGCCGATTT-1_1	-2.0299	-0.0850246	0	0	0	0	0	0	0	0
AGGCCGTGTTTGCATG-1_1	5.11224	5.5584	0	0	0	3.42221	3.7017	0	0	0
AGGCCGTTCCTTTCGG-1_1	4.21106	-8.20491	0.7478	1.25356	0	2.14105	2.64405	0	0	0
AGGCCGTTCGCCAGCA-1_1	-1.36042	6.56193	0	0	0	2.17756	1.28322	0	0	0
AGGCCGTTCTGTCCGT-1_1	-0.258015	3.7771	0	0	0	2.69223	3.07486	0	0	0
AGGGAGTAGATGGGTC-1_1	1.94957	-3.26125	1.1387	0	0	1.65735	0	0	0	0
AGGGAGTAGCCAACAG-1_1	-0.169175	1.98462	0	0	0	2.98404	1.98181	0	0	0
AGGGAGTAGCTCCCAG-1_1	-0.767641	5.26241	0	0	0	0.904982	0	0	0	0
AGGGAGTAGTGATCGG-1_1	-4.87141	4.29781	0	0	0	1.7688	0	0	0	0
AGGGAGTCACATGACT-1_1	2.14286	-1.20345	0	0	0	2.30809	1.95116	0	0	0
AGGGAGTCAGCTTAAC-1_1	0.519476	-0.530039	0	0	0	2.34873	0	0	0	0
AGGGAGTTCGGAATCT-1_1	-0.820165	-0.68439	0	0	0	2.11835	4.78367	0	0	0
AGGGATGAGAGGTAGA-1_1	2.45121	1.19809	1.34771	0	0	2.89545	3.3344	0	0	0
AGGGATGAGGCATTGG-1_1	1.44963	-10.3385	0	0	0	0	2.18643	0	0	0
AGGGATGTCGGTTCGG-1_1	-0.500117	7.38018	0	0	0	0	0	0	0	0
AGGGTGAAGCCGGTAA-1_1	0.241852	-1.14964	0	0	0	1.84314	0	0	0	0
AGGGTGACAACACGCC-1_1	3.35806	-1.4363	1.49038	0	0	0	0	0	0	0
AGGGTGATCTACTATC-1_1	0.812109	4.05684	0	0	0	2.42225	2.22104	0	0	0
AGGTCATAGAGATGAG-1_1	-0.644863	-0.351523	0	0	0	2.64929	0	0	0	0
AGGTCATAGGAGTTTA-1_1	1.27906	-2.15013	1.20626	0	0	1.01368	0	0	0	0
AGGTCATCATTAACCG-1_1	4.30597	-1.49835	0.776181	0	0	0.776181	0	0	0	0
AGGTCATGTCGCATAT-1_1	-0.712397	5.55448	0	0	0	2.40056	0	0	0	0
AGGTCCGAGCCACGTC-1_1	-2.45819	-0.401312	0	0	0	0	1.56459	0	0	0
AGGTCCGCAGGTCTCG-1_1	-2.79458	-0.0798925	1.18815	0	0	0	2.83128	2.51811	0	0
AGTAGTCAGCGTAGTG-1_1	3.27809	2.47254	0	0	0	2.53984	1.58772	0	0	0
AGTAGTCGTCATATCG-1_1	2.14707	6.20036	0	0	0	2.52774	2.79526	0	0	0
AGTAGTCGTCCGTCAG-1_1	7.02707	3.73612	0	0	0	1.5834	0	0	0	0
AGTAGTCTCTTCGAGA-1_1	-4.31889	1.37302	0	0	0	1.7063	3.37343	0	0	0
AGTCTTTCATAGAAAC-1_1	3.45491	-8.50152	0	0	0	2.76162	3.62491	0	0	0
AGTCTTTCATGACGGA-1_1	2.49343	3.50759	0	0	0	0	5.02241	0	0	0
AGTCTTTGTACGCACC-1_1	2.94591	6.38722	0	0.450825	0	2.79602	3.87696	0	0	0
AGTCTTTGTAGCGCAA-1_1	4.70458	6.39159	0	0	0	3.14873	3.40115	0	0	0
AGTCTTTTCACGGTTA-1_1	-0.762803	1.54292	0	0	0	2.11745	3.23343	0	0	0
AGTCTTTTCTTCCTTC-1_1	-4.95912	4.53279	0	0	0	0.535743	4.05521	3.10286	0	0
AGTGAGGGTTGTTTGG-1_1	3.71981	3.25856	1.37766	0	0	2.1299	4.23713	0	0	0
AGTGAGGTCCGTAGTA-1_1	1.00501	-1.15606	0.627857	0	0	2.07803	2.27582	0	0	0
AGTGGGAAGGCCATAG-1_1	3.89344	-5.30891	0	0	0	2.34834	3.77522	0	0	0
AGTGGGACAAGGACAC-1_1	1.81425	-0.619184	0	0	0	2.89075	3.7058	0	0	0
AGTGGGACACATTAGC-1_1	0.0425056	6.04826	0	0	0	0.98229	0	0	0	0
AGTGGGATCAAAGTAG-1_1	-0.256218	0.813021	0	0	0	2.37636	2.89535	0	0	0
AGTGTCACACTTGGAT-1_1	3.70115	-2.36397	0.515999	0.515999	0	1.61976	3.02451	0	0	0
AGTGTCAGTGCAACTT-1_1	4.58252	6.45792	0	0	0	3.13833	4.0668	0	0	0
AGTGTCATCCTGTACC-1_1	3.25243	2.14518	0	0	0	2.71235	4.04758	0	0	0
AGTGTCATCGGAAATA-1_1	4.1282	-1.92271	1.03744	0	0	2.68546	3.64678	0	0	0
AGTTGGTAGACCCACC-1_1	-0.456493	-3.13777	1.13388	0	0	1.99104	1.42589	0	0	0
AGTTGGTCAGCTGTGC-1_1	1.86324	7.35818	0	0	0	2.11403	2.11403	0	0	0
AGTTGGTCATGATCCA-1_1	2.02197	-1.09318	0	0	0	2.67539	4.52447	0	0	0
AGTTGGTTCCTGCAGG-1_1	2.10927	-2.39609	0	0	0	1.59723	4.30241	0	0	0
ATAACGCAGTATTGGA-1_1	-0.83143	-1.31382	1.77596	0	0	0	2.21666	0	0	0
ATAACGCAGTCCCACG-1_1	4.32855	2.47085	0.793487	0	0	2.88789	2.88789	0	0	0
ATAACGCGTTCAGACT-1_1	3.62211	-1.36946	0	0	0	2.66303	0	0	0	0
ATAAGAGCAGCGTAAG-1_1	7.28435	4.08004	0	0	0.49007	2.9622	3.52301	0	0	0
ATAAGAGTCAAACGGG-1_1	2.56635	1.8247	0	0	0	3.31876	2.15263	0	0	0
ATAGACCAGGTGCTAG-1_1	3.3101	1.3805	1.39316	0	0	1.39316	4.01631	0	0	0
ATAGACCAGTCCTCCT-1_1	3.06526	6.59088	0	1.36933	0	2.58907	2.98414	0	0	0
ATAGACCGTGTGACCC-1_1	1.92034	7.50163	0	0	0	1.03218	0	1.31124	0	0
ATAGACCTCAACGGGA-1_1	-0.665843	-1.66025	0	0	0	1.53464	0	0	0	0
ATAGACCTCACCGTAA-1_1	1.18004	7.50387	0	0	0	2.18562	2.18562	0	0	0
ATCACGAAGAATGTTG-1_1	-1.90877	3.38129	0	0	0	0	0	0	0	0
ATCACGAAGGCTAGCA-1_1	-0.744292	-1.85447	0	0	0	1.87133	2.92263	0	0	0
ATCATCTAGAGGGCTT-1_1	3.7556	6.77874	0	0	0	2.97312	3.129	0	0	0
ATCATCTCACCAGCAC-1_1	0.338494	-1.42921	0	0	0	0	0	0	0	0
ATCATCTGTGAGCGAT-1_1	-0.145472	-10.3832	0	0	0	2.32518	3.81324	0	0	0
ATCATGGAGGCTCATT-1_1	-2.45691	-0.0124037	0	0	0	0	3.27794	0	0	0
ATCATGGCACCTATCC-1_1	-0.861934	-0.225256	1.21215	0	0	0	2.86363	0	0	0
ATCATGGGTTCGGCAC-1_1	0.63366	3.59035	0	0	0	2.1621	1.57788	0	0	0
ATCCACCCAGTTCATG-1_1	4.48041	1.12018	0	0	0	2.46794	4.05933	0	0	0
ATCCACCCATTAACCG-1_1	2.71985	-8.11112	0	0	0	0	0.62369	0.62369	0	0
ATCCACCGTTTGACAC-1_1	4.4386	2.67477	0.99662	0	0	1.48574	2.42078	0	0	0
ATCCACCTCATCTGCC-1_1	4.79367	6.00281	0	0	0	2.87609	4.74375	0	0.983755	0
ATCCACCTCTCGGACG-1_1	3.25495	3.73539	1.70852	0	0	2.82273	3.94853	0	0	0
ATCCGAAAGCCACGTC-1_1	-3.90993	3.50361	0	1.32102	0	1.32102	0	0	0	0
ATCCGAAAGGAATTAC-1_1	4.49074	4.43966	0	0	0	2.7561	4.43696	0	0	0
ATCCGAACAGCGTAAG-1_1	2.81842	6.8164	0	2.58361	1.62563	2.85224	3.5161	0	0	0
ATCCGAAGTAAGTTCC-1_1	1.90928	4.53518	0	0	0	3.3228	0	0	0	0
ATCCGAAGTTCCACAA-1_1	-3.58206	3.54931	0	0	0	0	1.59613	0	0	0
ATCGAGTCAGACTCGC-1_1	1.62055	-5.42215	0.739463	0	0	2.48057	1.45499	0	0	0
ATCGAGTGTAGAGTGC-1_1	3.77515	4.22738	0	0	0	3.41426	3.8087	0	0	0
ATCGAGTGTTACCAGT-1_1	2.01476	3.89171	1.03521	0	0.645978	2.85309	1.86363	0	1.03521	0
ATCGAGTGTTCCACTC-1_1	1.81054	3.45243	0.838333	0	0	2.8184	1.59686	0	0	0
ATCGAGTTCTATCCCG-1_1	3.94528	5.79541	0	0	0	3.1935	4.33487	0	0	0
ATCTACTAGGAATTAC-1_1	3.3407	-7.94253	0	0	0.407559	2.86811	0	0	0	0
ATCTACTAGTGAAGAG-1_1	0.464003	5.45786	0	0	0	1.42063	0	0	0	0
ATCTACTTCACGCATA-1_1	3.39772	4.74432	0	0	0	2.12164	3.13699	0	0	0
ATCTACTTCCACGACG-1_1	2.6082	6.21983	1.28568	0	0	2.4396	2.64515	0	0	0
ATCTGCCAGAGCAATT-1_1	2.57864	7.94314	0	0	0	0.902622	3.25513	0	0	0
ATCTGCCAGCCGCCTA-1_1	4.4237	2.71687	0	0	0	0.731095	0	0	0	0
ATCTGCCAGTGGGATC-1_1	1.66294	4.02467	0.673211	0	0	2.04429	3.48729	0	0	0
ATCTGCCGTACCTACA-1_1	4.05934	1.906	1.07862	0	0	2.17048	0	0	0	0
ATCTGCCGTATAGTAG-1_1	0.081844	-1.88858	1.16976	0	0	0	0	0	0	0
ATCTGCCGTCATCGGC-1_1	-1.59449	0.20308	1.63123	0	0	2.35994	2.8588	0	0	0
ATGAGGGAGATCTGAA-1_1	-0.104227	4.40969	0	0	0	2.32214	0	0	0	0
ATGAGGGCACCCTATC-1_1	4.14814	2.87809	0	0	0	2.85193	1.45026	0	0	0
ATGAGGGCATCAGTAC-1_1	2.66893	-9.22395	0	0	0	1.79615	0	0	0	0
ATGAGGGGTATGAATG-1_1	3.99279	2.4146	0	0	0	2.9531	0	0	0	0
ATGAGGGGTATGCTTG-1_1	-1.07126	5.00627	0	0	0	2.71498	0	0	0	0
ATGAGGGTCTGCTTGC-1_1	4.33871	2.14186	0	0	0	2.8431	4.38131	0	0	0
ATGCGATAGAAGCCCA-1_1	0.00920615	-4.63543	0	1.62106	0	0.964462	2.21013	0	0	0
ATGCGATAGATCTGAA-1_1	0.791804	-2.45634	0	0	0	1.66634	0	0	0	0
ATGCGATAGGTGGGTT-1_1	3.24709	1.15552	0	0	0	2.66091	3.83748	0	0	0
ATGCGATCATGCCTAA-1_1	4.10842	6.72305	0	0	0	2.36198	5.27012	0	0	0
ATGCGATGTCATCGGC-1_1	3.43313	4.02388	1.39578	0	0	0	2.31396	0	0	0
ATGCGATGTCCATCCT-1_1	6.04064	3.59665	0	0	0	0	2.27207	0	0	0
ATGCGATTCGGTCCGA-1_1	-0.507817	3.15362	0	0	0	1.65683	0	0	0	0
ATGGGAGCAGTCACTA-1_1	0.766014	-1.15226	0	0	0	2.19481	0	0	0	0
ATGGGAGGTAAGCACG-1_1	2.41095	5.47141	0	0	0.486785	2.92091	3.65389	0	0.486785	0
ATGGGAGTCCTAGAAC-1_1	5.93179	3.58264	0	0	0	0	0	0	0	0
ATGGGAGTCCTGTACC-1_1	-0.00454023	8.56919	0	0	0	3.34534	0.548048	0	0	0
ATGGGAGTCGATCCCT-1_1	1.67766	-1.63394	0	0	0	0.954724	4.45075	0	0	0
ATGTGTGAGACTACAA-1_1	3.88047	1.92886	0	0	0	1.87726	3.98132	0	0	0
ATGTGTGAGTTAGGTA-1_1	0.916521	-0.632004	0	0	0	2.5715	0	0	0	0
ATGTGTGCAAACCTAC-1_1	-1.6719	-0.936614	0	0	0	1.09701	2.70581	0	0	0
ATGTGTGGTGACTACT-1_1	-0.477934	-0.235272	0.902971	0	0	2.42201	3.41241	0	0	0
ATGTGTGTCCAAATGC-1_1	2.62099	8.30638	0	1.72444	0	1.19534	3.07925	0	0	0
ATTACTCAGCTAACTC-1_1	0.491468	5.68786	0	0	0	2.61468	0	0	0	0
ATTACTCGTGGCTCCA-1_1	3.38707	-7.6542	0	0	0	1.36028	1.36028	0	0	0
ATTATCCAGCTGAACG-1_1	-0.504053	3.81816	0	0	0	0	0	0	0	0
ATTATCCCAAGTACCT-1_1	-2.04966	-0.994523	0	0	0	0	0	0	0	0
ATTATCCGTACGCACC-1_1	-1.29468	-6.59755	0	0	0	2.62259	2.62259	0	0	0
ATTATCCGTGCAACGA-1_1	-0.178932	4.61489	0	0	0	1.04342	1.54283	0	0	0
ATTCTACTCCTTGCCA-1_1	-0.61563	3.64491	0	0	0	0	0	0	0	0
ATTCTACTCGAGCCCA-1_1	0.25016	5.19791	0	0	0	1.92665	0.776245	0	0	0
ATTGGACCATTTCACT-1_1	-1.17302	5.24732	0	0	0	1.30435	0	0	0	0
ATTGGACGTGTGAAAT-1_1	2.6893	1.57302	0	0	0	3.2581	4.63554	0	0	0
ATTGGACGTTATGCGT-1_1	-1.41045	4.71194	0	0	0	0	0	0	0	0
ATTGGACTCACCCGAG-1_1	6.93175	4.42788	0	0	0	2.94678	2.85671	1.45415	0	0
ATTGGACTCGCACTCT-1_1	4.86866	2.92158	0	0	0	1.46608	0	0	0	0
ATTGGTGCACAGGAGT-1_1	3.26372	-1.42514	0	0	0	1.7309	0	0	0	0
ATTTCTGAGCCAGGAT-1_1	3.13914	1.64881	0.687299	0	0	2.38724	2.06918	0	0	0
ATTTCTGAGTGTCTCA-1_1	1.99315	-1.16217	0	0	0	2.72558	3.53473	0	0	0
ATTTCTGTCTATCCTA-1_1	2.81409	1.94663	2.04533	0	0	1.47382	0	0	0	0
CAACCAAAGATACACA-1_1	0.873887	4.60643	0	0	0	1.6434	2.2349	0	0	0
CAACCAACACTTCGAA-1_1	2.85095	-5.59987	0	0	0	1.49005	0	0	0	0
CAACCAACAGCGTAAG-1_1	-0.111401	0.590366	1.65993	0	0	1.14086	0	0	0	0
CAACCAATCACTCTTA-1_1	-1.69701	4.29134	0.966779	0	0	0.966779	0.966779	0	0	0
CAACCAATCTAAGCCA-1_1	3.63157	2.9094	0	0	0	2.176	2.176	0	0	0
CAACCTCAGCGTTCCG-1_1	-1.08465	-9.68742	0	0	0	1.75196	0	0	0	0
CAACCTCCAATGGACG-1_1	0.910081	3.50896	0.546636	0	0	1.36347	0.898071	0	0	0
CAACCTCGTCAACTGT-1_1	3.31382	-9.24424	0.964965	0	0	0	1.44678	0	0	0
CAACCTCTCACCGTAA-1_1	0.176242	5.05692	0	0	0	1.74891	0	0	0	0
CAACTAGAGTTCGATC-1_1	-1.63363	3.80651	0	0	0	0	0	0	0	0
CAACTAGCAGTCAGCC-1_1	0.979266	4.76461	0	0	0	2.40765	2.04621	0	0	0
CAACTAGCATGGGAAC-1_1	2.27688	0.557294	0	0	0	2.84299	3.00104	0	0	0
CAAGAAACAATCTGCA-1_1	-0.0582054	-1.644	1.02508	0	0	0	2.60352	0	0	0
CAAGATCAGCCCTAAT-1_1	3.79983	5.62192	0	1.15022	0	2.01179	2.90532	0	0	0
CAAGATCAGCGCCTCA-1_1	-0.990759	4.38712	0	0	0	2.18874	0	0	0	0
CAAGATCAGGAGCGTT-1_1	1.16727	5.7861	0	0	0	2.99811	4.11606	0	0	0
CAAGATCGTTTGGGCC-1_1	4.58004	2.48441	0.813229	0	0	2.14371	4.15511	0	0	0
CAAGATCTCCATTCTA-1_1	-4.44687	4.07047	0	0	0	0	0	0	0	0
CAAGGCCGTGACGCCT-1_1	1.91876	-1.91143	0	0	0	0	0	0	0	0
CAAGGCCTCATAGCAC-1_1	-0.373855	-0.293665	0	0	0	1.79426	2.40063	0	0	0
CAAGTTGCACCAGCAC-1_1	0.0746724	-10.5226	1.73237	0	0	2.47312	0	0	0	0
CAAGTTGGTCACTTCC-1_1	0.203544	-2.15	0	0	0	1.75048	1.75048	0	0	0
CAAGTTGGTTCCCTTG-1_1	2.03373	-3.32476	0.798697	0	0	2.58222	0	0	0	0
CAAGTTGTCAACGAAA-1_1	-0.81892	-5.2545	0	0	0	0	2.55212	0	0	0
CAAGTTGTCATACGGT-1_1	1.05712	4.11913	0	0.965216	0	2.89404	2.29651	0	0	0
CACAAACAGGCTAGAC-1_1	1.28781	3.14367	0	0	1.05147	2.49906	1.55259	0	0	0
CACAAACGTCAAACTC-1_1	-0.437855	7.14744	0	0	0	0	0	0	0	0
CACAAACGTTCATGGT-1_1	-1.5664	4.55254	0	0	0	2.19893	0	0	0	0
CACACAACACTACAGT-1_1	-0.00739705	-2.08842	1.03003	0	0	1.03003	0	0	0	0
CACACAACATTTGCTT-1_1	-5.9058	-0.523708	1.296	0	0.844716	0	0.844716	2.56077	0	0
CACACAATCAGAAATG-1_1	1.59325	-1.81691	0	0	0	2.63813	1.82371	0	0	0
CACACCTGTCCTGCTT-1_1	3.55116	3.75258	0	1.50849	0	2.44752	3.48673	0	0	0
CACACCTGTGTAATGA-1_1	6.72538	4.49129	0	0	0	3.47597	3.81955	0	0	0
CACACTCAGATAGGAG-1_1	6.6904	3.94485	0	0	0	1.51261	0	0	0	0
CACACTCCACGCCAGT-1_1	4.28293	-1.12487	0	0	0	0	0	0	0	0
CACACTCCAGCCACCA-1_1	1.56676	6.42886	0	0	0	2.87546	0	0	0	0
CACACTCCAGCTGTAT-1_1	1.55959	-11.022	1.6472	0	0	1.13018	2.2391	0.716917	0	0
CACACTCTCCCTCAGT-1_1	0.808708	-3.88366	1.29139	0	0	0	2.18756	0	0	0
CACACTCTCTCTAAGG-1_1	1.15732	-1.48132	0	0	0	1.24911	0	0	0	0
CACAGGCAGTACTTGC-1_1	2.51838	0.482214	0	0	0	2.75837	3.71604	0	0	0
CACAGGCCAAGTTAAG-1_1	1.53138	7.30807	0	2.52675	0	0	2.69566	0	0	0
CACAGGCCATTACGAC-1_1	1.09966	-2.32638	1.15348	0	0	1.15348	2.15085	0.734576	0	0
CACAGGCTCCCGACTT-1_1	-0.14023	-10.398	1.921	0	0	1.54939	3.9383	0	0	0
CACAGGCTCGCAGGCT-1_1	0.45306	-1.39766	0	0	0	2.63572	0	1.15022	0	0
CACAGTACAAGTTGTC-1_1	2.32981	0.508124	0	0	0	2.7306	2.87539	0	0	0
CACAGTAGTCCTAGCG-1_1	0.0275978	-1.51076	1.1079	0	0	0	2.72103	1.1079	0	0
CACAGTAGTCTGCAAT-1_1	-3.66803	4.39248	0	0	0	1.44257	4.6937	0	0	0
CACAGTATCTACGAGT-1_1	0.451905	-1.71079	0	0	0	2.69635	0	0	0	0
CACATAGAGAGCTATA-1_1	-2.67205	0.62483	0	0	0	1.41353	3.36708	0	0	0
CACATAGAGATACACA-1_1	3.45644	0.72483	0	0	0	1.77163	0	0	0	0
CACATAGCAGACAAGC-1_1	-0.00326639	8.53098	0	0	0	2.31186	2.31186	0	0	0
CACATAGGTGCAGGTA-1_1	-3.75274	5.12657	0	0	0	0	0.769902	0	0	0
CACATAGGTGCAGTAG-1_1	-0.483259	-1.25272	0	0	0	2.32693	3.66718	0	0	0
CACATTTAGAAGGTTT-1_1	0.862024	-4.09442	0	0	0	1.61749	1.80014	0	0	0
CACATTTCACATCCAA-1_1	2.70654	1.22451	0	0	0	2.3355	4.44278	0	0	0
CACATTTCATGGAATA-1_1	2.07967	1.25938	0.923979	0	0	2.57675	0	0	0	0
CACATTTTCTAACCGA-1_1	3.82132	-1.36443	0	0	0	0.752992	0	0	0	0
CACCACTAGAAGGTGA-1_1	1.95474	0.208027	0.573098	0	0	2.64998	2.25248	0	0	0
CACCACTAGAGACGAA-1_1	2.76815	4.14867	1.53741	0	0	2.53102	4.6664	1.03895	0	0
CACCACTAGCAACGGT-1_1	0.103617	-0.908396	1.89397	0	0	0	0	0	0	0
CACCACTGTGGCGAAT-1_1	3.61628	0.673523	0	0	0	2.25872	3.8741	0	0	0
CACCACTTCTGTACGA-1_1	6.57782	4.35078	0	0	0	0	2.56754	0	0	0
CACCAGGAGATGTGTA-1_1	3.0548	-10.3353	0	0	0	0.726985	1.14348	0	0	0
CACCAGGGTGGTCTCG-1_1	-1.18936	-0.291001	0	0	0	2.36886	2.36886	0	0	0
CACCAGGTCCAATGGT-1_1	1.6723	7.46345	0	0	0	2.35249	3.66476	0	0	0
CACCAGGTCTTGGGTA-1_1	4.01991	6.7382	0	1.05959	0	2.43085	4.44137	0	0	0
CACCTTGAGTGAACAT-1_1	-4.23348	5.25008	0	1.60339	0	0	0	2.49449	0	0
CACCTTGAGTTGTAGA-1_1	-2.47332	0.40027	1.13826	0	0	1.13826	0	0	0	0
CACCTTGCAAAGTCAA-1_1	-1.73022	5.44626	0	0	0	2.58815	0	0	0	0
CACCTTGGTACTCTCC-1_1	2.67459	4.79082	0	0	0	0	3.57629	0	0	0
CACCTTGGTCTCCCTA-1_1	0.997465	0.682516	0	0	0	1.77664	2.6457	0	0	0
CACCTTGGTGTAAGTA-1_1	0.801432	-2.28008	0	0	0	0.857796	1.86126	0	0	0
CACTCCAAGTGTACTC-1_1	2.28309	-1.74388	0.538699	0	0	2.97339	1.66443	0	0	0
CACTCCAAGTTGTAGA-1_1	-4.92346	4.40012	0	0.7633	0	2.06332	0	0	0	0
CACTCCATCAGAGACG-1_1	4.00354	-1.44986	0.68281	0	0	3.02474	2.17877	0	0	0
CAGAATCAGCTAACAA-1_1	2.57411	4.32399	1.28077	0	0	1.82436	2.9547	0	0	0
CAGAATCCAATTGCTG-1_1	-2.02014	2.47128	0	0	0	1.66617	1.66617	0	0	0
CAGAATCCATTCTCAT-1_1	0.944908	-0.221097	0	0	0	0	2.90906	0	0	0
CAGAATCTCCAAGTAC-1_1	0.0377131	-1.26126	0	0	0	2.09137	1.84403	0	0	0
CAGAATCTCGCGTAGC-1_1	4.18548	5.49777	0.74015	0	0	2.38566	4.86184	0	0	0
CAGAGAGGTCTAGTCA-1_1	-3.54269	4.6638	0	0	0	1.34876	1.79045	0	0	0
CAGAGAGGTGCATCTA-1_1	2.07515	6.3894	0	0	0	0.742566	1.87282	0	0	0
CAGATCAAGTGGTAGC-1_1	-0.0229785	-1.85539	0.929233	0	0	1.96435	0.929233	0	0	0
CAGATCACAGACAGGT-1_1	-1.57654	4.63921	0	0	0	2.10999	0	0	0	0
CAGATCACATCTGGTA-1_1	2.05332	-4.02481	0.992541	0	0.614667	1.65731	2.05314	0	0	0
CAGATCAGTTAAGACA-1_1	3.64538	7.09072	0	0	0	1.3839	4.36629	0	0	0
CAGATCATCGTACCGG-1_1	-1.40762	4.72779	0	0	0	0.903669	0	0	0	0
CAGCAGCAGGGTATCG-1_1	-0.971881	4.06648	1.13754	0	0	1.65598	1.65598	0	0	0
CAGCAGCCACCAGATT-1_1	-0.403569	5.70224	0	0	0	2.68967	0	0	0	0
CAGCAGCCACTAGTAC-1_1	6.70654	4.36827	0	0	0	2.42291	0	0	0	0
CAGCATAAGTATGACA-1_1	-0.927154	7.03848	0	0	0	1.2195	0	0	0	0
CAGCATACATAGGATA-1_1	-1.75802	3.1294	0	2.22619	0	0	0	0	0	0
CAGCATATCTTGACGA-1_1	-0.653359	6.01995	0	0	0	0.72015	1.42653	0	0	0
CAGCCGAAGGGAGTAA-1_1	-0.356785	5.0556	0	0	0	1.16686	0	0	0	0
CAGCCGAAGTTCCACA-1_1	1.94986	-1.14988	0	0	0	1.60133	1.83729	0	0	0
CAGCCGATCAGCGACC-1_1	0.349928	-3.84477	0	0	0	0	2.04533	0	0	0
CAGCGACAGGAGTACC-1_1	2.39069	0.949602	1.49252	0	0	2.8044	3.15333	0	0	0
CAGCGACGTGGCTCCA-1_1	3.42223	4.76856	0	0	0	2.03882	4.11306	0	0	0
CAGCTAAAGAAGGCCT-1_1	-4.05985	5.10116	0	0	0	0.846043	0	0	0	0
CAGCTAAAGGTGCTTT-1_1	-1.83684	-1.40364	0	0	0	0	2.1425	0	0	0
CAGCTAACAATGGATA-1_1	3.75216	-1.74593	0	0	0	0	0	1.25196	0	0
CAGCTGGAGAGCTGGT-1_1	3.07588	1.58155	0	0	0	1.26285	0	0	0	0
CAGCTGGAGGTTCCTA-1_1	4.20442	-1.28118	0	0	0	1.06461	1.56849	0	0	0
CAGCTGGAGTATTGGA-1_1	6.0672	4.8729	0	0	0	2.08972	3.10225	0	0	0
CAGCTGGGTAAGTTCC-1_1	0.0546087	4.78375	0	0	0	0	0	0	0	0
CAGCTGGTCAATCACG-1_1	-0.894274	-0.505057	0	0	0	1.63871	1.12306	0	0	0
CAGGTGCAGGATGCGT-1_1	3.49481	4.4406	0	1.07062	0	3.17831	3.80877	2.35952	0	0
CAGGTGCCAAAGAATC-1_1	-0.553511	0.0880878	0	0	0	2.98197	0	0	0	0
CAGGTGCGTACTCTCC-1_1	3.07355	6.71641	0	0	0	3.52499	3.39566	0	0.522673	0
CAGGTGCGTCAGAGGT-1_1	1.68162	-1.4447	0	0	0	2.18022	0	0	0	0
CAGGTGCGTTCGAATC-1_1	-4.7529	3.65279	0	0	0	0	1.55539	0	0	0
CAGGTGCTCATGCATG-1_1	1.63778	6.74227	0	0.725992	0	2.83331	0	0	0	0
CAGTAACAGGTGATAT-1_1	0.614907	-2.37294	0	0	0	2.69057	0	0	0	0
CAGTAACCACGTCAGC-1_1	1.06244	2.8415	0.710592	1.41235	0	1.12181	2.22803	0	0	0
CAGTAACCAGCTGGCT-1_1	-0.173885	4.29925	0	0	0	1.18911	0	0	0	0
CAGTAACGTCGAATCT-1_1	6.21161	3.55431	0	0	0	0	0	0	0	0
CAGTAACGTGAGCGAT-1_1	4.53458	2.29487	1.2284	0	0	2.47409	3.1242	0	0	0
CAGTAACGTTAAAGTG-1_1	4.24144	2.05902	0	0	0	1.64111	3.61257	0	0	0
CAGTAACTCCAAATGC-1_1	0.726948	-1.86624	0.995543	0	0	0.995543	1.48442	0	0	0
CAGTAACTCTGGAGCC-1_1	3.35673	-5.4576	0.737466	1.45206	0	1.86457	3.63973	0	0	0
CAGTCCTAGGATCGCA-1_1	2.61355	-0.800538	1.68505	0	0	1.16201	1.68505	0	0	0
CAGTCCTCACCGATAT-1_1	1.20083	8.48417	0	1.87585	0	0	1.32527	0	0	0
CAGTCCTCAGCCTTGG-1_1	1.6741	4.90417	0	0	0	2.45275	0	0	0	0
CATATGGAGCACAGGT-1_1	1.6665	3.27944	0.675336	0	0	2.45201	0	0	0	0
CATATGGGTATCACCA-1_1	1.86972	6.40862	0	0	0	2.95922	0	0	0	0
CATATGGTCAACCAAC-1_1	-1.69113	-0.345043	0	0	0	0	0	0	0	0
CATATTCCAGCGTTCG-1_1	-4.50297	3.02855	0	0	0	2.34677	0	0	0	0
CATATTCCAGGATTGG-1_1	-4.77604	3.12672	0	0	0	3.10232	3.9095	0	0	0
CATATTCCATGTAGTC-1_1	2.01371	-4.3577	1.29812	0	0	1.84448	4.48706	0	0	0
CATCAAGCATTCCTGC-1_1	1.04177	0.860198	0	0	0	1.9719	2.22416	0	0	0
CATCAGAAGCAATCTC-1_1	-3.76047	5.14153	0	0	0	0	0	0	0	0
CATCAGACAGCGTCCA-1_1	4.14298	6.83764	0	0	0	1.90643	4.08971	0	0	0
CATCAGATCTGGGCCA-1_1	-1.0568	-7.52728	1.71597	0	0	1.71597	3.73906	0	0	0
CATCCACAGCTGCCCA-1_1	1.36234	-11.0432	0	0	0	1.27415	0	0	0	0
CATCGAAAGTACGCGA-1_1	-0.691508	6.94851	0	0	0	1.9765	0	0	0	0
CATCGAACAGGAATGC-1_1	1.15461	-2.35247	0	0	0	1.99734	2.62023	0	0	0
CATCGAACATGTAGTC-1_1	3.82729	-0.107908	0	0	0	2.11884	2.91555	0	0	0
CATCGAAGTTACCAGT-1_1	-2.21105	-0.734271	0	0	0	0	1.21315	0	0	0
CATCGAATCATTATCC-1_1	0.00303737	7.39005	0	0	0	2.06643	0	0	0	0
CATCGGGCAAACCTAC-1_1	2.33043	1.18979	0	0	0	2.38724	4.03153	0	0	0
CATCGGGCATTCCTCG-1_1	2.36735	-6.19038	0	0	0	0	2.4774	0	0	0
CATCGGGGTCAATGTC-1_1	-0.559282	-1.08909	0	0	0	2.06884	3.50474	0	0	0
CATCGGGGTTATCGGT-1_1	0.576975	4.85913	0	0	0	0	0	0	0	0
CATCGGGGTTCAGACT-1_1	-1.46958	-1.59677	0	0	0	0	0	0	0	0
CATGACAAGTTGCAGG-1_1	-0.589552	3.78352	0	0	0	1.87282	0	0	0	0
CATGACACAAGAAAGG-1_1	3.43443	1.25922	0	0	0	1.83594	1.50719	0	0	0
CATGACACAGTAAGAT-1_1	1.77686	-1.6432	0	0	0	1.35386	0.890424	0	0	0
CATGACAGTCATACTG-1_1	2.67746	-2.0515	1.43265	0	0	2.45382	3.72338	0	0	0
CATGACATCTCCGGTT-1_1	-3.25572	2.6247	0	0	0	1.23191	0	1.23191	0	0
CATGCCTCAGTAAGAT-1_1	0.543805	-2.55227	2.40459	0	0	2.04329	0	0	0	0
CATGCCTCATTACGAC-1_1	4.07372	6.81578	0	0	0	2.75151	4.54209	0	0	0
CATGCCTTCCCGACTT-1_1	2.84097	6.79936	0	0	0	2.15323	2.36488	0	0	0
CATGCCTTCGCTGATA-1_1	0.828489	0.724433	0	0	0	2.16278	3.45887	0	0	0
CATGGCGAGCGATCCC-1_1	1.82522	3.57095	0	0	0	2.74786	0	0	0	0
CATGGCGAGGCATGTG-1_1	4.66544	1.58923	0.898718	0	0	2.74499	3.35594	0	0	0
CATGGCGAGGTCATCT-1_1	4.42881	3.69049	0	0	0	1.90077	2.21157	0	0	0
CATGGCGGTGTGGCTC-1_1	0.0327762	3.84503	1.93705	0	0	0	1.93705	0	0	0
CATGGCGTCAGCTGGC-1_1	1.16347	-1.50204	0.594514	0	0	0.594514	2.01453	0	0	0
CATGGCGTCGCTTAGA-1_1	3.9912	4.67141	0	0	0	1.94215	4.20037	0	0	0
CATTATCAGACCTTTG-1_1	2.11612	-6.82253	0	0	0	2.63855	0.915961	0.405282	0	0
CATTATCCAGTCACTA-1_1	0.845755	-2.51773	0	0	0	2.84743	0	0	0	0
CATTATCGTACCGGCT-1_1	1.99968	0.39159	0	0	0	2.33038	3.18654	0	0	0
CATTATCTCTCATTCA-1_1	-0.691968	-2.75302	0	0	0	2.0909	0	0	0	0
CATTATCTCTTCCTTC-1_1	4.15198	1.08442	0	0	0	1.68158	3.42251	0	0	0
CATTCGCAGCGTTTAC-1_1	1.4255	-1.81943	0	0	0	0	3.6772	0	0	0
CATTCGCAGGCTAGAC-1_1	0.478255	3.14125	0	0	0	0.988922	1.80253	0	0	0
CATTCGCCACTTCGAA-1_1	4.10188	2.15249	0	0	0	1.87808	3.14259	0	0	0
CATTCGCCAGACTCGC-1_1	3.75679	-1.15312	0	0	0	2.373	0	0	0	0
CATTCGCGTCCCTTGT-1_1	1.5501	-10.4332	0.568379	0	0	1.72141	1.19277	0	0	0
CCAATCCAGGAGTAGA-1_1	2.68165	-5.41335	0.909254	0	0	1.37749	2.49474	0.554595	0	0
CCAATCCAGGTAGCTG-1_1	1.08238	3.48773	0	0	0	1.84758	2.66452	0	0	0
CCAATCCAGGTGATTA-1_1	1.03257	-2.11812	0	0	0	0	2.44487	0	0	0
CCAATCCCACTACAGT-1_1	7.20754	4.09622	0.604474	0	0.604474	2.39457	0	0	0	0
CCAATCCTCAACGCTA-1_1	3.11088	-5.217	0	0	0.416741	1.63629	2.33274	0	0	0
CCAATCCTCAATACCG-1_1	7.01495	3.63114	0	0	0	0	2.0012	0	0	0
CCACCTAAGCACGCCT-1_1	7.21243	3.43885	0	0	0	0.95159	0	0	0	0
CCACCTAGTAGCGCAA-1_1	-4.37224	2.791	0	0	0	1.39559	2.09028	0	0	0
CCACCTAGTAGCGTCC-1_1	2.05846	5.37145	0	0	0	2.52023	2.52023	0	0	0
CCACCTAGTTGGTTTG-1_1	-0.176435	-1.21538	0	0	0	1.40542	1.81299	0	0	0
CCACCTATCTCTAAGG-1_1	4.93598	3.45737	0	0	0	1.82513	3.02108	0	0	0
CCACGGAAGGCTCAGA-1_1	-1.16657	-9.74243	1.80948	0	0	2.41721	1.80948	0	0	0
CCACGGAGTACCAGTT-1_1	1.9564	-0.0375657	0.90859	0	0	2.43061	3.26477	0	0	0
CCACGGATCATTTGGG-1_1	3.72949	-2.13472	2.8019	0	0	2.30534	0	2.16767	0	0
CCACGGATCCAGGGCT-1_1	-1.59128	-0.617804	0	0	0	2.11874	2.11874	0	0	0
CCACGGATCCCTAATT-1_1	-1.09587	-9.12785	0	0	0	0	0	0	0	0
CCACGGATCCGAAGAG-1_1	3.93903	1.93689	0.680733	0	0	3.15412	4.63869	0	0	0
CCACTACGTAAACACA-1_1	-3.67378	-1.31631	1.12411	0	0	0.712335	2.51981	2.23108	0	0
CCACTACGTAGGCATG-1_1	-0.120086	-2.32905	0	0	0	1.41118	2.33237	1.9743	0	0
CCACTACGTCTCCACT-1_1	1.14121	-1.97265	0	0	1.03821	2.85747	1.03821	0	0	0
CCACTACGTTGATTGC-1_1	3.10821	7.27069	0	0	0	1.44665	0	0	0	0
CCACTACTCAAGGTAA-1_1	-4.6482	3.36277	0	0	0	0	4.52189	0	0	0
CCACTACTCTCGGACG-1_1	6.68905	4.8801	0	0	0	2.5261	0.473442	0	0	0
CCAGCGAAGGATCGCA-1_1	-0.0996247	-1.87163	0	0	0	1.80884	2.93713	0	0	0
CCAGCGAAGGGTATCG-1_1	-0.825414	-1.13632	0	0	0	3.2573	2.23285	0	0	0
CCAGCGAAGGTCGGAT-1_1	-0.937103	5.34161	0	0	0	0.958574	0	0	0	0
CCAGCGAAGTACCGGA-1_1	-0.14078	-1.0705	0	0	0	1.9293	3.95125	0	0	0
CCAGCGAAGTTTGCGT-1_1	2.07539	-1.01066	0.673446	0	0	2.7958	2.67096	0	0	0
CCAGCGACAATGACCT-1_1	-1.77577	4.33431	0	0	0	1.11667	0	0	0	0
CCAGCGAGTCTGGAGA-1_1	-2.06357	-0.970573	0	0	0	0	0	0	0	0
CCATGTCAGCCACGCT-1_1	4.97699	3.41787	0	0	0	1.17795	0	0	0	0
CCATGTCCATCTCCCA-1_1	-0.857384	2.02555	0	0	0	2.89155	0	0	0	0
CCATGTCCATGCATGT-1_1	-2.58283	-0.197462	0	0	0.73452	2.01582	2.71458	0	0	0
CCATGTCCATGGAATA-1_1	0.946171	-1.39257	0	0	0	2.45301	4.03383	0	0	0
CCATGTCGTCTTCAAG-1_1	-1.81596	-0.431253	0	0	0	1.9335	2.55158	0	0	0
CCATGTCGTTGATTCG-1_1	-1.72254	5.67462	0	0	0	0	0	0	0	0
CCATGTCTCCTAGAAC-1_1	2.10613	-4.46587	0	0	0	1.68433	1.45667	0	0.740609	0
CCATGTCTCTCGATGA-1_1	4.1609	-7.62405	1.60029	0	0.948478	0.582712	4.21116	0	0	0
CCATTCGTCCGTAGGC-1_1	1.61926	6.29247	0	0	0	2.22511	0.916621	0	0	0
CCCAATCGTGATGATA-1_1	0.78968	-1.22288	1.18578	0	0	1.71316	3.25832	0	0	0
CCCAATCTCATACGGT-1_1	3.28646	-8.42675	0.526559	0	0	2.15456	1.76673	0	0	0
CCCAGTTAGACCGGAT-1_1	0.942733	4.45515	0	0	0	2.5259	2.42939	0	0	0
CCCAGTTAGCGCCTCA-1_1	0.427295	2.15435	0	0	0	1.66362	1.66362	0	0	0
CCCAGTTAGGATCGCA-1_1	4.73406	-8.13747	0	0	0	0	0.437006	0	0	0
CCCAGTTAGTTTGCGT-1_1	1.9203	-4.34297	0	0	0	1.07074	0	0	0	0
CCCAGTTGTGCACCAC-1_1	4.39879	3.21692	0.531804	0	0	2.55986	3.2685	0	0	0
CCCAGTTTCGCCCTTA-1_1	1.38118	-0.344007	0.927845	0	0	1.72047	2.15701	0.927845	0	0
CCCATACCAGTGAGTG-1_1	1.60606	7.46155	0	1.84718	0	2.4582	3.32177	0	0	0
CCCATACTCAGCGACC-1_1	1.08143	4.85594	0	0	0	2.79087	0	0	0	0
CCCATACTCAGCGATT-1_1	3.41025	3.89129	2.55212	0	0	2.18488	2.82013	0	0	0
CCCTCCTCATTGTGCA-1_1	0.00467828	3.6963	0	0	0	0	0	0	0	0
CCCTCCTGTATAATGG-1_1	1.52565	6.47789	0	0	0	1.80703	2.41454	0	0	0
CCCTCCTTCAACGAAA-1_1	-4.08253	1.56706	0	0	0	2.22104	2.85841	0	0	0
CCCTCCTTCACCTCGT-1_1	4.13933	-0.97865	0	0	0	2.07412	2.55934	0	0	0
CCCTCCTTCCCTTGTG-1_1	3.12554	-8.24955	0	0	0	2.20463	2.99909	0	0	0
CCCTCCTTCCGCAGTG-1_1	2.07567	6.51917	0	0	0	0	3.25202	0	0	0
CCGGGATAGAACTGTA-1_1	3.84548	7.20258	0	0	0	2.89697	4.02581	0.798764	0	0
CCGGGATAGCTGGAAC-1_1	-1.41702	-1.07857	1.86887	0	0	1.31921	2.68801	1.31921	0	0
CCGGGATCACGGATAG-1_1	1.42264	-2.16883	0	0	0	2.81406	2.04368	0	0	0
CCGGGATCATGCAACT-1_1	6.07154	4.82761	0	0	0	2.05645	0	0	0	0
CCGGGATGTTTGTGTG-1_1	4.09853	-5.21253	0.939272	0	0	1.97858	0	0	0	0
CCGGGATTCACAATGC-1_1	2.96256	2.14417	0	0	0	1.79783	0	0	0	0
CCGGTAGGTAATCGTC-1_1	3.33956	2.41964	0	0	0	1.32143	3.00773	0	0	0
CCGGTAGTCTCGATGA-1_1	1.2357	-5.88509	0	0	0	0	2.85318	0	0	0
CCGTACTAGCCATCGC-1_1	3.20061	4.85678	0	0	0	2.84753	2.70299	0	0	0
CCGTACTAGGGTTTCT-1_1	2.56325	5.81208	0.76147	0	0	3.07017	2.06033	0	0	0
CCGTACTGTAAATACG-1_1	4.794	-8.1574	0.460369	0	0	2.00569	4.38114	0	0	0
CCGTACTGTGTGACCC-1_1	-0.844734	3.64208	0	0	0	0	1.44591	0	0	0
CCGTGGACAGTGGGAT-1_1	2.99631	1.84812	0	0	0	2.79801	0	0	0	0
CCGTGGAGTAGGGTAC-1_1	-1.1955	-1.28109	0	0	0	0	0	0	0	0
CCGTTCACATCACGTA-1_1	-0.996936	-9.62803	0	0	0	1.19038	0	0	0	0
CCGTTCAGTATGCTTG-1_1	4.79345	-0.71912	0	0	0	2.20345	2.75033	0	0.5495	0
CCGTTCAGTCATGCAT-1_1	3.44259	1.3409	0	0	0	2.53895	3.6361	0	0	0
CCGTTCATCCGTTGTC-1_1	1.90171	-6.57871	0	0	0	2.21502	0	0	0	0
CCTAAAGAGCGTCAAG-1_1	-1.69306	5.21638	0	0	0	0	0	0	0	0
CCTAAAGCAGACGTAG-1_1	4.12798	-1.43562	1.40876	0	0	1.40876	0	0	0	0
CCTAAAGCATTAGGCT-1_1	-2.52769	-1.03577	0.854524	0	0	1.30847	2.46827	0	0	0
CCTAAAGGTTGTTTGG-1_1	-4.50064	0.548863	2.95822	0	1.53746	0	0	1.53746	0	0
CCTACACAGTCAATAG-1_1	6.93975	4.70445	0	0	0	2.66277	0	0	0	0
CCTACACCATGCTGGC-1_1	3.19091	-10.0638	0	0	0	1.70446	0	0	0	0
CCTACACGTTACGGAG-1_1	-0.45972	0.806344	0	0	0	2.76373	4.16946	0	0	0
CCTACCAAGAGCTTCT-1_1	-0.463331	-2.57732	0	0	0	2.20383	1.10357	1.10357	0	0
CCTACCAAGCTAGGCA-1_1	0.110353	-1.70479	0	0	0	1.91304	0	0	0	0
CCTACCAAGGCATTGG-1_1	1.62031	-2.69065	0	0	0	2.50748	0	0	0	0
CCTACCAGTCAAAGCG-1_1	1.35134	4.74571	0	0	0	2.70397	0	0	0	0
CCTACCAGTGGACGAT-1_1	-1.69931	-1.14664	2.48972	0	0	0	1.54457	0	0	0
CCTACCAGTTGTCGCG-1_1	4.74268	-0.802525	0	0	0	2.9219	5.17483	0	0	0
CCTACCATCCTTGACC-1_1	-3.42118	4.74345	0	0	0	0	3.11474	0	0	0
CCTACCATCTCGAGTA-1_1	2.34806	6.24479	0	0	0	2.3218	2.79259	0	0	0
CCTAGCTAGTCAATAG-1_1	2.84982	4.51371	0	0	0	2.31739	3.67443	0	0	0
CCTAGCTTCGGCGCTA-1_1	1.91778	6.86154	0	0	0	2.78946	0	2.15595	0	0
CCTAGCTTCGTAGGTT-1_1	-3.16373	1.10776	0	0	0	0	2.47847	0	0	0
CCTATTAAGCGTGAGT-1_1	-0.245522	5.46304	0	0	0	2.49631	3.62687	0	0	0
CCTATTACACACGCTG-1_1	-1.8261	3.88726	0	0	0	2.84128	0	0	0	0
CCTATTACAGCCACCA-1_1	7.47562	4.19028	0	0	0	2.5457	0	0	0	0
CCTATTACAGGGCATA-1_1	0.352449	2.33631	0	0	0	1.52052	1.02508	0	0	0
CCTATTAGTATAGGGC-1_1	-0.121084	5.19531	0	0	0	2.91322	0	0.94906	0	0
CCTCAGTAGACAAAGG-1_1	0.285806	4.71684	0	0	0	0	0	0	0	0
CCTCAGTAGATCCCGC-1_1	-1.48005	3.23915	0	0	0	1.46098	1.46098	0	0	0
CCTCAGTGTTACAGAA-1_1	-1.2925	-0.469012	0	0	0	1.9837	0	0	0	0
CCTCTGAAGCCTCGTG-1_1	-0.556911	-1.84213	0	0	0	2.81922	0	0	0	0
CCTCTGACAATGGAAT-1_1	4.39831	3.37989	0	0.698795	0	3.00644	2.78315	0.698795	0	0
CCTCTGACACGAAACG-1_1	1.53483	1.03802	0.966224	0	0.966224	0.966224	0	0	0	0
CCTCTGAGTCATATCG-1_1	-1.76987	5.4625	0	0	0	0	0	0	0	0
CCTCTGAGTGACGCCT-1_1	1.04004	-3.34171	0	0	0	1.26907	0	0	0	0
CCTTACGAGCAAATCA-1_1	-2.06761	3.89915	0	0	0	0	0	1.79636	0	0
CCTTACGAGGAATCGC-1_1	-3.88759	5.04718	0	0	0	1.96911	2.88769	0	0	0
CCTTACGGTAGATTAG-1_1	0.386707	-1.18709	0	0	0	1.69659	0	0	0	0
CCTTACGGTAGCGTGA-1_1	0.116596	-1.28892	0	0	0	2.41783	2.68298	0	0	0
CCTTACGGTCGGGTCT-1_1	2.83306	-5.47202	0	0	0	1.86725	0	0	0	0
CCTTACGTCAGAAATG-1_1	-0.528149	3.98864	0	0	0	0	0	0	0	0
CCTTACGTCCCTCTTT-1_1	3.1597	5.9997	0	0	0	2.60663	3.26219	0	0	0
CCTTACGTCTTTAGTC-1_1	-0.901993	-1.60801	0	0	0	0	1.30827	0	0	0
CCTTCCCAGAGGTTGC-1_1	3.99653	1.53751	0.95907	0	0	2.92863	4.20439	0	0	0
CCTTCCCGTGCCTGCA-1_1	4.08839	5.52453	0	0	0	2.54092	4.61859	0	0	0
CCTTCCCGTTTAGCTG-1_1	-1.25676	-1.65753	0	0	0	0	0	0	0	0
CCTTCGAAGACCGGAT-1_1	3.68307	2.58835	0	0	0	1.4312	3.58409	0	0	0
CCTTCGAAGCAATATG-1_1	0.752664	4.2945	0	0	0	0.752814	1.47451	0	0	0
CCTTCGACATTTGCTT-1_1	-1.52878	3.60431	0	0	0	0	0	0	0	0
CCTTTCTGTAGCGATG-1_1	-3.44141	3.4334	0	0	0	1.52628	0	0	0	0
CCTTTCTTCACAAACC-1_1	6.10928	3.57351	0	0	0	2.17895	1.9837	0	0	0
CCTTTCTTCTCTTATG-1_1	4.06338	-5.65505	0	0	0	2.05864	0.760437	0	0	0
CGAACATCAAGACACG-1_1	1.49713	1.24918	0	0	0	2.46457	2.57286	0	0	0
CGAACATCAAGCGTAG-1_1	-3.80023	2.59097	1.1907	0	0	1.1907	2.06282	0	0	0
CGAACATCATGATCCA-1_1	1.42352	-1.74774	1.2139	0	0	2.34816	3.20542	0	0	0
CGAATGTAGCGTGTCC-1_1	-1.09447	-0.994798	0	0	0	2.52421	0	0	0	0
CGAATGTCAGACGTAG-1_1	-1.33688	2.45439	0	0	0	1.51261	0	0	0	0
CGAATGTCATCCGGGT-1_1	6.56619	3.86999	0	0	0	1.92328	0	0	0	0
CGAATGTTCCGTAGGC-1_1	-2.4126	1.74613	0	0	0	3.59509	3.20326	0	0	0
CGACCTTAGAAACCAT-1_1	-2.59237	1.32479	0	0	0	2.31451	2.95698	0	0	0
CGACCTTAGGATCGCA-1_1	4.49869	5.13138	0	0	0	2.66565	4.17469	0	0	0
CGACCTTCAAACCTAC-1_1	1.32773	4.92036	0	0	0	3.50665	0	0	0	0
CGACCTTCAAGTTCTG-1_1	1.71201	2.86814	0	0	0	1.69387	3.2061	0	0	0
CGACCTTCACGAGGTA-1_1	3.42366	-6.37962	0.670027	0	0	1.35141	2.4421	0	0	0
CGACCTTCATCCAACA-1_1	7.27221	3.74729	0	0	0	1.89298	2.34166	0	0	0
CGACCTTGTAAGTGGC-1_1	-0.563056	-1.22678	0	0	0	1.41825	2.17756	0	0	0
CGACCTTGTCTTGATG-1_1	-1.54395	2.31541	0	0	0	0	0	0	0	0
CGACTTCAGATGTCGG-1_1	3.99738	2.16119	0	0	0	2.77212	0	0	0	0
CGACTTCGTCTGATTG-1_1	-5.08131	5.14969	0	0	1.11329	0.704177	0	0	0	0
CGAGAAGCACAAGTAA-1_1	2.01544	-10.811	0	0	0	1.63434	0	0.6017	0	0
CGAGAAGGTGGACGAT-1_1	3.2994	-5.60505	2.20258	0	0	0.696161	0.696161	0	0	0
CGAGCACCACATTTCT-1_1	-2.26561	0.919854	0	0	0	1.38614	2.7724	0	0	0
CGAGCACGTGGTCTCG-1_1	3.93564	2.55446	0	0	0	2.1452	3.69455	0	0	0
CGAGCACGTGTAATGA-1_1	2.17514	-0.698228	0	0	0	0	3.03035	0	0	0
CGAGCACGTTACGACT-1_1	-2.91534	2.2317	0	0	0	0	0	0	0	0
CGAGCACTCCGTCAAA-1_1	1.9473	7.15706	0	0	0	2.35032	0.85678	0	0	0
CGAGCACTCCTGCCAT-1_1	2.50184	-2.54858	1.09252	0	1.09252	1.09252	1.09252	0	0	0
CGAGCACTCGGACAAG-1_1	2.31589	3.43411	1.50968	0	0	2.5456	3.68331	0	0	0
CGAGCCAAGGAATGGA-1_1	-3.63942	1.19543	0	0	0	0	2.75852	0	0	0
CGAGCCACACCAACCG-1_1	1.8071	-5.19621	0	0	0	1.83912	3.31255	0	0	0
CGAGCCACATTGAGCT-1_1	3.89997	7.05993	0.762018	0	0	2.89806	5.05965	0.762018	0	0
CGAGCCAGTGAGGGAG-1_1	0.205598	-0.239251	0.736614	0	0	2.15431	2.71833	0	0	0
CGATCGGAGGAGCGAG-1_1	0.505303	5.44716	0	0	0	3.08278	1.19792	0	0	0
CGATCGGTCTAGAGTC-1_1	3.34022	1.29795	0	0	0	2.81091	0	0	0	0
CGATGGCAGAGGGATA-1_1	-0.057097	-2.24686	0	0.691253	0	0	1.94266	0	0	0
CGATGGCAGAGTTGGC-1_1	-3.97123	2.78913	1.01588	0	0	1.01588	2.44849	1.01588	0	0
CGATGGCAGCTCAACT-1_1	3.16824	3.50857	0	0	0	2.5711	3.01202	0	0	0
CGATGGCTCGGCGCAT-1_1	2.27083	-5.51462	0	0	0	2.95271	3.28038	0	0	0
CGATGTACAAGCCGTC-1_1	-3.70911	2.42997	1.97483	0	0	0.936623	0	0	0	0
CGATGTACACCAGCAC-1_1	4.59236	3.60459	0.617802	0	0	1.81304	1.81304	0	0	0
CGATGTACATTGTGCA-1_1	1.17637	8.39529	0	1.15091	0	0	3.72183	0	0	0
CGATGTAGTGGTCCGT-1_1	-7.50319	-1.21448	2.699	0	2.07096	0	0	3.35793	0	0
CGATGTATCAGTGTTG-1_1	-0.650685	-0.961096	0	0	0	0	4.31994	0	0	0
CGATTGAAGGGTGTTG-1_1	1.43283	-2.48968	0	0	0	3.11082	3.11082	0	0	0
CGATTGAAGGTGCTTT-1_1	2.85644	-6.37628	0	0	0	1.88884	2.64574	0	0	0
CGATTGACACTATCTT-1_1	3.40986	6.60619	0	0	0	2.76077	2.76077	0	0	0
CGATTGAGTCAGAATA-1_1	-1.85448	5.38446	0	0	0	0	0	0	0	0
CGATTGAGTCATCCCT-1_1	2.56566	4.51242	0	0	0	2.47104	4.55284	0.708964	0	0
CGATTGAGTTCCCTTG-1_1	0.876319	-3.83902	2.51085	0	0	1.34257	1.89578	0	0	0
CGATTGAGTTGAGTTC-1_1	-4.58983	3.55969	0	0	0	0.869941	2.78837	0	0	0
CGCCAAGAGCTACCGC-1_1	-0.850388	-1.7024	0.978958	0	0	0	2.39517	0	0	0
CGCCAAGAGGGAACGG-1_1	4.58206	-1.6755	0	1.75158	0	1.90456	0	0	0	0
CGCCAAGAGTCGTTTG-1_1	4.70389	-1.52934	0.345162	0.804981	0.345162	2.62313	3.33955	0.601271	0	0
CGCCAAGCAAGCCGCT-1_1	-0.434832	7.03614	0	0	0	1.34961	0	0	0	0
CGCCAAGCATGTCCTC-1_1	-1.67386	5.41974	0	0	0	2.65559	2.28465	0	0	0
CGCCAAGCATTTCAGG-1_1	0.73067	-4.01493	0.742393	0	0	0.742393	2.16409	0	0	0
CGCCAAGGTCTGATTG-1_1	3.12327	5.23894	0	0	0	2.58253	4.61648	0	0	0
CGCGGTAAGGCAGGTT-1_1	-4.83972	4.78865	0	0	0	2.01123	3.29175	0	0	0
CGCGGTAGTGTCAATC-1_1	2.75975	-3.34267	0.865055	0	0	1.63421	1.32183	1.32183	0	0
CGCGGTATCTTTAGGG-1_1	-1.56518	-1.78398	0	0	0	2.1028	1.85502	0	0	0
CGCGTTTCAAAGGAAG-1_1	-1.18373	5.8066	0	0	0	0	0	0	0	0
CGCGTTTGTACTCAAC-1_1	-0.780639	-3.18371	0	0	0	2.08133	0	0	0	0
CGCGTTTGTGACGGTA-1_1	-1.46362	2.22786	0	0	0	1.92972	0	0	0	0
CGCTATCAGCTCTCGG-1_1	1.81304	-6.47925	0	0	0	2.08389	3.14758	0	0	0.775928
CGCTATCCATCACGAT-1_1	-1.59825	5.47589	0	0	0	1.34006	0	0	0	0
CGCTGGAAGCATGGCA-1_1	3.14023	-6.02979	0.738093	0	0	2.38209	2.15682	0	0	0
CGCTGGACAGGCTCAC-1_1	3.90315	5.62473	0	0	1.28492	2.17964	5.38447	0	0	0
CGCTGGAGTCAGAAGC-1_1	-1.69899	4.20041	0	0	0	1.94503	1.17795	0	0	0
CGCTGGAGTCGGCATC-1_1	3.68392	2.90211	0	0	0	2.25256	3.27851	0	0	0
CGCTGGATCAGTTTGG-1_1	0.157518	6.2829	0	0	0	0	0	0	0	0
CGCTTCATCAAACCGT-1_1	3.34528	-6.1028	0	0	0	2.06514	0.684998	0.684998	0	0
CGCTTCATCGTGACAT-1_1	0.0464504	4.82522	0	1.54168	0	2.48634	0	0	0	0
CGCTTCATCTTTACAC-1_1	3.57232	5.46944	0	0	0	2.45061	3.61158	0	0	0
CGGACACAGGAGCGAG-1_1	-0.46249	-10.2061	0.901317	0	0	0.548943	2.88047	0	0	0
CGGACACCAGGTGCCT-1_1	3.80915	-6.26538	0.566165	0	0	2.2382	3.07086	0	0	0
CGGACACGTATAATGG-1_1	1.60272	4.29383	0	0	0	2.54236	1.36798	0	0	0
CGGACACGTTCGTTGA-1_1	1.04703	-0.262588	0.944043	0	0	2.34393	2.60733	0	0	0
CGGACACTCAGCAACT-1_1	0.587235	2.41444	2.70777	0	0	2.58372	2.44207	3.23839	0	0
CGGACGTAGTACATGA-1_1	-3.82188	2.67856	0	0	0	0	0.919876	0	0	0
CGGACGTCAGACAAAT-1_1	1.58964	-4.04743	0	0	0	1.98062	0.637877	0	0	0
CGGACGTGTCGAAAGC-1_1	2.65529	-1.41802	0.942989	0	0.942989	1.41956	0	0	0	0
CGGACGTTCGGCGCAT-1_1	-1.89732	4.36114	0	0	0	1.94497	0	0	0	0
CGGACTGAGCGCTCCA-1_1	2.94264	4.39695	0	0	0	2.92189	2.76008	0	0	0
CGGACTGCAAAGTGCG-1_1	-3.32229	0.783732	0	0	0	1.69278	2.66052	0	0	0
CGGACTGCAAGCCATT-1_1	1.30026	5.86421	0	0	0	1.42158	0	0	0	0
CGGACTGTCGCTTAGA-1_1	-0.608615	-1.00097	1.2469	0	0	0	2.2699	0	0	0
CGGAGCTCACAAGCCC-1_1	1.1369	4.44989	0	0	0	2.3747	2.57906	0	0	0
CGGAGCTGTAACGTTC-1_1	4.2809	3.28306	0	0	0	3.59925	1.72982	0	0	0
CGGAGCTGTCACCCAG-1_1	0.0971974	-10.3337	1.12174	0	0	3.10096	4.52274	0	0.417094	0
CGGAGCTTCATCATTC-1_1	-2.63168	2.04415	0	2.49344	0	0	2.76025	0	0	0
CGGAGTCCAAGCTGAG-1_1	0.114679	8.45807	0	0	0	1.89381	0.385527	0	0	0
CGGAGTCTCTCGTTTA-1_1	-1.13512	3.91324	0	0	0	2.41465	0	0	0	0
CGGCTAGAGAGATGAG-1_1	0.216836	-1.45456	0	0	0	2.21143	2.0153	0	0	0
CGGCTAGCATCATCCC-1_1	1.54647	5.79366	0	0	0	3.03276	0	0	0	0
CGGGTCACAGATCCAT-1_1	0.577481	-5.26289	0	0	0	1.55795	2.91753	0	0	0
CGGGTCAGTGAGGGAG-1_1	3.00168	6.04096	1.13281	0	0	3.6048	4.56119	0	0	0
CGGGTCAGTTCCACTC-1_1	2.06437	5.50533	0	0	0	2.4472	3.58869	0	0	0
CGGTTAAAGAAACGAG-1_1	-1.86472	3.96181	0	0	0	1.68609	4.75562	0	0	0
CGGTTAAAGCTGATAA-1_1	0.27405	0.118499	1.01949	0	0	2.45365	2.45365	0	0	0
CGGTTAACATGGATGG-1_1	0.665351	-1.92088	0.679867	0	0	1.76953	2.54029	0	0	0
CGGTTAAGTACGACCC-1_1	4.71773	2.84775	0.780513	0	0	2.79568	3.10399	0	0	0
CGGTTAATCCTTGGTC-1_1	-2.37285	3.29647	0	0	0	2.57591	0	0	0	0
CGTAGCGAGTGGTCCC-1_1	-1.94234	-1.01589	0	0	0	1.42301	1.42301	0	0	0
CGTAGCGGTTCGTGAT-1_1	1.26635	-5.83547	0	0	0	1.92846	2.54614	0	0	0
CGTCACTAGCGTTGCC-1_1	-1.7262	3.87913	0	0	0	1.89163	1.22757	0	0	0
CGTCACTCACGCCAGT-1_1	3.62733	6.80212	0	0	0	2.81444	1.98424	0	0	0
CGTCACTCACGGCTAC-1_1	-7.16729	-4.6358	0	0	0	0	3.30746	0	0	0
CGTCACTGTGCAACTT-1_1	-4.27768	-1.22446	1.45945	0	0	2.0291	0	0	0	0
CGTCAGGAGAAGAAGC-1_1	0.438765	-10.1416	0.602297	0	0	3.03646	3.37055	0	0	0
CGTCAGGAGAGCTATA-1_1	4.06346	-6.7557	1.77271	0	0	0	0	0	0	0
CGTCAGGAGCAGATCG-1_1	-2.33144	2.1799	0	0	0	0	2.16448	0	0	0
CGTCAGGGTATGCTTG-1_1	3.35179	-6.40918	1.48343	0	0	1.66014	2.8926	0	0	0
CGTCAGGGTGTGGTTT-1_1	-0.845342	-0.751207	0	0	0	0	0	0	0	0
CGTCAGGTCATGCATG-1_1	2.13649	-4.27601	0.499769	0	0	2.31023	0	0	0	0
CGTCAGGTCTAACCGA-1_1	0.55546	-0.579886	0	0	0	2.71718	3.24808	0	0	0
CGTCCATAGTGAACGC-1_1	0.95346	-0.726255	0	0	0	1.64492	0	0	0	0
CGTCCATCACACAGAG-1_1	4.89473	-8.40923	1.17238	0.555733	0	2.36667	1.55098	0	0	0
CGTCTACAGACACTAA-1_1	-4.3058	4.24682	0	0	0	0.640031	1.02714	1.52304	0	0
CGTCTACAGATGCGAC-1_1	1.48063	5.64027	0	0	0	2.87762	2.06763	0	0	0
CGTCTACCACCGAATT-1_1	-0.265393	-2.03317	0	0	0	0	2.92209	0	0	0
CGTCTACGTCCAAGTT-1_1	4.24463	-1.36673	0	0	0	2.14383	3.19593	0.608074	0	0
CGTCTACGTTGTCTTT-1_1	-0.731432	3.14045	0	0	0	1.27573	2.80262	0	0	0
CGTGAGCAGTCATGCT-1_1	-2.05851	2.59613	0	0	0	0	2.19403	0	0	0
CGTGAGCCACACTGCG-1_1	1.80885	-2.28125	0.855146	0	0	1.85737	3.38052	0	0	0
CGTGAGCTCTTTAGGG-1_1	2.0709	-10.5607	0	0	0	2.46866	3.62032	0	0	0
CGTGTAAAGGAGTTGC-1_1	0.0569036	-2.54587	0	0	0	1.3021	3.2226	0	0	0
CGTGTAACAAACTGCT-1_1	-0.376929	4.25328	0	0	0	0	0	0	0	0
CGTGTAACATCGGGTC-1_1	-0.090614	0.0972373	0	0	0	2.69343	2.1833	0	0	0
CGTGTAAGTCACAAGG-1_1	-0.548802	-1.69113	1.53937	0	0	1.04057	2.31788	0	0	0
CGTGTCTAGTACACCT-1_1	6.47928	3.85275	0	0	0	1.84898	0	0	0	0
CGTGTCTGTAATCGTC-1_1	-0.230642	6.20384	0	0	0	0	0	0	0	0
CGTTAGACAAGCCGTC-1_1	-1.11792	-1.91098	0	0	0	0	0	0	0	0
CGTTAGATCAATCTCT-1_1	-1.41527	-1.24332	0	0	0	1.22211	0.787172	0	0	0
CGTTCTGAGCGATCCC-1_1	-0.983285	6.84733	0	0	0	2.15491	0	0	0	0
CGTTCTGCAATCACAC-1_1	-1.0975	-9.87495	0.596816	0	0	0.967992	2.85224	0.967992	0	0
CGTTGGGAGATCCCGC-1_1	-4.90257	4.65109	0	1.3476	0	2.09439	1.90157	0	0	0
CGTTGGGAGCAACGGT-1_1	3.52231	1.42401	0	0	0	2.8025	4.22106	0.828765	0	0
CGTTGGGAGCTCTCGG-1_1	-0.103413	-2.49619	0	0	0	0.832124	3.0191	0	0	0
CGTTGGGCACAACGTT-1_1	3.61105	-1.29325	0	0	0	2.12485	0	1.30308	0	0
CGTTGGGGTTGTCGCG-1_1	0.259555	-0.31	0	0	0	1.71909	2.45834	0	0	0
CGTTGGGGTTTAGCTG-1_1	-1.09317	5.37748	0	0	0	2.33338	0	0	0	0
CGTTGGGTCTCTTGAT-1_1	7.29863	3.85086	1.09529	0	0	0	0	0	0	0
CTAACTTGTACGACCC-1_1	-0.976701	-1.50483	0	0	0	0	3.20163	0	0	0
CTAACTTGTGAGGGAG-1_1	2.41488	-1.56906	0	0	0	1.57575	1.90977	0	0	0
CTAACTTGTTACGTCA-1_1	-2.27541	-1.16792	2.03804	0	0	2.29261	0	2.03804	0	0
CTAAGACTCAGCAACT-1_1	3.29651	6.47576	0	0	0	2.68903	2.68903	0	0	0
CTAATGGAGTAGTGCG-1_1	1.74481	-6.46258	0.956004	0	0	2.19794	3.1535	0	0	0
CTAATGGCACTAGTAC-1_1	1.43243	4.76938	0	0	0	2.64262	0	0	0	0
CTAATGGGTTGCGCAC-1_1	0.383202	-0.689221	0	0	0	0	2.42586	0	0	0
CTACACCGTCAGATAA-1_1	4.09672	3.11625	0	0	0	3.5058	2.94175	0	0	0
CTACACCGTGTGACCC-1_1	1.71249	1.13622	0	0	0	1.23294	2.74649	0	0	0
CTACACCTCCGTAGTA-1_1	1.65183	5.81346	0	0	0.952176	1.75337	0	0	0	0
CTACACCTCTCCAGGG-1_1	2.10496	-1.03879	0	0	0	1.5627	0.814138	0	0	0
CTACACCTCTCTGCTG-1_1	4.55696	6.24528	0	0	0	3.13328	4.98267	0	0	0
CTACATTCAACAACCT-1_1	4.33753	2.85832	0	0	0	2.49026	3.04051	0	0	0
CTACATTCAAGTAGTA-1_1	3.81765	1.63813	0.722649	0	0	1.65623	4.02738	0	0	0
CTACATTCACAAGTAA-1_1	-1.39111	6.56111	0	0	0	2.06082	2.06082	0	0	0
CTACATTCAGCTGTGC-1_1	7.46709	4.15035	0	0	0	1.71	0	0	0	0
CTACCCAAGCATGGCA-1_1	6.43185	4.62972	0.648059	0	0	3.24335	0	0	0	0
CTACCCAGTTGTGGAG-1_1	-1.10516	2.71645	0	0	0	0	1.26944	0	0	0
CTACCCATCACGGTTA-1_1	2.38607	5.0649	0	0	0	2.74037	2.57088	0	0	0
CTACGTCAGCTGAACG-1_1	6.69452	4.89432	0	0	0	2.89973	3.00714	0	0	0
CTACGTCAGGAGCGAG-1_1	0.961894	-0.564861	1.48165	0	0	2.79122	2.05418	0	0	0
CTACGTCCAGGGATTG-1_1	3.68564	0.558887	2.7263	0	0	1.57007	3.38616	4.58576	0	0
CTACGTCCAGTATGCT-1_1	6.67146	4.50641	0	0	0.663157	3.03299	0	0	0	0
CTACGTCCATAACCTG-1_1	2.12439	-10.7068	0.593351	0	0	2.5129	2.01228	0	0	0
CTACGTCGTGTGTGCC-1_1	-0.635353	-1.78987	0	0	0	0	0	0	0	0
CTACGTCTCACCCTCA-1_1	3.31286	2.90515	0	0	0	1.63737	3.69748	0	0	0
CTACGTCTCCGCTGTT-1_1	-4.26456	-0.992683	1.01152	0	0	0.459486	1.50398	2.14971	0	0
CTACGTCTCCTTTCTC-1_1	1.49736	8.63548	0	0	0	0.411763	0.927598	1.11117	0	0
CTACGTCTCTAACGGT-1_1	3.15773	2.32229	0	0	0	2.53196	2.53196	0	0	0
CTAGAGTAGCCACGTC-1_1	6.81856	3.68758	0	0	0	2.50283	0	0	0	0
CTAGAGTAGCGTTTAC-1_1	6.87091	4.91207	0	0	0	2.9352	0.78315	0	0.78315	0
CTAGAGTCAATTGCTG-1_1	5.92132	3.65226	0	0	0	1.83557	0	0	0	0
CTAGCCTGTCACACGC-1_1	4.34813	2.04908	0	0	0	2.07272	3.75369	0	0	0
CTAGCCTGTCTAGTGT-1_1	-0.341285	-5.5188	0.77866	0	0	0.77866	1.51197	0	0	0
CTAGTGACAAGCGAGT-1_1	0.69703	0.175401	0	0	0	2.63422	3.6838	0	0	0
CTAGTGACAGATGGGT-1_1	4.09382	1.40104	0.667751	0	0	2.15162	3.16953	0	0	0
CTAGTGACATCCGGGT-1_1	-1.55305	-1.51768	0.990408	0	0	1.47811	1.47811	0	0	0
CTAGTGAGTGATGTGG-1_1	-1.20846	-0.246007	0	0	0	0	1.5151	0	0	0
CTAGTGAGTTATGCGT-1_1	2.11833	8.58537	0	2.11233	0.897511	1.91897	2.11233	0.897511	0	0
CTAGTGAGTTGGGACA-1_1	-1.14252	2.1259	0	0	0	1.13682	0	0	0	0
CTAGTGATCTCGTTTA-1_1	-1.17842	-1.88546	0	0	0	2.14894	2.51476	0	0	0
CTCACACCAGTAGAGC-1_1	-1.77819	1.75384	0	0	0	2.32401	0	0	0	0
CTCACACTCGTTTGCC-1_1	0.0678022	-0.258028	0	0	0	1.84016	3.63976	0	0	0
CTCATTAAGAACTGTA-1_1	-1.41268	-2.17962	0	0	0	2.89655	0	0	0	0
CTCATTAAGGGAAACA-1_1	-4.2748	4.19807	0.668446	2.25767	0	0.668446	3.08769	0	0	0
CTCATTACATAAAGGT-1_1	-2.84996	0.307358	0	0	0	0	0	0	0	0
CTCATTACATTGAGCT-1_1	1.58059	3.92732	0	0	0	1.3102	0	0	0	0
CTCCTAGAGTAGATGT-1_1	3.14264	4.98017	0	0	0	3.81703	2.23409	0	0	0
CTCCTAGCAATAGCGG-1_1	2.12638	-4.76584	0.912141	0	0	1.3811	0	0	0	0
CTCCTAGCACTTGGAT-1_1	-3.84503	1.46573	0	0	0	1.69787	0	0	0	0
CTCCTAGGTAGGCATG-1_1	3.99504	3.91557	0	0	0	2.9941	3.81236	0	0	0
CTCGAAAAGATACACA-1_1	3.38048	4.80328	0	0	0	2.77524	5.06178	0	0	0
CTCGAAACAACGATGG-1_1	3.24891	5.75938	0	0	0	3.3322	4.27667	0	0	0
CTCGAAAGTTCGGCAC-1_1	-6.16736	-2.98638	0	0	0	0	0	0	0	0
CTCGAAATCTAACGGT-1_1	3.40427	6.09562	0.885877	0	0	3.04221	2.25661	0	0	0
CTCGAGGAGGATTCGG-1_1	2.70012	-5.01131	0	0	0	2.12641	0	0	0	0
CTCGAGGAGGCGTACA-1_1	4.23936	-7.7962	0	1.01236	0	2.87044	4.97748	0	0.629163	0
CTCGAGGAGTGGGCTA-1_1	0.536816	8.34958	0	0	0	1.14297	1.66244	0	0	0
CTCGGAGCATCACGAT-1_1	-0.119843	-0.575858	0	0	0	1.67757	2.01874	0	0	0
CTCGGAGGTGCCTGGT-1_1	2.79643	4.53743	0	0	0	1.20918	4.44999	0	0	0
CTCGGAGTCCAAACAC-1_1	-1.88601	5.94871	0	0	0	0.89017	2.26314	0	0	0
CTCGGAGTCTTATCTG-1_1	-3.5042	1.20755	0	0	0	0	3.19288	0	0	0
CTCGGGAAGATATGCA-1_1	0.253558	-4.88049	2.00843	0	0	0	2.00843	1.44121	0	0
CTCGGGACACGTTGGC-1_1	-0.746029	-0.0116927	1.25797	0	0	1.25797	3.44103	0	0	0
CTCGGGACAGATGAGC-1_1	4.68472	3.14613	0	0	0	2.21266	2.72425	0	0	0
CTCGGGATCATCGATG-1_1	3.42053	4.22458	0	0	0	2.9909	3.91501	0	0	0
CTCGTACAGAATTCCC-1_1	-1.10674	-9.85566	0.577213	0	0	0.577213	2.71199	0	0	0
CTCGTACAGATACACA-1_1	1.14724	-1.85023	0	0	0	2.13446	0	0	0	0
CTCGTACAGTATTGGA-1_1	3.01605	4.31806	0.825291	0	0	3.60852	3.9322	0	0	0
CTCGTACCACGTAAGG-1_1	-2.58759	1.02271	0	0	0	1.12756	3.40896	0	0	0
CTCGTACCAGCCTTTC-1_1	2.86842	7.41103	0	0	0	2.14029	3.6509	0	0	0
CTCGTACTCGTGGGAA-1_1	4.24104	2.74664	0	0	0	1.48481	0.995866	0	0	0
CTCGTCACAAACCCAT-1_1	2.79032	6.37384	0	0	0	2.94999	3.53882	0	0	0
CTCGTCAGTAAAGTCA-1_1	7.33685	3.61208	0	0	0	2.41095	0	0.612685	0	0
CTCTAATAGCTTCGCG-1_1	6.98614	4.47228	0	0	0	3.01498	0	0	0	0
CTCTAATAGTCATCCA-1_1	1.54382	6.72288	0	0	0	0	3.28081	0	0	0
CTCTAATTCTACCTGC-1_1	3.41549	6.86886	0.358034	0	0	2.217	3.88747	0	0	0
CTCTACGCAGCTGCTG-1_1	-1.22725	5.64031	0	0	0	2.471	0	0	0	0
CTCTACGCATTGCGGC-1_1	1.53272	5.37947	0	0	0	2.84993	2.01686	0	0	0
CTCTGGTCAAAGGAAG-1_1	-0.240048	-9.06446	0	0	0	0.734464	0	0	0	0
CTCTGGTCAGCGTTCG-1_1	2.61545	0.460541	1.37799	0	0	3.26648	4.14797	0	0	0
CTCTGGTCATCCAACA-1_1	3.42166	-6.15195	0	0	0	2.4801	2.77545	0	0	0
CTCTGGTCATGGGAAC-1_1	4.71391	2.61608	0	0	0	2.68696	4.49942	0	0	0
CTCTGGTCATTCTCAT-1_1	3.92521	4.42917	0	0	0	2.5103	3.68317	0	0	0
CTCTGGTGTAGCGCTC-1_1	-1.04275	-1.98814	0	0	0	0	2.06043	0	0	0
CTCTGGTTCTGCGTAA-1_1	4.46848	3.67175	0	0	0	2.66424	3.14681	0	0	0
CTGAAACAGATACACA-1_1	3.58052	2.3197	1.01543	0	0	2.08471	3.37311	0	0	0
CTGAAACAGCGGCTTC-1_1	0.851357	5.66402	0	0	0	0.811973	2.14172	0	0	0
CTGAAACAGTATCTCG-1_1	-2.71077	0.226777	0	0	0	3.55739	0	0	0	0
CTGAAACCAACACCTA-1_1	-1.08611	-7.11648	0	0	0	2.65887	0	0	0	0
CTGAAACGTGTGGTTT-1_1	-1.87525	3.95726	0	0	0	0	1.65959	0	0	0
CTGAAACTCGTTTAGG-1_1	5.95526	3.71356	0	0	0	2.11617	3.00373	0	0	0
CTGAAGTAGGTGCTTT-1_1	0.674857	-1.49159	0	0	0	1.46085	3.25123	0	0	0
CTGAAGTCAAGCGATG-1_1	2.21679	-5.69167	0	0	0	2.13662	3.02993	0	0	0
CTGAAGTCAAGCTGTT-1_1	1.29987	5.01237	0	0	0	0	0	0	0	0
CTGAAGTGTCGAGATG-1_1	3.17881	1.43643	0	0	0	1.71709	3.29164	0	0	0
CTGAAGTGTGGTTTCA-1_1	0.735346	0.663194	1.84061	0	0	1.01769	1.51151	1.51151	0	0
CTGATAGCATTACGAC-1_1	-2.0241	-0.662035	0	0	0	0	2.01273	0	0	0
CTGATAGGTCGGGTCT-1_1	2.40376	-6.39023	0.919966	0	0	1.70976	1.70976	0	0.919966	0
CTGATCCAGCGATAGC-1_1	-1.62922	5.70506	0	0	0	0	2.9945	0	0	0
CTGATCCAGTGACATA-1_1	1.93618	6.72722	0	0	0	1.86333	1.53258	0	0	0
CTGATCCCACGCCAGT-1_1	4.63543	3.47747	0	0	0	1.68783	3.6207	0	0	0
CTGATCCGTTTCGCTC-1_1	0.357033	7.45049	0	0	0	2.48745	0	0.946159	0	0
CTGATCCTCCGCAAGC-1_1	0.291098	4.50856	0	0	0	2.90424	1.07049	0	0	0
CTGATCCTCCTCTAGC-1_1	-1.00204	-2.55562	0	0	0	2.38437	1.77937	0	0	0
CTGCCTATCTTGAGAC-1_1	4.73813	-8.54704	0.6918	0	0	2.19483	0	0	0	0
CTGCGGACACAAGACG-1_1	-0.107821	-2.6704	0	0	0	2.23672	0.983022	0	0	0
CTGCGGAGTGTGGTTT-1_1	-1.10177	-9.10453	2.15078	0	2.89486	0	1.74828	4.61154	0	1.74828
CTGCGGATCTCTGCTG-1_1	-0.928322	-2.13651	0	0	0	2.73254	0	0	0	0
CTGCTGTCAATAAGCA-1_1	-0.362391	4.22437	0	0	0	0	0	2.83548	0	0
CTGCTGTGTTTCCACC-1_1	-0.371091	-1.46891	0	0	0	1.39612	0	0	0	0
CTGGTCTAGGATGGAA-1_1	-1.10928	5.71423	0	0	0	2.57162	0	0	0	0
CTGGTCTCACCGCTAG-1_1	3.1639	2.0666	0	0	0	2.4098	3.54882	0	0	0
CTGGTCTTCAACACCA-1_1	2.92742	-0.984248	0.862041	0	0	2.48022	0	0	0	0
CTGTGCTAGAGGTAGA-1_1	2.39777	-0.54998	0.962958	0	0	0.962958	0	0	0	0
CTGTGCTAGCGTAGTG-1_1	-1.69663	5.6248	0	0	0	0	2.74241	0	0	0
CTGTGCTAGGACTGGT-1_1	0.286174	7.07202	0	0	0	0.410238	0.22601	0.410238	0	0
CTGTGCTCAGGCGATA-1_1	2.08491	8.55405	0	1.36994	0	1.9272	2.92374	0	0	0
CTGTGCTGTTCCATGA-1_1	0.19598	-1.2764	0.939367	0	0	2.17382	1.41506	0	0	0
CTGTGCTGTTCGGCAC-1_1	-1.32521	5.85623	0	0	0	2.2617	0	0	0	0
CTGTTTAAGTGTCCCG-1_1	2.62945	-1.20957	0	0	0	2.92152	3.19565	0	0	0
CTGTTTACAGGCTGAA-1_1	0.220957	-2.35422	0.958178	0	0	2.62868	3.54806	0	0	0
CTGTTTATCCAAAGTC-1_1	-0.861736	5.98526	0	0	0	0	0	0	0	0
CTGTTTATCCCTGACT-1_1	1.85691	-0.513368	0	0	0	1.18169	2.67823	0	0	0
CTGTTTATCCGCATAA-1_1	2.71713	-10.4628	1.72698	0	0	0	1.72698	0.654784	0	0
CTTAACTAGAATAGGG-1_1	-0.649968	-1.24235	1.20181	0	0	1.20181	1.73205	0	0	0
CTTAACTGTGAAAGAG-1_1	1.80201	-10.9977	1.41188	0	0	1.73263	2.80447	0	0	0
CTTAACTGTGCTTCTC-1_1	-1.77842	0.419022	0	0	0	0.975136	0	1.78416	0	0
CTTAACTTCGGGAGTA-1_1	7.36922	4.01123	0	0	0	2.27559	1.36385	0	0	0
CTTAACTTCGTTTGCC-1_1	4.57898	-5.96554	0	0	0	2.89524	0	0	0	0
CTTACCGGTAAATGAC-1_1	-1.16815	-2.45162	0	0	0	2.07332	1.88114	0	0	0
CTTACCGGTGCCTGCA-1_1	1.49268	-1.10138	1.76646	0	0	1.91988	1.91988	0	0	0
CTTAGGAAGAGGTACC-1_1	0.75967	-0.883494	0	0	0	2.01446	0	0	0	0
CTTAGGACAGTGGAGT-1_1	1.04013	5.17525	0	0.981977	0	2.77431	1.46775	0	0	0
CTTAGGAGTAGCGATG-1_1	0.0975925	7.32815	0	0	0	1.25428	0	0	0	0
CTTAGGAGTTTGGGCC-1_1	1.03941	8.11485	0	1.51036	0.777546	0.462515	1.83937	0	0	0
CTTAGGATCTGTTGAG-1_1	2.3682	8.54003	0	1.15229	0	1.15229	1.15229	0	0	0
CTTAGGATCTTACCGC-1_1	-0.830474	3.66638	0	0	0	0	1.71821	0	0	0
CTTCTCTAGCTAAGAT-1_1	2.53233	5.97681	0	0	0	1.24914	4.03514	0	0	0
CTTCTCTCAGCCTTTC-1_1	4.32802	-5.99104	0	0	0	1.81055	2.00043	0	0.823493	0
CTTCTCTGTCTCCACT-1_1	-3.59518	3.97354	0	0	0	1.3561	1.67176	0	0	0
CTTGGCTGTACATGTC-1_1	3.34473	-4.15453	0	0	0	1.71547	2.87454	0	0	0
CTTTGCGAGAAGGTTT-1_1	4.29008	6.39096	0	0.897339	0	3.45044	3.58	0	0	0
CTTTGCGAGGGATGGG-1_1	-3.22448	4.05766	0	0	0	1.46327	0	0	0	0
CTTTGCGCACAACGCC-1_1	7.01784	4.84289	0	0	0	2.88607	4.19098	0	0	0
CTTTGCGTCCTCTAGC-1_1	3.63154	-9.65455	0	0	0	0.534219	0.534219	0	0	0
GAAACTCTCAGGTTCA-1_1	2.44414	-1.14779	0.822061	0	0	2.52386	3.36916	0	0	0
GAAACTCTCCTACAGA-1_1	-0.691035	-0.532514	0	0	0	2.20186	0	0	0	0
GAAACTCTCGAGAGCA-1_1	2.21074	0.581042	1.07441	0	0	2.674	3.33205	0	0	0
GAAATGAAGCTAAACA-1_1	7.57379	3.41758	0	0	0.705471	1.40472	0	0	0	0
GAAATGATCAATACCG-1_1	1.10963	3.32252	0	0	0	1.15126	2.63712	0	0	0
GAAATGATCCTTGACC-1_1	-6.9945	-1.1419	2.91716	0	2.07887	0	0	2.91716	0	0
GAACCTAAGAAGGGTA-1_1	1.30498	4.65525	0	0	0	2.528	2.95769	0	0	0
GAACCTACAGTGACAG-1_1	4.53684	5.22717	0	0	0	3.31188	3.98663	0	0	0
GAACGGAAGAGTACAT-1_1	1.07472	5.59985	0	0	0	2.57442	0	0	0	0
GAACGGAAGCCAGGAT-1_1	3.52364	6.55194	0	0	0	2.78081	4.79491	0	0	0
GAACGGACATGGTCAT-1_1	1.49766	3.34801	0	0	0	2.91113	3.61993	0	0	0
GAAGCAGAGTGCTGCC-1_1	-0.477792	-1.45465	0	0	0	1.21332	1.74558	0	0	0
GAAGCAGGTTTGTTTC-1_1	1.36283	-1.99433	2.10059	0	0	1.8529	0	1.5229	0	0
GAAGCAGTCAACACCA-1_1	0.0496753	-3.71271	0	0	0	1.95968	3.1632	0	0	0
GAATAAGAGACACTAA-1_1	1.50595	-0.698941	0	0	0	1.78142	4.38218	0	0	0
GAATAAGCAGTAACGG-1_1	1.53738	-3.51761	0	0	0	2.29107	1.5703	0	0	0
GAATAAGCATACAGCT-1_1	3.02466	4.76635	0	0	0	3.34516	2.68666	1.08338	0	0
GAATAAGGTTCGAATC-1_1	2.08486	-2.90457	0	0	0.831611	2.17272	2.53949	0.831611	0	0
GAATAAGTCCTGCAGG-1_1	3.81644	8.00174	0	0	0	2.51441	4.02363	0	0	0
GAATGAACAACACCCG-1_1	1.1006	-1.82232	0	0	0	2.33929	3.07373	0	0	0
GAATGAACAATTCCTT-1_1	0.13975	8.59453	0	0	0	2.13885	0	0.810167	0	0
GAATGAACATGCGCAC-1_1	1.40458	2.76683	0.850549	0	0	2.04183	2.46193	0	0	0
GAATGAAGTAGTACCT-1_1	1.29329	4.33755	0	0	0	0	0	0	0	0
GAATGAAGTTCTGGTA-1_1	6.16626	3.69405	0	0	0	2.8623	1.63421	0	0	0
GAATGAATCAATCTCT-1_1	-0.585292	-10.6448	0.895578	0	0	0.895578	2.41065	0.895578	0	0
GAATGAATCAGCTTAG-1_1	1.03044	-0.00806685	0	0	0	2.69622	2.4898	0	0	0
GAATGAATCATGTCCC-1_1	3.21563	-6.13664	0	0	0	1.95486	1.56639	0	0	0
GAATGAATCCCAGGTG-1_1	6.98728	4.79583	0	0	0	2.54464	3.43395	0	0	0
GACACGCAGGAGCGAG-1_1	2.46141	8.07341	0	2.16108	0	2.16108	3.67383	0	0	0
GACACGCAGGCCATAG-1_1	3.96973	-0.0881767	1.7141	0	0	3.28813	2.87297	0	0	0
GACACGCCAAACCCAT-1_1	-3.90248	4.9805	0	0	0	1.80014	1.47408	0	0	0
GACACGCGTCACCCAG-1_1	-1.53291	-0.929011	1.77285	0	0	0	0	0	0	0
GACACGCGTGCAGGTA-1_1	1.03167	3.55795	0	0	0	0.741184	1.87058	0	0	0
GACACGCTCACATACG-1_1	-0.274717	6.87675	0	1.6258	0	1.11226	0.703403	0	0	0
GACACGCTCGCGATCG-1_1	1.58466	-4.18927	0	0	0.792692	1.53213	1.53213	0.792692	0	0
GACACGCTCTGACCTC-1_1	3.2306	-6.68878	0	0	0	2.17563	0	0	0	0
GACAGAGAGGTGATTA-1_1	-3.68872	1.92538	0	0	0	1.96146	0.927198	0	0	0
GACAGAGCAATGGAGC-1_1	2.26977	4.50689	0	0	0	3.18886	4.28972	0	0	0
GACAGAGGTAAGCACG-1_1	-0.304955	4.89207	0	0	0	2.45712	0	0	0	0
GACAGAGGTGATAAAC-1_1	2.66995	5.28566	0	1.02405	0	0	4.20505	0	0	0
GACAGAGTCACTTATC-1_1	-1.16357	0.840252	0	0	0	1.60992	0	0	0	0
GACCAATAGACATAAC-1_1	1.3734	5.80197	0	0	0	0	3.6081	0	0	0
GACCAATAGCGACGTA-1_1	1.69004	5.48695	0	0	0	0	1.62958	0	0	0
GACCAATGTTATCGGT-1_1	-1.2089	6.49091	0	0	0	0.973288	0	0	0	0
GACCTGGAGCTCCTCT-1_1	4.55481	1.17341	0	0	0	2.09714	4.17877	0	0	0
GACCTGGCATGCCTAA-1_1	3.80839	2.80868	1.1593	0	0	3.13013	2.64803	0	0	0
GACCTGGGTACCGTTA-1_1	-1.30817	-1.79957	1.94819	0	0	1.38829	2.30497	0	0	0
GACCTGGTCCACGAAT-1_1	2.36723	4.16581	1.36003	0	0	3.05749	3.39997	2.04873	0	0
GACGCGTAGGCAAAGA-1_1	-0.978202	-0.659613	0	0	0	2.85109	0	0	0	0
GACGCGTGTTCACGGC-1_1	3.09671	7.5804	0	2.32505	0	2.06944	4.1105	0	0	0
GACGGCTTCTCATTCA-1_1	-1.89125	5.55597	0	0	0	0	0	0	0	0
GACGTGCCAAGGTTTC-1_1	2.00488	-0.866864	1.14589	0	0	2.14104	2.36589	0	0	0
GACGTGCCATCAGTAC-1_1	0.767768	0.726008	1.20901	0	0	0	1.74053	1.20901	0	0
GACGTGCGTAATCACC-1_1	-0.837171	-4.35081	0	0	0	1.87796	0	0	0	0
GACGTGCGTAGCGTAG-1_1	0.378701	-1.34983	0.863308	0	0	1.31961	3.00538	0	0	0
GACGTGCTCTAACTCT-1_1	1.87351	3.45841	0	0	0	2.84641	3.96883	0	0	0
GACGTTACAACGATCT-1_1	-2.1116	-0.645759	2.22055	0	0	0	0	0	0	0
GACGTTACAACGATGG-1_1	-3.81966	2.10667	0	0	0	0.931465	2.5882	0	0	0
GACGTTAGTGATGCCC-1_1	-1.06955	-1.68999	0	0	0	0	2.60015	0	0	0
GACTAACCAAACTGTC-1_1	3.83834	-1.20145	0	0	0	1.84529	2.76781	0	0	0
GACTAACTCAATCACG-1_1	1.22085	-2.64896	0	0	0	1.20614	4.19773	0	0	0
GACTACACAAATTGCC-1_1	1.49842	-5.10101	0	0	0	1.30103	0	0	0	0
GACTACAGTTGGACCC-1_1	2.44411	1.20427	0.891696	0	0	3.4412	2.26546	0	0	0
GACTGCGAGGACGAAA-1_1	0.165355	1.84596	1.31861	0	0	0	3.73942	0	0	0
GACTGCGAGGCACATG-1_1	2.01915	3.88329	0	0	0	3.10347	3.9524	0	0	0
GACTGCGCACAGGTTT-1_1	1.66638	-2.27225	0	0	0	2.11348	3.49707	0	0	0
GACTGCGCACGGTTTA-1_1	2.45417	1.96526	0	0	0	2.33933	1.73821	0	0	0
GACTGCGCAGTCCTTC-1_1	4.58878	-1.39395	0	0	0.786586	2.10112	0	0	0	0
GACTGCGCAGTGAGTG-1_1	3.83446	-0.717174	0	0	0	2.4893	3.14007	1.32527	0	0
GACTGCGTCAACCATG-1_1	1.06686	6.18686	0	0	0	2.5641	0	0	0	0
GACTGCGTCCTATTCA-1_1	-1.82066	-1.26562	0	0	0	0	2.71262	0	0	0
GAGCAGACATTTCAGG-1_1	-4.54311	2.76794	2.23248	0	0	1.64122	0	2.23248	0	0
GAGCAGAGTAGCACGA-1_1	1.91174	6.59045	0	0	0	1.28821	1.01191	0	0	0
GAGCAGAGTATATCCG-1_1	2.78321	0.381823	0	0	0	2.93281	4.27835	0	0	0
GAGCAGATCTTCGGTC-1_1	1.49902	-6.22349	0	1.89778	0	1.56459	1.06138	1.06138	0	0
GAGGTGAAGCTAACTC-1_1	1.42336	-1.37522	0	0	0	1.58002	3.67758	0	0	0
GAGGTGAGTTCCACAA-1_1	3.73357	-9.03152	0	0	0	2.22719	2.14261	0.560851	0	0
GAGGTGATCCACTCCA-1_1	-0.826872	8.04746	0	0	0	0.793421	0	0	0	0
GAGTCCGAGAAGGACA-1_1	2.84083	-1.52794	0	0.714511	1.127	0.714511	0.714511	0	0	0
GAGTCCGGTCCCTACT-1_1	-0.119589	-0.797304	0	0	0	2.96088	2.06282	0	0	0
GAGTCCGGTGTAATGA-1_1	0.310784	-0.849079	0	0	0	0.757236	2.68023	0	0	0
GAGTCCGTCAAGCCTA-1_1	1.61158	-5.31223	0	0	0	1.47694	3.44731	0	0	0
GAGTCCGTCCACGCAG-1_1	-3.37343	3.5316	0	0	0	1.17943	2.41021	0	0	0
GATCAGTAGATGCCTT-1_1	2.71177	-2.4684	0	0	0	2.30625	0	0	0	0
GATCAGTCAAGAAGAG-1_1	-0.779626	-1.6683	1.15616	0	0	0	2.47557	0	0	0
GATCAGTCAGTCGATT-1_1	-1.70747	5.52994	0	0	0	1.17438	0	0	0	0
GATCAGTGTAAGTTCC-1_1	1.16001	-3.50799	0	0	0	1.77427	0	1.23779	0	0
GATCAGTGTGAAGGCT-1_1	3.85221	5.42242	0	0	0	3.07121	4.38619	0	0	0
GATCAGTTCAACACGT-1_1	0.065106	-3.11915	0.831831	0	0	1.58772	1.58772	0	0	0
GATCGATAGAGCTATA-1_1	-3.10276	0.571834	0	0	0	0	0	0	0	0
GATCGATCAAGCTGGA-1_1	-1.147	2.88129	0	0	0	1.43875	0	0	0	0
GATCGCGAGTTCGATC-1_1	4.45344	3.47309	0.708545	0.708545	0	1.97216	2.22444	0	0	0
GATCGCGCACATGGGA-1_1	0.788363	4.93621	0	0	0	1.74539	0	0	0	0
GATCGTAGTTGGGACA-1_1	-1.21556	5.62044	0	0	0	3.09494	1.83601	0	0	0
GATCGTATCGTTACGA-1_1	2.04048	3.78181	1.12404	0	0	2.82884	1.63988	0	0.526162	0
GATCTAGAGCTGATAA-1_1	-6.09916	-0.26083	2.54056	0	1.08106	0	3.68778	4.62777	0	0
GATGAAAAGATCGATA-1_1	1.36406	1.126	1.4192	0	0	1.98343	0	0	0	0
GATGAAACACCGCTAG-1_1	-1.94543	-1.26526	0	0	0	1.48376	0	0	0	0
GATGAAACATAAAGGT-1_1	1.09839	1.02253	0	0	0	2.49046	2.49046	0	0	0
GATGAAATCCTACAGA-1_1	0.749521	4.80156	0	0	0	1.64072	0	0	0	0
GATGAGGCACAAGCCC-1_1	1.74584	4.44923	0	1.4868	0	2.42203	3.45966	0	0	0
GATGAGGTCACGCGGT-1_1	1.16275	7.15746	0	0	0	0	2.54128	0	0	0
GATGCTAAGAGACTTA-1_1	-0.59026	-1.28892	1.04378	0	0	1.04378	0	0	0	0
GATGCTAAGGTTACCT-1_1	3.11463	7.74486	0	0	0	1.93762	3.51697	0	0	0
GATGCTAAGTCATGCT-1_1	4.5328	6.08347	0	0	0	1.43814	3.22272	0	0	0
GATGCTAAGTTACCCA-1_1	1.10579	0.723974	0	0	0	1.74734	2.25453	0	0	0
GATTCAGCAGGATTGG-1_1	2.03018	5.38759	0	0	0.791899	0	0	0	0	0
GATTCAGCAGTCAGCC-1_1	3.39504	-9.8373	0.541268	0	0	0.541268	2.86324	0	0	0
GATTCAGGTAGTGAAT-1_1	-0.938213	5.41977	0	0	0	2.99563	0	0	0	0
GATTCAGGTTGACGTT-1_1	-0.596864	-1.22678	0	0	0	0	3.31096	0	0	0
GATTCAGTCTGGTATG-1_1	1.08948	5.16121	0	0	0	0	4.10492	0	0	0
GCAAACTAGGTAAACT-1_1	-5.08212	4.94925	0	1.66478	0	2.25853	1.14494	0	0	0
GCAAACTAGTCGTACT-1_1	3.81636	6.10808	0	0	0	2.56562	3.48613	0	0	0
GCAAACTCATGGTAGG-1_1	-1.79719	0.145917	1.44121	0	0.730091	1.14757	2.14322	0	0	0
GCAAACTGTGACCAAG-1_1	2.6862	-9.12214	0.56056	0	0	2.3769	2.30457	0	0	0
GCAAACTTCTGCCAGG-1_1	1.20336	4.20202	0	0	0	2.19135	3.76137	0	0	0
GCAATCACAGACACTT-1_1	-3.1195	-0.401733	0	0	0	2.26954	2.15066	1.15333	0	0
GCAATCAGTCAGATAA-1_1	-1.19354	5.48569	0	0	0	2.33237	0	0	0	0
GCAATCAGTGCAACTT-1_1	2.85358	-2.68186	0.98297	0	0	1.92473	3.0867	0	0	0
GCAATCAGTGCCTTGG-1_1	2.58432	-5.85762	0.634487	0	0	1.97441	2.37459	0	0	0
GCAATCATCAAACGGG-1_1	2.76931	5.25836	0	0	0	2.75021	3.89431	0	0	0
GCACATAGTATAGGGC-1_1	1.14069	-2.40086	0	0.641901	0	2.38885	0.641901	0	0	0
GCACATATCCACGTGG-1_1	-2.3716	2.07825	0	0	0	2.14294	4.79902	0	0	0
GCACATATCGTTACAG-1_1	2.12896	2.25205	0.676189	0	0	1.58217	3.18606	0	0	0
GCACTCTAGACCTTTG-1_1	0.88163	-2.89239	0	0	0	1.617	2.49357	0	0	0
GCACTCTCACGCCAGT-1_1	1.3132	-3.84883	0	0	0	1.91716	0	0	0	0
GCACTCTCATCTATGG-1_1	-5.53854	-0.305234	1.94451	0	0	0	0	1.7565	0	0
GCACTCTGTAGGGACT-1_1	1.58984	-0.378529	0	0	0	2.50026	0	0	0	0
GCACTCTGTTAAGAAC-1_1	4.23128	1.70769	0	0	0	3.07482	1.93135	0	0	0
GCACTCTTCCACGAAT-1_1	-1.58984	2.82284	0	0	0	0	0	0	0	0
GCAGCCAAGCACAGGT-1_1	-4.09839	2.7152	0	0	0	0	3.22272	0	0	0
GCAGCCACATACAGCT-1_1	1.03275	5.34477	1.37016	0	0	2.54506	3.41312	0	0	0
GCAGCCAGTGCAACGA-1_1	0.730029	-1.39867	0	0	0	2.21897	0	0	0	0
GCAGCCAGTTATTCTC-1_1	-4.48216	2.97608	0	0	0	1.90055	4.05864	0	0	0
GCAGCCATCGTGGGAA-1_1	-1.46572	5.45835	0	0	0	1.76131	2.00509	0	0	0
GCAGTTACAGCGTCCA-1_1	-0.470017	8.40735	0	0	0	2.03572	0	0	0	0
GCAGTTACAGCTGCAC-1_1	0.455831	-0.968141	1.09331	0	0	2.93689	2.39065	0	0	0
GCAGTTACATCCCACT-1_1	4.43561	-1.27821	0	0	0	2.49078	3.20773	0	0	0
GCAGTTAGTCCGACGT-1_1	2.99455	1.31804	1.07137	0	0	1.07137	1.57666	1.07137	0	0
GCAGTTAGTGTGACCC-1_1	3.07125	0.76715	0	0	0	2.828	4.23883	0	0	0
GCAGTTATCAACACCA-1_1	-1.70958	5.80891	0	0	0	0.987334	0	0	0	0
GCAGTTATCAATCACG-1_1	-2.51633	-0.658839	0.875702	0	0	0.875702	1.3353	0.875702	0	0
GCAGTTATCCAGATCA-1_1	-0.132376	7.20076	0	0	0	1.24034	1.90695	0	0	0
GCAGTTATCGTAGGAG-1_1	-1.26901	-1.58228	0	0	0	0	1.87189	0	0	0
GCAGTTATCTAACTTC-1_1	0.00166351	8.62714	0	0	0	2.037	0	0	0	0
GCATACACACTTAAGC-1_1	4.02258	-0.849319	0	0	0.704746	1.81102	3.97387	0	0	0
GCATACAGTACGACCC-1_1	-0.0342364	8.57278	0	0	0	1.88483	0	0	0	0
GCATACATCCTTGCCA-1_1	2.67605	6.98798	0	0	0	1.20221	4.06084	0.771837	0	0
GCATGATAGATGTAAC-1_1	0.862656	0.71004	0	0	0	1.86848	2.31558	0	0	0
GCATGATAGCTTCGCG-1_1	-7.12103	0.382786	1.73724	0	2.98197	0	0	4.44582	0	0
GCATGATAGTGTGGCA-1_1	0.383306	4.08881	0	0	0	0	2.8623	0	0	0
GCATGATGTTGTGGAG-1_1	2.40409	-7.12828	0	0	0	0	2.76122	0	0	0
GCATGCGCAACTGCGC-1_1	3.45918	-5.79155	0.854137	0	0	2.20784	2.04727	0	0	0
GCATGCGCACCTCGTT-1_1	-1.43043	-0.519351	0	0	0	2.11553	0	0	0	0
GCATGCGCATCCCATC-1_1	2.07547	5.3565	0	0	0	2.97268	2.32944	0	0	0
GCATGCGGTAGTACCT-1_1	3.68924	1.89436	0	0	0	2.2905	0	0	0	0
GCATGCGTCAATCACG-1_1	-6.22045	1.4659	0	0	0	1.70815	1.70815	1.91837	0	0
GCATGTAAGACTGTAA-1_1	1.12468	1.08803	1.27619	0	0	2.16893	0	1.58401	0	0
GCATGTAAGAGTGACC-1_1	3.20828	3.77978	0	0	0	3.39614	3.30417	0	0	0
GCATGTAAGCCCGAAA-1_1	1.62853	0.937893	1.37511	0	0	2.55117	3.1427	0	0	0
GCATGTACAAGGTGTG-1_1	-0.202146	-0.216205	1.37489	0	0	2.28889	0.907179	0	0	0
GCATGTACATGCTAGT-1_1	-1.14261	-1.36951	0	0	0	0	2.3737	0	0	0
GCATGTATCAGGTAAA-1_1	3.54148	7.53439	0	1.52262	0	1.85259	3.1528	0	0	0
GCATGTATCGAATGCT-1_1	2.27434	4.27674	0	0	0	2.60791	2.51071	0	0	0
GCCAAATCAAGCTGAG-1_1	2.14735	-3.59669	0	0	0	2.00397	1.5792	0	0	0
GCCAAATGTGCTGTAT-1_1	-0.921055	6.03023	0	0	0	0	0	0	0	0
GCCTCTACAAACAACA-1_1	3.79805	4.70671	0	0	0	1.62073	4.50258	0	0	0
GCCTCTACAAGCGAGT-1_1	4.35262	2.87577	0	0	0	2.67299	0	0	0	0
GCCTCTACACAGCCCA-1_1	3.27425	-5.93196	1.55874	0	0	2.50621	1.79238	0.811347	0	0
GCCTCTACAGCATACT-1_1	-0.37014	-1.23927	1.20507	0	0	1.73589	0	0	0	0
GCCTCTATCCCTAACC-1_1	2.63003	-2.6983	1.15044	0	0	1.15044	2.84473	0.73227	0	0
GCGACCAGTCCGAACC-1_1	0.582091	-2.74946	1.1963	0	0	0	2.32547	0	0	0
GCGACCATCGCAGGCT-1_1	4.1898	3.33562	0	0	0	1.899	0.758863	0	0	0
GCGACCATCTTAGAGC-1_1	2.15894	1.58442	0	0	0	2.12542	1.24093	0	0	0
GCGAGAAAGTGTCTCA-1_1	3.64879	4.74344	1.37478	0	0	2.18356	5.60869	0	0	0
GCGAGAACAATGGTCT-1_1	3.08011	-6.32766	0	0	0	0.99689	0.99689	0	0	0
GCGAGAACACCCATGG-1_1	1.49656	6.48697	0	0	0	2.02321	3.09105	0	0	0
GCGAGAACATTAGGCT-1_1	2.52259	5.86713	0.999215	0	0	3.14888	2.8993	0	0	0
GCGAGAAGTACATCCA-1_1	0.457907	5.2837	0	0	0	2.57116	3.89841	0	0	0
GCGAGAAGTAGAGGAA-1_1	-1.27856	2.06234	0	0	0	0	2.23732	0	0	0
GCGAGAAGTCAGCTAT-1_1	2.42095	3.5294	0	0	0	0	5.37041	0	0	0
GCGAGAAGTGTGAATA-1_1	1.46714	6.39278	0	0	0	2.26237	1.00106	0	0	0
GCGAGAAGTTACGACT-1_1	-1.90145	3.2033	0	0	0	0	1.43924	0	0	0
GCGCAACAGCCACTAT-1_1	-2.82827	0.406539	0	0	0	0	0	0	0	0
GCGCAACCATTGGTAC-1_1	0.700138	-2.77778	0.765446	0	0	1.19389	0	0	0	0
GCGCAACGTCCCGACA-1_1	0.726248	-2.7788	0	0	0	2.40311	3.39235	0	0	0
GCGCAACGTCTAGCCG-1_1	7.20507	4.42207	0	0	0	3.04823	0	0	0.749267	0
GCGCAACTCCAAGCCG-1_1	4.68927	-1.51348	0	0	0	2.38392	0	0	0	0
GCGCAACTCTAGCACA-1_1	3.59933	3.27652	1.2676	0	0	1.2676	1.2676	0	0	0
GCGCAGTAGTGAAGTT-1_1	-1.8189	4.65546	0	0	0	1.54464	2.75653	0	0	0
GCGCAGTTCCGAACGC-1_1	2.34244	0.896263	0	0	0	2.58749	4.43082	0	0	0
GCGCAGTTCTGTCAAG-1_1	2.35733	7.02686	0.423311	0	0	0.423311	1.99117	0	0	0
GCGCCAAAGATAGTCA-1_1	-1.35372	2.94303	0	0	0	2.0524	0	0	0	0
GCGCCAAAGGCGATAC-1_1	4.6606	-1.38841	0.867691	0.867691	0	1.63787	0	0.867691	0	0
GCGCCAATCCACGCAG-1_1	2.86739	-8.84362	0	0	0	3.37478	0	0	0	0
GCGCGATGTAGCTTGT-1_1	3.66294	7.05101	1.15765	1.15765	0	1.67988	3.12784	0	0	0
GCGCGATGTGCTCTTC-1_1	1.90794	4.65213	0	0	0	1.65409	2.6163	0	0	0
GCGGGTTAGACGCAAC-1_1	1.11346	-2.30489	0	0	0	1.66097	0	0	0	0
GCGGGTTCACGCCAGT-1_1	2.59829	3.49367	0	0	0	1.64839	3.13735	0	0	0
GCGGGTTTCAAACGGG-1_1	0.0124302	-0.0714275	0	0	0	2.55775	0	0	0.993611	0
GCGGGTTTCCTGCCAT-1_1	0.211147	7.1694	0	0	0	2.35854	2.35854	0	0	0
GCGGGTTTCGAATGCT-1_1	4.54847	2.91035	0	0	0	2.69006	4.04836	0	0	0
GCTCCTAAGCCAGTTT-1_1	2.59941	7.60283	0	0	0	2.00176	2.00176	0	0.649497	0
GCTCCTATCAACGCTA-1_1	6.38352	3.75096	0	0	0	1.55553	0	0	0	0
GCTCTGTAGAGTTGGC-1_1	0.257925	-4.31702	0.834036	0	0	0	2.31433	0	0	0
GCTCTGTAGGAGTCTG-1_1	-1.27787	0.352529	0	0	0	2.06162	4.16578	0	0	0
GCTCTGTAGGGATGGG-1_1	2.47844	-10.1309	0.61623	0	0	2.41798	0.61623	0	0	0
GCTCTGTAGTCAATAG-1_1	-1.21441	4.83912	0	0	1.02029	1.02029	0	0	0	0
GCTCTGTAGTCGAGTG-1_1	1.50572	8.43203	0	1.46518	0	1.79051	3.00261	0.979893	0	0
GCTCTGTAGTCTTGCA-1_1	3.37986	1.71266	0	0	0	2.28307	3.80741	0	0	0
GCTCTGTAGTGTACTC-1_1	0.926896	4.22915	0	0	0	2.42059	0	0	0.824859	0
GCTCTGTGTCGACTAT-1_1	4.69307	-5.86427	0	0	0	2.2967	0	0	0	0
GCTCTGTTCTCGTATT-1_1	1.52654	-0.273263	1.03084	0	0	1.8579	1.8579	1.03084	0	0
GCTGCAGGTACAGTGG-1_1	2.35047	-5.81745	1.2411	0	0	1.77814	0	0	0	0
GCTGCAGGTTAAAGTG-1_1	0.204334	-9.81221	0	0	0	2.14161	5.08315	0	0	0
GCTGCAGTCTGCTGCT-1_1	0.299118	3.7454	0	0	0	0	2.99902	0	0	0
GCTGCGAAGCGAGAAA-1_1	1.45199	-1.01874	0	0	0	2.08139	2.8813	0	0	0
GCTGCGAAGGTGTGGT-1_1	-1.96307	4.39	0	0	0	0	0	0	0	0
GCTGCGACAAGGGTCA-1_1	-0.89691	8.13848	0	0	0	0.876193	0	0	0	0
GCTGCGAGTAGCTAAA-1_1	-0.99571	-1.29451	0	0	0	1.76237	0	0	0	0
GCTGCTTAGAAACCGC-1_1	0.203176	8.37058	0	0	0	1.53336	0	0	0	0
GCTGCTTAGTGACTCT-1_1	2.47754	7.34948	0.74739	2.49443	0	0.74739	3.32055	0	0	0
GCTGGGTAGGCAAAGA-1_1	3.60724	-1.32741	1.29206	1.29206	0	2.32639	0	0	0	0
GCTGGGTCAAAGCAAT-1_1	1.58711	4.37744	0	0	0	1.81269	2.4207	0	0	0
GCTGGGTCAGACTCGC-1_1	-1.93271	1.99384	0	0	0	0	1.49265	0	0	0
GCTGGGTCATGGATGG-1_1	0.224419	7.47332	0	0	0	3.10481	0	0	0	0
GCTGGGTGTAGAGGAA-1_1	2.52076	-0.479622	0	1.46951	0	0.749385	2.29512	0.749385	0	0
GCTGGGTTCAGTCAGT-1_1	2.41381	-3.10378	0	0	0	0.736671	4.33256	0	0	0
GCTTCCAAGTCATGCT-1_1	1.50378	-5.56361	0	0	0	0	0	0	0	0
GCTTCCAGTCCAGTTA-1_1	1.94759	3.66858	0.782892	0	0	1.21657	1.7494	0	0	0
GCTTCCAGTGTTGAGG-1_1	-2.63426	2.81001	0	0	0	2.72959	0	0	0	0
GCTTCCAGTTTACTCT-1_1	-0.546649	-1.95317	0	0	0	0	2.6421	0	0	0
GCTTCCATCAACGGGA-1_1	3.30509	-9.9969	0	0	0	2.10028	0	0	0	0
GCTTGAAAGAGAACAG-1_1	4.9916	3.16425	0	0	0	2.06132	2.06132	0	0	0
GCTTGAACAGTCGATT-1_1	0.789501	-3.69233	0	0	0	2.21958	0	0	0	0
GCTTGAACATCCGCGA-1_1	-0.39459	-9.89393	1.11847	0	1.11847	2.42487	0	0	0	0
GCTTGAAGTACGAAAT-1_1	3.03111	-1.81287	0	0	0	2.2208	0	0	0	0
GCTTGAAGTTACAGAA-1_1	-0.720406	0.751081	0	0	0	3.72141	2.84077	0	0	0
GCTTGAATCGGTGTTA-1_1	-0.649573	4.94956	0	0	0	1.06735	2.35502	0	1.06735	0
GCTTGAATCGTATCAG-1_1	4.02626	2.4979	0	0	0	2.84382	0	0	0	0
GGAAAGCAGACTTGAA-1_1	1.70986	-5.37219	0	0	0	1.21282	0	0	0	0
GGAAAGCCATCTATGG-1_1	7.06407	4.11185	0	0	0	2.86598	0	0	0	0
GGAAAGCGTACAAGTA-1_1	-0.5259	2.26873	0	0	0	2.40337	3.32603	0	0	0
GGAAAGCGTGCGGTAA-1_1	-1.12887	-1.56315	0	0	0	1.37412	0	0	0	0
GGAAAGCGTGTCAATC-1_1	-1.90357	3.961	0.742682	0	0	2.02938	0.742682	0	0	0
GGAAAGCGTTGCCTCT-1_1	2.39883	6.75323	0	0	0	2.69688	2.24641	0	0	0
GGAAAGCTCTCCAACC-1_1	-1.20523	5.01897	0	0	0	2.8059	0	0	0	0
GGAACTTGTATATGGA-1_1	1.99897	6.75235	0	0	0	0	2.4098	0	0	0
GGAACTTGTCACCTAA-1_1	-1.07902	3.73696	0	0	0	1.96448	1.11309	0	0	0
GGAATAAAGTAAGTAC-1_1	-2.58174	0.348704	0	0	0	0	0	0	0	0
GGAATAAGTATGGTTC-1_1	0.645394	-2.21216	0	0	0	2.2477	0	0	0	0
GGAATAAGTCTAAAGA-1_1	-1.40258	5.28263	0	0	0	0	0	0	0	0
GGAATAAGTGTCGCTG-1_1	1.26487	0.773923	0	0	0	2.75921	3.14334	0	0	0
GGACAAGCACAGCCCA-1_1	-5.01731	4.34836	0	0	0	0	2.87168	0	0	0
GGACAAGGTGAGTGAC-1_1	1.98216	4.72613	0	0	0	2.60672	2.02501	0.46865	0	0
GGACAAGGTTTGACAC-1_1	3.60368	5.30899	0	0	0	1.26531	4.5553	0	0	0
GGACAGACACTTAAGC-1_1	-0.412163	8.74167	0	0	0	0	0	0	0	0
GGACAGAGTTATTCTC-1_1	0.697656	-2.55731	0	0	0	1.10695	3.14743	0	0	0
GGACATTAGACGCTTT-1_1	2.22219	0.635295	0	0	0	2.46852	2.20868	0	0	0
GGACATTAGTGTACCT-1_1	1.27489	6.68095	0	0	0	0	0	0	0	0
GGACATTCAAGTTGTC-1_1	3.59316	1.55407	0	0	0	2.23359	2.7462	0	0	0
GGACATTCACAACGTT-1_1	-2.21732	0.310973	0.894508	0	0	0	2.10787	0	0	0
GGACATTGTCTAGCGC-1_1	1.35294	-1.19366	0	0	0	2.56324	3.72389	0	0	0
GGACATTTCACTTATC-1_1	1.82767	-1.14767	0	0	0	2.0522	3.61595	0	0	0
GGACATTTCTTAGAGC-1_1	4.7906	-8.38234	0	2.15431	0	0.526446	0.526446	0	0	0
GGACGTCAGGTGATTA-1_1	2.24975	7.01942	0	0	0	0	4.00798	1.47642	0	0
GGACGTCCAAGCCCAC-1_1	4.25721	-7.65627	0	0.575386	0	2.40799	3.59431	0	0	0
GGACGTCCAAGCTGGA-1_1	-2.99323	-0.860636	1.63288	0	0	1.32062	0	0.864101	0	0
GGACGTCCAAGTAATG-1_1	2.66439	-2.20783	0	0	0	2.42107	1.92595	0	0	0
GGACGTCCACCCATTC-1_1	1.56035	-2.0232	2.09018	0	0	1.21257	2.09018	0	0	0
GGACGTCCAGGTGGAT-1_1	-5.07336	5.12342	0	0.603797	0	2.59792	5.55298	0	0	0
GGACGTCCATAACCTG-1_1	3.3904	-9.91092	0	0	0	2.02747	0.741529	0	0	0
GGACGTCGTACTTAGC-1_1	2.30937	6.10294	0	0	0	3.11221	3.41846	0	0	0
GGACGTCGTAGAGGAA-1_1	1.41358	0.282101	0	0	0	2.58154	3.5438	0	0	0
GGACGTCGTTAAGACA-1_1	2.88675	7.65004	0	1.55333	0	2.13468	4.22082	0	0	0
GGACGTCGTTTGTTTC-1_1	-0.114083	3.93592	0	0	0.787238	1.2222	1.52431	0	0	0
GGACGTCTCAAAGTAG-1_1	-0.595336	-1.38239	0	0	0	0	2.67185	0	0	0
GGACGTCTCGATAGAA-1_1	1.88969	5.30998	0	0	0	2.65122	0	0	0	0
GGACGTCTCTGGTGTA-1_1	-0.105164	-1.25962	2.37282	0	0	2.80724	2.80724	0	0	0
GGAGCAAGTCTCCATC-1_1	3.51486	0.475004	0	0	0	1.76398	4.22972	0	0	0
GGAGCAAGTTCTCATT-1_1	1.04358	5.58319	0	0	0	1.81562	3.21926	0	0	0
GGATGTTAGAGACTAT-1_1	0.519074	-1.06587	1.39418	0	0	0	3.16706	0	0	0
GGATGTTAGGGTTCCC-1_1	2.87108	6.52214	0	0	0	0.989346	3.13389	0	0	0
GGATGTTCACCAGCAC-1_1	-0.909358	6.89894	0	0	0	2.23553	3.32232	0	0	0
GGATGTTGTATGAATG-1_1	2.6751	1.91292	0.676522	0	0	2.53404	1.36125	0	0	0
GGATGTTGTGTGTGCC-1_1	1.85041	-4.06697	0	0	0	2.44547	1.83546	0	0	0
GGATTACAGATGTGTA-1_1	1.42538	1.01816	0	0	0	1.41612	0.713129	0	0	0
GGATTACAGGTGATAT-1_1	0.214024	-9.88616	0.773154	0	0	2.21551	2.91771	0	0	0
GGATTACCAGTATCTG-1_1	-0.925827	0.182635	0	0	0	1.56589	3.26752	0	0	0
GGATTACCAGTGACAG-1_1	1.93782	-6.59991	0	0	0.972469	0	1.7806	0	0	0
GGATTACCATGGTCAT-1_1	7.44282	4.1313	0	0	0.713554	2.33902	0	0	0	0
GGATTACGTTAAGACA-1_1	0.576934	-2.46015	0.786911	0	0	2.10164	0	0	0	0
GGATTACTCCGCATAA-1_1	-0.994842	6.87815	0	0	0	0.688234	0	0	0	0
GGATTACTCTGCTGCT-1_1	-1.66801	4.96749	0	0	0	0	0	0	0	0
GGCAATTAGCCCGAAA-1_1	1.42698	5.53825	0	0	0	3.07028	0	0	0	0
GGCAATTAGTGGGCTA-1_1	0.253243	-0.400139	0.813438	0	0	0.813438	2.77682	0	0	0
GGCAATTCATGTCGAT-1_1	0.518517	5.89202	0	0	0	2.06215	0	0	0	0
GGCAATTGTTAAGTAG-1_1	-2.05685	3.95421	0	0	0	0	2.20868	0	0	0
GGCAATTTCAACCAAC-1_1	0.511643	4.58515	0	0	0	0	0	0	0	0
GGCAATTTCCTCGCAT-1_1	2.64382	4.67531	0	0	0	3.13604	1.42182	0	0	0
GGCAATTTCTATCGCC-1_1	-0.298326	0.634677	0	0	0	1.72198	1.72198	0	0	0
GGCCGATCATCAGTCA-1_1	-0.543253	2.87522	0	0	0	2.36864	2.11169	0	0	0
GGCCGATTCAGCACAT-1_1	2.00545	4.77282	0	0	0	2.17617	0	0	0	0
GGCCGATTCCACGCAG-1_1	2.87797	6.17549	0	0	0	1.65041	2.67202	1.65041	0	0
GGCGACTAGTATCGAA-1_1	-0.508906	-2.17441	0	0	0	1.49359	0	0	0	0
GGCGACTGTTTGACAC-1_1	0.63121	4.23569	0	0.878449	0	2.08391	2.08391	0	0	0
GGCGACTTCCGTAGTA-1_1	0.295008	6.66083	0	0	0	1.8538	0	0	0	0
GGCGTGTCAAGCCGTC-1_1	4.56317	1.26207	0	0.631051	0	2.71293	1.83697	0	0	0
GGCGTGTGTCATGCCG-1_1	3.91162	2.47115	0	0	0	2.39841	0.887639	0	0	0
GGCGTGTGTGTGCGTC-1_1	4.31625	6.68217	0	0	0	2.69835	3.22869	0	0	0
GGCTCGACAACGATCT-1_1	0.32493	2.27761	1.24426	0	1.24426	1.78183	2.38706	3.03317	0	0
GGCTCGAGTATAGTAG-1_1	7.49277	4.12231	0	0	0	1.3784	0	0	0	0
GGCTCGATCACGGTTA-1_1	4.72939	-7.64693	0	0	0	2.00717	0.35731	0.35731	0	0
GGCTCGATCGCATGAT-1_1	0.465086	4.3631	0	0	0	0	0	0	0	0
GGCTGGTAGAAGAAGC-1_1	4.7776	-1.28057	0	0.959766	0	3.28756	0	0	0	0
GGCTGGTAGACTGTAA-1_1	-0.636385	-10.7071	0.464945	0	0	3.10501	1.74666	0	0	0
GGCTGGTAGCTGTCTA-1_1	3.21362	5.89797	0	0	0	3.21614	3.51091	0	0	0
GGCTGGTCACAGCCCA-1_1	0.566107	5.58379	0	0	0	2.2707	0	0	0	0
GGCTGGTGTAGCGATG-1_1	1.93519	7.29026	0	0	0	0.879643	2.0857	0	0	0
GGCTGGTGTCTGCCAG-1_1	-0.19719	-9.58632	1.83115	0	0	1.28662	0.837365	0.837365	0	0
GGCTGGTGTTGATTGC-1_1	0.314485	-10.1877	0	0	0	0	3.51507	0	0	0
GGCTGGTTCTAACCGA-1_1	-1.98966	5.64148	0	0	0	1.23909	0	0	0	0
GGGAATGAGACGACGT-1_1	-1.72989	4.1759	0.754063	0	0	0.754063	0	0	0	0
GGGAATGTCTTATCTG-1_1	-1.87476	4.66876	0	0	0	1.69411	2.12859	0	0	0
GGGACCTCAAGGGTCA-1_1	-3.62948	1.21709	0	0	0	0	2.21593	0	0	0
GGGACCTGTTGCGCAC-1_1	-0.887081	-0.295353	0	0	0	1.77937	1.77937	0	0	0
GGGAGATCATAGGATA-1_1	3.15228	7.38526	0	0	0	3.10583	3.49625	0	0	0
GGGATGACATACAGCT-1_1	-3.50365	2.39036	0	0	0	1.71186	2.68224	0	0	0
GGGATGAGTACAGACG-1_1	-2.76271	-0.565864	2.485	0	0	3.13559	2.485	0	0	0
GGGATGAGTGAAGGCT-1_1	2.74502	-1.47767	0.943276	0	0	2.98672	0	0	0	0
GGGATGATCCGCAGTG-1_1	4.33112	6.26981	0	0	0.726157	1.66174	4.62866	0	0	0
GGGCACTAGACCTAGG-1_1	2.57088	8.21229	0	0	0	1.65196	2.61385	0	0	0
GGGCACTCAGCTGCAC-1_1	3.17958	7.62645	1.60466	0	0	0	4.22821	0	0	1.60466
GGGCACTGTAGCCTAT-1_1	-2.62565	-0.913253	2.00453	0	0	0	3.00903	0	0	0
GGGCACTGTAGTACCT-1_1	-1.57803	0.191508	0	0	0	2.74649	2.11553	0	0	0
GGGCACTGTGCAACGA-1_1	1.77327	2.88737	0	0	0	1.45365	2.38288	0	0	0
GGGCACTTCCGCTGTT-1_1	4.53116	5.06146	1.39111	0	0	2.20293	4.70684	0	0	0
GGGCATCTCAGGCCCA-1_1	-1.72467	5.97718	0	0	0	2.35991	0	0	0	0
GGGTCTGAGAGTAAGG-1_1	1.12667	-2.90565	0	0	0.881794	1.65741	0.881794	0	0	0
GGGTCTGCAATCACAC-1_1	3.21815	5.27513	1.52393	1.22186	0	1.52393	3.16708	0	0	0
GGGTCTGTCAATACCG-1_1	-1.57557	0.0251634	0	0	0	1.91699	2.53377	0	0	0
GGGTCTGTCCACGTTC-1_1	-1.75163	5.16012	0	0	0	1.93976	0	0	0	0
GGGTCTGTCTATCCCG-1_1	2.63738	6.2451	0	0	0	3.06879	1.36885	0	0	0
GGGTTGCCAAACTGCT-1_1	3.38065	-4.17136	0	0	0	2.3824	2.81717	0	0	0
GGGTTGCCAACAACCT-1_1	2.74082	6.64973	0	0	0	1.01611	1.96969	0	0	0
GGGTTGCCAGCTGTGC-1_1	-2.50911	0.522889	0	0	0	2.19509	3.21657	0	0	0
GGGTTGCCAGGACCCT-1_1	0.413245	-1.29333	0.765569	0	0	2.20293	2.5259	0	0	0
GGGTTGCTCATTGCCC-1_1	-1.44083	-1.09491	1.44096	0	0	0	0	0	0	0
GGTATTGAGCGATCCC-1_1	-0.762668	3.38588	0	0	0	2.01432	0	0	0	0
GGTATTGAGGTGCAAC-1_1	-1.77526	5.51858	0	0	0	2.27246	4.40066	0	0	0
GGTATTGGTACCTACA-1_1	4.09116	2.5367	0	0	0	1.19776	3.08255	0	0	0
GGTATTGGTGAAATCA-1_1	0.0939364	7.23943	0	0	0	2.06312	0	0	0	0
GGTATTGTCCTCAATT-1_1	4.14096	5.9916	0	0	0	3.1672	5.09117	0	0	0
GGTGAAGAGAGTACCG-1_1	3.67942	4.98303	0.881131	0	0	0	2.96409	0	0	0
GGTGAAGTCATCACCC-1_1	-0.753171	3.28702	0	0	0	1.55864	2.14062	0	0	0
GGTGCGTAGCCCGAAA-1_1	-1.90674	-1.1354	1.55069	0	0	0	2.97418	0	0	0
GGTGCGTGTTGGTAAA-1_1	3.59529	2.91362	1.64864	0	0	2.87918	0	0	0	0
GGTGCGTTCATTGCGA-1_1	1.22951	4.88985	0	0	0	3.42376	3.73329	0	0	0
GGTGCGTTCTTCATGT-1_1	3.03816	-0.194149	0	0	0	2.64149	1.05153	0	0	0
GGTGTTACAGATCCAT-1_1	1.13532	6.27154	0	0.688529	0	1.93798	0	0	0	0
GGTGTTAGTACGCACC-1_1	3.58447	0.261118	0	0	0	2.81306	3.00938	0	0	0
GGTGTTATCCACTGGG-1_1	-1.68385	-0.466284	0	0	0	3.12284	2.91065	1.67563	0	0
GGTGTTATCCTTTACA-1_1	0.924045	4.7784	0	0	0	0	2.32902	0	0	0
GGTGTTATCGTTTATC-1_1	-1.76788	2.32462	0	0	0	2.90778	0	0	0	0
GTAACGTCATACGCTA-1_1	1.26212	4.60583	0	0	0	1.67457	2.26934	0	0	0
GTAACTGCATCACGAT-1_1	7.04898	4.31743	0	0	0	2.82833	0	0	0	0
GTAACTGGTCAACTGT-1_1	2.71394	0.459867	0	0	0	2.44099	2.98931	1.13039	0	0
GTAACTGTCACGACTA-1_1	1.80009	-0.598312	0	0	0	1.73186	3.44146	0	0	0
GTACGTACATCATCCC-1_1	6.49346	3.95755	0.843506	0	0	2.82696	3.06944	0	0	0
GTACGTAGTGAGGGTT-1_1	-1.33271	-2.03739	0	0	0	0	1.76217	0	0	0
GTACGTATCACGAAGG-1_1	4.90607	-8.44368	0.934458	0	0	3.04908	1.40895	0	0	0
GTACGTATCGATGAGG-1_1	3.19464	-9.27872	0	0	0	2.98383	1.52038	0	0	0
GTACGTATCTAGAGTC-1_1	0.371512	7.30247	0	0	0	1.85897	0	0	0	0
GTACTCCAGAAACCAT-1_1	-7.33975	0.970855	3.10003	0	1.57987	1.07403	2.53075	2.79833	0	0
GTACTCCGTCGTCTTC-1_1	-0.984574	7.71748	0	0	0	0	0	0	0	0
GTACTTTAGTAACCCT-1_1	6.40444	3.72953	0	0	0	2.69159	0	0	0	0
GTAGGCCAGAGTAATC-1_1	-0.427159	6.25516	0	0	0	2.1646	3.95905	0	0	0
GTAGGCCCAGGCTCAC-1_1	-7.19188	0.910062	1.22525	0	1.75958	0	0	3.89386	0	0
GTAGGCCCATGATCCA-1_1	-4.5358	2.96312	0	0	0	0	3.65752	0	0	0
GTAGGCCGTACAAGTA-1_1	0.246222	-2.52608	1.57342	0	0	1.80788	1.57342	0	0	0
GTAGGCCGTCACCCAG-1_1	7.20806	3.8634	0	0	0.7339	0	0	0	0	0
GTAGTCAAGGCGCTCT-1_1	1.93625	5.94442	0.273671	0	0	1.98728	2.719	0	0	0
GTAGTCAGTACCGCTG-1_1	4.16885	6.88661	0	0	0	2.59798	4.31191	0	0	0
GTAGTCAGTCATTAGC-1_1	-3.26013	1.12874	0	0	0	0	0	0	0	0
GTAGTCAGTCTCTCGT-1_1	0.294602	-3.22733	2.17825	0	0	1.28379	2.64272	1.28379	0	0
GTAGTCATCCAGATCA-1_1	0.487051	-0.262166	0.927475	0	0	2.15647	0	0	0	0
GTATCTTAGATGTGTA-1_1	4.55582	1.4691	0	0	0	2.84891	0	0	0	0
GTATCTTGTCAGAAGC-1_1	2.40571	-2.11508	0	0	0	2.51715	2.64054	0	0	0
GTATCTTTCACATGCA-1_1	-1.2467	-1.77403	0	0	0	2.51493	2.51493	0	0	0
GTATTCTAGAAGGCCT-1_1	1.16118	-3.10755	0	0	0	1.36743	2.54168	0	0	0
GTATTCTAGTTGTCGT-1_1	-3.1828	2.98177	0	0	0	0	0	0	0	0
GTATTCTCAATGGAGC-1_1	0.838193	-2.06458	0	0	0	1.83395	2.08086	0	0	0
GTATTCTGTCGCGGTT-1_1	-0.957394	-10.2501	1.14057	0	0	2.25279	4.32413	0	0	0
GTATTCTTCGGCATCG-1_1	2.82047	0.539064	0.686122	0	0	2.06711	2.6949	0	0	0
GTATTCTTCTTCGAGA-1_1	3.21927	-1.35298	0	0	0	1.34466	0	0	0	0
GTCAAGTAGAACAACT-1_1	-1.71488	3.15473	0	0	0	1.54835	0	0	0	0
GTCAAGTAGATGTTAG-1_1	-0.872801	3.42062	0	0	0	2.87799	0	0	0	0
GTCAAGTAGTTCCACA-1_1	-1.32692	-1.8184	2.39699	0	0	2.03601	1.46557	2.03601	0	0
GTCAAGTCAAGTACCT-1_1	3.31331	-9.74234	1.40233	0	0	2.79259	0	0	0	0
GTCAAGTCATCAGTCA-1_1	-0.510036	5.55783	0.575233	0	0	1.73435	0	0	0	0
GTCAAGTGTAAAGGAG-1_1	0.541207	-1.03788	0	0	0	2.16482	2.36475	0	0	0
GTCAAGTTCACATAGC-1_1	1.03482	-1.54621	0.892887	0	0	1.35695	0	0	0	0
GTCACAAGTCGAGTTT-1_1	-1.82129	5.21388	0	0	0	1.75179	0.951005	0	0	0
GTCACAAGTCTCGTTC-1_1	-2.44475	-0.848052	1.3645	0	0	0	0	0	0	0
GTCACAAGTTATGTGC-1_1	2.24816	3.46266	1.1111	0	0	2.0958	1.40033	0	0	0
GTCACGGCAAGGCTCC-1_1	-4.53377	-0.814752	0.742336	0	0	0.742336	1.87245	1.4592	0	0
GTCACGGTCATCGCTC-1_1	-0.892562	-1.78934	1.14333	0	0	0	0	0	0	0
GTCACGGTCGTAGATC-1_1	-2.25654	-0.598706	0	0	0	0	1.62073	0	0	0
GTCATTTAGAACAACT-1_1	-3.85468	5.28657	0	0	0	0	0	0	0	0
GTCATTTAGTCCATAC-1_1	0.748988	-1.94396	2.29748	0	0	1.81055	3.49533	1.81055	0	0
GTCATTTCAGCCAGAA-1_1	-0.374462	-0.00974413	1.18436	0	0	1.18436	3.78654	0	0	0
GTCATTTTCAATCACG-1_1	4.81685	6.16138	0	0	0	3.27828	4.44688	0	0	0
GTCATTTTCGGTCCGA-1_1	2.53482	8.31353	0	0	0	2.20157	1.81088	0	0	0
GTCCTCACAAGACGTG-1_1	3.06016	-1.0306	0	0	0	2.34288	2.46433	0	0	0
GTCCTCACAATGGAAT-1_1	2.48829	0.312764	0	0	0	3.05231	4.38473	0	0	0
GTCCTCAGTAAGCACG-1_1	3.77102	-2.25752	0	0	0	2.40638	3.15061	0.892801	0	0
GTCCTCAGTGCGAAAC-1_1	1.63175	-1.78546	1.25797	0	0	1.25797	1.25797	0	0	0
GTCGGGTAGGACATTA-1_1	-0.26758	5.61592	1.56869	0	0	1.26231	0.818362	0	0	0
GTCGGGTAGTGTTAGA-1_1	0.768407	0.0290449	0	0	0	2.83254	3.64563	0	0	0
GTCGGGTCATCGGAAG-1_1	-0.496771	-1.6941	0	0	0	1.80479	0	0	0	0
GTCGGGTCATTGGCGC-1_1	-2.4025	-0.416662	0	0	0	0	0	0	0	0
GTCGGGTGTTATGTGC-1_1	3.96476	7.05708	0	0	0	2.12911	3.96749	0	0	0
GTCGTAAAGTTTAGGA-1_1	-0.200244	-1.6806	0	0	0	1.12334	0	0	0	0
GTCGTAACAACGCACC-1_1	4.65088	3.47816	0	0	0	2.11957	0	0	0	0
GTCGTAATCGCCTGAG-1_1	2.14872	-1.22694	1.4856	0	0	2.42063	1.4856	0	0	0
GTCTCGTCACTTCTGC-1_1	3.30759	5.36703	0	0	0	2.47947	0.738834	0	0	0
GTCTCGTTCGGATGTT-1_1	4.48371	1.98341	0.567419	0	0	2.15607	2.15607	0.927198	0	0
GTCTTCGCAGCATACT-1_1	3.25536	5.4647	0	0	0	3.60573	5.77851	1.05941	1.05941	0
GTCTTCGGTAGCAAAT-1_1	3.51998	-1.01917	0	0	0	1.7437	0.945003	0	0	0
GTGAAGGCACAGCCCA-1_1	0.969473	0.916352	1.05646	0	0	3.07445	2.5061	0	0	0
GTGCAGCAGTAGATGT-1_1	1.02615	-10.8971	0	0	0	1.22135	0.9534	0	0	0
GTGCAGCGTACGCTGC-1_1	2.70608	-0.821595	0	0	0	1.93047	2.81625	0	0	0
GTGCAGCGTGAGGGTT-1_1	2.59521	6.67344	0	0	0	2.07643	2.4392	0	0	0
GTGCAGCGTTGTGGCC-1_1	6.65388	4.73532	0	0	0	2.2021	3.32551	0	0	0
GTGCAGCTCATCGATG-1_1	0.435623	-1.86904	0	0	0	1.65273	2.80201	0	0	0
GTGCAGCTCGAACTGT-1_1	-1.97202	-0.841929	1.43533	0	0	0	0	0	0	0
GTGCATAAGTACGCGA-1_1	3.37815	1.20466	0	0	0	2.33574	3.9757	0	0	0
GTGCATAGTTCCGGCA-1_1	2.33844	-2.9906	0	0	0	2.05946	3.88961	0	0	0
GTGCATATCTAACGGT-1_1	-1.25379	5.03626	0	0	0	1.85623	1.52599	0	0	0
GTGCGGTCACAACGCC-1_1	-1.75486	5.17638	0	0	0	2.92625	0	0	0	0
GTGCGGTCAGACGCTC-1_1	0.166155	-4.88636	1.77203	0	0	0	1.23588	0	0	0
GTGCGGTCATCACGTA-1_1	1.40024	-5.91213	0.75832	0	0	2.05516	0	0	0	0
GTGCGGTTCCCAACGG-1_1	-7.69927	-0.91408	1.72034	0	2.69188	0	0.927752	2.69188	0	0.927752
GTGCTTCAGTCACGCC-1_1	-3.21743	2.99967	0	0	0	2.26983	1.44789	0	0	0
GTGCTTCAGTCGCCGT-1_1	-0.543708	-2.92255	0	0	0	2.48991	0.9478	0	0	0
GTGCTTCCAAGCTGAG-1_1	2.37626	-2.02017	0.555321	0	0	2.21567	3.20923	0	0	0
GTGCTTCCAGACGCTC-1_1	0.0166526	-10.409	0.936528	0	0	2.33279	0	0	0	0
GTGCTTCCAGTTCATG-1_1	1.15897	-1.33016	0	0	0	2.02252	2.38288	0	0	0
GTGCTTCGTAAACCTC-1_1	2.9683	0.312927	0.837886	0	0	2.96324	4.76832	0	0	0
GTGCTTCGTTAAGATG-1_1	-1.41034	2.0586	0	0	0	0	0	0	0	0
GTGCTTCTCAAACAAG-1_1	-2.12484	0.14164	0	0	0	2.30187	0	0	0	0
GTGCTTCTCATCTGCC-1_1	0.416591	6.65588	0	0	0	0	0	0	0	0
GTGGGTCAGAAGGTTT-1_1	1.463	4.06066	0	0	0	2.43338	3.81903	0	0	0
GTGGGTCAGCTGATAA-1_1	0.81678	-1.98937	0	0	0	2.78951	3.491	0	0	0
GTGGGTCCAAGTTAAG-1_1	-0.0835077	-0.625042	1.09848	0	0	1.09848	2.39771	1.09848	0	0
GTGGGTCCAGTCACTA-1_1	0.9206	3.41543	0	0	0	2.76234	3.18563	0	0	0
GTGGGTCTCACTGGGC-1_1	0.978904	-2.64149	0	0	0	2.12423	1.77681	0	0	0
GTGGGTCTCGGTTAAC-1_1	-2.67388	3.39047	0	0	0	2.61064	3.09162	0	0	0
GTGTGCGAGGGTTCCC-1_1	2.1538	-4.96674	0	0	0	2.61837	3.12652	1.03539	0	0
GTGTGCGCAGTCGATT-1_1	6.58462	4.70635	0	0	0	2.7975	3.24438	0	0	0
GTGTGCGGTTTAAGCC-1_1	-1.23969	4.36902	0	0	1.33241	2.49821	0	0	0	0
GTGTTAGAGCCCGAAA-1_1	1.43016	3.21171	0.902274	0	0	1.92582	3.86883	0	0	0
GTGTTAGAGTCGTACT-1_1	2.32866	-4.09212	0	0	0	2.45257	1.93138	0	0	0
GTGTTAGCAAGCCGCT-1_1	-4.5818	2.9894	0.848939	0	0.511975	0.848939	3.1946	0	0	0
GTGTTAGGTAGCGTCC-1_1	-1.31149	2.91305	0	0	0	1.48985	2.42562	0	0	0
GTGTTAGTCAATAAGG-1_1	4.562	2.46777	0.591725	0	0	3.05294	0	0	0	0
GTTAAGCCAGGGAGAG-1_1	2.052	7.33477	0	0	0	0	1.7808	1.24338	0	0
GTTACAGAGCTAGTTC-1_1	7.39817	4.12077	0	0	0	2.39759	0	0	0	0
GTTACAGCACTACAGT-1_1	3.67228	6.87074	1.46711	0	0	2.66352	3.99612	0	0	0
GTTACAGTCTGCGACG-1_1	2.42852	1.52421	0	0	0	1.50986	3.98697	0	0	0
GTTCATTAGTTGAGTA-1_1	3.46565	-8.5349	1.07419	0	0	2.36444	2.10761	0	0	0
GTTCATTTCACCAGGC-1_1	-1.34698	5.7495	0	0	0	1.83957	2.82621	0	0	0
GTTCATTTCTCGTATT-1_1	0.648283	3.44194	0	0	0	1.72349	0	0	0	0
GTTCGGGAGCTGTTCA-1_1	1.6166	7.45321	0	0	0	0	3.84253	0	0	0
GTTCGGGCAACACCCG-1_1	4.17977	-0.915003	1.25707	0	0	1.25707	1.25707	1.25707	0	0
GTTCGGGCAGGTCCAC-1_1	0.423799	4.12526	0	0	0	0	1.38682	1.94651	0	0
GTTCGGGTCTGCTGCT-1_1	-2.68978	1.29744	0	0	0	0	2.5838	0	0	0
GTTCTCGTCATCGCTC-1_1	7.41468	4.08505	0	0	0	2.56902	0	0	0	0
GTTCTCGTCCTCGCAT-1_1	2.27815	-1.79187	0	0	0	1.95853	1.62122	0	0	0
GTTTCTAAGTGGTAAT-1_1	4.53979	1.39225	0	0	0	2.67665	1.65443	0	0	0
GTTTCTAAGTGTACCT-1_1	-4.70399	3.84666	0	0	0	1.4223	1.98695	0	0	0
GTTTCTACAGGGTTAG-1_1	3.30859	7.0855	0	0	0	1.89727	4.28238	0	0	0
GTTTCTACATGCCACG-1_1	3.27512	-2.16759	0	0	0	1.77814	0.801871	0	0	0
GTTTCTATCAAAGTAG-1_1	4.98889	3.11007	0	0	0	0	0	0	0	0
TAAACCGAGAAACCTA-1_1	2.71449	8.42302	1.10465	1.61668	0	2.40612	4.01621	0	0	0
TAAACCGCAACTGCTA-1_1	0.255705	3.91769	0	0	0	2.16802	1.81818	0	0	0
TAAACCGCATGCAATC-1_1	4.73376	6.33188	0	0	0	3.31425	3.5928	0	0	0
TAAACCGGTAGCTGCC-1_1	-2.908	2.22193	0	0	0	0	0	0	0	0
TAAACCGTCAACCATG-1_1	0.41198	-1.29676	0	0	0	2.38961	3.37428	0	0	0
TAAGAGAGTGCAGACA-1_1	3.32881	-2.54754	0	0	0	3.1477	3.1477	0	0	0
TAAGAGAGTGTGACGA-1_1	4.50375	2.90108	0	0	0	2.30223	2.48454	0	0	0
TAAGAGATCTGTACGA-1_1	-3.4485	4.65187	0.863308	0	0	0.863308	0.863308	0	0	0
TAAGCGTGTCCAACTA-1_1	-0.210319	-1.74347	1.12027	0	0	1.41063	1.12027	0	0	0
TAAGCGTGTCTACCTC-1_1	-2.49382	-0.874409	0	0	0	2.28982	2.28982	0	0	0
TAAGTGCAGGTGATTA-1_1	3.1976	-6.16468	0	0	0	2.93295	4.15628	0	0	0
TAAGTGCCAGGGATTG-1_1	0.0702689	-2.68008	0	0	0	2.19421	2.19421	0	0	0
TAAGTGCCATCGATGT-1_1	0.992658	3.21927	0	0	0	2.44704	1.29158	0	0	0
TAAGTGCTCGGTTCGG-1_1	2.1959	7.60642	0	0	0	1.95745	2.66575	0.475069	0	0
TACACGAAGCTGCCCA-1_1	-4.70607	3.27297	0	0	0	2.44016	3.62865	0	0	0
TACACGACACGGATAG-1_1	-0.310649	1.59308	0	0	0	2.47897	0	0	0	0
TACACGAGTTCACGGC-1_1	2.58337	-1.33143	0	0	0	2.44559	3.54731	0	0	0
TACACGATCTAGAGTC-1_1	2.46476	1.69775	0	0	0	0	2.98039	0	0	0
TACAGTGCAGGGTATG-1_1	1.88948	1.154	0	0	0	2.42254	2.92388	0	0	0
TACAGTGGTCAATACC-1_1	2.19487	7.94529	0	1.52266	0	2.10032	1.85263	0	0	0
TACAGTGTCCTTGACC-1_1	4.42737	1.32977	0.645374	0	0	2.30926	1.71082	0	0	0
TACCTATAGTCGCCGT-1_1	0.687963	-5.00314	1.49385	0	0.766124	0	3.72085	0	0	0
TACCTATCACCAGATT-1_1	7.19674	3.60222	0	0	0	0.621928	2.26438	0	0	0
TACCTATGTCATATGC-1_1	-0.209905	8.55463	0	0	0	0	0	0	0	0
TACCTATGTCGCCATG-1_1	1.77181	3.86775	0.589284	0	0	3.31379	0	0	0	0
TACCTATGTTACGACT-1_1	7.55188	3.62756	0	0	0	1.03562	1.86417	0	0	0
TACCTATGTTGCGTTA-1_1	1.31769	-1.273	1.36222	0	0	2.11169	0.897081	0	0	0
TACCTATGTTTCGCTC-1_1	-2.02987	1.35262	0	0	0	2.27912	0	0	0	0
TACCTATGTTTGTTGG-1_1	2.93303	7.26163	0	1.29254	0	1.83801	2.65395	0	0	0
TACCTATTCAATACCG-1_1	2.02204	3.64477	0	0	0	0	3.32797	0	0	0
TACCTTACAGTCGTGC-1_1	6.88504	4.37803	0	0	0	2.80879	3.70968	0	0	0
TACCTTACATCGTCGG-1_1	3.2967	4.42281	0.927845	0	0	1.84872	3.97006	0	0	0
TACCTTACATTAGGCT-1_1	3.86008	7.36727	0	0	0	2.04798	3.48156	0	0	0
TACCTTAGTTGACGTT-1_1	1.05251	3.61684	0.585062	0	0	2.35529	2.82743	0	0	0
TACGGATCAGGTGCCT-1_1	1.96483	-3.29569	0.786325	0	0	2.23721	1.22102	0	0	0
TACGGATTCCGCATCT-1_1	2.08203	-1.44178	0	0	0	1.40018	4.58263	0	0	0
TACGGGCAGCTCCCAG-1_1	3.8782	1.88615	0	0	0	2.81858	0	0	0	0
TACGGGCAGGGATGGG-1_1	2.59757	4.87157	1.65832	1.34382	0	0.882458	2.51241	0	0	0
TACGGGCAGTGGCACA-1_1	4.79217	3.80549	0	0	0	1.55598	0	0	0	0
TACGGGCCAAGGCTCC-1_1	1.5803	-11.0321	0	0	0	1.13281	2.612	0	0	0
TACGGGCGTTGTCTTT-1_1	1.75665	0.770343	0	0	0	2.59043	0	0	0	0
TACGGGCTCTTTACAC-1_1	-1.74517	4.08616	0	0	0	1.33819	3.54806	0	0	0
TACGGTAAGCCAGTAG-1_1	0.428555	0.0769418	0	0	0	2.57199	1.76418	0	0	0
TACGGTACACACTGCG-1_1	3.4497	5.09415	0	0	0	2.52562	2.15938	0	0	0
TACGGTACACAGTCGC-1_1	3.57873	7.42107	0	2.13402	0	0	4.16379	0	0	0
TACGGTAGTTCAACCA-1_1	3.31207	7.21646	0	0	0	1.76197	3.79358	0	0	0
TACTCATAGGTCGGAT-1_1	3.20366	6.43988	0	0	0.742105	3.45978	3.1358	0	0	0
TACTCATCAGCTTAAC-1_1	0.492329	-1.83537	0.781155	0	0	1.74676	1.21431	0	0	0
TACTCATTCGGAAATA-1_1	-1.0641	2.59873	0	0	0	2.07521	0	0	0	0
TACTCGCAGCCTTGAT-1_1	-1.56176	5.71236	0	0	0	0	1.44541	0	0	0
TACTCGCTCAACGGCC-1_1	-1.25081	3.15976	0	0	0	0	0	0	0	0
TACTCGCTCAATAAGG-1_1	2.00133	4.126	0	0	0	2.57957	3.56355	0	0	0
TACTTACAGGCACATG-1_1	-4.16948	1.52914	0	0	0	2.44945	3.48878	0	0	0
TACTTACGTCACCCAG-1_1	-0.966835	3.36796	0	0	0	0	0	0	0	0
TACTTACTCCGAGCCA-1_1	-2.57514	0.467272	1.44203	0	0	0	2.14417	0	0	0
TACTTGTCACCGAATT-1_1	0.334382	-2.15088	1.6838	0	0	2.02537	0	0	0	0
TACTTGTCACTTAACG-1_1	0.743275	5.86958	0	0	0	3.59223	0	0	0	0
TAGACCAAGATATGCA-1_1	-1.1419	4.90466	0	0	0	1.43582	0	0	0	0
TAGACCAAGATGGCGT-1_1	-5.49992	-0.877009	1.25401	0	0	0	0	1.25401	0	0
TAGACCAAGCGTCTAT-1_1	-3.89566	2.62594	1.05353	0	0	2.76896	4.16673	0	0	0
TAGACCACAACTGGCC-1_1	2.27683	8.10094	0	1.85101	0	2.46236	4.27187	0	0	0
TAGACCAGTCCGAATT-1_1	4.78492	3.04412	0	0	0	2.52404	1.06923	0	0	0
TAGAGCTAGTAGTGCG-1_1	3.87747	4.73912	0	0	0	2.1466	4.28743	0	0	0
TAGAGCTCAGCTGTGC-1_1	1.04144	-1.18983	1.30827	0	0	1.85623	2.57635	0	0	0
TAGAGCTCATCAGTAC-1_1	4.67722	-6.53752	0	0	0	2.31449	0.62516	0	0	0
TAGAGCTGTCTCAACA-1_1	-1.33009	4.20615	0	0	0	0	0	0	0	0
TAGAGCTGTTTCCACC-1_1	3.78784	-1.19996	0	0	0	3.28057	3.72916	0	0	0
TAGCCGGCACTGTTAG-1_1	3.17463	6.87761	0.577418	0	0	2.41221	2.41221	0	0.577418	0
TAGCCGGCAGACAAAT-1_1	1.69044	-1.77631	0	0	0	2.05792	0	0	0	0
TAGCCGGCATGATCCA-1_1	0.829576	3.3464	1.31163	0	0	0	1.86011	0	0	0
TAGGCATCAATCCGAT-1_1	1.83131	0.123203	0	0	0	0.974451	1.16303	0	0	0
TAGGCATGTTATCGGT-1_1	3.05832	2.16326	0	0	0	2.65798	2.56965	0	0	0
TAGGCATTCAGCGATT-1_1	-1.41573	-1.63515	0	0	0	1.1341	1.99131	0	0	0
TAGTGGTAGAACAATC-1_1	0.52306	4.37498	0	0	0	1.67704	1.67704	0	0	0
TAGTGGTAGGGTGTTG-1_1	-0.647799	-2.05069	1.75298	0	0	1.99638	0	0	0	0
TAGTGGTCAACGATCT-1_1	7.20805	4.35476	0	0	0	3.06183	0	0	0	0
TAGTGGTGTAGAAGGA-1_1	0.034876	-3.77303	0	0	0	0	2.20904	0	0	0
TAGTGGTGTTCGGGCT-1_1	2.23884	8.07604	0	0	0	0	4.05074	3.14299	0	0
TAGTTGGAGGCATGTG-1_1	-2.34324	0.47375	0	0	0	2.64216	0	0	0	0
TAGTTGGGTAGCTTGT-1_1	0.987538	5.6441	0	0	0	1.88314	0	0	0	0
TAGTTGGGTGGTACAG-1_1	3.8767	5.93688	0.865852	0	0	3.50736	4.69853	0	0	0
TAGTTGGTCACGAAGG-1_1	-1.27999	5.35746	0	0	0	2.04095	0	0	0	0
TATCAGGCACAGACAG-1_1	0.106487	0.573093	0.87399	0	0	2.70568	0.87399	0	0	0
TATCTCAAGAGTAATC-1_1	0.325765	2.94575	0	0	0	0	0	0	0	0
TATCTCACAGCTGGCT-1_1	2.89465	6.10776	0	1.28818	0	2.07983	2.89426	0	0	0
TATCTCAGTAGCTAAA-1_1	0.541333	-3.93261	0	0	0	0	0	0	0	0
TATCTCATCACCGGGT-1_1	1.77805	-1.48657	0	0	0	2.75956	0	0	0	0
TATGCCCAGAGTACAT-1_1	3.84869	8.01516	0.839078	0	0	2.64917	4.3636	0	0	0
TATGCCCCATCAGTCA-1_1	3.29318	2.2638	0	0	0	3.01978	3.29519	0	0	0
TATGCCCGTATAGTAG-1_1	-0.689363	-1.11295	0.79595	0	0	2.37326	0	0	0	0
TATTACCAGCGTTCCG-1_1	1.01714	3.9301	0	0	0	2.17398	2.31175	0	0	0
TATTACCCACTACAGT-1_1	4.06351	-1.16286	0	0.697728	0.697728	2.40621	4.08652	0	0	0
TATTACCCATATACGC-1_1	-3.54291	4.09224	0	0	0.697273	0	3.95932	0	0	0
TCAATCTCAGCGTCCA-1_1	0.0604329	-2.29116	0	0	0	0	1.43023	0	0	0
TCACAAGCACGGTAGA-1_1	-3.28724	0.658667	0	0	0	1.55716	2.13896	0	0	0
TCACAAGGTAATAGCA-1_1	0.765145	-9.39744	0.534292	0	0	1.42985	1.51099	1.99554	0	0
TCACAAGTCCTTTCGG-1_1	3.65509	2.37544	0	0	0	3.03902	3.84449	0	0	0
TCACGAACAAGGTGTG-1_1	2.14596	0.961662	0	0	0	1.91699	3.8587	0	0	0
TCACGAACAATCGGTT-1_1	2.78353	-1.0747	1.07766	0	0	2.16919	1.7655	0	0	0
TCACGAACACCGATAT-1_1	2.67376	0.632672	0	0	0	0	3.36319	0	0	0
TCAGATGAGTGTGGCA-1_1	6.87994	3.76727	0	0	0	2.27074	0	0	0	0
TCAGATGCAGTCTTCC-1_1	0.272564	-1.21751	1.66686	0	0	2.36696	1.44023	0	0	0
TCAGATGGTACTCAAC-1_1	0.635683	5.5356	0	0	0	2.51673	3.05614	0	0	0
TCAGATGGTCGTGGCT-1_1	3.86615	-1.45459	0	0	0	0.8399	0	0	0	0
TCAGCAAAGATGGCGT-1_1	-4.42415	2.59623	1.51621	0	0	1.51621	0	2.72259	0	0
TCAGCAAAGTAGCCGA-1_1	2.23289	3.96949	1.4544	0	0	0	3.77654	0	0	1.4544
TCAGCAATCAGGCCCA-1_1	1.61812	-5.52457	0	0	0	2.35209	0	0	0	0
TCAGCAATCTCGGACG-1_1	4.39728	1.97972	1.12524	0	0	0.713182	2.98207	0	0	0
TCAGCTCCAGCCTATA-1_1	1.00095	-2.06276	2.36872	0	0	0.96086	0	0	0	0
TCAGCTCGTAATCACC-1_1	-0.498369	6.61306	0	0	0	2.11264	0	0	0	0
TCAGCTCGTAGCACGA-1_1	2.63223	0.266231	1.01163	0	0	1.83262	2.27731	0	0	0
TCAGCTCGTGCGCTTG-1_1	2.00639	3.83131	0	0	0	2.33827	2.45967	0	0	0
TCAGGATAGTGATCGG-1_1	2.07777	-5.49275	0	0	0	1.67062	2.01132	0	0	0
TCAGGATCACCAGTTA-1_1	1.30049	5.99476	0	0	0	2.1587	2.1587	0	0	0
TCAGGATGTCAATACC-1_1	4.88968	2.92113	0	0	0	2.12359	0	0	0	0
TCAGGATTCAGTTCGA-1_1	0.771049	-9.34258	0	0	0	1.78347	0	0	0	0
TCAGGATTCGAGAACG-1_1	-4.05421	2.09601	0	0	0	1.9137	1.9137	0	0	0
TCAGGATTCTGCTGCT-1_1	2.03644	4.75535	0.518351	0	0	3.40811	3.12396	0	0	0
TCAGGTAAGCTGAACG-1_1	1.24668	-3.97614	0	0	0	2.37547	3.27207	0	0	0
TCATTACAGAATGTTG-1_1	0.188347	6.14275	0	0	0	2.66245	0	0	0	0
TCATTACTCTCTGTCG-1_1	1.02853	-5.35051	0	0	0	2.41103	0	0	0	0
TCATTTGAGATCTGCT-1_1	1.05837	7.75325	0	0	0	2.10091	3.50499	0	0	0
TCATTTGAGCAGATCG-1_1	2.45337	4.49868	0	0	0	1.71531	5.1405	0	0	0
TCATTTGCACAACGCC-1_1	-1.06051	4.83918	0	0	0	1.63988	0	0	0	0
TCATTTGCATTAACCG-1_1	1.32664	3.35892	0	0	0	2.71235	2.20132	0	0	0
TCATTTGGTCCGAATT-1_1	-3.33429	3.75779	0.935869	0	0	2.70437	0	0	0	0
TCATTTGGTCTAGCGC-1_1	3.27788	-9.74798	0	0.946496	0	2.48796	2.18418	0	0	0
TCATTTGGTCTGGTCG-1_1	0.498518	3.94105	0	0	0	1.95168	2.44849	0	0	0
TCATTTGTCGTTACAG-1_1	2.93249	-4.64193	0	0	0	2.02163	4.06189	0	0	0
TCCACACGTCCGAAGA-1_1	7.08828	4.67332	0	0	0	2.77056	0	2.035	0	0
TCCACACTCTGAAAGA-1_1	-0.916946	6.19292	0	0	0	1.75403	0	0	0	0
TCGAGGCAGTCATCCA-1_1	-3.3329	4.04151	0	0	0	1.43448	3.39374	0	0	0
TCGAGGCCATTGAGCT-1_1	-5.09095	4.68443	1.45926	0	0	1.78409	3.39784	0	0	0
TCGAGGCGTGGTTTCA-1_1	2.62423	2.00588	0	0	0	3.14724	1.69641	0	0	0
TCGAGGCTCTCGCTTG-1_1	0.198979	-2.11004	0	0	0	1.41435	2.70886	0	0	0
TCGAGGCTCTCGTATT-1_1	1.91458	5.86971	0	1.07099	0	1.35517	2.73353	0	0	0
TCGCGAGAGGCGCTCT-1_1	-1.05195	4.926	0	0	1.21083	3.10038	0	0	0	0
TCGCGAGGTAAGTGGC-1_1	3.28688	7.88644	1.14926	1.4431	0	1.85468	3.65656	0	0	0
TCGCGAGGTAGGCTGA-1_1	-1.67701	0.1132	0	0	0	2.02938	3.70515	0	0	0
TCGCGAGTCAGTGTTG-1_1	-1.40563	-1.85732	0	0	0	0	2.82036	0	0	0
TCGCGAGTCGGAAACG-1_1	-1.27721	-1.71484	1.32324	0	0	1.32324	3.35186	0	0	0
TCGCGTTAGCGAGAAA-1_1	2.02962	5.47078	0	0	0	2.82125	3.65117	0	0	0
TCGCGTTCATCCGCGA-1_1	1.18123	4.64577	0	0	0	2.59692	1.47885	0	0	0
TCGCGTTGTTCACGGC-1_1	4.1694	-1.807	0	0	0	2.01508	0.656879	0.656879	0	0
TCGCGTTTCCTGCCAT-1_1	0.785478	-0.306643	0	0	0	2.22674	1.12083	0	0	0
TCGGGACCAGTTCATG-1_1	1.9383	6.44656	0	0	0	2.41805	2.41805	0	0	0
TCGGGACGTGAAATCA-1_1	3.21008	-1.10301	0	0	0	2.65097	0	0	0	0
TCGTACCTCGTATCAG-1_1	3.15849	-3.71629	1.51158	0	0	1.29484	2.52454	1.01774	0	0
TCGTAGAAGAATAGGG-1_1	3.28772	-3.09337	0	0	0	2.64046	4.24234	0	0	0
TCGTAGAGTACCAGTT-1_1	-0.163132	8.63378	0	0	0	2.03341	0	0	0	0
TCGTAGAGTCTACCTC-1_1	3.65156	-9.41402	0.477333	0	0	2.12121	1.4009	0	0	0
TCGTAGATCATTGCCC-1_1	-0.698245	5.83993	0	0	0	1.08819	1.93249	0	0	0
TCTATTGAGTTGTAGA-1_1	1.71058	-1.88954	0.606553	0	0	1.46704	0.606553	0.606553	0	0
TCTATTGGTCTAAACC-1_1	-2.3893	-0.96087	0	0	0	0	0	0	0	0
TCTATTGTCTGCGGCA-1_1	-0.936799	-9.73945	0.702579	0	0	2.09589	1.11117	0.702579	0	0
TCTCATAAGAGACTTA-1_1	0.119842	-1.92419	1.74721	0	0	0.947607	1.99035	0	0	0
TCTCATACACAACGTT-1_1	2.09976	-0.150881	0	0	0	2.55616	3.28096	0	0	0
TCTCATAGTTCAACCA-1_1	-0.70323	-9.84128	0	0	0	0.806202	1.97366	0	0	0
TCTCTAACATATGGTC-1_1	-3.51207	1.04195	0	0	0	0	0	0	0	0
TCTCTAAGTCATGCCG-1_1	4.01366	-6.16122	0	0	0	2.96393	3.6609	0	0	0
TCTGAGACACAGGTTT-1_1	2.35559	-9.0044	0	0	0	2.26051	0.888439	0	0	0
TCTGAGACATTAACCG-1_1	-1.72723	-1.21687	1.8341	0	0	1.50548	2.58566	0	0	0
TCTGAGATCTAACCGA-1_1	0.230457	4.96361	0	0	0	1.62285	0	0	0	0
TCTGGAAAGTCGCCGT-1_1	-1.1697	3.93393	0	0	0	2.52739	0	0	0	0
TCTGGAACAACACGCC-1_1	4.00949	6.90796	0	0	0	2.84483	1.30827	0	0	0
TCTGGAACACAGGTTT-1_1	0.688499	4.88971	0	0	0	2.05596	0	0	0	0
TCTGGAACACGAAACG-1_1	-2.41392	-0.0170121	0	0	0	0	0	0	0	0
TCTGGAAGTTCCACTC-1_1	2.31592	1.25827	2.07796	0	0	2.378	2.6085	2.79569	0	0
TCTTCGGAGAAGGTGA-1_1	0.613723	-3.1547	0.903145	0	0	2.42227	2.42227	0.903145	0	0
TCTTCGGAGATGGCGT-1_1	1.57289	-10.7901	1.2023	0	0	0.7719	2.9155	0.7719	0	0
TCTTCGGAGTGTGAAT-1_1	1.61265	3.79714	0	0	0	2.90044	2.80117	0	0	0
TCTTCGGCACCCATTC-1_1	1.30242	3.33055	0	0	0	0	0	0	0	0
TCTTCGGCAGGTCGTC-1_1	3.89787	1.99673	0	0	0	3.67683	0	0	0	0
TCTTCGGTCAACCAAC-1_1	-3.4441	3.39746	0	0	0	0.737808	2.78987	0	0	0
TCTTTCCAGCCGGTAA-1_1	3.73843	7.45418	0	2.30883	0	3.01651	3.7779	0	0	0
TCTTTCCCAAGCGCTC-1_1	3.46842	5.02098	0	0	0	0	2.71244	0	0	0
TCTTTCCCAAGCTGGA-1_1	2.41627	7.90404	0	2.18663	0	0	3.795	0	0	1.59991
TCTTTCCGTTTGTTTC-1_1	2.67387	0.491211	1.75127	0	0	0	2.09714	1.21816	0	0
TCTTTCCTCCAATGGT-1_1	0.508888	1.79778	0	0	0	2.32601	3.58631	0	0	0
TGAAAGAAGACACGAC-1_1	3.2494	6.91802	0	0	0	2.11488	2.64756	0	0	0
TGAAAGAAGGAGCGTT-1_1	-3.58214	3.48411	0	0	0	1.91321	3.33038	0	0	0
TGAAAGAAGTGTTAGA-1_1	-1.04222	5.90497	0	0	0	0	0	0	0	0
TGAAAGACAAGCTGGA-1_1	-0.782944	5.46335	0	0	0	2.19876	3.24485	0	0	0
TGAAAGACACAACGCC-1_1	-0.150557	8.6696	0	0	0	2.60175	0.466646	0	0	0
TGAAAGATCGTGGGAA-1_1	2.33347	7.67703	0	0	0	0	1.43362	0	0	0
TGACAACAGAGAGCTC-1_1	-2.16194	-0.770005	0	0	0	0	0	0	0	0
TGACAACAGTGTTTGC-1_1	-4.63482	5.06363	0	0.950469	0	1.42884	0.584148	0	0	0
TGACGGCGTCCGAAGA-1_1	-0.0499563	-2.18906	0.895364	0	0	1.36007	1.91588	0	0	0
TGACGGCTCAATAAGG-1_1	2.02057	-4.38954	0	0	0	1.63787	1.12236	0	0	0
TGACGGCTCCAAGTAC-1_1	1.21048	6.16461	0	0	0	2.62949	0	0	0	0
TGACTAGAGTACTTGC-1_1	-3.56511	2.00745	0	0	0	0	0	0	0	0
TGACTAGAGTGCTGCC-1_1	1.41101	5.43235	0	0	0	1.11743	3.95937	0	0	0
TGACTAGCACAGACAG-1_1	6.58261	4.57773	0	0	0	2.80534	2.97753	0	0	0
TGACTAGGTTTAGGAA-1_1	2.36072	-2.40586	0.955265	0	0	2.43325	3.65286	0	0	0
TGACTTTAGGTGTGGT-1_1	-3.97345	2.19958	0.729924	0	0	1.85232	1.14735	0	0	0
TGACTTTCAAGGACTG-1_1	1.68831	3.37576	2.59428	0	0	1.24628	2.59428	0	0	0
TGACTTTTCAGCCTAA-1_1	2.78505	-8.59864	0.836178	0	0	2.43888	0	0	0	0
TGACTTTTCTCCGGTT-1_1	-2.48621	0.215816	1.29465	0	0.843657	2.32961	2.19156	0	0	0
TGACTTTTCTGTTTGT-1_1	3.13346	-8.60987	0.961658	0	0	1.23082	1.44269	0	0	0
TGAGAGGAGAGAGCTC-1_1	0.275711	3.46605	0	0	0	1.66028	2.25355	0	0	0
TGAGAGGAGTAACCCT-1_1	-1.16395	-0.957218	0	0	0	2.82572	0	0	0	0
TGAGAGGCAGGATTGG-1_1	-0.64623	-1.96436	0	0	0	0	0	1.77183	0	0
TGAGAGGCATACTACG-1_1	1.85839	-11.1437	0	0	0	0	1.95284	0.921148	0	0
TGAGAGGCATTTCACT-1_1	2.45829	-2.1287	1.03821	0	1.86756	1.5365	1.03821	0	0	0
TGAGCATCACCAGTTA-1_1	-1.62306	-1.25915	0	0	0	3.1396	0	0	0	0
TGAGCATGTCAGAGGT-1_1	-1.61908	1.44649	0	0	0	0	1.8822	0	0	0
TGAGCATGTGAAATCA-1_1	2.65849	0.978996	0	0	0	3.58028	2.8036	0	0	0
TGAGCATTCCAGATCA-1_1	2.71814	-6.98707	0.670027	0	0	1.57218	0	0	0	0
TGAGCCGGTCGCGTGT-1_1	0.699446	-2.63507	0	0	0	0.974416	0	0	0	0
TGAGCCGTCCAGATCA-1_1	-3.58811	0.88655	0	0	0	1.2789	4.26272	0	0	0
TGAGCCGTCTGTCCGT-1_1	-3.34207	2.20578	0	0	0	0	2.29783	0	0	0
TGAGGGAAGGCCGAAT-1_1	3.43336	2.90754	0	0	0	2.10914	3.0111	0	0	0
TGATTTCAGAAACCGC-1_1	-0.16514	-1.77784	0	0	0	2.19865	3.36884	0	0	0
TGATTTCAGTCGAGTG-1_1	2.20099	-4.41928	0.920511	0	0	2.68069	3.33898	0	0	0
TGCACCTAGTTGAGAT-1_1	1.6946	-0.349662	0	0	0	3.26079	3.93457	0	0	0
TGCACCTCAACAACCT-1_1	2.87222	-2.5814	0.741644	0	0	2.79676	3.26903	0	0	0
TGCACCTCATCCGCGA-1_1	2.66138	4.89888	0	0	0	2.97774	3.71734	0	0	0
TGCACCTTCGTTGCCT-1_1	-1.48079	0.253859	2.01329	0	0	0.733	2.14817	0	0	0
TGCCAAAAGACTACAA-1_1	0.161983	6.51808	0	0	0	0	1.5201	0	0	0
TGCCAAAAGCTAGCCC-1_1	4.54017	-6.70599	0	0	0	0	1.62689	0	0	0
TGCCAAACAGTCTTCC-1_1	3.94743	2.74099	0	0	0	2.87632	2.33262	0	0	0
TGCCAAATCGGCATCG-1_1	-0.836656	-10.3089	1.51829	0	0	2.09542	4.14911	0	0	0
TGCCCATAGCCACTAT-1_1	1.4688	0.912301	0	0	0	2.73474	3.31093	0	0	0
TGCCCATGTCAAAGCG-1_1	-1.06892	5.50141	0	0	0	2.70105	0	0	0	0
TGCCCATGTGCAGTAG-1_1	5.00451	2.98779	0	0	0	1.65119	1.65119	0	0	0
TGCCCATTCCTAGAAC-1_1	-3.69813	1.67319	0	0	0	2.10702	3.47515	0	0	0
TGCGCAGAGAGGTTGC-1_1	1.03579	-0.80527	0	0	0	2.43531	1.28228	0	0	0
TGCGCAGAGTCATGCT-1_1	0.42388	-1.54655	0	0.974006	0	2.22383	2.5289	0	0	0
TGCGCAGCAGGTTTCA-1_1	3.88201	4.78803	1.36537	0	1.36537	3.19201	4.9694	0	0	0
TGCGCAGGTCAAAGAT-1_1	-1.11719	4.73831	0	0	0	1.83535	0	0	0	0
TGCGCAGGTTTGTTGG-1_1	-0.942246	2.9112	0	0	0	1.08715	0	0	0	0
TGCGCAGTCAGGATCT-1_1	-0.43474	-0.240606	0	0	0	3.26534	0	0	0	0
TGCGCAGTCATGTAGC-1_1	-0.585349	6.34281	0	0	0	2.78665	1.06585	0	0	0
TGCGGGTCATCCCACT-1_1	-0.893368	-0.0496109	0	0	0	2.69063	1.48958	0	0	0
TGCGGGTCATGCAACT-1_1	3.49067	3.2165	0	0	0	2.31574	2.68775	0	0	0
TGCGGGTTCATAAAGG-1_1	1.05169	-2.00037	0	0	0	0	0	0	0	0
TGCGGGTTCATTGCGA-1_1	4.78822	3.06553	0	0	0	3.48917	1.60339	0	0	0
TGCGGGTTCTCTAGGA-1_1	-1.73446	4.60007	0	0	0	1.55421	1.55421	0	0	0
TGCGGGTTCTGGTGTA-1_1	-3.81945	4.35277	0	0	0	0.44797	0	0	0	0
TGCGTGGAGCTAACTC-1_1	0.939118	1.20359	0	0	0	1.65546	2.24823	0	0	0
TGCGTGGAGTAGGTGC-1_1	-0.867741	3.71998	0	0	0	0	0	0	0	0
TGCGTGGCAGCCTATA-1_1	1.77622	-1.52192	0	0	0	2.9434	2.9434	0	0	0
TGCGTGGGTATGAATG-1_1	-2.19497	2.18225	0	0	0	1.54428	4.36152	0	0	0
TGCTACCCACAGCGTC-1_1	1.63913	5.15229	0	0	0	0	1.98872	0	0	0
TGCTACCCAGGTGCCT-1_1	6.69932	4.60185	0.895621	0	0	1.67645	2.64189	0	0	0
TGCTACCGTATATCCG-1_1	1.77296	-5.33728	0	0	0	2.46976	2.54327	0	0	0
TGCTGCTCATGCCCGA-1_1	2.10666	-2.99292	0.82993	0	0	1.44289	2.09339	0	0	0
TGCTGCTTCAACTCTT-1_1	1.38707	0.453066	0	0	0	0.951493	2.61861	0	0	0
TGCTGCTTCATGGTCA-1_1	2.34053	6.98392	0	0	0	2.65504	2.54601	0	0	0
TGGACGCAGATGTGTA-1_1	-0.0643797	1.99754	2.39725	0	0	1.66443	1.66443	0	0	0
TGGACGCAGATGTTAG-1_1	2.55695	-2.23203	0	0	0	3.26403	1.0767	0	0	0
TGGACGCAGGGATGGG-1_1	-1.25518	6.06366	0	0	0	1.50493	0	0	0	0
TGGACGCGTAACGTTC-1_1	3.09754	6.83711	0	0	0	1.34972	2.25853	0	0	0
TGGACGCGTTCTGGTA-1_1	0.401652	-0.49912	0	0	0	1.65718	3.1011	0	0	0
TGGACGCGTTTAGGAA-1_1	1.73926	4.00149	0	0	0	1.99098	3.72486	0	0	0
TGGCCAGAGTGGACGT-1_1	-4.51902	4.87074	0	0	0	0.650153	0	0	0	0
TGGCCAGCACGAAAGC-1_1	4.32497	-1.42552	0	0	0	1.47007	3.58823	1.47007	0	0
TGGCCAGCAGGACGTA-1_1	2.74128	1.01004	0	0	0	3.08992	0	1.287	0	0
TGGCCAGTCCCTGACT-1_1	2.75019	6.07612	0	0	0	3.37457	1.15378	0	0	0
TGGCGCAAGTGCTGCC-1_1	1.07322	4.59539	1.18847	0	0	0.761288	3.30482	0	0	0
TGGCGCAGTACCGGCT-1_1	2.24952	5.31253	0.613655	0	0	2.88722	3.94797	0	0	0
TGGCGCAGTCTTCGTC-1_1	2.49186	7.55057	0	2.26954	0	2.47179	4.19059	0	0	0
TGGCGCAGTTATTCTC-1_1	3.12483	-5.68705	0	0	0	1.36262	3.68266	0	0	0
TGGCGCATCAAGAAGT-1_1	-4.28438	4.29271	0	2.13304	0	0	3.14937	0	0	0
TGGCGCATCTATCCCG-1_1	2.25985	8.64527	0	0	0	0.72325	1.43112	0	0	0
TGGCTGGAGTGGACGT-1_1	-2.73631	-0.270047	0	0	0	2.39156	1.93993	0	0	0
TGGCTGGCACCTATCC-1_1	2.76473	-5.02641	0	0	0	2.39497	3.68296	0	0	0
TGGCTGGGTACAGCAG-1_1	0.340556	-5.1032	0.854447	0	0	2.46815	2.6742	0	0	0
TGGGAAGAGCCACCTG-1_1	0.226777	4.47726	0	0	0	2.19776	0.847641	0	0	0
TGGGAAGAGTTGCAGG-1_1	2.30309	-7.11798	0	0	0	1.46659	2.3982	0	0	0
TGGGAAGGTGTAATGA-1_1	1.5857	7.01576	0	0	0	2.79478	0	0	0	0
TGGGCGTAGGCCCTCA-1_1	0.923039	7.21681	0	1.19086	0	0	3.34916	0	0	0
TGGGCGTAGTGGTAAT-1_1	7.07641	4.15752	0	0	0	1.84001	0	0	0	0
TGGGCGTCAATAAGCA-1_1	-1.06518	4.09848	0	1.37456	0	0	0	1.37456	0	0
TGGGCGTGTGATGCCC-1_1	-4.53414	3.17868	0	0	0	2.09714	3.02737	0	0	0
TGGGCGTTCCAGTAGT-1_1	-0.619217	-1.92548	0	2.0527	0	0	2.0527	0	0	0
TGGGCGTTCCTGCAGG-1_1	-2.09429	-0.129235	1.0433	0	0	0	1.54269	1.0433	0	0
TGGTTAGTCTTTAGTC-1_1	2.69642	7.06343	0	1.19978	0	1.49941	2.9121	0	0	0
TGGTTCCAGAACTGTA-1_1	3.99976	2.33591	0	0	0	2.22877	3.40152	0	0	0
TGGTTCCAGCTCCCAG-1_1	1.80702	3.86465	0	0	0	2.60223	0	0.485316	0	0
TGGTTCCAGGCAATTA-1_1	0.98809	3.70795	0	0	0	2.99841	1.99487	0	0	0
TGGTTCCCAGACAGGT-1_1	-0.713603	-2.04414	1.5834	0	0	2.16825	2.53484	0	0	0
TGGTTCCCAGTGGAGT-1_1	2.64244	7.41537	0	0	0	0	3.31766	0	0	0
TGTATTCAGAGTCGGT-1_1	-1.95932	3.23306	0	0	0	2.38616	0	0	0	0
TGTATTCAGGATGTAT-1_1	2.02644	3.45554	0.801532	0	0	2.26204	2.75668	0	0	0
TGTATTCAGGGCACTA-1_1	3.07964	-0.00807538	0	0	0	2.88939	2.01912	0	0	0
TGTATTCCATCGGACC-1_1	1.6871	5.47148	0	0	0	3.19571	1.73792	0	0	0
TGTATTCCATGCCTAA-1_1	2.34477	7.42192	0	0	0	1.91329	0	0	0	0
TGTATTCGTGTAACGG-1_1	-0.560989	-10.5052	0.730899	0	0	1.85391	2.26339	0	0	0
TGTATTCTCTGAGGGA-1_1	0.473015	3.93584	1.29967	0	0	1.29967	1.84628	0	0	0
TGTCCCAAGGAATTAC-1_1	-2.33452	-0.557017	1.3273	0	0	0	2.49183	0	0	0
TGTCCCAAGTTCGCGC-1_1	3.14104	4.41894	0	0	0	3.22626	4.24473	0	0	0
TGTCCCAGTCACCCAG-1_1	-1.70179	4.66036	0	0	0	1.82699	0	0	0	0
TGTCCCAGTGACTCAT-1_1	0.690623	-0.49818	0	0	0	2.08857	3.17757	0	0	0
TGTCCCATCGTCACGG-1_1	1.94627	-0.730329	0	0	0	2.64028	3.24212	0	0	0
TGTGGTAAGATCACGG-1_1	3.04451	2.95308	0	0	0	2.44127	3.62984	0	0	0
TGTGGTAAGATGCCTT-1_1	0.481951	-0.484887	0	0	0	2.90008	0	0	0	0
TGTGGTAAGGTGCACA-1_1	-3.21297	0.768349	0	0	0	1.85396	3.1153	0	0	0
TGTGGTACACATCCAA-1_1	-0.465274	-1.3712	0	0	0	2.23211	1.79037	0	0	0
TGTGGTAGTCATATGC-1_1	1.79372	-0.161782	0	0	0	2.70581	0	0	0	0
TGTGGTAGTGGCGAAT-1_1	4.58431	2.91841	0	0	0	2.18369	2.34706	0	0	0
TGTGGTATCATCGATG-1_1	-0.212089	0.623564	0	0	0	3.1699	0	0	0	0
TGTGGTATCTAACTCT-1_1	1.98147	-5.12236	0	0	0	1.51538	0	0	0	0
TGTGTTTCATACAGCT-1_1	0.128689	3.38248	0	0	0	0	2.52597	0	0	0
TGTGTTTGTAGCCTCG-1_1	-1.83065	-1.13934	0	0	0	0	0	0	0	0
TGTGTTTGTTGTCGCG-1_1	0.821094	0.139184	0	0	0	0	3.4412	0	0	0
TGTTCCGAGCAGCCTC-1_1	0.152368	-2.35775	1.25491	1.79426	0	0	1.79426	0	0	0
TGTTCCGGTCAATGTC-1_1	3.0296	1.63655	0	0	0	0.80658	1.55196	0	0	0
TTAACTCAGAGTACAT-1_1	2.4234	-8.73917	0	0	0	2.37282	1.36565	0	0	0
TTAACTCCAAGCCGCT-1_1	1.44325	5.7812	0	0	0	2.23359	2.94736	0	0	0
TTAACTCCACTAAGTC-1_1	4.61631	-7.03544	0	0	0	2.43779	0	0	0	0
TTAACTCTCTTTCCTC-1_1	4.41388	6.32025	0	0.862278	0	3.29593	3.91737	0	0	0
TTAGGACAGCTGCGAA-1_1	3.05153	8.07334	0	0.643097	0	3.26828	5.1501	0	0	0
TTAGGACAGTGACTCT-1_1	2.8212	-1.57888	0	0	0	2.09227	0	0	0	0
TTAGGACCATTAGGCT-1_1	1.79936	-2.57187	0.8643	0	0	1.63316	3.00701	0	0	0
TTAGGACGTTTCGCTC-1_1	-0.189829	5.87778	0	0	0	0	0	1.23692	0	0
TTAGGACTCAGTACGT-1_1	0.495688	-10.4371	0	0	0	1.06986	0	0	0	0
TTAGGACTCGTATCAG-1_1	-1.9593	0.389912	0	0	0	1.01983	0	0	0	0
TTAGGCACACACATGT-1_1	-0.862769	-2.64774	0	0	0	1.92146	0	0	0	0
TTAGGCAGTAGCGTAG-1_1	-0.632106	7.76281	0	0	0	2.32214	0	0	0	0
TTAGTTCAGGGCTCTC-1_1	-0.410106	-1.08532	0	0	0	1.14963	1.14963	1.14963	0	0
TTAGTTCTCGATGAGG-1_1	0.023477	8.50629	0	0	0	2.2991	0	0	0	0
TTATGCTAGATAGGAG-1_1	-1.21578	5.55394	0	0	0	2.0146	0	0	0	0
TTATGCTAGCCAGTTT-1_1	4.72928	3.05967	0	0	0	2.29606	0	0	0	0
TTATGCTCAAGCTGTT-1_1	-2.99951	-0.921717	0	0	0	1.85487	1.52473	0	0	0
TTATGCTCAAGGTTTC-1_1	4.14581	-7.89668	0.977818	0	0	1.16675	3.09148	0	0	0
TTATGCTCAGTTAACC-1_1	1.05555	4.61883	0	0	0	2.19368	1.29638	0	0	0
TTATGCTGTAAGTAGT-1_1	-3.49512	3.55931	0.664391	0	0	2.02856	3.12219	0	0	0
TTCCCAGAGTAACCCT-1_1	-5.41667	0.0861261	0	0	0	0	0	2.76945	0	0
TTCCCAGGTACTTCTT-1_1	2.67638	4.99422	0	0	0	3.55107	3.94692	0	0	0
TTCCCAGTCCAGTATG-1_1	0.323822	6.38162	0	0	0	0.467512	0	0	0	0
TTCGAAGCAGGTCTCG-1_1	4.35292	2.43244	0.697576	0	0	3.18653	3.18653	0	0	0
TTCGAAGCATGAACCT-1_1	-4.08408	0.363277	1.27787	0	0	0	0.830514	0.830514	0	0
TTCGAAGGTAAAGGAG-1_1	2.92885	8.1183	0	0	0	3.14577	5.02713	0	0	0
TTCGAAGGTCATCCCT-1_1	0.339855	-10.1716	0	0.614823	0	2.86573	3.21009	0	0	0
TTCGAAGTCCAGTAGT-1_1	2.20283	1.94049	0	0	0	2.10452	2.73477	0	0	0
TTCGGTCCAGTTCATG-1_1	1.09402	-1.70053	0	0	0	2.51288	0	0	0	0
TTCGGTCGTTAAGTAG-1_1	-1.10722	1.15463	0	0	0	1.56579	3.31437	0	0	0
TTCGGTCTCTTTAGTC-1_1	0.608475	-2.91776	0	0	0	1.81062	0	0	0	0
TTCTACACATCGTCGG-1_1	1.0941	3.22715	0	0	0	2.76164	0.804457	0	0	0
TTCTACAGTCGACTAT-1_1	0.605748	-2.737	0.920693	0	0	0.920693	3.16402	0	0	0
TTCTACATCAATACCG-1_1	1.83895	6.88936	0	1.49145	0	0	2.42751	0	0	0
TTCTACATCCTTGCCA-1_1	-3.98891	3.04422	0.943563	0	0.943563	0	3.06332	0	0	0
TTCTCAAAGTCTCGGC-1_1	-4.07619	-1.37614	1.382	0.912855	0	0.912855	0.912855	0	0	0
TTCTCAACAGGTGGAT-1_1	-1.04759	6.0039	0	0	0	1.42974	0	0	0	0
TTCTCAAGTCAATACC-1_1	1.34278	6.89428	0	0	0	0.427908	1.30025	0	0	0
TTCTCAAGTCCGAGTC-1_1	-1.69693	-1.41626	1.39635	0	0	2.57731	2.95713	0	0	0
TTCTCCTAGTTAAGTG-1_1	-0.631675	4.04217	0	0	0	1.60149	0	3.20933	0	0
TTCTCCTCATCGATTG-1_1	2.24195	-1.43058	0	0	0	0.804116	3.03281	0	0	0
TTCTCCTTCACCCGAG-1_1	3.01582	7.30939	0	1.50221	0	2.44016	1.50221	0	0	0
TTCTTAGAGCACGCCT-1_1	-1.6615	-0.148941	0	0	0	0	2.31136	0	0	0
TTCTTAGAGTGCAAGC-1_1	3.91023	1.75796	0	0	0	2.59761	3.7674	0	0	0
TTCTTAGAGTTGAGTA-1_1	-2.54348	-0.781059	0	0	0	0	0	0	0	0
TTCTTAGGTCGCCATG-1_1	6.64777	3.48313	0	0	0	2.48298	0	0	0	0
TTCTTAGGTTTAGGAA-1_1	4.41745	3.35365	0	0	0	2.47133	3.00903	0	0	0
TTCTTAGTCGAGAACG-1_1	6.67642	4.31127	0	0	0	1.96409	2.4617	0	0	0
TTGAACGCACGCGAAA-1_1	-1.16424	4.89635	1.47746	0	0	2.04945	0	0	0	0
TTGAACGCATCTCCCA-1_1	2.57894	1.2216	1.76679	0	0	2.51133	3.0922	0	0	0
TTGAACGGTCCAGTTA-1_1	-1.83286	-1.03886	0	0	0	0	0	0	0	0
TTGACTTCAAACTGTC-1_1	7.14858	3.52904	0	0	0	1.81162	0	0	0	0
TTGACTTCACCTATCC-1_1	-1.15091	2.79726	0	0	0	0	2.34763	0	0	0
TTGACTTCAGCGAACA-1_1	3.15681	-2.30254	1.39384	0	0	1.39384	1.95453	0	0	0
TTGACTTTCATAGCAC-1_1	1.50902	-3.61802	1.5708	0	0	1.26422	0	0	0	0
TTGACTTTCTGGCGTG-1_1	4.66088	3.6508	0	0	0	2.45236	0	0	0	0
TTGCCGTAGAAGATTC-1_1	0.992844	-0.163665	0	0	0	0	3.75916	0	0	0
TTGCCGTCACACATGT-1_1	-1.71497	-0.186016	0	0	0	0	2.14493	0	0	0
TTGCCGTCACTACAGT-1_1	-3.93015	4.45979	0	0	0	1.95282	0.622768	0	0	0
TTGCCGTCAGATGAGC-1_1	-3.43697	1.63214	0	0	0	0	0	0	0	0
TTGCCGTCATGCTAGT-1_1	0.476323	5.45648	0	0	0	2.38616	0	0	0	0
TTGCGTCAGGCAGTCA-1_1	2.68292	7.01689	0	0.802822	0	2.49209	2.6776	0	0	1.24233
TTGCGTCAGGCGATAC-1_1	0.76707	-9.48433	0.485628	0	0	2.33968	0	0	0	0
TTGCGTCCACGCATCG-1_1	2.34934	8.14698	0	0.928122	0	0.928122	3.81469	0	0	0
TTGCGTCCACGGCTAC-1_1	-1.7851	4.10645	1.08312	0	0	2.17652	1.08312	0	0	0
TTGCGTCGTCTGGTCG-1_1	2.89387	6.16896	0	0	0	2.91741	2.51116	0	0	0
TTGCGTCTCTTGGGTA-1_1	-1.57074	4.40826	0	0	0	2.42544	0	0	0	0
TTGGAACAGTGGACGT-1_1	1.5503	-2.95101	0	0	0	2.3263	0	0	0	0
TTGGAACGTTCGGGCT-1_1	-0.19557	7.04012	0	0	0	0	0	0	0	0
TTGGAACTCCACGAAT-1_1	0.733553	5.62904	0	0	0	2.23458	0	0	0	0
TTGGCAAAGTTGAGTA-1_1	3.57799	-8.6399	0.61729	0	0	2.94085	2.16161	0	0	0
TTGGCAAGTTCGAATC-1_1	1.71559	-2.34388	0	0	0	0.828039	0.828039	0	0	0
TTGTAGGAGGACGAAA-1_1	4.73684	-0.918165	0	0	0	3.01888	3.10429	0	0	0
TTGTAGGCAGTCACTA-1_1	-3.06767	0.641153	0	0	0	1.35311	0	0	0	0
TTGTAGGGTCCAAGTT-1_1	-1.96408	-0.891213	0	0	0	0	1.91329	0	0	0
TTGTAGGTCGGCCGAT-1_1	-2.86146	1.94673	0	0	0	0	1.94368	0	0	0
TTGTAGGTCGGTTCGG-1_1	-0.988521	4.87363	1.00019	0	0	1.81749	0	0	0	0
TTTACTGAGCACCGCT-1_1	3.68963	5.45746	1.35311	0	0	3.04861	5.13754	0	0	0
TTTACTGAGGTGGGTT-1_1	0.286424	0.148432	1.17084	0	0	2.66362	0	0	0	0
TTTACTGCATTGAGCT-1_1	-3.56338	1.66824	0	0	0	0	0	0	0	0
TTTACTGGTCACCCAG-1_1	-0.561344	-1.42481	0	0	0	1.37854	0	0	0	0
TTTACTGGTTAGGGTG-1_1	2.39809	0.647398	1.41223	0	0	3.19	2.17051	0	0	0
TTTACTGTCACAATGC-1_1	1.57313	5.36288	0	0	0	2.19814	0	0	0	0
TTTACTGTCATACGGT-1_1	0.0884644	5.5767	0	1.12027	0	1.12027	0	0	0	0
TTTACTGTCTGAAAGA-1_1	3.60743	3.57086	1.01063	0	0	2.70663	4.10114	0	0	0
TTTATGCAGACTCGGA-1_1	1.13656	8.14192	0	0	0	1.6472	2.64627	0	0	0
TTTATGCCAGTGGAGT-1_1	-0.526442	5.59503	0	0	0	0	0.784961	0	0	0
TTTATGCGTTTGACAC-1_1	0.121768	6.12085	0	0	0	1.32385	2.14991	0	0	0
TTTATGCTCTCCTATA-1_1	2.80517	5.623	0	0	0	0	3.82235	0	0	0
TTTCCTCAGATGTGTA-1_1	3.19852	-5.95396	0.567882	0	0.567882	0	3.70759	0	0	0
TTTCCTCCAACCGCCA-1_1	-6.94253	0.779237	2.73268	0	0.890932	0.391457	2.10255	3.00397	0	0
TTTCCTCTCATCGCTC-1_1	0.19782	3.78419	0	0	0	1.46301	0	0	0	0
TTTGCGCAGAAGATTC-1_1	-1.91634	3.8747	0	0	0	0	1.74286	0	0	0
TTTGCGCAGACTACAA-1_1	2.50728	-0.766944	0	0	0	2.35493	3.14648	0	0	0
TTTGCGCCAGTGGAGT-1_1	6.95291	4.50319	0	0	0	2.58256	1.96227	0	0	0
TTTGCGCTCACTGGGC-1_1	0.388619	-9.6798	0	0	0	2.24276	1.65051	0	0	0
TTTGCGCTCTTCGGTC-1_1	1.49703	4.83448	0	0	0	2.91023	0	0	0	0
TTTGGTTAGAGGACGG-1_1	-4.4939	4.5091	0	0	0	0.768287	3.31744	0	0	0
TTTGGTTAGATATACG-1_1	-0.848161	5.93136	0	0.771149	0	1.73148	1.50113	0	0	0
TTTGGTTAGCCCTAAT-1_1	3.31714	3.99237	0	0	0	3.39766	3.63163	0	0	0
TTTGGTTAGCCTATGT-1_1	-0.558872	-1.25554	1.01096	0	0	1.5033	2.44143	0	0	0
TTTGGTTAGTCCAGGA-1_1	1.1289	-1.86762	0	0	0	2.76547	0	0	0	0
TTTGGTTCAAGCCATT-1_1	4.13717	1.22922	1.07081	0	0	2.15997	3.5427	0	0	0
TTTGGTTCACCTCGTT-1_1	1.51585	5.78305	0	0	0	2.19029	0	0	0	0
TTTGGTTCATGTTCCC-1_1	1.74129	-10.3536	0	0	0	2.12279	3.34681	0	0	0
TTTGGTTGTTCGTCTC-1_1	4.04206	4.75157	1.31302	0	0	2.99682	3.43047	0	0	0
TTTGGTTTCGGCGGTT-1_1	-1.54717	5.33478	0	0	0	2.20311	0	0	0	0
TTTGGTTTCTGGCGTG-1_1	3.4066	-6.20483	0	0	0	2.27418	0	0	0	0
TTTGTCAAGGCTACGA-1_1	1.20933	3.91267	0	0	0	1.77163	2.5167	0	0	0
TTTGTCAGTAGCCTAT-1_1	7.1564	4.01628	0	0	0	2.72392	0	0	0	0
TTTGTCAGTGTATGGG-1_1	-0.593401	-1.0163	0.839751	0	0	0	2.02537	0	0	0
AAACCTGAGTACACCT-2_1	0.179701	6.24516	0	0	0	1.06517	0	0	0	0
AAACCTGGTATAGGTA-2_1	0.893731	2.90329	0	0	0	3.19737	1.28303	0	0	0
AAACCTGTCGCTAGCG-2_1	1.07572	-0.912318	2.56421	0	0	1.81462	2.42281	0	0	0
AAACGGGTCATACGGT-2_1	-1.98967	5.67824	0	0	0	2.31327	0	0	0	0
AAAGATGAGGTGCAAC-2_1	-1.85705	3.65564	0	0	0	0	0	0	0	0
AAAGATGCAGATTGCT-2_1	0.383787	-2.73887	0	0	0	1.26468	3.48964	0	0	0
AAAGATGCATGCCACG-2_1	2.46441	7.93301	0	1.07276	0	1.57834	2.36248	0	0	0
AAAGATGGTTACGCGC-2_1	3.88553	-1.19556	0	0	0	2.63924	4.09454	0	0	0
AAAGATGTCCACGTGG-2_1	3.63171	-9.46437	0	0	0	1.88945	2.00391	0	0	0
AAAGATGTCTCTGAGA-2_1	2.54445	0.733199	0	0	0	2.24389	4.02168	0	0	0
AAAGCAAAGACAGAGA-2_1	2.62029	-6.4144	1.03375	0	0	1.03375	2.30837	0	0	0
AAAGCAAGTTGAACTC-2_1	3.78938	-9.25122	0	0	0	2.08264	3.92825	0	0	0
AAAGCAATCACTTACT-2_1	-0.358754	-5.71223	0	0	0	1.82984	3.3019	0	0	0
AAAGCAATCATAGCAC-2_1	2.03354	1.17527	0	0	0	2.79538	3.28147	0	0	0
AAAGCAATCCAGGGCT-2_1	4.51078	1.95521	0	0	0	2.73533	3.55739	0	0	0
AAAGCAATCCTTCAAT-2_1	0.552816	-2.01787	0.994361	0	0	2.25287	0	0	0	0
AAAGCAATCTTCGGTC-2_1	0.904866	4.4732	0	0	0.811069	1.98122	0.811069	0	0	0
AAAGTAGAGACCACGA-2_1	3.64987	-0.385317	0.758984	0	0	3.0113	0	0	0	0
AAAGTAGCATCACAAC-2_1	2.12265	-5.66267	0	0	0	0.929141	0	0	0	0
AAAGTAGGTGGTCTCG-2_1	-1.46109	-1.90297	0	0	0	2.34677	0	0	0	0
AAATGCCAGCTTCGCG-2_1	-1.68573	-0.891688	0	0	0	0	0	0	0	0
AACACGTAGGTGCTAG-2_1	-1.74955	4.85113	0	0	0	2.59549	1.41118	0	0	0
AACACGTCATCTACGA-2_1	2.80148	4.85601	0	0	0	1.73608	2.70973	0	0.939367	0
AACCATGCACTGCCAG-2_1	3.94605	1.34691	0	0	0	3.28965	0	0	0.802075	0
AACCATGCAGATCCAT-2_1	1.88754	1.232	1.16999	0	0	2.49402	3.93172	0	0	0
AACCATGCATGTCGAT-2_1	1.09288	-1.58935	0	0	0	2.36216	2.36216	0	0	0
AACCATGGTCAGAGGT-2_1	3.02821	4.20569	0	0	0	3.53421	3.47541	0	0	0
AACCATGGTGCGATAG-2_1	0.376596	-2.8823	0.875131	0	0	2.24019	1.64819	0	0	0
AACCATGTCCCTTGCA-2_1	2.52985	-0.696684	0	0	1.01927	1.51344	2.92915	0	0	0
AACCATGTCGGTTAAC-2_1	-1.07698	-1.53149	1.81033	0	0	0	0	0	0	0
AACCGCGTCACAGGCC-2_1	4.1048	3.05739	0.775865	0	0	2.08378	2.08378	0	0	0
AACCGCGTCACTATTC-2_1	0.772506	5.29014	0	0	0.809405	2.503	0.809405	0	0	0
AACGTTGAGCTCCTCT-2_1	-1.76213	3.61387	0	0	0	0	0	0	0	0
AACGTTGCAGGAATCG-2_1	0.240932	-9.93435	0	0	0	2.63306	3.50528	0	0	0
AACGTTGCATAGACTC-2_1	3.89803	-5.39205	0	0	0	1.73859	3.84419	0.775802	0	0
AACGTTGTCGGTTCGG-2_1	0.0958018	-0.259406	0	0	0	2.90139	4.3977	0	0	0
AACTCAGAGGATTCGG-2_1	0.389611	4.81033	0	0	0	2.45506	0	0	0	0
AACTCAGTCAAGAAGT-2_1	4.3114	2.03711	1.3781	0	0	2.49548	3.04593	0	0	0
AACTCCCAGCAGCGTA-2_1	3.56078	5.92471	0.723961	0	0	3.27722	4.08501	0.723961	0	0
AACTCCCAGTTTAGGA-2_1	-0.440633	-8.99893	0	0	0	1.31005	2.99295	0	0	0
AACTCCCTCCCAACGG-2_1	-0.488155	-0.992109	0	0	0	2.08857	3.88661	0	0	0
AACTCCCTCCTCATTA-2_1	2.22196	-4.40959	0	0	0	0	3.17635	0	0	0
AACTCCCTCGTGGTCG-2_1	1.46975	-1.9526	0	0	0	0	3.68341	0	0	0
AACTCTTAGAACAATC-2_1	7.25976	4.12311	0	0	0	2.19103	0	0	0	0
AACTCTTGTCAAGCGA-2_1	-0.677556	6.12772	0	0	0	0.860227	2.16649	0	0	0
AACTCTTTCGGCATCG-2_1	3.44361	4.77482	0.475944	0	0	2.62468	3.68913	0	0.475944	0
AACTCTTTCGTTACAG-2_1	-2.40391	0.507654	1.8917	0	0	1.33902	0	0	0	0
AACTGGTAGAAGATTC-2_1	3.1103	2.1039	0	0	0	1.38637	0	0	0	0
AACTGGTGTAGAGCTG-2_1	-0.124216	3.30837	0	0	0	1.60339	2.1905	0	0	0
AACTGGTGTCTGATTG-2_1	0.0854772	0.584177	0.692947	0	0	2.48454	2.39753	0.692947	0	0
AACTGGTTCTGCGACG-2_1	3.95268	-6.22507	1.56741	0	0	2.05791	0	0	0	0
AACTTTCAGTGTCTCA-2_1	1.83723	4.0176	1.15313	0	0	0.543893	2.5867	0	0	0
AACTTTCGTCAATGTC-2_1	1.24736	3.42425	0	0	0	3.48483	0	0	0	0
AACTTTCGTTCCACGG-2_1	0.0111201	6.25278	0	0	0	0.719123	0	0	0	0
AACTTTCGTTTCCACC-2_1	2.18072	-1.80588	1.57105	0	0	1.90472	2.35416	0	0	0
AAGACCTCAACTTGAC-2_1	-0.0180646	-0.30907	0.846005	0	0	1.84392	2.97678	0.846005	0	0
AAGACCTCACATTCGA-2_1	2.54795	-5.34576	0.568048	0	0	1.72078	3.56719	0	0	0
AAGACCTGTTTCCACC-2_1	2.95334	6.3921	0	1.25648	0	3.43902	3.57106	0	0	0
AAGACCTTCTACTATC-2_1	0.228631	7.64072	0	0	0	1.90684	0	0	0	0
AAGACCTTCTGTCTAT-2_1	2.47804	-2.94625	0.896221	0	0	2.41164	0	0.896221	0	0
AAGCCGCAGATGTCGG-2_1	-0.671751	-1.33057	0	0	0	1.67905	2.41363	0	0	0
AAGCCGCTCATCACCC-2_1	0.932834	-10.9195	2.3165	0	0	2.3165	2.61415	0.532442	0	0
AAGGAGCCATACCATG-2_1	-3.00929	1.31555	0	0	0	0	0	0	0	0
AAGGAGCCATATGCTG-2_1	0.754513	7.64922	0	0	0	1.46659	0	0	0	0
AAGGAGCCATCACCCT-2_1	0.38976	0.210628	0	0	0	2.42375	2.1221	0	0	0
AAGGAGCGTACAGCAG-2_1	1.80062	-2.32653	0	0	0	2.34824	2.34824	0	0	0
AAGGAGCGTGTGGCTC-2_1	0.349155	-0.695594	0	0	0	1.43728	0	0	0	0
AAGGCAGTCATGTAGC-2_1	-3.09299	2.08519	0	0	0	0	2.71762	0	0	0
AAGGCAGTCTTGACGA-2_1	3.26587	-7.79445	0	0	0	2.04548	0	0	0	0
AAGGTTCCACTCGACG-2_1	-5.07934	4.61739	1.45145	0	0	1.90528	2.701	0	0	0
AAGGTTCGTTAAGATG-2_1	4.47571	1.46968	0	0.832785	0	2.63885	0	0	0	0
AAGGTTCGTTATCGGT-2_1	1.51263	-0.724184	0.771775	0	0	2.78048	1.91957	0	0	0
AAGGTTCTCCACGTTC-2_1	1.72833	-4.10447	0	0	0	1.56423	2.44938	0	0	0
AAGGTTCTCGCGTAGC-2_1	1.6526	-2.97833	0	0	0	2.50893	0	0	0	0
AAGTCTGCAATGAAAC-2_1	1.33595	8.57528	0	1.46204	0	2.03203	1.84113	0	0	0
AAGTCTGCATGCCCGA-2_1	2.29696	-1.23194	0	0	0	3.13577	3.57915	0	0	0
AAGTCTGGTTGAGTTC-2_1	-1.89806	3.97183	0	0	0	0	1.38525	0	0	0
AAGTCTGTCGAGCCCA-2_1	-1.126	4.88459	0	0	0	0	1.98804	0	0	0
AATCCAGCACAGACTT-2_1	-0.156247	6.80441	0	0	0	2.38535	0.686269	0	0	0
AATCCAGGTCATACTG-2_1	3.41257	6.01859	0	0	0	2.69954	3.57465	0	0	0
AATCGGTAGAAACGAG-2_1	1.55991	-11.0464	1.2086	0	0	0	1.92745	0	0	0
AATCGGTCATCCGTGG-2_1	0.354442	4.64216	0	0	0	0.904281	0	0	0	0
AATCGGTGTCGGCACT-2_1	0.399376	-1.48899	0.929048	0	0	2.15877	0	0	0	0
AATCGGTGTCTAGTGT-2_1	0.442988	-4.10486	2.19396	0	0	2.19396	3.00219	0.953253	0	0
AATCGGTTCGAACTGT-2_1	2.16541	-3.49575	0.737296	0	0	1.15705	0	0	0	0
AATCGGTTCGTGACAT-2_1	-1.36641	-1.87069	0	0	0	0	0	0	0	0
ACACCAAAGCTAGTTC-2_1	-1.12009	3.60748	0	0	0	1.25491	1.25491	0	0	0
ACACCAACAATGGAGC-2_1	4.71454	5.52883	0	0	0	3.29452	2.71436	0	0	0
ACACCAACAGCTGTTA-2_1	4.1012	2.1324	0	0	0	2.1456	2.65377	0	0	0
ACACCAACATGCCTTC-2_1	-0.0466474	3.66811	1.16839	0	0	0	1.16839	0	0	0
ACACCCTAGACTGGGT-2_1	4.2357	2.76986	0	0	0	1.79454	2.40093	0	0	0
ACACCCTGTCGGATCC-2_1	-0.291674	-1.16467	0	0	0	0	0	0	0	0
ACACCGGAGATGTTAG-2_1	-3.70854	3.28176	1.15795	0	0	0	1.15795	0	0	0
ACACCGGCAAGGCTCC-2_1	-2.74303	0.392523	0	0	0	2.90369	0	0	0	0
ACACCGGCAGTAAGCG-2_1	1.86048	0.00626002	0	0	0	0	1.75409	0	0	0
ACACCGGGTGTTCGAT-2_1	0.123158	-2.18536	1.19181	0	0	1.49056	2.83623	0	0	0
ACACCGGTCACTCCTG-2_1	-2.2725	-0.0216799	0	0	0	1.34592	0	0	0	0
ACACCGGTCGGTTAAC-2_1	1.47591	6.48763	0	1.07849	0	1.07849	1.58524	0	0	0
ACACTGACAATGCCAT-2_1	-1.66946	0.375518	1.24779	0	0	0	2.13391	0	0	0
ACACTGAGTAACGTTC-2_1	-0.106562	3.62016	0	0	0	0	0	0	0	0
ACACTGAGTAAGTGTA-2_1	-1.12915	6.42691	0	0	0	1.65798	0	0	0	0
ACACTGAGTGGCAAAC-2_1	1.42519	3.38501	0	0	0	2.423	4.31766	0	0	0
ACACTGATCGTATCAG-2_1	-4.95272	4.2973	0	0	0	2.20926	0	0	0	0
ACACTGATCTGGTTCC-2_1	2.65445	-0.0477714	0.730983	0	0	2.90329	3.20667	0	0	0
ACAGCCGAGCGTGTCC-2_1	3.15214	2.30472	1.44023	0	0	2.36696	0	0	0	0
ACAGCCGAGGCTCAGA-2_1	3.89925	4.4968	0.840274	0	0	1.29034	4.07666	0	0	0
ACAGCCGAGTAGGCCA-2_1	2.2021	-0.179281	0.745814	0	0	2.16986	2.03457	0	0	0
ACAGCCGCAGAAGCAC-2_1	0.209144	-0.569142	0	1.67669	0	2.53324	0	0	0	0
ACAGCCGGTGAACCTT-2_1	-0.313051	-0.801012	0	0	0	2.87729	3.06767	0	0	0
ACAGCCGGTGATAAGT-2_1	7.08691	4.48262	0	0	0	3.795	1.09068	0	1.09068	0
ACAGCCGGTGGTACAG-2_1	3.19978	7.2633	0	0	0	3.43251	3.2667	0	0	0
ACAGCCGTCTTCGAGA-2_1	1.39415	-1.86844	0	0	0	1.02336	0	0	0	0
ACAGCTACAATGGTCT-2_1	2.75464	-8.95125	1.13274	0	0	1.98958	0.718853	0	0	0
ACAGCTAGTAGCTCCG-2_1	2.53811	8.23416	0.632578	1.51068	0	0.632578	2.52348	0	0	0
ACAGCTATCTTGACGA-2_1	-3.32225	2.70942	0	0	0.910984	0	0	0	0	0
ACATACGCATAAAGGT-2_1	5.84248	3.59069	0	0	0	0	0	0	0	0
ACATACGCATTGTGCA-2_1	-2.71047	0.139972	1.63471	0	0	0.709016	0	0	0	0
ACATACGTCACTCTTA-2_1	0.14216	-1.29686	0	0	0	2.53217	0	0	0	0
ACATACGTCAGAGGTG-2_1	0.276639	6.70558	0	0	0	1.1119	0	0	0	0
ACATCAGAGAGCTGCA-2_1	3.48792	7.51513	0	1.90339	0	2.97312	3.67713	0	0	0
ACATCAGAGCTCCCAG-2_1	-0.325621	1.71007	0	0	0	0	1.94113	1.09489	0	0
[truncated: 15,449 more rows]

## Sheet: SuppFig8_B
	cell_type	IFITM3	SERPINF1	CD82	ATP1A2	NKAIN4	TNFRSF12A	BNIP3	HMGA1	ERO1L	ADM	GINS2	MCM3	MCM6	PCNA	MKI67	BIRC5	NUSAP1	CDC20	CCNB1	PLK1	DLGAP5	TOP2A
AAAGATGGTTACGCGC-1_1	8	0	0	0	0	0	1.949	0	0.694952	0	0	0	0	0	0	0	0	0	0	0	0	0	0
AAAGATGTCCACGTGG-1_1	3	0	0	0	0	0	2.28699	1.2274	0.590071	0	0	0.590071	0.958673	0.958673	1.61355	1.76211	0.958673	2.10864	0.590071	0.958673	0	0	2.20179
AAAGCAAAGACAGAGA-1_1	2	0	0	0	0	0	0	1.03235	0	0	0	0	1.03235	1.03235	2.94846	0	0	1.03235	0	0	0	0	0
AAAGCAAGTTGAACTC-1_1	3	0	0	0.49236	0	0	2.86451	0	0	0	0	0	1.06764	0.49236	1.80655	1.06764	1.6962	1.6962	0	0	0.49236	1.26545	1.06764
AAAGCAATCACTTACT-1_1	3	0	0	0	0	0	0	0	0	0	0	1.29503	1.29503	0	2.19203	0	0	1.29503	0	0	0	0	0
AAAGCAATCCAGGGCT-1_1	7	0	0	1.27853	2.01201	0	0	1.82175	0.831026	0.831026	0	0	0	0	0	0	0	0	0	0	0	0	0
AAAGTAGAGACCACGA-1_1	8	0.755437	0	1.18083	0	0	0.755437	0	0	0	0	0	0	0	0	0	0	0	0	0	0	0	0
AAAGTAGCATCACAAC-1_1	2	0	0	0	0	0	0	0	0.929512	0	0	1.40279	0.929512	1.72273	1.72273	0	0	0	0	0	0	0	0
AACCATGCACTGCCAG-1_1	7	0	0	1.97009	0	0.803911	0	0.803911	0	0	0	0.803911	0	0	0.803911	0	0	0	0	0.803911	0	0	0
AACCGCGTCACAGGCC-1_1	7	0.775675	0	0.775675	0	0	0	0	0	0	0	0	0	0	0	0	0	0	0	0	0	0	0
AACGTTGCAGGAATCG-1_1	3	0	0	1.33207	0	1.88369	0.657327	0	0	0	0	0	0	0	1.05056	1.73133	1.33207	1.88369	1.55149	1.73133	1.05056	1.33207	1.05056
AACGTTGCATAGACTC-1_1	2	0	0	0	0	0	0	1.72066	0	0	0	0.764096	0.764096	0	1.49091	0	0	0	0	0	0	0	0
AACTCAGTCAAGAAGT-1_1	7	0	0	0	1.9323	0.906782	0	0.906782	0	0	0	0	0	0	0.552833	0	0	0	0	0	0	0	0
AACTCCCAGTTTAGGA-1_1	3	0	0	0	0	0	0	0	0	0	0	0	0	0	1.31282	1.86149	2.21375	2.47373	1.31282	0	0	0	0
AACTCCCTCCTCATTA-1_1	2	0	0	0	0	0	0	0	0	0	0	0.821133	1.57261	0	1.99679	0	0	0	0	0	0	0	0
AACTCTTAGAACAATC-1_1	9	0	1.0895	1.0895	0	0	0	0	0	0	0	0	0	0	0	0	0	0	0	0	0	0	0
AACTGGTTCTGCGACG-1_1	2	0	0	0.563283	0	0.563283	0	0	1.3927	0	0	0.563283	1.3927	0.563283	1.83976	0	0	0.921421	0	0	0.563283	0	0.921421
AAGACCTCACATTCGA-1_1	2	0	0	0.924117	0	0	0	0	0	0.565212	0	2.15155	1.39607	0.924117	2.23623	0	0	0.565212	0	0.565212	0	0	0
AAGACCTTCTGTCTAT-1_1	2	0	0	0	0	0	0	0.894251	0	0	0	1.35867	0.894251	0.894251	0.894251	0	0	0	0	0	0	0	0
AAGCCGCTCATCACCC-1_1	3	0	0	0.532791	0	0	0	0	0	0	0.532791	0.532791	0	0.532791	0	2.38431	1.9924	2.2454	1.50816	0.878531	0.878531	1.50816	2.56207
AAGGAGCCATACCATG-1_1	5	0	0	2.65395	0	0	0	0	0	0	0	0	0	0	0	0	0	0	0	0	0	0	0
AAGGCAGTCATGTAGC-1_1	5	0	0	0	0	0	0	0	0	0	0	0	0	0	0	0	0	0	0	0	0	0	0
AAGGCAGTCTTGACGA-1_1	3	0	0	0.979893	0.979893	0	1.79051	0	0.979893	0	0	0	1.79051	0	0.979893	1.46518	1.46518	2.03558	0	0	0	0	0.979893
AAGGTTCCACTCGACG-1_1	5	2.44782	0	0.594732	0	0	0	1.44696	0.594732	0	1.23478	0	0.594732	0	0.594732	0	0	0	0	0	0	0	0
AAGGTTCGTTAAGATG-1_1	7	0	0	0	0	0	0	0	0	0	0	0.833962	0.833962	0.833962	0	0	0	0	0	0.833962	0	0	0.833962
AAGGTTCTCCACGTTC-1_1	2	0	0	0.919785	0	0	0	0	0	0	0	0.562113	1.18269	0.919785	1.39066	0	0	0	0	0	0	0	0
AAGGTTCTCGCGTAGC-1_1	2	0	0	0.750209	0	0	0	0	0	0	0	1.69924	0	0	0	0	0	0	0	0	0	0	0
AATCGGTAGAAACGAG-1_1	3	0	0	0	0	0	0	0	0	0	0	0	0	0	0	1.74062	1.50977	1.92806	1.50977	2.22209	1.2091	1.2091	2.78981
AATCGGTGTCTAGTGT-1_1	2	0	0.946159	1.42349	0	0	0	0	0	0	0	1.98831	1.42349	0.946159	0.946159	0	0	0	0	0	0	0	0
AATCGGTTCGAACTGT-1_1	2	0	0	1.45264	0	0	0	0	0	0	0	1.1578	0	0	1.1578	0	0	0.737865	0	0	0	0	0
ACACCAACAGCTGTTA-1_1	7	0	0	2.13452	0	1.05195	0	0	0	0	0	0	1.05195	0	1.05195	0	0	0	0	0	0	0	0
ACACCCTAGACTGGGT-1_1	7	0	0	0	0	0	0	0.98407	0	0	0	0	0.98407	0	0	0	0	0	0	0	0	0	0
ACACCGGAGATGTTAG-1_1	5	0	0	0	0	0	0	2.15345	0.736103	2.15345	0	0	0	0	0	0	0	0	0	0	0	0	0
ACACCGGCAAGGCTCC-1_1	5	0	0	0	0	0	0	0	0	0	0	0	0	0	0	0	0	0	0	0	0	0	0
ACACTGATCGTATCAG-1_1	5	0	0	0	0	0	0	2.01488	0.965065	0.965065	0	0	0	0	0	0	0	0	0	0	0	0	0
ACAGCCGAGCGTGTCC-1_1	7	0	2.01404	2.374	0	0	0	0	0	0	0	0	0	0	0	0	0	0	0	0	0	0	0
ACAGCCGGTGATAAGT-1_1	9	0	0	0	0	0	0	0	0	0	0	0	0	0	0	0	0	0	0	0	0	0	0
ACAGCTACAATGGTCT-1_1	3	0.71697	0	0	0	0	0	0	0	0	0	1.64729	0	0	1.64729	1.83115	1.98641	2.6085	0	0.71697	0	1.42182	1.83115
ACAGCTATCTTGACGA-1_1	5	0	0	0	0	0	0.904631	1.68882	0.904631	1.68882	0	0	0	0	0	0	0	0	0	0	0	0	0
ACATACGCATAAAGGT-1_1	9	0	0	1.78968	0	0	0	0	0	0	0	0	0	0	0	0	0	0	0	1.78968	0	0	0
ACATCAGCAAGTAATG-1_1	9	0	0.525879	0	0	1.12358	0	0.525879	0.868734	0.525879	0	0.525879	1.12358	0.525879	1.63932	0	0	0	0	0	0	0	0
ACATCAGTCAGGCGAA-1_1	8	1.12226	0	0.937598	0	0	0.417359	0	0	0	0.417359	1.12226	0.710935	0.710935	1.41286	0	0	0	0	0.417359	0	0	0
ACCAGTATCCGTTGCT-1_1	7	0	0	1.55108	0	0	0	0	0	0.805962	0	0	0.805962	0	0	0	0	0	0	0	0	0	0
ACCGTAAGTAATTGGA-1_1	5	0	0	0	0	0	0	0	0	0	0	0	0	0	0	0	0	0	0	0	0	0	0
ACCTTTATCTGGCGTG-1_1	9	0	0	0	0	0	0	0	0	0	0	0	0	1.66896	0	0	0	0	0	0	0	0	0
ACGAGCCTCGCAGGCT-1_1	7	0	2.51302	2.34677	0	0	0	0	0	0	0	0.665354	0	0	0	0	0	0	0	0	0	0	0
ACGATGTCACATTTCT-1_1	3	0	0	0	0	0	0	0	0	0	0	0	0	0	0	1.71038	2.68055	3.33883	0	0	0	0	2.30877
ACGATGTTCGCAAGCC-1_1	3	0	0	1.09512	0	0	0	0	0	0.690532	0	0	0.403723	0.403723	0.913152	1.86737	1.70047	2.79844	1.09512	1.09512	0.690532	0.403723	2.85726
ACGCCAGAGTCTTGCA-1_1	7	0.694952	0	2.56828	0	1.61232	0	0.694952	0.694952	0	0	0	1.10102	0	1.10102	0	0	0	0	0	0	0	0
ACGCCAGGTGAGTATA-1_1	2	0	0	0	0	0	0	0	0.841174	0	0	0.841174	0.841174	0	0.841174	0	0	0	0	0	0	0	0
ACGCCGAAGACCCACC-1_1	7	0	0	1.78729	0	0	0	1.78729	0	0	0	0	0	0	0.807956	0	0	0	0	0	0	0	0
ACGCCGAGTGAAAGAG-1_1	2	0	0	0.883872	0	0	0	0	0	0	0	0.883872	0	0.883872	0.883872	0	0	1.3456	0	0	0	0	0
ACGGAGAAGTTGAGTA-1_1	8	1.491	0	0.764157	0	0	1.19221	0	0	0	0	0	0	0	0	0	0	0	0	0	0	0	0
ACGGCCATCAATCACG-1_1	2	0	0	0	0	0	0	0	0.688727	0	0	0.688727	0	0	1.93832	1.09271	0.688727	1.09271	0	0	0	0	0.688727
ACGGCCATCTCGAGTA-1_1	7	0	0	2.29451	0	1.46899	0	0	0	0	0	0	0	0.749032	0.749032	0	0	0	0	0	0	0	0
ACGGGTCTCACGCATA-1_1	3	0	0	1.61136	0	0	0.511787	0	0	0.511787	0	1.10021	0	0	0.848672	0.848672	1.84785	2.66482	0.511787	0	0	0.511787	2.66482
ACTATCTAGAAGAAGC-1_1	3	0	0	0	0	0	0	0	0	0	0	0	0	0	2.19936	2.98121	0	3.22118	1.30103	1.30103	1.30103	1.30103	2.19936
ACTGATGAGTGTGGCA-1_1	2	0	0	1.15355	0	0	1.15355	0.734633	0	0	0	0	1.85998	1.44789	2.5597	0.734633	0	0.734633	0	0	0	0	1.15355
ACTGCTCCAGGTCGTC-1_1	8	0	0	1.50095	0	0	0	0	0	0	0	0	0	0	0	0	0	0	0	0	0	0	0
ACTGCTCCATATGGTC-1_1	5	0	0	1.21657	0	0	0.782892	0.782892	2.99596	1.7494	1.51806	0	0	0	0	0	0	0	0	0	0	0	0
ACTGTCCAGAATAGGG-1_1	8	1.01019	0	0	0	0	1.01019	0	0	0	0	1.01019	0	0	1.01019	0	0	0	0	0	0	0	0
ACTTACTCACATGGGA-1_1	2	0	0	0.80072	0	0	0	0	0	0	0	1.5436	0.80072	1.23962	0	0	0	0	0	0	0	0	0
ACTTGTTTCCTTTCGG-1_1	9	0	0.876766	0	0	1.33664	0	0	0	0	0	0	0	0	0	0	0	0	0	0	0	0	0
ACTTGTTTCGTATCAG-1_1	8	0	0	0	0	0	1.12512	1.12512	0	0	0	0.526815	0.870062	0.526815	0.526815	0	0	0	0	0	0	0	0
AGAATAGAGACTGTAA-1_1	5	0	0	0.839302	0	0	0.839302	2.32271	1.59823	2.02469	0	0	0	0	1.2891	0	0	0	0	0	0	0	0
AGAATAGGTCGAACAG-1_1	2	0	0	1.02531	0	0	0	0	0	0	0	1.85063	0	0	1.5208	0	1.5208	2.09824	0	0	0	0	1.02531
AGAATAGTCCACGTTC-1_1	3	0	0	1.05426	0	0	0	0	0	0	0	0	0	0	0	2.33692	2.33692	3.23113	0	2.13764	1.88852	1.55598	2.33692
AGAGCGAAGTAAGTAC-1_1	2	0	0	0	0	0	0	0	0	0	0	0	1.26304	0	1.26304	0	0	0.818929	0	0	0	0	0
AGAGCGACATTCGACA-1_1	9	0	1.8456	1.29909	0	0	0	0	0	0	0	0	1.29909	0	0	0	0	0	0	0	0	0	0
AGAGCGATCTCTTATG-1_1	5	0	0	1.50849	0.776245	0	1.73927	1.01521	0	0	0	0	0	0	0.776245	0	0	0	0	0	0	0	0
AGAGTGGAGAGCCCAA-1_1	7	1.02807	0	1.52417	0	1.85426	0	0	0	0	0	0	0	0	1.02807	0	0	0	0	0	0	0	0
AGCAGCCCAGTGGAGT-1_1	5	0	0	1.36428	0	0	0	0	1.92071	1.36428	0	0	0	0	0	0	0	0	0	0	0	0	0
AGCAGCCTCCCTCAGT-1_1	5	0	0	2.72159	0	0	0	0	0	0	0	0	0	0	0	0	0	0	0	0	0	0	0
AGCCTAAAGATGCGAC-1_1	7	1.36406	0	1.92046	0	0	0	0	0	0	0	0	0	0	1.36406	0	0	0	0	0	0	0	0
AGCCTAACAAGTCTAC-1_1	2	0.35884	0	1.3917	0	0	1.58617	0.35884	1.3917	0	0	1.27815	0.622367	0.35884	1.74891	0.622367	0	0.622367	0	0	0	0	0
AGCCTAAGTGGTACAG-1_1	7	0	0.868493	1.63899	0	0	0	1.87691	0	0	0	0	0	0	0	0	0	0	0	0	0	0	0
AGCGGTCGTAGTAGTA-1_1	3	0	0	1.30285	0	0	0	0	0	0	0	0.638298	0	0.638298	1.52017	1.02479	1.30285	2.38193	0.638298	0.638298	0	0	2.46122
AGCGTATTCAACGCTA-1_1	2	0	0	2.76652	0	0	0	0	0	0	0	2.13435	0	0	3.1508	0	0	0	0	0	0	0	0
AGCTCTCAGTAGTGCG-1_1	8	0	0	0	0	0	0	0	0	0	0	0	0.832858	0.832858	0	0	0	0	0	0.832858	0	0	0
AGGCCACCAATCCGAT-1_1	5	0	0	0	0	0	0	0	0	0	0	0	0	0	0	0	0	0	0	0	0	0	0
AGGCCGTTCCTTTCGG-1_1	2	0.871475	0	1.17084	0.44223	0	0.871475	0	0.245364	0	0	0.606641	0.606641	0.606641	1.32995	0.44223	0.871475	1.40093	0	0	0	0	1.17084
AGGGAGTAGATGGGTC-1_1	2	0	0	0	0	0	0	0	0	0	0	1.65735	0	0	1.1387	0	0	0	0	0	0	0	0
AGGGAGTAGTGATCGG-1_1	5	0	0	0	0	0	0	1.7688	0	1.7688	1.7688	0	0	0	0	0	0	0	0	0	0	0	0
AGGGATGAGGCATTGG-1_1	3	0	0	0	0	0	0	0	0.447582	0	0	0.447582	0.447582	0	0.755676	1.8939	1.70769	2.05082	0.755676	1.18114	0.447582	1.47868	1.70769
AGGGTGACAACACGCC-1_1	8	0	0	0	0	0	0	0	0	0	0	0	0	0	1.00041	0	0	0	0	0	0	0	0
AGGTCATCATTAACCG-1_1	8	0	0	0.776181	0	0	1.20786	0.776181	1.20786	0	0	1.20786	0	0	0	0	0.776181	0	0	0	0	0	0
AGTAGTCAGCGTAGTG-1_1	7	0	0	2.17306	0	1.58772	0	0	0	0	0	0	0	0	0	0	0	0	0	0	0	0	0
AGTAGTCGTCCGTCAG-1_1	9	0	0	0	0	0	0	1.07696	0	0	0	0	0	0	0	0	0	0	0	0	0	0	0
AGTCTTTCATAGAAAC-1_1	3	0.308659	0.308659	0	0.308659	0	0	0	0	0	0	0.894615	0	0	1.52952	1.60494	1.35913	1.96672	0	0.308659	0.308659	0	1.26163
AGTCTTTTCTTCCTTC-1_1	5	0	0	1.51372	0	0	1.1398	1.89758	2.67178	1.99856	1.51372	0	0	0	0	0	0	0	0	0	0	0	0
AGTGAGGGTTGTTTGG-1_1	7	0	0	1.37766	0	1.37766	0	0	0	0	0	0	0	0	0	0	0	0	0	0	0	0	0
AGTGGGAAGGCCATAG-1_1	2	0	0	2.48875	0	1.42457	0	0.947027	0	0	0	1.42457	0	0.947027	0.947027	0	0	0.947027	0	0	0	0	0
AGTGTCACACTTGGAT-1_1	8	0	0	0	0	0	0.515999	0.515999	1.30867	0	0	0.515999	1.10722	0.85468	1.10722	0	0	0	0	0	0	0	0
AGTGTCATCGGAAATA-1_1	8	0	0	0	0	0	2.31352	0	1.03744	0	0	0	0.647624	0	0	0	0	0	0	0	0	0	0
ATAACGCAGTCCCACG-1_1	7	0	0	1.23028	0.793487	0.793487	0	0	0.793487	0	0	0	0	0	0	0	0	0	0	0	0	0	0
ATAACGCGTTCAGACT-1_1	8	0	0	1.06666	0	0	0	0.669282	0	0	0	0	0	0	0	0	0	0	0	0	0	0	0
ATAAGAGCAGCGTAAG-1_1	9	0	0	0	0	1.26122	0	0.49007	0	0	0	0	0	1.56749	0	0	0	0	0	0	0	0	0
ATCATCTGTGAGCGAT-1_1	3	0	0	0	0	0	0	0.653808	0	0	0	0.653808	0	0	1.04581	1.87749	2.00955	2.56472	1.32669	1.72531	0.653808	1.54573	2.32518
ATCCACCCAGTTCATG-1_1	7	0	0	2.18077	0.683926	0	0	1.77634	0	0	0	0	1.37243	0	0.683926	0	0	0	0	0	0	0	0
ATCCACCCATTAACCG-1_1	3	1.82371	0.62369	0.62369	0	0	0	0	0	0	0	0.62369	0.62369	0	2.80846	1.49587	1.67316	2.0702	0	0.62369	0	0.62369	1.67316
ATCCACCGTTTGACAC-1_1	7	0	0	1.81276	0	1.48574	1.48574	1.48574	0.99662	0	0	0	0	0	0	0	0	0	0	0	0	0	0
ATCCGAAAGCCACGTC-1_1	5	1.32102	0	0	1.32102	0	0	1.87096	1.32102	1.32102	0	0	0	0	0	0	0	0	0	1.32102	0	0	0
ATCCGAAGTTCCACAA-1_1	5	0	1.59613	2.18243	0	0	0	2.54958	0	0	0	0	0	0	0	0	0	0	0	0	0	0	0
ATCGAGTCAGACTCGC-1_1	2	0.739463	0	0	0	0	0	0	0	0.739463	0	1.1599	1.1599	0	2.02404	0	0	0.739463	0	0	0	0	0
ATCTACTAGGAATTAC-1_1	3	0	0	0.407559	0.696287	0.407559	0	0	0.920057	0.407559	0	0.407559	1.25725	0	1.79699	1.61446	1.391	1.391	0	0.407559	0	0.696287	1.1028
ATCTGCCAGCCGCCTA-1_1	7	0	0	0	0	0	0	1.66948	0	0	0	0	0	0	0	0	0	0.731095	0	0	0	0	0
ATCTGCCGTACCTACA-1_1	7	0	0	1.5854	0	1.5854	0	1.92013	0	0	0	0	0	0	0	0	0	0	0	0	0	0	0
ATGAGGGCACCCTATC-1_1	7	0	0	2.01869	0	0	0	0	0	0.96779	0	0	0	0	0.96779	0	0	0	0	0	0	0	0
ATGAGGGCATCAGTAC-1_1	3	0	0	0	0	0	0.813858	0	0	0	0	0.813858	0.487536	0	1.42106	1.5623	1.5623	2.45797	0.813858	1.68605	0.487536	1.05949	1.98554
ATGAGGGGTATGAATG-1_1	7	0	0	2.01325	1.82295	1.58772	0	0	1.58772	0	0	0	0	0	0	0	0	0	0	0	0	0	0
ATGAGGGTCTGCTTGC-1_1	7	0	0	1.75017	1.75017	0	0	1.06548	1.06548	0	0	0	0	0	0.6684	0	0	0	0	0	0	0	0
ATGCGATAGAAGCCCA-1_1	2	0	0	0.964462	0	0	0	0	1.23404	0	0	0.964462	0.594259	0.594259	1.62106	0	0	0	0	0	0	0	0
ATGCGATGTCATCGGC-1_1	5	0	0	0	0	0	0	2.15122	0	0	0	0	1.39578	0	0.923888	0	0	0	0	0	0	0	0
ATGCGATGTCCATCCT-1_1	9	0	0	0	0	0	0	0	0	0	0	0	0	0	1.67704	0	0	0	0	0	0	0	0
ATGGGAGTCCTAGAAC-1_1	9	0	0	0	0	0	0	0	0	0	0	0	0	1.68487	0	0	0	0	0	0	0	0	0
ATGTGTGAGACTACAA-1_1	7	0	0	2.23037	0.868734	0.868734	0	0	0.868734	0	0	0	0	0	0	0	0	0	0	0	0	0	0
ATTACTCGTGGCTCCA-1_1	3	0	0.895535	0	0	0	1.36028	0	1.67634	0	0	1.67634	1.36028	0.895535	1.67634	1.67634	0	2.10939	0	0.895535	0	0	2.10939
ATTATCCGTACGCACC-1_1	3	0	0	0	0	0	0	0	0	0	0	0	0	0	0	2.62259	0	2.62259	0	0	0	0	2.62259
ATTGGACTCACCCGAG-1_1	9	0	0	1.45415	0	2.21943	0	0	0	0	0	0	0	0	0	0	0	0	0	0	0	0	0
ATTGGACTCGCACTCT-1_1	7	1.46608	0	0	0	0	0	1.46608	0	0	0	0	0	0	0	0	0	0	0	0	0	0	0
ATTGGTGCACAGGAGT-1_1	8	3.57915	0	0	0	0	0	0	0	0	0	0	0	0	1.20083	0	0	0	0	0	0	0	0
ATTTCTGTCTATCCTA-1_1	7	0	0	0	0	0	0	1.47382	0	0	0	0	0	0	0	0	0	0	0	0	0	0	0
CAACCAACACTTCGAA-1_1	2	0	0	0	0	0	0	0	0	0	0	0.620215	0	1.2748	2.42586	1.00014	0	0.620215	0	0	0	0	0
CAACCAATCTAAGCCA-1_1	7	0	0	2.176	0	0	1.08273	1.08273	0	0	0	0	0	0	0	0	0	0	0	0	0	0	0
CAACCTCAGCGTTCCG-1_1	3	0	0	0	0	0	0	0	0	0	0	0	0	0	0	1.75196	2.64661	1.9398	1.75196	2.35439	1.52048	2.09787	1.75196
CAACCTCGTCAACTGT-1_1	3	0	0	0	0	0	0	0	0.964965	0	0	0.964965	0	0	2.01474	0.964965	2.01474	2.37474	0.964965	0	0	0.964965	0.964965
CAAGATCGTTTGGGCC-1_1	7	0	0	0	0	0.813229	0.813229	0	0	0	0	0	0	0	1.25572	0	0	0	0	0	0	0	0
CAAGATCTCCATTCTA-1_1	5	1.59739	0.838705	0	0	0	0.838705	3.39766	1.83314	2.55103	1.28833	0	0	0	0	0	0	0	0	0	0	0	0
CAAGTTGCACCAGCAC-1_1	3	0.936623	0	0.936623	0	0	0.936623	0.936623	0	0	0	0	0	0	0	2.47312	1.97483	2.59606	1.97483	0	1.97483	1.41165	2.97636
CAAGTTGGTTCCCTTG-1_1	2	0	0	0.798697	0	0	0	0	0.798697	0	0	1.77335	1.23701	0	1.23701	0	0	0	0	0	0	0	0
CAAGTTGTCAACGAAA-1_1	3	0	0	0	0	0	0	0	0	0	0	0	0	0	0	0	0	2.55212	0	0	0	0	0
CACACCTGTGTAATGA-1_1	9	0	0	0	0	1.52929	0	0.790711	0	0.790711	0	0	0.790711	0.790711	0	0	0	0.790711	0	0	0	0	0
CACACTCAGATAGGAG-1_1	9	0	0	0	0	0	0	0	0	0	0	0	0	0	0	0	0	0	0	0	0	0	0
CACACTCCACGCCAGT-1_1	8	1.03305	0	0	0	0	0	0	0	0	0	0	0	0	1.03305	0	0	0	0	0	0	0	0
CACACTCCAGCTGTAT-1_1	3	0	0	0	0	0	0	0	0	0	0	0	0	0	0.716917	1.98632	1.42174	1.98632	0	1.98632	1.6472	0.716917	3.08932
CACACTCTCCCTCAGT-1_1	2	0	0	0	0	0	0	0	0	0	0	1.29139	1.83668	1.83668	0	0	0	0	0	0	0	0	0
CACAGGCTCCCGACTT-1_1	3	0	0	0	0.722513	0	0	0	0.425138	0	0	0	0	0	0	2.13028	1.99574	2.35484	1.13758	2.24885	0.722513	1.13758	2.85784
CACAGTAGTCTGCAAT-1_1	5	2.63377	0	1.76598	0	0	1.76598	0.961558	0.961558	2.20595	0	0	0	0	0.961558	0	0	0	0	0	0	0	0
CACATAGAGAGCTATA-1_1	5	0	0	0	0	0	0	0	0	0	0	0	1.41353	0	0	0	0	0	0	0	0	0	0
CACATAGAGATACACA-1_1	2	0	0	1.23553	0	0	0	0	0	0	0	0	0	0	0	0	0	0	0	0	0	0	0
CACATAGGTGCAGGTA-1_1	5	3.2328	1.1997	0.769902	0	0	1.1997	1.72957	1.49932	1.72957	0.769902	0.769902	0	0.769902	0	0	0	0	0	0	0	0	0
CACATTTAGAAGGTTT-1_1	2	0	0	0	0	0	0	0	0.698185	0	0	0	1.10532	0	1.61749	0	0	0	0	0	0	0	0
CACATTTTCTAACCGA-1_1	8	1.17763	0	0.752992	0	0	1.47477	0	0	0	0	0	0.752992	0	0	0	0	0	0	0	0	0	0
CACCACTTCTGTACGA-1_1	9	0	0	1.3884	0	1.94831	1.3884	1.3884	0	0	0	0	0	0	0	0	0	0	0	0	0	0	0
CACCAGGAGATGTGTA-1_1	3	0	0	0	0	0	0.726985	0	0	0	0	0	0	0	1.14348	2.00323	0	2.54609	0	1.43663	0	0.726985	2.36269
CACCTTGAGTGAACAT-1_1	5	0	0	0.950859	0	0	2.27559	1.21844	2.95809	0.950859	0	0	0	0	0	0	0	0	0	0	0	0	0
CACTCCAAGTTGTAGA-1_1	5	0	0	1.90609	0	0	0.7633	2.90033	0	2.06332	0	0	0	0.7633	0	0	0	0	0	0	0	0	0
CACTCCATCAGAGACG-1_1	8	2.17877	0	0	0	0	0.68281	0	0	0	0	0	1.08481	0	0.68281	0	0	0	0	0	0	0	0
CAGAGAGGTCTAGTCA-1_1	5	2.00397	0	0.538343	0.538343	0	0.88638	2.00397	0.88638	0.538343	1.5186	0	0	0	0	0	0	0	0	0	0	0	0
CAGATCACATCTGGTA-1_1	2	0	0	0	0	0	0	0	0.614667	0	0	0.992541	0.614667	0	1.48073	0	0	0	0	0	0	0	0
CAGCAGCCACTAGTAC-1_1	9	0	0	0	0	1.18911	0	0	0	0	0	0	0	0	0.761775	0	0	0.761775	0	0.761775	0	0	0
CAGCCGATCAGCGACC-1_1	2	0	0	0	0	0	0	0	0	0	0	0	1.47382	0	0	0	0	0	0	0	0	0	0
CAGCTAAAGAAGGCCT-1_1	5	0	0	0.846043	0	0	2.51029	1.09715	2.51029	2.03497	0.846043	0	0	0	0	0	0	0	0	0	0	0	0
CAGCTAACAATGGATA-1_1	8	1.55726	0	0	0	0	0	0	0	0	0	1.25196	0	0	0.810306	0	0	0	0	0	0	0	0
CAGCTGGAGGTTCCTA-1_1	8	0	0	0	0	0	2.15162	0	0	0	0	0	0	0	0	0	0	0	0	1.06461	1.06461	0	0
CAGCTGGAGTATTGGA-1_1	9	0	0	0.535479	0.535479	1.51322	0	0	0.535479	0	0	0	0	0.535479	0	0	0	0	0	0	0	0	0
CAGGTGCGTTCGAATC-1_1	5	0	0	0	0	0	1.05378	0	3.36822	1.55539	2.50232	0	0	0	0	0	0	0	0	0	0	0	0
CAGTAACGTCGAATCT-1_1	9	0	0	0	0	0	0	0	0	0	0	0	0	0	0	0	0	0	0	0	0	0	0
CAGTAACGTGAGCGAT-1_1	7	0	0	1.2284	0	0	0	0.792031	0	0	0	0	0.792031	0	0.792031	0	0	0	0	0	0	0	0
CAGTAACTCTGGAGCC-1_1	2	0	0	0	0	0	0	0.737466	0	0	0	1.15728	1.15728	0.737466	0	0	0	0	0	0	0	0	0
CATATTCCAGCGTTCG-1_1	5	0	0	2.34677	0	0	1.89778	1.06138	0	0	0	0	0	0	1.06138	0	0	0	0	0	0	0	0
CATATTCCAGGATTGG-1_1	5	0	0	1.99807	0	0	1.65821	1.13942	1.13942	0	0	0	0	0	0	0	0	0	0	0	0	0	0
CATATTCCATGTAGTC-1_1	2	0	0	0	0	0	0	0	0	0	0	1.29812	0	0	0	0	0	1.29812	0	0	0	0	0
CATCAGAAGCAATCTC-1_1	5	1.19695	0	0	0	0	3.85439	0	2.07065	0	0	0	0	0	0	0	0	0	0	0	0	0	0
CATCAGATCTGGGCCA-1_1	3	0	0	0	0	0	0	1.71597	0	0	0	0	0	0	0	1.71597	0	3.17011	0	0	1.71597	0	0
CATCCACAGCTGCCCA-1_1	3	0	0	0	0	0	0	0	0	0	0	0	0	0	0	2.00676	0.827604	1.91622	0.827604	1.91622	1.43973	1.91622	2.63033
CATCGGGCATTCCTCG-1_1	2	0	0	0	0	0	0	0	0	0	0	1.41518	0.939462	0	0.939462	0.939462	0	0	0	0	0	0	0
CATGACAGTCATACTG-1_1	8	0	0	0	0	0	1.13992	0	0.724289	0	0	0	0.724289	0	0	0	0	0	0	0	0	0	1.13992
CATGACATCTCCGGTT-1_1	5	0	0	0	0	0	0	1.23191	0	0	0	0	0	0	0	0	1.23191	0	0	0	0	0	0
CATGGCGAGGCATGTG-1_1	7	0	0	0	0	0	1.36428	1.68071	0	0	0	0.898718	0	0.898718	0	0	0	1.36428	0	0	0	0	0
CATGGCGAGGTCATCT-1_1	7	0	0	2.11831	0.965468	0	0.594987	1.23519	0	0	0	0	0	0	0.594987	0	0	0	0	0	0	0	0
CATTATCAGACCTTTG-1_1	3	0	0	0	0	1.25237	1.25237	0	0	0	0	1.609	1.38588	1.25237	2.35088	0.915961	0.915961	0.405282	0.405282	0.405282	0	0	0.692872
CATTATCTCTTCCTTC-1_1	7	0	0	1.99034	0.679051	0	0	1.07977	0	0.39609	0	0.39609	0.39609	0	0.39609	0	0	0.679051	0	0	0	0	0
CATTCGCCACTTCGAA-1_1	7	0	0	0	0	0	0	0	0	0	0	0	0.869297	0	0	0	0	0	0	0	0	0	0
CATTCGCCAGACTCGC-1_1	8	0	0	0	0	0	0	0	0	0	0	0	0	0.679531	0	0	0	0	0	0	0	0	0
CATTCGCGTCCCTTGT-1_1	3	1.40158	0	0	0	0	0.928538	0	0	0	0	0	1.19277	0	0.568379	2.46093	1.72141	2.52421	0.568379	1.84969	0.928538	1.40158	2.58373
CCAATCCAGGAGTAGA-1_1	2	0	0	0.554595	0	0	0.554595	0	0.554595	0	0	1.69514	1.54888	0.909254	1.54888	0	0	0	0	0	0	0	0
CCAATCCCACTACAGT-1_1	9	0	0	0.604474	0	0.978543	0	0	0	0	0	0	0	0	0.604474	0	0	0	0	0	0	0	0
CCAATCCTCAACGCTA-1_1	2	0.416741	0.416741	0.416741	0	0	0	0.416741	0	0	0	0.936497	1.12104	0.416741	1.27677	0	0	0	0	0	0	0	0
CCAATCCTCAATACCG-1_1	9	0	0	0	0	0	0	0	0	0	0	0	0	2.0012	0	0	0	0	0	0	0	0	0
CCACCTAAGCACGCCT-1_1	9	0	0	0	0	0.95159	0.95159	0	0	0	0	0	0	0	0	0	0	0	0	0	0	0	0
CCACCTAGTAGCGCAA-1_1	5	0	0	0	0	0	0	1.95653	0	0	1.95653	0	0	0	0	0	0	0	0	0	0	0	0
CCACCTATCTCTAAGG-1_1	7	0.833299	0.833299	2.17536	0	0	0	0.833299	0.833299	0.833299	0	0	0	0	0	0	0	0	0	0	0	0	0
CCACGGAAGGCTCAGA-1_1	3	0	0	0	0	0.994147	0	0	0	0	0	0	0	0	0	1.4827	2.55854	2.41721	0	2.55854	1.80948	1.4827	2.7925
CCACGGATCATTTGGG-1_1	8	0	0	0	0	0	0	0	0	0	0.828402	0.828402	0	0	0	0.828402	0.828402	0.828402	0	0	0	0	0
CCACGGATCCCTAATT-1_1	3	0	0	0	0	0	0	0	0	0	0	0	0	0	0	1.92695	2.92346	3.41256	2.54452	2.92346	1.92695	1.92695	3.73957
CCACGGATCCGAAGAG-1_1	7	0	0	1.5895	0.680733	0.680733	0	0.680733	0	0	0	0	0	0	0	0	0	0	0	0.680733	0	0	0
CCACTACTCAAGGTAA-1_1	5	0	0	1.32385	0	0	1.87422	2.22717	0	0	0	0	0	0	0	0	0	0	0	0	0	0	0
CCACTACTCTCGGACG-1_1	9	0.473442	0	0.793454	0	0	0	0	0	0	0	0	0	0	0.793454	0	0	0	0	0	0	0	0
CCATGTCAGCCACGCT-1_1	7	0	0	1.17795	0	0	0	2.0468	0	0	1.17795	0	0	0	0	0	0	0	0	0	0	0	0
CCATGTCTCCTAGAAC-1_1	2	0	0.740609	0	0	0	0	0	0	0	0	0.740609	0	0	0	0	0	0	0	0	0	0	0
CCCAATCTCATACGGT-1_1	3	1.97933	0	0.869699	0	0.526559	0	0.869699	0	0	0	0.869699	1.1247	0	2.30361	2.15456	0.526559	1.64066	0	0	0.526559	0	2.15456
CCCAGTTAGTTTGCGT-1_1	2	0	0	0	0	0	0	0	1.07074	0	0	1.5759	1.5759	0	2.15989	0	0	0	0	0	0	0	0
CCCAGTTGTGCACCAC-1_1	7	1.65096	0	1.99034	0	0	0	0	1.13334	0.531804	0.531804	0	0	0	0.531804	0	0	0	0	0	0	0	0
CCCTCCTTCAACGAAA-1_1	5	0	0	2.22104	0	2.22104	0	0	0	0	0	0	0	0	0	0	0	0	0	0	0	0	0
CCCTCCTTCACCTCGT-1_1	8	0.690111	0	0	0	0	0.690111	0	0	0	0	0	0	0	1.09456	0	0	0	0	0	0	0	0
CCCTCCTTCCCTTGTG-1_1	3	0	0	0	0	0	0	0	0	0	0	0.550058	0.550058	0.902884	1.16317	0.550058	0.902884	1.54047	0.550058	0	0	0.550058	0.902884
CCGGGATCATGCAACT-1_1	9	0	0	1.48367	0	1.18562	0.759105	0	0	0	0	0	0	0	0	0	0	0	0	0	0	0	0
CCGGGATGTTTGTGTG-1_1	2	0.939272	2.33686	0	0	0	0.939272	0.418297	0.418297	0	0	0.712335	0.418297	0.939272	1.12411	0	0	0.712335	0	0	0	0	0
CCGGTAGGTAATCGTC-1_1	7	0	0	1.32143	0	0	0	0	1.63377	0	0	0	0.864737	0	0	0	0	0	0	0	0	0	0
CCGGTAGTCTCGATGA-1_1	2	0	0	0	0	0	0	0	1.03527	0	0	1.53293	1.53293	0	1.03527	1.03527	1.03527	0	0	0	0	0	0
CCGTACTGTAAATACG-1_1	5	0	0	2.00569	0	0	1.36693	0.774412	0.774412	1.01305	1.62779	0	0	0	0.460369	0	0.774412	0	0	0	0	0	1.20556
CCGTTCACATCACGTA-1_1	3	0	0	0	0	0	0	0	0	0	0	0	0	0	0	3.84517	1.71859	2.3178	1.19038	2.3178	1.71859	2.06242	2.68988
CCGTTCAGTATGCTTG-1_1	8	0.5495	0	1.16226	0	0	0	0.902099	0	0	0	0	0	0	0	0	0	0	0	0	0	0	0
CCGTTCATCCGTTGTC-1_1	2	0	0	0	0	0	1.11199	0	1.96308	0	0	0	0	0	1.11199	0	0	0	0	0	0	0	0
CCTAAAGCAGACGTAG-1_1	8	0	0	0	0	0	0	0	0	0	0	0	0	0	0	0	1.63338	0	0	0	0	0	0
CCTAAAGGTTGTTTGG-1_1	5	0	0	0	0	0	0	1.53746	0.796417	0.796417	0	0	0	0	0	0	0	0	0	0	0	0	0
CCTACACAGTCAATAG-1_1	9	0	0	0.819816	0	0.819816	0	0.491668	0	0	0	0	0	0	0.491668	0	0	0	0	0	0	0	0
CCTACACCATGCTGGC-1_1	3	0	0	1.38603	0	0	0	0	0	0.916081	0	0	0.916081	0	0	2.13976	1.70446	2.13976	0.916081	0	0	0	1.94561
CCTACCAGTTGTCGCG-1_1	8	2.57138	0	2.02699	0	0	0	1.87068	0	0	0	0	0	0	0	0	0	0	0	0	0	0	0
CCTACCATCCTTGACC-1_1	5	0.660613	0	1.33709	0	0	2.33793	2.02179	2.13863	1.88947	0	0	0	0	0	0	0	0	0	0.660613	0	0	0
CCTAGCTTCGTAGGTT-1_1	5	0	0	0	0	0	1.86586	0	3.12878	0	1.86586	0	0	0	0	0	0	0	0	0	0	0	0
CCTATTACAGCCACCA-1_1	9	0	0	0.726764	0	0	0	0	0	0	0.726764	0.726764	0	0	1.14319	0	0	0	0	0	0	0	0
CCTCTGACAATGGAAT-1_1	7	0	0	3.00644	0.698795	0	0	0.698795	0.698795	0.698795	0	0	0	0	0	0	0	0.698795	0	0	0	0	0
CCTCTGAGTGACGCCT-1_1	2	0	0	0	0	0	0	0.616544	0	0	0	0.995113	0.616544	1.26907	0.995113	0	0	0	0	0	0	0	0
CCTTACGAGGAATCGC-1_1	5	0	0	2.16394	0	0	0	2.16394	0.932585	0.932585	0.932585	0	0	0	0.932585	0	0	0	0	0	0	0	0
CCTTACGGTCGGGTCT-1_1	2	1.86725	0	0	0	0	0	0	0	0	0	1.86725	1.03797	0	0	0	0	0	0	0	0	0	0
CCTTCCCAGAGGTTGC-1_1	7	0	0	0	1.43949	0	0	1.76264	0	0	0	0	0	0	0	0	0	0	0	0	0	0	0
CCTTCGAAGACCGGAT-1_1	7	0	0.952372	1.99706	1.99706	0	0.952372	0	0.952372	0	0	0	0	0	0.952372	0	0	0	0	0	0	0	0
CCTTTCTGTAGCGATG-1_1	5	0	0	0	0	0	0	2.73463	0	0	0	0	0	0	0	0	0	0	0	0	0	0	0
CCTTTCTTCACAAACC-1_1	9	0	0	0	0	0	0	0	0	0	0	0	0	0	0	0	0	0.942893	0	0	0	0	0
CCTTTCTTCTCTTATG-1_1	2	0	0	1.18736	1.18736	0	0	0	0	0	0	0.760437	0.760437	0	0.760437	0.760437	0	0	0	0.760437	0	0	0
CGAATGTCATCCGGGT-1_1	9	0	0	0	0	0	0	0	0	0	0	0	0	0	0	0	0	0	0	0	0	0	0
CGAATGTTCCGTAGGC-1_1	5	0	0	0	0	0	0	0	0	0	0	0	0	0	0	0	0	0	0	0	0	0	0
CGACCTTAGAAACCAT-1_1	5	0	0	0	0	0	0	0	0	0	0	0	0	0	0	0	0	0	0	0	0	0	0
CGACCTTCACGAGGTA-1_1	2	0	0	0.670027	0	0	0.670027	0	0	0	0	0	1.57218	0	2.52184	0.670027	1.06766	1.06766	0	0	0	0	0.670027
CGACCTTCATCCAACA-1_1	9	0	0	0	0	1.56012	1.56012	0	1.89298	0	0	0	0	0	0	0	0	0	0	0	0	0	0
CGACTTCAGATGTCGG-1_1	7	0	0	1.70434	0	0	0	0.915991	1.38592	0	0	0	0	0	0	0	0	0	0	0	0	0	0
CGACTTCGTCTGATTG-1_1	5	0	0	0.704177	0	0	1.62703	2.09866	2.21675	1.81008	1.40279	0	0	0	0.704177	0	0	0	0	0	0.704177	0	0
CGAGAAGCACAAGTAA-1_1	3	0	0	0	0	0	0	0	0.6017	0	0	0.6017	0.6017	0	0.6017	2.02838	1.63434	3.11154	0.6017	1.45882	1.24578	0.974725	2.95255
CGAGAAGGTGGACGAT-1_1	2	0	0	0	0	0	0	0	1.39081	0	0	1.39081	0.696161	0.696161	0.696161	0	0	1.10263	0	0	0	0	0
CGAGCACGTGGTCTCG-1_1	7	0	0	0	0	0	0	0.919785	0	0	0	0	0	0	0.919785	0	0	0	0	0.919785	0	0	0
CGAGCACGTTACGACT-1_1	5	0	0	0	0	0	0	0	0	0	0	0	0	0	0	0	0	0	0	0	0	0	0
CGAGCACTCCTGCCAT-1_1	8	0	0	0	0	0	0	0	0	0	0	0	1.09252	0	1.60212	0	0	0	0	0	0	0	0
CGAGCCAAGGAATGGA-1_1	5	0	1.54631	0	0	0	0	1.54631	0	0	0	0	0	0	0	0	0	0	0	0	0	0	0
CGAGCCACACCAACCG-1_1	2	0	0	1.29349	0	0	0	0	0	0	0	0	1.29349	1.29349	1.29349	1.29349	0	0	0	0	0	0	0
CGATGGCTCGGCGCAT-1_1	2	0.974827	0	0.974827	0.601774	0	0	0.601774	0	0.601774	0	0	1.45895	0	0.974827	0	0	0	0	0.601774	0	0	0
CGATGTACACCAGCAC-1_1	7	2.05908	2.42109	1.27104	0.617802	0	0	0	0	0	0	0	0.617802	0	0	0	0	0	0	0	0	0	0
CGATTGAAGGTGCTTT-1_1	2	0	0	1.88884	0	0	0	0	0	0	0	1.05451	1.05451	0	2.13797	1.05451	1.05451	1.55627	0	0	0	0	0
CGATTGAGTTCCCTTG-1_1	2	0	0	0	0	0	0	0	1.89578	0	0	0	0	0	2.24988	0	0	0	0	0	0	0	0
CGATTGAGTTGAGTTC-1_1	5	0	0	2.37093	0	0	2.60128	1.641	0	0.869941	0.869941	0	0	0	0.869941	0	0	0	0	0	0	0	0
CGCCAAGAGGGAACGG-1_1	5	0	0	0	0	0	1.90456	0	0.669236	0	2.25912	0	0	0.669236	0	0	0	0	0	0	0	0	0
CGCCAAGAGTCGTTTG-1_1	8	1.24511	0	0.601271	0	0	0.601271	0.345162	0.804981	0	0	1.45809	0.601271	0.804981	1.45809	0	0	0	0	0	0	0	0
CGCCAAGCATTTCAGG-1_1	2	0	0	0	0	0	0	0	0.742393	0	0	1.16375	0.742393	0.742393	1.16375	0	0	0	0	0	0	0	0
CGCGGTAAGGCAGGTT-1_1	5	0	0	1.7269	0	0	0.65474	2.12789	3.2205	1.87914	1.32812	0	0	0	0	0	0	0	0	0	0	0	0
CGCGGTAGTGTCAATC-1_1	8	0	0	0	0	0	0	0	0.865055	0	0	0.865055	1.32183	0	1.32183	0	0	0	0	0	0	0	0
CGCTATCAGCTCTCGG-1_1	2	0	0	0.775928	0	0	0	0	0.775928	0	0	0	0	0.775928	0.775928	0	0	0	0	0	0	0	0
CGCTGGAAGCATGGCA-1_1	2	0	0	0	0	0	0	0	0	0.738093	0	1.86558	1.45298	1.1581	2.56582	0.738093	0.738093	1.1581	0	0	0	0	0
CGCTGGAGTCGGCATC-1_1	7	0	0	2.25256	1.80948	2.05536	0	0	0	0	0	0	0	0	0	0	0	0	0	0	0	0	0
CGCTTCATCAAACCGT-1_1	2	0	0	1.59637	0.684998	0	0	0	0	0	0	1.77814	1.37405	1.9319	1.9319	0	0	1.37405	0	0	0	0	0
CGGACACAGGAGCGAG-1_1	3	0	0.548943	0	0	0	0	1.16136	0.548943	0	0	0	0	0	0.901317	1.81155	2.88047	3.1006	1.68427	2.48251	1.68427	0.901317	3.133
CGGACACCAGGTGCCT-1_1	2	0	0	0.925448	0	0.566165	0.925448	0.566165	0	0	0	1.39773	1.71721	1.18921	2.2382	0.566165	0	1.18921	0	0	0	0	0.925448
CGGACGTAGTACATGA-1_1	5	0	0.919876	0	0	0	0	1.95103	0	1.39077	0.919876	0	0	0	0	0	0	0	0	0.919876	0	0	0
CGGACGTCAGACAAAT-1_1	2	0	0.637877	0	0	0	0	0	0	0	0	0.637877	1.02422	0	0.637877	0	0	0.637877	0	0	0	0	0
CGGACTGCAAAGTGCG-1_1	5	0	0	0	0	0	0	0	0	0	0	0	0	0	0	0	0	0	0	0	0	0	0
CGGAGCTGTAACGTTC-1_1	7	0	0	0.93474	0	1.4093	0	0.93474	0	0	0	0	0	0	1.4093	0	0	0	0	0	0	0	0
CGGAGCTGTCACCCAG-1_1	3	0	0	1.41227	0.71054	1.41227	0.417094	1.12174	0	0	0	0	0	0	0.937126	2.33368	1.41227	2.63466	1.73305	2.33368	1.531	1.41227	2.7063
CGGGTCACAGATCCAT-1_1	2	1.25258	0	1.25258	0	0	0	0	0	0	0	1.55795	0.810791	0	0.810791	0	0	1.25258	0	0	0	0	0
CGGTTAAGTACGACCC-1_1	7	0	0	1.21348	0	0.780513	1.51464	1.21348	0	0	0	0	0	0	0.780513	0	0	0	0	0	0	0	0.780513
CGTAGCGGTTCGTGAT-1_1	2	0	0	0	0	0	0	1.08506	1.08506	0	0	1.08506	0	0	0	0	0	1.08506	0	0	0	0	1.08506
CGTCAGGAGAAGAAGC-1_1	3	0	0	0	0	0	1.45983	0	0	0	1.91459	0.602297	0	0	0.602297	2.46317	1.91459	2.46317	1.63541	1.45983	0.602297	1.45983	3.11281
CGTCAGGAGAGCTATA-1_1	2	0.595791	1.6238	0	0	0	0	0	0	0	0	0.595791	0	0.595791	1.90229	0	0.966577	1.44877	0	0	0	0.595791	0.595791
CGTCAGGAGCAGATCG-1_1	5	2.53093	0	0	0	0	0	0	0	0	0	0	0	0	0	0	0	0	0	0	0	0	0
CGTCAGGGTATGCTTG-1_1	2	0	0	0	0	0	0	0	0	0	0	1.48343	0.994737	0.61627	1.26864	0.994737	0.61627	0	0	0	0	0	0.994737
CGTCAGGTCATGCATG-1_1	2	0	0	0	0	0	0	0.499769	0.499769	0.499769	0	0.831465	0.499769	0.499769	1.27909	0	0	0.499769	0	0	0	0	0
CGTCCATCACACAGAG-1_1	3	0	0	0	0	0	2.03979	0	0	0	0	0.91085	0	0	0	1.55098	1.17238	1.55098	0	0	0	0	1.55098
CGTCTACAGACACTAA-1_1	5	0	0	1.02714	0	0	1.7016	1.02714	3.19089	1.02714	0	0	0	0	0	0	0	0	0	0	0	0	0
CGTCTACGTCCAAGTT-1_1	8	0	0	0.608074	0	0	1.79531	0.608074	0	0	0	0	0	0	0	0	0	0	0	0.608074	0	0	0
CGTGAGCTCTTTAGGG-1_1	3	0	0	1.08682	0	0.684316	0	0.684316	0.684316	0	0	0	0	0	0	1.37302	1.37302	2.54858	1.59527	0.684316	0.684316	0	1.93072
CGTGTCTAGTACACCT-1_1	9	0	0	0	0	0	0	0	0	0	0	0	0	0	0	0	0	0	0	0	0	0	0
CGTTCTGCAATCACAC-1_1	3	0	0	0	0	0	0	0	0	0	0	0	0	0	0	2.75327	2.12189	2.89828	2.30054	2.80398	2.01898	1.23808	3.56348
CGTTGGGAGATCCCGC-1_1	5	0	0	2.09439	0	0	0	2.09439	1.90157	2.72399	2.81331	0	0.885459	0	0	0	0	0	0	0	0	0	0
CGTTGGGCACAACGTT-1_1	8	0	0	0.512914	0	0	0.512914	0	0.512914	0	0	0.512914	0	0	0	0	0	0	0	0	0	0	0
CGTTGGGTCTCTTGAT-1_1	9	0	1.09529	0	0	0	0	0	0	0	0	0	0	1.09529	0	0	0	0	0	0	0	0	0
CTAATGGAGTAGTGCG-1_1	2	0	0	0	0	0	0	0	0.956004	0	0	0	0	0	0	0	0	0.956004	0	0	0	0	0
CTACACCGTCAGATAA-1_1	7	0	0	2.23818	0	1.52384	0	1.22177	0.786911	0	0	0.786911	0	0	0	0	0	0	0	0	0	0	0
CTACATTCAACAACCT-1_1	7	0	0	1.69116	0	0	0	1.16717	0	0	0	0	0	0	0	0	0	0	0	0	0	0	0
CTACATTCAGCTGTGC-1_1	9	0	0	0	0	0.757176	0.757176	0	0	0	0	0	0	0	0.757176	0.757176	0	0	0	0	0	0	0
CTACCCAAGCATGGCA-1_1	9	0.648059	0	0.648059	0.648059	1.53629	0	0	0.648059	0.648059	0	0	0.648059	0	0	0	1.03803	0	0.648059	0	0	0	0
CTACGTCAGCTGAACG-1_1	9	0	0	0.522813	0	1.63327	0	0	0	0	0	0	0	0	1.32097	0	0	0	0	0	0	0	0
CTACGTCCAGTATGCT-1_1	9	0	0	0	0.663157	1.89393	0	0.663157	0	0	0	0	0	0	0	0	0	0	0.663157	0	0	0	0
CTACGTCCATAACCTG-1_1	3	0	0	1.61943	0	0	0	0.593351	0	0	0	0.593351	0.593351	0	0.963208	2.29359	0.593351	1.7682	0.593351	0.963208	0	1.44461	2.20832
CTACGTCTCTAACGGT-1_1	7	0	0	0	0	0	0.63691	1.0229	0	0	0	0	0	0	0.63691	0	0	0	0	0	0	0	0
CTAGAGTAGCCACGTC-1_1	9	0	0	0	0	0	0	1.05414	0	0	0	0	0	0	0	0	0	0	0	0	0	0	0
CTAGAGTAGCGTTTAC-1_1	9	0	0	1.2169	1.2169	1.93756	0.78315	0.78315	1.51843	0	0	0.78315	0	0.78315	1.2169	0	0	0	0	0	0	0	0
CTAGAGTCAATTGCTG-1_1	9	0	0	0	0	0	0	0	0	0	0	0	0	0	0	0	0	0	0	0	0	0	0
CTAGCCTGTCACACGC-1_1	7	0	0	2.49438	0	0.87099	1.32934	1.64245	0.87099	0	0	0	0	0	0.87099	0	0	0	0	0	0	0	0
CTAGCCTGTCTAGTGT-1_1	2	0	0	0	0	0	0	0	0.77866	0	0	0	0	0	0.77866	0	0	0.77866	0	0	0	0	0.77866
CTAGTGACAGATGGGT-1_1	7	0	0	1.06461	0	0	1.56849	0	1.06461	0	0	0.667751	0.667751	0	1.34795	0	0	0	0	0	0	0	0
CTCACACCAGTAGAGC-1_1	5	0	0	0	0	0	2.32401	0	2.32401	0	0	0	0	0	0	0	0	0	0	0	0	0	0
CTCATTAAGGGAAACA-1_1	5	0	0	0.668446	0	0	2.25767	2.51886	1.56962	1.75025	0.668446	0	0.668446	0	0	0	0	0	0	0	0	0	0
CTCATTACATAAAGGT-1_1	5	0	0	0	0	0	0	0	0	0	0	0	2.28399	0	0	0	0	0	0	0	0	0	0
CTCCTAGCAATAGCGG-1_1	2	0	0	0	0	0	0	0.912141	0	0	0	1.3811	2.13396	0	2.43603	0	0	0	0	0	0	0	0
CTCCTAGCACTTGGAT-1_1	5	0	0	0	0	0	0	0	0	0	0	0	0	0	0	0	0	0	0	0	0	0	0
CTCCTAGGTAGGCATG-1_1	7	3.18562	1.13381	2.88256	0	0	0	0	0	0	0	0	0	0	0	0	0	0	0	0	0	0	0
CTCGAGGAGGATTCGG-1_1	2	0	0	0	0	0	0	0	0	0	0	1.65247	0.720258	1.42669	2.12641	0	0	0.720258	0	0	0	0	0
CTCGAGGAGTGGGCTA-1_1	5	0	0	0	0	0	1.43606	1.43606	0	0.726598	0	0	0	0	0.726598	0	0	0	0	0	0	0	0
CTCGGAGTCTTATCTG-1_1	5	0	0	0	0	0	0	0	0	0	0	0	0	0	0	0	0	0	0	0	0	0	0
CTCGGGAAGATATGCA-1_1	2	0	0	0	0	0	0	0	0	0	0	0	0	1.44121	1.44121	0	0	1.44121	0	0	0	0	0
CTCGGGACAGATGAGC-1_1	7	0	2.58098	2.21266	0	0	2.72425	0	2.21266	0	0	0	0	0	0	0	0	0	0	0	0	0	0
CTCGTACAGAATTCCC-1_1	3	0	0	0.577213	0	0	0	0	0.577213	0	0	0.577213	0.577213	0	0.577213	2.71199	2.41179	3.31623	2.17596	2.94257	0.94084	1.20693	3.1634
CTCGTACTCGTGGGAA-1_1	7	0	0	2.05774	0	0	0	0	0	0	0	0	0	0	0.995866	0	0	0	0	0	0	0	0
CTCGTCAGTAAAGTCA-1_1	9	0	0	0	0	0	0	0	0	0	0	0	0.612685	0	0.612685	0	0	0	0	0	0	0	0
CTCTAATAGCTTCGCG-1_1	9	0	0	0	0	2.05963	0	0	0.761045	0	0	0	0	0.761045	0.761045	0	0	0	0	0	0	0	0
CTCTGGTCAAAGGAAG-1_1	3	0	0	0	0	0	1.15333	0	0	0	0	0	0	0.734464	0.734464	1.67475	1.67475	1.67475	1.67475	1.44765	0.734464	0.734464	0.734464
CTCTGGTCATCCAACA-1_1	2	0	0	1.31791	0	0	1.62991	0	0.861962	0	0	0.861962	1.31791	1.31791	1.62991	0.861962	0.861962	0.861962	0	0	0	0	1.86736
CTCTGGTCATGGGAAC-1_1	7	0	0	0.997267	0	0	1.48653	2.25699	0	1.81362	0.997267	0	0	0	0	0	0	0	0	0	0	0	0
CTCTGGTTCTGCGTAA-1_1	7	0	0	1.93679	1.37832	0	0	0	0	0	0	0	0.909918	0	0.909918	0	0	0	0	0	0	0	0
CTGAAACAGTATCTCG-1_1	5	0	0	0	0	0	0	0	0	0	0	0	0	2.89236	0	0	0	0	0	0	0	0	0
CTGAAACCAACACCTA-1_1	3	0	0	0	0	0	0	0	0	0	0	0	0	0	0	2.65887	0	0	0	0	0	0	3.31638
CTGAAGTCAAGCGATG-1_1	2	0	0	0	0	0	0.518296	0	0.518296	0	0	0.518296	1.11103	0.857952	1.62432	0	0	0.518296	0	0	0	0	0
CTGATAGGTCGGGTCT-1_1	2	0	0	0	0	0	0	0	0.919966	0	0	1.39089	0	0.919966	2.5706	0.919966	0	1.70976	0	0.919966	0	0	0.919966
CTGATCCCACGCCAGT-1_1	7	0	2.98228	1.45996	1.16436	0	0	0.742855	0	0	0	0	0	0	0.742855	0	0	0	0	0	0	0	0
CTGCCTATCTTGAGAC-1_1	3	0	0	1.09682	0	0	2.19483	0	0	0	0	0	0.6918	0	0.6918	2.19483	1.38427	2.30016	0.6918	0	0.6918	1.09682	1.60728
CTGCGGAGTGTGGTTT-1_1	3	0	0	0	0	0	0	0	0	0	0	0	0.667289	0	0.667289	1.06398	2.35037	1.90116	2.03374	2.43698	1.34725	0	2.03374
CTGTGCTAGAGGTAGA-1_1	5	0	0	0	0	0	0	0.962958	0.962958	0	0	0	0	0	0	0	0	0	0	0	0	0	0
CTGTTTATCCGCATAA-1_1	3	0	0	0	0	0	0	0	0	0	0	1.04713	0	0	0.654784	1.87922	1.54733	2.32701	0.654784	0	0	0	2.49293
CTTAACTGTGAAAGAG-1_1	3	0	0	0	0	0	2.1701	0	0	0.936811	0	0	0	0	0	2.1701	1.41188	2.1701	0	0	0	0	1.73263
CTTAACTTCGGGAGTA-1_1	9	0.898373	0	0	0	0	0	0	0.898373	0	0	0	0	0	0.898373	0	0	0	0	0	0	0	0
CTTAACTTCGTTTGCC-1_1	2	1.53937	1.77193	1.23579	0	2.2559	0	0	0	0	0	1.53937	1.23579	0	0.797757	0	0	0	0	0	0	0	0
CTTCTCTCAGCCTTTC-1_1	2	0	1.26889	1.57595	0.823493	1.26889	1.81055	0.823493	1.26889	0	0	1.57595	1.26889	1.26889	1.57595	0	0	0	0	0	0	0	0
CTTCTCTGTCTCCACT-1_1	5	0	0	1.67176	1.3561	0	0	2.82409	0.892206	1.67176	0	0	0	0.892206	0	0	0	0	0	0	0	0	0
CTTGGCTGTACATGTC-1_1	2	0	0	0	0	0	0	0	0	0	0	1.39612	0	0	2.15162	0	0	1.39612	0	0	0	0	1.39612
CTTTGCGAGGGATGGG-1_1	5	0	0	0	0	0	0	1.78843	0	0.978336	0	0	0	0	0	0	0	0	0	0	0	0	0
CTTTGCGCACAACGCC-1_1	9	0	0	0	0	0	0	0	0	0	0	0	0	0	0	0	0	0	0	0	0	0	0
CTTTGCGTCCTCTAGC-1_1	2	0	0	0	0	0	0	0	0	0	0	1.1373	0.534219	0	1.34142	0.880552	1.78218	0.534219	0	0.880552	0	0	0.880552
GAAATGAAGCTAAACA-1_1	9	1.11501	0	0	0	0	0	0.705471	0	0	0	1.40472	0.705471	1.11501	2.10091	0	0	0	0	0.705471	0	0	0
GAATAAGCAGTAACGG-1_1	2	0	0	0	0	0	0	0	0	0	0	1.26376	1.26376	0	0.819497	0	0	0.819497	0	0	0	0	0.819497
GAATAAGGTTCGAATC-1_1	2	0	0	0	0	0	0	0	0	0	0	0	1.27928	0.831611	0.831611	0	0	0	0	0	0	0	0
GAATGAAGTTCTGGTA-1_1	9	0	0	1.63421	0	0	0	0	0	0	0	0	0	0	1.63421	0	0	0	0	0	0	0	0
GAATGAATCAATCTCT-1_1	3	0	0	1.36034	0	0	0	2.27135	0	0	0	0	0	0	1.6764	0.544865	1.80346	2.64182	1.15472	1.91619	1.80346	1.36034	3.24372
GAATGAATCATGTCCC-1_1	2	0	0	0.922561	0	0	0	0	0	0	0	1.84135	1.56639	1.18589	2.23393	0	0	1.18589	0	0	0	0	0.564099
GAATGAATCCCAGGTG-1_1	9	0	0	0	0	0	2.43662	0	0	0	0	0	0	0	0	0	0	0	0	0	0	0	0
GACACGCCAAACCCAT-1_1	5	0	0	2.54823	0	0	0.987123	2.04563	0	1.47408	0	0	0	0	0	0	0	0	0	0	0	0	0
GACACGCTCGCGATCG-1_1	2	0	0	0	0	0	0	0	0.792692	0	0	1.53213	1.22925	1.22925	0.792692	0	0.792692	0.792692	0	0	0	0	0
GACACGCTCTGACCTC-1_1	2	0	0	1.49741	0	0	0	0	0	0	0	1.28165	1.82538	1.67478	1.95624	0	1.00615	1.28165	0.624616	0.624616	0	0	1.28165
GACAGAGAGGTGATTA-1_1	5	0	0	1.39991	0	0	0	1.96146	0	0	0	0	0	0	0.927198	0	0	0	0	0	0	0	0
GACCTGGAGCTCCTCT-1_1	7	0	0	0.7033	0.7033	0	0	0.7033	0	0.7033	0	1.11213	0.7033	0.7033	0.7033	0	0	0	0	0	0	0	0
GACCTGGCATGCCTAA-1_1	7	0	0	2.47977	0	0	0	0	0	0	0	0	0	0	0	0	0	0	0	0	0	0	0
GACGTTACAACGATGG-1_1	5	0.931465	0	0	0	0	0	0	0	0	0	0	0	0	0	0	0	0	0	0	0	0	0
GACTAACCAAACTGTC-1_1	8	0	0	0	0	0	0.725607	0	0	0	0	0.725607	0	0	0.725607	0	0	0	0	0	0	0	0
GACTACACAAATTGCC-1_1	2	0	0	0	0	0	0	0	0	0	0	1.30103	2.45893	0	1.30103	0	0	1.30103	0	0	0	0	0
GACTGCGCAGTCCTTC-1_1	8	0	0	0	0	0	0.786586	0	0	0	0	0.786586	0	0	0	0	0	0	0	0	0	0	0
GACTGCGCAGTGAGTG-1_1	8	1.32527	0	0	0	0	1.32527	0	0	0	0	0	0	0	0	0	0	0	0	0	0	0	0
GAGCAGATCTTCGGTC-1_1	2	0	0	0	0	0	0	0	1.06138	0	0	0	0	0	1.06138	0	0	0	0	0	0	0	1.56459
GAGGTGAGTTCCACAA-1_1	3	0.560851	0	0	0	0	0.918019	0.918019	0.560851	0	0.918019	1.18065	0	0	0.560851	1.94838	1.38845	1.7071	0.560851	0.560851	0	0.560851	1.835
GAGTCCGTCAAGCCTA-1_1	2	0	0	0	0	0	0	0	0	0	0	0	1.47694	0	0	0	0	0	0	0	0	0	0
GATCAGTAGATGCCTT-1_1	8	0	0	0	0	0	0	0	0	0	0	0.643783	0	0	1.03224	0	0	0	0	0	0	0	0
GATCAGTGTAAGTTCC-1_1	2	1.23779	0	1.23779	0	0	0	0	0	0	0	0	0	1.23779	1.23779	0	0	0	0	0	0	0	0
GATCGATAGAGCTATA-1_1	5	0	0	0	0	0	0	0	0	0	0	0	0	0	0	0	0	0	0	0	0	0	0
GATCGCGAGTTCGATC-1_1	7	0	1.4093	1.11909	0.708545	0	0	0.708545	0.708545	0	0	0	0	0	0	0	0	0	0	0	0	0	0
GATTCAGCAGTCAGCC-1_1	3	0	0	0	0	0	1.35396	0	0.890509	0	0	1.35396	0	0	0.890509	1.35396	1.35396	1.90887	0	0.541268	0	0.541268	1.7963
GCAAACTAGGTAAACT-1_1	5	0	0	0	0	0	2.13981	1.43826	2.25853	0.728091	1.43826	0	1.14494	0	0	0	0	0	0	0	0	0	0
GCAAACTGTGACCAAG-1_1	3	0	0	0.56056	0	0	3.27926	0.56056	0	0	0	1.18018	0	0	1.18018	1.83443	1.55988	2.22659	0.56056	0.56056	0.56056	0.56056	2.14201
GCAATCAGTGCAACTT-1_1	2	0.607693	0	0.98297	0	0	0	0	0	0	0	0.98297	1.25521	0	0	0	0	0	0	0	0	0	0
GCAATCAGTGCCTTGG-1_1	2	0	0	0	0	0	0	0	0	0	0	1.01961	0.634487	0	1.51385	0	0	0	0.634487	0	0	0	0
GCACATATCCACGTGG-1_1	5	2.14294	3.43714	2.14294	0	0	2.77564	0	0	0	0	0	0	0	0	0	0	0	0	0	0	0	0
GCACTCTCACGCCAGT-1_1	2	0	0	0	0	0	0	1.07632	0	1.07632	0	1.91716	1.07632	1.91716	0	0	0	0	0	0	0	0	0
GCAGCCAAGCACAGGT-1_1	5	0	0	1.3893	0	0	0	1.94935	0	0	0	0	0	0	0	0	0	0	0	1.3893	0	0	0
GCAGCCAGTTATTCTC-1_1	5	0	0	0	0	0	0.759831	1.48472	2.31286	0	0	0	0	0	0	0	0	0	0	0	0	0	0
GCAGTTACATCCCACT-1_1	8	0.948381	0	1.42625	0	0	0	0	0	0	0	0	0	0	0	0	0	0	0	0	0	0	0
GCATACACACTTAAGC-1_1	8	0.704746	0	0	0	0	0.704746	0	0	0	0	0	0	0	0.704746	0	0	0	0	0	0	0	0
GCATGATGTTGTGGAG-1_1	2	0	0	0	0	0	0	0	0	0	0	0.909033	2.12937	1.93553	2.55376	0	0	1.37721	0.909033	0.909033	0.909033	0	0
GCATGCGCAACTGCGC-1_1	2	0.854137	0	0	0	0	0	0.854137	0.854137	0	0	1.619	0	0	2.34616	0	0	0.854137	0	0	0	0	0
GCATGCGTCAATCACG-1_1	2	0	0.82902	0	0	0	0	0	0	0.498066	0	0.82902	0.498066	0.82902	0	0	0	0.498066	0	0	0	0	0.498066
GCCAAATCAAGCTGAG-1_1	2	0	0	0.825796	0	0	0	0.825796	0	0	0	1.27184	0	0	1.5792	0	0	0	0	0	0	0	0
GCCTCTACAAGCGAGT-1_1	7	0	0	0	0	0	0	0	1.17779	0	0	0	0	0	0	0	0	0	0	0	0	0	0
GCCTCTACACAGCCCA-1_1	2	0	0	0	0	0	0.811347	0.811347	0	0	0	0.811347	2.14073	1.79238	2.50621	1.2533	0	1.55874	0	0	0	0	0.811347
GCCTCTATCCCTAACC-1_1	8	0	0	0	0	0	0	0.73227	0	0	0	0	0.73227	0	0	0	0	0	0	0	0	0	0
GCGACCATCGCAGGCT-1_1	7	2.31123	0	0.758863	0	2.05606	0.758863	0	1.18531	0.758863	0	0	0	0	0	0	0	0	0	0	0	0	0
GCGAGAACAATGGTCT-1_1	2	0.99689	0.99689	0	0	0	0	0	0	0	0	0.99689	0	0	0.99689	0	0	0.617842	0	0	0	0	0
GCGCAACAGCCACTAT-1_1	5	0	0	0	0	0	0	0	0	0	0	0	0	0	1.48985	0	0	1.48985	0	0	0	0	0
GCGCAACGTCTAGCCG-1_1	9	0	0	0	0	1.17276	0	2.29491	0	0	0	0.749267	0	0	0	0	0	0	0	0	0	0	0
GCGCAACTCCAAGCCG-1_1	8	0.802414	0	0	0	0	0	0	0	0	0	1.77896	0	0	0.802414	0	0	0	0	0	0	0	0
GCGCCAAAGGCGATAC-1_1	8	1.32517	0	0	0	0	0	0	0	0	0	0	0	0	0	0	0	0	0.867691	0	0	0	0
GCGCCAATCCACGCAG-1_1	3	0	0	1.15392	0	0	0	0	0	0	0	0	0	0	1.15392	2.27031	1.67545	0	0	1.15392	0	0	1.15392
GCGGGTTTCGAATGCT-1_1	7	0.86426	0	1.87072	0	0.86426	0	1.32082	0	0	0	0	0	0	0	0	0	0	0	0	0	0	0
GCTCCTATCAACGCTA-1_1	9	0	0	0	0	1.0539	0	0	0	0	0	0	0	0	0	0	0	0	0	0	0	0	0
GCTCTGTAGAGTTGGC-1_1	2	0	0	0	0	0	0	0	0	0	0	0	0	0.834036	0.834036	0	0	0	0	0	0	0	0
GCTCTGTAGGGATGGG-1_1	3	0	0	0	0	0	0	0	0	0.61623	0	0	0	0	0.994683	2.33904	1.81019	1.48336	0.61623	0	0	0.61623	2.25333
GCTCTGTGTCGACTAT-1_1	2	1.52094	0	1.85078	0	2.60401	0	0	0	0	0	0	1.02542	0	2.46212	0	0	0	0	0	0	0	0
GCTGCAGGTACAGTGG-1_1	2	2.38303	0	0	0	0	0	0	0	0	0	1.2411	0	0	0	1.2411	0	1.2411	0	0	0	0	0
GCTGCAGGTTAAAGTG-1_1	3	0	0	1.25401	0	0	0	0	0	0	0	0	0	0	0.811904	1.79322	2.14161	0.811904	0.811904	1.25401	0	0	0
GCTGGGTAGGCAAAGA-1_1	8	0	0	0	0	0	2.18838	0.841624	0	0	0	0	0	0	0	0	0	0	0	0.841624	0	0	0
GCTGGGTTCAGTCAGT-1_1	2	0	0	0.736671	0	0	0	0	0.736671	0	0	1.67819	1.15623	0	1.67819	0	0	0	0	0	0	0	0
GCTTCCAAGTCATGCT-1_1	2	0	0	0	0	0	0	1.19261	1.19261	0	0	1.72122	1.19261	0	0	0	0	0	0	0	0	0	0
GCTTCCAGTGTTGAGG-1_1	5	0	0	0	0	0	0	0	0	0	0	0	0	0	0	0	0	0	0	0	0	0	0
GCTTCCATCAACGGGA-1_1	2	0	0	0	0	0	0	0	0	0	0	0	0	0	0	2.46408	1.52262	1.52262	0	0	0	0	2.73026
GCTTGAAAGAGAACAG-1_1	7	0	1.48799	2.06132	0	0	0	2.42343	0	0	0	0	0	0	1.48799	0	0	0	0	0	0	0	0
GCTTGAACATCCGCGA-1_1	3	0	0	0	0	0	1.11847	2.22361	1.11847	0	0	1.11847	0	0	1.11847	1.11847	1.11847	1.97136	0	1.11847	1.11847	1.11847	1.97136
GCTTGAAGTACGAAAT-1_1	8	0	0	0	0	0	0	0	0	0	0	0.862516	0	0	0.862516	0	0	0	0	0	0	0	0
GCTTGAATCGTATCAG-1_1	7	0	0	0	0	0	0	0	0	0	0	0	0	0	0	0	0	0	0	0	0	0	0
GGAAAGCAGACTTGAA-1_1	2	0	0	0	0	1.21282	0	0	0	0	0	0	2.09049	0	2.09049	0	0	1.21282	0	0	0	0	0
GGAAAGCCATCTATGG-1_1	9	0	0	0.918697	0	2.30619	0	0	0	0	0	0.918697	0	0	0.918697	0	0	0	0	0	0	0	0
GGACAAGCACAGCCCA-1_1	5	0	0	0	0	0	3.0558	1.75127	2.09714	1.51983	1.93908	0	0	0	0	0	0	0	0	0	0	0	0
GGACATTTCTTAGAGC-1_1	3	0	0	0	0	0	2.74412	0.526446	0.526446	0	0	0.526446	0.526446	0	1.49616	2.07053	0.526446	2.30336	0	0.526446	0	0	2.23161
GGACGTCCAAGTAATG-1_1	2	0	1.36885	0	0	0	0	0	0	0	0	0.902361	0	0	1.6857	0	0	0	0	0	0	0	0
GGACGTCCAGGTGGAT-1_1	5	0	0	2.0324	0	0	1.24908	1.91742	2.65779	0	0.603797	0	0.603797	0	0.603797	0	0	0	0	0	0	0	0
GGACGTCCATAACCTG-1_1	3	0	0	0	0	0	0	0.741529	0	0	0	1.45802	0.741529	1.16261	0.741529	2.38805	1.87114	2.72712	0	0.741529	0	0.741529	1.68576
GGATGTTGTGTGTGCC-1_1	2	0	0	0	0	0	0	0	1.29034	0	0	0	0.840274	0	1.29034	0	0	0	0	0.840274	0	0	0
GGATTACAGGTGATAT-1_1	3	0	0	1.92176	0.773154	1.50403	0	0	0	0	0	0	0	0	0	1.73455	1.73455	1.50403	1.20393	1.92176	0.773154	0.773154	0
GGATTACCAGTGACAG-1_1	2	0	0.972469	0	0	0	0	0	0	0	0	0	0	0.972469	2.02523	0	0	0.972469	0	0	0	0	0
GGATTACCATGGTCAT-1_1	9	0	0	0	0	1.82554	0.713554	0	0	0	0	0	0	0	0	0	0	0	0	0	0	0	0
GGCGTGTCAAGCCGTC-1_1	7	0.631051	0	1.50814	0.631051	0.631051	0	0	0.631051	0	0	1.29164	0.631051	1.68601	1.01493	0	0	0	0	0	0	0	0.631051
GGCGTGTGTCATGCCG-1_1	7	0	0.887639	0.887639	0.887639	0	0	0	0.887639	0	0	0	0	0	0.887639	0	0	0	0	0	0	0	0
GGCTCGAGTATAGTAG-1_1	9	0	0	0.687889	0	1.0916	0	0	0	0	0	0.687889	0.687889	0	1.0916	0	0.687889	0	0	0	0	0	0
GGCTGGTAGAAGAAGC-1_1	8	1.44035	0	0	0	0	0	0	0	0	0	0.590861	0.590861	0	0.959766	0	0	0	0	0	0	0	0
GGCTGGTAGACTGTAA-1_1	3	0.464945	0	0	0.78109	0	0	0	0	0	0	0	0	0	0	1.37615	1.93431	1.84488	1.84488	1.51547	1.51547	1.02093	2.64065
GGCTGGTGTCTGCCAG-1_1	3	0	0	0.837365	0	0	0	0	0	0	0	0	0	0	0	0	0.837365	1.28662	1.28662	0	0	0.837365	1.28662
GGCTGGTGTTGATTGC-1_1	3	2.47425	0	1.78208	0	0	0	0	0	0	0	0	0	0	0	2.18689	2.38733	2.55422	1.37758	2.38733	1.93595	1.78208	2.47425
GGGACCTCAAGGGTCA-1_1	5	0	0	0	0	0	0	0	0	0	0	0	0	0	0	0	0	0	0	0	0	0	0
GGGTTGCCAAACTGCT-1_1	2	0	0	1.08728	0	0	0	0	0	0	0	0	0	1.59582	2.3824	0	0	1.08728	0	0	0	0	0
GGTATTGGTACCTACA-1_1	7	0	0	1.72728	1.72728	0	0	0	0	0	0	0	0	0	0	0	0	0	0	0	0	0	0
GGTGCGTGTTGGTAAA-1_1	7	0	0	2.24069	0	0	0	0	0	0	0	0	0	0	0	0	0	0	0	0	0	0	0
GTAACTGCATCACGAT-1_1	9	0	0	1.60529	0	0	0	0	0	0	0	0	0	0	0	0	0	0	0	0	0	0	0
GTACGTATCACGAAGG-1_1	3	0	0	0	0	0	2.16667	0.934458	0	0	0	0	0.934458	0	0.934458	1.40895	0.934458	0.934458	0	0	0	0	1.72944
GTACGTATCGATGAGG-1_1	3	0	0	0	0	0	0.638425	0	0	0	0	1.85018	0	0.638425	0.638425	1.30304	1.52038	2.60335	0.638425	0	0	0	1.85018
GTACTTTAGTAACCCT-1_1	9	0	0	1.00041	0	2.06402	0	0	0	0	0	0	0	0	0	0	0	0	0	0	0	0	0
GTAGGCCCATGATCCA-1_1	5	0	0	1.16984	0	0	2.17193	0.747039	1.88003	0.747039	0	0	0	0	0	0	0	0	0	0	0	0	0
GTAGGCCGTCACCCAG-1_1	9	0	0	0	0	0	0	0	0.7339	0	0	0	0.7339	1.15259	0	0	0	0	0	0	0	0	0
GTAGTCAGTCATTAGC-1_1	5	0	0	0	0	0	0	0	0	0	0	0	0	0	0	0	0	0	0	0	0	0	0
GTATCTTAGATGTGTA-1_1	7	0.734576	0	0	0	0	0.734576	0	0	0	0	1.44781	0	0	1.67493	0	0	0.734576	0	0	0	0	0
GTATCTTGTCAGAAGC-1_1	2	0	0	0	0	0	0	0	0	0	0	0	0	0.966072	0	0	0	0	0	0	0	0	0
GTATTCTAGAAGGCCT-1_1	2	0	0.90123	0	0	0	0	0	0	0	0	0	0.90123	0	0	0	0	0	0	0	0	0	0
GTATTCTAGTTGTCGT-1_1	5	3.38612	0	0	0	0	0	0	0	0	0	0	2.09651	0	0	0	0	0	0	0	0	0	0
GTATTCTGTCGCGGTT-1_1	3	0	0	1.65959	1.14057	0	0	0	0	0	0	0	0	0	0	2.89196	1.99955	3.00356	1.99955	1.99955	1.99955	1.65959	3.10394
GTATTCTTCTTCGAGA-1_1	8	3.77398	0	0	0	0	0	0	0	0	0	0	0	0	0	0	0	0	0	0	0	0	0
GTCAAGTCAAGTACCT-1_1	3	0	0	0	0	0	0	0	0	0	0	0	0	0	1.40233	1.96422	0	1.96422	0	1.40233	0	0	1.40233
GTCATTTAGAACAACT-1_1	5	0.620971	1.00117	0	0	0	0.620971	2.16867	0.620971	0.620971	1.27598	0	0	0.620971	0	0	0	0	0	0.620971	0	0	0
GTCCTCAGTAAGCACG-1_1	8	1.1515	0	0	0	0	0.542894	0	0.542894	0	0	0.542894	0.892801	0.542894	1.79954	0	0	0.542894	0	0	0	0	0
GTCGTAACAACGCACC-1_1	7	0	1.42079	0	0.716273	0	0.716273	1.12933	0	0	0	0	0	0	0	0	0	0	0	0	0	0	0
GTCTTCGGTAGCAAAT-1_1	8	1.98668	0	0	0	0	0	0.945003	0	0	0	0	0	0	0	0	0	0	0	0	0	0	0
GTGCAGCAGTAGATGT-1_1	3	0	0	1.43247	0	0	0.9534	0.586262	0.586262	0	0	0	0	0	1.60669	2.19417	1.22135	2.19417	1.22135	1.22135	0.9534	1.22135	2.56178
GTGCAGCGTTGTGGCC-1_1	9	0	0	0	0	0	0	0	0.850434	0	0	0	0	0	0	0	0	0.850434	0	0	0	0	0
GTGCATAGTTCCGGCA-1_1	2	0	0	0	0	0	0	0	0	0	0	0	0	0	0.997105	0	0	0	0	0	0	0	0
GTGCGGTCAGACGCTC-1_1	2	0	0	0	0	0	0	0	0	0	0	1.77203	0	0	0	0	0	0	0	0	0	0	0
GTGCGGTCATCACGTA-1_1	2	0	0	0	0	0	0	0	0	0	0	0	1.1846	1.48253	1.89814	0	0	0.75832	0	0	0	0	0
GTGCTTCAGTCACGCC-1_1	5	0.734633	0	2.01601	0	1.15355	0	0	1.15355	0	0	0	0	0	0	0	0	0	0	0	0	0	0
GTGCTTCCAGACGCTC-1_1	3	1.41153	0	0	0	0	0	0.936528	0	0.936528	0	0	0	0	0	2.89382	0.936528	2.47298	0.936528	2.33279	0	1.41153	2.80403
GTGTGCGAGGGTTCCC-1_1	2	0	0	0	0	0	0	0	0	0	0	0	1.86386	0	2.31065	0	0	1.53308	0	0	0	0	0
GTGTGCGCAGTCGATT-1_1	9	0	0	0.932305	0	0	0	1.40627	0	0	0.932305	0	0	0	0.932305	0	0	0	0	0	0	0	0
GTGTTAGAGTCGTACT-1_1	2	0.779234	0	0.779234	0	0	0	0	0	0	0	1.21182	0.779234	1.21182	1.93138	0	0	1.21182	0	0	0	0	0
GTGTTAGCAAGCCGCT-1_1	5	0	0	0	0	0	0	1.84824	0	0.848939	0	0	0.511975	0	0.511975	0	0	0	0	0	0	0	0
GTGTTAGTCAATAAGG-1_1	7	0	0	1.89457	0	1.61652	0	0.591725	1.23002	0	0	0.591725	0	0.591725	0.591725	0	0	0	0	0.96096	0	0	0
GTTACAGAGCTAGTTC-1_1	9	0	0	0.980621	0	0	0	0	0	0	0	0	0	0	1.25252	0	0	0	0	0	0	0	0
GTTCATTAGTTGAGTA-1_1	3	0	0	1.22657	0.674886	0	0	0.674886	0.674886	0	0	1.07419	0.393328	0	1.47553	1.76114	1.76114	1.35878	0.674886	0.674886	0.393328	0.894337	1.35878
GTTCGGGCAACACCCG-1_1	8	2.14538	0	0	0	0	0	0	0	0	0	0	1.25707	0	1.79678	0	0	0	0	0	0	0	0
GTTCGGGTCTGCTGCT-1_1	5	0	0	0	0	0	0	0	2.32097	0	0	1.40164	0	0	0	0	0	0	0	0	0	0	0
GTTCTCGTCATCGCTC-1_1	9	0	0	1.10155	0	0	0	0	0	0	0	0	0	0	0	0	0	0	0	0	0	0	0
GTTTCTAAGTGGTAAT-1_1	7	0	0	1.47798	1.26358	1.26358	0	0	0	0	0	0.990302	0.990302	0	0.613034	0	0	0	0	0	0	0	0
GTTTCTAAGTGTACCT-1_1	5	0	0	0.945196	0	0	2.60908	1.74396	3.06587	0.945196	2.48601	0	0	0	0	0	0	0	0	0.945196	0	0	0
GTTTCTACATGCCACG-1_1	8	0	0	0	0	0	0	0	0	0	0	0	0	0	1.2411	0	0	0	0	0	0	0	0
GTTTCTATCAAAGTAG-1_1	7	0.833741	0	1.282	0	0	0	0	0.833741	0	0	0	0	0	0	0	0	0	0	0	0	0	0
TAAACCGGTAGCTGCC-1_1	5	0	0	0	0	0	0	0	0	0	0	0	0	0	1.75561	0	0	0	0	0	0	0	0
TAAGAGAGTGCAGACA-1_1	2	0	0	1.76542	0	0	0	0.677427	0.677427	0	0	0	0	0	0	0	0	0	0	0	0	0	0
TAAGAGAGTGTGACGA-1_1	7	0	0	1.60912	0	0	0	0.692947	0	0	0	0	1.09835	0	0	0	0	0	0	0	0	0	0
TAAGAGATCTGTACGA-1_1	5	0	0	0	0	0	2.68852	1.86933	0.863308	2.36056	0	0	0	0	1.31961	0	0	0	0	0	0	0	0
TAAGTGCAGGTGATTA-1_1	2	0	0	0.781861	0	0	0	0	0	0	0	1.93553	1.51658	1.74783	1.74783	0	1.21523	1.74783	0	0	0	0	0
TACACGAAGCTGCCCA-1_1	5	0	0	2.07734	0	0	1.01008	1.01008	1.01008	1.01008	0	0	0	0	0	0	0	0	0	0	0	0	0
TACACGACACGGATAG-1_1	7	0	0	2.47897	2.47897	0	2.47897	0	0	0	0	0	0	0	0	0	0	0	0	0	0	0	0
TACAGTGTCCTTGACC-1_1	2	0	0	0.645374	0	0	1.31375	0	1.03439	0.645374	0	0.645374	0.645374	1.03439	1.31375	0	0	0	0	0	0	0	0
TACCTATAGTCGCCGT-1_1	2	0	0	0.766124	0	0	0	0	1.49385	0	0	0.766124	1.49385	0	1.49385	0	0	0	0	0	0	0	0
TACCTATCACCAGATT-1_1	9	0	0	0	0	0	0	0	0	0	0	0	0	1.00248	0.621928	0	0	0	0	0	0.621928	0	0
TACCTATGTTACGACT-1_1	9	0	0	0	0	0	1.03562	0	0	0	0	0	0	0	0	1.53336	2.11233	1.03562	0	0	0	0	0
TACCTTACAGTCGTGC-1_1	9	0	0	0	0	1.00511	0	0	0	0	0	0	0	0	0	0	0	0	0	0	0	0	0
TACGGATCAGGTGCCT-1_1	2	0	0	0	0	0	0	0.786325	0	0	0	0	1.523	0	1.94256	0	0	0.786325	0	0	0	0	0
TACGGGCAGCTCCCAG-1_1	7	0	0	1.98804	1.42325	1.98804	0	0.945966	0	0	0	0	0	0	1.42325	0	0	0	0	0	0	0	0
TACGGGCAGTGGCACA-1_1	7	0	0	2.2748	0	0	0	0	0	0	0	0	0	0	0	0	0	0	0	0	0	0	0
TACGGGCCAAGGCTCC-1_1	3	0	0	0	0	0	1.13281	1.65034	0	0	0	0	0	0	0	2.88116	1.13281	1.98967	0	1.13281	0	1.98967	1.98967
TACTTACAGGCACATG-1_1	5	2.44945	0	0	0	0	0	0	0	0	0	0	0	0	0	0	0	0	0	0	0	0	0
TAGACCAGTCCGAATT-1_1	7	0	0	1.06923	1.57408	0	2.35761	0	0	0	0	1.06923	0	0	1.06923	0	0	0	0	0	0	0	0
TAGAGCTGTTTCCACC-1_1	8	0	0	0.918426	0	0	0	0	0	0	0	0	0	0	0	0	0	0	0	0	0	0	0
TAGTGGTCAACGATCT-1_1	9	0	0	0	0	0.99222	0	0	0	0	1.26577	0	0.614433	0	0	0	0	0	0	0	0	0	0
TAGTGGTGTAGAAGGA-1_1	2	0	0	0	0	0	0	0	0	0	0	1.62008	1.62008	0	2.20904	0	1.62008	0	0	0	0	0	0
TATCTCAGTAGCTAAA-1_1	2	0	0	0	0	0	0	0	0	0	0	1.52206	2.46343	2.09965	0	0	0	0	0	0	0	0	0
TATGCCCCATCAGTCA-1_1	7	0	0	0	0	0	0	0	0	0	0	0	0	0	0	0	0	0	0	0	0	0	0
TATTACCCACTACAGT-1_1	8	2.20535	0	0	0	0	0	0	0.697728	0	0	0	0	0.697728	0.697728	0	0	0	0	0	0	0	0
TATTACCCATATACGC-1_1	5	0	0	1.95297	0	0.697273	0	2.31	1.10411	1.10411	0	0	0	0	0	0	0	0	0	0	0	0	0
TCACAAGCACGGTAGA-1_1	5	0	0	0	0	0	0	1.55716	0	0	0	0	0	0	0	0	0	0	0	0	0	0	0
TCACAAGGTAATAGCA-1_1	3	0	1.34155	1.24468	0	0	0.880655	1.34155	0.302413	0.302413	0	0.302413	0	0	0.302413	1.34155	1.42985	1.42985	0.722395	0.880655	0	0.722395	2.21066
TCACAAGTCCTTTCGG-1_1	7	0	0	1.09476	1.60481	0	0	0	0	0	0	0	0	0	0	0	0	0	0	0	0	0	0
TCAGATGAGTGTGGCA-1_1	9	0	0	0	0	0	0	1.00698	0	0	0	1.00698	0	0	0	0	0	0	0	0	0	0	0
TCAGATGGTCGTGGCT-1_1	8	0	0	0	0	0	0.8399	0	0	0	0	0.8399	0	0	0	0	0	0	0	0	0	0	0
TCAGCAATCAGGCCCA-1_1	2	1.56924	0	1.06523	0	0	0	0	0	0	0	0	1.06523	0	1.90278	0	0	0	0	0	0	0	0
TCAGGATAGTGATCGG-1_1	2	0	0	1.14985	0	0	0	0.731822	0.731822	0	0	0.731822	0	0.731822	1.85541	0	0	0	0	0	0	0	0
TCAGGATGTCAATACC-1_1	7	0	0	0	0	0	0	0	0	0	0	0	0	0	0	0	0	0	0	0	0	0	0
TCAGGATTCAGTTCGA-1_1	3	0	0	0	0	0	2.13129	0	0	0	0	0	0	0	0	1.78347	1.78347	1.78347	0	0	1.24567	1.24567	0
TCAGGATTCGAGAACG-1_1	5	0	0	1.57941	0	0	0	1.57941	0	0	0	0	0	0	1.07365	0	0	0	0	0	0	0	0
TCAGGTAAGCTGAACG-1_1	2	0	0	0	0	0	0	0	1.58973	1.08222	0	1.08222	0	0	2.17531	0	0	0	0	0	0	0	0
TCATTACTCTCTGTCG-1_1	2	1.47746	0	0	0	0	0	0	0	0	0	0	0	0	1.47746	0	0	0	0	0	0	0	0
TCATTTGGTCCGAATT-1_1	5	0	0	0.935869	0	0	0.935869	1.73135	0	0.935869	0	0.935869	0	0	0	0	0	0	0	0	0	0	0
TCATTTGGTCTAGCGC-1_1	3	0	0	0.946496	0	0	0	0.581284	0.581284	0	0	1.21343	0	0	0.581284	1.98879	0.581284	2.09125	0	0	0	0.581284	1.74571
TCATTTGTCGTTACAG-1_1	2	0	0	0	0	0	0	0	0	0	0	1.05487	1.05487	0	1.88931	0	0	0.660523	0	0.660523	0	0	0
TCCACACGTCCGAAGA-1_1	9	0	0	0.605153	0	2.23166	0.605153	0.605153	0	0	1.25122	0	0	0	0	0	0	0	0	0	0	0	0
TCGAGGCAGTCATCCA-1_1	5	0	0	2.00079	0	0	0	1.7572	0	0	0.955019	0	0	0.955019	0.955019	0	0	0	0	0	0	0	0
TCGAGGCCATTGAGCT-1_1	5	0	0	0	0	0	0.601961	0.601961	1.45926	0.975085	1.45926	0	0	0	0	0	0	0	0	0	0	0	0
TCGAGGCGTGGTTTCA-1_1	7	1.69641	0	0	0	0	0	1.69641	0	0	0	0	0	0	0	0	0	0	0	0	0	0	0
TCGCGTTGTTCACGGC-1_1	8	0	0	0	0	0	2.76381	0	0	0	0	1.04996	0.656879	1.04996	0.656879	0	0	0	0	0	0	0	0
TCGTACCTCGTATCAG-1_1	2	0	0	0	0	0	0	0	0.633116	0.633116	0	0	0.633116	0.633116	1.51158	0	0	0	0	0	0	0	0
TCGTAGAAGAATAGGG-1_1	2	0	0	1.82582	0	0	1.00648	0	0	0.624858	0	1.28203	1.00648	1.28203	1.28203	0	0	0	0	1.00648	0	0	0
TCGTAGAGTCTACCTC-1_1	2	0	0	1.04215	0	0	0	0	0.477333	0	0	0.477333	1.04215	0	1.54129	1.4009	0	1.04215	0	0	0	0.477333	1.4009
TCTATTGTCTGCGGCA-1_1	3	0	0	0	0	0	0	0	0.702579	0	0	0.702579	0	0	0.702579	2.41498	2.09589	2.85089	2.3195	2.21393	1.11117	1.11117	2.58229
TCTCATAGTTCAACCA-1_1	3	0	1.0505	0	0	0	0	0	0	0	0	0.482237	0	0.482237	0.482237	1.88362	1.55142	2.6833	0.482237	1.88362	1.24668	0.806202	2.4977
TCTCTAACATATGGTC-1_1	5	0	0	0	0	0	0	0	2.03572	0	0	0	0	0	0	0	0	0	0	0	0	0	0
TCTCTAAGTCATGCCG-1_1	2	0	0	0	0	0	1.19293	0.764709	0.764709	0	0	0.764709	1.7216	0.764709	2.42792	0	0.764709	1.4918	0	0	0	0	1.19293
TCTGAGACACAGGTTT-1_1	3	0	0	0	0	0.888439	1.35136	0	0.539801	0	0	0.539801	1.14645	0	1.52133	2.3325	2.26051	1.66657	0.888439	0.539801	0.888439	1.35136	2.3325
TCTTCGGAGATGGCGT-1_1	3	0	0	0	0	0	0	0	0	0	0	0	0	0	1.50221	1.2023	2.44016	2.70581	0.7719	0.7719	0.7719	1.91977	2.44016
TCTTCGGCAGGTCGTC-1_1	7	1.57941	0	0	0	0	0	2.1638	0	0	0	0	0	0	0	0	0	0	0	0	0	0	0
TCTTCGGTCAACCAAC-1_1	5	0	0	0	1.15773	0	0.737808	1.86512	0	0.737808	0	0	0	0	1.15773	0	0	0	0	0	0	0	0
TGAAAGAAGGAGCGTT-1_1	5	0	0	0	0	0	0	0	0	0	0	0	0	0	0	0	0	0	0	0	0	0	0
TGACAACAGTGTTTGC-1_1	5	0	0	1.60288	0	0.584148	2.27502	0.584148	3.17849	0	0	0	0	0	0	0	0	0	0	0	0	0	0
TGACGGCTCAATAAGG-1_1	2	0	0	0	0	0	0	0	0	0	0	0	1.12236	0	0	0	0	1.63787	0	0	0	0	0
TGACTAGAGTACTTGC-1_1	5	0	0	0	0	0	0	0	0	0	2.74207	0	0	0	0	0	0	0	0	0	0	0	0
TGACTAGCACAGACAG-1_1	9	0	0	0	0	2.59721	0	2.80534	0	0	0	0	0	0	0	1.41258	0	0	0	0	0	0	0
TGACTAGGTTTAGGAA-1_1	2	0.587609	0	0	0	0	0	0.587609	0	0	0	0.955265	0.955265	0.587609	0.587609	0	0	0	0	0	0	0	0
TGACTTTAGGTGTGGT-1_1	5	0	0	0.729924	0.729924	0	0	1.66765	0	0	0	0	0	0	0.729924	0	0	0	0	0	0	0	0
TGACTTTTCAGCCTAA-1_1	3	0	0	1.59384	0	0	0	0	0	0	0	0	0.836178	0	0.836178	1.28511	0.836178	1.8294	0	0	0	0	1.59384
TGACTTTTCTGTTTGT-1_1	3	0	0	0	0.59223	0	0	0	0	0	0	0.961658	0.59223	0	1.61742	2.11289	1.23082	2.51059	0	0	0	0.961658	1.61742
TGAGAGGCATACTACG-1_1	3	0	0	0	0	0	0	0	0	0	0	0.921148	0	0	0	2.78017	1.71137	3.09876	0	0	0	1.39236	2.44973
TGAGCATTCCAGATCA-1_1	2	0.670027	0	0	0	0	0.670027	0	0.670027	0.670027	0	1.57218	1.57218	1.35141	2.52184	0	0	2.26058	0	0	0	0	0
TGAGCCGTCCAGATCA-1_1	5	0	0	0	0	0	0	0	1.2789	0	0	0	0	0	0	0	0	0	0	1.2789	0	0	0
TGAGCCGTCTGTCCGT-1_1	5	1.38233	1.38233	0	0	0	0	0	0	1.38233	0	0	0	0	0	0	0	0	0	0	0	0	0
TGATTTCAGTCGAGTG-1_1	2	1.39157	0	0	0	0	0	0	0	0	0	0.920511	0	1.39157	1.39157	0	0	0	0	0	0	0	0
TGCACCTCAACAACCT-1_1	2	0	0	0	0	0	0	1.16277	0	0	0	1.16277	0.741644	0	0.741644	0	0	0	0	0	0	0	0
TGCCAAACAGTCTTCC-1_1	7	0	0	1.55223	0	1.88448	0	0.657775	0	0	0	0	0	0	0	0	0	0	0	0	0	0	0
TGCCAAATCGGCATCG-1_1	3	0	0	1.02325	1.51829	0	0	0	0	0	0	0	0	0	0	2.60087	2.29365	2.60087	2.83556	3.0255	1.02325	1.02325	3.0255
TGCCCATGTGCAGTAG-1_1	7	0	1.99058	1.65119	0	0	0	0	0	0	0	0	0	0	0	0	0	0	0	0	0	0	0
TGCCCATTCCTAGAAC-1_1	5	0	0	0	0	0	0	0	1.2261	0	0	0	0	0	0	0	0	0	0	0	0	0	0
TGCGGGTTCATTGCGA-1_1	7	0	0	0	0	0	2.1905	0	0	0	0	0	0	0	0	0	0	0	0	0	0	0	0
TGCGGGTTCTGGTGTA-1_1	5	2.24886	0.991544	0	0	0	2.18738	2.75324	1.18189	2.9188	4.00163	0	0	0	0	0	0	0	0	0	0	0	0
TGCGTGGGTATGAATG-1_1	5	0	0	0	0	0	3.41697	0	0	0	0	0	0	0	1.54428	0	0	0	0	0	0	0	0
TGCTACCCAGGTGCCT-1_1	9	0	0	0	0	0	0.895621	0	1.36039	0.895621	0	0	0	0	0	0	0	0	0	0	0	0	0
TGCTACCGTATATCCG-1_1	2	0	0	1.30966	0	0	0	0	0	0	0	1.52747	0	0	1.30966	0	0	0	0	0	0	0	0
TGCTGCTCATGCCCGA-1_1	2	0.4987	0	0.82993	0	0	0	0	0.4987	0	0	0.82993	1.07832	0	0	0	0	0	0	0	0	0	0
TGGACGCAGATGTTAG-1_1	2	0	0	1.58309	0	0	0	1.0767	0	0	0	0	1.0767	0	1.58309	0	0	0	0	0	0	0	0
TGGCCAGAGTGGACGT-1_1	5	1.04087	0	0	0	0	2.40462	2.80755	3.00729	2.55768	2.40462	1.04087	0	0.650153	0.650153	0	0	1.04087	0	0.650153	0	0	0
TGGCCAGCACGAAAGC-1_1	8	0	0	0	0	0	0	0	0	0	0	0	0	0	0	0	0	0	0	0	0	0	0
TGGCGCAGTTATTCTC-1_1	2	0	0.677427	1.58416	0	0	0	0	0	0	0	0	0	0.677427	1.36262	0	0	0	0	0	0	0	0
TGGCGCATCAAGAAGT-1_1	5	0	0.911517	0	0	0	0.911517	1.69823	1.38032	0	0	0	0	0	0	0	0	0	0	0	0	0	0
TGGCTGGCACCTATCC-1_1	2	0	0	0	0	0	0	0.745523	0.745523	0	0	0.745523	0.745523	0	1.46386	0	0	0	0	0	0	0	0
TGGGAAGAGTTGCAGG-1_1	2	0	0	1.46659	1.79204	0	0	0	0	0	0	0	0	0	0.981038	0	0	1.46659	0	0	0	0	0.981038
TGGGCGTAGTGGTAAT-1_1	9	0	1.84001	0	0	0	0	1.29426	0	0	0	0	0	0	1.29426	0	0	1.29426	0	0	0	0	0
TGGTTCCAGAACTGTA-1_1	7	0	0	0.711014	0	0	0.711014	0	0	0.711014	0	0	0.711014	0.711014	0	0	0	0	0	0	0	0	0
TGTATTCGTGTAACGG-1_1	3	0.961425	0	0.961425	0	0	0.430791	0.430791	0	0	0	0.430791	0	0.430791	0.961425	1.93488	2.07946	2.74334	1.5622	2.1446	0.730899	1.66918	2.63357
TGTGGTAAGGTGCACA-1_1	5	0	0	0	0	0	0	0	0	0	0	0	0	0	0	0	0	0	0	0	0	0	0
TGTGGTAGTGGCGAAT-1_1	7	0	0	0	0	0	1.42349	0.946159	0	0	0	0	0	0	0	0	0	0	0	0	0	0	0
TGTGGTATCTAACTCT-1_1	2	0	0	0	0	0	0	0	0	0	0	1.51538	1.51538	0	2.09214	0	0	0	0	0	0	0	0
TTAACTCAGAGTACAT-1_1	3	0.396345	0	0	0	0.899813	0	0	0	0.396345	0	1.08029	0.679435	0.679435	0.899813	1.48267	1.48267	1.58741	0.396345	0.679435	0	1.36565	1.48267
TTAGGACAGTGACTCT-1_1	8	0.884039	0	0	0	0	0	0	0	0.884039	0	0	0	0	0	0	0	0	0	0	0	0	0
TTAGGACTCAGTACGT-1_1	3	0	0	0	0	0	0	1.57484	0	0	0	0	0	0	1.06986	1.06986	2.1587	1.06986	1.57484	1.06986	0	0	1.57484
TTATGCTAGCCAGTTT-1_1	7	1.85018	0	2.09777	0	0	0	2.46146	1.02496	1.02496	0	0	0	0	1.02496	0	0	0	0	0	0	0	0
TTATGCTCAAGGTTTC-1_1	3	0	0	0.440113	0	0	0	0.74468	0.440113	0	0	0	0	0	0.440113	1.32559	0.977818	1.58313	0	0	0	0	1.46263
TTATGCTGTAAGTAGT-1_1	5	0	1.34284	1.06008	0	0	0.664391	1.34284	0	1.34284	0	0	0	0	0	0	0	0	0	0	0	0	0
TTCCCAGAGTAACCCT-1_1	5	0	0	0	0	0	0.914285	1.70201	1.38379	0	0	0	0	0	0	0	0	0	0	0	0	0	0
TTCGAAGCAGGTCTCG-1_1	7	2.64727	0	0.697576	0	0	0	0	0	0	0	1.39293	0	0	1.10451	0	0	0	0	0	0	0	0
TTCGAAGCATGAACCT-1_1	5	0	0	0	0	0	0	0	0	0	0	0	0	0	0	0	0	0	0	0	0	0	0
TTCGAAGGTCATCCCT-1_1	3	0.353936	0	2.37651	0	1.48099	0.353936	0.353936	0.353936	0	0	0	0	0	0	2.5565	1.99741	2.58891	1.99741	2.68029	1.26638	1.65759	2.84125
TTCTACATCCTTGCCA-1_1	5	0	0	1.74176	0	0	0	0.943563	0	0.943563	0.943563	0	0	0	0	0	0	0	0	0	0	0	0
TTCTTAGAGTGCAAGC-1_1	7	0.807887	0	0	0	0	0	0	0	0	0	0	0	0	0	0	0	0	0	0	0	0	0
TTCTTAGGTCGCCATG-1_1	9	0	0	0	0	0	0	0	0	0	0	0	0	0	0	0	0	0	0	0	0	0	0
TTCTTAGGTTTAGGAA-1_1	7	0	0.790382	1.52882	0	0	0	0	0	0	0	0	0	0	0	0	0	0	0	0	0	0	0
TTCTTAGTCGAGAACG-1_1	9	0	0	0	0	1.7221	0	0	0	0	0	0	0	0	0	0	0	0	0	0	0	0	0
TTGACTTCAAACTGTC-1_1	9	0	0	0	0	0	0.995758	0	0	0	0	0	0	0	0	0	0	0	0	0	0	0	0
TTGACTTCAGCGAACA-1_1	8	0	0	0	0	0	0	0	0	0	0	0	0	0	0	0	0	0	0	0	0	0	0
TTGACTTTCATAGCAC-1_1	2	0	0	0	0	0	0	0	0	0	0	1.26422	0.819852	0	1.26422	0	0	0	0	0	0	0	0
TTGACTTTCTGGCGTG-1_1	7	1.95531	2.87254	1.39453	0.922881	0	0	0	0	0.922881	0	0	0	0	0.922881	0	0	0	0	0	0	0	0
TTGCCGTCACTACAGT-1_1	5	0	0	0.622768	0	0	2.06846	0	0	0	0.622768	0	0	0	0.622768	0	0	0	0	0	0	0	0
TTGCCGTCAGATGAGC-1_1	5	0	0	0	0	0	2.86385	2.22619	0	0	2.22619	0	0	0	0	0	0	0	0	0	0	0	0
TTGCGTCAGGCGATAC-1_1	3	0.485628	2.55558	0.811104	0	0	0.485628	0	0	0.485628	0	0.485628	0	0	0	1.89112	1.55839	2.27755	1.25299	1.89112	1.05626	1.05626	2.14034
TTGGAACAGTGGACGT-1_1	2	0	0	0	0	0	0	0	0	0	0	0	1.19695	0	0	0	0	0	0	0	0	0	0
TTGGCAAAGTTGAGTA-1_1	3	0.996135	0	0	0	0.996135	0	0	0.996135	0.61729	0	0.996135	0.61729	0	0	1.94266	1.66193	2.25539	0.61729	0.61729	0.61729	0	1.48514
TTGTAGGAGGACGAAA-1_1	8	0	0	1.39672	0	0	0	0	0	0	0	0	0	0	0	0	0	0	0	0.47523	0	0	0
TTGTAGGCAGTCACTA-1_1	5	0	0	1.35311	0	0	0	1.35311	0	0	0	0	0	0	0	0	0	0	0	0	0	0	0
TTGTAGGTCGGCCGAT-1_1	5	1.09688	0	0	0	0	0	1.94368	0	0	0	0	0	0	0	0	0	1.09688	0	0	0	0	0
TTTACTGCATTGAGCT-1_1	5	0	0	0	0	0	0	0	0	0	1.58586	0	0	0	0	0	0	0	0	0	0	0	0
TTTCCTCAGATGTGTA-1_1	2	1.19197	0	0	0	0	0	0.567882	0	0	0	0.927845	1.40072	0.567882	2.06442	0	0	0.567882	0	0	0	0	0
TTTGCGCCAGTGGAGT-1_1	9	0	0	0.798899	0	0	0	0	0	0	0	0	0	0	0	0	0	0	0	0	0	0	0
TTTGCGCTCACTGGGC-1_1	3	0	0	0	0	0	0	1.13296	0	0	0	0	0	0	0	1.65051	2.24276	1.83451	1.13296	1.42485	0.719015	0.719015	0.719015
TTTGGTTAGAGGACGG-1_1	5	0.768287	0	1.19759	0	0	1.72709	1.49699	2.61862	1.72709	0	0.768287	0	0	0	0	0	0	0	0	0	0	0
TTTGGTTCAAGCCATT-1_1	7	0	0	1.35496	0	2.04278	0.672365	0	0.672365	0	0	0	0.672365	0	1.35496	0	0	0	0	0	0	0	0
TTTGGTTCATGTTCCC-1_1	3	0	0	2.03938	0	0	1.61174	0	0	0	0	0.511975	0	0	0.511975	2.83592	1.73697	2.61762	0.848939	1.30137	0.848939	0.848939	2.51494
TTTGGTTTCTGGCGTG-1_1	2	1.00941	0	1.00941	0	0	0	0	1.00941	0	0	1.82969	1.82969	0	2.70484	1.00941	1.5014	1.00941	0	0	0	0	1.5014
TTTGTCAGTAGCCTAT-1_1	9	0	0	1.51732	0	0	1.51732	0	0	0	0	0	0	0	0	0	0	0	0	0	0	0	0
AAAGATGGTTACGCGC-2_1	8	0	0	0	0	0	2.07962	0	0	0	0	0	0	0	0.693247	0	0	0	0	0	0	0	0
AAAGATGTCCACGTGG-2_1	3	0	0	0	0	0	2.56754	0.957238	0.957238	0	0	0.957238	0.589034	0.589034	1.22576	1.61168	0.589034	2.1066	0.589034	0.957238	0	0	2.43617
AAAGCAAAGACAGAGA-2_1	2	0	0	0	0	0	0	1.03375	0	1.03375	0	0	1.03375	0	2.74037	1.03375	0	1.03375	0	0	0	0	1.03375
AAAGCAAGTTGAACTC-2_1	3	0	0	0.493898	0	0	3.00374	0	0	0	0	0	1.07024	0	1.90928	1.26829	1.80985	1.80985	0	0	0.493898	1.26829	1.07024
AAAGCAATCACTTACT-2_1	3	0	0	0	0	0	0	0	0	0	0	1.28549	0	0	1.28549	0	0	1.28549	0	0	0	0	0
AAAGCAATCCAGGGCT-2_1	7	0	0	1.28672	2.31975	0	0	2.31975	0.83744	0.83744	0	0	0	0	0	0	0	0	0	0	0	0	0
AAAGTAGAGACCACGA-2_1	8	0.758984	0	1.48349	0	0	0.758984	0	0	0	0	0	0	0	0	0	0	0	0	0	0	0	0
AAAGTAGCATCACAAC-2_1	2	0	0	0	0	0	0	0	0.929141	0	0	1.72223	0.929141	1.40233	2.3218	0	0	0.929141	0	0	0	0	0
AACCATGCACTGCCAG-2_1	7	0	0	1.96723	0	0	0	0.802075	0	0	0	0.802075	0	0	0	0	0	0	0	0.802075	0	0	0
AACCGCGTCACAGGCC-2_1	7	0.775865	0	0.775865	0	0	0	0.775865	0	0	0	0	0	0	0	0	0	0	0	0	0	0	0
AACGTTGCAGGAATCG-2_1	3	0	0	1.32649	0	1.72508	0.653675	0	0	0	0	0	0	0	1.04563	1.72508	1.54551	1.72508	1.32649	1.54551	1.04563	1.32649	1.04563
AACGTTGCATAGACTC-2_1	2	0	0	1.20737	0	0	0	1.73859	0	0	0	0	0.775802	0	1.73859	0	0	0	0	0	0	0	0
AACTCAGTCAAGAAGT-2_1	7	0	0	0.554942	1.8234	0.909741	0	0.554942	0	0	0	0	0	0	0.554942	0	0	0	0	0	0	0	0
AACTCCCAGTTTAGGA-2_1	3	0	0	0	0	0	0	0	0	0	0	0	0	0	1.31005	2.21037	1.85828	2.21037	1.31005	0	0	0	0
AACTCCCTCCTCATTA-2_1	2	0	0	0	0	0	0	0	0	0	0	0	1.26724	0.822204	1.80862	0	0	0	0	0	0	0	0
AACTCTTAGAACAATC-2_1	9	0	1.09397	1.09397	0	0	0	0	0	0	0	0	0	0	0	0	0	0	0	0	0	0	0
AACTGGTTCTGCGACG-2_1	2	0	0	0.564655	0	0.564655	0	0	0.923338	0	0	0.564655	1.18678	0	1.95596	0	0	1.18678	0	0	0.564655	0	0.923338
AAGACCTCACATTCGA-2_1	2	0	0	0.568048	0	0	0	0	0	0	0	2.06475	1.57362	0.928076	2.32021	0	0	0.928076	0	0.568048	0	0	0
AAGACCTTCTGTCTAT-2_1	2	0	0	0	0	0	0	1.36114	0	0	0	1.36114	1.36114	0.896221	0	0	0	0	0	0	0	0	0
AAGCCGCTCATCACCC-2_1	3	0	0	0.532442	0	0	0	0	0	0	0.532442	0	0	0.532442	0	2.3165	1.99167	2.44636	1.33824	1.5075	0.878038	1.5075	2.38354
AAGGAGCCATACCATG-2_1	5	0	0	2.64905	0	0	0	0	0	0	0	0	0	0	0	0	0	0	0	0	0	0	0
AAGGCAGTCATGTAGC-2_1	5	0	0	0	0	0	0	0	0	0	0	0	0	0	0	0	0	0	0	0	0	0	0
AAGGCAGTCTTGACGA-2_1	3	0	0	1.47395	0.987017	0	1.8	0	1.47395	0	0	0	2.04548	0	0.987017	1.47395	0.987017	2.24242	0	0	0.987017	0	1.47395
AAGGTTCCACTCGACG-2_1	5	2.38028	0	0.597367	0	0	0	1.23895	0.597367	0	1.23895	0	0	0	0.597367	0	0	0	0	0	0	0	0
AAGGTTCGTTAAGATG-2_1	7	0	0	0	0	0	0	0	0	0	0	1.28077	0	0.832785	0	0	0	0	0	0.832785	0	0	0.832785
AAGGTTCTCCACGTTC-2_1	2	0	0	1.184	0	0	0	0	0	0	0	0.562925	1.56423	1.184	1.56423	0	0	0	0	0	0	0	0
AAGGTTCTCGCGTAGC-2_1	2	0	0	0	0	0	0	0	0	0	0	1.47877	0.755736	0	0.755736	0	0	0	0	0	0	0	0
AATCGGTAGAAACGAG-2_1	3	0	0	0	0	0	0	0	0	0	0	0.776752	0	0	0	1.92745	1.92745	1.74004	1.2086	2.08522	0.776752	1.2086	2.71422
AATCGGTGTCTAGTGT-2_1	2	0	0	0.953253	0	0	0	0	0	0	0	1.9983	1.43229	0	0.953253	0	0	0	0	0	0	0	0
AATCGGTTCGAACTGT-2_1	2	0	0	1.15705	0	0	0	0	0	0	0	1.45181	0	0	1.15705	0	0	0.737296	0	0	0	0	0
ACACCAACAGCTGTTA-2_1	7	0	0	1.89618	0	1.06015	0	0	0	0	0	0	1.06015	0	1.06015	0	0	0	0	0	0	0	0
ACACCCTAGACTGGGT-2_1	7	0	0.982917	0.982917	0	0	0	0.982917	0	0	0	0	0	0	0.982917	0	0	0	0	0	0	0	0
ACACCGGAGATGTTAG-2_1	5	0	0	0	0.737979	0	0	1.8654	0	1.68023	0	0	0	0	0	0	0	0	0	0	0	0	0
ACACCGGCAAGGCTCC-2_1	5	0	0	0	0	0	0	0	0	0	0	0	0	0	0	0	0	0	0	0	0	0	0
ACACTGATCGTATCAG-2_1	5	0	0	0	0	0	0	1.76907	0.96386	0.96386	0	0	0	0	0	0	0	0	0	0	0	0	0
ACAGCCGAGCGTGTCC-2_1	7	0	2.00731	2.00731	0	0	0	0	0	0	0	0	0	0	0	0	0	0	0	0	0	0	0
ACAGCCGGTGATAAGT-2_1	9	0	0	0	0	0	0	0	0	0	0	0	0	0	0	0	0	0	0	0	0	0	0
ACAGCTACAATGGTCT-2_1	3	0.718853	0	0	0	0	0	0	0	0	0	1.83424	0	0	1.98958	1.65026	1.98958	2.82026	0	0	0	1.65026	1.42461
ACAGCTATCTTGACGA-2_1	5	0	0	0	0	0	0.910984	1.6975	0.910984	1.6975	0	0	0	0	0	0	0	0	0	0	0	0	0
ACATACGCATAAAGGT-2_1	9	0	1.81162	1.81162	0	0	0	0	0	0	0	1.81162	0	0	0	0	0	0	0	1.81162	0	0	0
ACATCAGCAAGTAATG-2_1	9	0	0.526106	0	0	0.869056	0	0.526106	0.869056	0.526106	0	0.869056	1.12395	0.526106	1.49552	0	0	0	0	0	0	0	0
ACATCAGTCAGGCGAA-2_1	8	0.940571	0	1.2816	0	0	0.419027	0	0.419027	0	0	1.12555	1.2816	0.940571	1.12555	0	0	0	0	0.419027	0	0	0
ACCAGTATCCGTTGCT-2_1	7	0	0	1.25062	0	0	0	1.25062	0	0.809267	0	0	0	0	0	0	0	0	0	0	0	0	0
ACCTTTATCTGGCGTG-2_1	9	0	0	0	0	0	0	0	0	0	0	0	0	1.67141	0	0	0	0	0	0	0	0	0
ACGAGCCTCGCAGGCT-2_1	7	0	2.52298	2.0397	0	0	0	0	0	0	0	0.670633	0	0	0	0	0	0	0	0	0	0	0
ACGATGTCACATTTCT-2_1	3	0	0	0	0	0	0	0	0	0	0	0	0	0	0	1.71522	2.68605	3.16924	0	0	0	0	2.68605
ACGATGTTCGCAAGCC-2_1	3	0	0	1.24521	0	0	0	0.401946	0	0.687864	0	0.401946	0.687864	0.401946	1.09156	1.93684	2.00573	2.82325	0.909948	1.09156	0.687864	0.687864	2.90775
ACGCCAGAGTCTTGCA-2_1	7	0.698287	0	2.08842	0	1.61765	0	0.698287	0.698287	0	0	0	0.698287	0	0.698287	0	0	0	0	0	0	0	0
ACGCCAGGTGAGTATA-2_1	2	0	0	0	0	0	0	0	0.843733	0	0	0.843733	0.843733	0	0.843733	0	0	0	0	0	0	0	0
ACGCCGAAGACCCACC-2_1	7	0	0	1.79176	0	0	0	1.79176	0	0	0	0	0	0	0	0	0	0	0	0	0	0	0
ACGCCGAAGGGATCTG-2_1	7	0.839825	1.59896	1.8348	0	0	0	0	0	0	0	0	0	0	0.839825	0	0	0	0	0.839825	0	0	0
ACGCCGAGTGAAAGAG-2_1	2	0	0	1.66223	0	0	0	0	0	0	0	0.885291	0	1.34739	1.34739	0	0	0	0	0	0	0	0
ACGGAGAAGTTGAGTA-2_1	8	1.49475	0	0.76674	0	0	1.19558	0	0	0	0	0	0.76674	0	0.76674	0	0	0	0	0	0	0	0
ACGGCCATCAAACCAC-2_1	7	0	0	0.718368	0	0	0	0	0	0	0	0	0	0	0	0	0	0	0	0	0	0	0
ACGGCCATCAATCACG-2_1	2	0	0	0	0	0	0	0	0.685486	0	0	1.08838	0.685486	0	1.93274	1.08838	0	0.685486	0	0	0	0	0.685486
ACGGCCATCTCGAGTA-2_1	7	0	0	2.29181	0	1.46668	0	0	0	0	0	0	0	0.747448	0.747448	0	0	0	0	0	0	0	0
ACGGGTCTCACGCATA-2_1	3	0	0	1.30196	0	0	0.512297	0	0	0.512297	0	0.849399	0	0	1.30196	1.10106	1.73763	2.66601	0	0	0	0.512297	2.61836
ACTATCTAGAAGAAGC-2_1	3	0	0	0	0	0	0	0	0	0	0	0	0	0	2.18173	2.8168	0	2.64637	1.28662	1.28662	0	1.28662	2.18173
ACTGATGAGTGTGGCA-2_1	2	0	0	1.15855	0	0	0	0	0.738435	0	0	0.738435	1.86614	1.45348	2.64702	0.738435	0	0.738435	0	0	0	0	0.738435
ACTGCTCCAGGTCGTC-2_1	8	0.774539	0	1.50602	0	0	0	0	0	0	0	0	0	0	0	0	0	0	0	0	0	0	0
ACTGCTCCATATGGTC-2_1	5	0	0	1.22068	0	0	0	0.786065	3.00151	1.22068	1.94215	0	0	0	0	0	0	0	0	0	0	0	0
ACTGTCCAGAATAGGG-2_1	8	1.01353	0	0	0	0	1.83513	0	0	0	0	1.01353	0	0	1.01353	0	0	0	0	0	0	0	0
ACTTACTCACATGGGA-2_1	2	0	0	0	0	0	0	0	0	0	0	1.2492	0	1.2492	0	0	0	0	0	0	0	0	0
ACTTGTTTCCTTTCGG-2_1	9	0	0	0	0	1.65546	0	0	0	0	0	0	0	0	0	0	0	0	0	0	0	0	0
ACTTGTTTCGTATCAG-2_1	8	0	0	0.526474	0	0	1.49622	1.32756	0	0	0.869579	0.526474	0.869579	0.526474	0.526474	0	0	0	0	0	0	0	0
AGAATAGAGACTGTAA-2_1	5	0	0	0	0	0	0.834404	2.54404	2.01719	2.1771	0	0	0	0	0.834404	0	0	0	0	0	0	0	0
AGAATAGGTCGAACAG-2_1	2	0	0	0	0	0	0	0	0	0	0	2.303	0	0	1.52642	0	2.10454	2.303	0	0	0	0	1.52642
AGAATAGTCCACGTTC-2_1	3	0	0	1.05683	0	0	0	0	0	0	0	0	0	0	0	2.14111	2.64905	3.15814	1.05683	1.89186	1.89186	1.05683	2.88452
AGACGTTTCACCCGAG-2_1	9	0	0	2.03688	0	0	0	0	0	0	0	0	0	0	0	0	0	0	0	0	0	0	0
AGAGCGAAGTAAGTAC-2_1	2	0	0	0	0	0	0	0	0	0	0	0	1.26158	0	1.56789	0	0	0	0	0	0	0	0
AGAGCGACATTCGACA-2_1	9	0	1.28738	0	0	1.28738	0	0	0	0	0	0	1.28738	0	0	0	0	0	0	0	0	0	0
AGAGCGATCTCTTATG-2_1	5	0	0	1.2105	1.01754	0	1.51133	1.2105	0.462972	0	0	0	0	0	0.778214	0	0	0	0	0	0	0	0
AGCAGCCCAGTGGAGT-2_1	5	1.35268	0	1.90741	0	0	0	1.35268	1.90741	1.35268	0	0	0	0	0	0	0	0	0	0	0	0	0
AGCAGCCTCCCTCAGT-2_1	5	0	0	2.70321	2.70321	0	0	0	0	0	0	0	0	0	0	0	0	0	0	0	0	0	0
AGCCTAAAGATGCGAC-2_1	7	1.36298	0	2.9149	0	0	0	0	0	0	0	0	0	0	1.36298	0	0	0	0	0	0	0	0
AGCCTAACAAGTCTAC-2_1	2	0	0	1.15072	0	0	1.27887	0	1.67165	0	0	1.00371	0.359139	0.622828	1.88968	0.359139	0	0.359139	0	0	0	0	0
AGCCTAAGTGGTACAG-2_1	7	0	0.862674	1.6309	0	0	0	2.06019	0	0	0	0	0	0	0	0	0	0	0	0	0	0	0
AGCGGTCGTAGTAGTA-2_1	3	0	0	0.639819	0	0	0	0	0	0	0	1.02686	0	0	1.85267	1.02686	1.70123	2.46416	0.639819	0.639819	0	0	2.38486
AGCGTATTCAACGCTA-2_1	2	0	0	2.77282	0	0	0	0	0	0	0	0	0	0	3.15724	0	0	0	0	0	0	0	0
AGCTCTCAGTAGTGCG-2_1	8	0	0	0	0	0	0	0	0.838035	0	0	0	1.28748	0.838035	0	0	0	0	0	0.838035	0	0	0
AGGCCACCAATCCGAT-2_1	5	0	0	0	0	0	2.1604	0	0	0	0	0	0	0	0	0	0	0	0	0	0	0	0
AGGCCGTTCCTTTCGG-2_1	2	0.74962	0	1.08294	0.443466	0	0.74962	0	0.246117	0.246117	0	0.608214	0.443466	0.443466	1.3325	0.608214	0.74962	1.40353	0	0	0	0	1.17322
AGGGAGTAGATGGGTC-2_1	2	0	0	0	0	0	0	0	0	0	0	1.66547	0	0	1.66547	0	0	0	0	0	0	0	0
AGGGAGTAGTGATCGG-2_1	5	0	0	0	0	0	0	2.37348	0	1.76941	2.11638	0	0	0	0	0	0	0	0	0	0	0	0
AGGGATGAGGCATTGG-2_1	3	0	0	0	0	0	0	0	0.447888	0	0	0	0.447888	0.447888	0.756125	1.70838	1.80583	2.05156	0.991402	0.991402	0.447888	1.34156	1.97617
AGGGTGACAACACGCC-2_1	8	0	0	0	0	0	0	0	0	0	0	0	0	0	0	0	0	0	0	0	0	0	0
AGGTCATCATTAACCG-2_1	8	0	0	0.775549	0	0	1.20704	0	1.20704	0	0	1.20704	0	0	0	0	0	0	0	0	0	0	0
AGTAGTCAGCGTAGTG-2_1	7	0	0	2.18418	0	1.5977	0	0	0	0	0	0	0	0	0	0	1.5977	0	0	0	0	0	0
AGTAGTCGTCCGTCAG-2_1	9	0	0	0	0	0	0	1.08286	0	0	0	0	0	0	0	0	0	0	0	1.08286	0	0	0
AGTCTTTCATAGAAAC-2_1	3	0	0.308458	0	0.308458	0	0.308458	0	0.308458	0	0	1.03198	0	0.308458	1.35856	1.60434	1.15308	1.8594	0	0	0	0	1.44737
AGTCTTTTCTTCCTTC-2_1	5	0	0	1.13296	0	0	1.13296	2.08145	2.61219	1.77686	1.77686	0	0	0	0.531573	0	0	0	0	0	0	0	0
AGTGAGGGTTGTTTGG-2_1	7	0	0	1.70213	0	0.914375	0	0	0	0	0	0	0	0	0	0	0	0	0	0	0	0	0
AGTGGGAAGGCCATAG-2_1	2	0	0	2.48069	0	1.4179	0	0.941651	0	0	0	1.4179	0	0.941651	0.941651	0	0	0	0	0	0	0	0
AGTGTCACACTTGGAT-2_1	8	0	0	0	0	0	0.517774	1.11017	1.47966	0	0.517774	0	0.517774	0.85721	1.11017	0	0.517774	0.517774	0	0	0	0.517774	0
AGTGTCATCGGAAATA-2_1	8	0	0	0.643097	0	0	2.10644	0	0.643097	0	0	0	1.03131	0.643097	0	0	0	0	0	0	0	0	0
ATAACGCAGTCCCACG-2_1	7	0	0	0.79722	0.79722	0.79722	0	0	0.79722	0	0	0	0	0	0	0	0	0	0	0	0	0	0
ATAAGAGCAGCGTAAG-2_1	9	0	0	0	0	1.26127	0	0	0	0.490095	0	0	0.490095	1.42608	0	0	0	0	0	0	0	0	0
ATCATCTGTGAGCGAT-2_1	3	0	0	0	0	0	0	0.648146	0	0	0	0.648146	0.648146	0	1.03815	1.31801	1.53643	2.40079	1.31801	1.71559	0.648146	1.31801	2.40079
ATCCACCCAGTTCATG-2_1	7	0	0	2.1779	0.682326	0	0.682326	1.37002	0	0	0	0	0.682326	0	0.682326	0	0	0	0	0	0	0	0
ATCCACCCATTAACCG-2_1	3	1.49775	0.624817	0.624817	0	0	0	0	0	0	0	0.624817	0.624817	0	2.75712	1.49775	1.49775	2.07232	0	0.624817	0	0.624817	1.67514
ATCCACCGTTTGACAC-2_1	7	0	0	2.06462	0	1.49091	1.00084	1.00084	1.00084	0	0	0	0	0	0	0	0	0	0	0	0	0	0
ATCCGAAAGCCACGTC-2_1	5	0	0	0	1.32082	0	1.32082	2.48374	1.32082	1.87072	0	0	0	0	0	0	0	0	0	1.32082	0	0	0
ATCCGAAGTTCCACAA-2_1	5	0	1.58247	2.16722	0	0	0	3.01234	0	0	0	0	0	0	0	0	0	0	0	0	0	0	0
ATCGAGTCAGACTCGC-2_1	2	0.741471	0	0.741471	0	0	0	0	0.741471	0	0	1.45793	1.16254	0.741471	2.28158	0	0	0	0	0	0	0	0
ATCTACTAGGAATTAC-2_1	3	0	0	0.696236	0.696236	0.407526	0	0	0.919997	0	0	0.407526	1.39092	0	2.08484	1.61438	1.7098	1.25717	0	0.407526	0	0.407526	0.919997
ATCTGCCAGCCGCCTA-2_1	7	0	0	0.732888	0	0	0	1.67229	0	0	0	0	0	0	0	0	0	0	0	0	0	0	0
ATCTGCCGTACCTACA-2_1	7	0	0	2.17617	0	1.59051	0	1.92562	0	0	0	0	0	0	0	0	0	0	0	0	0	0	0
ATGAGGGCACCCTATC-2_1	7	0	0	2.01869	0	0.96779	0	0.96779	0	0	0	0	0	0	0.96779	0	0	0	0	0	0	0	0
ATGAGGGCATCAGTAC-2_1	3	0.484884	0	0.484884	0.484884	0	0	0	0	0	0	0.810028	0	0	1.68044	1.79041	1.41584	2.33793	0.810028	1.79041	0.810028	1.05499	2.20957
ATGAGGGGTATGAATG-2_1	7	0	0	1.58176	2.00676	1.81667	0	0	1.27415	0	0	0.827604	0	0	0	0	0	0	0	0	0	0	0
ATGAGGGTCTGCTTGC-2_1	7	0	0	2.16885	1.76518	0	0	1.0774	1.0774	0	0	0	0	0	0.677284	0	0	0	0	0	0	0	0
ATGCGATAGAAGCCCA-2_1	2	0	0	1.23048	0	0	0	0	1.23048	0	0	1.23048	0	0.592013	1.61703	0	0	0	0	0	0	0	0
ATGCGATGTCATCGGC-2_1	5	0	0	0	0	0	0	2.44587	0	0	0	0	0	0	0.918607	0	0	0	0	0	0	0	0
ATGCGATGTCCATCCT-2_1	9	0	0	0	0	0	0	0	0	0	0	0	0	0	1.68095	0	0	0	0	0	0	0	0
ATGGGAGTCCTAGAAC-2_1	9	0	0	0	0	0	0	0	0	0	0	0	0	2.27951	0	0	0	0	0	0	0	0	0
ATGTGTGAGACTACAA-2_1	7	0.872122	0	1.8822	0.872122	0.872122	0	0	0.872122	0	0	0	0	0	0	0	0	0	0	0	0	0	0
ATTACTCGTGGCTCCA-2_1	3	0	0.905596	0	0	0	1.37291	0.905596	1.9306	0	0	1.37291	1.37291	0.905596	1.37291	1.69014	0.905596	2.1243	0	0.905596	0	0	2.2865
ATTATCCGTACGCACC-2_1	3	0	0	0	0	0	0	0	0	0	0	0	0	0	0	2.65764	0	2.65764	0	0	0	0	0
ATTGGACTCACCCGAG-2_1	9	0	0	0.965267	0	2.01516	0	0	0	0	0	0	0	0	0	0	0	0	0	0	0	0	0
ATTGGACTCGCACTCT-2_1	7	1.46403	0	0	0	0	0	1.46403	0	0	0	0	0	0	0	0	0	0	0	0	0	0	0
ATTGGTGCACAGGAGT-2_1	8	3.51871	0	0	0	0	0	0	0	0	0	0	0	0	0	0	0	0	0	0	0	0	0
ATTTCTGTCTATCCTA-2_1	7	0	0	0	0	0	0	1.47278	0	0	0	0	0	0	0	0	0	0	0	0	0	0	0
CAACCAACACTTCGAA-2_1	2	0	0	0	0	0	0	0	0	0	0	0.620613	0.620613	1.27542	1.66777	1.00068	0	0.620613	0	0	0	0	0
CAACCAATCTAAGCCA-2_1	7	0	0	2.3833	0	0	1.08793	1.08793	0	0	0	0	0	0	0	0	0	0	0	0	0	0	0
CAACCTCAGCGTTCCG-2_1	3	0	0	0	0	0	0	0	0	0	0	0	0	0	0	1.51455	2.22756	2.63956	1.2134	2.34752	1.51455	2.09121	1.9333
CAACCTCGTCAACTGT-2_1	3	0	0	0	0	0	0	0	0.954233	0	0	0.954233	0	0	1.99968	0.954233	1.75614	2.49953	0.954233	0.954233	0	0	1.75614
CAAGATCGTTTGGGCC-2_1	7	0	0.813928	0	0	0	0.813928	0	0	0	0	0	0	0	1.25662	0	0	0	0	0	0	0	0
CAAGATCTCCATTCTA-2_1	5	1.59342	0	0	0	0	1.28473	3.19962	1.59342	2.64394	1.28473	0	0	0	0	0	0	0	0	0	0	0	0
CAAGTTGCACCAGCAC-2_1	3	0.941651	0	0	0	0	0.941651	0.941651	0	0	0	0.941651	0	0	0	2.17714	1.73917	2.71323	2.17714	0.941651	1.73917	0.941651	2.90177
CAAGTTGGTTCCCTTG-2_1	2	0	0	0.793885	0	0	0	0	0.793885	0	0	1.53384	1.23079	0.793885	0.793885	0	0	0	0	0	0	0	0
CAAGTTGTCAACGAAA-2_1	3	0	0	0	0	0	0	0	0	0	0	0	0	0	0	0	0	2.5554	0	0	0	0	0
CACACCTGTGTAATGA-2_1	9	0	0	0	0	1.94553	0	0	0	0.788217	0	0	0.788217	0.788217	0	0	0	0.788217	0	0	0	0	0
CACACTCAGATAGGAG-2_1	9	0	0	0	0	0	0	0	0	0	0	0	0	0	0	0	0	0	0	0	0	0	0
CACACTCCACGCCAGT-2_1	8	1.53479	0	0	0	0	0	0	0	0	0	0	0	1.0368	1.0368	0	0	0	0	0	0	0	0
CACACTCCAGCTGTAT-2_1	3	0	0	0	0	0	0	0	0	0	0	0	0	0	0.720421	1.99222	0	2.12669	0	1.83681	1.13481	0.720421	2.88395
CACACTCTCCCTCAGT-2_1	2	0	0	0	0	0	1.28625	0	0	0	0	1.28625	1.83071	0	0	0	0	0	0	0	0	0	0
CACAGGCTCCCGACTT-2_1	3	0	0	0	0.720827	0	0	0	0.424003	0	0	0	0	0	0	1.91821	2.24592	2.3003	1.29208	2.12739	0.720827	0.949416	3.1878
CACAGTAGTCTGCAAT-2_1	5	2.51119	0	2.01067	0	0	1.76665	1.76665	0.962058	2.20667	0	0	0	0	0.962058	0	0	0	0	0	0	0	0
CACATAGAGAGCTATA-2_1	5	0	0	0	0	0	0	0	0	0	0	0	1.39842	0	0	0	0	0	0	0	0	0	0
CACATAGAGATACACA-2_1	2	0	0	1.22508	1.22508	0	0	0	0	0	0	0	0	0	0	0	0	0	0	0	0	0	0
CACATAGGTGCAGGTA-2_1	5	3.2782	1.20018	0.770276	0	0	1.20018	1.91719	1.49987	1.91719	0.770276	0.770276	0	0	0	0	0	0	0	0	0	0	0
CACATTTAGAAGGTTT-2_1	2	0	0	0	0	0	0	0	0.702425	0	0	0	0	0	1.11096	0	0	0	0	0	0	0	0
CACATTTTCTAACCGA-2_1	8	1.17245	0	0.749032	0	0	1.46899	0	0	0	0	0	0.749032	0	0	0	0	0	0	0	0	0	0
CACCACTTCTGTACGA-2_1	9	0	0	0	0	2.30484	1.94806	1.38817	0	0	0	0	0	0	0	0	0	0	0	0	0	0	0
CACCAGGAGATGTGTA-2_1	3	0	0	0	0	0	0.733506	0	0	0	0	0	0	0	0.733506	2.3741	0.733506	2.5577	0	1.44624	0	0.733506	1.85815
CACCTTGAGTGAACAT-2_1	5	0	0	0.959269	0	0	2.20265	1.22808	3.15857	1.22808	0	0	0	0	0	0	0	0	0	0	0	0	0
CACTCCAAGTTGTAGA-2_1	5	0	0	1.90162	0	0	0.760498	2.68595	0	1.90162	0	0	0	0.760498	0.760498	0	0	0	0	0	0	0	0
CACTCCATCAGAGACG-2_1	8	2.18138	0	0	0	0	0.684267	0	0	0	0	0.684267	0.684267	0	0.684267	0	0	0	0	0	0	0	0
CAGAGAGGTCTAGTCA-2_1	5	2.0028	0	0.885584	0.537779	0	0.885584	1.90175	0.885584	0	1.34776	0	0	0	0.537779	0	0	0	0	0	0	0	0
CAGATCACATCTGGTA-2_1	2	0	0	0	0	0	0	0	0.618631	0	0	0.99797	1.27233	0	1.66429	0	0	0	0	0	0	0	0
CAGCAGCCACTAGTAC-2_1	9	0	0	0	0	1.48139	0	0	0	0	0	0	0	0	0	0	0	0.757537	0	0	0	0	0
CAGCCGATCAGCGACC-2_1	2	0	0	0	0	0	0	0	0	0	0	0	1.45743	0	0	0	0	1.45743	0	0	0	0	0
CAGCTAAAGAAGGCCT-2_1	5	0	0	0.508622	0	0	2.45169	0.508622	2.39288	1.84118	0.844148	0	0	0	0	0	0	0	0	0	0	0	0
CAGCTAACAATGGATA-2_1	8	1.56619	0	0	0	0	0	0	0	0.816597	0	1.26004	0	0	0.816597	0	0	0	0	0	0	0	0
CAGCTGGAGGTTCCTA-2_1	8	0	1.06423	0	0	0	2.15112	0	0	0	0	0	0	0	0	0	1.06423	0	0	1.06423	1.06423	0	0
CAGCTGGAGTATTGGA-2_1	9	0	0	0.535743	0	1.51372	0	0	0.535743	0	0	0	0	0	0	0	0	0	0	0	0	0	0
CAGGTGCGTTCGAATC-2_1	5	0	0	0	0	0	1.06039	0	2.98947	1.5634	2.14593	0	0	0	0	0	0	0	0	0	0	0	0
CAGTAACGTCGAATCT-2_1	9	1.50986	0	0	0	0	0	0	0	0	0	0	0	0	0	0	0	0	0	0	0	0	0
CAGTAACGTGAGCGAT-2_1	7	0	0	0.79769	0	0	0	0	0	0	0	0	1.23571	0	0.79769	0	0	0	0	0.79769	0	0	0
CAGTAACTCTGGAGCC-2_1	2	0	0	0	0	0	0	0.732102	0	0	0	1.15022	1.15022	0	0.732102	0	0	0	0	0	0	0	0
CATATTCCAGCGTTCG-2_1	5	0	0	2.52017	0	0	1.57075	1.9044	0	0	0	0	0	0	1.57075	0	0	0	0	0	0	0	0
CATATTCCAGGATTGG-2_1	5	0	0	2.23975	0	0	1.13068	1.13068	0	0	0	0	0	0	0	0	0	0	0	0	0	0	0
CATATTCCATGTAGTC-2_1	2	0	0	0	0	0	0	0	0	0	0	1.29158	0	0	1.29158	0	0	0	0	0	0	0	0
CATCAGAAGCAATCTC-2_1	5	1.71484	0	0	0	0	3.68196	0	2.31368	0	0	0	0	0	0	0	0	0	0	0	0	0	0
CATCAGATCTGGGCCA-2_1	3	0	0	0	0	0	0	1.73224	0	0	0	0	0	0	0	1.73224	0	2.70538	0	1.73224	0	0	0
CATCCACAGCTGCCCA-2_1	3	0	0	0	0	0	0	0	0	0.498853	0	0	0	0	0	1.44318	0.830149	1.44318	1.07858	1.92008	1.44318	1.92008	2.67989
CATCGGGCATTCCTCG-2_1	2	0	0	0	0	0	0	0	0	0	0	1.41647	0.940507	0	0.940507	0.940507	0	0.940507	0	0	0	0	0
CATGACAGTCATACTG-2_1	8	0	0	0	0	0	1.13374	0	0	0.719609	0	0	0.719609	1.13374	0	0	0	0	0	0	0	0	0
CATGACATCTCCGGTT-2_1	5	0	0	0	0	0	0	1.22253	0	0	0	0	0	0	0	0	0	0	0	0	0	0	0
CATGGCGAGGCATGTG-2_1	7	0	0	0	0	0	1.376	1.376	0	0	0	0	0	0.90806	0	0	0	1.376	0	0	0	0	0
CATGGCGAGGTCATCT-2_1	7	0	0	1.77583	0.597477	0	0.597477	1.23912	0	0	0	0	0	0	0	0	0	0	0	0	0	0	0
CATTATCAGACCTTTG-2_1	3	0	0	0	0	0.913212	1.09519	0	0.403756	0	0	1.70055	1.50008	1.38244	2.19266	1.09519	0.913212	0.403756	0.403756	0.403756	0	0	0.913212
CATTATCTCTTCCTTC-2_1	7	0	0	2.11501	0.899323	0	0	0.899323	0	0.396074	0	0.899323	0	0	0.396074	0	0	0.679027	0	0	0	0	0
CATTCGCCACTTCGAA-2_1	7	0	0	0	0	0	0	0	0	0	0	0	0.863942	0	0	0	0	0	0	0	0	0	0
CATTCGCCAGACTCGC-2_1	8	0	0	0	0	0	0	0	0	0	0	0	0	0.676047	0	0	0	0	0	0	0	0	0
CATTCGCGTCCCTTGT-2_1	3	1.19384	0	0	0	0	0	0	0	0	0	0	1.19384	0	0.569044	2.46233	1.72267	2.58515	0.569044	1.57544	0.929465	0.929465	2.39475
CCAATCCAGGAGTAGA-2_1	2	0	0	0	0	0	0	0	0.556685	0.556685	0	1.55274	0.912185	0.912185	0.912185	0	0	0	0	0	0	0	0
CCAATCCCACTACAGT-2_1	9	0	0	0.60735	0	0.982499	0	0	0	0	0	0	0	0	0	0	0	0	0	0	0	0	0
CCAATCCTCAACGCTA-2_1	2	0.414289	0.414289	0.706354	0	0	0	0	0.414289	0	0	0.706354	1.11618	0.932118	1.81367	0	0	0	0	0	0	0	0
CCAATCCTCAATACCG-2_1	9	0	0	0	0	0	0	0	0	0	0	0	0	1.65804	0	0	0	0	0	0	0	0	0
CCACCTAAGCACGCCT-2_1	9	0	0	0	0	0.956398	0	0	0	0	0	0	0	0	0	0	0	0	0	0	0	0	0
CCACCTAGTAGCGCAA-2_1	5	0	0.704177	0.704177	0	0	0	1.96474	0	0	1.96474	0	0	0	0	0	0	0	0	0	0	0	0
CCACCTATCTCTAAGG-2_1	7	0	0	1.59739	0	0	0	0.838705	0	0.838705	0.838705	0	0	0	0	0	0	0	0	0	0	0	0
CCACGGAAGGCTCAGA-2_1	3	0	0	0	0	0	0	0	0	0	0	0	0	0	0	0.995005	2.25378	2.68361	0.995005	2.5598	1.81062	0	2.79378
CCACGGATCATTTGGG-2_1	8	0	0	0	0	0	0	0	0	0	0.831099	0.831099	0.831099	0	0	0	1.58669	1.27862	0	0	0	0	0
CCACGGATCCGAAGAG-2_1	7	0	0	1.5847	0.67776	0	0	0.67776	0	0	0	0	0	0	0	0	0	0	0	0.67776	0	0	0
CCACTACTCAAGGTAA-2_1	5	0	0	0	0	0	1.32812	1.87914	0	0	0	0	0	0	0	0	0	0	0	0	0	0	0
CCACTACTCTCGGACG-2_1	9	0.79485	0	0.79485	0	0	0	0	0	0	0	0	0	0	0.79485	0	0	0	0	0	0	0	0
CCATGTCAGCCACGCT-2_1	7	0	0	1.18428	0	0	0	1.7114	0	0	0.758079	0	0	0	0	0	0	0	0	0	0	0	0
CCATGTCTCCTAGAAC-2_1	2	0	0.743839	0	0	0	0	0	0	0	0	0.743839	0	0.743839	0	0	0	0	0	0	0	0	0
CCCAATCTCATACGGT-2_1	3	2.15972	0	0.873096	0	0.528954	0	1.12865	0.528954	0.528954	0	0.873096	0.873096	0	2.07588	2.23707	0.873096	1.77157	0	0	0.528954	0	1.98436
CCCAGTTAGTTTGCGT-2_1	2	0	0	0	0	0	0	0	0	0	0	1.07965	2.17185	0	2.53859	0	0	0	0	0	0	0	0
CCCAGTTGTGCACCAC-2_1	7	1.34079	0	1.99465	0	0	0	0.533868	1.13673	0.533868	0.533868	0	0	0	0.533868	0	0	0	0	0	0	0	0
CCCTCCTTCAACGAAA-2_1	5	0	0	2.2152	0	2.2152	0	0	0	0	0	0	0	0	0	0	0	0	0	0	0	0	0
CCCTCCTTCACCTCGT-2_1	8	1.08422	0	0	0	0	1.37009	0	0.682374	0	0	0	0	0	1.08422	0	0	0	0	0	0	0	0
CCCTCCTTCCCTTGTG-2_1	3	0.545596	0	0	0	0	0	0	0	0	0	0.545596	0.545596	0.896608	1.36163	0.896608	0.545596	1.36163	0	0	0	0	0.896608
CCGGGATCATGCAACT-2_1	9	0	0	1.47833	0	1.18083	0.755437	0	0	0	0	0	0	0	0	0	0	0	0	0	0	0	0
CCGGGATGTTTGTGTG-2_1	2	0.715445	2.39137	0.420385	0	0	0.942989	0.420385	0.420385	0.420385	0	0.715445	0.420385	1.12823	1.28447	0	0	0.420385	0	0	0	0	0
CCGGTAGGTAATCGTC-2_1	7	0	0	1.87328	0	0	0	0	1.32304	0	0	0	0	0	0	0	0	0	0	0	0	0	0
CCGGTAGTCTCGATGA-2_1	2	0	0	0	0	0	0	0	1.52868	0	0	1.03177	1.85912	1.03177	1.03177	1.03177	1.03177	0	0	0	0	0	0
CCGTACTGTAAATACG-2_1	5	0	0	1.92091	0	0	1.20323	0.77262	0.77262	1.20323	1.92091	0	0	0	0.459143	0	0.77262	0	0	0.459143	0	0	1.36445
CCGTTCACATCACGTA-2_1	3	0	0	0	0	0	0	0	0	0	0	0	0	0	0	3.74196	1.7184	2.83407	1.19022	2.31759	1.19022	2.06222	2.52084
CCGTTCAGTATGCTTG-2_1	8	0	0	0.552551	0	0	0	0.552551	0	0	0	0	0	0	0	0	0	0	0	0	0	0	0
CCGTTCATCCGTTGTC-2_1	2	0	1.11391	0	0	0	1.62777	0	1.62777	0	0	0	0	0	1.11391	0	0	0	0	0	0	0	0
CCTAAAGCAGACGTAG-2_1	8	0	0	0	0	0	0	0	0	0	0	0.712387	0	0	0	0	1.64005	0	0	0	0	0	0
CCTAAAGGTTGTTTGG-2_1	5	0	0	0	0	0	0	1.54554	0.802075	0.802075	0	0	0	0	0	0	0	0	0	0	0	0	0
CCTACACAGTCAATAG-2_1	9	0	0	1.07471	0	0.826843	0	0.826843	0	0	0	0	0	0	0.496552	0	0	0	0	0	0	0	0
CCTACACCATGCTGGC-2_1	3	0	0	1.38704	0	0	0	0	0	0.916891	0	0	0.916891	0	0	1.94677	1.70557	1.94677	0.916891	0	0	0	1.94677
CCTACCAGTTGTCGCG-2_1	8	2.28544	0	2.03111	0	0	0	1.46123	0	0	0	0	0	0	0	0	0	0	0	0	0	0	0
CCTACCATCCTTGACC-2_1	5	0.661974	0.661974	1.33916	0	0	2.34047	1.89186	2.14111	1.73925	0	0	0	0	0	0	0	0	0	0	0	0	0
CCTAGCTTCGTAGGTT-2_1	5	0	0	0	0	0	2.21472	0	2.85173	0	1.86241	0	0	0	0	0	0	0	0	0	0	0	0
CCTATTACAGCCACCA-2_1	9	0	0	0.727869	0	0	0	0	0	0	0.727869	0.727869	0	0.727869	1.14465	0	0	0	0	0	0	0	0
CCTCTGACAATGGAAT-2_1	7	0	0	2.78429	0	0	0	0.699405	0.699405	0.699405	0	0	0	0	0	0	0	0.699405	0	0	0	0	0
CCTTACGAGGAATCGC-2_1	5	0	0	2.15499	0	0	1.39899	1.71859	0.92646	0.92646	0.92646	0	0	0	0	0	0	0	0	0	0	0	0
CCTTACGGTCGGGTCT-2_1	2	1.53708	0	1.53708	0	0	0	0	1.03868	0	0	1.86817	1.03868	0	0	0	0	0	0	0	0	0	0
CCTTCCCAGAGGTTGC-2_1	7	0	0	0	1.44628	0	0	1.44628	0	0	0	0.964563	0	0	0.964563	0	0	0	0	0	0	0	0
CCTTCGAAGACCGGAT-2_1	7	0	0.956004	2.19794	1.75852	0	0.956004	0	0.956004	0	0	0	0	0	0.956004	0	0	0	0	0	0	0	0
CCTTTCTGTAGCGATG-2_1	5	0	0	0	0	0	0	2.71928	0	0	1.51344	0	0	0	0	0	0	0	0	0	0	0	0
CCTTTCTTCTCTTATG-2_1	2	0	0	1.482	1.18413	0.757959	0	0	0	0	0	0	0	0	0	0.757959	0	0	0	0	0	0	0
CGAATGTCATCCGGGT-2_1	9	0	0	0	0	0	0	0	0	0	0	0	0	0	0	0	0	0	0	0	0	0	0
CGAATGTTCCGTAGGC-2_1	5	0	0	0	0	0	0	0	0	0	0	0	0	0	0	0	0	0	0	0	0	0	0
CGACCTTAGAAACCAT-2_1	5	0	0	0	0	0	0	0	0	0	0	0	0	0	0	0	0	0	0	0	0	0	0
CGACCTTCACGAGGTA-2_1	2	0	0	0	0	0	0	0	0	0	0	0	1.34201	0	2.34396	0	0.663842	0	0	0	0	0	0.663842
CGACCTTCATCCAACA-2_1	9	0	0	0	0	1.55025	1.55025	0	1.55025	0	0	0	0	0	0	0	0	0	0	0	0	0	0
CGACTTCAGATGTCGG-2_1	7	0	0	1.9451	0	0	0	0	1.38558	0	0	0.915721	0	0	0	0	0	0	0	0	0	0	0
CGACTTCGTCTGATTG-2_1	5	0	0	1.11604	0	0	1.63032	2.32605	2.10226	1.40588	1.40588	0	0	0.70625	0.70625	0	0	0	0	0	0.70625	0	0
CGAGAAGCACAAGTAA-2_1	3	0	0	0	0	0	0	0	0	0	0	0.603421	0.977095	0	1.24849	2.22825	1.78678	2.91211	0	0.977095	0.977095	0.977095	2.65702
CGAGAAGGTGGACGAT-2_1	2	0	0	0	0	0	0	0	1.38584	0	0	1.38584	0	0.692847	1.38584	0	0	1.09821	0	0	0	0	0
CGAGCACGTGGTCTCG-2_1	7	0	0	0.915811	0	0	0	0.915811	0	0	0	0	0	0	0.915811	0	0	0	0	0.915811	0	0	0
CGAGCACGTTACGACT-2_1	5	0	0	0	0	0	0	0	0	0	0	0	0	0	0	0	0	0	0	0	0	0	0
CGAGCACTCCTGCCAT-2_1	8	0	0	0	0	0	0	0	0	0	0	0	1.08858	0	0	0	0	0	0	0	0	0	0
CGAGCCAAGGAATGGA-2_1	5	0	2.12423	0	0	0	0	2.12423	0	0	0	0	0	0	0	0	0	0	0	0	0	0	0
CGAGCCACACCAACCG-2_1	2	1.29657	0	1.29657	0	0	0	0	0	0	0	0	1.29657	1.29657	1.29657	1.29657	0	0	0	0	0	0	0
CGATCGGAGGAGCGAG-2_1	9	1.19905	0	0	0	0	1.19905	0	0	0	0	0	0	0	0	0	0	0	0	0	0	0	0
CGATGGCTCGGCGCAT-2_1	2	0.603046	0	1.63674	0	0	0	0.603046	0	0	0	0	1.63674	0.603046	1.4611	0	0	0	0	0.603046	0	0	0
CGATGTACACCAGCAC-2_1	7	2.05255	2.33535	0.992114	0.614355	0	0	0.614355	0	0	0	0	0	0	0	0	0	0	0	0	0	0	0
CGATTGAAGGGTGTTG-2_1	2	0	0	1.11494	0	0	0	0.705419	0	0	0	0.705419	0.705419	0.705419	0.705419	0	0	0	0	0	0	0	0
CGATTGAAGGTGCTTT-2_1	2	0	0	1.56549	0	0	0	0	0	0	0	1.06212	1.06212	0	1.89875	1.06212	0	0	0	0	0	0	0
CGATTGAGTTGAGTTC-2_1	5	0	0	2.36792	0	0	2.5982	1.63832	0	0.868012	0.868012	0	0	0	1.32557	0	0	0	0	0	0	0	0
CGCCAAGAGGGAACGG-2_1	8	0	0	0	0	0	2.03424	0	1.06436	0	1.90165	0	0	0.667566	0.667566	0	0	0	0	0	0	0	0
CGCCAAGAGTCGTTTG-2_1	8	1.11888	0	0.805072	0	0	0.601346	0.34521	1.11888	0	0	1.35738	0.34521	0.805072	1.35738	0	0	0	0	0	0	0	0
CGCCAAGCATTTCAGG-2_1	2	0	0	0	0	0	0	0	0.740724	0	0	1.16156	0.740724	0	0	0	0	0	0	0	0	0	0
CGCGGTAAGGCAGGTT-2_1	5	0	0	1.54464	0	0	0.653145	2.12496	2.96689	1.54464	1.04491	0	0	0	0	0	0	0	0	0	0	0	0
CGCGGTAGTGTCAATC-2_1	8	0	0	0	0	0	0	0	1.31951	0.863228	0	0.863228	0.863228	0	1.31951	0	0	0	0	0	0	0	0
CGCTATCAGCTCTCGG-2_1	2	0	0	0	0	0	0	0.780065	0.780065	0	0	0	0	0	0.780065	0	0	0	0	0	0	0	0
CGCTGGAAGCATGGCA-2_1	2	0	0	0	0	0	0	0	0.740896	0.740896	0	2.02642	1.45709	1.16178	2.57078	0.740896	0	1.68478	0	0	0	0	0.740896
CGCTGGAGTCGGCATC-2_1	7	0	0	2.25516	2.05789	2.41985	0	0	0	0	0	0	0	0	0	0	0	0	0	0	0	0	0
CGCTTCATCAAACCGT-2_1	2	0	0	1.08048	0.679579	0	0	0	0	0	0	1.76904	1.08048	1.76904	2.37309	0	0	1.36587	0	0	0	0	0
CGGACACAGGAGCGAG-2_1	3	0	0.543893	0	0	0	0	1.15313	0.543893	0	0	0	0	0	0.543893	1.67451	2.73787	2.86915	1.91421	2.53077	1.80153	1.15313	3.12153
CGGACACCAGGTGCCT-2_1	2	0	0	0.930208	0	0	0.569577	0.569577	0	0	0	1.57642	1.96573	1.1947	2.24524	0.930208	0	1.1947	0	0	0	0	1.1947
CGGACGTAGTACATGA-2_1	5	0	0.914554	0	0	0	0	2.13751	0	1.38412	0.914554	0	0	0	0	0	0	0	0	0.914554	0	0	0
CGGACGTCAGACAAAT-2_1	2	0	0	0	0	0	0	0	0	0	0	0.631422	1.29222	0	0.631422	0	0	0.631422	0	0	0	0	0
CGGACTGCAAAGTGCG-2_1	5	0	0	0	0	0	0	0	0	0	0	0	0	0	0	0	0	0	0	0	0	0	0
CGGAGCTGTAACGTTC-2_1	7	0	0	0.918969	0	1.38964	0	0	0	0	0	0	0	0	0.918969	0	0	0	0	0	0	0	0
CGGAGCTGTCACCCAG-2_1	3	0	0	1.1232	0.711647	1.27909	0.417836	1.73485	0	0	0	0	0	0	0.417836	2.47588	1.41392	2.43128	1.97742	2.3846	1.41392	1.63888	2.74231
CGGGTCACAGATCCAT-2_1	2	1.25196	0	1.55726	0	0	0	0	0	0	0	1.25196	0.810306	0	0.810306	0	0	0.810306	0	0	0	0	0
CGGTTAAGTACGACCC-2_1	7	0	0	1.20696	0	0	1.20696	1.50739	0	0	0	0	0	0	0.775485	0	0	0	0	0	0	0	0
CGTAGCGGTTCGTGAT-2_1	2	0	0	0	0	0	0	1.07734	1.07734	0	0	1.07734	0	0	0	0	0	0	0	0	0	0	1.07734
CGTCAGGAGAAGAAGC-2_1	3	0	0	0	0	0	1.24625	0	0	0	1.91403	0.601998	0.601998	0	0	2.59424	2.02895	2.76404	0.975136	1.45933	0	1.24625	2.86307
CGTCAGGAGAGCTATA-2_1	2	0.962508	0.592844	0	0	0	0	0	0	0	0	0.592844	0	0.962508	1.8967	0	0.592844	1.2318	0	0	0	0.592844	0.962508
CGTCAGGAGCAGATCG-2_1	5	2.78879	0	0	0	0	0	0	0	0	0	0	0	0	0	0	0	0	0	0	0	0	0
CGTCAGGGTATGCTTG-2_1	2	0	0	0	0	0	0	0	0	0	0	1.27153	0.997267	0.618118	1.48653	0.997267	0	0.618118	0	0	0	0	0.997267
CGTCAGGTCATGCATG-2_1	2	0	0	0	0	0	0	0.495672	0	0	0	0.825579	0.495672	0	1.07323	0	0	0.495672	0	0	0	0	0
CGTCCATCACACAGAG-2_1	3	0	0	0	0	0	2.04024	0	0	0	0	0.911162	0	0	0.555955	1.37988	1.17273	1.37988	0	0	0	0	1.82539
CGTCTACAGACACTAA-2_1	5	0	0	1.02945	0	0	1.70454	0.641731	3.29928	1.02945	0	0	0	0	0	0	0	0	0	0	0	0	0
CGTCTACGTCCAAGTT-2_1	8	0	0	0.608074	0	0	1.79531	0.608074	0	0	0	0	0	0	0	0	0	0	0	0.608074	0	0	0
CGTGAGCTCTTTAGGG-2_1	3	0	0	1.08338	0	0.681745	0.681745	1.08338	0.681745	0	0	0	0	0	0	1.08338	1.08338	2.61778	1.08338	0.681745	0.681745	0	1.92628
CGTGTCTAGTACACCT-2_1	9	0	0	0	0	0	0	0	0	0	0	0	0	0	0	0	0	0	0	0	0	0	0
CGTTCTGCAATCACAC-2_1	3	0	0	0	0	0	0	0	0	0	0	0	0	0	0	2.94461	2.0211	2.6457	2.30275	2.85455	2.21739	1.23982	3.58873
CGTTGGGAGATCCCGC-2_1	5	0	0	2.25266	0	0	0	1.89842	1.34487	2.62246	2.80984	0	0	0	0	0	0	0	0	0	0	0	0
CGTTGGGCACAACGTT-2_1	8	0	0	0.514777	0	0	0.514777	0	0.514777	0	0	0.514777	0	0	0	0	0	0	0	0	0	0	0
CGTTGGGTCTCTTGAT-2_1	9	0	1.59285	0	0	0	0	0	0	0	0	0	0	0	0	0	0	0	0	0	0	0	0
CTAATGGAGTAGTGCG-2_1	2	0	0	0	0	0	0	0	0.948478	0	0	0.948478	0.948478	0	0	0.948478	0	0	0.948478	0	0	0	0
CTACACCGTCAGATAA-2_1	7	0	0	2.23882	0	1.75611	0	1.22228	0.787303	0	0	0.787303	0	0	0	0	0	0	0	0	0	0	0
CTACATTCAACAACCT-2_1	7	0	0	2.03785	0	0	0	1.17084	0	0	0	0	0	0	0	0	0	0	0	0	0	0	0
CTACATTCAGCTGTGC-2_1	9	0	0	0	0	0.758441	0.758441	0	0	0	0	0	0	0	0.758441	0.758441	0	0	0	0	0	0	0
CTACCCAAGCATGGCA-2_1	9	0	0	0.646887	0.646887	1.53436	0	0	0.646887	0.646887	0	0	0	0	0	0	1.53436	0	0.646887	0	0	0	0.646887
CTACGTCAGCTGAACG-2_1	9	0	0	0.869699	0	1.76673	0	0.526559	0	0	0	0.526559	0	0	0.869699	0	0	0	0	0	0	0	0
CTACGTCCAGTATGCT-2_1	9	0	0	0	0	2.24525	0	0	0	0	0	0	0	0	0	0	0	0	0.661701	0	0	0	0
CTACGTCCATAACCTG-2_1	3	0	0	1.23802	0	0	0	0.596779	0	0	0	0.596779	0.596779	0	0.967941	2.21513	0.596779	1.62557	0.596779	0.967941	0.596779	1.23802	2.58354
CTACGTCTCTAACGGT-2_1	7	0	0	0	0	0	1.29825	1.02074	0	0	0	0	0	0	0	0	0	0	0	0	0	0	0
CTAGAGTAGCCACGTC-2_1	9	0	0	0	0	0	0	1.05855	1.05855	0	0	0	0	0	0	0	0	0	0	0	0	0	0
CTAGAGTAGCGTTTAC-2_1	9	0	0	0.782956	1.21665	1.93725	0	0.782956	1.51815	0	0	0.782956	0	0.782956	1.7495	0	0	0	0	0	0	0	0
CTAGAGTCAATTGCTG-2_1	9	0	1.82458	0	0	0	0	0	0	0	0	0	0	0	0	0	0	0	0	0	0	0	0
CTAGCCTGTCACACGC-2_1	7	0	0	2.37119	0	0.870102	1.32822	1.32822	0.870102	0	0	0	0	0	0.870102	0	0	0	0	0	0	0	0
CTAGCCTGTCTAGTGT-2_1	2	0	0.78548	0	0	0	0	0	0	0	0	0	0	0	0.78548	0	0	0.78548	0	0	0	0	0
CTAGTGACAGATGGGT-2_1	7	0	0	1.06126	0	0	1.56444	0	0.665262	0	0	0.665262	0.665262	0	1.06126	0	0	0	0	0	0	0	0
CTCACACCAGTAGAGC-2_1	5	0	0	0	0	2.33237	2.33237	0	2.33237	0	0	0	0	0	0	0	0	0	0	0	0	0	0
CTCATTAAGGGAAACA-2_1	5	0	0	1.34634	0	0	2.25444	2.25444	1.34634	2.03267	1.34634	0	0	0	0	0	0	0	0	0	0	0	0
CTCATTACATAAAGGT-2_1	5	0	0	0	0	0	0	0	0	0	0	0	2.27585	0	0	0	0	0	0	0	0	0	0
CTCCTAGCAATAGCGG-2_1	2	0	0	0	0	0	0	0	0	0	0	0.917432	1.7063	0	2.44408	0	0	0	0	0	0	0	0
CTCCTAGCACTTGGAT-2_1	5	0	0	0	0	0	0	0	0	0	0	0	0	0	0	0	0	0	0	0	0	0	0
CTCCTAGGTAGGCATG-2_1	7	2.9905	1.13125	2.9905	0	0	0	0	0	0	0	0	0	0	0	0	0	0	0	0	0	0	0
CTCGAGGAGGATTCGG-2_1	2	0	0	0	0	0	0	0	0	0	0	1.42365	0.718206	1.42365	1.83318	0	0	0.718206	0	0.718206	0	0	0
CTCGAGGAGTGGGCTA-2_1	5	0	0	0	0	0	1.43639	1.43639	0.726819	0.726819	0	0	0	0	0.726819	0	0	0	0	0	0	0	0
CTCGGAGTCTTATCTG-2_1	5	1.28891	0	0	0	0	0	0	0	0	0	0	0	0	0	0	0	0	0	0	0	0	0
CTCGGGAAGATATGCA-2_1	2	0	0	0	0	0	0	0	0	0	0	0	1.4422	1.4422	2.00955	0	0	1.4422	0	0	0	0	0
CTCGGGACAGATGAGC-2_1	7	0	2.20329	1.6149	0	0	2.4041	0	1.95176	0	0	0	0	0	0	0	0	0	0	0	0	0	0
CTCGTACAGAATTCCC-2_1	3	0	0	0.579206	0	0	0	0	0.579206	0	0	0.579206	0.579206	0	0.579206	2.76681	2.08711	3.34856	2.34329	2.66295	1.21011	1.42033	3.0634
CTCGTACTCGTGGGAA-2_1	7	0	0	1.82284	0	0	0	0	0	0	0	0	0	0	1.00423	0	0	0	0	0	0	0	0
CTCGTCAGTAAAGTCA-2_1	9	0	0	0	0	0	0.610294	0	0	0	0	0	0.986542	0	0	0	0	0	0	0	0	0	0
CTCTAATAGCTTCGCG-2_1	9	0	0	0	0	2.06884	0	0	0.766679	0	0	0	0	0.766679	0.766679	0	0	0	0	0	0	0	0
CTCTGGTCAAAGGAAG-2_1	3	0	0	0	0	0	1.1514	0	0	0	0	0	0	0.733	0.733	1.44549	1.85732	2.01329	1.67246	1.67246	0.733	0.733	0.733
CTCTGGTCATCCAACA-2_1	2	0	0	1.31481	0	0	1.31481	0	1.31481	0	0	0.85952	1.62651	0.85952	1.62651	0.85952	0.85952	0.85952	0	0	0	0	0.85952
CTCTGGTCATGGGAAC-2_1	7	0	0	0.994361	0	0	1.48297	2.25287	0	1.80976	0.994361	0	0	0	0	0	0	0	0	0	0	0	0
CTCTGGTTCTGCGTAA-2_1	7	0	0	1.37566	0	0	0	0	0	0.907796	0	0	0.907796	0	0.907796	0	0	0	0	0	0	0	0
CTGAAACAGTATCTCG-2_1	5	0	0	0	0	0	0	0	0	0	0	0	0	0	0	0	0	0	0	0	0	0	0
CTGAAACCAACACCTA-2_1	3	0	0	0	0	0	0	0	0	0	0	0	0	0	0	2.66632	0	0	0	0	0	0	2.66632
CTGAAGTCAAGCGATG-2_1	2	0	0	0	0	0	0	0	0.860739	0	0	0.520254	0.860739	1.31636	1.62821	0	0	0.860739	0	0	0	0	0
CTGATAGGTCGGGTCT-2_1	2	0	0	0.914554	0	0	0	0	0.914554	0	0	1.38412	0.914554	1.38412	2.13751	0.914554	0	1.38412	0	0.914554	0	0	0.914554
CTGATCCCACGCCAGT-2_1	7	0	3.19174	1.69451	0.747156	0	0	0	0	0	0	0	0	0	0.747156	0	0	0	0	0	0	0	0
CTGCCTATCTTGAGAC-2_1	3	0	0	1.61369	0	0	2.30737	0	0	0	0	0	1.10216	0.695808	0.695808	2.08409	1.39028	2.40273	0.695808	0	0.695808	1.10216	1.10216
CTGCGGAGTGTGGTTT-2_1	3	0	0	0	0	0	0	0	0	0	0	0	0	0	0.670726	1.57332	2.26186	1.75411	1.90716	2.15701	1.35247	0	2.03987
CTGTGCTAGAGGTAGA-2_1	5	0	0	0	0	0	0	0	0.96779	0	0	0	0	0	0	0	0	0	0	0	0	0	0
CTGTTTATCCGCATAA-2_1	3	0	0	0.657193	0	0	0	0	0	0	0	1.05038	0	0	1.05038	1.88346	1.88346	2.41797	0.657193	0.657193	0	0	2.57122
CTTAACTGTGAAAGAG-2_1	3	0	0	0	0	0	1.98817	0	0	0.946062	0	0	0	0	0.946062	1.98817	1.42337	2.71997	0	0	0	0.946062	1.98817
CTTAACTTCGGGAGTA-2_1	9	0	0	0	0	0	0	0	1.35652	0	0	0	0	0.892546	0.892546	0	0	0	0	0	0	0	0
CTTAACTTCGTTTGCC-2_1	2	1.23588	1.53947	0.797824	0	2.25601	0	0	0	0	0	1.53947	1.23588	0	0.797824	0	0	0	0	0	0	0	0
CTTCTCTCAGCCTTTC-2_1	2	0	1.27862	1.58669	0.831099	1.27862	2.01213	0	1.27862	0	0	1.27862	1.58669	1.27862	1.58669	0	0	0	0	0	0	0	0
CTTCTCTGTCTCCACT-2_1	5	0	0.89017	1.66896	1.35354	0	0	2.52448	0.89017	1.66896	0	0	0	0	0	0	0	0	0	0	0	0	0
CTTGGCTGTACATGTC-2_1	2	0	0	0	0	0	0	0	0	0	0	0.933053	0.933053	0	1.72754	0	0	1.4072	0	0	0	0	0.933053
CTTTGCGAGGGATGGG-2_1	5	0	0	0	0	0	0	1.78926	0	0.978958	0	0.978958	0	0	0	0	0	0	0	0	0	0	0
CTTTGCGCACAACGCC-2_1	9	0	0	0	0	0	0	0	0	0	0	0	0	0	0	0	0	0	0	0	0	0	0
CTTTGCGTCCTCTAGC-2_1	2	0	0.53704	0	0	0	0	0	0	0	0	0.884539	0.53704	0	1.14193	0.884539	1.90024	0.884539	0.53704	0.53704	0	0	1.14193
GAAATGAAGCTAAACA-2_1	9	1.11042	0	0	0	0	0	0	0	0	0	1.80649	0	1.39956	2.41396	0	0	0	0	0.702014	0	0	0
GAATAAGCAGTAACGG-2_1	2	0	0	0	0	0	0	0	0	0	0	0.817867	0.817867	0	1.56799	0	0	0.817867	0	0	0	0	0.817867
GAATAAGGTTCGAATC-2_1	2	0	0	0	0	0	0	0	0	0	0	0	0.824211	1.26981	0	0	0	0	0	0	0	0	0
GAATGAAGTTCTGGTA-2_1	9	0	0	0	0	0	0	0	0	0	0	0	0	0	0	0	0	0	0	0	0	0	0
GAATGAATCAATCTCT-2_1	3	0	0	1.67575	0	0	0	2.27064	0	0.54453	0	0	0	0	1.35974	1.15417	2.01679	2.64108	0.895107	1.8028	1.53018	1.53018	3.18476
GAATGAATCATGTCCC-2_1	2	0	0	1.18274	0.562145	0	0	0	0	0	0	1.70957	1.39072	1.18274	2.30789	0.562145	0	0.91983	0	0	0	0	0.91983
GAATGAATCCCAGGTG-2_1	9	0	0	0	0	0	2.44427	0	0	0	0	0	0	0	0	0	0	0	0	0.839526	0	0	0
GACACGCCAAACCCAT-2_1	5	0	0	2.0363	0	0	0	2.233	0	1.46582	0.980413	0	0	0	0	0	0	0	0	0	0	0	0
GACACGCTCGCGATCG-2_1	2	0	0	0	0	0	0	0	0.798361	0	0	1.54024	1.54024	1.23657	1.23657	0	0	0	0	0	0	0	0
GACACGCTCTGACCTC-2_1	2	0	0	1.00797	0	0	0	0	0	0	0	1.28372	1.9587	1.67711	2.27215	0	1.00797	1.49964	0.625949	0.625949	0	0	1.49964
GACAGAGAGGTGATTA-2_1	5	0	0	1.72248	0	0	0	1.40256	0	0	0	0	0	0	0	0	0	0	0	0	0	0	0
GACCTGGAGCTCCTCT-2_1	7	0	0	1.11425	0	0	0	0.704901	0	0.704901	0	1.40387	0.704901	0.704901	1.11425	0	0	0	0	0	0	0	0
GACCTGGCATGCCTAA-2_1	7	0	0	2.64824	0	0	0	0	0	0	0	0	0	0	0	0	0	0	0	0	0	0	0
GACGTTACAACGATGG-2_1	5	0.941079	0	0.941079	0	0	0.941079	0	0	0	0	0	0	0	0	0	0	0	0	0	0	0	0
GACTAACCAAACTGTC-2_1	8	0	0	0	0	0	0.72859	0	0	0	0	0.72859	0	0	0	0	0	0	0	0	0	0	0
GACTACACAAATTGCC-2_1	2	0	0	0	0	0	0	0	0	0	0	1.29638	2.45309	0	1.29638	0	0	0	0	0	0	0	0
GACTGCGCACGGTTTA-2_1	7	0	0	0	0	0	0	0	0	1.2054	0	0	0	0	0	0	0	0	0	0	0	0	0
GACTGCGCAGTCCTTC-2_1	8	0	0	0	0	0	0	0	0	0	0	0.776815	0	0	0.776815	0	0	0	0	0	0	0	0
GACTGCGCAGTGAGTG-2_1	8	1.33592	0	0	0	0	1.33592	0	0	0	0	0	0	0	1.33592	0	0	0	0	0	0	0	0
GAGCAGATCTTCGGTC-2_1	2	0	0	0	0	0	0	0	1.05867	0	0	0	1.89425	0	1.05867	0	0	0	0	0	0	0	0
GAGGTGAGTTCCACAA-2_1	3	0.56208	0	0	0	0	1.18263	0.56208	0	0	0.56208	1.18263	0	0	0.56208	1.83741	1.56268	1.83741	0.56208	0.56208	0	0.56208	2.38011
GAGTCCGAGATGTAAC-2_1	5	0	2.84534	0	0	0	2.84534	0	0	0	0	0	0	0	0	0	0	0	0	0	0	0	0
GATCAGTAGATGCCTT-2_1	8	0.6402	0	0	0	0	0	0	0	0	0	0.6402	0	0	0.6402	0	0	0	0	0	0	0	0
GATCAGTGTAAGTTCC-2_1	2	1.23675	0	1.23675	0	0	0	0	0	0	0	0	1.23675	1.23675	1.23675	0	0	0	0	0	0	0	0
GATCGATAGAGCTATA-2_1	5	0	0	0	0	0	0	0	0	0	0	0	1.39453	0	0	0	0	0	0	0	0	0	0
GATCGCGAGTTCGATC-2_1	7	0	1.40581	1.11598	0.706198	0	0	0	0	0	0	0	0	0	0	0	0	0	0	0	0	0	0
GATGAGGCAGGGAGAG-2_1	5	0	0	0	0	0	0	0	0	0	0	0	3.26171	0	0	0	0	0	0	0	0	0	0
GATTCAGCAGTCAGCC-2_1	3	0	0	0	0	0	1.35481	0	0.541749	0	0	1.35481	0.541749	0	0.541749	1.14963	0.541749	1.79726	0	0	0	0.541749	1.90985
GCAAACTAGGTAAACT-2_1	5	0	0	0	0	0	2.25594	1.84691	2.62586	0	0.726598	0	0	0	0	0	0	0	0	0	0	0	0
GCAAACTGTGACCAAG-2_1	3	0	0	0.917793	0	0	3.25084	0.560689	0	0	0	1.18039	0	0	1.38817	1.83468	1.18039	2.30484	0.560689	0	0.560689	0	2.37718
GCAATCAGTGCAACTT-2_1	2	0.609948	0	1.47278	0	0	0	0	0	0	0	0.986068	0.986068	0	0	0	0	0.609948	0	0	0	0	0
GCAATCAGTGCCTTGG-2_1	2	0	0	0	0	0	0	0	0	0	0	1.01656	0	0	1.51013	0	0	0	0	0	0	0	0
GCACATATCCACGTGG-2_1	5	2.13238	3.64217	2.13238	0	0	2.76442	0	0	0	0	0	0	0	0	0	0	0	0	0	0	0	0
GCACTCTAGACCTTTG-2_1	2	0	0	1.11625	0	0	0	0	0	0	0	0	0.706406	0	1.11625	0	0	0	0	0	0	0	0
GCACTCTCACGCCAGT-2_1	2	0	0	0	0	0	0	0	0	1.08416	0	1.59207	1.08416	1.59207	0	0	0	0	0	0	0	0	0
GCAGCCAAGCACAGGT-2_1	5	0	0	0	0	0	0	2.31849	0	0	0	0	0	0	1.39956	0	0	0	0	1.39956	0	0	0
GCAGCCAGTTATTCTC-2_1	5	0	0	0	0	0	0.760862	1.48622	2.19509	0	0.760862	0	0	0	0	0	0	0	0	0	0	0	0
GCAGTTACATCCCACT-2_1	8	0.953253	0	1.43229	0	0	0	0	0	0	0	0	0	0	0	0	0	0	0	0	0	0	0
GCATACACACTTAAGC-2_1	8	0.702476	0	0	0	0	0	0	0	0	0	0	0	0	0.702476	0	0	0	0	0	0	0	0
GCATGATGTTGTGGAG-2_1	2	0	0	0	0	0	0	0	0	0	0	0.911695	1.93934	0.911695	2.1333	0	0	1.69848	0	0.911695	0.911695	0	0.911695
GCATGCGCAACTGCGC-2_1	2	0.845473	0	0	0	0	0	0.845473	0.845473	0	0	1.60688	0.845473	0	2.562	0	0	0.845473	0	0	0	0	0
GCATGCGGTAGTACCT-2_1	7	0	0	0	0	0	0	0	0	0	0	0	0.823924	0	1.26944	0	0	0	0	0	0	0	0
GCATGCGTCAATCACG-2_1	2	0	0.830222	0	0	0	0	0	0	0.498903	0	0.498903	0	1.07866	0	0	0	0.498903	0	0	0	0	0.498903
GCCAAATCAAGCTGAG-2_1	2	0	0	0.820492	0	0	0	0.820492	0	0	0	1.57171	0	0	1.9958	0	0	0	0	0	0	0	0
GCCTCTACAAGCGAGT-2_1	7	0	0	0	0	0	0	0	1.1713	0	0	0	0	0	0	0	0	0	0	0	0	0	0
GCCTCTACACAGCCCA-2_1	2	0.804526	0	0	0	0	0	0	0	0	0	1.54903	2.2669	1.54903	2.12987	0.804526	0	1.78214	0	0.804526	0	0	0.804526
GCCTCTATCCCTAACC-2_1	8	0	0	0	0	0	0	0.73199	0	0	0	0	0	0	0.73199	0	0	0	0	0	0	0	0
GCGACCATCGCAGGCT-2_1	7	2.18103	0	1.47399	0	1.88874	0.752457	0	1.17694	0	0	0	0	0	0	0	0	0	0	0	0	0	0
GCGAGAACAATGGTCT-2_1	2	0.995866	0.617094	0	0	0	0	0	0	0	0	1.66159	0	0.617094	1.48481	0	0	0.617094	0	0	0	0	0
GCGAGAAGTACATCCA-2_1	9	1.40141	2.32069	0	0	0	0	0	0	0	0	0	0	0	0	0	0	0	0	0	0	0	0
GCGCAACAGCCACTAT-2_1	5	0	0	0	0	0	0	0	0	0	0	0	0	0	0	0	0	1.48587	0	0	0	0	0
GCGCAACGTCTAGCCG-2_1	9	0	0	0	0	1.46565	0	2.03611	0	0	0	0.746747	0	0	0	0	0	0	0	0	0	0	0
GCGCAACTCCAAGCCG-2_1	8	0.796819	0	0.796819	0	0	0.796819	0	0	0	0	1.53803	0.796819	0.796819	0.796819	0	0	0	0	0	0	0	0
GCGCCAAAGGCGATAC-2_1	8	1.327	0	0	0	0	0.869136	0	0	0	0	0	0	0	0	0	0	0	0.869136	0	0	0	0
GCGCCAATCCACGCAG-2_1	3	0	0	1.14596	0	0	0	0	1.14596	0	0	0	0	0	0	2.25987	2.00639	0	0	1.14596	0	0	0
GCGGGTTTCGAATGCT-2_1	7	1.31144	0	1.31144	0	0.856858	0	0.856858	0	0	0	0	0	0	0	0	0	0	0	0	0	0	0
GCTCCTATCAACGCTA-2_1	9	0	0	0	0	1.06163	0	0	0	0	0	0	0	0	0	0	0	0	0	0	0	0	0
GCTCTGTAGAGTTGGC-2_1	2	0	0	0	0	0	0	0	0	0	0	0	0	0.824571	0.824571	0	0	0	0	0	0	0	0
GCTCTGTAGGGATGGG-2_1	3	0.614628	0	0	0	0	0	0	0	0.992487	0	0	0	0	1.48067	2.25021	1.26608	1.80727	0.614628	0	0	0.614628	1.9377
GCTCTGTGTCGACTAT-2_1	2	0	1.02245	1.51732	0	2.45787	0	0	0	0	0	1.02245	2.09433	0	2.59972	0	0	0	0	0	0	0	0
GCTGCAGGTACAGTGG-2_1	2	2.11981	0	0	0	0	0	0	0	0	0	1.77264	0	0	0	1.2364	0	1.2364	0	0	0	0	0
GCTGCAGGTTAAAGTG-2_1	3	0	0	1.24876	0	0	0	0	0	0	0	0	0	0	0.807818	1.55372	2.13512	0.807818	0.807818	1.24876	0	0	1.24876
GCTGGGTTCAGTCAGT-2_1	2	0	0	0.73872	0	0	0	0	0	0	0	1.68139	1.4539	0	1.15893	0	0	0	0	0	0	0	0
GCTTCCAAGTCATGCT-2_1	2	0	0	0	0	0	0	0	1.19422	1.19422	0	1.72311	1.19422	0	0	1.19422	0	1.72311	0	0	0	0	0
GCTTCCAGTGTTGAGG-2_1	5	0	0	0	0	0	0	0	0	0	0	0	0	0	0	0	0	0	0	0	0	0	0
GCTTCCATCAACGGGA-2_1	2	0	0	0	0	0	0	0	0	0	0	0	0	0	0	2.09745	1.5201	2.09745	0	0	0	0	2.72725
GCTTGAAAGAGAACAG-2_1	7	0	0	2.68903	0	0	0	2.42375	0	0	0	0	0	0	1.48825	0	0	0	0	0	0	0	0
GCTTGAACATCCGCGA-2_1	3	0	0	1.11639	0	0	1.11639	2.42206	1.11639	0	0	0	0	0	1.11639	1.11639	1.11639	1.11639	0	0	1.11639	0	2.22086
GCTTGAAGTACGAAAT-2_1	8	0	0	0	0	0	0	0	0	0	0	0.861725	0.861725	0	0	0	0	0	0	0.861725	0	0	0
GCTTGAATCGTATCAG-2_1	7	0	0	0	0	0	0	0	0	0	0	0	0	0	0	0	0	0	0	0	0	0	0
GGAAAGCAGACTTGAA-2_1	2	0	0	0	0	0	0	0	0	0	0	1.2261	1.76058	0	2.36383	0	0	1.2261	0	0	0	0	0
GGAAAGCCATCTATGG-2_1	9	0	0	0.914375	0	2.43943	0.914375	0	0	0	0	0.914375	0	0	0.914375	0	0	0	0	0	0	0	0
GGACAAGCACAGCCCA-2_1	5	0	0	0	0	0	3.16674	1.75531	1.75531	1.75531	1.75531	0	0	0	0	0	0	0	0	0	0	0	0
GGACATTTCTTAGAGC-2_1	3	0.522785	0	0	0	0	2.64246	0.522785	0.522785	0	0	0.864339	0.522785	0	1.32092	1.97136	0.522785	2.42487	0	0.522785	0	0	1.97136
GGACGTCCAAGTAATG-2_1	2	0	0.897081	0	0	0	0	0	0	0	0	0.897081	0.897081	0	1.36222	0	0	0	0	0	0	0	0
GGACGTCCAGGTGGAT-2_1	5	0	0	1.91727	0	0	0.977508	1.78733	2.81836	0	0.977508	0	0	0	0.603722	0	0	0	0	0	0	0	0
GGACGTCCATAACCTG-2_1	3	0	0	0	0	0	0	0.751568	0	0	0	1.17577	0.751568	1.17577	1.17577	2.29884	1.88731	2.5017	0	0.751568	0	0.751568	2.04407
GGATGTTGTGTGTGCC-2_1	2	0	0	0	0	0	0	0	0.843431	0	0	0	0	0	0.843431	0	0	0	0	0.843431	0	0	0
GGATTACAGGTGATAT-2_1	3	0	0	2.08399	0	1.20761	0	0	0	0	0	0	0	0	0.775992	1.20761	1.50812	1.50812	1.20761	1.92625	1.20761	0.775992	0
GGATTACCAGTGACAG-2_1	2	0	0	0	0	0	0	0	0	0	0	0	0	0.976991	2.03154	0	0	0.976991	0	0	0	0	0
GGATTACCATGGTCAT-2_1	9	0	0	0	0	1.99013	1.13317	0	0	0	0	0	0	0	0	0	0	0	0	0	0	0	0
GGCGTGTCAAGCCGTC-2_1	7	0.63324	0	1.68982	0.63324	0	0	0	0	0.63324	0	1.29503	0	1.68982	0.63324	0	0	0	0	0	0	0	0.63324
GGCGTGTGTCATGCCG-2_1	7	0	0	1.35268	0.889494	0	0	0	0.889494	0	0	0	0	0	0.889494	0	0	0	0	0	0	0	0
GGCTCGAGTATAGTAG-2_1	9	0	0	0	0	0.691302	0	0	0	0	0	0.691302	0.691302	0	1.09615	0	0.691302	0	0	0	0	0	0
GGCTGGTAGAAGAAGC-2_1	8	1.23484	0	0	0	0	0	0	0	0	0	0.594769	0.594769	0	0.965166	0	0	0	0	0	0	0	0
GGCTGGTAGACTGTAA-2_1	3	0.463825	0	0.463825	1.019	0	0	0	0	0	0	0	0	0	0.463825	1.74417	2.22592	1.51312	1.6353	1.93173	1.3739	1.019	2.34587
GGCTGGTGTCTGCCAG-2_1	3	0	0	0.84517	0	0	0	0	0	0	0	0	0	0	0	0	0	0.84517	1.60646	0	0	1.29657	0.84517
GGCTGGTGTTGATTGC-2_1	3	2.55221	0	1.93409	0	0	0	0	0	0	0	0	0	0	0	2.29017	2.38535	2.55221	1.59841	2.38535	2.06737	1.59841	2.29017
GGGACCTCAAGGGTCA-2_1	5	0	0	0	0	0	0	0	0	0	0	0	0	0	0	0	0	0	0	0	0	0	0
GGGTTGCCAAACTGCT-2_1	2	0	0	0	0	0	0	0	0	0	0	0	1.09107	1.60038	2.69747	0	0	0	0	0	0	0	0
GGTATTGGTACCTACA-2_1	7	0	0	1.19921	1.19921	0	0	0	0	0	0	0	0	0	0	0	0	0	0	0	0	0	0
GGTGCGTGTTGGTAAA-2_1	7	0	0	2.23285	0	0	0	0	0	0	0	0	0	0	0	0	0	0	0	0	0	0	0
GGTGTTATCCTTTACA-2_1	5	0	0	2.70364	0	0	0	0	0	0	1.73071	0	0	0	0	0	0	0	0	0	0	0	0
GTAACTGCATCACGAT-2_1	9	0	0	1.61619	0	0	0	0	0	0	0	0	0	0	0	0	0	0	0	0	0	0	0
GTACGTATCACGAAGG-2_1	3	0	0	0	0	0	2.34294	0.943372	0	0	0	0	0	0	0.943372	1.98438	1.42003	1.98438	0	0	0	0	1.98438
GTACGTATCGATGAGG-2_1	3	0	0	0	0	0	0	0	0	0	0	1.85388	0	1.02778	1.02778	1.30624	0.640497	2.20572	0.640497	0	0	0	1.85388
GTACTTTAGTAACCCT-2_1	9	0	0	1.00864	0	2.27308	0	0	0	0	0	0	0	0	0	0	0	0	0	0	0	0	0
GTAGGCCCATGATCCA-2_1	5	0	0	1.16405	0	0	2.28356	0.742624	2.16448	0.742624	0	0	0	0	0	0	0	0	0	0	0	0	0
GTAGGCCGTCACCCAG-2_1	9	0	0	0	0	0	0	0	0.734915	0	0	0	0	0.734915	0	0	0	0	0	0	0	0	0
GTAGTCAGTCATTAGC-2_1	5	0	0	0	0	0	0	0	0	0	0	0	0	0	0	0	0	0	0	0	0	0	0
GTATCTTAGATGTGTA-2_1	7	0	0	0	0	0	1.15788	0.737922	0	0	0	1.15788	0	0	1.45273	0	0	0.737922	0	0	0	0	0
GTATTCTAGTTGTCGT-2_1	5	3.61014	0	0	0	0	0	0	0	0	0	0	2.10343	0	0	0	0	0	0	0	0	0	0
GTATTCTGTCGCGGTT-2_1	3	0	0	1.66983	0	0	0	0	0	0	0	0	0	0	0	3.01557	2.26411	3.43974	1.14919	2.26411	2.01048	2.46625	2.9039
GTATTCTTCTTCGAGA-2_1	8	3.83653	0	0	0	0	0	0	0	0	0	0	0	0	0	0	0	0	0	0	0	0	0
GTCAAGTCAAGTACCT-2_1	3	0	0	0	0	0	0	0	0	0	0	0	1.40302	0	1.40302	2.5855	1.40302	1.96501	0	1.40302	0	0	1.40302
GTCATTTAGAACAACT-2_1	5	0.622728	1.27871	0	0	0	0.622728	2.26593	1.00357	1.49426	1.27871	0	0	0.622728	0	0	0	0	0	0	0	0	0
GTCCTCAGTAAGCACG-2_1	8	0.889536	0	0	0	0	0	0.540579	0.540579	0.540579	0	0.540579	0.889536	0.540579	1.14772	0	0	0.540579	0	0	0	0	0
GTCGTAACAACGCACC-2_1	7	0	1.82093	0	0.71075	0	0.71075	0	0	0	0	0	0.71075	0	0	0	0	0	0	0	0	0	0
GTCTTCGGTAGCAAAT-2_1	8	1.98478	0	0	0	0	0	0.943659	0	0	0	0	0	0	0	0	0	0	0	0	0	0	0
GTGCAGCAGTAGATGT-2_1	3	0	0	1.60714	0	0	0.58651	0.953743	0.58651	0	0	0	0	0	0.953743	2.10161	1.22175	1.88463	0.953743	0.953743	0.953743	0.953743	2.10161
GTGCAGCGTTGTGGCC-2_1	9	0	0	0	0	0	0.855768	0	0.855768	0	0	0	0	0	0	0	0	0.855768	0	0	0	0	0
GTGCATAGTTCCGGCA-2_1	2	0	0	0	0	0	0	0	0	0	0	0.618828	0	0	0.618828	0	0	0	0	0	0	0	0
GTGCGGTCAGACGCTC-2_1	2	0	0	0	0	0	0	0	0	0	0	1.77896	0	0	1.2418	0	0	0	0	0	0	0	0
GTGCGGTCATCACGTA-2_1	2	0	0	0	0	0	0	0	0	0	0	0	0	1.17624	2.18014	0	0	0.751924	0	0	0	0	0
GTGCTTCAGTCACGCC-2_1	5	0.729924	0.729924	2.00815	0	1.44096	0	0	0.729924	0	0	0	0	0	0	0	0	0	0	0	0	0	0
GTGCTTCCAGACGCTC-2_1	3	1.40395	0	0	0	0	0.930441	0	0	0	0	0	0	0	0	2.58664	0.930441	2.79461	0.930441	2.32374	0	1.40395	3.04277
GTGTGCGAGGGTTCCC-2_1	2	0	0	0	0	0	0	0	1.52811	0	0	0	1.52811	0	2.6125	0	0	2.10644	0	0	0	0	0
GTGTGCGCAGTCGATT-2_1	9	0	0	1.40604	0	0	0	1.40604	0	0	0.932118	0	0	0	0.932118	0	0	0	0	0	0	0	0
GTGTTAGAGTCGTACT-2_1	2	1.20303	0	0	0	0	0	0.772464	0	0	0	1.50303	0.772464	0.772464	2.21437	0	0	1.50303	0	0.772464	0	0	0
GTGTTAGCAAGCCGCT-2_1	5	0	0	0	0	0	0	1.85612	0.854292	0.854292	0	0	0	0	0	0	0	0	0	0	0	0	0
GTGTTAGTCAATAAGG-2_1	7	0	0	1.89987	0	1.62151	0	0.594514	1.44659	0	0	0	0	0.594514	0	0	0	0	0	0.964814	0	0	0
GTTACAGAGCTAGTTC-2_1	9	0	0	0.606591	0	0	0	0	0	0	0	0	0	0	1.46711	0	0	0	0	0	0	0	0
GTTCATTAGTTGAGTA-2_1	3	0	0	1.35903	0.894536	0	0	0.894536	0.894536	0	0	1.07441	0.393438	0	1.58033	2.04756	1.91469	1.22681	0.675052	0.393438	0.393438	0.393438	1.67496
GTTCGGGCAACACCCG-2_1	8	2.15566	0	0	0	0	0	0	0	0	0	0	0	0	0	0	0	0	0	0	0	0	0
GTTCGGGTCTGCTGCT-2_1	5	0	0	0	0	0	0	0	1.96369	0	0	0	0	0	0	0	0	0	0	0	0	0	0
GTTCTCGTCATCGCTC-2_1	9	0	0	1.10357	0	0	0	0	0	0	0	0	0	1.10357	0	0	0	0	0	0	0	0	0
GTTTCTAAGTGGTAAT-2_1	7	0	0	1.47097	1.47097	0.984595	0	0	0	0	0	0.984595	0.984595	0	0.608876	0	0	0	0	0	0	0	0
GTTTCTAAGTGTACCT-2_1	5	0	0	0.939937	0	0	2.71061	1.41577	3.05766	0.939937	2.6011	0	0	0	0.939937	0	0	0	0	0.939937	0	0	0
GTTTCTACATGCCACG-2_1	8	0	0	0	0	0	0	0	0	0	0	0	0	0	0	0	0	0	0	0	0	0	0
GTTTCTATCAAAGTAG-2_1	7	0	0	1.28492	0	0	0	0	0	0	0	0	0	0	0	0	0	0	0	0	0	0	0
TAAACCGGTAGCTGCC-2_1	5	0	0	0	0	0	0	0	0	0	0	0	0	0	1.75998	0	0	0	0	0	0	0	0
TAAGAGAGTGCAGACA-2_1	2	0	0	1.92378	0	0	0	0.680299	0.680299	0.680299	0	0	0	0	0.680299	0	0	0	0	0	0	0	0
TAAGAGAGTGTGACGA-2_1	7	0	0	1.39316	0	0	0	0.697728	0	0	0	0	0.697728	0	0	0	0	0	0	0	0	0	0
TAAGAGATCTGTACGA-2_1	5	0	0	0	0	0	2.86789	2.06896	0	2.23	0	0	0	0	1.32618	0	0	0	0	0	0	0	0
TAAGTGCAGGTGATTA-2_1	2	0	0	0.780449	0	0	0	0	0	0	0	1.9333	1.51455	1.74568	2.09121	0	1.51455	1.51455	0	0	0	0	0.780449
TACACGAAGCTGCCCA-2_1	5	0	0	1.50032	0	0	1.82852	1.00852	1.00852	1.50032	0	0	0	0	0	0	0	0	0	0	0	0	0
TACAGTGTCCTTGACC-2_1	2	0	0	0.648277	0.648277	0	1.31821	0	1.03833	0.648277	0	1.03833	1.31821	1.03833	1.31821	0	0	0	0	0	0	0	0
TACCTATAGTCGCCGT-2_1	2	0	0	0	0	0	0	0	1.20433	0	0	1.20433	1.50448	0.773468	1.20433	0	0	0	0	0	0	0	0
TACCTATCACCAGATT-2_1	9	0	0	0	0	0	0	0	0	0	0	0	0	1.00814	0	0	0	0	0	0	0.62607	0	0
TACCTATGTTACGACT-2_1	9	0	0	0	0	0	1.54646	0	0	0	0	0	0	0	0	1.87828	1.87828	1.04641	0	0	0	0	0
TACCTTACAGTCGTGC-2_1	9	0	0	0	0	1.00808	0	0	0	0	0	0	0	0	0	0	0	0	0	0	0	0	0
TACGGATCAGGTGCCT-2_1	2	0	0	0	0	0	0	0.788087	0	0	0	0	1.7573	0	2.10354	0	0	0	0	0	0	0	0
TACGGGCAGCTCCCAG-2_1	7	0	0	1.99076	0.947897	1.99076	0	0	0	0	0	0	0	0	1.42565	0	0	0	0	0	0	0	0
TACGGGCAGTGGCACA-2_1	7	0	0	1.96628	0	0	0	0	0	0	0	0	0	0	0	0	0	0	0	0	0	0	0
TACGGGCCAAGGCTCC-2_1	3	0	0	0	0	0	1.65	1.98931	1.13253	0	0	0	0	0	0	2.75522	0	1.98931	0	1.13253	0	1.98931	2.24219
TACTTACAGGCACATG-2_1	5	0	0	0	0	0	0	2.45625	0	0	0	0	0	0	0	0	0	0	0	0	0	0	0
TAGACCAGTCCGAATT-2_1	7	0	0	0	1.58201	0	2.36667	0	0	0	0	1.58201	0	0	0	0	0	0	0	0	0	0	0
TAGAGCTGTTTCCACC-2_1	8	0	0	0.915003	0	0	0	0	0	0	0	0	0	0	0	0	0.915003	0	0	0	0	0	0
TAGTGGTCAACGATCT-2_1	9	0	0	0	0	0.989293	0	0	0	0	1.47674	0	0.612298	0	0	0	0	0	0	0	0	0	0
TATCTCAGTAGCTAAA-2_1	2	0	0	0	0	0	0	0	0	0	0	1.51927	2.46016	2.46016	0	0	0	0	0	0	0	0	0
TATGCCCCATCAGTCA-2_1	7	0	0	1.4464	0	0	0	0	0	0	0	0	0	0	0	0	0	0	0	0	0	0	0
TATTACCCACTACAGT-2_1	8	2.31309	0	0	0	0	0	0	0.698998	0	0	0	0	0	0	0	0	0	0	0	0	0	0
TATTACCCATATACGC-2_1	5	0	0	1.95827	0	0	0.700375	2.57825	1.62098	0.700375	0	0	0	0	0	0	0	0	0	0	0	0	0
TCACAAGCACGGTAGA-2_1	5	0	0	0	0	0	0	0	0	0	0	0	0	0	0	0	0	0	0	0	0	0	0
TCACAAGGTAATAGCA-2_1	3	0	1.59403	1.14426	0	0	0.886548	1.51882	0.538461	0.538461	0	0.305044	0.305044	0	0	1.25185	1.34898	1.51882	0.538461	1.02368	0	0.305044	2.13893
TCACAAGTCCTTTCGG-2_1	7	0	0	1.624	1.624	0	0	0	0	0	0	0	0	0	0	0	0	0	0	0	0	0	0
TCAGATGAGTGTGGCA-2_1	9	0	0	0	0	0	0	0	0	0	0	1.00259	0	0	0	0	0	0	0	0	0	0	0
TCAGATGGTCGTGGCT-2_1	8	0	0	0	0	0	1.83171	0	0	0	0	0.837737	0	0	0	0	0	0	0	0	0	0	0
TCAGCAATCAGGCCCA-2_1	2	1.06648	0	1.06648	0	0	0	0	0	0	0	0	1.06648	0	1.9044	0	0	0	0	0	0	0	0
TCAGGATAGTGATCGG-2_1	2	0	0	0.73815	0	0	0	0	0	0	0	1.15818	0	1.15818	2.15691	0	0	0	0	0	0	0	0
TCAGGATGTCAATACC-2_1	7	0	0	0	0	0	0	0	0	0	0	0	0	0	0	0	0	0	0	0	0	0	0
TCAGGATTCAGTTCGA-2_1	3	0	1.2418	0	0	0	1.77896	0	0	0	0	0	0	1.2418	0	1.77896	1.77896	1.77896	0	1.2418	1.2418	1.77896	1.2418
TCAGGATTCGAGAACG-2_1	5	0	0	1.58617	0	0	0	1.58617	0	0	0	1.07926	0	0	1.07926	0	0	0	0	0	0	0	0
TCAGGTAAGCTGAACG-2_1	2	0	0	1.09094	0	0	0	0	1.09094	0	0	1.09094	0	0	2.18698	0	0	0	0	0	0	0	0
TCATTACTCTCTGTCG-2_1	2	1.48165	0	0	0	0	0	0	0	0	0	0	0	0	1.48165	0	0	0	0	0	0	0	0
TCATTTGGTCCGAATT-2_1	5	0	0	0.936906	0	0	0.936906	1.97523	0	0.936906	0	0	0	0	0	0	0	0	0	0	0	0	0
TCATTTGGTCTAGCGC-2_1	3	0	0	0.945244	0	0	0	0.580382	0.580382	0	0	1.21199	0	0	0	2.08945	1.42236	2.08945	0	0	0	0.580382	1.74402
TCATTTGTCGTTACAG-2_1	2	0	0	0	0	0	0	0	0	0	0	1.05664	1.33895	0	1.89162	0	0	0.661837	0	0.661837	0	0	0.661837
TCCACACGTCCGAAGA-2_1	9	0	0	0.979425	0	2.03493	0.605115	0	0	0	1.25116	0	0	0	0	0	0	0	0	0	0	0	0
TCGAGGCAGTCATCCA-2_1	5	0	0	2.18902	0	0	0.949837	1.42805	0	0	0.949837	0	0	0	0.949837	0	0	0	0	0	0	0	0
TCGAGGCCATTGAGCT-2_1	5	0	0	0	0	0	1.24903	0.97756	2.13545	0.97756	1.46231	0	0	0	0	0	0	0	0	0	0	0	0
TCGCGTTGTTCACGGC-2_1	8	0	0	0	0	0	2.82589	0	0	0	0	0	0.659529	1.05353	1.05353	0	0	0	0	0	0	0	0
TCGTACCTCGTATCAG-2_1	2	0	0	0	0	0	0	0	0	0.631999	0	0	1.01622	0.631999	1.83868	0	0	0	0	0	0	0	0
TCGTAGAAGAATAGGG-2_1	2	0	0	1.01286	0	0	1.01286	0	0	0.629532	0	1.50562	0	1.28929	1.68337	0	0.629532	0	0	1.01286	0	0	0
TCGTAGAGTCTACCTC-2_1	2	0	0	1.23814	0	0	0	0	0	0	0	0.477659	1.04271	0	1.54197	1.40155	0	1.04271	0	0	0	0.799573	1.87344
TCTATTGTCTGCGGCA-2_1	3	0	0	0	0	0	0	0	0.704539	0	0	0.704539	0	0	1.11377	2.323	2.21739	2.79384	1.96536	1.96536	1.40333	1.11377	2.91178
TCTCATAGTTCAACCA-2_1	3	0	1.05928	0	0	0	0	0	0	0	0	0	0	0.487414	0	1.56205	1.2563	2.45768	1.05928	1.68579	1.68579	1.2563	2.60727
TCTCTAACATATGGTC-2_1	5	0	0	0	0	0	0	0	2.0527	0	0	0	0	0	0	0	0	0	0	0	0	0	0
TCTCTAAGTCATGCCG-2_1	2	0	0	0	0	0	1.19397	0.765508	0	0	0	0	1.72283	0.765508	2.20283	0	0.765508	1.49296	0	0	0	0	1.19397
TCTGAGACACAGGTTT-2_1	3	0.885249	0	0	0	0.885249	1.34734	0.537542	0	0	0.537542	0	0.885249	0	1.14275	2.39472	2.09408	1.90126	0.885249	0.537542	1.14275	1.34734	2.45761
TCTTCGGAGATGGCGT-2_1	3	0	0	0	0	0	0	0	0	0.77065	0	0	0	0	1.20067	1.20067	2.07531	2.97444	0.77065	1.20067	0.77065	1.50041	2.33111
TCTTCGGCAGGTCGTC-2_1	7	1.58309	0	0	0	0	0	2.1679	0	0	0	0	0	0	0	0	0	0	0	0	0	0	0
TCTTCGGTCAACCAAC-2_1	5	0	0	0	0.741759	0	0.741759	2.16302	0	0	0	0	0	0	1.16292	0	0	0	0	0	0	0	0
TGAAAGAAGGAGCGTT-2_1	5	0	0	0	0	0	0	0	0	0	0	0	0	0	0	0	0	0	0	0	0	0	0
TGACAACAGTGTTTGC-2_1	5	0	0	1.882	0	0.585132	2.09888	0.585132	3	0	0	0	0	0	0	0	0	0	0	0	0	0	0
TGACGGCTCAATAAGG-2_1	2	0	0	0	0	0	0	0	1.11529	0	0	0	1.62941	0	0	0	0	1.11529	0	0	0	0	0
TGACTAGAGTACTTGC-2_1	5	0	0	0	0	0	0	0	0	0	2.46474	0	0	0	0	0	0	0	0	0	0	0	0
TGACTAGCACAGACAG-2_1	9	0	0	0	0	2.62734	0	2.83593	0	0	0	0	0	0	0	1.43728	0	0	0	0	0	0	0
TGACTAGGTTTAGGAA-2_1	2	0.589177	0	0	0	0	0	0.589177	0	0	0	0.957436	0.589177	0.589177	0.589177	0	0	0	0	0.589177	0	0	0
TGACTTTAGGTGTGGT-2_1	5	0	0	1.14224	0.726047	0	0	1.43525	0	0	0	0	0	0	0	0	0	0	0	0	0	0	0
TGACTTTTCAGCCTAA-2_1	3	0	0	1.83281	0	0	0.838482	0	0	0	0	0	0	0	1.28805	1.28805	0	1.83281	0	0	0	0	1.83281
TGACTTTTCTGTTTGT-2_1	3	0	0	0	0	0	0	0	0.590753	0	0	0.959616	0.959616	0	1.76337	2.10999	1.76337	2.50755	0	0.590753	0	0.959616	2.00724
TGAGAGGCATACTACG-2_1	3	0	0	0	0	0	0	0	0	0	0	0.920784	0	0	0	2.68111	1.39191	2.86925	0	0.920784	0	1.39191	2.57185
TGAGCATTCCAGATCA-2_1	2	0.672318	0	0	0	0	0.672318	0	0.672318	0	0	1.5759	1.35489	1.35489	2.3597	0	0	2.26477	0	0	0	0	0
TGAGCCGTCCAGATCA-2_1	5	0	0	0	0	0	0	0	1.28473	0	0	0	0	0	0	0	0	0	0	1.28473	0	0	0
TGAGCCGTCTGTCCGT-2_1	5	1.36994	1.36994	0	0	0	0	0	0	1.36994	0	0	0	0	0	0	0	0	0	0	0	0	0
TGATTTCAGTCGAGTG-2_1	2	1.40291	0	0	0	0	0	0	0	0	0	0	0.929605	1.40291	2.15958	0	0	0	0	0	0	0	0
TGCACCTCAACAACCT-2_1	2	0	0	0	0	0	0	0.738777	0	0	0	1.159	1.159	0	0	0	0	0	0	0	0	0	0
TGCCAAACAGTCTTCC-2_1	7	0	0	1.72599	0	1.72599	0	1.04635	0	0	0	0	0	0	0	0	0	0	0	0	0	0	0
TGCCAAATCGGCATCG-2_1	3	0	0	1.03015	1.03015	0	0	0	0	0	0	0	0	0	0	2.46885	2.30332	2.61083	2.10485	2.94522	1.03015	1.03015	2.94522
TGCCCATGTGCAGTAG-2_1	7	0	1.98532	1.1294	0	0	0	0	0	0	0	0	0	0	0	0	0	0	0	0	0	0	0
TGCCCATTCCTAGAAC-2_1	5	0	0	1.23019	0	0	0	0	2.11211	0	0	0	0	0	0	0	0	0	0	0	0	0	0
TGCGGGTTCATTGCGA-2_1	7	0	0	0	0	0	1.61555	0	0	0	0	0	0	0	0	0	0	0	0	0	0	0	0
TGCGGGTTCTGGTGTA-2_1	5	1.97978	0.994039	0	0	0	1.89818	2.31036	1.34466	2.98181	4.07537	0	0	0	0	0	0	0	0	0	0	0	0
TGCGTGGGTATGAATG-2_1	5	0	0	0	0	0	2.48938	0	0	0	0	0	0	0	1.54428	0	0	0	0	0	0	0	0
TGCTACCCAGGTGCCT-2_1	9	0	0	0	0	0	0.892546	0	0.892546	1.35652	0	0	0	1.35652	0	0	0	0	0	0	0	0	0
TGCTACCGTATATCCG-2_1	2	0	0	1.52825	0	0	0	0	0	0	0	1.31038	0.643183	0	0	0	0	0	0	0	0	0	0
TGCTGCTCATGCCCGA-2_1	2	0.501586	0	0.501586	0	0	0	0	0.501586	0	0	0.834072	0	0	0	0	0	0	0	0	0	0	0
TGGACGCAGATGTTAG-2_1	2	0	0	1.58725	0	0	0	0	0	0	0	0	1.08016	1.08016	1.08016	0	0	0	0	0	0	0	0
TGGCCAGAGTGGACGT-2_1	5	1.03756	0	0	0	0	2.31368	2.90756	3.27762	2.62149	2.62149	0.647711	0	0.647711	1.03756	0	0	0	0	0.647711	0	0	0
TGGCCAGCACGAAAGC-2_1	8	0	0	0	0	0	0	0.981038	0	0	0	0	0	0	0	0	0	0	0	0	0	0	0
TGGCGCAGTTATTCTC-2_1	2	0	0.673117	1.07182	0	0	0	0	0	0	0	0	0	0.673117	1.75815	0	0	0	0	0	0	0	0
TGGCGCATCAAGAAGT-2_1	5	0	0.911606	0.911606	0	0	1.38044	1.38044	1.38044	0	0	0	0	0	0	0	0	0	0	0	0	0	0
TGGCTGGCACCTATCC-2_1	2	0	0	0	0	0	0	0.752932	0.752932	0	0	0.752932	0.752932	0	1.47468	0	0	0	0	0	0	0	0
TGGGAAGAGTTGCAGG-2_1	2	0	0	0.974827	2.02852	0	0	0	0	0	0	0	0	0	0.974827	0	0	0.974827	0	0	0	0	0
TGGGCGTAGTGGTAAT-2_1	9	0	1.28757	1.28757	0	0	0	1.28757	0	1.28757	0	0	0	0	0	0	0	0	0	0	0	0	0
TGGTTCCAGAACTGTA-2_1	7	0	0	0.710909	0	0	0.710909	0	0	0	0	0	0.710909	0	0	0	0	0	0	0	0	0	0
TGGTTCCAGCAGGCTA-2_1	5	0	0	0	0	0	0	0	0	0	0	1.7761	0	0	0	0	0	0	0	0	0	0	0
TGTATTCGTGTAACGG-2_1	3	0.727482	0	0.727482	0	0	0.428485	0.428485	0	0	0	0.428485	0.428485	0.428485	0.957353	1.66382	2.07369	2.50418	1.55699	2.31192	0.428485	1.66382	2.31192
TGTGGTAAGGTGCACA-2_1	5	0	0	0	0	0	0	0	0	0	0	0	0	0	0	0	0	0	0	0	0	0	0
TGTGGTAGTGGCGAAT-2_1	7	0	0	0.94318	0	0.94318	0	0.94318	0.94318	0	0	0	0	0	0	0	0	0	0	0	0	0	0
TGTGGTATCTAACTCT-2_1	2	0	0	0	0	0	0	0	0	0	0	1.84314	1.01961	1.01961	2.09043	0	0	0	0	0	0	0	0
TTAACTCAGAGTACAT-2_1	3	0	0	0	0	1.23177	0	0	0	0.395725	0	1.07904	0.678501	0.395725	0.678501	1.68067	1.23177	1.68067	0.395725	0.395725	0	0.898689	1.5859
TTAGGACAGTGACTCT-2_1	8	0	0	0	0	0	0	0	0	0.886799	0	0	0	0	0	0	0	0	0	0	0	0	0
TTAGGACTCAGTACGT-2_1	3	0	0	1.06936	0	0	0	1.90814	1.06936	0	0	0	0	0	0	1.06936	2.66685	1.06936	1.57423	1.57423	0	0	1.90814
TTATGCTAGCCAGTTT-2_1	7	1.85593	0	1.85593	0	0	0	2.60966	1.52571	1.02934	0	0	0	0	1.02934	0	0	0	0	0	0	0	0
TTATGCTCAAGGTTTC-2_1	3	0	0	0	0	0	0.440902	0.745843	0.440902	0	0	0	0	0	0.745843	1.46433	0.9792	1.58489	0	0	0	0	1.16827
TTATGCTGTAAGTAGT-2_1	5	0	1.05891	1.05891	0	0	0	1.56161	0	1.34152	0	0	0	0	0	0	0	0	0	0	0	0	0
TTCCCAGAGTAACCCT-2_1	5	0	0	0	0	0	0.912052	1.93985	1.93985	0	0	0	0	0	0	0	0	0	0	0	0	0	0
TTCGAAGCAGGTCTCG-2_1	7	2.41054	0	0.700119	0	0	0	0	0	0	0	1.1079	0	0	1.1079	0	0	0	0	0	0	0	0.700119
TTCGAAGCATGAACCT-2_1	5	0	0	0	0	0	0	0	0	0	0.833741	0	0	0	0	0	0	0	0	0	0	0	0
TTCGAAGGTCATCCCT-2_1	3	0.616387	0	2.20785	0	1.38198	0.354952	0.354952	0	0	0	0	0	0	0	2.71216	2.0564	2.55964	2.10947	2.84446	1.48362	1.57588	2.79362
TTCTACATCCTTGCCA-2_1	5	0	0	1.42289	0	0	0	0.945677	0	0.945677	0.945677	0	0	0	0	0	0	0	0	0	0	0	0
TTCTTAGAGTGCAAGC-2_1	7	0.802075	0	0	0	0	0	0	0.802075	0	0	0	0	0	0	0	0	0	0	0.802075	0	0	0
TTCTTAGGTCGCCATG-2_1	9	0	0	0	0	0	0	0	0	0	0	0	0	0	0	0	0	0	0	0	0	0	0
TTCTTAGGTTTAGGAA-2_1	7	0	0.790053	1.22584	0	0	0	0	0	0.790053	0	0	0	0	0	0	0	0	0	0	0	0	0
TTCTTAGTCGAGAACG-2_1	9	0	0	0	0	1.72349	0	0	0	0	0	0	0	0	0	0	0	0	0	0	0	0	0
TTGACTTCAAACTGTC-2_1	9	0	0	0	0	0	1.00764	0	0	0	0	0	0	0	0	0	0	0	0	0	0	0	0
TTGACTTCAGCGAACA-2_1	8	0	0	0	0	0	0	0	0	0	0	0	0.927383	0	0	0	0	0	0	0	0	0	0
TTGACTTTCATAGCAC-2_1	2	0	0	0	0	0	0	0	0	0	0	1.26458	0.820136	0	0.820136	0	0	0	0	0	0	0	0
TTGACTTTCTGGCGTG-2_1	7	1.71236	2.6828	0.921877	0	0	0	0	0	0.921877	0	0	0	0	0.921877	0	0	0	0	0	0	0	0
TTGCCGTCACTACAGT-2_1	5	0	0	0	0	0	2.07635	0	0.626962	0	0.626962	0	0.626962	0	0	0	0	0	0	0	0	0	0
TTGCCGTCAGATGAGC-2_1	5	0	0	0	0	0	2.85687	2.21958	0	0	2.21958	0	0	0	0	0	0	0	0	0	0	0	0
TTGCGTCAGGCGATAC-2_1	3	0	2.5061	0.811278	0	0	0.485748	0	0	0.485748	0	0.485748	0	0	0	2.33996	1.05646	2.45373	1.25321	1.89138	1.05646	1.25321	2.21157
TTGGAACAGTGGACGT-2_1	2	0	0	0	0	0	0	0	0	0	0	1.21715	1.21715	0	0	0	0	0	0	0	0	0	0
TTGGCAAAGTTGAGTA-2_1	3	0.997483	0	0	0	0.618275	0	0	0.997483	0.618275	0	0.997483	0.618275	0	0	1.8139	1.66367	2.49522	0.618275	0.618275	0	0	1.66367
TTGTAGGAGGACGAAA-2_1	8	0	0	1.23805	0	0	0	0	0	0	0	0	0.477612	0	0	0	0	0	0	0	0	0	0
TTGTAGGCAGTCACTA-2_1	5	0	0	1.36885	0	0	0	1.36885	0	0	0	0	0	0	0	0	0	0	0	0	0	0	0
TTGTAGGTCGGCCGAT-2_1	5	1.09622	0	0	0	0	0	1.94283	0	0	0	0	0	0	0	0	0	0	0	0	0	0	0
TTTACTGCATTGAGCT-2_1	5	0	0	0	0	0	0	0	0	0	2.17964	0	0	0	0	0	0	0	0	0	0	0	0
TTTCCTCAGATGTGTA-2_1	2	1.19883	0	0	0	0	0	0	0	0	0	1.58112	1.58112	0.933802	2.07301	0	0	0	0	0	0	0	0
TTTGCGCCAGTGGAGT-2_1	9	0	0	0.798025	0	0	0	0	0	0	0	0	0	0	0	0	0	0	0	0	0	0	0
TTTGCGCTCACTGGGC-2_1	3	0	0	0	0	0	0	1.13797	0	0	0	0	0	0	0	1.65649	1.99624	1.43047	1.43047	1.65649	0	1.13797	1.13797
TTTGGTTAGAGGACGG-2_1	5	0	0	0.764096	0	0	1.49091	1.72066	2.61136	1.49091	0	0.764096	0	0	0	0	0	0	0	0	0	0	0
TTTGGTTCAAGCCATT-2_1	7	0	0	1.07099	0.672506	1.5762	0.672506	0	0.672506	0	0	0	0.672506	0	0.672506	0	0	0	0	0	0	0	0
TTTGGTTCATGTTCCC-2_1	3	0	0	1.84605	0	0	1.60965	0	0	0	0	1.09879	0	0	1.09879	2.79346	1.60965	2.51255	0.84745	1.09879	0.510932	1.29948	2.61521
TTTGGTTTCTGGCGTG-2_1	2	1.01701	0	1.01701	0	0	0	0	1.51068	0	0	2.08687	2.08687	0	2.4501	1.01701	1.01701	1.01701	0	0	0	0	1.01701
TTTGTCAGTAGCCTAT-2_1	9	0	0	1.52431	0	0	1.52431	0	0	0	0	0	0	0	0	0	0	0	0	0	0	0	0
AAAGATGGTTACGCGC-3_1	8	0	0	0	0	0	1.79535	0	0.695304	0	0	0	0	0	0	0	0	0	0	0	0	0	0
AAAGATGTCCACGTGG-3_1	3	0	0	0	0	0	2.20129	0.958326	0.589821	0	0	0.589821	0.958326	0.589821	1.43857	1.76164	0.589821	2.20129	0.589821	0.958326	0	0	1.89095
AAAGCAAAGACAGAGA-3_1	2	0	0	0	0	0	0	1.03633	0	0	0	0	0	1.03633	2.61972	1.03633	0	1.03633	0	0	0	0	0
AAAGCAAGTTGAACTC-3_1	3	0	0	0.821383	0	0	2.9011	0	0	0	0	0	1.26618	0.821383	2.08007	1.26618	1.8074	1.8074	0	0	0.492756	1.43129	1.06831
AAAGCAATCACTTACT-3_1	3	0	0	0	0	0	0	0	0	0	0	1.29426	1.84001	0	2.19109	0	0	1.29426	0	0	0	0	0
AAAGCAATCCAGGGCT-3_1	7	0	0	1.28266	1.59113	0	0	2.01697	0	0.834257	0	0	0	0	0	0	0	0	0	0	0	0	0
AAAGTAGAGACCACGA-3_1	8	0.760134	0	1.18697	0	0	1.48516	0	0	0	0	0	0	0	0	0	0	0	0	0	0	0	0
AAAGTAGCATCACAAC-3_1	2	0	0	0	0	0	0	0	0.935022	0	0	1.40965	0.935022	1.7302	1.7302	0	0	0.935022	0	0	0	0	0
AACCATGCACTGCCAG-3_1	7	0	0	1.97158	0	0.804867	0	0	0	0	0	0.804867	0	0	0	0	0	0	0	0.804867	0	0	0
AACCGCGTCACAGGCC-3_1	7	0	0	0.779873	0	0	0	0	0	0	0	0	0	0	0	0	0	0	0	0	0	0	0
AACGTTGCAGGAATCG-3_1	3	0	0	1.04966	0	2.01468	0.656656	0	0	0	0	0	0	0	0.656656	1.55039	2.01468	1.73018	1.33105	1.55039	1.04966	0.656656	1.55039
AACGTTGCATAGACTC-3_1	2	0	0	0.766555	0	0	0	1.72444	0	0	0	0	0.766555	0	1.49448	0	0	0	0	0	0	0	0
AACTCAGTCAAGAAGT-3_1	7	0	0	0	1.82178	0.90859	0	0.554122	0	0	0	0.554122	0	0	0.554122	0	0	0	0	0	0	0	0
AACTCCCAGTTTAGGA-3_1	3	0	0	0	0	0	0	0	0	0	0	0	0	0	1.86632	1.86632	2.21885	1.86632	1.31701	0	0	0	0
AACTCCCTCCTCATTA-3_1	2	0	0	0	0	0	0	0	0	0	0	0.81709	0	0.81709	1.80099	0	0	0	0	0	0	0	0
AACTCTTAGAACAATC-3_1	9	0	0	1.08649	0	0	0	0	0	0	0	0	0	0	0	0	0	0	0	0	0	0	0
AACTGGTTCTGCGACG-3_1	2	0	0	0.561497	0	0.561497	0	0	1.18169	0	0	0.561497	1.38958	0	2.05151	0	0	0.561497	0	0	0.561497	0	0.918924
AAGACCTCACATTCGA-3_1	2	0	0	0.928029	0	0	0	0	0	0.568015	0	1.96264	1.19219	0.928029	2.06469	0	0	0.928029	0	0.568015	0	0	0
AAGACCTTCTGTCTAT-3_1	2	0	0	0	0	0	0	0.895792	0	0	0	1.3606	1.3606	0.895792	0.895792	0	0	0	0	0	0	0	0
AAGCCGCTCATCACCC-3_1	3	0	0	0.532704	0	0	0	0	0	0	0.532704	0.532704	0	0.532704	0	2.38411	1.77913	2.50606	1.33871	1.77913	0.878408	1.50799	2.44694
AAGGAGCCATACCATG-3_1	5	0	0	2.63452	0	0	0	0	0	0	0	0	0	0	0	0	0	0	0	0	0	0	0
AAGGCAGTCATGTAGC-3_1	5	0	0	0	0	0	0	0	0	0	0	0	0	0	0	0	0	0	0	0	0	0	0
AAGGCAGTCTTGACGA-3_1	3	0	0	0.979269	0.979269	0	1.78968	0	1.46442	0	0	0	1.78968	0	1.46442	1.46442	1.46442	1.78968	0	0	0.979269	0	0
AAGGTTCCACTCGACG-3_1	5	2.4473	0	0.594477	0	0	0	1.23438	0.594477	0	0.594477	0	0.594477	0	0.594477	0	0	0	0	0	0	0	0
AAGGTTCGTTAAGATG-3_1	7	0	0	0	0	0	0	0	0	0	0	1.28643	0	0.837217	0	0	0	0	0	0	0	0	0
AAGGTTCTCCACGTTC-3_1	2	0	0	0.920057	0	0	0	0	0	0	0	0.562308	1.5631	1.391	1.391	0	0	0	0	0	0	0	0
AAGGTTCTCGCGTAGC-3_1	2	0	0	0.751095	0	0	0.751095	0	0	0	0	1.472	0.751095	0	0.751095	0	0	0	0	0	0	0	0
AATCGGTAGAAACGAG-3_1	3	0	0	0	0	0	0	0	0	0	0	0.77498	0	0	0	2.21853	1.2063	1.92465	1.2063	2.21853	1.2063	0.77498	2.78607
AATCGGTGTCTAGTGT-3_1	2	0	0	1.43059	0	0	0	0	0	0	0	2.19198	0.951883	0.951883	0.951883	0	0	0	0	0	0	0	0
AATCGGTTCGAACTGT-3_1	2	0	0	1.44947	0	0	0	0	0	0	0	1.44947	0	0	1.15497	0	0	0.735707	0	0	0	0	0
ACACCAACAGCTGTTA-3_1	7	0	0	1.89457	0	1.05891	0	1.05891	0	0	0	0	1.05891	0	0	0	0	0	0	0	0	0	0
ACACCCTAGACTGGGT-3_1	7	0	0	0.983441	0	0	0	0.983441	0	0	0	0	0	0	0.983441	0	0	0	0	0	0	0	0
ACACCGGAGATGTTAG-3_1	5	0	0	0	0.733337	0	0	2.01385	0.733337	1.44599	0	0	0	0	0	0	0	0	0	0	0	0	0
ACACTGATCGTATCAG-3_1	5	0	0	0	0	0	0	2.00439	1.43765	0.957584	0	0	0	0	0	0	0	0	0	0	0	0	0
ACAGCCGAGCGTGTCC-3_1	7	0	2.0194	2.0194	0	0	0	0	0	0	0	0	0	0	0	0	0	0	0	0	0	0	0
ACAGCCGGTGATAAGT-3_1	9	0	0	0	0	0	0	0	0	0	0	0	0	0	0	0	0	0	0	0	0	0	0
ACAGCTACAATGGTCT-3_1	3	0	0	0	0	0	0	0	0	0	0	1.41486	0.712282	0	1.97849	1.82345	1.41486	2.59999	0	0	0	1.41486	1.63988
ACAGCTATCTTGACGA-3_1	5	0	0	0	0	0	0.904807	2.12313	0.904807	1.37192	0	0	0	0	0	0	0	0	0	0	0	0	0
ACATACGCATAAAGGT-3_1	9	0	1.80141	0	0	0	0	0	0	0	0	0	0	0	0	0	0	0	0	1.80141	0	0	0
ACATCAGCAAGTAATG-3_1	9	0	0	0	0	0.526077	0	0.526077	0.869016	0.526077	0	0.869016	1.32684	0	0.869016	0	0	0	0	0	0	0	0
ACATCAGTCAGGCGAA-3_1	8	0.715658	0	1.28477	0	0	0.420529	0	0	0	0.420529	1.12852	1.28477	0.715658	1.64522	0	0	0	0	0.420529	0	0	0
ACCAGTATCCGTTGCT-3_1	7	0	0	0.806855	0	0	0	0.806855	0	0.806855	0	0	0	0	0	0	0	0	0	0	0	0	0
ACCTTTATCTGGCGTG-3_1	9	0	0	0	0	0	0	0	0	0	0	0	0	1.66861	0	0	0	0	0	0	0	0	0
ACGAGCCTCGCAGGCT-3_1	7	0.666643	2.51546	1.74719	0	0	0	0	0	0	0	0	0	0	0	0	0	0	0	0	0	0	0
ACGATGTCACATTTCT-3_1	3	0	0	0	0	0	0	0	0	0	0	0	0	0	0	1.7216	2.6933	3.17669	0	0	0	0	2.6933
ACGATGTTCGCAAGCC-3_1	3	0	0	1.09748	0	0	0	0	0	0.404899	0.404899	0.404899	0.692298	0.404899	1.09748	2.07796	1.94445	2.88877	1.25155	0.404899	0.692298	0.404899	2.94283
ACGCCAGAGTCTTGCA-3_1	7	0.696312	0	2.30827	0	1.6145	0	0.696312	0.696312	0	0	0	1.10283	0	0.696312	0	0	0	0	0	0	0	0
ACGCCAGGTGAGTATA-3_1	2	0	0	0	0	0	0	0	0.845473	0	0	1.29696	1.29696	0	0	0	0	0	0	0	0	0	0
ACGCCGAAGACCCACC-3_1	7	0	0	1.54932	0	0	0	1.78245	0	0	0	0	0	0	0.804731	0	0	0	0	0	0	0	0
ACGCCGAAGGACATTA-3_1	5	0	0	0	0	0	0	0	0	0	0	0	0	0	0	0	0	0	0	0	0	0	0
ACGCCGAAGGGATCTG-3_1	7	1.29967	1.84628	1.60986	0	0	0	0	0	0	0	0	0	0	0.847603	0	0	0	0	0.847603	0	0	0
ACGCCGAGTGAAAGAG-3_1	2	0	0	1.66512	0	0	0	0	0	0	0	0.887387	0	1.35003	0	0	0	1.35003	0	0	0	0	0
ACGGAGAAGTTGAGTA-3_1	8	1.49582	0	0	0	0	1.91275	0	0	0.767482	0	0	0.767482	0	0	0	0	0	0	0	0	0	0.767482
ACGGCCATCAATCACG-3_1	2	0	0	0	0	0	0	0	0.685682	0	0	1.08865	0.685682	0	2.28911	1.08865	0	0.685682	0	0	0	0	0
ACGGCCATCTCGAGTA-3_1	7	0	0	2.39467	0	1.46361	0	0	0	0	0	0	0	0.745348	0	0	0	0	0	0	0	0	0
ACGGGTCTCACGCATA-3_1	3	0	0	1.1024	0	0	0.513103	0	0	0	0	1.47071	0	0	1.47071	0.513103	1.85061	2.79854	0	0	0	0.513103	2.5702
ACTATCTAGAAGAAGC-3_1	3	0	0	0	0	0	0	0	0	1.29619	0	0	0	0	1.29619	2.65863	0	2.65863	1.29619	0	0	1.29619	1.84224
ACTGATGAGTGTGGCA-3_1	2	0	0	1.1575	0	0	0.737637	0.737637	0	0	0	0.737637	0.737637	1.1575	2.78956	0.737637	0	0.737637	0	0	0	0	0.737637
ACTGCTCCAGGTCGTC-3_1	8	0.773091	0	1.20384	0	0	0	0	0	0	0	0	0	0	0	0	0	0	0	0	0	0	0
ACTGCTCCATATGGTC-3_1	5	0	0	1.50949	0	0	0.776942	0.776942	2.78948	1.74033	1.50949	0	0	0	0	0	0	0	0	0	0	0	0
ACTGTCCAGAATAGGG-3_1	8	1.01219	0	0	0	0	1.5048	0	0	0	0	1.01219	0	0	0	0	0	0	0	0	0	0	0
ACTTACTCACATGGGA-3_1	2	0	0	0	0	0	0	0	0	0	0	1.54264	0	1.23875	0	0	0	0	0	0	0	0	0
ACTTGTTTCCTTTCGG-3_1	9	0	0	0	0	1.89027	0	0	0	0	0	0	0	0	0	0	0	0	0	0	0	0	0
ACTTGTTTCGTATCAG-3_1	8	0	0	0.525681	0	0	1.32613	1.12325	0	0	0.525681	0.525681	0.868453	0.525681	0.525681	0	0	0	0	0	0	0	0
AGAATAGAGACTGTAA-3_1	5	0	0	0.833446	0	0	1.28162	2.43448	1.82535	2.17559	0	0	0	0	0.833446	0	0	0	0	0	0	0	0
AGAATAGGTCGAACAG-3_1	2	0	0	1.03399	0	0	0	0	0	0	0	2.11009	1.03399	0	1.03399	0	1.86202	2.30869	0	0	0	0	1.03399
AGAATAGTCCACGTTC-3_1	3	0	1.05147	1.05147	0	0	0	0	0	0	0	0	0	0	0	2.49906	2.13386	3.15026	1.88488	1.55259	1.55259	0	2.87676
AGACGTTTCACCCGAG-3_1	9	0	0	2.04739	0	0	0	0	0	0	0	0	0	0	0	0	0	0	0	0	0	0	0
AGAGCGAAGTAAGTAC-3_1	2	0	0	0	0	0	0	0	0	0	0	0	0.818504	0	1.26249	0	0	0.818504	0	0	0	0	0
AGAGCGACATTCGACA-3_1	9	0	1.28967	1.28967	0	1.28967	0	0	0	0	0	0	1.28967	0	0	0	0	0	0	0	0	0	0
AGAGCGATCTCTTATG-3_1	5	0	0	1.51032	1.01671	0	1.63241	1.37122	0	0	0	0	0	0	0.462493	0	0	0	0	0	0	0	0
AGAGTGGAGAGCCCAA-3_1	7	0	0	1.84418	0	1.51482	0	0	0	0	0	0	0	0	1.0204	0	0	0	0	0	0	0	0
AGCAGCCCAGTGGAGT-3_1	5	0	0	0	0	0	0	1.36558	1.9222	1.36558	0	0	0	0	0	0	0	0	0	0	0	0	0
AGCAGCCTCCCTCAGT-3_1	5	0	0	2.71498	0	0	0	0	0	0	0	0	0	0	0	0	0	0	0	0	0	0	0
AGCCTAAAGATGCGAC-3_1	7	1.37832	0	2.29301	0	0	0	0	0	0	0	0	0	0	1.37832	0	0	0	0	0	0	0	0
AGCCTAACAAGTCTAC-3_1	2	0.357504	0	1.38837	0	0	1.27495	0.357504	1.38837	0	0	1.27495	0.620314	0.828233	1.66725	0.620314	0	0.620314	0	0	0	0	0
AGCCTAAGTGGTACAG-3_1	7	0	0	0.865693	0	0	0	1.87282	0	0	0	0	0	0	0	0	0	0	0	0	0	0	0
AGCGGTCGTAGTAGTA-3_1	3	0	0	0.64267	0	0	0	0	0	0	0	1.03073	0	0.64267	1.03073	0.64267	1.5274	1.98936	0	0.64267	0	0	2.39033
AGCGTATTCAACGCTA-3_1	2	0	0	2.79634	0	0	0	0	0	0	0	2.16244	0	0	2.79634	0	0	2.79634	0	0	0	0	0
AGCTCTCAGTAGTGCG-3_1	8	0	0	0	0	0	0	0	0.839751	0	0	0	1.28967	1.28967	0	0	0	0	0	0	0	0	0
AGGCCACCAATCCGAT-3_1	5	0	0	0	0	0	2.17548	0	0	0	0	0	0	0	0	0	0	0	0	0	0	0	0
AGGCCGTTCCTTTCGG-3_1	2	0.873323	0	1.08275	0.443366	0	0.749473	0	0.246056	0	0	0.608087	0.608087	0.443366	1.08275	0.608087	0.443366	1.33229	0	0	0	0	1.17303
AGGGAGTAGATGGGTC-3_1	2	0	0	0	0	0	0	0	0	0	0	1.13539	0	0	1.13539	0	0	0	0	0	0	0	0
AGGGAGTAGTGATCGG-3_1	5	0	0	0	0	0	0	2.37724	0	1.77285	2.12003	0	0	0	0	0	0	0	0	0	0	0	0
AGGGATGAGGCATTGG-3_1	3	0	0	0	0	0	0	0	0.44683	0	0	0.44683	0.44683	0.44683	0.75457	1.97364	1.70598	1.97364	0.989558	0.989558	0.44683	1.3394	1.80338
AGGGTGACAACACGCC-3_1	8	0	0	0	0	0	0	0	0	0	0	0	0	0	0.994147	0	0	0	0	0	0	0	0
AGGTCATCATTAACCG-3_1	8	0	0	1.21215	0	0	0.779489	0	1.21215	0	0	1.21215	0.779489	0	0	0	0.779489	0	0	0	0	0	0
AGTAGTCAGCGTAGTG-3_1	7	0	0	2.18103	0	1.59488	0	0	0	0	0	0	0	0	0	0	0	0	0	0	0	0	0
AGTAGTCGTCCGTCAG-3_1	9	0	0	0	0	0	0	1.08455	0	0	0	0	0	0	0	0	0	0	0	1.08455	0	0	0
AGTCTTTCATAGAAAC-3_1	3	0	0.309044	0	0	0	0	0	0	0	0	1.0334	0	0	1.15459	1.53066	1.15459	1.86126	0	0.309044	0	0	1.3602
AGTCTTTTCTTCCTTC-3_1	5	0	0	0.534511	0	0	1.5114	2.17165	2.61879	1.78277	1.65626	0	0	0	0	0	0	0	0	0	0	0	0
AGTGAGGGTTGTTTGG-3_1	7	0	0	1.3811	0	1.69908	0	0	0	0	0	0	0	0	0	0	0	0	0	0	0	0	0
AGTGGGAAGGCCATAG-3_1	2	0	0	2.60777	0	1.42122	0	0.944331	0	0	0	1.42122	0	0	0.944331	0	0	0	0	0	0	0	0
AGTGTCACACTTGGAT-3_1	8	0	0	0	0	0	0.519176	0.519176	1.11249	0	0.519176	0.519176	0	0.859206	1.31441	0	0.519176	0.519176	0	0	0	0.519176	0
AGTGTCATCGGAAATA-3_1	8	0	0	1.0316	0	0	2.30535	0	0.643312	0	0	0	1.0316	0.643312	0	0	0	0	0	0	0	0	0
ATAACGCAGTCCCACG-3_1	7	0	0	1.23011	0.793355	0	0	0	0.793355	0	0	0	0	0	0	0	0	0	0	0	0	0	0
ATAAGAGCAGCGTAAG-3_1	9	0	0	0	0	1.2609	0	0.489899	0	0.817267	0	0	0.489899	1.80125	0	0	0	0	0	0	0	0	0
ATAAGAGTCAAACGGG-3_1	7	0	0	2.15735	0	0	0	0	0	0	0	0	0	0	0	0	0	0	0	0	0	0	0
ATCATCTGTGAGCGAT-3_1	3	0	0	0	0	0	0	0	0	0	0	0	0.653277	0	0.653277	1.7244	1.32588	2.49006	1.54486	1.87656	0.653277	1.04509	2.49006
ATCCACCCAGTTCATG-3_1	7	0	0	1.93688	0	0	0	1.60101	0	0	0	0	1.0916	0.687889	0.687889	0	0	0	0	0	0	0	0
ATCCACCCATTAACCG-3_1	3	1.6823	0.628918	0.628918	0	0	0	0	0	0	0	0.628918	0.628918	0.628918	2.76537	1.83314	1.50459	2.18383	0	0.628918	0	0.628918	1.50459
ATCCACCGTTTGACAC-3_1	7	0	0	1.82531	0	1.49735	1.0061	1.49735	1.0061	0	0	0	0	0	0	0	0	0	0	0	0	0	0
ATCCGAAAGCCACGTC-3_1	5	1.31481	0	0	0	0	1.31481	2.47622	0	1.86379	0	0	0	0	0	0	0	0	0	1.31481	0	0	0
ATCCGAAGTTCCACAA-3_1	5	0	1.60339	2.1905	0	0	0	2.1905	0	0	0	0	0	0	0	0	0	0	0	0	0	0	0
ATCGAGTCAGACTCGC-3_1	2	0.74326	0	0.74326	0	0	0	0	0	0	0	1.16489	1.16489	0.74326	2.28465	0	0	0.74326	0	0	0	0	0
ATCTACTAGGAATTAC-3_1	3	0	0	0.693973	0.693973	0	0	0	1.09971	0	0	0.693973	1.25394	0	1.8732	1.7061	1.7061	1.50536	0	0.406016	0	0.693973	1.09971
ATCTGCCAGCCGCCTA-3_1	7	0	0	0.731822	0	0	0	1.14985	0	0	0	0	0	0	0	0	0	0	0	0	0	0	0
ATCTGCCGTACCTACA-3_1	7	0	0	2.17634	0	1.59067	0	1.92578	0	0	0	0	0	0	0	0	0	0	0	0	0	0	0
ATGAGGGCACCCTATC-3_1	7	0	0	2.02309	0	0.970938	0	0.970938	0	0	0	0	0	0	0	0	0	0	0	0.970938	0	0	0
ATGAGGGCATCAGTAC-3_1	3	0.486447	0	0.486447	0.486447	0	0.812287	0	0	0	0	0.812287	0	0.486447	1.41892	1.79379	1.56007	2.3416	1.05764	1.56007	0.486447	0.812287	2.3416
ATGAGGGGTATGAATG-3_1	7	0	0	1.81677	1.81677	2.00687	0	0	1.27424	0	0	0	0	0	0	0	0	0	0	0	0	0	0
ATGAGGGTCTGCTTGC-3_1	7	0	0	2.26306	1.57438	0	0	0.671381	0.671381	0	0	0	0	0	0	0	0	0	0	0	0	0	0
ATGCGATAGAAGCCCA-3_1	2	0	0	0.962908	0	0	0	0	1.23226	0	0	1.23226	0.593134	0.593134	1.61904	0	0	0	0	0	0	0	0
ATGCGATGTCATCGGC-3_1	5	0	0	0	0	0	0	2.31054	0	0.921603	0	0	0.921603	0	0.921603	0	0	0	0	0	0	0	0
ATGCGATGTCCATCCT-3_1	9	0	0	0	0	0	0	0	0	0	0	0	0	0	1.69387	0	0	0	0	0	0	0	0
ATGGGAGTCCTAGAAC-3_1	9	0	0	0	0	0	0	0	0	0	0	0	0	1.70116	0	0	0	0	0	0	0	0	0
ATGTGTGAGACTACAA-3_1	7	0	0	1.64223	0.870828	0.870828	0	0	0.870828	0	0	0	0	0	0	0	0	0	0	0	0	0	0
ATTACTCGTGGCTCCA-3_1	3	0	0.900969	0	0	0	1.36711	0.900969	1.6838	0	0	1.36711	1.36711	0.900969	1.92395	1.36711	0.900969	1.92395	0	0.900969	0	0	2.11745
ATTATCCGTACGCACC-3_1	3	0	0	0	0	0	0	0	0	0	0	0	0	0	0	2.66135	0	2.66135	0	0	0	0	0
ATTGGACTCACCCGAG-3_1	9	0	0	0	0	2.3911	0	0	0	0	0	0	0	0	0	0	0	0	0	0	0	0	0
ATTGGACTCGCACTCT-3_1	7	1.46454	0	0	0	0	0	0	0	0	0	0	0	0	0	0	0	0	0	0	0	0	0
ATTGGTGCACAGGAGT-3_1	8	3.44056	0	0	0	0	0	0	0	0	0	0	0	0	0	0	0	0	0	0	0	0	0
ATTTCTGTCTATCCTA-3_1	7	0	0	0	0	0	0	1.47045	0	0	0	0	0	0	0	0	0	0	0	1.47045	0	0	0
CAACCAACACTTCGAA-3_1	2	0	0	0	0	0	0	0	0	0	0	0.617763	0.617763	0.617763	1.94354	0.996782	0	0.617763	0	0	0	0	0
CAACCAATCTAAGCCA-3_1	7	0	0	2.17982	0	0	1.08558	1.08558	0	0	0	0	0	0	0	0	0	0	0	0	0	0	0
CAACCTCAGCGTTCCG-3_1	3	0	0	0	0	0	0	0	0	0	0	0	0	0	0	1.75294	2.46266	2.46266	1.52141	2.2354	1.52141	2.09892	1.52141
CAACCTCGTCAACTGT-3_1	3	0	0	0	0	0	0	0	0.963359	0	0	0	0	0	2.01249	0.963359	2.01249	2.37238	0.963359	0	0	0.963359	2.01249
CAAGATCGTTTGGGCC-3_1	7	0	0	0	0	0.805551	0.805551	0	0	0	0	0	0	0	0.805551	0	0	0	0	0	0	0	0
CAAGATCTCCATTCTA-3_1	5	1.59781	0	0	0	0	0.839004	3.39817	1.83358	2.32223	1.28871	0	0	0	0	0	0	0	0	0	0	0	0
CAAGTTGCACCAGCAC-3_1	3	0	0	0.936717	0	0	0.936717	0.936717	0	0	0	0.936717	0	0	0	1.97496	1.97496	2.33307	1.7325	0.936717	1.7325	0.936717	2.5962
CAAGTTGGTTCCCTTG-3_1	2	0	0	0	0	0	0	0	0.792427	0	0	1.53175	0	0.792427	1.22891	0	0	0	0	0	0	0	0
CAAGTTGTCAACGAAA-3_1	3	0	0	0	0	0	0	0	0	0	0	0	0	0	0	0	0	2.57872	0	0	0	0	0
CACACCTGTGTAATGA-3_1	9	0	0	0	0	1.94492	0	0.787825	0	0.787825	0	0	0.787825	0.787825	0	0	0	0	0	0	0	0	0
CACACTCAGATAGGAG-3_1	9	0	0	0	0	0	0	0	0	0	0	0	0	0	0	0	0	0	0	0	0	0	0
CACACTCCACGCCAGT-3_1	8	1.03294	0	0	0	0	0	0	0	0	0	0	0	1.03294	1.03294	0	0	0	0	0	0	0	0
CACACTCCAGCTGTAT-3_1	3	0	0	0	0	0	0	0	0	0	0	0	0	0	0.721289	2.24672	1.42822	2.24672	0	1.65409	1.65409	1.13596	3.1441
CACACTCTCCCTCAGT-3_1	2	0	0	0	0	0	1.28454	0	0	0	0	1.28454	1.82874	1.82874	0	0	0	0	0	0	0	0	0
CACAGGCTCCCGACTT-3_1	3	0	0	0	0.951558	0	0	0	0.425211	0	0	0	0	0	0	2.06545	2.13047	2.45086	1.29461	2.06545	0.722622	1.43019	3.05101
CACAGTAGTCTGCAAT-3_1	5	2.52814	0	1.4573	0	0	2.02666	1.4573	0	2.02666	0	0	0	0	0.973493	0	0	0	0	0	0	0	0
CACATAGAGAGCTATA-3_1	5	0	0	0	0	0	0	0	0	0	0	0	0	0	0	0	0	0	0	0	0	0	0
CACATAGAGATACACA-3_1	2	0	0	1.22304	0	0	0	0	0	0	0	0	0	0	0	0	0	0	0	0	0	0	0
CACATAGGTGCAGGTA-3_1	5	3.27798	1.20002	0.770151	0	0	0.770151	2.0745	1.72995	1.72995	0.770151	0.770151	0	0	0	0	0	0	0	0	0	0	0
CACATTTAGAAGGTTT-3_1	2	0	0	0.700733	0	0	0	0	0.700733	0	0	0	0.700733	0	1.39765	0	0	0	0	0	0	0	0
CACATTTTCTAACCGA-3_1	8	1.175	0	0	0	0	1.47183	0	0	0.750977	0	0	0.750977	0	0	0	0	0	0	0	0	0	0
CACCACTTCTGTACGA-3_1	9	0	0	0	0	2.32152	1.4021	1.4021	0	0	0	0	0	0	0	0	0	0	0	0	0	0	0
CACCAGGAGATGTGTA-3_1	3	0	0	0	0	0	0.730314	0	0	0	0	0	0	0	0.730314	2.26237	1.14787	2.55202	0	0.730314	0	0.730314	2.1436
CACCTTGAGTGAACAT-3_1	5	0	0	1.22389	0	0	2.19737	0.95561	3.18651	1.43521	0	0	0	0	0	0	0	0	0	0	0	0	0
CACTCCAAGTTGTAGA-3_1	5	0	0	2.05854	0	0	0.760377	3.01379	0.760377	1.71494	0	0	0	0.760377	0	0	0	0	0	0	0	0	0
CACTCCATCAGAGACG-3_1	8	1.93131	0	0	0	0	0	0	0	0	0	0.684657	0.684657	0	0.684657	0	0	0	0	0	0	0	0
CAGAGAGGTCTAGTCA-3_1	5	1.78891	0	0.537572	0.537572	0	0	1.66223	0.885291	0.537572	1.1428	0	0	0	0.537572	0	0	0	0	0	0	0	0
CAGATCACATCTGGTA-3_1	2	0	0	0	0	0	0	0	0.618315	0	0	0	1.27184	0	1.66373	0	0	0	0	0	0	0	0
CAGCAGCCACTAGTAC-3_1	9	0	0	0	0	1.18641	0	0	0	0	0	0	0	0	0.75971	0	0	0.75971	0	0.75971	0	0	0
CAGCCGATCAGCGACC-3_1	2	0	0	0	0	0	0	0	0	0	0	0	1.46072	0	0	0	0	1.46072	0	0	0	0	0
CAGCTAAAGAAGGCCT-3_1	5	0	0	0.845739	0	0	2.5098	1.09679	2.26624	1.84353	0.845739	0	0	0	0	0	0	0	0	0	0	0	0
CAGCTAACAATGGATA-3_1	8	1.55874	0.811347	0	0	0	0	0	0	0.811347	0	1.2533	0	0	0.811347	0	0	0	0	0	0	0	0
CAGCTGGAGGTTCCTA-3_1	8	0	0	0	0	0	2.14877	0	1.06249	0	0	0	0	0	0	0	1.06249	0	0	1.06249	1.06249	0	0
CAGCTGGAGTATTGGA-3_1	9	0	0	0.533082	0	1.65347	0	0	0.533082	0	0	0	0	0.533082	0.533082	0	0	0	0	0	0	0	0
CAGGTGCGTTCGAATC-3_1	5	0	0	0	0	0	1.05855	0	3.43768	1.56116	2.34285	0	0	0	0	0	0	0	0	0	0	0	0
CAGTAACGTCGAATCT-3_1	9	1.50767	0	0	0	0	0	0	0	0	0	0	0	0	0	0	0	0	0	0	0	0	0
CAGTAACGTGAGCGAT-3_1	7	0	0	1.22304	0	0	0	0	0	0	0	0	1.22304	0	0.787891	0	0	0	0	0.787891	0	0	0
CAGTAACTCTGGAGCC-3_1	2	0	0	0	0	0	0	0	0	0	0	1.15244	1.44665	0	0.733787	0	0	0	0	0	0	0	0
CATATTCCAGCGTTCG-3_1	5	0	0	1.89826	0	0	1.89826	1.89826	0	0	0	0	0	0	1.56504	0	0	0	0	0	0	0	0
CATATTCCAGGATTGG-3_1	5	0	0	2.24899	0	0	1.13769	1.13769	1.13769	0	0	0	0	1.13769	0	0	0	0	0	0	0	0	0
CATATTCCATGTAGTC-3_1	2	0	0	0	0	0	0	0	0	0	0	1.8483	0	0	1.30142	0	0	1.30142	0	0	0	0	0
CATCAGAAGCAATCTC-3_1	5	1.72292	0	0	0	0	3.80016	0	2.06703	0	0	0	0	0	0	0	0	0	0	0	0	0	0
CATCAGATCTGGGCCA-3_1	3	0	0	0	0	0	0	1.71784	0	0	0	0	0	0	0	1.71784	0	2.95958	0	1.71784	1.71784	0	0
CATCCACAGCTGCCCA-3_1	3	0	0	0	0	0	0	0	0	0	0	0	0	0	0	1.82067	0.830295	1.82067	0.498954	1.71	1.58555	1.9203	2.53734
CATCGGGCATTCCTCG-3_1	2	0	0	0	0	0	0	0	0	0	0	0.938608	0	0	0.938608	0.938608	0	0.938608	0	0	0	0	0
CATGACAGTCATACTG-3_1	8	0	0	0	0	0	0.722704	0	0.722704	0	0	0	0.722704	1.13783	0	0	0	0	0	0	0	0	0
CATGACATCTCCGGTT-3_1	5	0	0	0	0	0	0	1.74676	0	0	0	0	0	0	0	0	0	0	0	0	0	0	0
CATGGCGAGGCATGTG-3_1	7	0	0	0.903058	0	0	1.36973	1.68666	0	0	0	0.903058	0	0.903058	0	0	0	0.903058	0	0	0	0	0
CATGGCGAGGTCATCT-3_1	7	0	0	1.63136	0.600026	0.600026	0.600026	1.24314	0	0	0	0	0	0	0.600026	0	0	0	0	0	0	0	0
CATTATCAGACCTTTG-3_1	3	0	0	0	0	1.25362	1.09941	0	0.405866	0	0	1.70573	1.50501	1.3872	2.08049	1.09941	0.917011	0.693748	0.405866	0	0	0	0.917011
CATTATCTCTTCCTTC-3_1	7	0	0	2.22428	0.898258	0	0	0.898258	0	0.395487	0	0.678142	0.395487	0	0.395487	0	0	0.678142	0	0	0	0	0
CATTCGCCACTTCGAA-3_1	7	0	0	0	0	0	0	0.867291	0	0	0	0	0.867291	0	0	0	0	0	0	0	0	0	0
CATTCGCCAGACTCGC-3_1	8	0	0	0	0	0	0	0	0	0	0	0	0	0.680684	0	0	0	0	0	0	0	0	0
CATTCGCGTCCCTTGT-3_1	3	1.39744	0	0	0	0	0.566	0	0	0	0	0	0.925218	0	0.566	2.57865	1.84506	2.57865	0	1.7169	0	0.566	2.31595
CCAATCCAGGAGTAGA-3_1	2	0	0	0	0	0	0	0	0.553933	0	0	1.16946	1.16946	0.908325	1.69387	0	0	0	0	0	0	0	0
CCAATCCCACTACAGT-3_1	9	0	0	0	0.607312	0.982447	0	0	0	0	0	0	0	0	0.607312	0	0	0	0	0	0	0	0
CCAATCCTCAACGCTA-3_1	2	0	0.415511	0	0	0	0	0.415511	0.708179	0	0	0.708179	0.708179	0.415511	1.52736	0	0	0	0	0	0	0	0
CCAATCCTCAATACCG-3_1	9	0	0	0	0	0	0	0	0	0	0	0	0	1.14028	0	0	0	0	0	0	0	0	0
CCACCTAAGCACGCCT-3_1	9	0	0	0	0	0.953057	0	0	0	0	0	0	0	0	0	0	0	0	0	0	0	0	0
CCACCTAGTAGCGCAA-3_1	5	0	0.701962	0	0	0	0	2.09482	0	0	2.09482	0	0	0	0	0	0	0	0	0	0	0	0
CCACCTATCTCTAAGG-3_1	7	0	0.83796	1.83204	0	0	0	1.28738	0.83796	0.83796	0.83796	0	0	0	0	0	0	0	0	0	0	0	0
CCACGGAAGGCTCAGA-3_1	3	0	0	0	0	0	0	0	0	0	0	0	0	0	0	1.79329	1.79329	2.39956	1.46775	2.23523	1.46775	1.46775	2.77431
CCACGGATCATTTGGG-3_1	8	0	0	0	0	0	0	0	0	0	0.828765	0.828765	0.828765	0	0	0.828765	1.27564	0.828765	0	0	0	0	0
CCACGGATCCCTAATT-3_1	3	0	0	0	0	0	0	0	0	0	0	0	0	0	0	1.92096	2.91683	3.58255	1.92096	3.40577	1.92096	1.92096	3.86325
CCACGGATCCGAAGAG-3_1	7	0	0	1.91485	0.675146	0.675146	0	0.675146	0	0	0	0	0	0	0	0	0	0	0	0	0	0	0
CCACTACTCAAGGTAA-3_1	5	0	0	0	0	0	1.89554	1.34236	0	0	0	0	0	0	0	0	0	0	0	0	0	0	0
CCACTACTCTCGGACG-3_1	9	0.47438	0	0.794816	0	0	0	0	0	0	0	0	0	0	0.47438	0	0	0	0	0	0	0	0
CCATGTCAGCCACGCT-3_1	7	0	0	1.188	0	0	0	1.90229	0	0	1.188	0	0	0	0	0	0	0	0	0	0	0	0
CCATGTCTCCTAGAAC-3_1	2	0	0	0.745755	0	0	0.745755	0	0	0	0	0.745755	0	0.745755	0	0	0	0	0	0	0	0	0
CCCAATCTCATACGGT-3_1	3	1.88551	0	0.874397	0	0.529872	0	0.874397	0.529872	0	0	0.874397	0.874397	0	1.88551	2.1617	0.529872	1.64717	0	0	0.529872	0	1.33365
CCCAGTTAGTTTGCGT-3_1	2	0	0	0	0	0	0	0	0	0	0	1.57666	1.91075	0	2.36056	0	0	1.07137	0	0	0	0	0
CCCAGTTGTGCACCAC-3_1	7	1.65227	0	1.89086	0	0	0	0.532471	1.13443	0.532471	0.532471	0	0	0	0	0	0	0	0	0	0	0	0
CCCTCCTTCAACGAAA-3_1	5	0	0	0	0	2.22545	0	0	0	0	0	0	0	0	0	0	0	0	0	0	0	0	0
CCCTCCTTCACCTCGT-3_1	8	1.08396	0	0	0	0	1.08396	0	0.68218	0	0	0	0	0	0.68218	0	0	0	0	0	0	0	0
CCCTCCTTCCCTTGTG-3_1	3	0	0	0	0	0	0	0	0.549098	0	0	0.549098	0.549098	0.901534	1.36781	0.901534	0.549098	1.36781	0.549098	0	0	0.549098	1.16161
CCGGGATCATGCAACT-3_1	9	0	0	1.49065	0	1.19189	0.763912	0	0	0	0	0	0	0	0	0	0	0	0	0	0	0	0
CCGGGATGTTTGTGTG-3_1	2	0.943308	2.48318	0.420565	0	0	1.12859	0.420565	0.420565	0.420565	0	0	0.420565	1.12859	1.12859	0	0	0.715712	0	0	0	0	0
CCGGTAGGTAATCGTC-3_1	7	0	0	1.87398	0	0	0	0	1.63621	0	0	0	0.866491	0	0	0	0	0	0	0	0	0	0
CCGGTAGTCTCGATGA-3_1	2	0	0	0	0	0	0	0	1.54602	0	0	1.54602	1.54602	0	1.04605	1.04605	1.04605	0	0	0	0	0	0
CCGTACTGTAAATACG-3_1	5	0	0	1.92575	0	0	1.2072	0.461233	0.775675	1.2072	1.62967	0	0	0	0	0	0.461233	0	0	0	0	0	1.62967
CCGTTCACATCACGTA-3_1	3	0	0	0	0	0	0	0	0	0	0	0	0	0	0	3.69179	1.19422	2.83947	1.19422	2.06723	1.19422	1.72311	2.06723
CCGTTCAGTATGCTTG-3_1	8	0	0	0.901621	0	0	0	0	0	0	0	0	0	0	0	0	0	0	0	0	0	0	0
CCGTTCATCCGTTGTC-3_1	2	0	0	0	0	0	1.62777	0	1.62777	0	0	0	0	0	1.11391	0	0	0	0	0	0	0	0
CCTAAAGCAGACGTAG-3_1	8	0	0	0	0	0	0	0	0	0	0	0.709121	0	0	0	0	1.41016	0	0	0	0	0	0
CCTAAAGGTTGTTTGG-3_1	5	0	0	0	0	0	0	1.54816	0	0	0	0	0	0.803911	0	0	0	0	0	0	0	0	0
CCTACACAGTCAATAG-3_1	9	0	0	1.07276	0	1.07276	0.495397	0.825183	0	0	0	0	0	0	0.495397	0	0	0	0	0	0	0	0
CCTACACCATGCTGGC-3_1	3	0	0	1.38267	0	0	0	0	0	0	0	0	0.913391	0	0.913391	2.1358	0.913391	2.1358	0.913391	0	0	0	1.94176
CCTACCAGTTGTCGCG-3_1	8	2.48278	0	2.02614	0	0	0	1.68451	0	0	0	0	0	0	0	0	0	0	0	0	0	0	0
CCTACCATCCTTGACC-3_1	5	0.663797	0	1.34194	0	0	2.34387	1.74235	2.14443	1.89505	0	0	0	0	0	0	0	0	0	0	0	0	0
CCTAGCTTCGTAGGTT-3_1	5	0	0	0	0	0	1.87049	1.32062	3.13401	0	1.87049	0	0	0	0	0	0	0	0	0	0	0	0
CCTATTACAGCCACCA-3_1	9	0	0	0	0	0	0	0	0	0	0.725222	0.725222	0	0	0.725222	0	0	0	0	0	0	0	0
CCTCTGACAATGGAAT-3_1	7	0	0	2.90686	0	0	0	0.701911	0.701911	0.701911	0	0	0	0	0.701911	0	0	0.701911	0	0	0	0	0
CCTTACGAGGAATCGC-3_1	5	0	0	1.96752	0	0	1.40523	1.96752	0.931465	0	0.931465	0	0	0	0	0	0	0	0	0	0	0	0
CCTTACGGTCGGGTCT-3_1	2	1.86817	0	1.53708	0	0	0	0	1.03868	0	0	1.53708	0	0	1.03868	0	0	0	0	0	0	0	0
CCTTCCCAGAGGTTGC-3_1	7	0	0	0	1.44702	0	0	1.77082	0	0	0	0	0	0	0.965166	0	0	0	0	0	0	0	0
CCTTCGAAGACCGGAT-3_1	7	0	1.43411	2.62348	1.43411	0	0.954724	0	0	0	0	0	0	0	0.954724	0	0	0	0	0	0	0	0
CCTTTCTGTAGCGATG-3_1	5	0	0	0	0	0	0	2.94984	0	2.10914	0	0	0	0	0	0	0	0	0	0	0	0	0
CCTTTCTTCACAAACC-3_1	9	0	0	0	0	0	0	0	0	0	0	0	0	0	0	0.945196	0	0.945196	0	0	0	0	0
CCTTTCTTCTCTTATG-3_1	2	0	0	1.1899	1.48843	0.762384	0	0	0	0	0	0.762384	0.762384	0	0	0.762384	0	0	0	0.762384	0	0	0
CGAATGTCATCCGGGT-3_1	9	0	0	0	0	0	0	0	0	0	0	0	0	0	0	0	0	0	0	0	0	0	0
CGAATGTTCCGTAGGC-3_1	5	0	0	0	0	0	0	0	0	0	0	0	0	0	0	0	0	0	0	0	0	0	0
CGACCTTAGAAACCAT-3_1	5	0	0	0	0	0	0	0	0	0	0	0	0	0	0	0	0	0	0	0	0	0	0
CGACCTTCACGAGGTA-3_1	2	0	0	0	0	0	0	0	0	0	0	0	1.57158	0	2.52114	0.669654	0.669654	0	0	0	0	0	0
CGACCTTCATCCAACA-3_1	9	0	0	0	0	1.55524	1.55524	0	1.55524	0	0	0	0	0	0	0	0	0	0	0	0	0	0
CGACTTCAGATGTCGG-3_1	7	0	0	1.3791	0	0	0	0	1.3791	0	0	0	0	0	0	0	0	0	0	0	0	0	0
CGACTTCGTCTGATTG-3_1	5	0	0	0.707291	0	0	1.81522	2.10406	2.22223	1.40744	1.40744	0	0	0.707291	0.707291	0	0	0	0	0	0.707291	0	0
CGAGAAGCACAAGTAA-3_1	3	0	0	0	0	0	0	0	0	0	0	0.603384	0.977043	0	1.24843	2.03161	2.13472	2.95608	0.603384	1.24843	1.24843	0.977043	2.95608
CGAGAAGGTGGACGAT-3_1	2	0	0	0	0	0	0	0	0.695657	0	0	1.39006	0	0.695657	1.10196	0	0	1.10196	0	0	0	0	0
CGAGCACGTGGTCTCG-3_1	7	0	0	0	0	0	0	0	0	0	0	0	0	0	0.923338	0	0	0	0	0.923338	0	0	0
CGAGCACGTTACGACT-3_1	5	0	0	0	0	0	0	0	0	0	0	0	0	0	0	0	0	0	0	0	0	0	0
CGAGCACTCCTGCCAT-3_1	8	0	0	0	0	0	0	0	0	0	0	1.0941	1.0941	0	1.60402	0	0	0	0	0	0	0	0
CGAGCCAAGGAATGGA-3_1	5	0	2.10914	0	0	0	0	1.53052	0	0	0	0	0	0	0	0	0	0	0	0	0	0	0
CGAGCCACACCAACCG-3_1	2	0	0	0	0	0	0	0	0	0	0	0	0	1.296	1.296	1.296	0	0	0	0	0	0	0
CGATCGGAGGAGCGAG-3_1	9	1.18626	0	0	0	0	2.5156	0	0	0	0	0	0	0	0	0	0	0	0	0	0	0	0
CGATGGCTCGGCGCAT-3_1	2	0.606022	0	1.25258	0	0	0	0.606022	0	0	0	0	1.25258	0	1.46614	0	0	0	0	0	0	0	0
CGATGTACACCAGCAC-3_1	7	1.93632	2.33443	1.26492	1.26492	0	0	0.613888	0	0	0	0	0	0	0	0	0	0	0	0	0	0	0
CGATTGAAGGTGCTTT-3_1	2	0	0	1.89955	0	0	0	0	0	0	0	1.06274	1.06274	0	1.89955	1.06274	1.06274	1.06274	0	0	0	1.06274	0
CGATTGAGTTGAGTTC-3_1	5	0	0	2.23285	0	0	2.49336	1.32852	0	0.870344	0	0	0	0	0.870344	0	0	0	0	0	0	0	0
CGCCAAGAGGGAACGG-3_1	8	0	0	0	0	0	1.74852	0	1.06417	0	2.03399	0	0	0	1.06417	0	0	0	0	0	0	0	0
CGCCAAGAGTCGTTTG-3_1	8	1.24667	0.345801	0.975496	0	0	0.60226	0.345801	0.975496	0	0	1.12024	0.345801	0.806191	1.24667	0	0	0	0	0	0	0	0.345801
CGCCAAGCATTTCAGG-3_1	2	0	0	0	0	0	0	0.743202	0.743202	0	0	1.16481	0	0	0.743202	0	0	0	0	0	0	0	0
CGCGGTAAGGCAGGTT-3_1	5	0	0	1.72311	0	0	0.652527	2.22824	3.17846	1.87523	1.32473	0	0	0	0	0	0	0	0	0	0	0	0
CGCGGTAGTGTCAATC-3_1	8	0	0	0	0	0	0	0	0.865613	0.865613	0	0	0	0	1.32254	0	0	0	0	0	0	0	0
CGCTATCAGCTCTCGG-3_1	2	0	0	0.783343	0	0	0	0.783343	1.21715	0	0	0	0	0	1.21715	0	0	0	0	0	0	0	0
CGCTGGAAGCATGGCA-3_1	2	0	0	0	0	0	0	0	0.738435	0.738435	0	1.86614	1.15855	1.15855	2.64702	0.738435	0.738435	1.45348	0	0	0	0	0
CGCTGGAGTCGGCATC-3_1	7	0	0	2.07096	1.49654	2.43349	0	0	0	0	0	0	0	0	0	0	0	0	0	0	0	0	0
CGCTTCATCAAACCGT-3_1	2	0	0	1.58834	0.680011	0	0	0	0	0	0	1.76977	1.08106	1.36652	2.27881	0	0	0.680011	0	0	0	0	0
CGGACACAGGAGCGAG-3_1	3	0.546544	0.546544	0	0	0	0	0.546544	0.546544	0	0	0	0	0	0	1.67964	2.83321	3.06169	1.67964	2.27493	1.8068	0	3.06169
CGGACACCAGGTGCCT-3_1	2	0	0	0.565639	0	0	0.924713	0.565639	0	0	0	1.18837	1.71622	1.18837	2.38761	0.924713	0	1.18837	0	0	0	0	0.924713
CGGACGTAGTACATGA-3_1	5	0	1.382	0	0	0	0	2.29743	0	1.941	0.912855	0	0	0	0	0	0	0	0	0	0	0	0
CGGACGTCAGACAAAT-3_1	2	0.637456	0	0	0	0	0	0	0	0	0	0.637456	1.02365	0.637456	1.30155	0	0	0.637456	0	0	0	0	0
CGGACTGCAAAGTGCG-3_1	5	0	0	0	0	0	0	0	0	0	0	0	0	0	0	0	0	0	0	0	0	0	0
CGGAGCTGTAACGTTC-3_1	7	0	0	0.920057	0	1.391	0	0.920057	0	0	0	0	0	0	1.391	0	0	0	0	0	0	0	0
CGGAGCTGTCACCCAG-3_1	3	0	0	1.12017	0.709357	1.12017	0.416301	1.73114	0	0	0	0	0	0	0.935712	2.42718	1.41051	2.55536	1.81863	2.42718	1.41051	1.52918	2.92077
CGGGTCACAGATCCAT-3_1	2	1.25455	0	1.56012	0	0	0	0	0	0	0	1.25455	0.812322	0	0	0	0	0.812322	0	0	0	0	0
CGGTTAAGTACGACCC-3_1	7	0	0	0	0	0	1.21	1.21	0	0	0	0	0	0	0.777832	0	0	0	0	0	0	0	0
CGTAGCGGTTCGTGAT-3_1	2	0	0	0	0	0	0	1.08145	1.08145	0	0	1.08145	0	0	0	1.08145	0	0	0	0	0	0	1.08145
CGTCAGGAGAAGAAGC-3_1	3	0	0	0	0	0	1.24116	0	0	0	1.90793	0.598767	0	0	0.598767	2.7039	1.90793	2.85633	0.970683	1.45384	0.970683	1.24116	2.90237
CGTCAGGAGAGCTATA-3_1	2	0.592049	1.89519	0	0	0	0	0	0	0	0	0.592049	0.592049	0.592049	1.89519	0	0.592049	0.961409	0	0	0	0.592049	0.592049
CGTCAGGAGCAGATCG-3_1	5	2.52527	0	0	0	0	0	0	0	0	0	0	0	0	0	0	0	0	0	0	0	0	0
CGTCAGGGTATGCTTG-3_1	2	0	0	0	0	0	0	0	0	0	0	1.48706	0.618433	0.618433	0.9977	0.9977	0.618433	0.618433	0	0	0	0	0.9977
CGTCAGGTCATGCATG-3_1	2	0	0	0	0	0	0	0.496476	0.496476	0	0	0.496476	0.826735	0.496476	1.43856	0	0	0.496476	0	0	0	0	0
CGTCCATCACACAGAG-3_1	3	0	0	0	0	0	1.941	0	0	0	0	0.912855	0	0	0.557163	1.55362	0.912855	1.55362	0	0	0	0	1.70006
CGTCTACAGACACTAA-3_1	5	0	0	1.03539	0	0	1.99561	1.03539	3.16558	1.03539	0	0	0	0	0	0	0	0	0	0	0	0	0
CGTCTACGTCCAAGTT-3_1	8	0	0	0.609258	0	0	1.64776	0.609258	0	0	0	0	0	0	0	0	0	0	0	0	0	0	0
CGTGAGCTCTTTAGGG-3_1	3	0	0	1.08325	0	0.681649	0.681649	1.08325	1.08325	0	0	0	0	0	0	1.08325	1.369	2.6176	1.08325	0.681649	0.681649	0.681649	1.92612
CGTGTCTAGTACACCT-3_1	9	0	0	0	0	0	0	0	0	0	0	0	0	0	0	0	0	0	0	0	0	0	0
CGTTCTGCAATCACAC-3_1	3	0	0	0	0	0	0	0	0	0	0	0	0	0	0	2.75779	2.02316	2.85679	2.38355	2.64791	2.02316	1.24151	3.41871
CGTTGGGAGATCCCGC-3_1	5	0	0	2.25712	0	0	0	1.90266	1.90266	2.89652	2.72518	0	0.886212	0	0	0	0	0	0	0	0	0	0
CGTTGGGCACAACGTT-3_1	8	0	0	0.5141	0	0	0	0	0.5141	0	0	0.5141	0	0	0	0	0	0	0	0	0	0	0
CGTTGGGTCTCTTGAT-3_1	9	0	1.09041	0	0	0	0	0	0	0	0	0	0	1.09041	0	0	0	0	0	0	0	0	0
CTAATGGAGTAGTGCG-3_1	2	0	0	0	0	0	0	0	0.961858	0	0	0	0.961858	0.961858	0	0	0	0	0.961858	0	0	0	0
CTACACCGTCAGATAA-3_1	7	0	0	2.56432	0	1.2233	0	1.7573	0.788087	0	0	0	0	0	0	0	0	0	0	0	0	0	0
CTACATTCAACAACCT-3_1	7	0	0	2.28962	0	0	0	1.16869	0	0	0	0	0	0	0	0	0	0	0	0	0	0	0
CTACATTCAGCTGTGC-3_1	9	0	0	0	0	0.756695	0.756695	0	0	0	0	0	0	0	0	0.756695	0	0	0	0	0	0	0
CTACCCAAGCATGGCA-3_1	9	0	0	0.647581	0.647581	1.31714	0	0	0	0.647581	0	0	0.647581	0	0	0	1.03738	0	0.647581	0	0	0	0.647581
CTACGTCAGCTGAACG-3_1	9	0	0	0.864777	0	1.87148	0	0	0	0	0	0.523093	0	0	1.11897	0	0	0	0	0	0	0	0
CTACGTCCAGTATGCT-3_1	9	0	0	0	0	2.33683	0	0.660025	0	0	0	0	0	0	0	0	0	0	0.660025	0	0	0	0
CTACGTCCATAACCTG-3_1	3	0	0	1.44684	0	0	0	0	0	0	0	0	0.594659	0	0.594659	2.21092	0	1.77062	0.594659	0.965015	0.594659	1.44684	2.21092
CTACGTCTCTAACGGT-3_1	7	0	0	0	0	0	1.02473	1.30278	0	0	0	0	0	0	0.638256	0	0	0	0	0	0	0	0
CTAGAGTAGCCACGTC-3_1	9	0	0	0	0	0	1.0686	1.0686	0	0	0	0	0	0	0	0	0	0	0	0	0	0	0
CTAGAGTAGCGTTTAC-3_1	9	0	0	0.776688	1.20852	1.73995	0.776688	0.776688	1.20852	0	0	0	0	0.776688	1.20852	0	0	0	0	0	0	0	0
CTAGAGTCAATTGCTG-3_1	9	0	1.80692	0	0	0	0	0	0	0	0	0	0	0	0	0	0	0	0	0	0	0	0
CTAGCCTGTCACACGC-3_1	7	0	0	2.61096	0	0	0.876029	1.33571	0.876029	0	0	0	0	0	0.876029	0	0	0	0	0	0	0	0
CTAGCCTGTCTAGTGT-3_1	2	0	0.784572	0	0	0	0	0	0	0	0	0	0	0	0.784572	0	0	0.784572	0	0	0	0	0.784572
CTAGTGACAGATGGGT-3_1	7	0	0	1.06673	0	0	1.90472	0	1.06673	0	0	0.669328	0	0	1.35035	0	0	0	0	0	0	0	0
CTCACACCAGTAGAGC-3_1	5	0	0	0	0	0	2.31987	0	0	0	0	0	0	0	0	0	0	0	0	0	0	0	0
CTCATTAAGGGAAACA-3_1	5	0	0	1.06163	0	0	2.1476	2.34712	1.34459	2.03061	1.34459	0	0.665538	0	0	0	0	0	0	0	0	0	0
CTCATTACATAAAGGT-3_1	5	0	0	0	0	0	0	0	0	0	0	0	1.93325	0	0	0	0	0	0	0	0	0	0
CTCCTAGCAATAGCGG-3_1	2	0	0	0	0	0	0	0	0	0	0	0.915541	2.13896	0	1.70373	0	0	0	0	0	0	0	0
CTCCTAGCACTTGGAT-3_1	5	0	0	0	0	0	0	1.69278	0	0	0	0	0	0	0	0	0	0	0	0	0	0	0
CTCCTAGGTAGGCATG-3_1	7	2.9967	0	2.88515	0	0	0	0	0	0	0	0	0	0	0	0	0	0	0	0	0	0	0
CTCGAGGAGGATTCGG-3_1	2	0	0	0	0	0	0	0	0	0	0	1.64408	0.714938	1.4188	1.64408	0	0	0.714938	0	0.714938	0	0	0
CTCGAGGAGTGGGCTA-3_1	5	0	0	0	0	0	1.4295	1.65546	0.722159	0.722159	0	0	0	0	0.722159	0	0	0	0	0	0	0	0
CTCGGAGTCTTATCTG-3_1	5	1.28341	0	0	0	0	0	0	0	0	0	0	0	0	0	0	0	0	0	0	0	0	0
CTCGGGAAGATATGCA-3_1	2	0	0	0	0	0	0	0	1.45014	0	0	0	0	1.45014	2.01855	0	0	1.45014	0	0	0	0	0
CTCGGGACAGATGAGC-3_1	7	0	2.72749	1.96378	0	0	2.85282	0	1.96378	0	0	0	0	0	0	0	0	0	0	0	0	0	0
CTCGTACAGAATTCCC-3_1	3	0	0	0.581145	0	0	0	0	0.581145	0	0	0.581145	0.946303	0	0.581145	2.72034	2.1839	3.13838	2.09097	2.8191	1.21321	1.21321	3.10361
CTCGTACTCGTGGGAA-3_1	7	0	0	2.05923	0	0	0	0	0	0	0	0	0	0	0.996944	0	0	0	0	0	0	0	0
CTCGTCAGTAAAGTCA-3_1	9	0	0	0	0	0	0	0	0	0	0	0	0.613461	0	0.613461	0	0	0	0	0	0	0	0
CTCTAATAGCTTCGCG-3_1	9	0	0	0	0	1.71653	0	0	1.18863	0	0	0	0	0.761409	0	0	0	0	0	0	0	0	0
CTCTGGTCAAAGGAAG-3_1	3	0	0	0	0	0	1.15163	0	0	0	0	0	0	1.15163	0	1.15163	1.44574	1.8576	1.8576	1.67272	0.733168	1.44574	0
CTCTGGTCATCCAACA-3_1	2	0	0	0.86133	0	0	0.86133	0	0	0	0	0.86133	1.86644	1.31711	1.31711	1.31711	0.86133	0.86133	0	0	0	0	1.62903
CTCTGGTCATGGGAAC-3_1	7	0	0	0.991047	0	0	1.4789	2.05107	0	1.4789	0.991047	0	0	0	0	0	0	0	0	0	0	0	0
CTCTGGTTCTGCGTAA-3_1	7	0	0	1.93768	0	0	0	0	0	0.91054	0	0	0.91054	0	0.91054	0	0	0	0	0	0	0	0
CTGAAACAGTATCTCG-3_1	5	0	0	0	0	0	0	0	0	0	0	0	0	2.91848	0	0	0	0	0	0	0	0	0
CTGAAACCAACACCTA-3_1	3	0	0	0	0	0	0	0	0	0	0	0	0	0	0	2.73902	0	0	0	0	0	0	3.79358
CTGAAGTCAAGCGATG-3_1	2	0	0	0	0	0	0	0.51698	0.856079	0	0	0	1.31045	0.856079	1.47814	0	0	0	0	0	0	0	0
CTGATAGGTCGGGTCT-3_1	2	0	0	1.3839	0	0	0	0	0	0	0	1.70213	0	1.70213	2.562	0.914375	0	1.70213	0	0.914375	0	0	0.914375
CTGATCCCACGCCAGT-3_1	7	0	3.1498	1.17345	0.749797	0	0	0	0	0	0	0	0	0	0.749797	0	0	0	0	0	0	0	0
CTGCCTATCTTGAGAC-3_1	3	0	0	1.38554	0	0	2.07857	0	0	0	0	0	0.692648	0	0.692648	1.94505	0.692648	2.39699	0.692648	0	0.692648	1.09795	1.60864
CTGCGGAGTGTGGTTT-3_1	3	0	0	0	0	0	0	0	0	0	0	0	0	0	0.671849	1.35417	2.26392	1.75601	1.75601	2.35883	1.07011	0	2.35883
CTGTGCTAGAGGTAGA-3_1	5	0	0	0	0	0	0	0.96688	0.96688	0	0	0	0	0	0	0	0	0	0	0	0	0	0
CTGTTTATCCGCATAA-3_1	3	0	0	0.653277	0	0	0	0	0	0.653277	0	1.04509	0	0	1.04509	2.00859	1.7244	2.32418	0.653277	0	0	0	2.12521
CTTAACTGTGAAAGAG-3_1	3	0	0	0	0	0	1.99076	0	0	0	0	0	0	0	0	2.34963	1.42565	2.34963	0	0	0	0.947897	1.42565
CTTAACTTCGGGAGTA-3_1	9	0	0	0	0	0	0	0	1.36526	0	0	0	0	0.899496	1.36526	0	0	0	0	0	0	0	0
CTTAACTTCGTTTGCC-3_1	2	1.78296	1.54981	0.805072	0	1.9719	0	0	0	0	0	1.24523	1.24523	0	0.805072	0	0	0	0	0	0	0	0
CTTAGGAGTTTGGGCC-3_1	5	2.39507	1.63019	0.461472	0	0	0	1.63019	1.9263	1.50817	0	0	0	0	0.461472	0	0	0	0	0	0	0	0
CTTCTCTCAGCCTTTC-3_1	2	0	1.27806	1.58607	1.27806	1.27806	2.01145	0.83066	0.83066	0	0	0.83066	1.58607	1.27806	1.58607	0	0	0	0	0	0	0	0
CTTCTCTGTCTCCACT-3_1	5	0	0.890932	1.67001	0.890932	0	0	2.82206	0.890932	1.67001	0	0	0	0	0	0	0	0	0	0	0	0	0
CTTGGCTGTACATGTC-3_1	2	0	0	0	0	0	0	0	0	0	0	0.936057	0.936057	0	2.169	0	0	1.73161	0	0	0	0	0.936057
CTTTGCGAGGGATGGG-3_1	5	0	0	0	0	0	0	1.4746	0	0.987545	0	0.987545	0	0	0	0	0	0	0	0	0	0	0
CTTTGCGCACAACGCC-3_1	9	0	0	0	0	0	0	0	0	0	0	0	0	0	0	0	0	0	0	0	0	0	0
CTTTGCGTCCTCTAGC-3_1	2	0	0.535185	0	0	0	0	0	0	0	0	1.13889	0.535185	0	1.13889	1.13889	1.9974	0.881918	0	0.881918	0	0	1.13889
GAAATGAAGCTAAACA-3_1	9	0.704073	0	0	0	0	0	0.704073	0	0	0	1.62686	0	1.62686	2.32217	0	0	0	0	0.704073	0	0	0
GAATAAGCAGTAACGG-3_1	2	0	0	0	0	0	0	0	0	0	0	1.25932	0.816033	0	1.25932	0	0	0.816033	0	0	0	0	0.816033
GAATAAGGTTCGAATC-3_1	2	0	0	0	0	0	0	0.826373	0	0	0	0	0.826373	0	1.27257	0	0	0	0	0	0	0	0
GAATGAAGTTCTGGTA-3_1	9	0	0	1.63123	0	0	0	0	0	0	0	0	0	0	0	0	0	0	0	0	0	0	0
GAATGAATCAATCTCT-3_1	3	0	0	1.6829	0	0	0	2.20079	0	0.548233	0	0	0	0	1.36629	0.900319	1.53708	2.48097	1.53708	1.6829	1.6829	1.1602	3.03087
GAATGAATCATGTCCC-3_1	2	0	0	1.18389	0	0	0	0	0	0	0	1.71093	1.39196	0.92083	2.38176	0	0	0.92083	0	0	0	0	0.56286
GAATGAATCCCAGGTG-3_1	9	0	0	0	0	0	2.18162	0	0	0	0	0	0	0	0	0	0	0	0	0	0	0	0
GACACGCCAAACCCAT-3_1	5	0	0	2.40566	0	0	0.986173	1.47291	0	0.986173	0.986173	0	0	0	0	0	0	0	0	0	0	0	0
GACACGCTCGCGATCG-3_1	2	0	0	0	0	0	0	0	0	0	0	1.53947	1.23588	0.797824	0.797824	0	0	0	0	0	0	0	0
GACACGCTCTGACCTC-3_1	2	0	0	1.28404	0	0	0	0	0	0	0	0.626151	1.95908	1.82815	2.57912	0	1.28404	1.49998	0.626151	0.626151	0	0	1.00825
GACAGAGAGGTGATTA-3_1	5	0	0	1.71821	0	0	0	1.71821	0	0	0	0	0	0	0	0	0	0	0	0	0	0	0
GACCTGGAGCTCCTCT-3_1	7	0	0	1.10763	0.699915	0	0	0.699915	1.10763	0.699915	0	1.10763	0.699915	0.699915	1.10763	0	0	0	0	0	0	0	0
GACCTGGCATGCCTAA-3_1	7	0	0	2.47717	0	0	0	0	0	0	0	0	0	0	0	0	0	0	0	0	0	0	0
GACGTTACAACGATGG-3_1	5	0.939842	0	0	0	0	0.939842	0	0	0	0	0	0	0	0	0	0	0	0	0	0	0	0
GACTAACCAAACTGTC-3_1	8	0	0	0	0	0	0	0	0	0	0	0.727261	0	0	0.727261	0	0	0	0	0	0	0	0
GACTACACAAATTGCC-3_1	2	0	0	0	0	0	0	0	0	0	0	0	2.46334	0	1.85192	0	0	0	0	0	0	0	0
GACTGCGCAGTCCTTC-3_1	8	0	0	0	0	0	0	0	0	0	0	0.781219	0	0	0.781219	0	0	0	0	0	0	0	0
GACTGCGCAGTGAGTG-3_1	8	0	0	0	0	0	0	0	0	0	0	0	0	0	1.33016	0	0	0	0	0	0	0	0
GAGCAGATCTTCGGTC-3_1	2	0	0	0	0	0	0	0	1.06873	0	0	0	1.06873	0	1.06873	0	0	0	0	0	0	0	1.06873
GAGGTGAGTTCCACAA-3_1	3	0.563283	0	0	0	0	0.563283	0.921421	0.563283	0	0.921421	0.563283	0	0	0	1.95323	1.71174	1.83976	0	0	0	0.563283	1.83976
GAGTCCGAGATGTAAC-3_1	5	0	2.8484	0	0	0	2.8484	0	0	0	0	0	0	0	0	0	0	0	0	0	0	0	0
GAGTCCGTCAAGCCTA-3_1	2	0	0	0	0	0	0	0	0	0	0	0	0	0	1.47746	0	0	0	0	0	0	0	0
GATCAGTAGATGCCTT-3_1	8	0	0	0	0	0	0	0	0	0	0	0.644642	0	0	1.0334	0	0	0	0	0	0	0	0
GATCAGTGTAAGTTCC-3_1	2	1.22917	0	0	0	0	0	0	0	0	0	0	1.22917	1.22917	1.22917	0	0	1.22917	0	0	0	0	0
GATCGATAGAGCTATA-3_1	5	0	0	0	0	0	0	0	0	0	0	0	1.39842	0	0	0	0	0	0	0	0	0	0
GATCGCGAGTTCGATC-3_1	7	0	1.41165	0.710119	0.710119	0	0	0	0	0	0	0	0	0	0	0	0	0	0	0	0	0	0
GATTCAGCAGTCAGCC-3_1	3	0	0	0	0	0	1.15516	0	0.895964	0	0	1.15516	0	0	0.545139	1.53131	1.36082	1.67693	0	0.545139	0	0.545139	1.53131
GCAAACTAGGTAAACT-3_1	5	0	0.729367	0	0	0	1.85142	1.85142	2.63082	0.729367	1.44014	0	0.729367	0	0	0	0	0	0	0	0	0	0
GCAAACTGTGACCAAG-3_1	3	0	0	0.913391	0	0	3.15237	0.557545	0	0	0	0.913391	0	0	1.38267	1.94176	1.70079	2.56048	0.557545	0	0	0.557545	2.22031
GCAATCAGTGCAACTT-3_1	2	0.610371	0	0.610371	0	0	0	0	0	0	0	0.986648	1.25941	0	0.986648	0	0	0	0	0	0	0	0
GCAATCAGTGCCTTGG-3_1	2	0	0	0	0	0	0	0	0	0	0	0.635529	1.02103	0	1.51558	0	0	0	0.635529	0	0	0	0
GCACATATCCACGTGG-3_1	5	2.1181	3.40986	0	0	0	2.74923	0	0	0	0	0	0	0	0	0	0	0	0	0	0	0	0
GCACTCTCACGCCAGT-3_1	2	0	0	0	0	0	0	1.07024	0	1.07024	0	1.07024	1.57529	1.57529	0	0	0	0	0	0	0	0	0
GCAGCCAAGCACAGGT-3_1	5	0	0	0	0	0	0	1.94138	0	0	0	0	0	0	1.38233	0	0	0	0	1.38233	0	0	0
GCAGCCAGTTATTCTC-3_1	5	0	0	0	0	0	0.758441	1.18476	2.05536	0	0.758441	0	0	0	0	0	0	0	0	0	0	0	0
GCAGTTACATCCCACT-3_1	8	0.94693	0	1.42445	0	0	0	0	0	0	0	0	0	0	0	0	0	0	0	0	0	0	0
GCATACACACTTAAGC-3_1	8	0.70677	0	0	0	0	0.70677	0	0	0	0	0	0	0	1.11674	0	0	0	0	0	0	0	0
GCATGATGTTGTGGAG-3_1	2	0	0	0	0	0	0	0.915003	0	0	0	0.915003	1.38468	1.94407	2.13817	0.915003	0	1.38468	0.915003	0.915003	0.915003	0	0
GCATGCGCAACTGCGC-3_1	2	0.849437	0	0	0	0	0	0.849437	0	0	0	1.61243	0.849437	0	2.66607	0	0	0.849437	0	0	0	0	0
GCATGCGGTAGTACCT-3_1	7	0	0	0	0	0	0	0	0	0	0	0	0.824715	0	1.57768	0	0	0	0	0	0	0	0
GCATGCGTCAATCACG-3_1	2	0	1.27727	0	0	0	0	0	0	0.498776	0	0.498776	0.498776	1.07845	0	0	0	0	0	0	0	0	0.498776
GCCAAATCAAGCTGAG-3_1	2	0	0	0.827821	0	0	0.827821	0.827821	0	0	0	1.27443	0	0	1.58206	0	0	0	0	0	0	0	0
GCCTCTACAAGCGAGT-3_1	7	0	0	0	0	0	0	0	1.17315	0	0	0	0	0	0	0	0	0	0	0	0	0	0
GCCTCTACACAGCCCA-3_1	2	0	0	0	0	0	0.807336	0	0	0	0	1.78636	1.78636	1.78636	2.59669	1.24814	0	1.55303	0	0	0	0	1.24814
GCCTCTATCCCTAACC-3_1	8	0	0	0	0	0	0	0.733225	0	0	0	0.733225	0.733225	0	0	0	0	0	0	0	0	0	0
GCGACCATCGCAGGCT-3_1	7	2.18523	0	1.18021	0	1.47763	0.754958	0	1.70658	0	0	0	0	0	0	0	0	0	0	0	0	0	0
GCGAGAACAATGGTCT-3_1	2	1.00074	0.620652	0	0	0	0	0	0	0	0	1.66784	0	0.620652	1.66784	0	0	0.620652	0	0	0	0	0
GCGCAACAGCCACTAT-3_1	5	0	0	0	0	0	0	0	0	0	0	0	0	0	0	0	0	1.49305	0	0	0	0	0
GCGCAACGTCTAGCCG-3_1	9	0	0	0	0	1.69896	0	2.29622	0	0	0	0	0	0	0	0	0	0	0	0	0	0	0
GCGCAACTCCAAGCCG-3_1	8	0.798495	0	0.798495	0	0	0	0	0	0	0	1.77305	0.798495	0	0.798495	0	0	0	0	0	0	0	0
GCGCCAAAGGCGATAC-3_1	8	1.32072	0	0	0	0	0.86418	0	0	0	0	0	0	0	0	0	0	0	0	0	0	0	0
GCGCCAATCCACGCAG-3_1	3	0	0	1.16277	0	0	0	0	1.16277	0	0	0	1.16277	0	1.16277	2.48439	1.68594	0	0	1.16277	0	0	1.16277
GCGGGTTTCGAATGCT-3_1	7	1.32761	0	1.87855	0	0	0	1.32761	0	0.869619	0	0	0	0	0	0	0	0	0	0	0	0	0
GCTCCTATCAACGCTA-3_1	9	0	0	1.05867	0	1.05867	0	0	0	0	0	0	0	0	0	0	0	0	0	0	0	0	0
GCTCTGTAGAGTTGGC-3_1	2	0	0	0	0	0	0	0	0	0	0	0	0	0	0.825003	0	0	0	0	0	0	0	0
GCTCTGTAGGGATGGG-3_1	3	0	0	0	0	0	0	0	0	0.615839	0	0	0	0	0.994147	2.33827	1.26797	1.65938	0.615839	0	0	0.994147	2.05536
GCTCTGTGTCGACTAT-3_1	2	1.52038	1.02496	1.52038	0	2.46146	0	0	0	0	0	1.02496	1.02496	0	2.09777	0	0	0	0	0	0	0	0
GCTGCAGGTACAGTGG-3_1	2	2.10554	0	0	0	0	0	0	1.22491	0	0	1.75918	0	0	0	1.22491	0	1.22491	0	0	0	0	0
GCTGCAGGTTAAAGTG-3_1	3	0	0	1.25518	0	0	0	0	0	0	0	0	0.81281	0	0.81281	1.56081	2.50863	0.81281	0.81281	0.81281	0	0	0.81281
GCTGGGTAGGCAAAGA-3_1	8	0	0	0	0	0	2.18348	0.838482	0	0	0	0	0	0	0	0	0	0	0	0	0	0	0
GCTGGGTTCAGTCAGT-3_1	2	0	0	0	0	0	0	0	0.731542	0	0	1.44335	1.44335	0	1.67018	0	0	0	0	0	0	0	0
GCTTCCAAGTCATGCT-3_1	2	0	0	0	0	0	0	0	1.18847	0	0	1.18847	1.18847	0	0	1.18847	0	1.71634	0	0	0	0	0
GCTTCCAGTGTTGAGG-3_1	5	0	0	0	0	0	0	0	0	0	0	0	0	0	0	0	0	0	0	0	0	0	0
GCTTCCATCAACGGGA-3_1	2	0	0	0	0	0	0	0	0	0	0	0	0	0	0	2.09526	1.51815	1.51815	0	0	0	0	2.09526
GCTTGAAAGAGAACAG-3_1	7	0	1.4952	2.69738	0	0	0	2.43191	0	0	0	0	0	0	1.4952	0	0	0	0	0	0	0	0
GCTTGAACATCCGCGA-3_1	3	0	0	0	0	0	1.12264	1.12264	1.12264	0	0	0	0	0	0	1.12264	1.12264	1.9767	0	0	1.12264	0	2.22914
GCTTGAAGTACGAAAT-3_1	8	0	0	0	0	0	0	0	0	0	0	0.858735	0.858735	0	0	0	0	0	0	0	0	0	0
GCTTGAATCGTATCAG-3_1	7	0	0	0	0	0	0	0	0	0	0	0	0	0	0	0	0	0	0	0	0	0	0
GGAAAGCAGACTTGAA-3_1	2	0	0	0	0	0	0	0	0	0	0	0	1.74695	0	1.74695	0	0	1.21448	0	0	0	0	0
GGAAAGCCATCTATGG-3_1	9	0	0	0.918245	0	2.44532	0.918245	0	0	0	0	0	0	0	0.918245	0	0	0	0	0	0	0	0
GGACAAGCACAGCCCA-3_1	5	0	0	0	0	0	3.11022	1.51973	1.93898	1.51973	1.51973	0	0	0	0	0	0	0	0	0	0	0	0
GGACATTTCTTAGAGC-3_1	3	0.524834	0	0	0	0	2.69487	0.524834	0.524834	0	0	0	0.524834	0	1.4931	1.87509	0.524834	2.36673	0	0	0	0	2.42945
GGACGTCCAAGTAATG-3_1	2	0	1.36147	0	0	0	0	0	0	0	0	0	0	0	1.67763	0	0	0	0	0	0	0	0
GGACGTCCAGGTGGAT-3_1	5	0	0	2.03219	0	0	0.977456	1.63787	2.81828	0	0.603684	0	0	0	0.603684	0	0	0	0	0	0.603684	0	0
GGACGTCCATAACCTG-3_1	3	0	0	0	0	0	0	0.750032	0	0	0	1.47045	0	1.17376	0.750032	2.29622	2.04153	2.58684	0	0	0	0.750032	2.40276
GGATGTTGTGTGTGCC-3_1	2	0	0	0	0	0	0	0	0.843205	0	0	0	0	0.843205	1.29407	0	0	0	0	0.843205	0	0	0
GGATTACAGGTGATAT-3_1	3	0	0	2.07745	0.771962	1.5023	0	0	0	0	0	0	0	0	0.771962	1.73272	1.73272	1.20238	1.20238	1.5023	1.20238	0.771962	0.771962
GGATTACCAGTGACAG-3_1	2	0	0.975342	0	0	0	0	0	0	0	0	0	0	0.975342	2.02924	0	0	1.45958	0	0	0	0	0
GGATTACCATGGTCAT-3_1	9	0	0	0	0	2.24852	1.13733	0	0	0	0	0	0	0	0	0	0	0	0	0	0	0	0
GGATTACGTTAAGACA-3_1	2	0	0	0	0	0	0	0	0	0	0	0.780834	0.780834	0	1.74627	0	0	0	0	0	0	0	0
GGCGTGTCAAGCCGTC-3_1	7	0.631751	0	1.50931	0.631751	0.631751	0	0	0.631751	0	0	1.29273	0.631751	1.29273	0.631751	0	0	0	0	0	0	0	0
GGCGTGTGTCATGCCG-3_1	7	0	0	0.897167	0.897167	0	0	0	0.897167	0	0	0	0	0	0.897167	0	0	0	0	0	0	0	0
GGCTCGAGTATAGTAG-3_1	9	0	0	0	0	0.690508	0	0	0	0	0	0.690508	0.690508	0	0	0	0	0	0	0	0	0	0
GGCTGGTAGAAGAAGC-3_1	8	1.76478	0	0	0	0	0	0	0	0	0	0.591509	0.591509	0	0	0	0	0	0	0	0	0	0
GGCTGGTAGACTGTAA-3_1	3	0	0	0.468159	1.02645	0	0	0	0	0	0	0	0	0	0	1.64468	2.17039	1.5222	1.85214	1.85214	1.3826	0.468159	2.72976
GGCTGGTGTCTGCCAG-3_1	3	0	0	1.60933	0	0	0	0	0	0	0	0	0	0	0	0	0.847222	0.847222	1.29919	0	0	0.847222	0
GGCTGGTGTTGATTGC-3_1	3	2.54768	0	1.37228	0	0	0	0	0	0	0	0	0	0	0	2.38089	2.54768	2.62168	1.37228	2.46776	1.92988	1.92988	2.75505
GGGACCTCAAGGGTCA-3_1	5	0	0	0	0	0	0	0	0	0	0	0	0	0	1.62596	0	0	0	0	0	0	0	0
GGGTCTGAGAGTAAGG-3_1	2	0	0	0.880717	0	0	0	0	0	0	0	0.880717	0.880717	0	0	0	0	0	0	0	0	0	0.880717
GGGTTGCCAAACTGCT-3_1	2	0	0	1.09252	0	0	0	0	0	0	0	1.09252	1.60212	1.60212	2.5565	0	0	0	0	0	0	0	0
GGTATTGGTACCTACA-3_1	7	0	0	0	1.19102	0	0	0	0	0	0	0	0	0	0	0	0	0	0	0	0	0	0
GGTGCGTGTTGGTAAA-3_1	7	0	0	2.23807	0	0	0	0	0	0	0	0	0	0	0	0	0	0	0	0	0	0	0
GTAACTGCATCACGAT-3_1	9	0	0	1.10573	0	0	0	0	0	0	0	0	0	0	0	0	0	0	0	0	0	0	0
GTACGTATCACGAAGG-3_1	3	0	0	0	0	0	2.16667	0.934458	0	0	0	0	0.934458	0	0	1.97176	0.934458	1.40895	0	0	0	0	2.46986
GTACGTATCGATGAGG-3_1	3	0	0	0	0	0	0.638973	0	0	0	0	1.98262	0	0.638973	1.30389	1.02571	1.02571	2.53599	0	0	0	0	1.85116
GTACTTTAGTAACCCT-3_1	9	0	0	0	0	1.50521	0	0	0	0	0	0	0	0	0	0	0	0	0	0	0	0	0
GTAGGCCCATGATCCA-3_1	5	0	0	0.743839	0	0	2.16653	1.16565	1.87487	0.743839	0	0	0	0	0	0	0	0	0	0	0	0	0
GTAGGCCGTCACCCAG-3_1	9	0	0	0	0	0	0	0	0.736444	0	0	0	0	0.736444	0	0	0	0	0	0	0	0	0
GTATCTTAGATGTGTA-3_1	7	0	0	0	0	0	1.16375	0	0	0	0	1.16375	0.742393	0	1.68711	0	0	0.742393	0	0	0	0	0
GTATTCTAGTTGTCGT-3_1	5	3.37107	0	0	0	0	0	0	0	0	0	0	2.08286	0	0	0	0	0	0	0	0	0	0
GTATTCTGTCGCGGTT-3_1	3	0	0	1.65512	0	0	0	0	0	0	0	0	0	0	0	2.61748	2.61748	3.09867	0	1.99478	1.99478	2.24785	2.99831
GTATTCTTCTTCGAGA-3_1	8	3.82003	0	0	0	0	0	0	0	0	0	0	0	0	0	0	0	0	0	0	0	0	0
GTCAAGTCAAGTACCT-3_1	3	0	0	0	0	0	0	0	0	0	0	0	1.41353	0	1.41353	2.33517	0	2.33517	0	1.41353	0	0	1.97697
GTCATTTAGAACAACT-3_1	5	0.621648	0.621648	0	0	0	0.621648	2.16996	0.621648	0.621648	1.49245	0	0	0.621648	0	0	0	0	0	0.621648	0	0	0
GTCCTCAGTAAGCACG-3_1	8	1.14596	0	0	0	0	0	0	0.539503	0.539503	0	0.539503	0.539503	0.539503	1.52078	0	0	0.539503	0	0	0	0	0
GTCGTAACAACGCACC-3_1	7	0	1.12524	0	0.713182	0	0.713182	1.12524	0	0	0	0	0	0	0	0	0	0	0	0	0	0	0
GTCTTCGGTAGCAAAT-3_1	8	1.99213	0	0	0	0	0	0.948866	0	0	0	0	0	0	0.948866	0	0	0	0	0	0	0	0
GTGCAGCAGTAGATGT-3_1	3	0.587787	0	1.75786	0	0	0.587787	0.587787	0.587787	0	0	0	0	0	0.587787	1.88707	1.22378	2.19722	0.587787	1.22378	0.955511	1.22378	2.28238
GTGCAGCGTTGTGGCC-3_1	9	0	0	0	0	0	0.856702	0	0.856702	0	0	0	0	0	0	0	0	0.856702	0	0	0	0	0
GTGCATAGTTCCGGCA-3_1	2	0	0	0	0	0	0	0	0	0	0	1.00155	0	0	1.00155	0	0	0.62125	0	0	0	0	0
GTGCGGTCAGACGCTC-3_1	2	0	0	0	0	0	0	0	0	0	0	1.24408	0	0	1.24408	0	0	0	0	0	0	0	0
GTGCGGTCATCACGTA-3_1	2	0	0	0	0	0	0	0	0	0	0	0	0	0.752695	1.88912	0	0	0.752695	0	0	0	0	0
GTGCTTCAGTCACGCC-3_1	5	0	0.733731	1.6736	0	1.15237	0	0	0.733731	0	0	0	0	0	0	0	0	0	0	0	0	0	0
GTGCTTCCAGACGCTC-3_1	3	1.40837	0	0	0	0	0	0.933989	0	0	0	0	0	0	0	2.59205	0.933989	2.80011	0.933989	2.16599	0	1.40837	2.80011
GTGTGCGAGGGTTCCC-3_1	2	0	0	0	0	0	0	0	1.04581	0	0	0	0	0	2.49107	0	0	1.87749	0	0	0	0	0
GTGTGCGCAGTCGATT-3_1	9	0	0	1.41153	0	0	0	0.936528	0	0	0.936528	0	0	0	1.41153	0	0	0	0	0	0	0	0
GTGTTAGAGTCGTACT-3_1	2	1.20959	0	0	0	0	0.777514	0	0	0	0	1.51032	0.777514	0.777514	2.22272	0	0	1.20959	0	0	0	0	0
GTGTTAGCAAGCCGCT-3_1	5	0	0	0	0	0	0	1.8522	0.513857	0.851626	0	0.513857	0.513857	0	0.513857	0	0	0	0	0	0	0	0
GTGTTAGTCAATAAGG-3_1	7	0	0	2.01172	0	1.23214	0	0.962808	1.61891	0	0	0.593062	0	0	0	0	0	0	0	0.593062	0	0	0
GTTACAGAGCTAGTTC-3_1	9	0	0	0.606174	0	0	0	0	0	0	0	0	0	0	1.64229	0	0	0	0	0	0	0	0
GTTCATTAGTTGAGTA-3_1	3	0	0	1.57933	0.893796	0	0	0.893796	0.674437	0	0	1.07359	0.893796	0	1.47482	1.83993	1.83993	1.47482	0.393031	0	0.393031	0.893796	1.3581
GTTCGGGCAACACCCG-3_1	8	2.15184	0	0	0	0	0	0	0	0	0	0	1.26231	0	1.26231	0	0	0	0	0	0	0	0
GTTCGGGTCTGCTGCT-3_1	5	0	0	0	0	0	0	0	1.96001	0	0	0	0	0	0	0	0	0	0	0	0	0	0
GTTCTCGTCATCGCTC-3_1	9	0	1.09955	1.09955	0	0	0	0	0	0	0	0	0	1.09955	0	0	0	0	0	0	0	0	0
GTTTCTAAGTGGTAAT-3_1	7	0	0	1.65068	1.26025	0.987387	0	0	0	0	0	0.987387	0.610909	0	0	0	0	0	0	0	0	0	0
GTTTCTAAGTGTACCT-3_1	5	0	0	0.942606	0	0	2.60515	1.74046	3.19867	1.41908	2.3418	0	0	0	0.942606	0	0	0	0	0.942606	0	0	0
GTTTCTACATGCCACG-3_1	8	0	0	0	0	0	0	0	0	0	0	0	0	0	1.24268	0	0	0	0	0	0	0	0
GTTTCTATCAAAGTAG-3_1	7	0.83566	0	1.28445	0	0	0	0	0.83566	0	0	0	0	0	0	0	0	0	0	0	0	0	0
TAAACCGGTAGCTGCC-3_1	5	0	0	0	0	0	0	0	0	0	0	0	0	0	1.75879	0	0	0	0	0	0	0	0
TAAGAGAGTGCAGACA-3_1	2	0	0	1.77131	0	0	0	0.680925	0.680925	0.680925	0	0	0	0	0.680925	0	0	0	0	0	0	0	0
TAAGAGAGTGTGACGA-3_1	7	0	0	1.62301	0	0	0	0.701654	0	0	0	0	1.10994	0	0	0	0	0	0	0	0	0	0
TAAGAGATCTGTACGA-3_1	5	0	0	0	0.876356	0	2.79871	1.88836	0.876356	2.24207	0	0	0	0	1.33612	0	0	0	0	0	0	0	0
TAAGTGCAGGTGATTA-3_1	2	0	0	0.781026	0	0	0	0	0	0	0	1.74656	1.21415	1.74656	2.09214	0	1.51538	1.51538	0	0	0	0	0
TACACGAAGCTGCCCA-3_1	5	0	0	1.84598	0	0	1.51649	1.51649	1.02177	1.02177	0	0	0	0	0	0	0	0	0	0	0	0	0
TACAGTGTCCTTGACC-3_1	2	0	0	1.03393	0	0.64503	1.31322	0	0.64503	0.64503	0	1.03393	0.64503	1.03393	1.71023	0	0	0	0	0	0	0	0
TACCTATAGTCGCCGT-3_1	2	0	0	0	0	0	0	0	1.20026	0	0	0.770338	1.49996	0.770338	1.20026	0	0	0.770338	0	0	0	0	0
TACCTATCACCAGATT-3_1	9	0	0	0	0	0	0	0	0	0	0	0	0	0.622848	0	0	0	0	0	0	0	0	0
TACCTATGTTACGACT-3_1	9	0	0	0	0	0	1.54544	0	0	0	0	0	0	0	0	1.87718	1.87718	1.04557	0	0	0	0	1.04557
TACCTTACAGTCGTGC-3_1	9	0	0	0	0	0	0	0	0	0	0	0	0	0	0	0	0	0	0	0	0	0	0
TACGGATCAGGTGCCT-3_1	2	0	0	0	0	0	0	0.788087	0	0	0	0	1.7573	0	1.94533	0	0	0	0	0	0	0	0
TACGGGCAGCTCCCAG-3_1	7	0	0	1.99651	1.43071	1.99651	0	1.43071	0	0	0	0	0	0	1.43071	0	0	0	0	0	0	0	0
TACGGGCAGTGGCACA-3_1	7	0	0	2.49639	0	0	0	0	0	0	0	0	0.805414	0	0	0	0	0	0	0	0	0	0
TACGGGCCAAGGCTCC-3_1	3	0	0	0	0	0	1.64763	1.98677	0	0	0	0	0	0	0	2.87799	0	1.64763	0	1.13054	0	1.98677	2.60888
TACTTACAGGCACATG-3_1	5	2.48601	0	0	0	0	0	2.48601	0	0	0	0	0	0	0	0	0	0	0	0	0	0	0
TAGACCAGTCCGAATT-3_1	7	0	0	1.0799	1.58694	0	2.53895	0	0	0	0	1.0799	0	0	0	0	0	0	0	0	0	0	0
TAGAGCTGTTTCCACC-3_1	8	0	0	0	0	0	0	0	0	0	0	0	0	0	0.920966	0	0.920966	0	0	0	0	0	0
TAGTGGTCAACGATCT-3_1	9	0	0	0	0	1.26913	0	0	0	0	1.48395	0	0	0	0	0	0	0	0	0	0	0	0
TATCTCAGTAGCTAAA-3_1	2	0	0	0	0	0	0	0	0	0	0	1.52262	2.10028	2.46408	0	0	0	0	0	0	0	0	0
TATGCCCCATCAGTCA-3_1	7	0	0	0	0	0	0	0	0	0	0	0	0	0	0	0	0	0	0	0	0	0	0
TATTACCCACTACAGT-3_1	8	2.49728	0	0	0	0	0	0	0	0	0	0	0	0.699915	0	0	0	0	0	0	0	0	0
TATTACCCATATACGC-3_1	5	0	0	2.09126	0	0.699915	0.699915	2.31473	1.39643	0.699915	0	0	0	0	0	0	0	0	0	0	0	0	0
TCACAAGCACGGTAGA-3_1	5	0	0	0	0	0	0	0	0	0	0	0	1.56729	0	0	0	0	0	0	0	0	0	0
TCACAAGGTAATAGCA-3_1	3	0	1.59522	1.25292	0.305438	0	0.728349	1.25292	0.305438	0.539086	0	0.305438	0	0	0.305438	1.51999	1.25292	1.59522	0.728349	1.14528	0	0.887429	2.00552
TCACAAGTCCTTTCGG-3_1	7	0	0	1.61862	1.61862	0	0	0	0	0	0	0	0	0	0	0	0	0	0	0	0	0	0
TCAGATGAGTGTGGCA-3_1	9	0	0	0	0	0	0	0	0	0	0	1.01096	0	0	0	0	0	0	0	0	0	0	0
TCAGATGGTCGTGGCT-3_1	8	0	0	0	0.837143	0.837143	1.28634	0	0	0	0	0	0	0	0	0	0	0	0	0	0	0	0
TCAGCAATCAGGCCCA-3_1	2	1.5759	0	1.07074	0	0	0	0	0	0	0	0	0	0	2.15989	0	0	0	0	0	0	0	0
TCAGGATAGTGATCGG-3_1	2	0	0	1.16088	0	0	0	0.740208	0.740208	0	0	0.740208	0.740208	0.740208	2.27942	0	0	0	0	0	0	0	0
TCAGGATGTCAATACC-3_1	7	0	0	0	0	0	0	0	0	0	0	0	0	0	0	0	0	0	0	0	0	0	0
TCAGGATTCAGTTCGA-3_1	3	0	0	0	0	0	1.7808	0	0	0	0	0	0	1.24338	0	1.7808	2.12846	1.7808	0	1.24338	1.24338	1.24338	0
TCAGGATTCGAGAACG-3_1	5	0	0	1.58648	0	0	0	1.58648	1.07952	0	0	1.07952	0	0	1.07952	0	0	0	0	0	0	0	0
TCAGGTAAGCTGAACG-3_1	2	0	0	0	0	0	0	0	1.59441	1.0861	0	1.0861	0	0	2.18051	0	0	0	0	0	0	0	0
TCATTACTCTCTGTCG-3_1	2	1.48323	0	0	0	0	0	0	0	0	0	0	0	0	1.48323	0	0	0	0	0	0	0	0
TCATTTGGTCCGAATT-3_1	5	0	0	0	0	0	0.942224	1.98275	0	0.942224	0	0	0	0	0	0	0	0	0	0	0	0	0
TCATTTGGTCTAGCGC-3_1	3	0	0	0.577555	0	0	0	0.577555	0	0	0	1.20748	0	0	0	1.98147	1.41748	2.08382	0	0	0	0.577555	1.20748
TCATTTGTCGTTACAG-3_1	2	0	0	0.657999	0	0	0	0	0	0	0	0.657999	0.657999	0	1.73247	0	0	0.657999	0	0.657999	0	0	0
TCCACACGTCCGAAGA-3_1	9	0	0	0.986489	0	2.24167	0.610255	0	0	0	1.25923	0	0	0	0	0	0	0.610255	0	0	0	0	0
TCGAGGCAGTCATCCA-3_1	5	0	0	2.01277	0	0	0.963559	1.76867	0	0	0.963559	0	0	0.963559	0.963559	0	0	0	0	0	0	0	0
TCGAGGCCATTGAGCT-3_1	5	0	0	0	0	0	1.25074	0.604851	2.03442	0.604851	1.25074	0	0	0	0	0	0	0	0	0	0	0	0
TCGCGTTGTTCACGGC-3_1	8	0	0	0.656611	0	0	2.76329	0	0	0	0	1.04959	0.656611	1.33098	1.04959	0	0	0	0	0	0	0	0
TCGTACCTCGTATCAG-3_1	2	0	0	0	0	0	0	0	0.635571	0	0	0	1.02108	0.635571	1.84508	0	0	0	0	0	0	0	0
TCGTAGAAGAATAGGG-3_1	2	0	0	1.28935	0	0	1.28935	0	0	0.629573	0	1.50568	1.01292	1.28935	1.28935	0	0.629573	0	0	0.629573	0	0	0
TCGTAGAGTCTACCTC-3_1	2	0	0	1.24101	0	0.479198	0	0	0.479198	0	0	0.479198	1.24101	0	1.4046	1.4046	0.801804	1.24101	0	0	0	0.479198	1.77804
TCTATTGTCTGCGGCA-3_1	3	0	0	0	0	0	0	0	0.711489	0	0	0.711489	0	0	1.12299	2.11132	2.2296	2.80671	1.63863	2.2296	1.41368	1.12299	2.80671
TCTCATAGTTCAACCA-3_1	3	0	1.25603	0	0	0	0	0	0	0	0	0.487269	0	0.487269	0.487269	1.79557	1.05904	2.6522	0.487269	1.68548	1.56176	1.42053	2.69551
TCTCTAACATATGGTC-3_1	5	0	0	0	0	0	0	0	2.0521	0	0	0	0	0	0	0	0	0	0	0	0	0	0
TCTCTAAGTCATGCCG-3_1	2	0	0	0	0	0	1.19142	0.763545	0.763545	0	0	0	1.71981	0.763545	2.19956	0	0.763545	1.49012	0	0	0	0	1.19142
TCTGAGACACAGGTTT-3_1	3	0.887513	0	0	0	0.887513	0.887513	0.539145	0.539145	0	0	0	0.887513	0	1.6653	2.09745	2.09745	1.90454	0.887513	0.887513	0.539145	1.5201	2.6794
TCTTCGGAGATGGCGT-3_1	3	0	0	0	0	0	0	0	0	0.772088	0	0.772088	0	0	1.20254	1.20254	2.62518	2.91583	1.20254	0.772088	0.772088	1.92006	2.53709
TCTTCGGCAGGTCGTC-3_1	7	1.57302	0	0	0	0	0	1.57302	0	0	0	0	0	0	0	0	0	0	0	0	0	0	0
TCTTCGGTCAACCAAC-3_1	5	0	0	0	1.16171	0	0	2.2805	0	1.16171	0	0	0	0	0.740839	0	0	0	0	0	0	0	0
TGAAAGAAGGAGCGTT-3_1	5	0	0	0	0	0	0	0	0	0	0	0	0	0	0	0	0	0	0	0	0	0	0
TGACAACAGTGTTTGC-3_1	5	0	0	1.60574	0	0.585732	1.99748	1.60574	3.00128	0	0	0	0	0	0	0	0	0	0	0	0	0	0
TGACGGCTCAATAAGG-3_1	2	0	0	0	0	0	0	0	1.64005	0	0	1.12418	1.97867	0	0	0	0	1.12418	0	0	0	0	0
TGACTAGAGTACTTGC-3_1	5	0	0	0	0	0	1.52712	0	1.52712	0	2.73564	0	0	0	0	0	0	0	0	0	0	0	0
TGACTAGCACAGACAG-3_1	9	0	0	0	0	2.36784	0	2.84047	0	0	0	0	0	0	0	0	0	0	0	0	0	0	0
TGACTAGGTTTAGGAA-3_1	2	0.588748	0.588748	0	0	0	0	0	0	0	0	0.956843	0	0	0.588748	0	0	0	0	0	0	0	0
TGACTTTAGGTGTGGT-3_1	5	0	0	1.44582	0.733225	0	0	1.85769	0	0	0	0	0	0	0.733225	0	0	0	0	0	0	0	0
TGACTTTTCAGCCTAA-3_1	3	0.845019	0	1.84247	0	0	1.29638	0	0	0	0	0	0	0	0.845019	1.60625	0	1.84247	0	0	0	0	2.03341
TGACTTTTCTGTTTGT-3_1	3	0	0	0	0	0	0	0	0.591833	0	0	0.96111	0.96111	0	1.89478	2.2053	1.61671	2.29054	0	0.591833	0	0.591833	2.2053
TGAGAGGCATACTACG-3_1	3	0	0	0	0	0	0	0	0	0	0	0.919966	0	0	0.919966	2.67985	1.70976	2.95024	0	0.919966	0	1.39089	2.30809
TGAGCATTCCAGATCA-3_1	2	0.668075	0	0	0	0	0.668075	0.668075	0.668075	0	0	1.56902	1.74962	1.34845	2.25699	0	0	2.35183	0	0	0	0	0
TGAGCCGTCCAGATCA-3_1	5	0	0	0	0	0	0	0	1.28511	0	0	0	0	0	0	0	0	0	0	1.28511	0	0	0
TGAGCCGTCTGTCCGT-3_1	5	1.3801	0	0	0	0	0	0	0	1.3801	0	0	0	0	0	0	0	0	0	0	0	0	0
TGATTTCAGTCGAGTG-3_1	2	1.38896	0	0	0	0	0	0	0	0	0	0.918426	0	0.918426	1.94896	0	0	0	0	0	0	0	0
TGCACCTCAACAACCT-3_1	2	0	0	0	0	0	0.741356	0.741356	0	0	0	1.16239	1.45776	0	0	0	0	0	0	0	0	0	0
TGCCAAACAGTCTTCC-3_1	7	0	0.656209	1.72942	0	2.01388	0	0.656209	0	0	0	0	0	0	0	0	0	0	0	0	0	0	0
TGCCAAATCGGCATCG-3_1	3	0	0	1.02108	1.02108	0	0	0	0	0	0	0	0	0	0	2.45592	2.09246	2.72193	2.59774	2.93183	1.51565	1.02108	3.10523
TGCCCATGTGCAGTAG-3_1	7	0	1.64796	1.64796	0	0	0	0	0	0	0	0	0	0	0	0	0	0	0	0	0	0	0
TGCCCATTCCTAGAAC-3_1	5	0	0	1.21984	0	0	0	0	2.3558	0	0	0	0	0	0	0	0	0	0	0	0	0	0
TGCGGGTTCATTGCGA-3_1	7	0	0	0	0	0	1.60944	0	0	0	0	0	0	0	0	0	0	0	0	0	0	0	0
TGCGGGTTCTGGTGTA-3_1	5	2.18758	0.991687	0	0	0	1.89501	2.51002	1.3419	2.85604	4.08129	0	0	0	0	0	0	0	0	0	0	0	0
TGCGTGGGTATGAATG-3_1	5	0	0	0	0	0	2.75956	0	0	0	0	0	0	0	1.54718	0	0	0	0	0	0	0	0
TGCTACCCAGGTGCCT-3_1	9	0	0	0	0	0	0	0	0	1.35279	0	0	0	0.889578	0	0	0	0	0	0	0	0	0
TGCTACCGTATATCCG-3_1	2	0	0	1.52733	0	0	0	0	0	0	0	1.52733	0.642627	0	1.52733	0	0	0	0	0	0	0	0
TGCTGCTCATGCCCGA-3_1	2	0.501715	0	0.834257	0	0	0	0	0.501715	0	0	0.501715	0.834257	0	0	0	0	0	0	0	0	0	0
TGGACGCAGATGTTAG-3_1	2	0	0	0	0	0	0	1.08067	0	0	0	0	1.08067	1.08067	1.08067	0	0	0	0	0	0	0	0
TGGCCAGAGTGGACGT-3_1	5	1.03556	0	0	0	0	2.61863	2.90464	3.04374	2.55011	2.47655	0.646238	0	0	0.646238	0	0	0.646238	0	0.646238	0	0	0
TGGCCAGCACGAAAGC-3_1	8	0	0	0	0	0	0	0	0	0	0	0	0	0	0	0	0	0	0	0	0	0	0
TGGCGCAGTTATTCTC-3_1	2	0	0.675241	1.35931	0	0	0	0	0	0	0	0	0	0.675241	1.76174	0	0	0	0	0	0	0	0
TGGCGCATCAAGAAGT-3_1	5	0	0	0.914196	0	0	0.914196	1.94292	1.70189	0	0	0	0	0	0	0	0	0	0	0	0	0	0
TGGCTGGCACCTATCC-3_1	2	0	0	0	0	0	0	0.754003	0.754003	0	0	0.754003	0	0	1.47624	0	0	0	0	0	0	0	0
TGGGAAGAGTTGCAGG-3_1	2	0	0	1.46531	2.03572	0	0	0	0	0	0	0	0	0	0	0	0	1.46531	0	0	0	0	0.979997
TGGGCGTAGTGGTAAT-3_1	9	0	1.83314	1.28833	0	0	0	0	0	0	0	0	0	0	1.28833	0	0	0	0	0	0	0	0
TGGTTCCAGAACTGTA-3_1	7	0	0	1.12348	0	0	0.711859	0	0	0	0	0	0.711859	0	0	0	0	0	0	0	0	0	0
TGGTTCCAGCAGGCTA-3_1	5	0	0	0	0	0	0	0	0	0	0	1.77325	0	0	0	0	0	0	0	0	0	0	0
TGTATTCGTGTAACGG-3_1	3	0.733168	0	1.15163	0	0	0.432323	0	0	0	0	0.432323	0.432323	0.432323	0.733168	1.56566	2.08329	2.51426	1.56566	2.32181	0.733168	1.30946	2.59817
TGTGGTAAGGTGCACA-3_1	5	0	0	0	0	0	0	0	0	0	0	0	0	0	0	0	0	0	0	0	0	0	0
TGTGGTAGTGGCGAAT-3_1	7	0	0	0.949157	0	0	1.42721	0.949157	0.949157	0	0	0	0	0	0	0	0	0	0	0	0	0	0
TGTGGTATCTAACTCT-3_1	2	0	0	0	0	0	0	0	0	0	0	1.83321	1.50466	1.01208	1.83321	0	0	0	0	0	0	0	0
TTAACTCAGAGTACAT-3_1	3	0	0	0	0	1.08112	0	0	0.396759	0	0	0.900564	0.396759	0.680059	1.08112	1.58841	1.48364	1.76985	0.396759	0.680059	0	1.08112	1.58841
TTAGGACAGTGACTCT-3_1	8	0	0	0	0	0	0	0	0	0	0	0	0	0	0	0	0	0	0	0	0.886212	0	0
TTAGGACTCAGTACGT-3_1	3	0	0	1.07238	0	0	0	1.91206	0	0	0	0	0	0	0	1.07238	2.36196	0	1.07238	1.57788	0	0	1.57788
TTATGCTAGCCAGTTT-3_1	7	2.10028	0	1.85259	0	0	0	2.84077	1.52262	1.0268	0	0	0	0	1.0268	0	0	0	0	0	0	0	0
TTATGCTCAAGGTTTC-3_1	3	0	0	0.440764	0	0	0.440764	0.978958	0.440764	0	0	0	0	0	0.440764	1.16801	1.16801	1.32693	0	0	0	0	1.16801
TTATGCTGTAAGTAGT-3_1	5	0	1.0615	1.0615	0	0	0	1.56474	0	1.34445	0	0	0	0	0	0	0	0	0	0	0	0	0
TTCCCAGAGTAACCCT-3_1	5	0	0	0	0	0	0	1.94228	1.70128	0	0	0	0	0	0	0	0	0	0	0	0	0	0
TTCGAAGCAGGTCTCG-3_1	7	2.64586	0	1.1035	0	0	0	0	0	0	0	1.39179	0	0	1.1035	0	0	0	0	0	0	0	0
TTCGAAGCATGAACCT-3_1	5	0	0	0	0	0	0	0	0	0	0.835808	0	0	0	0	0	0	0	0	0	0	0	0
TTCGAAGGTCATCCCT-3_1	3	0.356718	0	2.11466	0	1.3864	0.356718	0.356718	0.356718	0	0	0	0	0	0.356718	2.62893	2.11466	2.74557	2.16509	2.79916	1.48819	1.48819	2.89841
TTCTACATCCTTGCCA-3_1	5	0	0	1.986	0	0	0	0.944523	0	0.944523	0	0	0	0	0	0	0	0	0	0	0	0	0
TTCTTAGAGTGCAAGC-3_1	7	0.81267	0	0	0	0	0	0	0.81267	0	0	0	0	0	0	0	0	0	0	0.81267	0	0	0
TTCTTAGGTCGCCATG-3_1	9	0	0	0	0	0	0	0	0	0	0	0	0	0	0	0	0	0	0	0	0	0	0
TTCTTAGGTTTAGGAA-3_1	7	0	0.789988	1.22576	0	0	0	0.789988	0	0.789988	0	0	0	0	0	0	0	0	0	0	0	0	0
TTCTTAGTCGAGAACG-3_1	9	0	0	0	0	1.7211	0	0	0	0	0	0	0	0	0	0	0	0	0	0	0	0	0
TTGACTTCAAACTGTC-3_1	9	0	0	0	0	0	1.48839	0	0	0	0	0	0	0	0	0	0	0	0	0	0	0	0
TTGACTTCAGCGAACA-3_1	8	0	0	0	0	0	0	0	0	0	0	0	0	0	0	0	0	0	0	0	0	0	0
TTGACTTTCATAGCAC-3_1	2	0	0	0	0	0	0	0	0	0	0	1.25833	1.25833	0	1.25833	0	0	0	0	0	0	0	0
TTGACTTTCTGGCGTG-3_1	7	1.72286	2.46254	0	0	0	0	0	0	0.929605	0	0	0	0	0.929605	0	0	0	0	0	0	0	0
TTGCCGTCACTACAGT-3_1	5	0	0	0.624495	0	0	2.07171	0	0	0.624495	0.624495	0	0.624495	0	0.624495	0	0	0	0	0	0	0	0
TTGCCGTCAGATGAGC-3_1	5	0	0	0	0	0	2.8507	0	0	0	2.21375	0	0	0	0	0	0	0	0	0	0	0	0
TTGCGTCAGGCGATAC-3_1	3	0.48462	2.45105	0.48462	0	0	0.48462	0	0	0	0	0.48462	0	0	0	1.88889	1.67988	2.27519	1.05455	1.78983	1.05455	1.41532	2.06168
TTGGAACAGTGGACGT-3_1	2	0	0	0	0	0	0	0	0	0	0	1.1984	1.72804	0	0	0	0	0	0	0	0	0	0
TTGGCAAAGTTGAGTA-3_1	3	0.998511	0	0	0	0.998511	0	0	0.619026	0.619026	0	0.619026	0.619026	0	0	1.66498	1.48805	2.42351	0.998511	0.998511	0.619026	0	1.66498
TTGTAGGAGGACGAAA-3_1	8	0	0	1.03872	0	0	0	0	0	0	0	0	0.475322	0	0	0	0	0	0	0	0	0	0
TTGTAGGCAGTCACTA-3_1	5	0	0	1.91452	0	0	0	1.35888	0	0	0	0	0	0	0	0	0	0	0	0	0	0	0
TTGTAGGTCGGCCGAT-3_1	5	1.09901	0	0	0	0	0	2.19776	0	0	0	0	0	0	0	0	0	1.09901	0	0	0	0	0
TTTACTGCATTGAGCT-3_1	5	0	0	0	0	0	0	0	0	0	2.18138	0	0	0	0	0	0	0	0	0	0	0	0
TTTATGCCAGGTCGTC-3_1	9	0	2.97117	0	0	0	1.81531	0	0	0	0	0	0.707343	0	0	0	0	0	0	0	0	0	0
TTTCCTCAGATGTGTA-3_1	2	1.19663	0	0	0	0	0	0	0	0	0	1.19663	1.40575	0.570779	1.96811	0	0	0	0	0	0	0	0
TTTGCGCCAGTGGAGT-3_1	9	0	0	0.795616	0	0	0	0	0	0	0	0	0	0	0	0	0	0	0	0	0	0	0
TTTGCGCTCACTGGGC-3_1	3	0	0	0	0	0	0	0.721017	0	0	0	0	0	0	0	1.42781	2.53542	1.83779	1.1356	1.42781	0	1.1356	1.1356
TTTGGTTAGAGGACGG-3_1	5	0	0	0	0	0	1.90609	1.71944	2.42552	1.71944	0.7633	0.7633	0	0	0	0	0	0	0	0	0	0	0
TTTGGTTCAAGCCATT-3_1	7	0	0	1.35567	0.672835	1.57674	0	0	0.672835	0	0	0	0.672835	0	0.672835	0	0	0	0	0	0	0	0
TTTGGTTCATGTTCCC-3_1	3	0	0	1.84937	0	0	1.46958	0	0	0	0	0.849705	0	0	1.10142	2.61886	1.73807	2.71198	0.512511	1.30235	0.512511	0.849705	2.33918
TTTGGTTTCTGGCGTG-3_1	2	1.00864	0	0	0	0	0	0	1.50045	0	0	2.27308	2.07536	0	2.43809	1.00864	1.00864	1.00864	0	0	0	0	1.50045
TTTGTCAGTAGCCTAT-3_1	9	0	0	0	0	0	1.52571	0	0	0	0	0	0	0	0	0	0	0	0	0	0	0	0
AAAGATGGTTACGCGC-4_1	8	0	0	0	0	0	1.79577	0	0.695556	0	0	0	0	0	0	0	0	0	0	0	0	0	0
AAAGATGTCCACGTGG-4_1	3	0	0	0	0	0	2.35299	0.950177	0.950177	0	0	0.583937	1.21765	0.950177	1.21765	1.75068	0.583937	1.75068	0.583937	0.950177	0	0	2.18951
AAAGCAAAGACAGAGA-4_1	2	0	0	0	0	0	0	1.04069	0	0	0	0	1.04069	1.04069	2.62598	1.04069	0	1.04069	0	0	0	0	0
AAAGCAAGTTGAACTC-4_1	3	0	0	0.824859	0	0	2.87132	0	0	0	0	0	1.27064	0.495171	2.08549	1.27064	1.91206	1.91206	0	0	0.495171	1.43601	0.824859
AAAGCAATCACTTACT-4_1	3	0	0	0	0	0	0	0	0	0	0	1.28473	1.28473	0	2.17941	0	0	1.28473	0	0	0	0	0
AAAGCAATCCAGGGCT-4_1	7	0	0	1.59749	2.32188	0	0	2.02389	0.83878	0.83878	0	0	0	0	0	0	0	0	0	0	0	0	0
AAAGTAGAGACCACGA-4_1	8	0.758019	0	0.758019	0	0	1.18421	0	0	0	0	0	0	0	0	0	0	0	0	0	0	0	0.758019
AAAGTAGCATCACAAC-4_1	2	0	0	0.935774	0	0	0	0	0.935774	0	0	1.41059	0	0.935774	1.97363	0	0	0	0	0	0	0	0
AACCATGCACTGCCAG-4_1	7	0	0	1.97488	0	0.806992	0	0	0	0.806992	0	0.806992	0	0	0	0	0	0	0	0.806992	0	0	0
AACCGCGTCACAGGCC-4_1	7	0.779489	0	0	0	0	0	0.779489	0	0	0	0	0	0	0	0	0	0	0	0	0	0	0
AACGTTGCAGGAATCG-4_1	3	0	0	1.55201	0	1.88425	0.65764	0	0	0	0	0	0	0	0.65764	1.55201	1.73186	1.73186	1.33255	1.33255	1.05098	1.05098	1.05098
AACGTTGCATAGACTC-4_1	2	0	0	1.19864	0	0	0	1.49816	0	0	0	0.769094	0.769094	0	1.19864	0	0	0	0	0	0	0	0
AACTCAGTCAAGAAGT-4_1	7	0	0.55127	0.55127	1.16514	0.904588	0	0.904588	0	0	0	0	0	0	0	0	0	0	0	0	0	0	0
AACTCCCAGTTTAGGA-4_1	3	0	0	0	0	0	0	0	0	0	0	0	0	0	1.31561	1.86471	1.86471	2.21714	1.31561	0	0	0	0
AACTCCCTCCTCATTA-4_1	2	0	0	0	0	0	0	0	0	0	0	0.820208	1.26468	0	1.5713	0	0	0	0	0	0	0	0
AACTCTTAGAACAATC-4_1	9	0	1.08157	1.08157	0	0	0	0	0	0	0	0	0	0	0	0	0	0	0	0	0	0	0
AACTGGTTCTGCGACG-4_1	2	0	0	0.564099	0	0	0	0	1.39413	0	0	0.922561	1.71329	0.922561	2.38437	0	0	0.564099	0	0	0.564099	0	1.18589
AAGACCTCACATTCGA-4_1	2	0	0	0.568844	0	0	0	0	0	0.568844	0	2.15897	0.929187	0.929187	2.15897	0	0	0.929187	0	0.568844	0	0	0
AAGACCTTCTGTCTAT-4_1	2	0	0	0	0	0	0	0.887892	0	0	0	1.66582	1.35067	0.887892	0.887892	0	0	0	0	0	0	0	0
AAGCCGCTCATCACCC-4_1	3	0	0	0.877873	0	0	0	0	0	0	0.532326	0.532326	0	0.532326	0	2.31625	1.89057	2.44611	1.50728	1.50728	0.877873	1.77837	2.31625
AAGGAGCCATACCATG-4_1	5	0	0	2.64905	0	0	0	0	0	0	0	0	0	0	0	0	0	0	0	0	0	0	0
AAGGCAGTCATGTAGC-4_1	5	0	0	0	0	0	0	0	0	0	0	0	0	0	0	0	0	0	0	0	0	0	0
AAGGCAGTCTTGACGA-4_1	3	0	0	1.4711	0.9847	0	1.4711	0	0	0	0	0	1.4711	0.9847	1.4711	1.4711	1.4711	1.4711	0	0	0.9847	0	0
AAGGTTCCACTCGACG-4_1	5	2.38176	0	0.598103	0	0	0	1.24011	0	0	1.24011	0	0.598103	0	0.598103	0	0	0	0	0	0	0	0
AAGGTTCGTTAAGATG-4_1	7	0	0	0	0	0	0	0	0	0	0	1.28957	0	0.839676	0	0	0	0	0	0.839676	0	0	0
AAGGTTCTCCACGTTC-4_1	2	0	0	0.920602	0	0	0	0	0	0	0	0.562697	1.39168	1.39168	1.56381	0	0	0	0	0	0	0	0
AATCGGTAGAAACGAG-4_1	3	0	0	0	0	0	0	0	0	0	0	0.781604	0	0	0	1.93512	1.2149	1.74744	1.2149	1.93512	1.2149	1.2149	2.55332
AATCGGTGTCTAGTGT-4_1	2	0	0	0.947607	0	0	0	0	0	0	0	2.18579	0	0.947607	0.947607	0	0	0	0	0	0	0	0
AATCGGTTCGAACTGT-4_1	2	0	0	1.15311	0	0	0	0	0	0	0	1.4474	0	0	0.734294	0	0	0.734294	0	0	0	0	0
ACACCAACAGCTGTTA-4_1	7	0	0	1.55465	0	1.05317	0	0	0	0	0	0	0	0	1.05317	0	0	0	0	0	0	0	0
ACACCCTAGACTGGGT-4_1	7	0	0	0	0	0	0	0.976475	0	0	0	0	0	0	0.976475	0	0	0	0	0	0	0	0
ACACCGGAGATGTTAG-4_1	5	0	0	0	0	0	0	2.26924	0.734294	1.85943	0	0	0	0	0	0	0	0	0	0	0	0	0
ACACCGGCAAGGCTCC-4_1	5	0	0	0	0	0	0	0	0	0	0	0	0	0	0	0	0	0	0	0	0	0	0
ACACTGATCGTATCAG-4_1	5	0	0	0	0	0	0	2.20036	0.957683	0	0	0	0	0	0	0	0	0	0	0	0	0	0
ACAGCCGAGCGTGTCC-4_1	7	0	2.01855	2.01855	0	0	0	0	0	0	0	0	0	0	0	0	0	0	0	0	0	0	0
ACAGCCGGTGATAAGT-4_1	9	0	0	0	0	0	0	0	0	0	0	0	0	0	0	0	0	0	0	0	0	0	0
ACAGCTACAATGGTCT-4_1	3	0.713501	0	0	0	0	0	0	0	0	0	1.82546	0.713501	0	1.82546	1.64181	1.98055	2.4346	0	0	0	1.41667	1.82546
ACAGCTATCTTGACGA-4_1	5	0	0	0	0	0	0	1.93426	0.908149	1.37611	0	0	0	0	0	0	0	0	0	0	0	0	0
ACATACGCATAAAGGT-4_1	9	0	1.8082	1.8082	0	0	0	0	0	0	0	0	0	0	0	0	0	0	0	1.8082	0	0	0
ACATCAGCAAGTAATG-4_1	9	0	0	0	0	1.11272	0	0.519314	0.859402	0.519314	0	0.859402	1.11272	0.519314	1.11272	0	0	0	0	0	0	0	0
ACATCAGTCAGGCGAA-4_1	8	0.937661	0	1.27815	0	0	0.417394	0	0	0	0.417394	1.12233	0.710988	0.937661	1.73378	0	0	0	0	0.417394	0	0	0
ACCAGTATCCGTTGCT-4_1	7	0	0	1.24163	0	0	0	0	0	0.802279	0	0	0	0	0	0	0	0	0	0	0	0	0
ACCTTTATCTGGCGTG-4_1	9	0	0	0	0	0	0	0	0	0	0	0	0	1.66582	0	0	0	0	0	0	0	0	0
ACGAGCCTCGCAGGCT-4_1	7	0	2.43464	2.03152	0	0	0	0	0	0	0	0.666044	0	0	0	0	0	0	0	0	0	0	0
ACGATGTCACATTTCT-4_1	3	0	0	0	0	0	0	0	0	0	0	0	0	0	0	0	2.30268	3.61102	0	0	0	0	3.1571
ACGATGTTCGCAAGCC-4_1	3	0	0.402602	1.09288	0	0	0	0	0	0.68885	0	0.68885	0.68885	0.402602	1.09288	2.00744	1.93853	2.79527	1.09288	1.09288	0.68885	0.68885	2.90963
ACGCCAGAGTCTTGCA-4_1	7	0.696464	0	2.20311	0	1.10303	0	0.696464	0.696464	0	0	0	1.10303	0	1.10303	0	0	0	0	0	0	0	0
ACGCCAGGTGAGTATA-4_1	2	0	0	0	0	0	0	0	0.851973	0	0	1.30523	1.30523	0	0.851973	0	0	0	0	0	0	0	0
ACGCCGAAGACCCACC-4_1	7	0	0	1.78183	0	0	0	1.78183	0	0	0	0	0	0	0.804321	0	0	0	0	0	0	0	0
ACGCCGAAGGACATTA-4_1	5	0	0	0	0	0	0	0	0	0	0	0	0	0	0	0	0	0	0	0	0	0	0
ACGCCGAGTGAAAGAG-4_1	2	0	0	1.3434	0	0	0	0	0	0.882125	0	0.882125	0	0.882125	1.3434	0	0.882125	1.3434	0	0	0	0	0
ACGGAGAAGTTGAGTA-4_1	8	1.48958	0	0	0	0	1.48958	0	0	0	0	0	0	0	0	0	0	0	0	0	0	0	0
ACGGCCATCAATCACG-4_1	2	0	0	0	0	0	0	0	0.684121	0	0	1.37272	0.684121	0	2.06359	1.08656	0.684121	1.08656	0	0	0	0	1.08656
ACGGCCATCTCGAGTA-4_1	7	0	0	2.03226	0	1.46225	0	0	0	0	0	0	0	0	0	0	0	0	0	0	0	0	0
ACGGGTCTCACGCATA-4_1	3	0	0	1.10044	0	0	0.511921	0	0	0.511921	0	1.30127	0	0	1.46844	1.10044	1.61163	2.6175	0.511921	0	0	0.511921	2.56748
ACTATCTAGAAGAAGC-4_1	3	0	0	0	0	0	0	0	0	0	0	0	0	0	2.18733	2.82273	0	3.09544	1.2912	1.2912	1.2912	1.2912	2.18733
ACTGATGAGTGTGGCA-4_1	2	0	0	0.736557	0	0	1.15608	0	0.736557	0	0	0.736557	1.8631	1.45072	2.56311	0.736557	0	0.736557	0	0	0	0	0.736557
ACTGCTCCAGGTCGTC-4_1	8	0	0	1.49969	0	0	0	0	0	0	0	0	0	0	0	0	0	0	0	0	0	0	0
ACTGCTCCATATGGTC-4_1	5	0	0	1.51114	0	0	0	0.778086	2.71652	1.21033	1.92956	0	0	0	0	0	0	0	0	0	0	0	0
ACTGTCCAGAATAGGG-4_1	8	1.01735	0	0	0	0	1.5111	0	0	0	0	1.01735	0	0	1.01735	0	0	0	0	0	0	0	0
ACTTACTCACATGGGA-4_1	2	0	0	0	0	0	0	0	0	0	0	1.54072	0	0	0	0	0	0	0	0	0	0	0
ACTTGTTTCCTTTCGG-4_1	9	0	0	0	0	1.65398	0	0	0	0	0	0	0	0	0	0	0	0	0	0	0	0	0
ACTTGTTTCGTATCAG-4_1	8	0	0	0.52475	0	0	1.32446	0.867131	0	0	0.867131	0.52475	1.12171	0.52475	0	0	0	0	0	0	0	0	0
AGAATAGAGACTGTAA-4_1	5	0	0	0.833741	0	0	1.59041	2.31386	2.01618	2.01618	0	0	0	0	1.282	0	0	0	0	0	0	0	0
AGAATAGGTCGAACAG-4_1	2	0	0	1.02703	0	0	0	0	0	0	0	1.5229	1.02703	0	1.5229	0	2.10059	2.10059	0	0	0	0	0
AGAATAGTCCACGTTC-4_1	3	0	0	1.5548	0	0	0	0	0	0	0	0	0	0	0	2.33557	2.33557	3.15294	1.5548	1.88725	1.88725	0	3.06981
AGAGCGAAGTAAGTAC-4_1	2	0	0	0	0	0	0	0	0	0	0	0	1.25905	0	1.79909	0	0	0.815822	0	0	0	0	0
AGAGCGACATTCGACA-4_1	9	0	1.29754	1.29754	0	1.29754	0	0	0	0	0	0	1.29754	0	0	0	0	0	0	0	0	0	0
AGAGCGATCTCTTATG-4_1	5	0	0	1.36938	0.776181	0	1.63043	1.20786	0	0	0	0	0	0	0.776181	0	0	0	0	0	0	0	0
AGCAGCCCAGTGGAGT-4_1	5	0	0	0	0	0	0	0	1.91329	1.35781	0	0	0	0	0	0	0	0	0	0	0	0	0
AGCAGCCTCCCTCAGT-4_1	5	0	0	2.70712	0	0	0	0	0	0	0	0	0	0	0	0	0	0	0	0	0	0	0
AGCCTAAAGATGCGAC-4_1	7	1.3619	0	2.91352	0	0	0	0	0	0	0	0	0	0	1.3619	0	0	0	0	0	0	0	0
AGCCTAACAAGTCTAC-4_1	2	0.359661	0	0.832271	0	0	1.39374	0	1.15191	0	0	1.00481	0.359661	0.832271	1.75116	0.62363	0	0.359661	0	0	0	0	0
AGCCTAAGTGGTACAG-4_1	7	0	0	1.32598	0	0	0	0.868333	0	0	0	0	0	0	0	0	0	0	0	0	0	0	0
AGCGGTCGTAGTAGTA-4_1	3	0	0	1.02986	0	0	0	0	0	0	0	0.642029	0	0.642029	1.52635	1.02986	1.3086	2.30292	0.642029	0	0	0	2.46844
AGCGTATTCAACGCTA-4_1	2	0	0	2.74377	0	0	0	0	0	0	0	2.11296	0	0	2.74377	0	0	2.11296	0	0	0	0	0
AGCTCTCAGTAGTGCG-4_1	8	0	0	0	0	0	0	0	0.835734	0	0	0	1.28454	1.28454	0	0	0	0	0	0.835734	0	0	0
AGGCCACCAATCCGAT-4_1	5	0	0	0	0	0	1.58155	0	0	0	0	0	0	0	0	0	0	0	0	0	0	0	0
AGGCCGTTCCTTTCGG-4_1	2	0.874821	0	1.17481	0.444287	0	0.750829	0	0.246617	0.246617	0	0.609258	0.609258	0.750829	1.33418	0.609258	0.98512	1.33418	0	0	0	0	0.874821
AGGGAGTAGATGGGTC-4_1	2	0	0	0	0	0	0	0	0	0	0	1.13625	0	0	1.13625	0	0	0	0	0	0	0	0
AGGGAGTAGTGATCGG-4_1	5	0	0	0	0	0	0	2.37813	0	1.77366	2.12089	0	0	0	0	0	0	0	0	0	0	0	0
AGGGATGAGGCATTGG-4_1	3	0	0	0	0	0	0	0	0.445111	0	0	0	0.445111	0	0.752042	1.96953	1.79939	1.88807	0.98656	0.98656	0.445111	1.33587	1.96953
AGGGTGACAACACGCC-4_1	8	0	0	0	0	0	0	0	0	0	0	0	0	0	1.00106	0	0	0	0	0	0	0	0
AGGTCATCATTAACCG-4_1	8	0	0	0	0	0	1.20164	0.771399	1.20164	0	0	1.20164	0	0.771399	0	0	0	0	0	0	0	0	0
AGTAGTCAGCGTAGTG-4_1	7	0	0	2.1912	0	1.60402	0	0	0	0	0	0	0	0	0	0	0	0	0	0	0	0	0
AGTAGTCGTCCGTCAG-4_1	9	0	0	0	0	0	0	1.08377	0	0	0	0	0	0	0	0	0	0	0	0	0	0	0
AGTCTTTCATAGAAAC-4_1	3	0	0.309516	0	0.309516	0	0	0	0	0	0	0.896522	0	0.309516	1.53205	1.36152	1.15581	1.86276	0	0.309516	0.309516	0	1.36152
AGTCTTTTCTTCCTTC-4_1	5	0	0	1.34006	0	0	1.34006	2.1694	2.56356	1.34006	1.65421	0	0	0.53346	0.53346	0	0	0	0	0	0	0	0
AGTGAGGGTTGTTTGG-4_1	7	0	0	1.70324	0	0.915182	0	0	0	0	0	0	0	0	0	0	0	0.915182	0	0	0	0	0
AGTGGGAAGGCCATAG-4_1	2	0	0	2.47825	0	1.41588	0	0.940032	0	0	0	1.41588	0	0.940032	0.940032	0	0	0.940032	0	0	0	0	0
AGTGTCACACTTGGAT-4_1	8	0	0	0	0	0	0.516489	0.516489	1.62073	0	0.516489	0.516489	0.855379	0.855379	1.10803	0	0.516489	0.516489	0	0	0	0.516489	0
AGTGTCATCGGAAATA-4_1	8	0	0	0.647755	0	0	2.40005	0	0.647755	0	0	0	1.03762	0.647755	0	0	0	0	0	0	0	0	0
AGTTGGTTCCTGCAGG-4_1	2	0	0	0	0	0	0	0.684364	0	0	0	1.59535	1.08688	0.684364	1.08688	0	0	0	0	0	0	0	0
ATAACGCAGTCCCACG-4_1	7	0	0	1.53631	0.795616	0	0	0	0.795616	0	0	0	0	0	0	0	0	0	0	0	0	0	0
ATAAGAGCAGCGTAAG-4_1	9	0	0	0	0	1.26149	0	0.490217	0	0.490217	0	0	0.490217	1.80194	0	0	0	0	0	0	0	0	0
ATCATCTGTGAGCGAT-4_1	3	0	0	0	0	0	0	1.03744	0	0	0	0.647624	0.647624	0	0.647624	1.71469	1.86655	2.55279	1.71469	1.71469	1.03744	1.31721	2.62133
ATCCACCCAGTTCATG-4_1	7	0	0	1.93663	0	0	0	1.37817	0	0	0	0	1.37817	0.687741	0	0	0	0	0	0	0	0	0
ATCCACCCATTAACCG-4_1	3	1.82487	0.624334	0.624334	0	0	0	0	0	0	0	0.624334	0	0.624334	2.69948	1.49694	1.49694	1.95572	0	0.624334	0	0	1.95572
ATCCACCGTTTGACAC-4_1	7	0	0	2.05774	0	1.48481	1.48481	1.48481	0.995866	0	0	0	0	0	0	0	0	0	0	0	0	0	0
ATCCGAAAGCCACGTC-4_1	5	1.32832	0	0	1.32832	0	1.32832	2.69958	1.32832	1.87937	0	0	0	0	0	0	0	0	0	1.32832	0	0	0
ATCCGAAGTTCCACAA-4_1	5	0	1.6018	2.18874	0	0	0	2.82422	0	0	0	0	0	0	0	0	0	0	0	0	0	0	0
ATCGAGTCAGACTCGC-4_1	2	1.16519	0	0.743491	0	0	0	0	0.743491	0	0	1.16519	1.16519	0.743491	2.16595	0	0	0.743491	0	0	0	0	0
ATCTACTAGGAATTAC-4_1	3	0	0	0.696691	0.920542	0.407829	0	0	1.10333	0	0	0	0.696691	0	1.79766	1.50958	1.71054	1.71054	0	0.407829	0	0.407829	1.10333
ATCTGCCAGCCGCCTA-4_1	7	0	0	0.733731	0	0	0	1.15237	0	0	0	0	0	0	0	0	0	0.733731	0	0	0	0	0
ATCTGCCGTACCTACA-4_1	7	0	0	1.93367	0	1.0891	0	1.93367	0	0	0	0	0	0	0	0	0	0	0	0	0	0	0
ATGAGGGCACCCTATC-4_1	7	0	0	2.2209	0	0	0	0	0	0	0	0	0	0	0.971958	0	0	0	0	0.971958	0	0	0
ATGAGGGCATCAGTAC-4_1	3	0.486351	0	0.486351	0.486351	0	0.812147	0	0	0	0	0.812147	0	0.486351	1.68354	1.89271	1.79358	2.45516	1.05748	1.68354	0.486351	1.05748	1.98289
ATGAGGGGTATGAATG-4_1	7	0	0	1.58545	2.01078	1.82056	0	0	1.2775	0	0	0.830222	0	0	0	0	0	0	0	0	0	0	0
ATGAGGGTCTGCTTGC-4_1	7	0.66905	0	2.15397	1.5706	0	0	1.06635	1.06635	0	0	0	0	0	0.66905	0	0	0	0	0	0	0	0
ATGCGATAGAAGCCCA-4_1	2	0	0	1.22957	0	0	0	0	0.960562	0	0	1.22957	0.591436	0.591436	1.76464	0	0	0	0	0	0	0	0
ATGCGATGTCATCGGC-4_1	5	0	0	0	0	0	0	2.3047	0	0	0	0	0	0	0.917703	0	0	0	0	0	0	0	0
ATGCGATGTCCATCCT-4_1	9	0	0	0	0	0	0	0	0	0	0	0	0	0	0	0	0	0	0	0	0	0	0
ATGGGAGTCCTAGAAC-4_1	9	0	0	0	0	0	0	0	0	0	0	0	0	1.67598	0	0	0	0	0	0	0	0	0
ATGTGTGAGACTACAA-4_1	7	0	0	2.06993	0.869136	0.869136	0.869136	0	0.869136	0	0	0	0	0	0	0	0	0	0	0	0	0	0
ATTACTCGTGGCTCCA-4_1	3	0	0	0	0	0	0.904456	0.904456	1.92896	0	0	1.37148	1.37148	0.904456	1.68858	1.37148	0	2.12261	0	0.904456	0	0	1.68858
ATTATCCGTACGCACC-4_1	3	0	0	0	0	0	0	0	0	0	0	0	0	0	0	2.65518	0	2.65518	0	0	0	0	2.65518
ATTGGACTCACCCGAG-4_1	9	0	0	1.45277	0	2.5227	0	0	0	0	0	0	0	0	0	0	0	0	0	0	0	0	0
ATTGGACTCGCACTCT-4_1	7	1.47097	0	1.47097	0	0	0	0	0	0	0	0	0	0	0	0	0	0	0	0	0	0	0
ATTGGTGCACAGGAGT-4_1	8	3.3605	0	0	0	0	0	0	0	0	0	0	0	0	0	0	0	0	0	0	0	0	0
ATTTCTGTCTATCCTA-4_1	7	0	0	0	0	0	0	0	0	0	0	0	0	0	0	0	0	0	0	0	0	0	0
CAACCAACACTTCGAA-4_1	2	0	0	0	0	0	0	0	0	0	0	0.618473	0.618473	1.27208	1.94486	0.997754	0	0.618473	0	0	0	0	0
CAACCAATCTAAGCCA-4_1	7	0	0	2.17895	0	0	1.08494	0	0	0	0	0	0	0	0	0	0	0	0	0	0	0	0
CAACCTCAGCGTTCCG-4_1	3	0	0	0	0	0	0	0	0	0	0	0	0	0	0	1.52038	2.6465	2.09777	1.75186	2.23423	1.21866	2.35429	2.35429
CAACCTCGTCAACTGT-4_1	3	0	0	0	0	0	0	0	0.961359	0	0	0.961359	0	0	2.20566	0.961359	2.00969	2.51015	0.961359	0.961359	0	0	1.44232
CAAGATCGTTTGGGCC-4_1	7	0	0	0	0	0	0.81267	0	0	0	0	0	0	0	0.81267	0	0	0	0	0	0	0	0
CAAGATCTCCATTCTA-4_1	5	1.59854	0	0	0	0	1.28938	3.25772	2.02503	2.32306	0.839526	0	0	0	0	0	0	0	0	0	0	0	0
CAAGTTGCACCAGCAC-4_1	3	0.938703	0	0.938703	0	0	0.938703	0.938703	0	0	0	0.938703	0	0	0	2.47626	1.73519	2.33602	1.97778	0.938703	2.17285	1.41423	2.47626
CAAGTTGGTTCCCTTG-4_1	2	0	0	1.23028	0	0	0	0	0.793487	0	0	1.76548	0.793487	0.793487	1.23028	0	0	0	0	0	0	0	0
CAAGTTGTCAACGAAA-4_1	5	0	0	0	0	0	0	0	0	0	0	0	0	0	0	0	0	2.5776	0	0	0	0	0
CACACCTGTGTAATGA-4_1	9	0	0	0	0	1.75265	0	0.785026	0	0.785026	0	0	0.785026	0.785026	0	0	0	0	0	0	0	0	0
CACACTCAGATAGGAG-4_1	9	0	0	0	0	0	0	0	0	0	0	0	0	0	0	0	0	0	0	0	0	0	0
CACACTCCACGCCAGT-4_1	8	0	0	0	0	0	0	0	0	0	0	0	0	0	1.03539	0	0	0	0	0	0	0	0
CACACTCCAGCTGTAT-4_1	3	0.714671	0	0	0	0	0	0	0	0	0	0	0	0	0.714671	2.11681	1.64366	2.11681	0	1.82738	1.41841	1.12721	2.81257
CACACTCTCCCTCAGT-4_1	2	0	0	0	0	0	0	0	0	0	0	1.28002	1.82349	1.28002	0	0	0	0	0	0	0	0	0
CACAGGCTCCCGACTT-4_1	3	0	0	0	0.719636	0	0	0	0.423202	0	0	0	0	0	0	2.06038	2.12535	2.53295	1.29039	2.12535	0.947994	1.29039	3.04548
CACAGTAGTCTGCAAT-4_1	5	2.65303	0	1.45844	0	0	1.7832	1.45844	0	2.38855	0	0	0	0	0.974416	0	0	0	0	0	0	0	0
CACATAGAGAGCTATA-4_1	5	0	0	0	0	0	0	0	0	0	0	0	1.40767	0	0	0	0	0	0	0	0	0	0
CACATAGAGATACACA-4_1	2	0	0	1.22559	0	0	0	0	0	0	0	0	0	0	0	0	0	0	0	0	0	0	0
CACATAGGTGCAGGTA-4_1	5	3.26347	1.48799	0.762079	0	0	0.762079	1.90414	1.48799	1.1895	0.762079	0	0	0.762079	0	0	0	0	0	0	0	0	0
CACATTTAGAAGGTTT-4_1	2	0	0	0.698337	0	0	0	0	0.698337	0	0	0	0.698337	0	1.61773	0	0	0	0	0	0	0	0
CACATTTTCTAACCGA-4_1	8	1.17531	0	0.751213	0	0	1.70079	0	0	0	0	0	0.751213	0	0	0	0	0	0	0	0	0	0
CACCACTTCTGTACGA-4_1	9	0	0	0	0	2.31355	1.95635	1.39544	0	0	0	0	0	0	0	0	0	0	0	0	0	0	0
CACCAGGAGATGTGTA-4_1	3	0	0	0	0	0	0.726985	0	0	0	0	0	0	0	1.14348	2.45859	0	2.77031	0	1.14348	0	0.726985	2.36269
CACCTTGAGTGAACAT-4_1	5	0	0	1.22536	0	0	2.1061	1.22536	3.25253	1.43679	0	0	0	0	0	0	0	0	0	0	0	0	0
CACTCCAAGTTGTAGA-4_1	5	0	0	1.89611	0	0	1.18295	3.06226	0.757056	1.89611	0	0	0	0.757056	0.757056	0	0	0	0	0	0	0	0
CACTCCATCAGAGACG-4_1	8	1.92345	0	0	0	0	0.680107	0	0	0	0	0	0.680107	0	0	0	0	0	0	0	0	0	0
CAGAGAGGTCTAGTCA-4_1	5	1.90181	0	1.14319	0.537809	0	0.537809	2.09464	0.885626	0.537809	1.6627	0	0	0	0	0	0	0	0	0	0	0	0
CAGATCACATCTGGTA-4_1	2	0	0	0	0	0	0	0	0	0	0	0.992434	1.26601	0	1.4806	0	0	0	0	0	0	0	0
CAGCAGCCACTAGTAC-4_1	9	0	0	0	0	1.48552	0	0	0	0	0	0	0	0	0.760377	0	0	0.760377	0	0.760377	0	0	0
CAGCCGATCAGCGACC-4_1	2	0	0	0	0	0	0	0	0	0	0	0	1.47045	0	0	0	0	1.47045	0	0	0	0	0
CAGCTAAAGAAGGCCT-4_1	5	0	0	0.843733	0	0	2.50657	1.29474	2.26308	1.84057	0.843733	0	0	0	0	0	0	0	0	0	0	0	0
CAGCTAACAATGGATA-4_1	8	1.79793	0	0	0	0	0	0	0	0.815049	0	0.815049	0	0	0.815049	0	0	0	0	0	0	0	0
CAGCTGGAGGTTCCTA-4_1	8	0	0	0	0	0	2.14677	0	0	0	0	0	0	0	0	0	0	0	0	1.06101	1.06101	0	0
CAGCTGGAGTATTGGA-4_1	9	0	0	0.53346	0.53346	1.50942	0	0	0.53346	0	0	0	0	0.53346	0	0	0	0	0	0	0	0	0
CAGGTGCGTTCGAATC-4_1	5	0	0	0	0	0	1.06635	0	3.38681	1.06635	2.66259	0	0	0	0	0	0	0	0	0	0	0	0
CAGTAACGTCGAATCT-4_1	9	1.49842	0	0	0	0	0	0	0	0	0	0	0	0	0	0	0	0	0	0	0	0	0
CAGTAACGTGAGCGAT-4_1	7	0	0	1.22891	0	0	0	0.792427	0	0	0	0	1.22891	0	0.792427	0	0	0	0	0.792427	0	0	0
CAGTAACTCTGGAGCC-4_1	2	0	0	0	0	0	0	0	0	0	0	0.7339	1.44682	0	1.15259	0	0	0	0	0	0	0	0
CATATTCCAGCGTTCG-4_1	5	0	0	2.16023	0	0	1.07099	1.07099	1.07099	0	0	0	0	0	1.5762	0	0	0	0	0	0	0	0
CATATTCCAGGATTGG-4_1	5	0	0	2.45255	0	0	1.13898	1.13898	1.13898	0	0	0	0	1.13898	0	0	0	0	0	0	0	0	0
CATATTCCATGTAGTC-4_1	2	0	0	0	0	0	0	0	0	0	0	1.28681	0	0	1.28681	0	0	0	0	0	0	0	1.28681
CATCAGAAGCAATCTC-4_1	5	1.19086	0	0	0	0	3.74285	0	2.06302	0	0	0	0	0	0	0	0	0	0	0	0	0	0
CATCAGATCTGGGCCA-4_1	3	0	0	0	0	0	0	0	0	0	0	0	0	0	0	1.70336	1.70336	2.94283	1.70336	0	1.70336	0	0
CATCCACAGCTGCCCA-4_1	3	0	0	0	0	0	0	0	0.497611	0	0	0	0	0	0	2.00793	0.497611	1.8178	1.27512	1.8178	1.58283	1.8178	2.72033
CATCGGGCATTCCTCG-4_1	2	0	0	0	0	0	0	0	0	0	0	1.42206	0.945003	0	0	0.945003	0	0.945003	0	0	0	0	0
CATGACAGTCATACTG-4_1	8	0	0	0	0	0	1.13274	0	0.718853	0	0	0	0.718853	1.13274	0	0	0	0	0	0	0	0	0
CATGACATCTCCGGTT-4_1	5	0	0	0	0	0	0	1.74617	0	0	0	0	0	0	0	0	0	0	0	0	0	0	0
CATGGCGAGGCATGTG-4_1	7	0	0	0	0	0	0.908325	1.37633	0	0	0	0.908325	0	0.908325	0	0	0	1.37633	0	0	0	0	0
CATGGCGAGGTCATCT-4_1	7	0	0	2.02252	0.598656	0	0.598656	0.970531	0	0	0	0	0	0	0.970531	0	0	0	0	0	0	0	0
CATTATCAGACCTTTG-4_1	3	0	0	0	0	1.09238	1.24609	0	0	0	0	1.6971	1.49681	1.37929	2.18891	1.09238	0.68848	0.68848	0.402356	0.402356	0	0	0.68848
CATTATCTCTTCCTTC-4_1	7	0	0	2.17129	0.678644	0	0	1.23198	0	0.39582	0	0.678644	0	0	0.39582	0	0	0.678644	0	0	0	0	0
CATTCGCCACTTCGAA-4_1	7	0	0	0	0	0	0	0	0	0	0	0	0.870264	0	0	0	0	0	0	0	0	0	0
CATTCGCCAGACTCGC-4_1	8	0	0	0	0	0	0	0	0	0	0	0	0	0.678716	0	0	0	0	0	0	0	0	0
CATTCGCGTCCCTTGT-4_1	3	1.39773	0	0	0	0	0	0	0	0	0	0	0.925448	0	0.566165	2.51951	1.84538	2.51951	0.566165	1.71721	0.925448	0.925448	2.45625
CCAATCCAGGAGTAGA-4_1	2	0	0	0	0	0	0	0	0	0	0	1.54486	1.54486	0.906211	1.54486	0	0	0	0	0	0	0	0
CCAATCCCACTACAGT-4_1	9	0	0	0.605493	0	0.979945	0	0	0	0	0	0	0	0	0.605493	0	0	0	0	0	0	0	0
CCAATCCTCAACGCTA-4_1	2	0.413212	0.413212	0.413212	0	0	0	0.413212	0.413212	0	0	0.704746	1.11405	0.413212	1.62793	0	0	0	0	0	0	0	0
CCAATCCTCAATACCG-4_1	9	0	0	0	0	0	0	0	0	0	0	0	0	1.13754	1.13754	0	0	0	0	0	0	0	0
CCACCTAAGCACGCCT-4_1	9	0	0	0	0	0.953057	0	0	0	0	0	0	0	0	0	0	0	0	0	0	0	0	0
CCACCTAGTAGCGCAA-4_1	5	0	0.69707	0	0	0	0	1.79829	0	0	2.0863	0	0	0	0	0	0	0	0	0	0	0	0
CCACCTATCTCTAAGG-4_1	7	0	0.836846	1.83039	0	0	0	1.28596	0	0.836846	0.836846	0	0	0	0	0	0	0	0	0	0	0	0
CCACGGAAGGCTCAGA-4_1	3	0	0	0	0	0	0	0	0	0	0	0	0	0	0	0.988922	2.04812	2.40964	1.47629	2.67461	1.80253	0	2.40964
CCACGGATCATTTGGG-4_1	8	0	0	0	0	0	0	0	0	0	0.818575	0.818575	0.818575	0	0	0	1.26258	1.26258	0	0	0	0	0
CCACGGATCCCTAATT-4_1	3	0	0	0	0	0	0	0	0	0	0	0	0	0	0	1.93299	2.55103	3.59624	2.55103	3.59624	2.55103	1.93299	3.59624
CCACGGATCCGAAGAG-4_1	7	0	0	1.76735	0.678573	0	0	0.678573	0	0	0	0	0	0	0	0	0	0	0	0.678573	0	0	0
CCACTACTCAAGGTAA-4_1	5	0	0	0	0	0	1.87937	1.32832	0	0	0	0	0	0	0	0	0	0	0	0	0	0	0
CCACTACTCTCGGACG-4_1	9	0.474151	0	1.03672	0	0	0	0	0	0	0	0	0	0	0.794484	0	0	0	0	0	0	0	0
CCATGTCAGCCACGCT-4_1	7	0	0	1.16869	0	0	0	1.69296	0	0	1.16869	0	0	0	0	0	0.746163	0	0	0	0	0	0
CCATGTCTCCTAGAAC-4_1	2	0	0.743607	0	0	0	0	0	0	0	0	0.743607	0	0.743607	0	0	0	0	0	0	0	0	0
CCCAATCTCATACGGT-4_1	3	2.15892	0	0.872568	0	0.528582	0	1.12803	0.528582	0	0	0.872568	0.528582	0	2.07509	1.88285	0.528582	1.64464	0	0	0.528582	0	1.64464
CCCAGTTAGTTTGCGT-4_1	2	0	0	0	0	0	0	0	1.06823	0	0	1.57287	2.1565	0	2.35623	0	0	0	0	0	0	0	0
CCCAGTTGTGCACCAC-4_1	7	1.77331	0	1.88539	0	0	0	0.529814	1.64706	0.874315	0.529814	0	0	0	0.529814	0	0	0	0	0	0	0	0
CCCATACTCAGCGATT-4_1	5	0	0	1.58834	1.58834	0	0	1.58834	0	0	0	0	0	0	0	0	0	0	0	0	0	0	0
CCCTCCTTCAACGAAA-4_1	5	0	0	2.22545	0	2.22545	0	0	0	0	0	0	0	0	0	0	0	0	0	0	0	0	0
CCCTCCTTCACCTCGT-4_1	8	1.38487	0	0	0	0	1.09735	0	0	0	0	0	0	0	0.692199	0	0	0	0	0	0	0	0
CCCTCCTTCCCTTGTG-4_1	3	0.55043	0	0	0	0	0	0	0	0	0	0.903407	0.55043	0.903407	1.37016	0.903407	0.903407	1.54116	0.55043	0	0	0	1.16377
CCGGGATCATGCAACT-4_1	9	0	0	1.18005	0	0.754839	0.754839	0	0	0	0	0	0	0	0	0	0	0	0	0	0	0	0
CCGGGATGTTTGTGTG-4_1	2	0.935994	2.51485	0.416459	0	0	0.935994	0	0.416459	0	0	0.416459	0.416459	0.935994	1.12048	0	0	0.709593	0	0	0	0	0
CCGGTAGGTAATCGTC-4_1	7	0	0	1.32072	0	0	0	0	1.32072	0	0	0	0	0	0	0	0	0	0	0	0	0	0
CCGGTAGTCTCGATGA-4_1	2	0	0	0	0	0	0	0	1.53322	0	0	1.53322	1.53322	1.03551	1.03551	0	1.03551	0	0	0	0	0	0
CCGTACTGTAAATACG-4_1	5	0	0	1.8417	0	0	1.37333	0.779042	0.779042	1.51252	1.8417	0	0	0	0.46354	0	1.01851	0	0	0.46354	0	0	1.51252
CCGTTCACATCACGTA-4_1	3	0	0	0	0	0	0	0	0	0	0	0	0	0	0	3.78565	1.71075	2.68097	0	2.51226	1.71075	2.51226	2.05408
CCGTTCAGTATGCTTG-4_1	8	0.548295	0	1.1603	0	0	0	0.548295	0	0	0	0	0	0	0	0	0	0	0	0	0	0	0
CCGTTCATCCGTTGTC-4_1	2	0	0	0	0	0	1.62991	0	1.62991	0	0	0	0	0	0	0	0	0	0	0	0	0	0
CCTAAAGCAGACGTAG-4_1	8	0	0	0	0	0	0	0	0	0	0	0.710487	0	0	0	0	1.41219	0	0	0	0	0	0
CCTAAAGGTTGTTTGG-4_1	5	0	0	0	0	0	0	1.54283	0.80018	0	0	0	0	0.80018	0	0	0	0	0	0	0	0	0
CCTACACAGTCAATAG-4_1	9	0	0	1.07129	0	0.823924	0	0.494521	0	0	0	0	0	0	0.494521	0	0	0	0	0	0	0	0
CCTACACCATGCTGGC-4_1	3	0	0	0	0	0	0	0	0	0.921877	0	0	0	0.921877	0.921877	1.95388	1.71236	1.71236	0.921877	0	0	0	1.71236
CCTACCAGTTGTCGCG-4_1	8	2.48621	0	2.16458	0	0	0	1.45971	0	0	0	0	0	0.742682	0	0	0	0	0	0	0	0	0
CCTACCATCCTTGACC-4_1	5	0.664254	0	1.0599	0	0	1.5628	1.34264	2.34472	1.89586	0	0	0	0	0	0	0	0	0	0.664254	0	0	0
CCTAGCTTCGTAGGTT-4_1	5	0	0	0	0	0	2.22815	1.32466	3.13928	0	1.32466	0	0	0	0	0	0	0	0	0	0	0	0
CCTATTACAGCCACCA-4_1	9	0	0	0.720258	0	0	0	0	0	0	0.720258	0.720258	0	0.720258	0.720258	0	0	0	0	0	0	0	0
CCTCTGACAATGGAAT-4_1	7	0	0	3.00605	0	0	0	0	0.698591	0.698591	0	0	0	0	0	0	0	0.698591	0	0	0	0	0
CCTTACGAGGAATCGC-4_1	5	0	0	1.96501	0	0	1.40302	1.96501	0.929697	0.929697	0	0	0	0	0	0	0	0	0	0	0	0	0
CCTTACGGTCGGGTCT-4_1	2	1.86648	0	1.5355	0	0	0	0	1.03738	0	0	1.86648	1.03738	0	0	0	0	0	0	0	0	0	0
CCTTCCCAGAGGTTGC-4_1	7	0	0	0	1.44628	0	0	1.44628	0	0	0	0	0	0	0	0	0	0	0	0	0	0	0
CCTTCGAAGACCGGAT-4_1	7	0	1.42565	2.34963	1.42565	0	0.947897	0	0.947897	0	0	0	0	0	0.947897	0	0	0	0	0	0	0	0
CCTTTCTGTAGCGATG-4_1	5	0	0	0	0	0	0	2.93385	0	1.51732	1.51732	0	0	0	0	0	0	0	0	0	0	0	0
CCTTTCTTCACAAACC-4_1	9	0	0	0	0	0	0	0	0	0	0	0	0	0	0	0	0	0.937945	0	0	0	0	0
CCTTTCTTCTCTTATG-4_1	2	0	0	0.764709	1.19293	0.764709	0	0	0	0	0	0.764709	0.764709	0	0.764709	0.764709	0	0	0	0	0	0	0
CGAATGTCATCCGGGT-4_1	9	0	0	0	0	0	0	0	0	0	0	0	0	0	0	0	0	0	0	0	0	0	0
CGAATGTTCCGTAGGC-4_1	5	0	0	0	0	0	0	0	0	0	0	0	0	0	0	0	0	0	0	0	0	0	0
CGACCTTAGAAACCAT-4_1	5	0	0	0	0	0	0	0	0	0	0	0	0	0	0	0	0	0	0	0	0	0	0
CGACCTTCACGAGGTA-4_1	2	0	0	0.666228	0	0	0.666228	0	0	0	0	0	1.06256	0	2.51467	0.666228	1.06256	1.06256	0	0	0	0	0.666228
CGACCTTCATCCAACA-4_1	9	0	0	0	0	1.56101	1.56101	0	1.56101	0	0	0	0	0	0	0	0	0	0	0	0	0	0
CGACTTCAGATGTCGG-4_1	7	0	0	1.69799	0	0	0	0.911339	1.3801	0	0	0.911339	0	0	0	0	0	0	0	0	0	0	0
CGACTTCGTCTGATTG-4_1	5	0	0	0	0	0	1.63065	2.22077	2.42197	1.63065	1.63065	0	0	0.706458	0.706458	0	0	0	0	0	0.706458	0	0
CGAGAAGCACAAGTAA-4_1	3	0	0	0	0	0	0.602746	0.602746	0	0	0	0.602746	0	0	0.976166	2.3911	2.03039	2.95475	0.602746	1.24743	1.46059	1.24743	2.71212
CGAGAAGGTGGACGAT-4_1	2	0	0	0	0	0	0	0	1.38644	0	0	1.38644	0.693247	0.693247	1.09875	0	0	1.09875	0	0	0	0	0
CGAGCACGTGGTCTCG-4_1	7	0	0	0	0	0.922059	0	0.922059	0	0	0	0	0	0	0	0	0	0	0	0.922059	0	0	0
CGAGCACGTTACGACT-4_1	5	0	0	0	0	0	0	0	0	0	0	0	0	0	0	0	0	0	0	0	0	0	0
CGAGCACTCCTGCCAT-4_1	8	0	0	0	0	0	0	0	0	0	0	0	0	0	1.59566	0	0	0	0	0	0	0	0
CGAGCCAAGGAATGGA-4_1	5	0	2.12423	0	0	0	0	0	0	0	0	0	0	0	0	0	0	0	0	0	0	0	0
CGAGCCACACCAACCG-4_1	2	0	0	1.30729	0	0	0	0	0	0	0	0	1.30729	0	0	1.30729	0	1.30729	0	0	0	0	0
CGATGGCTCGGCGCAT-4_1	2	0.599692	0	1.63077	0	0	0	0.599692	0	0	0	0	1.63077	0.599692	1.45541	0	0	0	0	0.599692	0	0	0
CGATGTACACCAGCAC-4_1	7	1.9404	2.55901	0.994469	0.616074	0	0	0.616074	0	0	0	0	0.616074	0	0	0	0	0	0	0	0	0	0
CGATTGAAGGTGCTTT-4_1	2	0	0	1.8957	0	0	0	0	0	0	0	1.05978	1.05978	0	2.34455	1.05978	1.05978	1.56265	0	0	0	0	0
CGATTGAGTTCCCTTG-4_1	2	0	0	0	0	0	0	0	1.89915	0	0	1.3455	0	0	1.89915	0	0	0	0	0	0	0	0
CGATTGAGTTGAGTTC-4_1	5	0	0	2.06114	0	0	2.48223	1.63178	0	0.863308	0.863308	0	0	0	0.863308	0	0	0	0	0	0	0	0
CGCCAAGAGGGAACGG-4_1	8	0	0	0	0	0	2.03218	0.666412	0.666412	0	2.03218	0	0	1.0628	1.0628	0	0	0	0	0	0	0	0
CGCCAAGAGTCGTTTG-4_1	8	1.45781	0	0.601103	0	0	0.601103	0.345053	1.24484	0	0	1.45781	0.345053	0.804776	1.24484	0	0	0	0	0	0	0	0
CGCCAAGCATTTCAGG-4_1	2	0	0	0	0	0	0	0.741011	0.741011	0	0	1.16194	0.741011	0	0.741011	0	0	0	0	0	0	0	0
CGCGGTAAGGCAGGTT-4_1	5	0	0	1.54566	0	0	0.653764	2.00947	3.05875	1.72523	1.04575	0	0	0	0	0	0	0	0	0	0	0	0
CGCGGTAGTGTCAATC-4_1	8	0	0	0	0	0	0	0	1.32294	0	0	0.865932	0	0	1.63543	0	0	0	0	0	0	0	0
CGCTATCAGCTCTCGG-4_1	2	0.777069	0	0.777069	0	0	0	0.777069	0.777069	0	0	0	0.777069	0.777069	0.777069	0	0	0.777069	0	0	0	0	0
CGCTGGAAGCATGGCA-4_1	2	0	0	0	0	0	0	0	0	0.734069	0	2.01507	1.44707	1.15281	2.5587	0.734069	0	1.67413	0	0	0	0	0
CGCTGGAGTCGGCATC-4_1	7	0	0	2.26129	1.81764	2.56754	0	0	0	0	0	0	0	0	0	0	0	0	0	0	0	0	0
CGCTTCATCAAACCGT-4_1	2	0	0	1.59355	0.683246	0	0	0	0	0	0.683246	1.7752	1.08539	1.37141	2.28469	0	0	1.08539	0	0	0	0	0
CGGACACAGGAGCGAG-4_1	3	0	0.544439	0	0	0	0	0.544439	0	0	0	0	0	0	0.544439	1.80262	2.69119	2.98642	2.0166	2.47272	1.67557	1.15402	3.09039
CGGACACCAGGTGCCT-4_1	2	0	0	0.926829	0	0	0.567154	0	0	0	0	1.57199	1.71909	1.1908	2.24025	0.567154	0	0.926829	0	0	0	0	1.1908
[truncated: 3,594 more rows]

## Sheet: SuppFig8_C
	cluster	variable	value
1	8	ALX1(+)	0.20031
2	3	ALX1(+)	0.24438
3	2	ALX1(+)	0.255715
4	7	ALX1(+)	0.186112
5	9	ALX1(+)	0.174109
6	5	ALX1(+)	0.212657
7	8	ARID3A(+)	0.199171
8	3	ARID3A(+)	0.263067
9	2	ARID3A(+)	0.284635
10	7	ARID3A(+)	0.207207
11	9	ARID3A(+)	0.189965
12	5	ARID3A(+)	0.230475
13	8	ARNT2(+)	0.199246
14	3	ARNT2(+)	0.256353
15	2	ARNT2(+)	0.272989
16	7	ARNT2(+)	0.212383
17	9	ARNT2(+)	0.217085
18	5	ARNT2(+)	0.237339
19	8	ARX(+)	0.18885
20	3	ARX(+)	0.227621
21	2	ARX(+)	0.239004
22	7	ARX(+)	0.193337
23	9	ARX(+)	0.210713
24	5	ARX(+)	0.226899
25	8	ASCL1(+)	0.192431
26	3	ASCL1(+)	0.253839
27	2	ASCL1(+)	0.266975
28	7	ASCL1(+)	0.19411
29	9	ASCL1(+)	0.187388
30	5	ASCL1(+)	0.21802
31	8	ATF3(+)	0.202073
32	3	ATF3(+)	0.266024
33	2	ATF3(+)	0.279217
34	7	ATF3(+)	0.205283
35	9	ATF3(+)	0.196627
36	5	ATF3(+)	0.240794
37	8	ATF4(+)	0.199478
38	3	ATF4(+)	0.262258
39	2	ATF4(+)	0.275758
40	7	ATF4(+)	0.20571
41	9	ATF4(+)	0.197581
42	5	ATF4(+)	0.239903
43	8	ATF5(+)	0.200167
44	3	ATF5(+)	0.261305
45	2	ATF5(+)	0.272392
46	7	ATF5(+)	0.206984
47	9	ATF5(+)	0.199737
48	5	ATF5(+)	0.244644
49	8	ATF6(+)	0.200121
50	3	ATF6(+)	0.287692
51	2	ATF6(+)	0.260809
52	7	ATF6(+)	0.202018
53	9	ATF6(+)	0.195058
54	5	ATF6(+)	0.241567
55	8	ATOH7(+)	0.172231
56	3	ATOH7(+)	0.18661
57	2	ATOH7(+)	0.193012
58	7	ATOH7(+)	0.17676
59	9	ATOH7(+)	0.17687
60	5	ATOH7(+)	0.191616
61	8	BACH1(+)	0.197614
62	3	BACH1(+)	0.21513
63	2	BACH1(+)	0.21458
64	7	BACH1(+)	0.192963
65	9	BACH1(+)	0.195575
66	5	BACH1(+)	0.273715
67	8	BACH2(+)	0.202886
68	3	BACH2(+)	0.254288
69	2	BACH2(+)	0.26906
70	7	BACH2(+)	0.205119
71	9	BACH2(+)	0.198934
72	5	BACH2(+)	0.241508
73	8	BARHL1(+)	0.192449
74	3	BARHL1(+)	0.251383
75	2	BARHL1(+)	0.255169
76	7	BARHL1(+)	0.1975
77	9	BARHL1(+)	0.192549
78	5	BARHL1(+)	0.232592
79	8	BARHL2(+)	0.189931
80	3	BARHL2(+)	0.246528
81	2	BARHL2(+)	0.256531
82	7	BARHL2(+)	0.196518
83	9	BARHL2(+)	0.187972
84	5	BARHL2(+)	0.231568
85	8	BARX1(+)	0.175822
86	3	BARX1(+)	0.219592
87	2	BARX1(+)	0.208418
88	7	BARX1(+)	0.176272
89	9	BARX1(+)	0.175436
90	5	BARX1(+)	0.204641
91	8	BCL3(+)	0.20371
92	3	BCL3(+)	0.245692
93	2	BCL3(+)	0.262043
94	7	BCL3(+)	0.208297
95	9	BCL3(+)	0.200069
96	5	BCL3(+)	0.240595
97	8	BCL6(+)	0.200878
98	3	BCL6(+)	0.244538
99	2	BCL6(+)	0.261636
100	7	BCL6(+)	0.197715
101	9	BCL6(+)	0.185835
102	5	BCL6(+)	0.23689
103	8	BCLAF1(+)	0.198881
104	3	BCLAF1(+)	0.264483
105	2	BCLAF1(+)	0.280848
106	7	BCLAF1(+)	0.202874
107	9	BCLAF1(+)	0.196191
108	5	BCLAF1(+)	0.237693
109	8	BDP1(+)	0.19654
110	3	BDP1(+)	0.251894
111	2	BDP1(+)	0.262047
112	7	BDP1(+)	0.202674
113	9	BDP1(+)	0.189183
114	5	BDP1(+)	0.214709
115	8	BHLHE22(+)	0.188944
116	3	BHLHE22(+)	0.244351
117	2	BHLHE22(+)	0.244621
118	7	BHLHE22(+)	0.188528
119	9	BHLHE22(+)	0.191014
120	5	BHLHE22(+)	0.226218
121	8	BHLHE40(+)	0.20111
122	3	BHLHE40(+)	0.259882
123	2	BHLHE40(+)	0.273232
124	7	BHLHE40(+)	0.206162
125	9	BHLHE40(+)	0.196468
126	5	BHLHE40(+)	0.247693
127	8	BRCA1(+)	0.197962
128	3	BRCA1(+)	0.282029
129	2	BRCA1(+)	0.302443
130	7	BRCA1(+)	0.202931
131	9	BRCA1(+)	0.195519
132	5	BRCA1(+)	0.234285
133	8	BRF1(+)	0.198936
134	3	BRF1(+)	0.255088
135	2	BRF1(+)	0.275155
136	7	BRF1(+)	0.205751
137	9	BRF1(+)	0.198751
138	5	BRF1(+)	0.237802
139	8	BRF2(+)	0.197373
140	3	BRF2(+)	0.249989
141	2	BRF2(+)	0.265305
142	7	BRF2(+)	0.206735
143	9	BRF2(+)	0.200185
144	5	BRF2(+)	0.24282
145	8	CBFB(+)	0.190589
146	3	CBFB(+)	0.22241
147	2	CBFB(+)	0.242761
148	7	CBFB(+)	0.189174
149	9	CBFB(+)	0.190486
150	5	CBFB(+)	0.221337
151	8	CBX7(+)	0.187139
152	3	CBX7(+)	0.185494
153	2	CBX7(+)	0.198316
154	7	CBX7(+)	0.25816
155	9	CBX7(+)	0.200066
156	5	CBX7(+)	0.190514
157	8	CCNT2(+)	0.190378
158	3	CCNT2(+)	0.201646
159	2	CCNT2(+)	0.195974
160	7	CCNT2(+)	0.182726
161	9	CCNT2(+)	0.186741
162	5	CCNT2(+)	0.208845
163	8	CEBPA(+)	0.199797
164	3	CEBPA(+)	0.253359
165	2	CEBPA(+)	0.272264
166	7	CEBPA(+)	0.211471
167	9	CEBPA(+)	0.199624
168	5	CEBPA(+)	0.236937
169	8	CEBPB(+)	0.20181
170	3	CEBPB(+)	0.259181
171	2	CEBPB(+)	0.271653
172	7	CEBPB(+)	0.207708
173	9	CEBPB(+)	0.198899
174	5	CEBPB(+)	0.247732
175	8	CEBPD(+)	0.201246
176	3	CEBPD(+)	0.251635
177	2	CEBPD(+)	0.267799
178	7	CEBPD(+)	0.20862
179	9	CEBPD(+)	0.19965
180	5	CEBPD(+)	0.237641
181	8	CEBPG(+)	0.198974
182	3	CEBPG(+)	0.263945
183	2	CEBPG(+)	0.273407
184	7	CEBPG(+)	0.204959
185	9	CEBPG(+)	0.196786
186	5	CEBPG(+)	0.247217
187	8	CEBPZ(+)	0.197672
188	3	CEBPZ(+)	0.266545
189	2	CEBPZ(+)	0.286797
190	7	CEBPZ(+)	0.200445
191	9	CEBPZ(+)	0.194237
192	5	CEBPZ(+)	0.24296
193	8	CERS6(+)	0.196702
194	3	CERS6(+)	0.255337
195	2	CERS6(+)	0.273405
196	7	CERS6(+)	0.198058
197	9	CERS6(+)	0.192462
198	5	CERS6(+)	0.236103
199	8	CHD1(+)	0.200895
200	3	CHD1(+)	0.269404
201	2	CHD1(+)	0.286932
202	7	CHD1(+)	0.200115
203	9	CHD1(+)	0.196624
204	5	CHD1(+)	0.236639
205	8	CHD2(+)	0.197915
206	3	CHD2(+)	0.259561
207	2	CHD2(+)	0.274275
208	7	CHD2(+)	0.204176
209	9	CHD2(+)	0.195829
210	5	CHD2(+)	0.24022
211	8	CLOCK(+)	0.190021
212	3	CLOCK(+)	0.204176
213	2	CLOCK(+)	0.213515
214	7	CLOCK(+)	0.193433
215	9	CLOCK(+)	0.198575
216	5	CLOCK(+)	0.226215
217	8	CREB1(+)	0.197109
218	3	CREB1(+)	0.26299
219	2	CREB1(+)	0.272187
220	7	CREB1(+)	0.210183
221	9	CREB1(+)	0.20043
222	5	CREB1(+)	0.237925
223	8	CREB3(+)	0.201183
224	3	CREB3(+)	0.25645
225	2	CREB3(+)	0.269677
226	7	CREB3(+)	0.209612
227	9	CREB3(+)	0.201902
228	5	CREB3(+)	0.24103
229	8	CREB3L1(+)	0.202195
230	3	CREB3L1(+)	0.251984
231	2	CREB3L1(+)	0.259874
232	7	CREB3L1(+)	0.208093
233	9	CREB3L1(+)	0.20155
234	5	CREB3L1(+)	0.241334
235	8	CREB3L2(+)	0.178232
236	3	CREB3L2(+)	0.213042
237	2	CREB3L2(+)	0.217718
238	7	CREB3L2(+)	0.188841
239	9	CREB3L2(+)	0.187695
240	5	CREB3L2(+)	0.238848
241	8	CREB5(+)	0.201684
242	3	CREB5(+)	0.253256
243	2	CREB5(+)	0.268539
244	7	CREB5(+)	0.208409
245	9	CREB5(+)	0.200269
246	5	CREB5(+)	0.239885
247	8	CREBL2(+)	0.201465
248	3	CREBL2(+)	0.24371
249	2	CREBL2(+)	0.261251
250	7	CREBL2(+)	0.211199
251	9	CREBL2(+)	0.199365
252	5	CREBL2(+)	0.23777
253	8	CREM(+)	0.202341
254	3	CREM(+)	0.256129
255	2	CREM(+)	0.270014
256	7	CREM(+)	0.209074
257	9	CREM(+)	0.205281
258	5	CREM(+)	0.240683
259	8	CTCF(+)	0.195802
260	3	CTCF(+)	0.285503
261	2	CTCF(+)	0.2801
262	7	CTCF(+)	0.19913
263	9	CTCF(+)	0.194742
264	5	CTCF(+)	0.235386
265	8	CUX1(+)	0.198149
266	3	CUX1(+)	0.260419
267	2	CUX1(+)	0.277358
268	7	CUX1(+)	0.201508
269	9	CUX1(+)	0.195249
270	5	CUX1(+)	0.238705
271	8	DBX1(+)	0.198483
272	3	DBX1(+)	0.239932
273	2	DBX1(+)	0.249917
274	7	DBX1(+)	0.209036
275	9	DBX1(+)	0.188795
276	5	DBX1(+)	0.209871
277	8	DBX2(+)	0.202516
278	3	DBX2(+)	0.276201
279	2	DBX2(+)	0.283008
280	7	DBX2(+)	0.21402
281	9	DBX2(+)	0.201813
282	5	DBX2(+)	0.217284
283	8	DDIT3(+)	0.199139
284	3	DDIT3(+)	0.261471
285	2	DDIT3(+)	0.273989
286	7	DDIT3(+)	0.205693
287	9	DDIT3(+)	0.196123
288	5	DDIT3(+)	0.247906
289	8	DLX1(+)	0.189296
290	3	DLX1(+)	0.239116
291	2	DLX1(+)	0.259247
292	7	DLX1(+)	0.192103
293	9	DLX1(+)	0.186389
294	5	DLX1(+)	0.223928
295	8	DLX2(+)	0.194805
296	3	DLX2(+)	0.243343
297	2	DLX2(+)	0.253062
298	7	DLX2(+)	0.192433
299	9	DLX2(+)	0.191868
300	5	DLX2(+)	0.22372
301	8	DLX5(+)	0.194823
302	3	DLX5(+)	0.260207
303	2	DLX5(+)	0.267404
304	7	DLX5(+)	0.199098
305	9	DLX5(+)	0.192384
306	5	DLX5(+)	0.233557
307	8	DLX6(+)	0.186949
308	3	DLX6(+)	0.222389
309	2	DLX6(+)	0.23319
310	7	DLX6(+)	0.193388
311	9	DLX6(+)	0.187743
312	5	DLX6(+)	0.228141
313	8	DMBX1(+)	0.188793
314	3	DMBX1(+)	0.228495
315	2	DMBX1(+)	0.23522
316	7	DMBX1(+)	0.210589
317	9	DMBX1(+)	0.231726
318	5	DMBX1(+)	0.241245
319	8	DMRT2(+)	0.192133
320	3	DMRT2(+)	0.219744
321	2	DMRT2(+)	0.22511
322	7	DMRT2(+)	0.195961
323	9	DMRT2(+)	0.189595
324	5	DMRT2(+)	0.219575
325	8	DMRTA2(+)	0.193312
326	3	DMRTA2(+)	0.249109
327	2	DMRTA2(+)	0.252088
328	7	DMRTA2(+)	0.194626
329	9	DMRTA2(+)	0.187161
330	5	DMRTA2(+)	0.232092
331	8	DRGX(+)	0.190792
332	3	DRGX(+)	0.248826
333	2	DRGX(+)	0.256308
334	7	DRGX(+)	0.193473
335	9	DRGX(+)	0.190853
336	5	DRGX(+)	0.23246
337	8	E2F1(+)	0.197402
338	3	E2F1(+)	0.281383
339	2	E2F1(+)	0.308835
340	7	E2F1(+)	0.200547
341	9	E2F1(+)	0.194397
342	5	E2F1(+)	0.232477
343	8	E2F2(+)	0.192299
344	3	E2F2(+)	0.290214
345	2	E2F2(+)	0.339235
346	7	E2F2(+)	0.199982
347	9	E2F2(+)	0.191074
348	5	E2F2(+)	0.229632
349	8	E2F3(+)	0.195408
350	3	E2F3(+)	0.26004
351	2	E2F3(+)	0.291043
352	7	E2F3(+)	0.199404
353	9	E2F3(+)	0.194074
354	5	E2F3(+)	0.240286
355	8	E2F4(+)	0.198502
356	3	E2F4(+)	0.261821
357	2	E2F4(+)	0.27842
358	7	E2F4(+)	0.203822
359	9	E2F4(+)	0.198539
360	5	E2F4(+)	0.237798
361	8	E2F5(+)	0.195518
362	3	E2F5(+)	0.275153
363	2	E2F5(+)	0.281636
364	7	E2F5(+)	0.200379
365	9	E2F5(+)	0.192784
366	5	E2F5(+)	0.230651
367	8	E2F6(+)	0.197168
368	3	E2F6(+)	0.267619
369	2	E2F6(+)	0.275928
370	7	E2F6(+)	0.201423
371	9	E2F6(+)	0.194742
372	5	E2F6(+)	0.242938
373	8	E2F7(+)	0.196528
374	3	E2F7(+)	0.298518
375	2	E2F7(+)	0.305069
376	7	E2F7(+)	0.203714
377	9	E2F7(+)	0.194165
378	5	E2F7(+)	0.235247
379	8	E2F8(+)	0.192591
380	3	E2F8(+)	0.334362
381	2	E2F8(+)	0.322084
382	7	E2F8(+)	0.199782
383	9	E2F8(+)	0.194198
384	5	E2F8(+)	0.229336
385	8	EGR1(+)	0.198844
386	3	EGR1(+)	0.266381
387	2	EGR1(+)	0.280345
388	7	EGR1(+)	0.202478
389	9	EGR1(+)	0.19514
390	5	EGR1(+)	0.238161
391	8	EGR2(+)	0.204639
392	3	EGR2(+)	0.260872
393	2	EGR2(+)	0.279936
394	7	EGR2(+)	0.202913
395	9	EGR2(+)	0.194726
396	5	EGR2(+)	0.235997
397	8	EGR3(+)	0.201793
398	3	EGR3(+)	0.270852
399	2	EGR3(+)	0.283256
400	7	EGR3(+)	0.20203
401	9	EGR3(+)	0.194585
402	5	EGR3(+)	0.237972
403	8	ELF1(+)	0.199783
404	3	ELF1(+)	0.244171
405	2	ELF1(+)	0.257277
406	7	ELF1(+)	0.207825
407	9	ELF1(+)	0.200468
408	5	ELF1(+)	0.242797
409	8	ELK1(+)	0.190814
410	3	ELK1(+)	0.270961
411	2	ELK1(+)	0.231155
412	7	ELK1(+)	0.189355
413	9	ELK1(+)	0.1906
414	5	ELK1(+)	0.233798
415	8	ELK3(+)	0.200817
416	3	ELK3(+)	0.253282
417	2	ELK3(+)	0.265819
418	7	ELK3(+)	0.208387
419	9	ELK3(+)	0.197824
420	5	ELK3(+)	0.26414
421	8	ELK4(+)	0.193415
422	3	ELK4(+)	0.249962
423	2	ELK4(+)	0.266546
424	7	ELK4(+)	0.20787
425	9	ELK4(+)	0.199408
426	5	ELK4(+)	0.241724
427	8	EMX1(+)	0.188342
428	3	EMX1(+)	0.245149
429	2	EMX1(+)	0.252954
430	7	EMX1(+)	0.218049
431	9	EMX1(+)	0.198666
432	5	EMX1(+)	0.219993
433	8	EMX2(+)	0.185259
434	3	EMX2(+)	0.209197
435	2	EMX2(+)	0.224938
436	7	EMX2(+)	0.223393
437	9	EMX2(+)	0.25078
438	5	EMX2(+)	0.210579
439	8	EN1(+)	0.19894
440	3	EN1(+)	0.263686
441	2	EN1(+)	0.273925
442	7	EN1(+)	0.196888
443	9	EN1(+)	0.189894
444	5	EN1(+)	0.2396
445	8	EN2(+)	0.201051
446	3	EN2(+)	0.26329
447	2	EN2(+)	0.277434
448	7	EN2(+)	0.198458
449	9	EN2(+)	0.191277
450	5	EN2(+)	0.240441
451	8	EP300(+)	0.193808
452	3	EP300(+)	0.245847
453	2	EP300(+)	0.265853
454	7	EP300(+)	0.198143
455	9	EP300(+)	0.195994
456	5	EP300(+)	0.240154
457	8	ERF(+)	0.199308
458	3	ERF(+)	0.248575
459	2	ERF(+)	0.258064
460	7	ERF(+)	0.210664
461	9	ERF(+)	0.20031
462	5	ERF(+)	0.241522
463	8	ERG(+)	0.198761
464	3	ERG(+)	0.247402
465	2	ERG(+)	0.260617
466	7	ERG(+)	0.205375
467	9	ERG(+)	0.199953
468	5	ERG(+)	0.236089
469	8	ESRRA(+)	0.198189
470	3	ESRRA(+)	0.251745
471	2	ESRRA(+)	0.268477
472	7	ESRRA(+)	0.204967
473	9	ESRRA(+)	0.198903
474	5	ESRRA(+)	0.238179
475	8	ETS1(+)	0.203378
476	3	ETS1(+)	0.260386
477	2	ETS1(+)	0.276299
478	7	ETS1(+)	0.203275
479	9	ETS1(+)	0.19572
480	5	ETS1(+)	0.247221
481	8	ETV2(+)	0.181425
482	3	ETV2(+)	0.202095
483	2	ETV2(+)	0.220012
484	7	ETV2(+)	0.187441
485	9	ETV2(+)	0.215803
486	5	ETV2(+)	0.209383
487	8	ETV4(+)	0.199663
488	3	ETV4(+)	0.256368
489	2	ETV4(+)	0.272849
490	7	ETV4(+)	0.208451
491	9	ETV4(+)	0.200238
492	5	ETV4(+)	0.236881
493	8	EZH2(+)	0.196566
494	3	EZH2(+)	0.30893
495	2	EZH2(+)	0.302504
496	7	EZH2(+)	0.201291
497	9	EZH2(+)	0.194097
498	5	EZH2(+)	0.228493
499	8	FOS(+)	0.199512
500	3	FOS(+)	0.264521
501	2	FOS(+)	0.279643
502	7	FOS(+)	0.205277
503	9	FOS(+)	0.196207
504	5	FOS(+)	0.238073
505	8	FOSB(+)	0.199858
506	3	FOSB(+)	0.265431
507	2	FOSB(+)	0.28103
508	7	FOSB(+)	0.202926
509	9	FOSB(+)	0.195376
510	5	FOSB(+)	0.238955
511	8	FOSL1(+)	0.202705
512	3	FOSL1(+)	0.256419
513	2	FOSL1(+)	0.270524
514	7	FOSL1(+)	0.206677
515	9	FOSL1(+)	0.199821
516	5	FOSL1(+)	0.251021
517	8	FOSL2(+)	0.202201
518	3	FOSL2(+)	0.262426
519	2	FOSL2(+)	0.278761
520	7	FOSL2(+)	0.20472
521	9	FOSL2(+)	0.196378
522	5	FOSL2(+)	0.241788
523	8	FOXA1(+)	0.19922
524	3	FOXA1(+)	0.254401
525	2	FOXA1(+)	0.270485
526	7	FOXA1(+)	0.200639
527	9	FOXA1(+)	0.194828
528	5	FOXA1(+)	0.238929
529	8	FOXA2(+)	0.18296
530	3	FOXA2(+)	0.247548
531	2	FOXA2(+)	0.267756
532	7	FOXA2(+)	0.187425
533	9	FOXA2(+)	0.186689
534	5	FOXA2(+)	0.214301
535	8	FOXC1(+)	0.172477
536	3	FOXC1(+)	0.191861
537	2	FOXC1(+)	0.197791
538	7	FOXC1(+)	0.186971
539	9	FOXC1(+)	0.17464
540	5	FOXC1(+)	0.19659
541	8	FOXC2(+)	0.200351
542	3	FOXC2(+)	0.246945
543	2	FOXC2(+)	0.250433
544	7	FOXC2(+)	0.205857
545	9	FOXC2(+)	0.209309
546	5	FOXC2(+)	0.234614
547	8	FOXF2(+)	0.200077
548	3	FOXF2(+)	0.263971
549	2	FOXF2(+)	0.285873
550	7	FOXF2(+)	0.206122
551	9	FOXF2(+)	0.196453
552	5	FOXF2(+)	0.239477
553	8	FOXG1(+)	0.194914
554	3	FOXG1(+)	0.257062
555	2	FOXG1(+)	0.262363
556	7	FOXG1(+)	0.188646
557	9	FOXG1(+)	0.186093
558	5	FOXG1(+)	0.219135
559	8	FOXK1(+)	0.197092
560	3	FOXK1(+)	0.247905
561	2	FOXK1(+)	0.273115
562	7	FOXK1(+)	0.208938
563	9	FOXK1(+)	0.199903
564	5	FOXK1(+)	0.207896
565	8	FOXK2(+)	0.19508
566	3	FOXK2(+)	0.253778
567	2	FOXK2(+)	0.271505
568	7	FOXK2(+)	0.20191
569	9	FOXK2(+)	0.195709
570	5	FOXK2(+)	0.245898
571	8	FOXL1(+)	0.206738
572	3	FOXL1(+)	0.253198
573	2	FOXL1(+)	0.270382
574	7	FOXL1(+)	0.214499
575	9	FOXL1(+)	0.198747
576	5	FOXL1(+)	0.225396
577	8	FOXN2(+)	0.196877
578	3	FOXN2(+)	0.246488
579	2	FOXN2(+)	0.260489
580	7	FOXN2(+)	0.204759
581	9	FOXN2(+)	0.193038
582	5	FOXN2(+)	0.228461
583	8	FOXN3(+)	0.192574
584	3	FOXN3(+)	0.263959
585	2	FOXN3(+)	0.276467
586	7	FOXN3(+)	0.19174
587	9	FOXN3(+)	0.186821
588	5	FOXN3(+)	0.234494
589	8	FOXN4(+)	0.192109
590	3	FOXN4(+)	0.301303
591	2	FOXN4(+)	0.257303
592	7	FOXN4(+)	0.204608
593	9	FOXN4(+)	0.197654
594	5	FOXN4(+)	0.235054
595	8	FOXO1(+)	0.20473
596	3	FOXO1(+)	0.250253
597	2	FOXO1(+)	0.267422
598	7	FOXO1(+)	0.211253
599	9	FOXO1(+)	0.202089
600	5	FOXO1(+)	0.233525
601	8	FOXO3(+)	0.199753
602	3	FOXO3(+)	0.256621
603	2	FOXO3(+)	0.2738
604	7	FOXO3(+)	0.205854
605	9	FOXO3(+)	0.195651
606	5	FOXO3(+)	0.234442
607	8	FOXO4(+)	0.201983
608	3	FOXO4(+)	0.230906
609	2	FOXO4(+)	0.257628
610	7	FOXO4(+)	0.221888
611	9	FOXO4(+)	0.178396
612	5	FOXO4(+)	0.218448
613	8	FOXO6(+)	0.188396
614	3	FOXO6(+)	0.238457
615	2	FOXO6(+)	0.250052
616	7	FOXO6(+)	0.213689
617	9	FOXO6(+)	0.189591
618	5	FOXO6(+)	0.258298
619	8	FOXP1(+)	0.189829
620	3	FOXP1(+)	0.237909
621	2	FOXP1(+)	0.254284
622	7	FOXP1(+)	0.195833
623	9	FOXP1(+)	0.191754
624	5	FOXP1(+)	0.225847
625	8	FOXP2(+)	0.178576
626	3	FOXP2(+)	0.222673
627	2	FOXP2(+)	0.226864
628	7	FOXP2(+)	0.179655
629	9	FOXP2(+)	0.175967
630	5	FOXP2(+)	0.219058
631	8	GABPA(+)	0.198328
632	3	GABPA(+)	0.260238
633	2	GABPA(+)	0.273897
634	7	GABPA(+)	0.204776
635	9	GABPA(+)	0.198688
636	5	GABPA(+)	0.238216
637	8	GATA1(+)	0.194345
638	3	GATA1(+)	0.258255
639	2	GATA1(+)	0.27956
640	7	GATA1(+)	0.204602
641	9	GATA1(+)	0.198391
642	5	GATA1(+)	0.237962
643	8	GATA2(+)	0.201275
644	3	GATA2(+)	0.266977
645	2	GATA2(+)	0.28464
646	7	GATA2(+)	0.199726
647	9	GATA2(+)	0.192532
648	5	GATA2(+)	0.233635
649	8	GBX2(+)	0.179631
650	3	GBX2(+)	0.187454
651	2	GBX2(+)	0.193327
652	7	GBX2(+)	0.175316
653	9	GBX2(+)	0.202309
654	5	GBX2(+)	0.193401
655	8	GFI1(+)	0.186072
656	3	GFI1(+)	0.209156
657	2	GFI1(+)	0.222964
658	7	GFI1(+)	0.222007
659	9	GFI1(+)	0.220294
660	5	GFI1(+)	0.208345
661	8	GLIS3(+)	0.200492
662	3	GLIS3(+)	0.248078
663	2	GLIS3(+)	0.262705
664	7	GLIS3(+)	0.213753
665	9	GLIS3(+)	0.207636
666	5	GLIS3(+)	0.235437
667	8	GRHPR(+)	0.203825
668	3	GRHPR(+)	0.214328
669	2	GRHPR(+)	0.242683
670	7	GRHPR(+)	0.195679
671	9	GRHPR(+)	0.194949
672	5	GRHPR(+)	0.23608
673	8	GSX1(+)	0.182354
674	3	GSX1(+)	0.209618
675	2	GSX1(+)	0.20289
676	7	GSX1(+)	0.217883
677	9	GSX1(+)	0.202603
678	5	GSX1(+)	0.268286
679	8	GSX2(+)	0.184341
680	3	GSX2(+)	0.201036
681	2	GSX2(+)	0.2057
682	7	GSX2(+)	0.185878
683	9	GSX2(+)	0.182266
684	5	GSX2(+)	0.182689
685	8	GTF2F1(+)	0.198729
686	3	GTF2F1(+)	0.261718
687	2	GTF2F1(+)	0.27287
688	7	GTF2F1(+)	0.205672
689	9	GTF2F1(+)	0.197658
690	5	GTF2F1(+)	0.2426
691	8	HCFC1(+)	0.197522
692	3	HCFC1(+)	0.267581
693	2	HCFC1(+)	0.282254
694	7	HCFC1(+)	0.198439
695	9	HCFC1(+)	0.195286
696	5	HCFC1(+)	0.238187
697	8	HDAC2(+)	0.198516
698	3	HDAC2(+)	0.270326
699	2	HDAC2(+)	0.282369
700	7	HDAC2(+)	0.202359
701	9	HDAC2(+)	0.195564
702	5	HDAC2(+)	0.236628
703	8	HDAC6(+)	0.219305
704	3	HDAC6(+)	0.232716
705	2	HDAC6(+)	0.256388
706	7	HDAC6(+)	0.206637
707	9	HDAC6(+)	0.190668
708	5	HDAC6(+)	0.243076
709	8	HES5(+)	0.192012
710	3	HES5(+)	0.24692
711	2	HES5(+)	0.27828
712	7	HES5(+)	0.215972
713	9	HES5(+)	0.198449
714	5	HES5(+)	0.217852
715	8	HES7(+)	0.19642
716	3	HES7(+)	0.248282
717	2	HES7(+)	0.262338
718	7	HES7(+)	0.205494
719	9	HES7(+)	0.204212
720	5	HES7(+)	0.246468
721	8	HESX1(+)	0.198392
722	3	HESX1(+)	0.24062
723	2	HESX1(+)	0.25829
724	7	HESX1(+)	0.211463
725	9	HESX1(+)	0.198501
726	5	HESX1(+)	0.239411
727	8	HEYL(+)	0.194588
728	3	HEYL(+)	0.249471
729	2	HEYL(+)	0.245087
730	7	HEYL(+)	0.211116
731	9	HEYL(+)	0.20456
732	5	HEYL(+)	0.248071
733	8	HLF(+)	0.20103
734	3	HLF(+)	0.257839
735	2	HLF(+)	0.276923
736	7	HLF(+)	0.205578
737	9	HLF(+)	0.191712
738	5	HLF(+)	0.225135
739	8	HLTF(+)	0.19605
740	3	HLTF(+)	0.280853
741	2	HLTF(+)	0.303719
742	7	HLTF(+)	0.196363
743	9	HLTF(+)	0.186091
744	5	HLTF(+)	0.233491
745	8	HLX(+)	0.197325
746	3	HLX(+)	0.221545
747	2	HLX(+)	0.239528
748	7	HLX(+)	0.197997
749	9	HLX(+)	0.188
750	5	HLX(+)	0.220659
751	8	HMBOX1(+)	0.195885
752	3	HMBOX1(+)	0.246896
753	2	HMBOX1(+)	0.266242
754	7	HMBOX1(+)	0.207742
755	9	HMBOX1(+)	0.202482
756	5	HMBOX1(+)	0.23396
757	8	HOXB13(+)	0.191478
758	3	HOXB13(+)	0.214301
759	2	HOXB13(+)	0.23768
760	7	HOXB13(+)	0.213943
761	9	HOXB13(+)	0.209127
762	5	HOXB13(+)	0.212205
763	8	HOXB2(+)	0.200106
764	3	HOXB2(+)	0.251732
765	2	HOXB2(+)	0.276683
766	7	HOXB2(+)	0.21129
767	9	HOXB2(+)	0.191326
768	5	HOXB2(+)	0.233468
769	8	HOXB5(+)	0.197955
770	3	HOXB5(+)	0.25937
771	2	HOXB5(+)	0.271052
772	7	HOXB5(+)	0.198831
773	9	HOXB5(+)	0.195402
774	5	HOXB5(+)	0.228029
775	8	HOXB8(+)	0.206959
776	3	HOXB8(+)	0.246951
777	2	HOXB8(+)	0.257203
778	7	HOXB8(+)	0.215162
779	9	HOXB8(+)	0.187571
780	5	HOXB8(+)	0.228929
781	8	HOXC9(+)	0.186289
782	3	HOXC9(+)	0.246919
783	2	HOXC9(+)	0.253745
784	7	HOXC9(+)	0.195123
785	9	HOXC9(+)	0.180263
786	5	HOXC9(+)	0.2037
787	8	HSF1(+)	0.199286
788	3	HSF1(+)	0.24039
789	2	HSF1(+)	0.256525
790	7	HSF1(+)	0.215028
791	9	HSF1(+)	0.204314
792	5	HSF1(+)	0.24657
793	8	HSF4(+)	0.170818
794	3	HSF4(+)	0.197076
795	2	HSF4(+)	0.186956
796	7	HSF4(+)	0.19801
797	9	HSF4(+)	0.232648
798	5	HSF4(+)	0.217738
799	8	IKZF1(+)	0.199243
800	3	IKZF1(+)	0.250462
801	2	IKZF1(+)	0.264211
802	7	IKZF1(+)	0.213264
803	9	IKZF1(+)	0.222917
804	5	IKZF1(+)	0.236607
805	8	IRF1(+)	0.201139
806	3	IRF1(+)	0.250605
807	2	IRF1(+)	0.268159
808	7	IRF1(+)	0.210272
809	9	IRF1(+)	0.199153
810	5	IRF1(+)	0.238529
811	8	IRF2(+)	0.191645
812	3	IRF2(+)	0.231792
813	2	IRF2(+)	0.239951
814	7	IRF2(+)	0.210121
815	9	IRF2(+)	0.209922
816	5	IRF2(+)	0.238237
817	8	IRF3(+)	0.199402
818	3	IRF3(+)	0.258442
819	2	IRF3(+)	0.269026
820	7	IRF3(+)	0.206754
821	9	IRF3(+)	0.200061
822	5	IRF3(+)	0.243481
823	8	IRF4(+)	0.200001
824	3	IRF4(+)	0.250591
825	2	IRF4(+)	0.27363
826	7	IRF4(+)	0.207028
827	9	IRF4(+)	0.195659
828	5	IRF4(+)	0.233507
829	8	IRF7(+)	0.199882
830	3	IRF7(+)	0.242106
831	2	IRF7(+)	0.256454
832	7	IRF7(+)	0.212786
833	9	IRF7(+)	0.201056
834	5	IRF7(+)	0.242614
835	8	IRF8(+)	0.200668
836	3	IRF8(+)	0.253287
837	2	IRF8(+)	0.263777
838	7	IRF8(+)	0.212583
839	9	IRF8(+)	0.198033
840	5	IRF8(+)	0.243324
841	8	IRF9(+)	0.199747
842	3	IRF9(+)	0.254261
843	2	IRF9(+)	0.270192
844	7	IRF9(+)	0.210564
845	9	IRF9(+)	0.200327
846	5	IRF9(+)	0.23309
847	8	IRX5(+)	0.195712
848	3	IRX5(+)	0.263766
849	2	IRX5(+)	0.281329
850	7	IRX5(+)	0.202485
851	9	IRX5(+)	0.194347
852	5	IRX5(+)	0.230992
853	8	ISL1(+)	0.17513
854	3	ISL1(+)	0.206525
855	2	ISL1(+)	0.201564
856	7	ISL1(+)	0.187208
857	9	ISL1(+)	0.178911
858	5	ISL1(+)	0.214642
859	8	ISL2(+)	0.182583
860	3	ISL2(+)	0.200542
861	2	ISL2(+)	0.201626
862	7	ISL2(+)	0.195605
863	9	ISL2(+)	0.191742
864	5	ISL2(+)	0.205148
865	8	JDP2(+)	0.198392
866	3	JDP2(+)	0.261074
867	2	JDP2(+)	0.27618
868	7	JDP2(+)	0.206332
869	9	JDP2(+)	0.195147
870	5	JDP2(+)	0.235601
871	8	JUN(+)	0.199634
872	3	JUN(+)	0.265041
873	2	JUN(+)	0.278408
874	7	JUN(+)	0.206607
875	9	JUN(+)	0.197327
876	5	JUN(+)	0.235884
877	8	JUNB(+)	0.20194
878	3	JUNB(+)	0.26025
879	2	JUNB(+)	0.276753
880	7	JUNB(+)	0.208403
881	9	JUNB(+)	0.198358
882	5	JUNB(+)	0.237084
883	8	JUND(+)	0.19845
884	3	JUND(+)	0.266872
885	2	JUND(+)	0.281386
886	7	JUND(+)	0.20201
887	9	JUND(+)	0.195032
888	5	JUND(+)	0.238619
889	8	KDM4B(+)	0.19658
890	3	KDM4B(+)	0.270095
891	2	KDM4B(+)	0.25487
892	7	KDM4B(+)	0.203987
893	9	KDM4B(+)	0.193406
894	5	KDM4B(+)	0.259095
895	8	KDM5A(+)	0.197109
896	3	KDM5A(+)	0.257944
897	2	KDM5A(+)	0.274774
898	7	KDM5A(+)	0.201639
899	9	KDM5A(+)	0.195323
900	5	KDM5A(+)	0.239243
901	8	KDM5B(+)	0.1977
902	3	KDM5B(+)	0.259939
903	2	KDM5B(+)	0.271475
904	7	KDM5B(+)	0.202949
905	9	KDM5B(+)	0.196325
906	5	KDM5B(+)	0.239287
907	8	KLF1(+)	0.195986
908	3	KLF1(+)	0.257698
909	2	KLF1(+)	0.280091
910	7	KLF1(+)	0.203582
911	9	KLF1(+)	0.196693
912	5	KLF1(+)	0.239795
913	8	KLF10(+)	0.20926
914	3	KLF10(+)	0.266478
915	2	KLF10(+)	0.287976
916	7	KLF10(+)	0.202404
917	9	KLF10(+)	0.189851
918	5	KLF10(+)	0.233295
919	8	KLF11(+)	0.186281
920	3	KLF11(+)	0.222889
921	2	KLF11(+)	0.227661
922	7	KLF11(+)	0.190801
923	9	KLF11(+)	0.192381
924	5	KLF11(+)	0.245954
925	8	KLF13(+)	0.197467
926	3	KLF13(+)	0.271181
927	2	KLF13(+)	0.280066
928	7	KLF13(+)	0.193567
929	9	KLF13(+)	0.187772
930	5	KLF13(+)	0.233382
931	8	KLF14(+)	0.186166
932	3	KLF14(+)	0.206391
933	2	KLF14(+)	0.220679
934	7	KLF14(+)	0.194837
935	9	KLF14(+)	0.187956
936	5	KLF14(+)	0.236484
937	8	KLF15(+)	0.198491
938	3	KLF15(+)	0.250403
939	2	KLF15(+)	0.268096
940	7	KLF15(+)	0.208818
941	9	KLF15(+)	0.196749
942	5	KLF15(+)	0.236778
943	8	KLF16(+)	0.196048
944	3	KLF16(+)	0.233829
945	2	KLF16(+)	0.241558
946	7	KLF16(+)	0.19849
947	9	KLF16(+)	0.19998
948	5	KLF16(+)	0.234038
949	8	KLF2(+)	0.204952
950	3	KLF2(+)	0.253914
951	2	KLF2(+)	0.26592
952	7	KLF2(+)	0.208459
953	9	KLF2(+)	0.198621
954	5	KLF2(+)	0.239138
955	8	KLF3(+)	0.200183
956	3	KLF3(+)	0.255714
957	2	KLF3(+)	0.272588
958	7	KLF3(+)	0.205538
959	9	KLF3(+)	0.201043
960	5	KLF3(+)	0.241909
961	8	KLF4(+)	0.19967
962	3	KLF4(+)	0.25586
963	2	KLF4(+)	0.264203
964	7	KLF4(+)	0.212716
965	9	KLF4(+)	0.203717
966	5	KLF4(+)	0.240363
967	8	KLF5(+)	0.203112
968	3	KLF5(+)	0.25997
969	2	KLF5(+)	0.276022
970	7	KLF5(+)	0.201927
971	9	KLF5(+)	0.195864
972	5	KLF5(+)	0.243707
973	8	KLF6(+)	0.207087
974	3	KLF6(+)	0.252211
975	2	KLF6(+)	0.270103
976	7	KLF6(+)	0.213663
977	9	KLF6(+)	0.199715
978	5	KLF6(+)	0.233129
979	8	KLF8(+)	0.191316
980	3	KLF8(+)	0.245531
981	2	KLF8(+)	0.245901
982	7	KLF8(+)	0.201747
983	9	KLF8(+)	0.191231
984	5	KLF8(+)	0.249348
985	8	KLF9(+)	0.202472
986	3	KLF9(+)	0.261716
987	2	KLF9(+)	0.277541
988	7	KLF9(+)	0.203786
989	9	KLF9(+)	0.195115
990	5	KLF9(+)	0.23699
991	8	LEF1(+)	0.200355
992	3	LEF1(+)	0.263487
993	2	LEF1(+)	0.274059
994	7	LEF1(+)	0.201809
995	9	LEF1(+)	0.193965
996	5	LEF1(+)	0.236161
997	8	LHX1(+)	0.191526
998	3	LHX1(+)	0.230946
999	2	LHX1(+)	0.24428
1000	7	LHX1(+)	0.188952
1001	9	LHX1(+)	0.186669
1002	5	LHX1(+)	0.235769
1003	8	LHX2(+)	0.197391
1004	3	LHX2(+)	0.25592
1005	2	LHX2(+)	0.266882
1006	7	LHX2(+)	0.202318
1007	9	LHX2(+)	0.198881
1008	5	LHX2(+)	0.232979
1009	8	LHX3(+)	0.197717
1010	3	LHX3(+)	0.249071
1011	2	LHX3(+)	0.266478
1012	7	LHX3(+)	0.223175
1013	9	LHX3(+)	0.195571
1014	5	LHX3(+)	0.229424
1015	8	LHX4(+)	0.188979
1016	3	LHX4(+)	0.244251
1017	2	LHX4(+)	0.258543
1018	7	LHX4(+)	0.209182
1019	9	LHX4(+)	0.192009
1020	5	LHX4(+)	0.220386
1021	8	LHX5(+)	0.196782
1022	3	LHX5(+)	0.254152
1023	2	LHX5(+)	0.269205
1024	7	LHX5(+)	0.212221
1025	9	LHX5(+)	0.194178
1026	5	LHX5(+)	0.227257
1027	8	LHX8(+)	0.175251
1028	3	LHX8(+)	0.21206
1029	2	LHX8(+)	0.220431
1030	7	LHX8(+)	0.186246
1031	9	LHX8(+)	0.176464
1032	5	LHX8(+)	0.203334
1033	8	LHX9(+)	0.197685
1034	3	LHX9(+)	0.255964
1035	2	LHX9(+)	0.269203
1036	7	LHX9(+)	0.199909
1037	9	LHX9(+)	0.192979
1038	5	LHX9(+)	0.232003
1039	8	LYL1(+)	0.167671
1040	3	LYL1(+)	0.200158
1041	2	LYL1(+)	0.175825
1042	7	LYL1(+)	0.17706
1043	9	LYL1(+)	0.190765
1044	5	LYL1(+)	0.257606
1045	8	MAF(+)	0.183956
1046	3	MAF(+)	0.231801
1047	2	MAF(+)	0.232206
1048	7	MAF(+)	0.196893
1049	9	MAF(+)	0.197732
1050	5	MAF(+)	0.236346
1051	8	MAFB(+)	0.197708
1052	3	MAFB(+)	0.251667
1053	2	MAFB(+)	0.265918
1054	7	MAFB(+)	0.204664
1055	9	MAFB(+)	0.19679
1056	5	MAFB(+)	0.23622
1057	8	MAFF(+)	0.203991
1058	3	MAFF(+)	0.26254
1059	2	MAFF(+)	0.279065
1060	7	MAFF(+)	0.204113
1061	9	MAFF(+)	0.194975
1062	5	MAFF(+)	0.240291
1063	8	MAFG(+)	0.200115
1064	3	MAFG(+)	0.250543
1065	2	MAFG(+)	0.264327
1066	7	MAFG(+)	0.207359
1067	9	MAFG(+)	0.198036
1068	5	MAFG(+)	0.248203
1069	8	MAFK(+)	0.204957
1070	3	MAFK(+)	0.248761
1071	2	MAFK(+)	0.266359
1072	7	MAFK(+)	0.210749
1073	9	MAFK(+)	0.199777
1074	5	MAFK(+)	0.242175
1075	8	MAX(+)	0.198677
1076	3	MAX(+)	0.255631
1077	2	MAX(+)	0.270739
1078	7	MAX(+)	0.211128
1079	9	MAX(+)	0.204034
1080	5	MAX(+)	0.23679
1081	8	MAZ(+)	0.197502
1082	3	MAZ(+)	0.269853
1083	2	MAZ(+)	0.283764
1084	7	MAZ(+)	0.201906
1085	9	MAZ(+)	0.195256
1086	5	MAZ(+)	0.236965
1087	8	MBD2(+)	0.199946
1088	3	MBD2(+)	0.263381
1089	2	MBD2(+)	0.274329
1090	7	MBD2(+)	0.199935
1091	9	MBD2(+)	0.196557
1092	5	MBD2(+)	0.240992
1093	8	MECP2(+)	0.194056
1094	3	MECP2(+)	0.243901
1095	2	MECP2(+)	0.254919
1096	7	MECP2(+)	0.200197
1097	9	MECP2(+)	0.202319
1098	5	MECP2(+)	0.233296
1099	8	MEF2A(+)	0.203214
1100	3	MEF2A(+)	0.248607
1101	2	MEF2A(+)	0.265003
1102	7	MEF2A(+)	0.205668
1103	9	MEF2A(+)	0.196522
1104	5	MEF2A(+)	0.247076
1105	8	MEF2C(+)	0.202026
1106	3	MEF2C(+)	0.253319
1107	2	MEF2C(+)	0.272013
1108	7	MEF2C(+)	0.208077
1109	9	MEF2C(+)	0.199438
1110	5	MEF2C(+)	0.238791
1111	8	MEF2D(+)	0.195056
1112	3	MEF2D(+)	0.25133
1113	2	MEF2D(+)	0.265558
1114	7	MEF2D(+)	0.202645
1115	9	MEF2D(+)	0.194985
1116	5	MEF2D(+)	0.244328
1117	8	MEIS3(+)	0.170714
1118	3	MEIS3(+)	0.17831
1119	2	MEIS3(+)	0.175109
1120	7	MEIS3(+)	0.17632
1121	9	MEIS3(+)	0.206778
1122	5	MEIS3(+)	0.185612
1123	8	MGA(+)	0.191404
1124	3	MGA(+)	0.233227
1125	2	MGA(+)	0.248354
1126	7	MGA(+)	0.192064
1127	9	MGA(+)	0.190183
1128	5	MGA(+)	0.228002
1129	8	MSX1(+)	0.196793
1130	3	MSX1(+)	0.233731
1131	2	MSX1(+)	0.239007
1132	7	MSX1(+)	0.203275
1133	9	MSX1(+)	0.208198
1134	5	MSX1(+)	0.237637
1135	8	MXI1(+)	0.198534
1136	3	MXI1(+)	0.25895
1137	2	MXI1(+)	0.274147
1138	7	MXI1(+)	0.204295
1139	9	MXI1(+)	0.196959
1140	5	MXI1(+)	0.243262
1141	8	MYB(+)	0.197909
1142	3	MYB(+)	0.260074
1143	2	MYB(+)	0.277585
1144	7	MYB(+)	0.215167
1145	9	MYB(+)	0.204125
1146	5	MYB(+)	0.241545
1147	8	MYBL1(+)	0.180403
1148	3	MYBL1(+)	0.292036
1149	2	MYBL1(+)	0.250439
1150	7	MYBL1(+)	0.179811
1151	9	MYBL1(+)	0.195825
1152	5	MYBL1(+)	0.196579
1153	8	MYC(+)	0.206845
1154	3	MYC(+)	0.252174
1155	2	MYC(+)	0.268472
1156	7	MYC(+)	0.210421
1157	9	MYC(+)	0.197171
1158	5	MYC(+)	0.241021
1159	8	MYCN(+)	0.197244
1160	3	MYCN(+)	0.26766
1161	2	MYCN(+)	0.290654
1162	7	MYCN(+)	0.193538
1163	9	MYCN(+)	0.19381
1164	5	MYCN(+)	0.233155
1165	8	MYOD1(+)	0.189662
1166	3	MYOD1(+)	0.233784
1167	2	MYOD1(+)	0.230004
1168	7	MYOD1(+)	0.225467
1169	9	MYOD1(+)	0.194459
1170	5	MYOD1(+)	0.249892
1171	8	NANOG(+)	0.19468
1172	3	NANOG(+)	0.237936
1173	2	NANOG(+)	0.264103
1174	7	NANOG(+)	0.205391
1175	9	NANOG(+)	0.192516
1176	5	NANOG(+)	0.222097
1177	8	NELFE(+)	0.199156
1178	3	NELFE(+)	0.26848
1179	2	NELFE(+)	0.280998
1180	7	NELFE(+)	0.206684
1181	9	NELFE(+)	0.199138
1182	5	NELFE(+)	0.237924
1183	8	NEUROD1(+)	0.196824
1184	3	NEUROD1(+)	0.256583
1185	2	NEUROD1(+)	0.267264
1186	7	NEUROD1(+)	0.195529
1187	9	NEUROD1(+)	0.191126
1188	5	NEUROD1(+)	0.224869
1189	8	NEUROD2(+)	0.183213
1190	3	NEUROD2(+)	0.199095
1191	2	NEUROD2(+)	0.21156
1192	7	NEUROD2(+)	0.191386
1193	9	NEUROD2(+)	0.178185
1194	5	NEUROD2(+)	0.215765
1195	8	NEUROG2(+)	0.184308
1196	3	NEUROG2(+)	0.218972
1197	2	NEUROG2(+)	0.213263
1198	7	NEUROG2(+)	0.184576
1199	9	NEUROG2(+)	0.194977
1200	5	NEUROG2(+)	0.227024
1201	8	NFAT5(+)	0.20054
1202	3	NFAT5(+)	0.25779
1203	2	NFAT5(+)	0.275949
1204	7	NFAT5(+)	0.203386
1205	9	NFAT5(+)	0.197404
1206	5	NFAT5(+)	0.234669
1207	8	NFATC1(+)	0.196451
1208	3	NFATC1(+)	0.232153
1209	2	NFATC1(+)	0.251011
1210	7	NFATC1(+)	0.215795
1211	9	NFATC1(+)	0.194241
1212	5	NFATC1(+)	0.252311
1213	8	NFATC2(+)	0.209189
1214	3	NFATC2(+)	0.250438
1215	2	NFATC2(+)	0.266685
1216	7	NFATC2(+)	0.207359
1217	9	NFATC2(+)	0.200863
1218	5	NFATC2(+)	0.242331
1219	8	NFATC3(+)	0.195689
1220	3	NFATC3(+)	0.247983
1221	2	NFATC3(+)	0.265035
1222	7	NFATC3(+)	0.209138
1223	9	NFATC3(+)	0.191889
1224	5	NFATC3(+)	0.24215
1225	8	NFE2(+)	0.189792
1226	3	NFE2(+)	0.214692
1227	2	NFE2(+)	0.211218
1228	7	NFE2(+)	0.2027
1229	9	NFE2(+)	0.22358
1230	5	NFE2(+)	0.21854
1231	8	NFE2L2(+)	0.202981
1232	3	NFE2L2(+)	0.256711
1233	2	NFE2L2(+)	0.270546
1234	7	NFE2L2(+)	0.208516
1235	9	NFE2L2(+)	0.200553
1236	5	NFE2L2(+)	0.245634
1237	8	NFIB(+)	0.200383
1238	3	NFIB(+)	0.261371
1239	2	NFIB(+)	0.279853
1240	7	NFIB(+)	0.202485
1241	9	NFIB(+)	0.195004
1242	5	NFIB(+)	0.23007
1243	8	NFIL3(+)	0.203201
1244	3	NFIL3(+)	0.257405
1245	2	NFIL3(+)	0.275964
1246	7	NFIL3(+)	0.203555
1247	9	NFIL3(+)	0.196108
1248	5	NFIL3(+)	0.242051
1249	8	NFKB1(+)	0.201639
1250	3	NFKB1(+)	0.24485
1251	2	NFKB1(+)	0.260876
1252	7	NFKB1(+)	0.212348
1253	9	NFKB1(+)	0.194648
1254	5	NFKB1(+)	0.244327
1255	8	NFKB2(+)	0.200845
1256	3	NFKB2(+)	0.245787
1257	2	NFKB2(+)	0.261412
1258	7	NFKB2(+)	0.213369
1259	9	NFKB2(+)	0.202689
1260	5	NFKB2(+)	0.245815
1261	8	NFYA(+)	0.194253
1262	3	NFYA(+)	0.257864
1263	2	NFYA(+)	0.278667
1264	7	NFYA(+)	0.202683
1265	9	NFYA(+)	0.194736
1266	5	NFYA(+)	0.224419
1267	8	NFYB(+)	0.197601
1268	3	NFYB(+)	0.26581
1269	2	NFYB(+)	0.274189
1270	7	NFYB(+)	0.208463
1271	9	NFYB(+)	0.197131
1272	5	NFYB(+)	0.235375
1273	8	NFYC(+)	0.19526
1274	3	NFYC(+)	0.259453
1275	2	NFYC(+)	0.263505
1276	7	NFYC(+)	0.206832
1277	9	NFYC(+)	0.205601
1278	5	NFYC(+)	0.242053
1279	8	NHLH1(+)	0.183473
1280	3	NHLH1(+)	0.218649
1281	2	NHLH1(+)	0.216005
1282	7	NHLH1(+)	0.180132
1283	9	NHLH1(+)	0.186195
1284	5	NHLH1(+)	0.217143
1285	8	NKX1-1(+)	0.189251
1286	3	NKX1-1(+)	0.244791
1287	2	NKX1-1(+)	0.261815
1288	7	NKX1-1(+)	0.190306
1289	9	NKX1-1(+)	0.188967
1290	5	NKX1-1(+)	0.232726
1291	8	NKX2-5(+)	0.186008
1292	3	NKX2-5(+)	0.222804
1293	2	NKX2-5(+)	0.232924
1294	7	NKX2-5(+)	0.196275
1295	9	NKX2-5(+)	0.190547
1296	5	NKX2-5(+)	0.234167
1297	8	NKX2-8(+)	0.205358
1298	3	NKX2-8(+)	0.246868
1299	2	NKX2-8(+)	0.261608
1300	7	NKX2-8(+)	0.206446
1301	9	NKX2-8(+)	0.203993
1302	5	NKX2-8(+)	0.234098
1303	8	NKX3-2(+)	0.189639
1304	3	NKX3-2(+)	0.204351
1305	2	NKX3-2(+)	0.22377
1306	7	NKX3-2(+)	0.216092
1307	9	NKX3-2(+)	0.236142
1308	5	NKX3-2(+)	0.214609
1309	8	NPDC1(+)	0.201855
1310	3	NPDC1(+)	0.253266
1311	2	NPDC1(+)	0.270482
1312	7	NPDC1(+)	0.207733
1313	9	NPDC1(+)	0.20061
1314	5	NPDC1(+)	0.235211
1315	8	NR1D1(+)	0.193233
1316	3	NR1D1(+)	0.215769
1317	2	NR1D1(+)	0.21136
1318	7	NR1D1(+)	0.179093
1319	9	NR1D1(+)	0.200871
1320	5	NR1D1(+)	0.236113
1321	8	NR1H3(+)	0.195877
1322	3	NR1H3(+)	0.249764
1323	2	NR1H3(+)	0.263854
1324	7	NR1H3(+)	0.205506
1325	9	NR1H3(+)	0.196685
1326	5	NR1H3(+)	0.24016
1327	8	NR2C2(+)	0.198813
1328	3	NR2C2(+)	0.245324
1329	2	NR2C2(+)	0.258006
1330	7	NR2C2(+)	0.207938
1331	9	NR2C2(+)	0.196183
1332	5	NR2C2(+)	0.24034
1333	8	NR2E1(+)	0.205315
1334	3	NR2E1(+)	0.266865
1335	2	NR2E1(+)	0.269131
1336	7	NR2E1(+)	0.219496
1337	9	NR2E1(+)	0.200101
1338	5	NR2E1(+)	0.232815
1339	8	NR2F1(+)	0.182194
1340	3	NR2F1(+)	0.246499
1341	2	NR2F1(+)	0.272305
1342	7	NR2F1(+)	0.188239
1343	9	NR2F1(+)	0.190914
1344	5	NR2F1(+)	0.214864
1345	8	NR2F2(+)	0.183484
1346	3	NR2F2(+)	0.240813
1347	2	NR2F2(+)	0.25922
1348	7	NR2F2(+)	0.203676
1349	9	NR2F2(+)	0.199632
1350	5	NR2F2(+)	0.211069
1351	8	NR2F6(+)	0.197173
1352	3	NR2F6(+)	0.260827
1353	2	NR2F6(+)	0.278627
1354	7	NR2F6(+)	0.20393
1355	9	NR2F6(+)	0.197047
1356	5	NR2F6(+)	0.240924
1357	8	NR3C1(+)	0.207339
1358	3	NR3C1(+)	0.231259
1359	2	NR3C1(+)	0.243055
1360	7	NR3C1(+)	0.213091
1361	9	NR3C1(+)	0.206175
1362	5	NR3C1(+)	0.243907
1363	8	NUAK1(+)	0.174242
1364	3	NUAK1(+)	0.172557
1365	2	NUAK1(+)	0.172892
1366	7	NUAK1(+)	0.178339
1367	9	NUAK1(+)	0.176181
1368	5	NUAK1(+)	0.174621
1369	8	OLIG1(+)	0.171686
1370	3	OLIG1(+)	0.200016
1371	2	OLIG1(+)	0.196963
1372	7	OLIG1(+)	0.181754
1373	9	OLIG1(+)	0.184108
1374	5	OLIG1(+)	0.235101
1375	8	OLIG2(+)	0.20274
1376	3	OLIG2(+)	0.252091
1377	2	OLIG2(+)	0.26615
1378	7	OLIG2(+)	0.206423
1379	9	OLIG2(+)	0.207361
1380	5	OLIG2(+)	0.234301
1381	8	OLIG3(+)	0.175805
1382	3	OLIG3(+)	0.202643
1383	2	OLIG3(+)	0.17824
1384	7	OLIG3(+)	0.17565
1385	9	OLIG3(+)	0.176574
1386	5	OLIG3(+)	0.262246
1387	8	ONECUT1(+)	0.188107
1388	3	ONECUT1(+)	0.224243
1389	2	ONECUT1(+)	0.231986
1390	7	ONECUT1(+)	0.19783
1391	9	ONECUT1(+)	0.186375
1392	5	ONECUT1(+)	0.225665
1393	8	ONECUT2(+)	0.190062
1394	3	ONECUT2(+)	0.236709
1395	2	ONECUT2(+)	0.247852
1396	7	ONECUT2(+)	0.199876
1397	9	ONECUT2(+)	0.193794
1398	5	ONECUT2(+)	0.232965
1399	8	OSR1(+)	0.193993
1400	3	OSR1(+)	0.212456
1401	2	OSR1(+)	0.223708
1402	7	OSR1(+)	0.200959
1403	9	OSR1(+)	0.216037
1404	5	OSR1(+)	0.216717
1405	8	OTX2(+)	0.181061
1406	3	OTX2(+)	0.241341
1407	2	OTX2(+)	0.248946
1408	7	OTX2(+)	0.183884
1409	9	OTX2(+)	0.186149
1410	5	OTX2(+)	0.210684
1411	8	PAX6(+)	0.198909
1412	3	PAX6(+)	0.256338
1413	2	PAX6(+)	0.263407
1414	7	PAX6(+)	0.209675
1415	9	PAX6(+)	0.202866
1416	5	PAX6(+)	0.239084
1417	8	PAX7(+)	0.201943
1418	3	PAX7(+)	0.269778
1419	2	PAX7(+)	0.267572
1420	7	PAX7(+)	0.208947
1421	9	PAX7(+)	0.197481
1422	5	PAX7(+)	0.234905
1423	8	PBX1(+)	0.194615
1424	3	PBX1(+)	0.262826
1425	2	PBX1(+)	0.273388
1426	7	PBX1(+)	0.196718
1427	9	PBX1(+)	0.191955
1428	5	PBX1(+)	0.235634
1429	8	PHF8(+)	0.202681
1430	3	PHF8(+)	0.251036
1431	2	PHF8(+)	0.265254
1432	7	PHF8(+)	0.198879
1433	9	PHF8(+)	0.193227
1434	5	PHF8(+)	0.224502
1435	8	PHOX2B(+)	0.180192
1436	3	PHOX2B(+)	0.221019
1437	2	PHOX2B(+)	0.217894
1438	7	PHOX2B(+)	0.19693
1439	9	PHOX2B(+)	0.193669
1440	5	PHOX2B(+)	0.209127
1441	8	PITX1(+)	0.185535
1442	3	PITX1(+)	0.225738
1443	2	PITX1(+)	0.233476
1444	7	PITX1(+)	0.197976
1445	9	PITX1(+)	0.192702
1446	5	PITX1(+)	0.229874
1447	8	PITX3(+)	0.201061
1448	3	PITX3(+)	0.256138
1449	2	PITX3(+)	0.261891
1450	7	PITX3(+)	0.212344
1451	9	PITX3(+)	0.198082
1452	5	PITX3(+)	0.230925
1453	8	PKNOX2(+)	0.176366
1454	3	PKNOX2(+)	0.178609
1455	2	PKNOX2(+)	0.200388
1456	7	PKNOX2(+)	0.29653
1457	9	PKNOX2(+)	0.173935
1458	5	PKNOX2(+)	0.194163
1459	8	POLE3(+)	0.196399
1460	3	POLE3(+)	0.27026
1461	2	POLE3(+)	0.302534
1462	7	POLE3(+)	0.201776
1463	9	POLE3(+)	0.196971
1464	5	POLE3(+)	0.235903
1465	8	POLE4(+)	0.200668
1466	3	POLE4(+)	0.268192
1467	2	POLE4(+)	0.290733
1468	7	POLE4(+)	0.207611
1469	9	POLE4(+)	0.1994
1470	5	POLE4(+)	0.232562
1471	8	POLR2A(+)	0.197801
1472	3	POLR2A(+)	0.2565
1473	2	POLR2A(+)	0.269435
1474	7	POLR2A(+)	0.205491
1475	9	POLR2A(+)	0.196984
1476	5	POLR2A(+)	0.244346
1477	8	POLR3G(+)	0.198963
1478	3	POLR3G(+)	0.267862
1479	2	POLR3G(+)	0.26318
1480	7	POLR3G(+)	0.209876
1481	9	POLR3G(+)	0.209834
1482	5	POLR3G(+)	0.23878
1483	8	POU2F1(+)	0.196137
1484	3	POU2F1(+)	0.244427
1485	2	POU2F1(+)	0.266222
1486	7	POU2F1(+)	0.207122
1487	9	POU2F1(+)	0.195561
1488	5	POU2F1(+)	0.230574
1489	8	POU2F2(+)	0.194329
1490	3	POU2F2(+)	0.243401
1491	2	POU2F2(+)	0.254341
1492	7	POU2F2(+)	0.203407
1493	9	POU2F2(+)	0.190427
1494	5	POU2F2(+)	0.23525
1495	8	POU3F1(+)	0.197343
1496	3	POU3F1(+)	0.256824
1497	2	POU3F1(+)	0.269928
1498	7	POU3F1(+)	0.19995
1499	9	POU3F1(+)	0.193068
1500	5	POU3F1(+)	0.236063
1501	8	POU3F2(+)	0.195979
1502	3	POU3F2(+)	0.260057
1503	2	POU3F2(+)	0.269449
1504	7	POU3F2(+)	0.192074
1505	9	POU3F2(+)	0.180581
1506	5	POU3F2(+)	0.229924
1507	8	POU3F3(+)	0.190571
1508	3	POU3F3(+)	0.254842
1509	2	POU3F3(+)	0.261432
1510	7	POU3F3(+)	0.186297
1511	9	POU3F3(+)	0.181247
1512	5	POU3F3(+)	0.220767
1513	8	POU4F1(+)	0.190092
1514	3	POU4F1(+)	0.246151
1515	2	POU4F1(+)	0.259965
1516	7	POU4F1(+)	0.192856
1517	9	POU4F1(+)	0.188017
1518	5	POU4F1(+)	0.223149
1519	8	POU4F2(+)	0.183517
1520	3	POU4F2(+)	0.214004
1521	2	POU4F2(+)	0.209022
1522	7	POU4F2(+)	0.186735
1523	9	POU4F2(+)	0.184832
1524	5	POU4F2(+)	0.227265
1525	8	POU5F1B(+)	0.199208
1526	3	POU5F1B(+)	0.238828
1527	2	POU5F1B(+)	0.237931
1528	7	POU5F1B(+)	0.196709
1529	9	POU5F1B(+)	0.182933
1530	5	POU5F1B(+)	0.217717
1531	8	POU6F2(+)	0.186603
1532	3	POU6F2(+)	0.203906
1533	2	POU6F2(+)	0.24203
1534	7	POU6F2(+)	0.20353
1535	9	POU6F2(+)	0.183531
1536	5	POU6F2(+)	0.207134
1537	8	PPARA(+)	0.19568
1538	3	PPARA(+)	0.249177
1539	2	PPARA(+)	0.266744
1540	7	PPARA(+)	0.208128
1541	9	PPARA(+)	0.195047
1542	5	PPARA(+)	0.240318
1543	8	PPARD(+)	0.195431
1544	3	PPARD(+)	0.239841
1545	2	PPARD(+)	0.260235
1546	7	PPARD(+)	0.221511
1547	9	PPARD(+)	0.20288
1548	5	PPARD(+)	0.234614
1549	8	PPARG(+)	0.201551
1550	3	PPARG(+)	0.238212
1551	2	PPARG(+)	0.264142
1552	7	PPARG(+)	0.222362
1553	9	PPARG(+)	0.195323
1554	5	PPARG(+)	0.211655
1555	8	PRDM1(+)	0.20675
1556	3	PRDM1(+)	0.237175
1557	2	PRDM1(+)	0.250164
1558	7	PRDM1(+)	0.219989
1559	9	PRDM1(+)	0.208912
1560	5	PRDM1(+)	0.238785
1561	8	PRDM10(+)	0.19078
1562	3	PRDM10(+)	0.212922
1563	2	PRDM10(+)	0.221645
1564	7	PRDM10(+)	0.177842
1565	9	PRDM10(+)	0.172055
1566	5	PRDM10(+)	0.201224
1567	8	PRDM16(+)	0.182946
1568	3	PRDM16(+)	0.206711
1569	2	PRDM16(+)	0.219109
1570	7	PRDM16(+)	0.211566
1571	9	PRDM16(+)	0.186795
1572	5	PRDM16(+)	0.22662
1573	8	PRDM6(+)	0.189484
1574	3	PRDM6(+)	0.195865
1575	2	PRDM6(+)	0.207837
1576	7	PRDM6(+)	0.186637
1577	9	PRDM6(+)	0.178259
1578	5	PRDM6(+)	0.19653
1579	8	PRRX1(+)	0.187436
1580	3	PRRX1(+)	0.210545
1581	2	PRRX1(+)	0.212191
1582	7	PRRX1(+)	0.210059
1583	9	PRRX1(+)	0.206924
1584	5	PRRX1(+)	0.233437
1585	8	PRRX2(+)	0.197016
1586	3	PRRX2(+)	0.2242
1587	2	PRRX2(+)	0.237753
1588	7	PRRX2(+)	0.220361
1589	9	PRRX2(+)	0.205342
1590	5	PRRX2(+)	0.223016
1591	8	RAD21(+)	0.198282
1592	3	RAD21(+)	0.275037
1593	2	RAD21(+)	0.283635
1594	7	RAD21(+)	0.201724
1595	9	RAD21(+)	0.195392
1596	5	RAD21(+)	0.236828
1597	8	RARB(+)	0.199369
1598	3	RARB(+)	0.261044
1599	2	RARB(+)	0.271057
1600	7	RARB(+)	0.20569
1601	9	RARB(+)	0.192612
1602	5	RARB(+)	0.233025
1603	8	RB1(+)	0.197855
1604	3	RB1(+)	0.26551
1605	2	RB1(+)	0.291974
1606	7	RB1(+)	0.200917
1607	9	RB1(+)	0.194834
1608	5	RB1(+)	0.239382
1609	8	RBBP5(+)	0.189368
1610	3	RBBP5(+)	0.247725
1611	2	RBBP5(+)	0.26162
1612	7	RBBP5(+)	0.199288
1613	9	RBBP5(+)	0.187485
1614	5	RBBP5(+)	0.221673
1615	8	RCOR1(+)	0.20084
1616	3	RCOR1(+)	0.261784
1617	2	RCOR1(+)	0.270644
1618	7	RCOR1(+)	0.20239
1619	9	RCOR1(+)	0.195681
1620	5	RCOR1(+)	0.251477
1621	8	RELA(+)	0.191354
1622	3	RELA(+)	0.208785
1623	2	RELA(+)	0.225995
1624	7	RELA(+)	0.1881
1625	9	RELA(+)	0.188753
1626	5	RELA(+)	0.208791
1627	8	RELB(+)	0.200868
1628	3	RELB(+)	0.253992
1629	2	RELB(+)	0.26292
1630	7	RELB(+)	0.212213
1631	9	RELB(+)	0.201164
1632	5	RELB(+)	0.24946
1633	8	RFX1(+)	0.188408
1634	3	RFX1(+)	0.185393
1635	2	RFX1(+)	0.187677
1636	7	RFX1(+)	0.197296
1637	9	RFX1(+)	0.189929
1638	5	RFX1(+)	0.19096
1639	8	RFX2(+)	0.19356
1640	3	RFX2(+)	0.24716
1641	2	RFX2(+)	0.258734
1642	7	RFX2(+)	0.225313
1643	9	RFX2(+)	0.218551
1644	5	RFX2(+)	0.237963
1645	8	RFX3(+)	0.197954
1646	3	RFX3(+)	0.252335
1647	2	RFX3(+)	0.268713
1648	7	RFX3(+)	0.209248
1649	9	RFX3(+)	0.201669
1650	5	RFX3(+)	0.232624
1651	8	RFX4(+)	0.200136
1652	3	RFX4(+)	0.252766
1653	2	RFX4(+)	0.271034
1654	7	RFX4(+)	0.210694
1655	9	RFX4(+)	0.202834
1656	5	RFX4(+)	0.234064
1657	8	RFX5(+)	0.197394
1658	3	RFX5(+)	0.239825
1659	2	RFX5(+)	0.267942
1660	7	RFX5(+)	0.216976
1661	9	RFX5(+)	0.198678
1662	5	RFX5(+)	0.220089
1663	8	RFXANK(+)	0.200267
1664	3	RFXANK(+)	0.259669
1665	2	RFXANK(+)	0.278084
1666	7	RFXANK(+)	0.209251
1667	9	RFXANK(+)	0.199486
1668	5	RFXANK(+)	0.233164
1669	8	RFXAP(+)	0.199036
1670	3	RFXAP(+)	0.252852
1671	2	RFXAP(+)	0.27309
1672	7	RFXAP(+)	0.211758
1673	9	RFXAP(+)	0.208996
1674	5	RFXAP(+)	0.240181
1675	8	RORA(+)	0.200127
1676	3	RORA(+)	0.243271
1677	2	RORA(+)	0.264681
1678	7	RORA(+)	0.215425
1679	9	RORA(+)	0.199276
1680	5	RORA(+)	0.230565
1681	8	RPP25(+)	0.188976
1682	3	RPP25(+)	0.223475
1683	2	RPP25(+)	0.230514
1684	7	RPP25(+)	0.19399
1685	9	RPP25(+)	0.188167
1686	5	RPP25(+)	0.228158
1687	8	RREB1(+)	0.199268
1688	3	RREB1(+)	0.256712
1689	2	RREB1(+)	0.272017
1690	7	RREB1(+)	0.203436
1691	9	RREB1(+)	0.196674
1692	5	RREB1(+)	0.242462
1693	8	RUNX3(+)	0.193047
1694	3	RUNX3(+)	0.213567
1695	2	RUNX3(+)	0.227898
1696	7	RUNX3(+)	0.228618
1697	9	RUNX3(+)	0.252644
1698	5	RUNX3(+)	0.208323
1699	8	RXRA(+)	0.18516
1700	3	RXRA(+)	0.193261
1701	2	RXRA(+)	0.201162
1702	7	RXRA(+)	0.197678
1703	9	RXRA(+)	0.184039
1704	5	RXRA(+)	0.212755
1705	8	RXRB(+)	0.196528
1706	3	RXRB(+)	0.255199
1707	2	RXRB(+)	0.277347
1708	7	RXRB(+)	0.207325
1709	9	RXRB(+)	0.200346
1710	5	RXRB(+)	0.229362
1711	8	SALL1(+)	0.174634
1712	3	SALL1(+)	0.18336
1713	2	SALL1(+)	0.18298
1714	7	SALL1(+)	0.17259
1715	9	SALL1(+)	0.190516
1716	5	SALL1(+)	0.184885
1717	8	SAP30(+)	0.195115
1718	3	SAP30(+)	0.304406
1719	2	SAP30(+)	0.280331
1720	7	SAP30(+)	0.200244
1721	9	SAP30(+)	0.193626
1722	5	SAP30(+)	0.233
1723	8	SHOX(+)	0.200175
1724	3	SHOX(+)	0.265597
1725	2	SHOX(+)	0.269841
1726	7	SHOX(+)	0.198436
1727	9	SHOX(+)	0.190671
1728	5	SHOX(+)	0.234718
1729	8	SHOX2(+)	0.189565
1730	3	SHOX2(+)	0.239241
1731	2	SHOX2(+)	0.247638
1732	7	SHOX2(+)	0.191919
1733	9	SHOX2(+)	0.189615
1734	5	SHOX2(+)	0.226695
1735	8	SIN3A(+)	0.192384
1736	3	SIN3A(+)	0.262169
1737	2	SIN3A(+)	0.268749
1738	7	SIN3A(+)	0.203351
1739	9	SIN3A(+)	0.198102
1740	5	SIN3A(+)	0.244063
1741	8	SIRT6(+)	0.21087
1742	3	SIRT6(+)	0.210718
1743	2	SIRT6(+)	0.22762
1744	7	SIRT6(+)	0.197124
1745	9	SIRT6(+)	0.180945
1746	5	SIRT6(+)	0.212145
1747	8	SIX1(+)	0.193638
1748	3	SIX1(+)	0.211699
1749	2	SIX1(+)	0.231896
1750	7	SIX1(+)	0.202057
1751	9	SIX1(+)	0.2036
1752	5	SIX1(+)	0.224908
1753	8	SIX3(+)	0.201304
1754	3	SIX3(+)	0.261929
1755	2	SIX3(+)	0.276931
1756	7	SIX3(+)	0.206233
1757	9	SIX3(+)	0.197141
1758	5	SIX3(+)	0.234828
1759	8	SMAD1(+)	0.193336
1760	3	SMAD1(+)	0.238814
1761	2	SMAD1(+)	0.24937
1762	7	SMAD1(+)	0.212972
1763	9	SMAD1(+)	0.207338
1764	5	SMAD1(+)	0.229721
1765	8	SMARCA4(+)	0.198167
1766	3	SMARCA4(+)	0.266069
1767	2	SMARCA4(+)	0.281232
1768	7	SMARCA4(+)	0.20171
1769	9	SMARCA4(+)	0.195347
1770	5	SMARCA4(+)	0.235984
1771	8	SMARCB1(+)	0.199658
1772	3	SMARCB1(+)	0.264453
1773	2	SMARCB1(+)	0.277461
1774	7	SMARCB1(+)	0.205887
1775	9	SMARCB1(+)	0.19897
1776	5	SMARCB1(+)	0.233787
1777	8	SOX10(+)	0.182114
1778	3	SOX10(+)	0.221072
1779	2	SOX10(+)	0.249859
1780	7	SOX10(+)	0.180809
1781	9	SOX10(+)	0.182653
1782	5	SOX10(+)	0.204649
1783	8	SOX11(+)	0.197793
1784	3	SOX11(+)	0.261836
1785	2	SOX11(+)	0.274567
1786	7	SOX11(+)	0.200554
1787	9	SOX11(+)	0.193878
1788	5	SOX11(+)	0.233935
1789	8	SOX12(+)	0.186089
1790	3	SOX12(+)	0.256173
1791	2	SOX12(+)	0.27286
1792	7	SOX12(+)	0.188624
1793	9	SOX12(+)	0.181733
1794	5	SOX12(+)	0.220056
1795	8	SOX15(+)	0.199812
1796	3	SOX15(+)	0.259627
1797	2	SOX15(+)	0.275612
1798	7	SOX15(+)	0.205902
1799	9	SOX15(+)	0.194304
1800	5	SOX15(+)	0.230958
1801	8	SOX21(+)	0.189855
1802	3	SOX21(+)	0.263541
1803	2	SOX21(+)	0.273555
1804	7	SOX21(+)	0.198917
1805	9	SOX21(+)	0.189771
1806	5	SOX21(+)	0.227649
1807	8	SOX4(+)	0.197817
1808	3	SOX4(+)	0.261734
1809	2	SOX4(+)	0.275901
1810	7	SOX4(+)	0.201407
1811	9	SOX4(+)	0.194201
1812	5	SOX4(+)	0.234181
1813	8	SOX6(+)	0.178248
1814	3	SOX6(+)	0.194732
1815	2	SOX6(+)	0.218519
1816	7	SOX6(+)	0.174134
1817	9	SOX6(+)	0.1802
1818	5	SOX6(+)	0.190852
1819	8	SOX7(+)	0.191216
1820	3	SOX7(+)	0.221751
1821	2	SOX7(+)	0.232761
1822	7	SOX7(+)	0.203299
1823	9	SOX7(+)	0.197903
1824	5	SOX7(+)	0.224269
1825	8	SOX8(+)	0.196958
1826	3	SOX8(+)	0.256235
1827	2	SOX8(+)	0.266564
1828	7	SOX8(+)	0.206063
1829	9	SOX8(+)	0.194393
1830	5	SOX8(+)	0.235271
1831	8	SP1(+)	0.195025
1832	3	SP1(+)	0.255332
1833	2	SP1(+)	0.274919
1834	7	SP1(+)	0.20173
1835	9	SP1(+)	0.195096
1836	5	SP1(+)	0.239513
1837	8	SP2(+)	0.203061
1838	3	SP2(+)	0.22957
1839	2	SP2(+)	0.241051
1840	7	SP2(+)	0.230407
1841	9	SP2(+)	0.209135
1842	5	SP2(+)	0.24582
1843	8	SP3(+)	0.196592
1844	3	SP3(+)	0.256376
1845	2	SP3(+)	0.274978
1846	7	SP3(+)	0.20368
1847	9	SP3(+)	0.19692
1848	5	SP3(+)	0.241015
1849	8	SP6(+)	0.186226
1850	3	SP6(+)	0.190808
1851	2	SP6(+)	0.193803
1852	7	SP6(+)	0.200479
1853	9	SP6(+)	0.184641
1854	5	SP6(+)	0.226254
1855	8	SP9(+)	0.171199
1856	3	SP9(+)	0.185762
1857	2	SP9(+)	0.181428
1858	7	SP9(+)	0.171309
1859	9	SP9(+)	0.171964
1860	5	SP9(+)	0.185728
1861	8	SPI1(+)	0.194854
1862	3	SPI1(+)	0.238494
1863	2	SPI1(+)	0.252661
1864	7	SPI1(+)	0.214533
1865	9	SPI1(+)	0.197196
1866	5	SPI1(+)	0.227843
1867	8	SRF(+)	0.202011
1868	3	SRF(+)	0.279042
1869	2	SRF(+)	0.282646
1870	7	SRF(+)	0.201443
1871	9	SRF(+)	0.193756
1872	5	SRF(+)	0.238025
1873	8	SRY(+)	0.188721
1874	3	SRY(+)	0.241536
1875	2	SRY(+)	0.241383
1876	7	SRY(+)	0.19108
1877	9	SRY(+)	0.193589
1878	5	SRY(+)	0.224158
1879	8	STAT1(+)	0.201114
1880	3	STAT1(+)	0.256034
1881	2	STAT1(+)	0.271018
1882	7	STAT1(+)	0.208975
1883	9	STAT1(+)	0.199433
1884	5	STAT1(+)	0.239532
1885	8	STAT2(+)	0.1995
1886	3	STAT2(+)	0.252946
1887	2	STAT2(+)	0.267939
1888	7	STAT2(+)	0.20826
1889	9	STAT2(+)	0.201454
1890	5	STAT2(+)	0.235761
1891	8	STAT3(+)	0.204444
1892	3	STAT3(+)	0.254287
1893	2	STAT3(+)	0.277083
1894	7	STAT3(+)	0.206641
1895	9	STAT3(+)	0.194471
1896	5	STAT3(+)	0.227186
1897	8	STAT5A(+)	0.196831
1898	3	STAT5A(+)	0.253576
1899	2	STAT5A(+)	0.27206
1900	7	STAT5A(+)	0.205773
1901	9	STAT5A(+)	0.205612
1902	5	STAT5A(+)	0.243507
1903	8	STAT5B(+)	0.176107
1904	3	STAT5B(+)	0.175564
1905	2	STAT5B(+)	0.178987
1906	7	STAT5B(+)	0.181678
1907	9	STAT5B(+)	0.173023
1908	5	STAT5B(+)	0.187938
1909	8	STAU2(+)	0.184479
1910	3	STAU2(+)	0.223727
1911	2	STAU2(+)	0.231057
1912	7	STAU2(+)	0.197538
1913	9	STAU2(+)	0.201389
1914	5	STAU2(+)	0.217365
1915	8	TAF1(+)	0.192135
1916	3	TAF1(+)	0.22171
1917	2	TAF1(+)	0.235055
1918	7	TAF1(+)	0.195331
1919	9	TAF1(+)	0.189903
1920	5	TAF1(+)	0.236032
1921	8	TAF7(+)	0.199621
1922	3	TAF7(+)	0.262918
1923	2	TAF7(+)	0.277612
1924	7	TAF7(+)	0.205241
1925	9	TAF7(+)	0.196786
1926	5	TAF7(+)	0.238227
1927	8	TAL1(+)	0.19659
1928	3	TAL1(+)	0.259249
1929	2	TAL1(+)	0.276745
1930	7	TAL1(+)	0.206113
1931	9	TAL1(+)	0.201564
1932	5	TAL1(+)	0.237921
1933	8	TBL1XR1(+)	0.190112
1934	3	TBL1XR1(+)	0.234668
1935	2	TBL1XR1(+)	0.258161
1936	7	TBL1XR1(+)	0.203124
1937	9	TBL1XR1(+)	0.187481
1938	5	TBL1XR1(+)	0.230093
1939	8	TBP(+)	0.200195
1940	3	TBP(+)	0.250502
1941	2	TBP(+)	0.265861
1942	7	TBP(+)	0.210168
1943	9	TBP(+)	0.198146
1944	5	TBP(+)	0.24059
1945	8	TBX2(+)	0.198265
1946	3	TBX2(+)	0.252817
1947	2	TBX2(+)	0.288646
1948	7	TBX2(+)	0.192726
1949	9	TBX2(+)	0.177667
1950	5	TBX2(+)	0.209735
1951	8	TBX21(+)	0.201952
1952	3	TBX21(+)	0.267831
1953	2	TBX21(+)	0.279761
1954	7	TBX21(+)	0.203441
1955	9	TBX21(+)	0.200638
1956	5	TBX21(+)	0.239989
1957	8	TBX6(+)	0.215587
1958	3	TBX6(+)	0.215893
1959	2	TBX6(+)	0.218032
1960	7	TBX6(+)	0.20032
1961	9	TBX6(+)	0.218735
1962	5	TBX6(+)	0.215505
1963	8	TCF12(+)	0.191931
1964	3	TCF12(+)	0.252765
1965	2	TCF12(+)	0.258692
1966	7	TCF12(+)	0.190609
1967	9	TCF12(+)	0.185211
1968	5	TCF12(+)	0.217172
1969	8	TCF7(+)	0.199165
1970	3	TCF7(+)	0.259182
1971	2	TCF7(+)	0.27705
1972	7	TCF7(+)	0.205929
1973	9	TCF7(+)	0.197736
1974	5	TCF7(+)	0.228727
1975	8	TCF7L1(+)	0.204134
1976	3	TCF7L1(+)	0.258583
1977	2	TCF7L1(+)	0.279299
1978	7	TCF7L1(+)	0.204064
1979	9	TCF7L1(+)	0.199213
1980	5	TCF7L1(+)	0.2273
1981	8	TCF7L2(+)	0.194118
1982	3	TCF7L2(+)	0.243478
1983	2	TCF7L2(+)	0.254318
1984	7	TCF7L2(+)	0.196008
1985	9	TCF7L2(+)	0.19482
1986	5	TCF7L2(+)	0.224304
1987	8	TEAD1(+)	0.208173
1988	3	TEAD1(+)	0.236107
1989	2	TEAD1(+)	0.245696
1990	7	TEAD1(+)	0.205085
1991	9	TEAD1(+)	0.204816
1992	5	TEAD1(+)	0.247893
1993	8	TEAD2(+)	0.200119
1994	3	TEAD2(+)	0.237812
1995	2	TEAD2(+)	0.267294
1996	7	TEAD2(+)	0.199386
1997	9	TEAD2(+)	0.198223
1998	5	TEAD2(+)	0.224246
1999	8	TEAD3(+)	0.189062
[truncated: 329 more rows]

## Sheet: SuppFig8_D
	Supplementary Figure 8D

## Sheet: SuppFig8_E
	PCA	PCB	Group
AAACCTGAGTACACCT-1_1	6.05509	-5.30637	Undifferentiated 0
AAACCTGGTATAGGTA-1_1	2.58876	1.94138	Undifferentiated 0
AAACCTGTCGCTAGCG-1_1	-0.274297	1.52523	Undifferentiated 1
AAACGGGTCATACGGT-1_1	6.02366	-2.52595	Undifferentiated 0
AAAGATGAGGTGCAAC-1_1	5.59874	-0.817539	Undifferentiated 0
AAAGATGCAGATTGCT-1_1	-0.493731	1.5267	Undifferentiated 1
AAAGATGCATGCCACG-1_1	5.14773	-2.55961	Undifferentiated 0
AAAGATGTCTCTGAGA-1_1	2.92071	0.964081	Undifferentiated 1
AAAGCAATCATAGCAC-1_1	2.68486	3.54106	Undifferentiated 1
AAAGCAATCCTTCAAT-1_1	-0.9546	2.9756	Undifferentiated 1
AAAGCAATCTTCGGTC-1_1	6.33716	-3.00294	Undifferentiated 0
AAAGTAGGTGGTCTCG-1_1	1.26243	5.61072	Undifferentiated 1
AAATGCCAGCTTCGCG-1_1	0.471501	4.32407	Undifferentiated 1
AACACGTAGGTGCTAG-1_1	5.53716	-2.23936	Undifferentiated 0
AACACGTCATCTACGA-1_1	3.28917	0.52877	Undifferentiated 0
AACCATGCAGATCCAT-1_1	0.741133	2.15462	Undifferentiated 1
AACCATGCATGTCGAT-1_1	0.368766	3.05428	Undifferentiated 1
AACCATGGTCAGAGGT-1_1	4.27224	-0.919929	Undifferentiated 0
AACCATGGTGCGATAG-1_1	-0.0580841	1.77403	Undifferentiated 1
AACCATGTCCCTTGCA-1_1	1.16984	1.70475	Undifferentiated 1
AACCATGTCGGTTAAC-1_1	-0.290842	3.08006	Undifferentiated 1
AACCGCGTCACTATTC-1_1	5.3306	-1.3454	Undifferentiated 0
AACGTTGAGCTCCTCT-1_1	5.85705	-0.377382	Undifferentiated 0
AACGTTGTCGGTTCGG-1_1	0.427677	2.44297	Undifferentiated 1
AACTCAGAGGATTCGG-1_1	7.38455	-3.40587	Undifferentiated 0
AACTCCCAGCAGCGTA-1_1	5.42851	-2.86002	Undifferentiated 0
AACTCCCTCCCAACGG-1_1	0.477695	2.3313	Undifferentiated 1
AACTCCCTCGTGGTCG-1_1	-0.486368	2.46751	Undifferentiated 1
AACTCTTGTCAAGCGA-1_1	2.86045	-1.6848	Undifferentiated 0
AACTCTTTCGGCATCG-1_1	4.99882	-2.24999	Undifferentiated 0
AACTCTTTCGTTACAG-1_1	1.23919	3.12878	Undifferentiated 1
AACTGGTAGAAGATTC-1_1	3.09505	2.07347	Undifferentiated 0
AACTGGTGTAGAGCTG-1_1	5.95429	0.0195927	Undifferentiated 0
AACTGGTGTCTGATTG-1_1	1.96228	2.04257	Undifferentiated 1
AACTTTCAGTGTCTCA-1_1	1.2455	-0.449091	Undifferentiated 0
AACTTTCGTCAATGTC-1_1	4.75047	0.670122	Undifferentiated 0
AACTTTCGTTCCACGG-1_1	6.12313	-5.17422	Undifferentiated 0
AACTTTCGTTTCCACC-1_1	0.0527991	2.26577	Undifferentiated 1
AAGACCTCAACTTGAC-1_1	1.305	2.38513	Undifferentiated 1
AAGACCTGTTTCCACC-1_1	3.53611	-2.50844	Undifferentiated 0
AAGACCTTCTACTATC-1_1	7.69463	-5.45093	Undifferentiated 0
AAGCCGCAGATGTCGG-1_1	0.493555	2.06599	Undifferentiated 1
AAGGAGCCATATGCTG-1_1	9.84745	-4.23183	Undifferentiated 0
AAGGAGCCATCACCCT-1_1	1.06902	2.17459	Undifferentiated 1
AAGGAGCGTACAGCAG-1_1	1.07114	2.36091	Undifferentiated 1
AAGGAGCGTGTGGCTC-1_1	1.429	1.95033	Undifferentiated 1
AAGGTTCGTTATCGGT-1_1	0.180314	1.53805	Undifferentiated 1
AAGTCTGCAATGAAAC-1_1	4.06402	-4.19513	Undifferentiated 0
AAGTCTGCATGCCCGA-1_1	-0.661833	0.568461	Undifferentiated 1
AAGTCTGGTTGAGTTC-1_1	4.94182	0.358725	Undifferentiated 0
AAGTCTGTCGAGCCCA-1_1	4.57343	1.00791	Undifferentiated 0
AATCCAGCACAGACTT-1_1	7.1438	-6.01863	Undifferentiated 0
AATCCAGGTCATACTG-1_1	4.11754	-1.69633	Undifferentiated 0
AATCGGTCATCCGTGG-1_1	5.43275	-3.5235	Undifferentiated 0
AATCGGTGTCGGCACT-1_1	-0.0396396	2.63897	Undifferentiated 1
AATCGGTTCGTGACAT-1_1	0.820532	3.39145	Undifferentiated 1
ACACCAAAGCTAGTTC-1_1	4.42069	-1.17964	Undifferentiated 0
ACACCAACAATGGAGC-1_1	5.35839	-1.81978	Undifferentiated 0
ACACCAACATGCCTTC-1_1	3.02197	0.457941	Undifferentiated 1
ACACCCTGTCGGATCC-1_1	0.656397	2.39614	Undifferentiated 1
ACACCGGCAGTAAGCG-1_1	1.35504	0.425868	Undifferentiated 1
ACACCGGGTGTTCGAT-1_1	-0.455561	2.65037	Undifferentiated 1
ACACCGGTCACTCCTG-1_1	0.746664	3.37946	Undifferentiated 1
ACACCGGTCGGTTAAC-1_1	5.51521	-0.167934	Undifferentiated 0
ACACTGACAATGCCAT-1_1	1.67601	1.98322	Undifferentiated 1
ACACTGAGTAACGTTC-1_1	3.46263	0.367539	Undifferentiated 0
ACACTGAGTAAGTGTA-1_1	6.27724	-3.32746	Undifferentiated 0
ACACTGAGTGGCAAAC-1_1	4.69604	0.875107	Undifferentiated 0
ACACTGATCTGGTTCC-1_1	1.96063	1.82976	Undifferentiated 1
ACAGCCGAGGCTCAGA-1_1	3.47059	-0.409402	Undifferentiated 0
ACAGCCGAGTAGGCCA-1_1	0.969136	2.16743	Undifferentiated 1
ACAGCCGCAGAAGCAC-1_1	0.878871	2.14909	Undifferentiated 1
ACAGCCGGTGAACCTT-1_1	1.72546	2.72547	Undifferentiated 1
ACAGCCGGTGGTACAG-1_1	4.70458	-2.44384	Undifferentiated 0
ACAGCCGTCTTCGAGA-1_1	1.30001	3.44777	Undifferentiated 1
ACAGCTAGTAGCTCCG-1_1	4.64173	-3.95695	Undifferentiated 0
ACATACGCATTGTGCA-1_1	0.469372	2.23077	Undifferentiated 1
ACATACGTCACTCTTA-1_1	1.98336	3.12929	Undifferentiated 1
ACATACGTCAGAGGTG-1_1	6.24083	-5.88067	Undifferentiated 0
ACATCAGAGAGCTGCA-1_1	6.76062	-4.24423	Undifferentiated 0
ACATCAGAGCTCCCAG-1_1	3.27452	1.91113	Undifferentiated 1
ACATCAGGTATTCGTG-1_1	7.16255	-4.08278	Undifferentiated 0
ACATCAGGTGATGCCC-1_1	6.14723	-1.18669	Undifferentiated 0
ACATCAGTCCAAACAC-1_1	3.49059	-0.239749	Undifferentiated 0
ACATCAGTCTTGCCGT-1_1	5.87023	-3.30166	Undifferentiated 0
ACATGGTCAAGTCATC-1_1	4.55607	-1.25965	Undifferentiated 0
ACCAGTAAGATCACGG-1_1	4.49624	0.786886	Undifferentiated 0
ACCAGTAGTAGAGGAA-1_1	1.51039	3.31496	Undifferentiated 1
ACCAGTAGTCTAGTGT-1_1	1.09614	2.95322	Undifferentiated 1
ACCCACTAGAGTCGGT-1_1	6.61094	-2.69955	Undifferentiated 0
ACCCACTCACGAGAGT-1_1	4.36602	-0.0931882	Undifferentiated 0
ACCCACTGTCTCTCGT-1_1	8.53529	-4.20121	Undifferentiated 0
ACCCACTGTCTGGTCG-1_1	3.50192	-3.07174	Undifferentiated 0
ACCCACTGTGCTAGCC-1_1	1.11817	1.69726	Undifferentiated 1
ACCCACTTCCACGCAG-1_1	0.170674	0.761549	Undifferentiated 1
ACCGTAAAGTGAAGTT-1_1	2.50753	-1.18037	Undifferentiated 0
ACCTTTACACGACGAA-1_1	0.821685	1.39143	Undifferentiated 1
ACCTTTACATCTGGTA-1_1	4.01463	-1.40676	Undifferentiated 0
ACGAGCCCATGCCTTC-1_1	3.39581	-0.466624	Undifferentiated 0
ACGAGGAAGTCAATAG-1_1	3.64972	-0.116073	Undifferentiated 1
ACGATACCATAAGACA-1_1	2.54149	1.61594	Undifferentiated 1
ACGATACTCACCCTCA-1_1	6.07903	-4.18495	Undifferentiated 0
ACGATACTCTACTATC-1_1	0.981808	1.3966	Undifferentiated 1
ACGATGTCACAGATTC-1_1	5.17449	-0.974381	Undifferentiated 0
ACGATGTTCGTGGGAA-1_1	-0.0673469	1.90664	Undifferentiated 1
ACGCCAGAGAGTCGGT-1_1	0.0688532	1.63643	Undifferentiated 1
ACGCCAGAGGATGCGT-1_1	2.21518	0.502466	Undifferentiated 1
ACGCCGAAGACAAGCC-1_1	7.23524	-2.05496	Undifferentiated 0
ACGCCGAAGCCACGTC-1_1	3.14856	0.750501	Undifferentiated 0
ACGCCGAAGGACATTA-1_1	1.5467	3.45533	Undifferentiated 1
ACGCCGAAGGGATCTG-1_1	3.48107	-2.26216	Undifferentiated 1
ACGCCGACAGGGTTAG-1_1	-0.949908	2.00605	Undifferentiated 1
ACGCCGAGTAAACGCG-1_1	3.24012	-0.0553818	Undifferentiated 0
ACGGAGAAGCAACGGT-1_1	4.5596	-0.481467	Undifferentiated 0
ACGGAGACAACTGCTA-1_1	2.77419	2.33926	Undifferentiated 0
ACGGAGACAATGCCAT-1_1	7.2037	-2.6697	Undifferentiated 0
ACGGCCACACCGGAAA-1_1	4.43861	-6.25696	Undifferentiated 0
ACGGCCACAGCCTATA-1_1	4.33729	1.37673	Undifferentiated 0
ACGGCCAGTCATACTG-1_1	8.34037	-3.52226	Undifferentiated 0
ACGGCCATCAAACCAC-1_1	1.31521	0.461587	Undifferentiated 1
ACGGGCTCACTAAGTC-1_1	5.93774	-4.1566	Undifferentiated 0
ACGGGTCCAGAGCCAA-1_1	4.47916	-2.89029	Undifferentiated 0
ACGGGTCCATGCCCGA-1_1	6.1733	-3.74164	Undifferentiated 0
ACGGGTCTCGTTGCCT-1_1	4.19165	-0.619325	Undifferentiated 0
ACTATCTCATCGATGT-1_1	6.8247	-2.33723	Undifferentiated 0
ACTATCTGTACCCAAT-1_1	1.1271	0.97265	Undifferentiated 1
ACTATCTTCCAAGCCG-1_1	4.82813	-1.78067	Undifferentiated 0
ACTATCTTCTTATCTG-1_1	-0.172229	3.01003	Undifferentiated 1
ACTGAACAGAAGCCCA-1_1	-1.53263	1.07776	Undifferentiated 1
ACTGAACAGCTATGCT-1_1	0.620651	2.38505	Undifferentiated 1
ACTGAACCAGTGGAGT-1_1	1.53582	1.76093	Undifferentiated 1
ACTGAGTAGCTAACTC-1_1	1.30776	2.7327	Undifferentiated 1
ACTGAGTCAGTGACAG-1_1	4.3916	-1.98428	Undifferentiated 0
ACTGAGTTCATATCGG-1_1	3.96942	-3.04416	Undifferentiated 0
ACTGATGCAAGACACG-1_1	3.77753	-1.34587	Undifferentiated 0
ACTGATGTCGCAAACT-1_1	3.7525	2.3993	Undifferentiated 1
ACTGCTCCATACGCTA-1_1	7.21262	-2.27464	Undifferentiated 0
ACTGCTCGTAAACACA-1_1	0.96045	2.99638	Undifferentiated 1
ACTGTCCAGTAGTGCG-1_1	5.91579	-2.33218	Undifferentiated 0
ACTGTCCCAATAGCGG-1_1	6.2454	-5.30778	Undifferentiated 0
ACTGTCCTCGACCAGC-1_1	1.42724	2.40978	Undifferentiated 1
ACTTACTCAATCTACG-1_1	4.86962	-0.522087	Undifferentiated 0
ACTTGTTTCGCCTGTT-1_1	4.48872	-0.62622	Undifferentiated 0
ACTTTCAAGGTGCTAG-1_1	5.6369	-1.35903	Undifferentiated 1
ACTTTCACACCCAGTG-1_1	4.7081	-2.76628	Undifferentiated 0
ACTTTCAGTAGCCTAT-1_1	7.32494	-3.57096	Undifferentiated 0
AGAATAGAGCGGATCA-1_1	6.02078	-4.79126	Undifferentiated 0
AGAATAGGTCGCGTGT-1_1	5.01433	-7.43857	Undifferentiated 0
AGAATAGTCTCTTGAT-1_1	-0.344247	2.25088	Undifferentiated 1
AGACGTTAGGCCCTCA-1_1	5.1861	-1.90913	Undifferentiated 0
AGACGTTCAGTAAGCG-1_1	3.44753	0.553393	Undifferentiated 1
AGACGTTCATAGGATA-1_1	7.81892	-5.38171	Undifferentiated 0
AGACGTTTCACCCGAG-1_1	4.20837	1.23353	Undifferentiated 1
AGACGTTTCCGAAGAG-1_1	0.0268288	2.21645	Undifferentiated 1
AGAGCGACATAGTAAG-1_1	6.18092	-3.77972	Undifferentiated 0
AGAGCGAGTGTCTGAT-1_1	3.58129	-1.06307	Undifferentiated 0
AGAGCTTAGATAGCAT-1_1	6.26283	-4.1825	Undifferentiated 0
AGAGCTTAGCACCGTC-1_1	5.70129	-0.189394	Undifferentiated 0
AGAGCTTCAAGCCTAT-1_1	2.55744	1.99781	Undifferentiated 1
AGAGCTTTCAGCTTAG-1_1	2.96819	2.08864	Undifferentiated 0
AGAGTGGGTTGGAGGT-1_1	4.42771	1.84434	Undifferentiated 0
AGAGTGGTCACTCCTG-1_1	6.19478	-0.511747	Undifferentiated 0
AGCATACCACCCATTC-1_1	-0.46959	1.8134	Undifferentiated 1
AGCATACGTAGGGTAC-1_1	0.376392	2.3196	Undifferentiated 1
AGCATACGTCTAGGTT-1_1	0.551382	0.926435	Undifferentiated 1
AGCCTAACATGTCCTC-1_1	5.40749	-0.808637	Undifferentiated 0
AGCCTAATCGCAAGCC-1_1	3.65097	-1.86185	Undifferentiated 0
AGCGGTCTCAGTACGT-1_1	4.18554	2.13351	Undifferentiated 1
AGCGTATAGCAAATCA-1_1	6.11655	-2.46508	Undifferentiated 0
AGCGTATCACATGGGA-1_1	3.73665	-2.31262	Undifferentiated 0
AGCGTATGTAACGTTC-1_1	3.6151	1.98598	Undifferentiated 1
AGCGTATGTCAGGACA-1_1	4.83281	-1.82912	Undifferentiated 0
AGCGTATGTTAAGACA-1_1	5.17017	-0.101531	Undifferentiated 0
AGCGTATTCTTGACGA-1_1	6.38088	-3.67157	Undifferentiated 0
AGCGTCGCAGGGATTG-1_1	5.24164	-4.03607	Undifferentiated 0
AGCGTCGTCTCTAGGA-1_1	4.84161	-1.99615	Undifferentiated 0
AGCTCCTGTTAGAACA-1_1	5.6197	-1.18049	Undifferentiated 0
AGCTCCTTCCCGACTT-1_1	-0.0415447	2.65709	Undifferentiated 1
AGCTCCTTCTCTGTCG-1_1	3.00913	-0.233783	Undifferentiated 0
AGCTCTCCAGCGTAAG-1_1	5.10944	-0.144324	Undifferentiated 0
AGCTCTCTCTATGTGG-1_1	7.50179	-5.59718	Undifferentiated 0
AGCTTGAAGCGATAGC-1_1	2.21126	-0.245897	Undifferentiated 1
AGCTTGAAGGGATCTG-1_1	3.74523	-3.05875	Undifferentiated 0
AGCTTGATCCGCGTTT-1_1	-0.34346	2.36657	Undifferentiated 1
AGCTTGATCTCATTCA-1_1	4.98846	-1.41623	Undifferentiated 0
AGGCCACAGAGACGAA-1_1	-0.381845	3.10315	Undifferentiated 1
AGGCCACCAGGTCCAC-1_1	9.27642	-5.00172	Undifferentiated 0
AGGCCGTAGCCGATTT-1_1	1.63094	4.14144	Undifferentiated 1
AGGCCGTGTTTGCATG-1_1	4.81572	-1.75059	Undifferentiated 0
AGGCCGTTCGCCAGCA-1_1	3.3665	-2.57951	Undifferentiated 0
AGGCCGTTCTGTCCGT-1_1	2.32228	1.18073	Undifferentiated 0
AGGGAGTAGCCAACAG-1_1	4.12412	0.456407	Undifferentiated 1
AGGGAGTAGCTCCCAG-1_1	6.44265	-1.95017	Undifferentiated 0
AGGGAGTCACATGACT-1_1	-1.03984	2.30002	Undifferentiated 1
AGGGAGTCAGCTTAAC-1_1	1.14206	2.26637	Undifferentiated 1
AGGGAGTTCGGAATCT-1_1	0.00558525	0.236866	Undifferentiated 1
AGGGATGAGAGGTAGA-1_1	2.63245	2.61343	Undifferentiated 1
AGGGATGTCGGTTCGG-1_1	7.07792	-3.66551	Undifferentiated 0
AGGGTGAAGCCGGTAA-1_1	1.3308	3.52185	Undifferentiated 1
AGGGTGATCTACTATC-1_1	4.09745	0.149381	Undifferentiated 0
AGGTCATAGAGATGAG-1_1	0.837372	2.44579	Undifferentiated 1
AGGTCATAGGAGTTTA-1_1	0.314663	0.925703	Undifferentiated 1
AGGTCATGTCGCATAT-1_1	5.63017	-2.08839	Undifferentiated 0
AGGTCCGAGCCACGTC-1_1	0.323151	1.84033	Undifferentiated 1
AGGTCCGCAGGTCTCG-1_1	-0.610214	1.54519	Undifferentiated 1
AGTAGTCGTCATATCG-1_1	6.0859	-1.4233	Undifferentiated 0
AGTAGTCTCTTCGAGA-1_1	1.09853	0.263727	Undifferentiated 1
AGTCTTTCATGACGGA-1_1	-0.0863589	-1.18539	Undifferentiated 0
AGTCTTTGTACGCACC-1_1	3.89573	-2.36829	Undifferentiated 0
AGTCTTTGTAGCGCAA-1_1	7.58179	-2.15835	Undifferentiated 0
AGTCTTTTCACGGTTA-1_1	2.07746	2.63333	Undifferentiated 1
AGTGAGGTCCGTAGTA-1_1	-0.0584193	2.40201	Undifferentiated 1
AGTGGGACAAGGACAC-1_1	2.27525	0.427316	Undifferentiated 1
AGTGGGACACATTAGC-1_1	5.37618	-2.97531	Undifferentiated 0
AGTGGGATCAAAGTAG-1_1	1.18949	1.0472	Undifferentiated 1
AGTGTCAGTGCAACTT-1_1	5.99368	-1.0504	Undifferentiated 0
AGTGTCATCCTGTACC-1_1	3.35445	0.368209	Undifferentiated 1
AGTTGGTAGACCCACC-1_1	0.783535	3.01852	Undifferentiated 1
AGTTGGTCAGCTGTGC-1_1	3.77349	-0.420829	Undifferentiated 0
AGTTGGTCATGATCCA-1_1	1.0712	2.23193	Undifferentiated 1
AGTTGGTTCCTGCAGG-1_1	0.352158	1.07162	Undifferentiated 1
ATAACGCAGTATTGGA-1_1	0.761509	1.7951	Undifferentiated 1
ATAAGAGTCAAACGGG-1_1	4.29453	1.95799	Undifferentiated 1
ATAGACCAGGTGCTAG-1_1	0.665147	0.170295	Undifferentiated 1
ATAGACCAGTCCTCCT-1_1	4.1674	-3.60059	Undifferentiated 0
ATAGACCGTGTGACCC-1_1	6.86571	-4.77426	Undifferentiated 0
ATAGACCTCAACGGGA-1_1	0.21594	2.74192	Undifferentiated 1
ATAGACCTCACCGTAA-1_1	5.69049	-3.50661	Undifferentiated 0
ATCACGAAGAATGTTG-1_1	5.16361	-0.193668	Undifferentiated 0
ATCACGAAGGCTAGCA-1_1	1.43558	2.76071	Undifferentiated 1
ATCATCTAGAGGGCTT-1_1	3.82123	-4.35776	Undifferentiated 0
ATCATCTCACCAGCAC-1_1	1.41942	4.19414	Undifferentiated 1
ATCATGGAGGCTCATT-1_1	1.34839	2.44085	Undifferentiated 1
ATCATGGCACCTATCC-1_1	2.23115	2.08237	Undifferentiated 1
ATCATGGGTTCGGCAC-1_1	2.83171	1.43409	Undifferentiated 0
ATCCACCTCATCTGCC-1_1	4.56447	-2.77879	Undifferentiated 0
ATCCACCTCTCGGACG-1_1	2.98314	0.635721	Undifferentiated 0
ATCCGAAAGGAATTAC-1_1	5.50704	-3.63679	Undifferentiated 0
ATCCGAACAGCGTAAG-1_1	4.00225	-1.32219	Undifferentiated 0
ATCCGAAGTAAGTTCC-1_1	4.5175	0.308452	Undifferentiated 0
ATCGAGTGTAGAGTGC-1_1	5.5044	-0.725836	Undifferentiated 0
ATCGAGTGTTACCAGT-1_1	3.13696	-3.70317	Undifferentiated 0
ATCGAGTGTTCCACTC-1_1	2.96506	0.213061	Undifferentiated 0
ATCGAGTTCTATCCCG-1_1	6.06023	-1.84827	Undifferentiated 0
ATCTACTAGTGAAGAG-1_1	6.029	-4.18553	Undifferentiated 0
ATCTACTTCACGCATA-1_1	4.3008	-2.23603	Undifferentiated 0
ATCTACTTCCACGACG-1_1	5.51451	-1.193	Undifferentiated 0
ATCTGCCAGAGCAATT-1_1	5.9128	-2.75286	Undifferentiated 0
ATCTGCCAGTGGGATC-1_1	4.83712	-2.19789	Undifferentiated 0
ATCTGCCGTATAGTAG-1_1	-0.105981	2.42022	Undifferentiated 1
ATCTGCCGTCATCGGC-1_1	0.244375	2.96464	Undifferentiated 1
ATGAGGGAGATCTGAA-1_1	6.20033	-0.298343	Undifferentiated 0
ATGAGGGGTATGCTTG-1_1	5.94178	-2.35021	Undifferentiated 0
ATGCGATAGATCTGAA-1_1	0.0288075	2.46386	Undifferentiated 1
ATGCGATAGGTGGGTT-1_1	1.09621	0.458298	Undifferentiated 1
ATGCGATCATGCCTAA-1_1	6.08458	-3.20152	Undifferentiated 0
ATGCGATTCGGTCCGA-1_1	5.04302	1.33314	Undifferentiated 0
ATGGGAGCAGTCACTA-1_1	2.32342	2.9353	Undifferentiated 1
ATGGGAGGTAAGCACG-1_1	4.50214	-2.76473	Undifferentiated 0
ATGGGAGTCCTGTACC-1_1	9.19344	-4.07252	Undifferentiated 0
ATGGGAGTCGATCCCT-1_1	1.29897	3.33104	Undifferentiated 1
ATGTGTGAGTTAGGTA-1_1	1.23986	1.51115	Undifferentiated 1
ATGTGTGCAAACCTAC-1_1	1.17585	2.88189	Undifferentiated 1
ATGTGTGGTGACTACT-1_1	1.27062	2.13333	Undifferentiated 1
ATGTGTGTCCAAATGC-1_1	3.62513	-3.12162	Undifferentiated 0
ATTACTCAGCTAACTC-1_1	7.40353	-6.85155	Undifferentiated 0
ATTATCCAGCTGAACG-1_1	5.5701	-1.36903	Undifferentiated 0
ATTATCCCAAGTACCT-1_1	0.598059	3.32275	Undifferentiated 1
ATTATCCGTGCAACGA-1_1	4.06929	-0.75287	Undifferentiated 0
ATTCTACTCCTTGCCA-1_1	6.10934	0.246368	Undifferentiated 0
ATTCTACTCGAGCCCA-1_1	6.22831	-4.43714	Undifferentiated 0
ATTGGACCATTTCACT-1_1	7.14494	-1.77087	Undifferentiated 0
ATTGGACGTGTGAAAT-1_1	2.39389	0.875342	Undifferentiated 1
ATTGGACGTTATGCGT-1_1	3.39662	-0.160314	Undifferentiated 0
ATTTCTGAGCCAGGAT-1_1	1.32604	0.459635	Undifferentiated 1
ATTTCTGAGTGTCTCA-1_1	0.663432	1.39574	Undifferentiated 1
CAACCAAAGATACACA-1_1	3.90779	-2.01911	Undifferentiated 0
CAACCAACAGCGTAAG-1_1	2.01781	0.843205	Undifferentiated 1
CAACCAATCACTCTTA-1_1	3.99341	-0.605426	Undifferentiated 0
CAACCTCCAATGGACG-1_1	3.55275	-0.183701	Undifferentiated 0
CAACCTCTCACCGTAA-1_1	3.79511	-2.22213	Undifferentiated 0
CAACTAGAGTTCGATC-1_1	5.60838	-1.08185	Undifferentiated 0
CAACTAGCAGTCAGCC-1_1	5.58834	-0.387191	Undifferentiated 0
CAACTAGCATGGGAAC-1_1	1.91676	1.08161	Undifferentiated 1
CAAGAAACAATCTGCA-1_1	0.3072	2.7903	Undifferentiated 1
CAAGATCAGCCCTAAT-1_1	4.69366	-0.120189	Undifferentiated 0
CAAGATCAGCGCCTCA-1_1	6.09062	-1.11554	Undifferentiated 0
CAAGATCAGGAGCGTT-1_1	5.63725	-3.3144	Undifferentiated 0
CAAGGCCGTGACGCCT-1_1	-0.866813	2.00454	Undifferentiated 1
CAAGGCCTCATAGCAC-1_1	1.04753	2.93551	Undifferentiated 1
CAAGTTGGTCACTTCC-1_1	0.387066	3.0131	Undifferentiated 1
CAAGTTGTCATACGGT-1_1	3.92675	-1.48615	Undifferentiated 0
CACAAACAGGCTAGAC-1_1	2.70757	0.984734	Undifferentiated 0
CACAAACGTCAAACTC-1_1	7.26419	-2.57449	Undifferentiated 0
CACAAACGTTCATGGT-1_1	3.55472	-0.47423	Undifferentiated 0
CACACAACACTACAGT-1_1	0.656182	1.51441	Undifferentiated 1
CACACAACATTTGCTT-1_1	-1.70584	2.44077	Neuronal Progenitor Like 2
CACACAATCAGAAATG-1_1	-0.167023	0.600736	Undifferentiated 1
CACACCTGTCCTGCTT-1_1	2.05269	-0.245318	Undifferentiated 0
CACACTCCAGCCACCA-1_1	6.16775	-4.85782	Undifferentiated 0
CACACTCTCTCTAAGG-1_1	1.21812	1.45254	Undifferentiated 1
CACAGGCAGTACTTGC-1_1	1.60731	2.04785	Undifferentiated 1
CACAGGCCAAGTTAAG-1_1	3.37496	-1.48354	Undifferentiated 0
CACAGGCCATTACGAC-1_1	-0.647545	2.29462	Undifferentiated 1
CACAGGCTCGCAGGCT-1_1	0.254683	1.69733	Undifferentiated 1
CACAGTACAAGTTGTC-1_1	0.58898	0.919933	Undifferentiated 1
CACAGTAGTCCTAGCG-1_1	-0.746941	3.03297	Undifferentiated 1
CACAGTATCTACGAGT-1_1	0.382851	3.88937	Undifferentiated 1
CACATAGCAGACAAGC-1_1	8.45061	-5.12671	Undifferentiated 0
CACATAGGTGCAGTAG-1_1	0.357941	2.71013	Undifferentiated 1
CACATTTCACATCCAA-1_1	2.0461	0.491242	Undifferentiated 1
CACATTTCATGGAATA-1_1	0.572324	1.13606	Undifferentiated 1
CACCACTAGAAGGTGA-1_1	1.86443	0.923311	Undifferentiated 1
CACCACTAGAGACGAA-1_1	3.76367	-0.935152	Undifferentiated 0
CACCACTAGCAACGGT-1_1	0.903152	2.01746	Undifferentiated 1
CACCACTGTGGCGAAT-1_1	0.577585	0.222777	Undifferentiated 1
CACCAGGGTGGTCTCG-1_1	2.27814	3.05827	Undifferentiated 1
CACCAGGTCCAATGGT-1_1	4.28359	-0.528911	Undifferentiated 0
CACCAGGTCTTGGGTA-1_1	6.59109	-3.86842	Undifferentiated 0
CACCTTGAGTTGTAGA-1_1	1.70912	2.60309	Undifferentiated 1
CACCTTGCAAAGTCAA-1_1	6.69642	-2.96802	Undifferentiated 0
CACCTTGGTACTCTCC-1_1	4.06919	-1.17771	Undifferentiated 0
CACCTTGGTCTCCCTA-1_1	2.95874	1.72416	Undifferentiated 1
CACCTTGGTGTAAGTA-1_1	1.20797	0.871437	Undifferentiated 1
CACTCCAAGTGTACTC-1_1	0.660961	2.01687	Undifferentiated 1
CAGAATCAGCTAACAA-1_1	3.3455	1.17573	Undifferentiated 0
CAGAATCCAATTGCTG-1_1	3.81389	1.30449	Undifferentiated 1
CAGAATCCATTCTCAT-1_1	0.814575	1.7518	Undifferentiated 1
CAGAATCTCCAAGTAC-1_1	0.970409	1.86207	Undifferentiated 1
CAGAATCTCGCGTAGC-1_1	4.27691	-2.74581	Undifferentiated 0
CAGAGAGGTGCATCTA-1_1	7.52026	-5.81495	Undifferentiated 0
CAGATCAAGTGGTAGC-1_1	1.53923	3.1857	Undifferentiated 1
CAGATCACAGACAGGT-1_1	5.96025	-2.61093	Undifferentiated 0
CAGATCAGTTAAGACA-1_1	2.63003	-0.923471	Undifferentiated 0
CAGATCATCGTACCGG-1_1	4.16123	-1.74611	Undifferentiated 0
CAGCAGCAGGGTATCG-1_1	4.71923	-2.03147	Undifferentiated 0
CAGCAGCCACCAGATT-1_1	3.96818	-1.21372	Undifferentiated 0
CAGCATAAGTATGACA-1_1	7.01966	-5.19419	Undifferentiated 0
CAGCATACATAGGATA-1_1	5.8505	-0.361723	Undifferentiated 0
CAGCATATCTTGACGA-1_1	5.87004	-3.184	Undifferentiated 0
CAGCCGAAGGGAGTAA-1_1	2.35844	-0.768913	Undifferentiated 0
CAGCCGAAGTTCCACA-1_1	1.92786	1.96873	Undifferentiated 1
CAGCGACAGGAGTACC-1_1	0.776418	0.677536	Undifferentiated 1
CAGCGACGTGGCTCCA-1_1	3.73326	-1.08937	Undifferentiated 0
CAGCTAAAGGTGCTTT-1_1	-0.208474	3.22164	Undifferentiated 1
CAGCTGGAGAGCTGGT-1_1	0.54596	1.22069	Undifferentiated 1
CAGCTGGGTAAGTTCC-1_1	5.3706	-1.48044	Undifferentiated 0
CAGCTGGTCAATCACG-1_1	1.9988	1.8218	Undifferentiated 1
CAGGTGCAGGATGCGT-1_1	2.77791	1.00064	Undifferentiated 0
CAGGTGCCAAAGAATC-1_1	2.67075	2.82397	Undifferentiated 1
CAGGTGCGTACTCTCC-1_1	6.59243	-4.55686	Undifferentiated 0
CAGGTGCGTCAGAGGT-1_1	1.27832	1.33637	Undifferentiated 1
CAGGTGCTCATGCATG-1_1	7.36495	-5.86164	Undifferentiated 0
CAGTAACAGGTGATAT-1_1	-0.103643	0.761592	Undifferentiated 1
CAGTAACCACGTCAGC-1_1	1.85213	1.70596	Undifferentiated 0
CAGTAACCAGCTGGCT-1_1	7.3865	-0.887491	Undifferentiated 0
CAGTAACGTTAAAGTG-1_1	2.39322	-0.396961	Undifferentiated 1
CAGTAACTCCAAATGC-1_1	-0.527982	3.91373	Undifferentiated 1
CAGTCCTAGGATCGCA-1_1	0.00115191	2.59883	Undifferentiated 1
CAGTCCTCACCGATAT-1_1	5.31439	-5.23194	Undifferentiated 0
CAGTCCTCAGCCTTGG-1_1	6.09594	-2.04149	Undifferentiated 0
CATATGGAGCACAGGT-1_1	3.59098	1.16849	Undifferentiated 0
CATATGGGTATCACCA-1_1	6.47048	-4.4129	Undifferentiated 0
CATATGGTCAACCAAC-1_1	1.16382	1.96881	Undifferentiated 1
CATCAAGCATTCCTGC-1_1	-0.186082	1.87514	Undifferentiated 1
CATCAGACAGCGTCCA-1_1	6.1123	-3.44591	Undifferentiated 0
CATCGAAAGTACGCGA-1_1	8.04547	-5.10631	Undifferentiated 0
CATCGAACAGGAATGC-1_1	-0.912672	2.61613	Undifferentiated 1
CATCGAACATGTAGTC-1_1	2.59019	-0.911081	Undifferentiated 1
CATCGAAGTTACCAGT-1_1	1.52068	2.75499	Undifferentiated 1
CATCGAATCATTATCC-1_1	5.5611	-4.78088	Undifferentiated 0
CATCGGGCAAACCTAC-1_1	2.65869	1.63068	Undifferentiated 1
CATCGGGGTCAATGTC-1_1	1.8035	3.42188	Undifferentiated 1
CATCGGGGTTATCGGT-1_1	5.46997	0.522746	Undifferentiated 0
CATCGGGGTTCAGACT-1_1	0.211219	3.50302	Undifferentiated 1
CATGACAAGTTGCAGG-1_1	5.86602	-0.508954	Undifferentiated 0
CATGACACAAGAAAGG-1_1	2.08026	-0.391621	Undifferentiated 1
CATGACACAGTAAGAT-1_1	-0.790644	2.82421	Undifferentiated 1
CATGCCTCAGTAAGAT-1_1	-0.52036	2.36296	Undifferentiated 1
CATGCCTCATTACGAC-1_1	7.4164	-2.90482	Undifferentiated 0
CATGCCTTCCCGACTT-1_1	4.15715	-1.92431	Undifferentiated 0
[truncated: 11,474 more rows]

## Sheet: SuppFig8_F
	data_dim_1	data_dim_2	cell_color
[truncated: 11,855 more rows]

## Sheet: SuppFig8_G
	data_dim_1	data_dim_2	DLL3	DLL1	HES1	HES4
[truncated: 11,855 more rows]
