# Supplementary material for: Imaging and multi-omics datasets converge to define different neural progenitor origins for ATRT-SHH subgroups
Source: Nat Commun. 2023 Oct 20;14:6669. doi: 10.1038/s41467-023-42371-7 (PMC10589300; doi:10.1038/s41467-023-42371-7)
Supplement: Supplementary file 15 — Source Data [file 41467_2023_42371_MOESM15_ESM.zip › Source_Data/Figure3.xlsx]

## Sheet: Figure3_A
	29044-A	29045-C	29047-A	29050-B	29225-A	29325-A	29335-A	29941-A	29048	38594A	43825B	43987A	43989C	43990A	43992A	43998A	29050A	29941C	29225D	R26P98	R26P170	R26P123	R26P87	R26P115
Otx2	0.51965	1.0831	-1.87809	1.12773	-1.91311	-1.89547	1.09458	-1.83157	0.89085	0.901891	-1.44107	-1.7912	-1.54853	-0.827086	-1.5437	-1.44375	1.29048	-1.73178	-1.64029	1.26045	-1.81664	-1.9194	1.46022	1.85784
Cnpy1	1.01749	1.03916	-1.86467	1.04286	-1.82763	-1.81789	1.06707	-1.86443	1.17751	1.44863	-1.4264	-1.65435	-1.41842	-1.71034	-0.503878	-1.56409	1.91345	-1.2991	-1.62574	2.06214	-1.34451	-1.89948	0.7122	0.0587377
Crabp1	-0.631935	-0.920516	2.11928	-0.979284	1.01651	1.95941	-1.02229	2.05299	-0.744374	-0.819689	-0.773617	1.51762	1.97942	-0.855685	0.721101	1.62723	-0.954363	2.04819	0.605351	-0.639106	1.73701	2.06809	-1.07862	0.376672
Ly6h	1.28864	1.27534	-1.42175	1.37407	-1.51854	-1.54592	1.29896	-1.58463	1.13897	1.57131	-1.28435	-0.804185	-1.04042	0.0145003	-1.36228	-1.19801	1.62476	-0.90958	-0.682482	1.54439	-0.295014	-1.44015	1.81262	-1.09467
Rfx4	0.456274	0.916381	-1.90591	1.02093	-1.56588	-1.78805	0.979206	-1.8324	0.828461	1.13455	-1.54838	-1.74579	-1.49058	-1.53213	-1.48914	-1.52925	1.35257	-0.937504	-0.513756	1.21029	-0.817469	-1.87843	1.61209	-0.876127
Eif2s3y	-2.18182	-2.22223	-2.1897	-2.232	0.0562492	0.359169	0.282485	0.215	-2.13944	-2.16796	-1.7502	-1.79275	-1.88689	0.972577	-1.68864	-1.41211	-2.14835	0.882491	0.765444	0.925393	0.775902	-2.10128	-1.89248	-1.97585
Fabp7	1.65565	1.66248	-1.90015	1.53706	-0.276684	-1.22584	1.79904	-0.599075	1.78745	2.08552	-0.869211	-1.00828	-0.737167	-0.999669	-0.712632	0.29306	1.92298	0.063949	0.43603	1.91093	-0.815639	-0.555282	1.50822	0.0354872
Xist	2.3764	2.62586	2.32458	2.57839	-0.376228	-0.502956	-0.476061	-0.552059	1.69359	1.90262	1.68099	1.71344	1.69688	-0.489709	1.45919	1.5419	2.1918	-0.651236	-0.635944	-0.425729	-0.699761	1.58337	1.9127	1.5727
Ereg	-1.02626	-1.31595	1.77281	-1.31639	1.04626	1.19007	-1.38499	0.813927	-1.64944	-1.29927	0.667667	1.16378	0.649968	-1.23476	0.791585	1.03579	-1.65639	1.06314	0.770518	-1.54098	1.25988	1.42303	-1.43403	-0.688158
Timp1	-0.301008	-0.542504	2.60416	-0.271352	2.5424	1.89272	-0.457335	2.2003	-0.489165	-0.245558	1.6242	2.04382	2.26279	-0.171161	1.27206	1.88583	-0.359254	2.02673	2.08697	-0.387869	1.41732	1.80517	-0.380948	0.638298
Ddx3y	-2.23715	-2.15311	-2.10317	-2.15121	0.228571	0.206685	0.265522	-0.00910986	-2.37028	-1.98085	-1.76987	-1.99173	-1.902	1.12559	-1.70889	-1.7548	-2.05302	0.952191	0.990562	0.930587	0.880244	-2.11801	-1.91239	-1.99014
En2	1.15233	0.695749	-1.64735	0.88701	-1.81794	-1.66222	0.805571	-1.87605	0.699194	1.03482	-1.01643	-1.64268	-1.51215	-1.36744	-1.21566	-1.55147	1.3124	-0.969367	-1.38496	1.56712	-0.510087	-1.90969	0.661562	0.104867
Tox3	0.803916	0.886726	-2.06415	0.837084	-1.66948	-1.58122	0.985016	-1.82867	0.7006	1.15735	-1.417	-1.29656	-1.22791	-1.31602	-1.22819	-1.57636	1.01459	-1.06833	-0.820359	0.996149	-1.01897	-1.04226	1.49478	-1.40854
Tenm2	0.514868	0.971286	-1.57688	0.923263	-1.56152	-1.44492	1.00502	-1.53967	0.884004	0.976313	-1.32365	-1.22472	-1.27398	0.843533	-1.50332	-1.12319	0.58222	-0.939187	-0.937727	1.03426	-1.76232	-0.623961	1.48786	-1.01451
Sox2	1.47675	1.37572	-1.67953	1.17789	-0.891215	-1.05656	1.40585	-0.397378	1.09912	1.29984	-1.09737	-1.17368	0.419685	-1.35153	-1.04195	-0.930103	1.35159	-0.373655	-0.203527	1.27078	0.100408	0.582187	1.62659	0.635605
Msln	-0.600049	-0.725653	0.908258	-0.782882	2.55378	2.37281	-0.807088	-0.577776	-1.23256	-0.767859	1.72789	0.682338	1.4939	0.316474	1.60265	0.981633	-0.986914	-0.448177	1.92058	-1.28917	1.02993	1.44855	-1.20564	-0.524085
Robo3	1.16421	1.2256	-1.12727	1.34815	-0.996877	-1.3801	1.23824	-1.49025	0.899159	1.39075	-0.976321	-0.349877	-0.221135	-0.13142	-1.06051	-0.531907	1.64017	-0.289516	-0.0526117	1.65362	-1.01734	-1.06741	0.956633	-1.05372
Mir124-2hg	-1.13733	0.542238	-2.17639	0.462793	-2.12631	-1.84982	0.509392	-2.28672	0.35005	0.521832	-1.80025	-1.70527	-1.67571	-1.73289	-1.73282	-1.77878	0.55878	-1.56246	-1.52134	0.551406	-2.06303	-1.94319	0.327536	-1.78002
Medag	-0.853465	-0.734209	1.8186	-0.834021	1.79819	1.44704	-1.00381	0.225164	0.115554	-0.61317	1.58545	0.86401	0.182607	0.996611	-0.437543	1.57453	-0.691453	-0.0508947	1.56756	-1.13401	-0.544808	1.71445	-0.87852	-0.54407
Tmem132c	0.981023	0.880582	-1.37165	1.10911	-1.34266	-1.37942	0.640397	-0.0426293	0.801415	1.05855	-1.01419	-1.29269	-1.35502	0.128615	-1.21159	-1.19092	1.56626	0.975401	-0.933007	1.52416	-1.0261	-0.966992	1.44741	0.124841
Sez6	1.15204	1.23211	-0.760719	1.57308	-0.69179	-0.824192	1.2259	-0.820025	1.52887	1.99051	-0.72686	-0.415847	-0.761498	1.52279	-0.774214	-0.961222	2.00795	-0.524254	-0.202015	2.22038	-0.488267	-1.15652	1.34006	-1.01532
Sox11	0.858138	1.58993	-1.19445	1.44314	-1.22374	-0.652689	1.52156	-1.00761	1.12579	1.68919	-0.933524	0.241493	-0.637348	-0.62649	-0.723643	-0.389115	1.7484	-0.405444	-0.601301	1.54857	-0.126755	-0.500297	1.81637	-0.946377
Adgrb3	0.628543	0.884016	-1.74646	0.732739	-1.60616	-1.50698	0.86568	-1.56802	0.983763	1.0285	-1.33626	-0.888048	-0.631633	-1.30216	-1.45813	-1.09658	0.541331	-0.79465	-0.739582	0.980852	-1.04521	-1.56242	0.842912	-0.598663
Igfbp6	-0.781055	-0.780026	1.96464	-0.839628	1.86278	-0.53972	-0.764448	2.0641	-1.05248	-0.890102	0.654764	1.17582	0.366742	-0.12703	1.33867	1.27761	-0.438136	1.72566	1.34523	-0.897218	-0.611515	1.60946	-1.24732	-0.0969173
AA467197	-1.04577	-1.64101	0.795436	-1.29263	1.48294	1.44252	-1.76061	0.663081	-1.62067	-1.24338	0.44213	1.04149	1.29876	-1.02971	1.39835	-0.255496	-1.5027	-0.213221	1.23136	-1.27193	-0.399494	0.561018	-1.11475	-0.753615
Gabrg1	0.48615	0.325078	-1.85531	0.383834	-1.80186	-1.74722	0.224959	-1.76455	0.595461	0.830708	-1.37003	-1.91635	-1.39013	-1.61489	-1.67725	-1.23415	0.856751	-1.15669	-1.09352	0.584052	-1.1714	-2.05448	1.10171	-1.21943
Anxa1	0.742058	-0.343838	2.63299	0.225762	2.46362	1.92229	-0.345786	2.6538	-0.157734	0.0210115	1.92065	2.16736	1.95052	0.530436	1.22348	2.15671	0.0941932	2.47771	1.98045	-0.0279223	2.18003	2.33683	0.0228672	0.605295
Fndc3c1	1.39812	1.57652	-1.64531	1.52389	0.400726	-0.737764	1.53632	0.0454608	1.19691	1.83438	-0.710281	-0.57115	-0.747504	-0.206643	-0.281334	-0.00269419	2.16739	0.701986	1.1199	2.07717	-0.297181	-0.605995	2.22918	-0.564116
Ildr2	1.73671	1.76121	-0.715693	1.75775	-0.45272	-0.622304	1.74365	-0.509859	1.59607	1.84665	-0.317668	-0.341414	0.142239	-0.111193	-0.355966	-0.697193	1.9387	0.0319019	0.165554	2.02531	-0.183085	0.140409	2.07646	1.03257
1500015O10Rik	1.56508	1.24622	-1.45312	1.43458	-1.37698	-1.47799	1.17212	-1.56607	0.689741	0.59845	-0.873561	-1.03946	-0.702021	-0.571907	-1.25472	-0.737779	0.899871	-1.52019	-0.705917	1.09236	-0.804426	-0.103588	0.775326	2.61469
Tmem130	-1.05519	1.39997	-1.39056	0.665901	-1.29959	-1.2781	1.27627	-1.31834	1.37258	1.52533	-0.850328	-1.53502	-0.832777	-1.40174	-0.903996	-1.21808	0.77083	-0.910374	-0.712856	0.355692	-0.349865	-1.63579	1.36953	-1.51487
Scn3a	0.38388	0.826413	-1.36103	0.768002	-1.46707	-1.22995	0.991778	-1.39523	0.805114	1.06243	-1.21766	-0.736967	-0.906792	-1.33269	-0.618823	0.0483882	1.03877	-0.401606	-1.04237	0.846219	-1.12026	-1.02181	0.551117	-1.20796
Zcchc18	0.0341126	1.20656	-1.10349	0.892029	-0.959709	-1.15027	0.987224	-0.872512	1.2722	1.13468	-0.959416	-1.33761	-0.554996	-1.13569	-1.01995	-1.13888	1.02516	-0.583825	-0.402849	0.732508	-0.217701	-1.32171	1.32607	0.840319
Nptx1	0.489776	0.2357	1.68438	-0.0457161	2.64106	2.74521	0.0449866	2.33204	0.858922	0.790847	2.11442	1.07447	2.35998	-0.00626101	1.83447	0.233717	0.485241	2.14218	2.36197	0.0763016	2.71762	2.02363	-0.0840121	1.18988
Pdlim3	1.28386	0.943449	-1.19489	1.5123	-1.10557	-1.15956	1.10683	-0.765288	0.624425	1.20983	0.00721259	-0.271512	-0.572448	-1.26459	-0.671388	-0.827101	1.33706	-0.542395	-0.599335	1.82888	-0.919163	0.304968	1.67667	-0.820007
Krt18	-1.07177	-0.763212	-0.391106	-0.269927	2.31235	0.0919546	-1.0254	1.57613	-0.472622	-1.48322	1.26458	-0.688137	0.492359	-0.857116	1.4711	0.256672	-1.1773	1.0584	1.76091	-1.16652	0.363503	0.303221	-1.39519	1.0332
Pantr1	0.0340074	0.358466	-1.69433	0.438141	-1.50624	-1.80837	0.375964	-1.95645	0.416296	0.611713	-1.61911	-1.46883	-1.52199	-1.3504	-1.55478	-0.645926	0.725144	-1.80176	-0.90287	0.799603	-1.8669	-0.729892	-0.229288	-1.28501
Elavl4	-0.437454	0.890429	-1.3864	0.66761	-1.27574	-1.19593	1.06076	-1.3871	1.05912	1.11516	-1.46443	-0.868102	-0.645251	-1.31716	-0.892156	-1.27217	0.791495	-0.8641	-0.841052	0.54197	-0.586591	-1.1243	1.16319	-1.22134
Mapk10	0.140605	0.601181	-1.37473	0.345095	-1.15032	-1.2015	0.650847	-1.39553	1.04059	0.829683	-1.60044	-1.27489	-0.790026	-1.37676	-0.653027	-1.40438	0.608626	-0.76181	-0.519621	0.829083	-0.932918	-1.62671	0.678359	0.0409434
S100a4	0.333729	-0.450474	2.26389	-0.402122	1.85764	1.97321	-0.305416	1.43707	-0.136426	0.283326	1.94554	1.67882	1.35937	0.376041	0.902967	1.91249	-0.357724	1.13588	1.50516	-0.394357	0.722561	1.96945	-0.482168	0.436045
Lrrn4cl	-0.433094	-0.727802	1.56864	-0.424163	0.432405	1.82183	-0.718475	1.21684	-0.777156	-0.647196	0.983748	1.30954	0.649542	-0.377311	1.38516	0.910108	-0.736408	1.26067	0.299885	-0.771385	0.962377	1.42902	-0.804966	0.312534
Rimklb	0.581942	0.622173	-1.27529	0.880053	-1.38368	-1.32408	0.671606	-1.1912	0.657787	1.06099	-1.51989	-0.688611	-0.993246	-0.938865	-1.25976	-1.49348	1.27635	-0.086514	-0.955779	1.12233	-0.789096	-1.21245	1.20098	-0.535696
Grik1	0.646304	0.443408	-1.62029	0.797601	-1.45391	-1.42208	0.97251	-1.63568	0.342344	1.34662	-1.63004	-0.546476	-1.26723	-0.749997	-0.538904	-0.821255	0.547208	-0.254376	-1.289	1.03261	-1.24179	-1.16149	0.696408	-1.36586
Fbln2	-0.150553	-0.305367	2.43026	-0.371005	1.61617	1.87213	-0.327016	0.768905	-0.351726	-0.382873	1.82145	1.73733	1.36736	0.27246	0.391877	1.96046	-0.20925	0.30584	1.24459	-0.492168	1.79402	1.3767	-0.10891	0.278413
Ecm1	0.415131	-0.331548	2.18929	0.113228	2.26143	2.44892	-0.15849	2.47001	-0.0271872	0.040636	1.36273	1.29365	1.99164	0.438866	1.99979	1.61502	0.140566	2.58596	1.90507	0.177924	2.4487	1.60827	0.248003	0.982537
Olig3	-1.01674	0.0461919	-1.78982	0.436618	-0.965347	-1.72989	0.189411	-1.78026	0.186189	0.09672	-1.67637	-1.8858	-1.27285	-1.81871	-1.61651	-1.65849	0.252208	-1.16184	0.206004	0.83123	-1.90652	-1.60483	0.28782	-1.16218
Capg	-0.0132629	-0.266456	2.22305	0.0306138	2.0914	1.91461	-0.142846	1.98281	-0.117161	-0.232286	1.78364	1.67166	1.63765	0.340738	1.71335	1.83487	-0.216491	1.75809	1.61036	-0.106937	1.65163	1.66063	-0.178696	0.638611
Pcdh8	-0.469068	0.975286	-1.62789	0.596436	-1.5989	-1.64374	1.16998	-1.47587	0.87025	1.22423	-1.16969	-0.937449	-1.39966	-0.800189	-1.22917	-0.781801	0.560267	-1.23229	-0.860775	0.445687	-1.31717	-1.03512	0.527134	-1.58938
Lhx8	-1.10309	-1.3783	1.67939	-1.04083	0.128528	-0.957437	-1.18277	0.358802	-1.71164	-1.42945	0.461008	0.420184	0.453298	-1.36699	0.474648	0.819083	-1.76918	0.00190636	-0.427607	-1.69343	0.791314	0.977695	-1.50639	-1.64592
Gpm6a	0.640578	1.6078	-1.33047	0.984791	-0.547108	-1.21558	1.46315	-1.1015	1.77074	1.44942	-1.24495	-0.824316	-0.534668	-0.799228	-0.880484	-0.827414	1.02175	-0.205503	0.0887822	0.987505	-0.582034	-1.09221	0.629673	1.65412
Prr18	0.848489	0.864747	-1.13717	0.940528	-1.06804	-1.19136	0.703117	-1.20832	0.902071	0.834118	-0.977958	-0.774694	-0.871587	-1.17133	-0.770422	-0.674609	1.22131	-0.57853	-0.740343	1.23733	-0.693565	-0.983732	1.58796	-0.678888
Penk	-0.331087	-0.269679	1.85892	-0.377709	1.45249	2.23777	0.0768025	1.64684	0.401211	0.177318	-0.219319	1.81663	2.44414	-0.256531	1.46101	0.204356	0.199733	1.94992	1.60675	0.479766	0.916485	1.31168	-0.360836	-0.19788
Gpm6b	1.29806	1.54241	-0.84273	1.2843	-0.221006	-0.619025	1.53338	0.144173	1.8775	1.68046	-0.427146	-0.468058	0.324493	-0.275994	-0.569805	-0.308061	1.61897	0.281382	0.629732	1.55004	0.0232627	0.0475656	1.63549	0.162559
Plch1	0.914994	0.405055	-1.35491	0.607665	-1.45061	-1.59133	0.406064	-1.41808	0.373352	0.499149	-1.47424	-1.30302	-1.18184	-1.2076	-0.918945	-1.46952	0.977937	-1.11498	-0.930878	1.01596	-0.688325	-1.43031	1.09732	0.424381
Gchfr	-0.803246	-1.12311	1.68214	-0.94968	0.18633	1.24715	-0.890872	1.05626	-1.21903	-0.684823	1.30358	0.737428	0.865495	-0.929486	1.05491	0.0264732	-0.920453	0.626594	0.109307	-0.891555	0.860685	1.06664	-1.16405	-0.365969
Epyc	-1.65063	-1.82633	-1.75741	-1.77621	1.39931	1.68855	-1.85476	-1.29708	-2.44421	-1.96075	0.0484964	0.706281	-0.0852763	-1.14011	1.39725	-1.81441	-2.01339	-0.269957	1.20549	-2.12317	-1.88589	-1.88021	-1.79435	-0.609848
Sox2ot	-0.199386	0.320982	-1.76326	-0.268512	-1.68389	-1.51945	0.345768	-1.4439	0.473834	0.631509	-1.7954	-1.86033	-0.78352	-1.92315	-1.73847	-1.77564	0.275723	-1.02298	-1.02523	0.0856512	-1.20746	-0.855042	0.168294	-0.294531
Fam181b	0.72976	0.426867	-1.19381	0.780006	-1.06418	-1.18885	0.586319	-1.09189	0.729988	0.820628	-0.874179	-0.693698	-0.56593	-1.22201	-1.15628	-1.03696	0.879227	-0.512885	-0.895386	1.23472	-0.410878	-1.30772	0.945905	-0.308329
Cxcl2	-1.32127	-1.38678	0.366891	-1.31504	-0.048064	0.475675	-1.5493	0.530324	-1.98081	-1.829	0.016712	0.372621	0.208234	-0.957138	0.906291	-0.740244	-1.78971	0.38077	-0.0335604	-1.623	0.0431775	0.578689	-1.71472	-0.577266
Gpr37	0.389333	0.13872	-1.51837	0.473807	-1.4523	-1.39828	0.00363668	-1.38921	0.689869	0.425228	-1.63369	-1.21158	-1.29145	-1.76388	-1.40403	-1.17917	0.449837	-0.674141	-0.679636	0.509549	-0.992553	-1.03303	0.556435	-0.77608
Kcnn4	-0.230984	-0.58589	1.62087	-0.374841	1.92792	-0.309886	-0.664911	1.36456	-1.01148	-1.05211	1.19012	1.21795	1.18161	-0.0797878	1.41563	1.23142	-0.718544	1.08005	1.40218	-0.527869	-0.273744	1.28021	-0.88279	-0.239502
Zic3	0.533551	0.532724	-1.59032	-0.127323	-1.35925	-1.26462	0.462495	-1.10705	0.411688	0.624627	0.234934	-1.36341	-1.44959	-1.49791	-1.11303	-1.56561	0.0675006	-0.868553	-0.662865	0.362575	-1.11147	-1.87876	1.11305	0.521165
2900092D14Rik	-0.140087	0.320298	-1.78382	0.286833	-1.4721	-1.46177	0.27464	-1.80199	0.354135	0.552679	-1.69702	-1.89967	-1.82883	-1.30136	-1.00883	-0.496981	0.64538	-1.36731	-0.939031	0.585835	-1.53849	-0.286763	-0.383851	-1.49582
AI606473	-1.27271	-1.51137	0.571649	-1.54405	-0.860111	-1.24634	-1.51782	-0.81703	-2.36845	-1.96082	-0.164066	-0.222454	-0.192009	-1.97087	-0.134058	0.0872689	-2.12153	-0.601758	-0.992337	-2.09494	-0.0400983	0.272438	-1.96816	-2.04327
Kcnc2	0.379318	0.742303	-1.81926	1.16319	-1.59098	-1.66682	0.509673	-1.04053	1.2883	0.372667	-1.22272	-0.858058	-1.20245	-1.25313	-1.1578	-1.1564	0.933535	-0.735379	-1.05122	1.1256	-0.938686	-1.41674	1.26298	-1.11916
Ccl8	-1.19104	-1.04942	0.602863	-1.32962	0.165164	1.47914	-1.1575	1.19143	-1.6912	-1.33823	0.846805	0.562027	-0.026883	1.16402	0.204753	-0.800837	-1.23454	0.594393	0.217514	-1.09976	0.272046	0.852362	-1.36008	-0.249941
Hes5	-0.504084	-0.275913	-1.94077	-0.2984	-1.99413	-1.87539	0.0454114	-1.89566	0.138089	0.458378	-1.78608	-1.81588	-1.91835	-1.72255	-1.72652	-1.43862	0.848975	-2.19276	-2.12469	0.718524	-2.01845	-2.12893	0.496148	-2.00421
Bcan	1.27366	0.77045	-1.27382	0.869957	-1.03648	-1.10116	0.567849	-1.1872	1.4352	0.540687	-0.852652	-1.12812	-0.917702	-0.838804	-0.882379	-1.08891	1.79257	-0.229206	-0.0577056	1.25719	-0.307081	-1.57277	0.682395	-0.592786
Ddc	-1.38865	-0.680672	-1.50172	-1.33386	1.84511	1.69805	-0.945724	0.337881	-0.176307	-0.853831	1.05111	-1.26937	0.591574	0.359366	1.37776	-1.2204	-1.05077	0.494737	1.66742	-1.02536	-1.4661	-1.43613	-0.557182	-0.838581
Apol7a	-1.21092	-1.4309	0.382265	-1.43847	0.592072	0.462957	-1.49046	-0.278781	-1.98974	-1.46703	0.561188	0.142264	0.194553	-0.666952	0.71097	0.275514	-1.26132	-0.30071	0.403072	-1.62197	-0.746311	0.172515	-1.72116	-1.8033
Gabrb2	-0.78517	0.860296	-0.121577	0.407792	-1.26089	-1.31435	0.701087	-0.928426	1.09853	0.733535	-1.06982	-0.512217	-0.928555	-1.10167	-1.21359	-0.347046	0.891114	-0.0295082	-0.695661	0.65815	-1.46047	-0.388404	0.75761	-1.43587
Kcnn2	0.49557	0.142064	-1.53957	0.33174	-1.5808	-1.50387	0.360144	-1.66645	0.715338	0.776311	-1.63601	-1.19181	-1.2755	-1.14166	-1.57702	-1.2143	0.527172	-0.94821	-0.896894	0.827763	-1.31046	-1.33896	0.367252	-1.2118
A730017C20Rik	0.400762	0.0715343	-1.85358	0.0408958	-1.75527	-1.63784	0.326761	-0.53893	0.715567	0.627365	-1.647	-1.83603	-1.07546	-1.62937	-1.58951	-1.62736	0.195019	0.0401274	-0.804741	0.696322	-0.599786	-1.70364	0.0279737	-0.171812
Ascl1	-0.53258	0.111178	-1.50398	0.0143652	-1.5457	-1.52968	0.217206	-1.71402	0.378272	0.716187	-1.76899	-1.68344	-1.17574	-1.7536	-1.7149	-1.34852	0.511132	-1.17436	-1.54726	0.538512	-1.22995	-1.1029	0.98527	-1.79958
Stxbp5l	-0.0898964	0.340166	-1.40936	0.131811	-1.29534	-1.41535	0.324884	-1.42697	0.618079	0.879211	-1.64466	-1.37888	-1.17216	-0.646259	-1.34631	-1.50195	0.718692	-1.13194	-0.719526	0.755529	-1.15562	-1.57958	0.608225	-1.2626
Wfdc2	1.35818	-0.447546	-1.45679	0.41592	-1.48207	1.48107	-0.90667	-1.3405	-0.476374	-0.564625	-1.52979	-0.263555	0.329403	-0.327294	-0.400879	-0.944873	0.605624	-1.54677	-1.39503	0.472362	1.06734	-0.480231	-1.25411	1.19335
Lum	-0.834962	-0.0559795	0.682059	-0.404739	2.23423	1.94372	-0.370674	1.41173	-0.229843	-0.737191	1.78663	1.20817	0.846416	1.36813	1.94883	-0.597508	-0.29003	1.05074	1.71745	-0.317621	-0.348936	0.589542	-0.0624268	0.926325
F13a1	-0.882906	-0.648682	1.55256	-0.825887	-0.120761	1.00711	-1.06815	1.31553	-0.656465	-1.31732	1.33535	0.486668	1.20046	0.294793	0.443205	-0.177354	-0.82606	0.587552	-0.205031	-1.16833	0.84077	0.96321	-1.29578	0.0659075
Cspg5	0.601932	0.960424	-0.782681	0.820843	-0.745665	-0.743005	0.950817	-0.88753	1.13174	1.0804	-0.965255	-0.72311	-0.549402	-1.12792	-0.367018	-0.69174	1.03618	-0.28486	-0.337407	1.04924	0.316894	-1.12087	1.18109	0.349481
Slitrk1	0.722792	0.662953	-1.16346	0.944638	-1.06359	-1.26965	0.581633	-1.22222	0.786913	0.468203	-0.347475	-0.807211	-0.662011	-0.476523	-1.12175	-0.640345	1.15224	-0.660026	-0.398614	0.965318	-0.991053	-0.990607	0.966264	-1.37042
Sema5b	-0.227007	0.592329	-0.954553	0.798096	-0.920733	-1.02039	0.789549	-1.03011	0.621369	0.929001	-0.887685	-0.961746	-1.08225	-0.810312	0.432986	-1.04811	1.22959	-1.1028	-0.717058	1.256	-0.572622	-1.29136	1.20283	-1.30923
Tenm3	0.720369	1.80205	-0.221593	1.64772	-0.396672	-0.577964	1.77447	0.717172	1.08447	1.55371	-0.634727	-0.0496837	0.031522	1.62076	-0.49622	1.27957	1.16918	0.854216	-0.270182	1.51005	1.44137	-0.243276	1.27428	0.753419
Grm3	0.0687113	0.120188	-1.79922	-0.069081	-1.64873	-1.7859	-0.101008	-1.88178	0.224261	0.237235	-1.75944	-0.796891	-1.90164	-0.92307	-1.69609	-1.34034	-0.0583907	-1.34741	-1.06139	0.143608	-1.48887	-2.11891	0.0767535	-0.997827
Scg5	0.455889	1.03849	-1.37691	0.998982	-1.07755	-1.31921	1.0066	-1.10072	1.06354	0.915594	-1.17255	-0.808493	-0.43882	-1.32505	-0.905543	-1.19912	0.557482	-0.906592	-0.794786	0.51187	0.359243	0.0207983	0.416429	0.706352
Wnt3	0.0350313	-0.878831	-1.68287	-0.0574336	-1.65608	-1.57372	-0.383781	-1.63063	0.21699	0.401298	-1.69225	-1.82769	-1.46229	-1.98664	-1.37863	-1.84382	0.53483	-1.36329	-1.87767	0.572786	-1.79667	-1.37342	0.824145	-1.76268
Chgb	-0.873649	0.866152	-1.2682	1.95879	-1.26459	-0.948208	0.727148	-1.20727	1.45053	1.36512	-1.00543	-1.13893	-0.00490148	-1.04273	-1.26048	-1.26403	0.632629	-0.455836	-0.560484	0.164376	0.473617	-1.31289	0.274257	-0.867027
Ncan	-0.449457	0.464151	-1.11651	0.0745328	-0.904718	-0.915347	0.537457	-1.18872	1.01563	0.99188	-1.38842	-1.56983	-1.61334	-1.15761	-1.18628	-1.48657	0.871866	0.053768	-0.168581	0.618539	-0.588404	-1.76991	0.707956	-0.571852
Csrnp3	-0.00148777	-0.0101659	-1.61655	0.0984674	-1.53362	-1.63155	0.192879	-1.33764	0.65739	0.956207	-1.73069	-1.40906	-1.37996	-1.38082	-1.67859	-1.58705	0.686334	-1.01045	-1.04908	0.660216	-1.23759	-1.79655	0.476013	-1.04162
Gjb5	-1.65134	-1.99185	0.0455442	-1.93189	-0.316796	-0.138312	-1.98405	-1.22958	-2.42614	-2.03878	-0.974685	-0.0529205	-0.335122	-0.860741	-0.273684	0.215807	-1.95532	-1.44549	0.142278	-1.89664	-2.06055	-0.977002	-1.96474	-2.05151
Mrc1	-0.657905	-0.194561	1.55371	-0.645391	0.670826	1.65676	-0.690726	1.83173	-0.45565	-0.701507	1.4226	0.964227	1.21433	1.08443	0.826055	-0.0880033	-0.444787	1.05621	0.523987	-0.72629	1.22004	1.23701	-0.261727	0.193138
Astn1	-0.715268	0.776655	-1.30621	0.166949	-1.19972	-1.38764	0.567735	-1.38339	0.825093	0.861624	-1.56324	-0.810967	-1.10735	-1.28217	-1.5072	-1.47943	0.591985	-0.899076	-0.572884	0.260609	-0.591157	-1.52316	0.73212	-1.02219
Ptprz1	1.01208	1.49737	-0.709759	1.48765	-0.864684	-0.61372	1.68839	0.7857	1.74859	1.66257	-0.838493	0.101839	-0.414653	-0.847293	0.0563132	0.0635266	1.15249	1.43483	0.166329	1.35485	-0.132971	1.18812	1.56778	-0.134876
Kif21a	1.35166	1.71673	-0.970692	1.74339	-0.284501	0.0470802	1.73549	-0.0449329	1.62989	1.67668	-0.56762	0.144569	0.0735975	-0.305824	0.626239	-0.291309	1.75325	0.215679	0.269128	1.67345	0.138277	0.287691	1.81406	0.987261
6330403K07Rik	0.620017	1.33462	-0.552976	1.2168	-1.04049	-0.962582	1.31608	-0.15451	1.30026	1.26487	-0.925388	1.05716	-0.678772	-0.898594	-0.20506	0.123244	1.17575	0.142005	-0.178445	1.02989	-0.230816	-0.222655	0.901159	-0.59382
Ifi202b	-1.10661	-2.4328	0.0888792	-2.31655	-2.31997	-0.486421	-2.45734	0.0457991	-2.55969	-2.06536	-0.671728	-1.86963	-2.03591	-1.76589	-1.2125	0.47241	-2.51306	0.639428	-2.25391	-2.2041	-0.810719	-0.221094	-2.03429	-1.81356
Foxg1	-0.695763	0.553138	-1.80696	0.802001	-1.54457	0.135465	0.874511	0.276441	0.537617	0.948912	-0.952011	-0.652278	-1.03272	-1.36559	-0.636459	-1.02619	1.02832	1.19985	-0.233649	1.07758	-1.27709	0.0608608	0.378042	-1.56832
Mir124a-1hg	-0.0479559	0.453455	-1.13754	0.432757	-0.968609	-1.1968	0.307667	-1.30441	1.07378	1.1189	-1.49243	-1.08565	-0.959113	-0.607835	-1.44338	-1.28855	1.12849	-0.880217	-0.795556	0.930091	-1.07352	-1.76141	1.07958	-1.22499
Igfbpl1	-1.1048	0.414833	-1.06766	0.123269	-0.4325	-1.24768	0.349297	-1.11171	0.471099	0.962621	-1.51902	-1.45103	-1.14165	-1.51077	-1.23347	-0.985556	0.507608	-1.25981	0.382408	0.854826	-1.48796	-1.6729	0.588076	-0.0521195
Msx3	1.03959	0.0202929	-1.43693	0.720827	-1.29156	-1.26641	-0.251342	-1.48649	0.207925	1.0002	-1.30348	-1.12487	-1.2908	-1.5892	-0.549702	-1.30385	1.20166	-0.907528	-0.558649	0.82657	-1.52485	-1.63014	1.12552	-1.29331
Arsj	-1.53525	-1.6143	-0.181675	-1.54324	0.314575	-0.637518	-1.43985	0.496649	-0.916416	-1.68344	-1.55692	0.0635094	0.18766	-1.57678	-1.00404	-0.408131	-1.39732	0.548204	0.239015	-1.73944	0.208731	-0.94257	-1.46083	-0.959924
Nap1l5	-0.653134	1.65996	-1.19339	0.546479	-1.00952	-1.17165	1.64199	-1.03805	1.73881	1.91024	-1.46427	-1.47366	-0.596257	-1.33603	-0.587136	-0.813612	0.785966	-0.328889	-0.367078	0.241414	-0.251146	-1.36239	0.562541	0.461581
Resp18	-1.86151	0.309263	-1.93254	0.220636	-1.72545	-1.74341	0.281149	-1.76993	0.764786	0.857393	-1.87458	-1.92454	-1.00023	-2.02996	-1.58196	-1.8557	-0.256639	-0.951087	-1.12417	-1.02219	-0.171822	-2.24286	-0.957783	-1.61491
Fmo1	1.00786	0.679728	-1.20526	0.84774	-1.20548	-0.998407	0.756068	-1.27134	0.565683	0.40836	-0.641098	-1.10912	-0.2486	0.416033	-0.787325	-1.43498	1.04186	-1.26134	-0.956075	1.36376	-0.202192	-0.567246	-0.278322	0.307294
Megf11	-0.103035	0.87014	-1.14258	0.802527	-1.17825	-1.17887	0.410622	-1.29102	0.190191	0.511804	-1.24096	-1.22074	-0.235336	-0.906961	-1.14277	-0.930714	1.00183	-1.01309	-1.35121	0.5389	0.109709	-1.43222	1.26691	0.139396
Plac1	-1.33574	-1.37802	0.782513	-1.48574	0.0351988	-1.05489	-1.53978	0.892329	-1.89504	-1.58201	0.571214	0.332135	-0.183285	-1.66707	0.211082	-0.467595	-1.82198	0.366983	-0.0016892	-1.53171	-1.06326	-0.0331766	-1.80367	0.0107943
S100a5	-0.9597	-1.2995	0.599638	-1.2693	0.655829	-0.488743	-1.50193	0.791334	-1.63322	-1.44282	0.315916	0.219245	-0.483025	-1.24604	0.32348	0.695816	-0.920424	0.0793552	0.364152	-1.5481	-0.264868	0.956205	-1.69819	-0.905778
Calb2	-0.0685105	0.437031	-1.1811	0.462671	-1.33418	-1.12334	0.108462	-1.21885	0.8691	0.996173	-1.17279	-1.25226	-1.08823	-0.878888	-1.0497	-1.35575	0.889362	-0.852632	-1.26577	0.412945	-0.824714	-0.998543	0.528997	-1.3494
Ltbp2	-0.30171	-0.421411	2.42025	-0.274891	2.18401	1.68412	-0.0354397	1.33177	-0.365124	-0.278458	1.13453	2.01686	1.29804	0.32191	1.35577	2.03554	0.0430926	1.01424	2.01727	0.0743106	1.02495	1.46009	-0.228204	-0.0457943
Adgrv1	0.934525	0.926003	-0.804113	1.07695	-0.926498	-0.933027	1.04282	-0.629799	0.774578	1.26366	-0.928519	-0.635377	-0.377606	-0.383055	-0.420899	-0.582389	1.28692	-0.362049	-0.496378	1.48073	-0.644968	-0.658065	1.14288	0.567556
Tes	-0.0777357	-0.535682	0.486362	-0.241717	2.0807	1.02608	-0.472527	1.59091	-0.630694	-0.518611	0.415519	0.402714	0.726681	1.37874	1.4062	0.342251	-0.488805	1.26187	1.5505	-0.479898	1.04899	1.29238	-0.280756	0.206892
Chil3	-0.971067	-1.61174	-1.19727	-1.57646	0.763049	1.41254	-1.50723	-0.243061	-2.06378	-1.50025	-0.706764	-0.742034	-0.368418	0.00249336	0.240811	-0.240202	-1.63054	0.212859	0.670662	-1.86024	-0.844831	0.0325343	-1.62028	0.182737
Fez1	1.36798	1.86394	-0.788495	1.77947	-0.248461	0.143351	1.8586	0.764517	1.61014	1.74207	-0.583107	0.938129	0.70777	-0.142246	0.956703	-0.529355	1.74441	0.699045	0.321023	1.72583	1.54387	0.453227	1.6994	0.0187334
Car14	0.370597	0.419308	-1.23723	0.921121	-1.07631	-1.20625	0.668875	0.169959	0.654879	0.345091	-0.998758	-1.21778	-0.5888	-0.391402	-1.21463	-1.23127	0.78819	0.321841	-0.900762	1.24403	-0.0360358	-1.35588	0.426212	1.53148
Hoxc8	-0.994569	-1.21859	1.27437	-1.10628	1.55309	-0.208705	-1.1002	0.557036	-1.57724	-1.5813	0.719618	0.124907	0.0163951	0.608591	0.380168	0.906621	-1.46611	0.320773	0.937105	-0.433692	0.557699	-0.895181	-0.658306	-0.643221
Aspn	-0.528987	-0.917625	1.19833	-0.673821	1.09617	1.28184	-0.826322	1.10141	-0.764064	-0.789951	0.411654	0.69952	0.883426	0.671192	0.99313	0.908662	-0.651292	0.851092	0.827161	-0.739279	1.23774	0.308053	-0.640614	-0.520626
Antxr1	1.81962	1.86209	0.0676997	1.97043	-0.255609	0.0194087	1.81453	0.234477	1.19598	1.33412	0.235853	0.882201	0.279615	0.826036	0.0826727	0.783099	2.01552	0.228812	0.108207	2.04838	0.835669	0.429872	1.95214	1.41485
Klhdc8a	-0.692633	-0.431234	1.60901	-0.550272	-0.137788	1.63607	-0.328573	0.881883	0.0991856	-0.00560367	1.13381	0.97361	0.995146	-0.869709	1.11412	1.07511	-0.573036	0.793057	-0.14629	-0.870599	1.0197	1.0424	-0.558127	-1.09747
Rab3c	-1.30916	0.482202	-1.48498	-0.0316734	-1.36569	-1.34218	0.182053	-1.23422	1.02978	0.840245	-1.78419	-1.58594	-1.05249	-1.77576	-1.41736	-1.44064	0.504678	-0.3925	-0.792888	0.108158	-1.00211	-1.94178	0.178285	-1.72285
Cdh10	0.765483	0.723979	-1.40115	0.777138	-1.27324	-1.12421	0.714926	-0.899325	0.774857	0.64671	-0.780994	-0.823119	-0.706811	-0.76806	-0.695358	-0.495111	0.920933	-0.131526	-0.713883	0.823814	-0.985304	-1.27545	0.794892	-0.466931
Mycn	0.646555	0.428331	-1.18761	0.824407	-1.19064	-0.991409	0.300704	-1.26749	0.333386	0.829999	-0.672323	-0.555632	-1.11205	-0.377406	-1.08314	-0.803505	1.28894	-1.08421	-0.931175	1.22851	-1.28872	-0.854605	1.3243	-1.62518
Uty	-1.91724	-2.29912	-2.09576	-2.08268	-0.487504	-0.580325	-0.538168	-0.621453	-2.51224	-2.11047	-1.9214	-1.94388	-2.05473	0.428258	-1.86237	-1.90298	-2.47852	0.200464	0.283303	0.329211	0.187469	-2.26289	-2.06042	-2.1397
Ang2	-1.55586	-1.60942	0.577879	-1.52257	0.842006	-1.5299	-1.69188	-1.56489	-2.45159	-2.27586	0.864054	-0.255591	-0.218916	-1.37852	-0.359988	-0.0150231	-2.18654	-1.50758	0.681069	-2.15719	-0.770695	-0.161709	-2.02139	-2.10025
Osr1	-0.960689	-1.01469	1.0217	-0.964482	-0.213097	0.947504	-0.949552	0.955852	-1.27194	-1.25548	-0.550153	0.603397	0.556162	-0.30103	1.16698	0.491621	-0.930012	0.842198	-0.17587	-1.02289	0.489448	0.618248	-1.28111	-0.423948
Abat	1.68861	1.60893	0.0188749	1.68194	-0.340044	-0.183197	1.4744	0.0116198	1.58471	1.44673	0.0325926	0.402401	0.203832	0.741586	-0.212632	-0.245335	1.77722	0.371885	0.209938	1.6159	0.703215	-0.110132	1.51069	1.58215
Pipox	0.508881	-0.185572	-1.57057	0.136434	-1.52964	-1.71248	-0.0169996	-1.52498	-0.0394969	0.214197	-1.71164	-1.45527	-1.42834	-0.0583963	-1.65308	-1.53828	0.364845	-1.31325	-0.931693	0.652654	-1.27068	-2.0394	0.281002	-0.310687
Rai2	0.477495	-0.115208	-1.6006	0.498935	-1.44577	-1.56968	0.240439	-1.62754	-0.00286031	-0.0359235	-1.47199	-0.744959	-1.13502	-1.69775	-1.58892	-1.43401	0.657423	-1.20753	-1.25166	0.642023	-0.725159	-1.31873	0.868031	0.051807
Jakmip2	-0.470436	0.261565	-1.12397	0.210636	-1.34156	-1.49633	0.313485	-1.31766	0.276345	0.381585	-1.55788	-0.727533	-0.684397	-1.81118	-1.17256	-1.67524	0.215791	-0.780136	-1.04154	0.0566065	-0.790894	-1.54729	0.367746	0.411498
Id4	1.04067	1.56164	-0.429754	0.992298	-0.764384	-0.657206	1.60551	-0.460778	1.33984	1.41044	-0.441439	0.270208	-0.423691	-0.65648	-0.633125	-0.613588	1.24688	0.200215	0.0598161	1.69671	0.106227	-0.131969	0.645532	0.963892
Acot1	1.13249	0.987827	-1.09277	1.10973	-0.859968	-0.503474	0.984422	-0.704098	0.424165	0.954884	-0.722401	-0.319797	-0.684578	0.591641	-0.405166	-0.375547	1.01485	-0.4337	-0.536894	1.11851	-0.581528	-0.278836	1.37162	0.401066
St6gal2	-1.23214	0.0489534	-1.66511	-0.367145	-1.74481	-1.78306	-0.114708	-1.9155	0.0365938	0.0885995	-1.72365	-1.58619	-1.70198	-2.04976	-1.66035	-1.19084	0.307412	-1.43267	-1.32207	-0.228084	-1.83477	-1.51265	-0.0670117	-1.93063
Plac8	1.05883	-1.10687	0.258325	-0.923847	0.070025	1.04922	-0.922687	1.37878	-1.15134	-0.857453	0.0903001	0.490676	0.835043	0.838532	1.1064	-0.293205	-0.638471	1.53532	0.322727	-0.237049	-0.575275	0.396401	-1.15941	0.361508
Col1a2	0.717437	1.31646	2.53594	0.847719	2.84032	0.786095	1.4075	2.96624	1.07701	0.92357	1.24531	2.1711	2.05619	2.40806	1.4948	2.33815	0.714609	2.50356	2.52884	0.730585	2.07907	2.50627	0.652603	1.40703
Aqp4	-0.271935	0.751859	-1.79342	-0.84344	-0.456392	-1.17566	0.0464198	-1.48683	1.10315	-0.631983	-1.67177	-1.84925	-1.06057	-1.65943	-1.46304	-1.52208	0.149682	0.022954	0.5634	-0.08952	-0.293338	-1.97253	-0.492418	0.110986
Dlx1	-1.2223	1.2472	-0.0443819	0.416373	-0.968381	-0.172	1.20873	0.833462	0.186628	1.2879	-0.930035	0.449437	0.073973	-0.957853	0.44615	0.405521	0.736687	0.81844	-0.923549	0.894191	-0.887039	0.397757	1.03768	-0.639294
Scg3	-0.0840243	1.2297	-1.11348	0.732465	-0.255306	-0.619787	1.15057	-0.674028	1.48053	1.25383	-1.04583	-0.972915	-0.430998	-0.963109	-0.992464	-0.129448	0.870271	-0.059345	0.484638	0.74294	0.0765177	-1.07893	0.964256	-0.0247132
Fam107a	0.9716	1.01072	-1.18185	0.849116	-0.563039	-0.76739	0.871106	-0.877865	1.42841	0.839477	-0.606358	-1.06533	-0.143465	-0.644619	-0.800769	0.00573731	0.807732	-0.493216	0.433893	0.514529	-0.124994	-0.95929	-0.156021	1.17886
Gsg1l	0.260481	0.233376	-1.28478	0.484086	-1.2053	-1.27438	0.0676187	-1.41421	0.371911	0.426805	-0.220091	-1.18576	-1.33178	0.207301	-0.907467	-1.22538	0.850707	-1.46423	-0.696685	0.786876	-1.36607	-1.14422	-0.283046	-1.36854
Cd109	0.209535	-0.0652353	1.87345	-0.102392	1.77979	2.11135	0.443485	1.81108	0.222448	0.775978	1.09258	1.60341	1.95273	0.251776	1.64822	1.63991	-0.0862013	1.56706	1.4921	0.281933	1.76526	1.75889	-0.0359229	0.251054
Camk2n1	1.15357	1.60442	-0.388585	1.47373	-0.248532	-0.287637	1.36572	-0.354017	1.51313	1.34107	-0.0472136	0.194365	0.12695	-0.0662797	0.303967	-0.489695	1.63998	-0.0848099	-0.0486256	1.48495	0.314946	-0.268544	1.4626	0.948155
Ccl2	-0.0687064	-0.715302	1.4136	-0.343401	1.66644	-0.0257627	-0.304148	1.45802	-0.843325	-0.829255	1.10948	1.23977	0.746647	0.501859	0.0713981	1.20447	-0.712303	0.922579	1.37919	-0.498159	0.948588	0.533145	-0.665953	0.764899
2011-03-01	-1.0139	-0.904082	0.307469	-1.02501	0.58008	0.862838	-1.09176	0.41442	-0.460745	-0.593883	0.452733	-0.0719535	0.759395	-1.20243	-1.03904	0.780939	-1.05722	0.576746	-0.130856	-1.09243	0.350397	0.83072	-0.946905	-1.18365
Fut9	0.216539	0.34905	-1.40928	-0.239789	-1.20179	-1.32551	-0.151784	-0.731215	0.603601	0.465715	-1.30016	-0.864921	-1.32829	-1.36105	-1.05762	-1.20941	0.414256	0.413027	-0.632738	0.226449	-0.964857	-1.64781	0.408014	-1.23925
Cav1	0.46793	0.387322	2.20341	0.490873	2.24539	1.81789	0.580916	2.1211	0.454661	0.601663	1.28599	1.97333	1.54658	1.49226	1.27624	1.78784	0.477201	2.08834	2.068	0.3549	1.10308	2.44197	0.304454	0.971972
Aldh1a3	-0.411917	-0.763581	0.316208	-0.824304	0.743656	0.770949	-0.862604	0.468339	-1.09292	-0.97478	0.0307052	0.375747	0.724801	0.809136	1.17992	0.373032	-0.911795	0.770187	0.794896	-0.632426	-0.319774	-0.146752	-1.28412	-0.702354
Stxbp6	0.908999	0.497095	-1.11163	0.476321	-1.18772	-1.15051	0.54271	-1.03191	0.578434	0.737564	-0.755856	-0.732405	-0.58902	-0.827841	-1.24997	-0.930979	0.897108	-0.725807	-0.746088	0.820121	-0.529217	-1.06118	0.822185	0.00709434
Gjb3	-1.19583	-1.38534	0.0327974	-1.24603	0.265771	0.172994	-1.35072	-0.185013	-1.79084	-1.13347	-1.08615	0.138778	0.383382	-0.936447	0.68651	0.263172	-1.68726	-0.1876	0.470739	-1.45865	-0.381452	-0.365954	-1.57235	-1.45039
Slc27a2	-0.148756	-0.196876	-1.80203	0.165398	-1.6913	-1.6234	-0.553892	-0.238141	-0.0931176	0.10022	-1.48175	-1.54956	-1.29908	-1.23958	-1.21802	-1.4852	0.403027	0.335772	-1.67435	0.456856	-1.25026	-1.69909	0.550575	-1.55595
Arhgap8	-1.19482	-1.33264	-0.0631824	-1.13604	0.151819	-0.817194	-1.27753	0.234658	-1.77671	-1.59865	0.695032	-1.62773	0.2327	-1.09017	0.161362	-0.289251	-1.60139	0.152381	0.174735	-1.57103	-0.71775	-0.00314498	-1.40839	-0.809558
Slc25a18	0.230511	0.129578	-1.59588	-0.383279	-0.983697	-1.32592	0.145775	-1.45347	0.792091	0.233588	-1.61119	-1.67151	-1.27503	-1.41522	-0.835199	-1.35108	0.257823	-0.772768	-0.147288	0.476505	-0.969898	-1.9221	0.127555	-0.875709
Cd44	0.146611	0.299992	2.22365	0.321029	2.16315	1.67086	0.273327	1.58278	0.145845	0.200142	1.7512	1.69548	1.46901	0.648	1.78989	1.75995	0.0220284	1.45282	1.74419	0.00349672	1.77804	1.89978	0.0926093	0.913031
Lamp5	1.1057	-0.600436	-1.7552	0.0714548	-1.56	-1.59997	-0.183668	-1.6003	0.211658	0.377329	-1.72656	-0.159489	-1.64494	-0.451857	-1.66356	-1.41429	0.101086	-1.16216	-0.928342	0.983448	-1.54976	-1.1969	-0.677256	-1.95584
Alox15	1.03638	0.0330364	-1.66504	0.312197	-1.57592	-1.46858	-0.0505771	-1.62981	0.225001	0.0150355	-0.569622	-1.3008	-0.867741	-1.41814	-0.908721	-1.52104	1.12666	-1.34032	-1.50097	1.17381	-0.465839	-0.595269	-0.679633	-1.91879
Igf2bp2	-0.872683	-0.982662	0.617644	-1.07558	0.685826	0.526185	-1.06721	0.615281	-1.03475	-0.381674	-0.785408	0.309849	0.344754	-1.1349	0.812962	-0.109523	-1.37325	0.47242	0.290589	-1.47498	0.486901	0.656179	0.312488	-0.410854
Stmn3	-0.803991	1.18201	-1.36542	0.0145578	-1.12838	-1.04711	0.910879	-1.18419	1.3988	1.21432	-1.35383	-1.42904	-0.427888	-1.21359	-1.1025	-1.26009	0.511608	-0.42077	-0.480291	0.194834	-0.565286	-1.68049	0.475771	-1.35032
Pcdhb3	0.581393	0.695094	-0.488849	0.75114	-1.0021	-1.22989	0.784207	-1.29253	0.453818	0.611979	-1.13689	0.169925	0.0879236	-0.733312	-0.819848	-0.405402	0.807929	-0.966569	-0.819141	0.760009	-0.137901	-0.477112	0.789513	-1.0264
Kcnk2	-0.311466	0.274254	-1.25617	0.257537	-1.40704	-0.0907475	0.581522	-1.37292	0.367977	0.395383	-1.3667	-0.0639464	-0.339989	-1.09959	-1.30652	-1.20984	0.388109	-1.28053	-0.746136	0.657453	-0.559412	-0.0710259	0.184056	-0.889096
Megf10	0.275806	1.11596	-1.4345	1.15863	0.19566	-1.26871	1.05869	-0.113785	0.707909	1.14855	-1.1145	0.16573	-0.640456	-0.909455	-0.458922	-0.0119595	0.75176	0.755704	0.609168	1.23902	-0.617203	-0.788381	1.40858	-0.685173
Gm10421	-1.7046	-0.315853	-1.89652	-0.489677	-1.84597	-1.84536	-0.335462	-2.01974	-0.45383	-0.157715	-1.7973	-2.01241	-1.94566	-1.94712	-1.73613	-1.77021	0.513427	-2.0184	-2.14123	0.436133	-2.04212	-2.15824	-0.940015	-1.72955
Wif1	1.23838	0.668213	-1.28056	0.827673	-1.41149	-1.28456	1.05661	-0.117511	0.492158	0.593486	-0.951897	0.428408	0.17048	-0.944166	-0.223424	-0.138767	0.722604	0.392344	-0.844607	1.17366	-0.333201	-0.173629	-0.227053	-1.09913
Nalcn	-0.511194	0.459935	-1.17247	0.42558	-1.21316	-1.12837	0.466437	-1.25592	0.623028	0.595849	-1.55108	-0.765158	-0.391093	-0.943333	-1.40171	-0.909671	0.496162	-0.970745	-0.749396	0.312717	-0.727121	-1.34875	0.0967021	-0.328589
Dcc	-1.05708	0.142369	-1.49021	-0.219529	-1.42143	-1.45668	0.462247	-1.51454	0.262724	0.655493	-1.26112	-1.34931	-0.946066	-1.53049	-1.2449	-1.39175	0.054913	-1.42272	-1.30215	0.046168	-1.53207	-1.39029	0.621028	-1.61503
Cdh22	1.44213	0.381375	-1.0326	0.618391	-0.985794	-1.20689	0.187799	-1.05384	0.299927	0.611527	-1.47647	0.0951092	-1.36969	-0.563896	-1.0901	-0.887285	1.09842	-0.36269	-0.655078	0.902446	0.128569	-1.13009	1.06281	-0.341176
Shisa3	-1.55839	0.14038	-1.39068	0.548933	-1.63914	-1.64835	-0.0467587	-1.61655	-0.264366	0.157419	-1.81861	-1.70737	-0.18244	-1.47769	-0.891918	-1.6406	0.897862	-1.59327	-1.90519	0.854111	-1.39774	-1.5484	-0.632767	-1.61989
Ccl9	-0.338586	-0.564921	1.18621	-0.605992	0.405694	1.26026	-0.526451	1.27813	-0.775349	-0.936951	1.13534	0.551894	0.922592	0.707401	0.589069	1.60825	-0.830547	0.598689	0.384048	-0.765956	0.545428	0.892058	-0.856507	0.355849
Fzd10	0.653513	-0.0693959	-1.1302	0.292042	-1.05866	-1.09578	-0.197792	-1.17242	0.817478	0.730655	-1.25041	-1.41695	-1.3407	-1.05662	-0.967232	-1.19622	0.663542	-0.798701	-1.11622	1.28916	-0.932845	-0.565763	0.452014	-1.34703
Ogn	0.182784	0.0893488	2.12233	0.322474	2.07487	2.18728	0.740075	1.55797	0.351666	-0.16576	1.83984	1.81331	1.67144	2.02729	1.51681	1.37701	0.161307	0.985303	1.80994	1.17307	1.81492	1.00682	-0.237256	1.16294
Myt1l	-1.2978	-0.214754	-1.52628	-0.894088	-1.49856	-1.51177	-0.221826	-1.57364	0.425859	0.411492	-1.63013	-2.07238	-1.56585	-1.64362	-1.85165	-1.88352	-0.0505463	-1.26423	-1.05043	0.0891698	-1.84153	-1.79807	0.0910992	-1.92407
Dusp26	-1.04939	0.307107	-1.31105	0.0496242	-1.23174	-1.34953	0.33338	-1.35461	0.630802	0.587891	-1.51189	-1.52761	-0.990197	-1.79739	-1.61705	-1.4198	0.293704	-1.00911	-0.866187	-0.0691517	-0.807098	-1.26448	1.01594	-1.21634
Adgrb2	0.0541463	1.02137	-0.833587	1.10038	-0.211418	-0.714464	1.01671	-0.650549	1.02554	1.04903	-0.980508	-0.470392	0.127681	1.03753	-0.202617	-0.727989	1.06513	-0.33752	0.0196897	0.744493	-0.212265	-0.328379	0.306203	-0.432823
Piezo1	0.341018	-0.0956812	1.92275	0.194842	1.75703	1.82389	0.132053	1.64241	0.00816057	-0.0589963	1.25554	1.58147	1.54956	0.873477	1.1552	1.36573	-0.00750729	1.56169	1.44437	0.0791179	1.82432	1.61458	0.130943	1.17214
Ppm1e	0.35967	0.638532	-1.1657	0.447623	-0.474779	-1.19465	0.573683	-1.10892	0.892693	0.704026	-1.08842	-0.811712	-0.852917	-0.166067	-1.27238	-0.98437	0.4838	-0.575348	0.325104	0.291125	-0.607207	-1.0479	0.322723	0.557803
A2m	-0.0623826	1.11116	-1.37799	0.452337	-0.0610413	-0.789569	0.823488	-0.779318	0.908246	0.370485	-1.01958	-1.0027	-0.485101	-0.947177	-1.15491	-0.999103	0.571435	-0.332978	0.562303	0.818829	-0.15951	-0.873663	-0.540256	2.50587
Tcf24	-1.06688	-1.25071	2.07523	-1.01095	-0.0535167	-0.770247	-1.1209	0.339823	-1.23471	-1.64039	1.39403	0.312561	-0.0886225	-1.34427	-0.401675	0.980845	-1.01738	0.683151	-0.281094	-1.24335	-1.09997	0.91402	-1.17312	-0.584359
C1qtnf3	0.580544	-1.02157	2.14306	-0.681578	0.440899	-1.44582	-1.1601	-0.487561	-0.918506	-0.901225	1.23322	-0.559039	-0.958602	-0.217418	-1.13611	1.28613	-1.41762	-0.430876	0.623395	-0.241215	-1.11322	2.79177	-0.504088	-0.922342
Sox1	-0.649925	-0.130297	-1.33721	-0.154315	-1.29249	-1.15144	-0.340406	-1.30928	0.506102	0.994139	-1.59644	-1.9175	-1.69104	-1.63916	-1.69322	-1.60032	1.00941	-1.49766	-1.24999	1.20672	-1.34257	-2.02862	1.21285	-1.58778
Ptgis	-0.501602	-0.579742	2.05467	-0.516704	0.0667845	1.61371	-0.615952	-0.00882885	-0.676715	-0.497318	1.59846	1.54592	0.00162085	-0.177606	0.794126	1.27868	-0.641801	-0.0655074	0.0168906	-0.423928	-0.862118	1.56772	-0.706326	0.169847
Sox21	-0.49699	0.0250276	-1.48434	-0.0550791	-1.32873	-1.343	0.0115324	-1.48991	0.183803	0.625023	-1.35594	-1.69559	-1.76546	-1.51224	-0.999367	-1.62177	0.332676	-1.2174	-0.709088	0.771991	-1.27861	-0.337055	-0.596063	-1.66182
Frem2	-0.25682	0.133534	-1.36675	0.875098	-1.27558	-1.3329	0.208292	-1.38458	-0.324915	0.311925	-1.28076	-1.2933	-0.864167	-0.875731	-1.61999	-1.30619	0.026273	-1.01769	-0.90015	0.505917	-0.473293	-1.29077	0.948055	0.342994
Lgals1	1.91193	1.11298	2.53888	1.0154	2.63912	2.53913	1.27037	2.60744	1.03603	1.0475	2.47851	2.36925	2.52081	1.44224	2.58341	2.27786	0.891224	2.52998	2.67318	1.01882	2.48292	2.62423	0.908301	1.74994
Adamtsl3	-0.371942	-0.692688	1.22313	-0.888108	0.513112	1.23566	-0.73793	0.32032	-0.786126	-0.875394	-0.14929	0.808294	0.772434	-1.05933	0.606928	0.985703	-0.640301	0.52454	0.453627	-0.745226	1.40338	0.726635	-0.639008	-0.378977
Slc4a10	-1.21977	1.21525	-1.26519	-0.426305	-0.926269	-0.578548	0.708034	-0.352392	0.928498	0.609416	-1.31263	-0.974166	-0.253379	-1.38301	-0.543662	-1.39444	0.238212	0.360329	-0.809937	-0.719396	-1.15573	-1.43901	-0.218651	2.11447
Nlgn1	-0.603838	0.455468	-1.19029	0.48019	-1.16923	-1.13443	0.400132	-1.26211	0.34866	0.412703	-0.669937	-0.790844	-0.663096	-0.367727	-1.72337	-0.430181	0.308927	-0.793723	-0.866465	0.302788	-1.14036	-0.231334	-0.346222	-1.32826
Prmt8	-0.447923	-0.0210965	-1.75606	-0.332988	-1.66854	-1.70987	-0.281077	-1.77207	0.392867	0.0436983	-1.79271	-2.0004	-0.654757	-0.647635	-1.5254	-1.77418	0.473506	-1.4085	-1.38446	-0.234966	-1.4668	-1.93451	-0.55287	-2.01015
Nnat	0.258674	1.05957	-1.06615	1.51724	0.209055	-1.15997	1.03904	0.747903	1.06764	1.32047	-0.512832	0.591655	-0.0921451	-1.00091	0.673246	-0.872097	1.53086	0.986878	0.769421	1.22547	-0.346812	-1.23924	0.909475	0.202976
Tmem229a	0.62121	-0.327175	-1.36176	0.133345	-1.29217	-1.06334	-0.308578	-1.40821	0.678765	0.298419	-1.2462	-1.20711	-1.16758	-1.51712	-1.15375	-1.35031	0.582456	-0.99564	-0.832387	0.422946	-0.814924	-1.11465	0.696068	-1.30959
Cd24a	1.67078	1.59565	-0.253183	1.65496	-0.385796	1.61018	1.57352	0.0376455	1.23849	1.64431	-0.00545033	0.747649	0.870302	0.00889751	1.46006	-0.338401	1.94954	0.236561	0.336614	1.91693	0.783662	1.00982	1.69664	0.889066
Cbs	0.41948	0.0146058	-1.17734	0.815134	-1.03663	-0.955473	0.24025	-1.07778	0.545057	0.328022	-1.16845	-1.20362	-1.11578	0.264901	-0.927681	-1.14733	1.09247	-0.455725	-0.721682	1.3302	-1.03061	-0.930433	0.433656	-1.08413
Car4	1.35201	0.118941	-1.45523	0.548964	-1.35444	-0.980635	0.151743	0.691906	1.15269	0.933912	-1.01534	-0.631539	-0.334987	-0.908262	-0.563238	0.106409	0.594127	-0.744747	-0.787583	0.715034	-1.12069	-0.391289	0.667128	-0.159684
Lmo3	-1.50467	-0.175405	-1.52454	-0.498926	-1.47919	-1.38587	-0.177274	-1.46539	0.0902859	0.575175	-1.8647	-1.92031	-1.59064	-1.66114	-1.63793	-1.69976	0.189547	-1.71342	-1.22727	-0.240413	-1.65253	-1.81975	0.686431	-1.07704
Tnik	0.350891	1.1447	-0.913844	0.966155	-0.604738	-0.296192	1.10163	-0.361392	1.01156	1.17571	-0.640733	-0.0964121	-0.490282	-0.705799	-0.309494	-0.590721	1.20507	-0.11538	-0.0629075	1.09136	-0.309997	-0.124822	1.23921	0.278019
Il23a	-0.858561	-1.46316	-1.36974	-1.28591	0.640257	0.23063	-1.42597	0.121535	-1.17741	-1.48464	-1.28343	-0.77861	0.220813	-1.21614	0.949077	-1.0007	-1.28824	-1.21764	0.454542	-1.0167	-0.819608	-0.481981	-1.12116	0.1945
Emp1	1.63131	0.603337	2.50322	0.860538	2.38764	1.95173	0.718977	2.21873	0.555869	0.858115	2.48306	2.27638	2.23192	0.967876	2.29897	2.31523	0.68472	2.022	2.07353	0.812662	2.13769	2.26558	0.41871	1.09291
Nrcam	1.01498	0.94048	-0.729893	1.33643	-0.378712	-0.679634	0.792715	-0.61311	0.971963	1.07493	-0.583858	0.580437	-0.508571	-1.06362	-0.146124	-0.222593	1.2053	-0.108017	0.0306954	1.18266	0.148628	-0.415198	1.33273	-0.219487
Tpm2	-0.341756	-0.402556	1.42563	-0.580003	1.34585	0.817057	-0.278492	1.12877	-0.209818	-0.367276	1.06148	1.17551	1.0104	0.292867	1.10698	0.959914	-0.605054	0.811147	1.0163	-0.553448	-0.345651	1.25268	-0.187059	-0.147561
Celsr1	1.08579	0.589107	-0.96433	0.722124	-1.09478	-1.08906	0.490395	-0.989476	0.0707929	0.459195	-0.981734	-0.995439	-0.816249	-0.480402	-0.392361	-0.484837	1.08016	-0.877848	-0.723254	0.693927	-0.311032	-0.317033	1.19814	0.397493
Lmo7	-0.244657	-0.286179	-0.183371	0.0246925	1.5383	1.57421	-0.538684	1.35913	0.0216775	-0.555974	-0.316557	1.03986	0.961559	-0.145558	1.15603	0.939085	-0.402217	1.36439	1.11693	-0.289926	0.885401	1.20697	-0.514699	0.215542
Hmga2	1.04113	-0.174811	1.47186	-0.103685	1.6115	1.39198	-0.130779	1.60557	-0.296744	0.216697	-0.168723	1.39545	1.5476	-0.359099	1.68328	1.08921	0.146102	1.53105	1.41359	0.36175	1.48584	1.54295	1.19813	0.437097
Myo16	-1.26312	0.00567881	-1.34319	0.448381	-1.34808	-1.27963	-0.206823	-1.29459	0.0605725	0.210292	-1.61215	-1.31192	-1.6037	-1.74796	-1.70765	-1.52512	0.695663	-1.32443	-1.1031	0.486442	-1.18745	-1.58949	0.753332	-0.180494
Gli2	0.87388	0.51708	-0.819289	0.903628	-0.840231	-0.839573	0.634652	-0.800386	0.275502	0.594553	-0.825392	0.0142383	0.0505569	0.585307	-0.765817	-0.885575	0.896005	-0.95912	-0.667724	0.992761	-0.0847482	-0.569298	1.02369	-0.574695
Pf4	-0.907815	-0.882765	0.734689	-1.35399	-0.39806	0.768241	-1.2257	0.804646	-1.2761	-1.39519	0.938746	0.235322	0.217129	0.184586	-0.083435	-0.345518	-1.3845	0.286292	-0.565586	-1.30938	0.0311006	0.436719	-1.14025	-0.0962334
Sybu	-0.638585	1.30618	0.564372	1.05439	-0.919035	-0.500635	1.26533	0.250371	0.979121	1.04789	-0.747797	0.171489	-0.263649	-0.56983	-0.451929	1.01759	1.0746	0.678743	-0.40804	0.829755	-0.361242	0.959052	0.43352	-0.0576403
Hoxa5	-1.15191	-1.03079	-0.231007	-0.26754	-1.27772	-0.820862	-1.49903	0.654732	-1.48618	-1.47446	0.25709	-1.76963	-0.609168	-1.71483	0.805671	-1.57366	-0.110412	0.273181	-0.897404	0.146622	0.00429695	-1.64042	-0.153686	-1.78995
Fmn2	-0.317369	0.462813	-1.03981	0.269609	-0.928814	-1.21558	0.820243	-1.08642	0.717205	0.525088	-1.56644	-0.592873	-0.560875	-1.38165	-0.959648	-1.06052	0.36545	-0.878242	-0.487597	0.358775	0.193183	-1.30083	0.52536	-0.164911
Grm5	-1.08563	0.349823	-1.48981	-0.485763	-1.40008	-1.41174	0.391964	-1.51676	0.421395	0.542491	-1.85581	-0.632174	-0.757067	-1.31991	-1.46116	-0.924921	0.0170049	-1.26085	-0.927797	-0.0904631	-1.53843	-1.51642	0.0468213	-2.05832
Ankrd1	-1.38142	-1.43875	-0.972173	-1.36536	-1.24489	0.874549	-1.45026	0.230915	-1.89473	-1.94373	0.937737	-0.177097	0.14793	-1.64257	0.9895	-1.66719	-2.03779	-0.503126	-1.16138	-1.81305	-0.660743	0.149328	-0.890001	-1.38996
Tnfrsf19	0.741321	0.230433	-0.933694	0.403789	-0.820735	-0.86861	0.281779	-0.871691	0.677043	0.779632	-1.31816	-1.04381	-0.855461	0.482192	-0.98244	-1.1771	0.636775	-0.67107	-0.362537	0.854442	-0.927058	-0.690084	0.534943	0.510189
Angptl7	-0.431904	-0.373157	1.62688	-0.423603	-0.22528	1.10322	-0.444094	0.92132	-0.692562	-1.01771	0.652031	1.98074	1.17359	-0.0093776	1.09307	-0.102865	-0.42207	0.679731	-0.482695	-0.630756	2.36039	0.0178646	-0.87491	-0.233381
Plaur	-0.174096	-0.409135	1.2468	-0.0676191	1.36449	0.912394	-0.420001	0.705241	-0.633904	-0.57006	1.00353	1.15241	0.926693	-0.15819	1.02239	0.864721	-0.567718	0.828542	1.01389	-0.504307	0.744929	1.14098	-0.385252	0.37644
Atg9b	-0.780498	-0.745123	-0.359845	-0.671785	1.31877	1.61118	-0.71297	0.184592	-0.3841	-0.349471	0.602525	0.761463	0.326409	-0.867983	0.336805	0.0468963	-1.04178	1.10867	1.20266	-0.997778	0.863347	-0.0776866	-1.08533	-0.913118
Itpr3	-0.0103459	-0.388481	1.27047	-0.00696446	1.31052	1.52798	-0.493425	0.809666	-0.370616	-0.384013	0.72749	1.06625	1.02345	0.873594	1.1822	0.995279	-0.273033	0.579793	1.24411	-0.523343	1.40313	0.997153	-0.520355	0.178845
Lox	0.161688	0.362746	2.20949	-0.087913	2.1803	0.937677	0.789693	1.73056	-0.0719197	0.432061	1.18498	1.9517	1.90313	0.630935	1.13492	1.83281	-0.0257348	1.53892	1.92658	0.564896	1.34839	1.52955	0.213705	0.364329
Slc2a12	0.766799	0.327674	-0.803823	0.694285	-0.956141	-0.806762	0.342109	-0.880477	0.378867	0.543755	-1.11869	-0.813314	-0.540639	-0.944163	-0.784839	-0.795604	0.863203	-0.414141	-0.722997	0.94338	-0.830356	-0.721743	0.997243	1.27902
Shisa9	-0.0599741	0.307968	-1.21651	-0.220762	-1.2035	-1.23124	0.128792	-1.27165	0.362224	0.38246	-1.35273	-1.10456	-1.23039	0.508379	-1.16189	-0.932519	0.289984	-1.0713	-1.06249	0.561934	-1.26518	-0.776515	-0.214412	-1.34421
S100a10	0.728024	0.305862	1.99072	0.219295	1.59728	2.04333	0.351695	1.81804	0.256857	0.603071	1.86236	1.54883	1.66774	0.793136	1.63804	1.72546	0.154362	1.78327	1.31145	0.349485	1.2956	1.78727	0.180399	0.717062
Ralyl	-0.70364	0.0963147	-1.53325	-0.087538	-1.51101	-1.34491	-0.0879527	-1.48558	0.424154	0.30978	-1.71195	-0.813493	-1.14607	-1.00746	-1.47	-1.42876	0.207306	-0.52446	-1.13224	0.0135192	-1.26114	-1.75066	-0.54206	-1.92293
Agtr2	-0.774129	-1.34512	0.679845	-1.25529	-0.315995	-1.42749	-1.22879	1.15249	-0.936605	-1.15354	-1.45961	0.127893	0.211897	-0.713166	0.320621	-0.825953	-1.49043	0.776716	-0.107094	-0.900597	-0.931932	0.620418	-1.76126	-0.909139
Snap91	-1.06048	1.07747	-1.35818	-0.156369	-0.870351	-0.296763	0.818125	-1.08161	1.156	0.911449	-1.42465	-0.987036	-0.810343	-1.54692	-0.865942	-1.34391	0.312497	-0.629417	-0.517653	-0.26138	-0.220658	-1.27548	0.325248	1.05365
Scg2	0.508936	1.18829	-1.31185	1.34257	-0.727579	-0.648583	1.19153	-0.506561	1.52114	1.44717	-0.866515	0.438674	0.135856	-0.219282	-0.96616	-0.592789	0.726992	-0.0379895	-0.126525	0.909991	0.228975	-0.915416	0.206902	-0.134779
Srpx	-1.15436	-1.15507	-0.215561	-1.16905	0.317875	0.210215	-1.1397	0.23013	-1.34039	-1.24304	-0.690098	1.15836	-0.528546	-0.982217	-0.560681	1.15013	-1.47855	-0.190125	0.37315	-1.29836	-1.40335	0.912469	-1.16226	-0.957618
Lrrn3	0.127439	0.584792	0.539964	0.164773	-1.15235	-1.37378	0.718594	-0.576838	0.736291	0.865477	-0.977088	0.791885	-0.41122	-0.856123	-1.11844	-0.98263	0.247146	-0.134691	-0.404381	0.457089	-0.130204	-0.816573	0.868341	-0.346466
Dkk2	-0.198446	-0.619769	0.7999	-0.538083	-0.412853	1.39698	-0.327674	1.98701	-0.593259	-0.414057	-0.75775	0.919243	1.41959	0.0253046	0.315295	-0.0656403	-0.629806	1.64972	-0.183333	-0.259367	1.90511	1.09802	-0.206202	-0.184832
Sostdc1	0.011496	-0.222112	-1.48892	0.119928	-1.53446	-1.50661	-0.200389	-1.07667	-0.411997	-0.351463	-1.69615	0.00179296	-1.02714	-1.51072	-1.64224	-1.54256	-0.189544	-1.6957	-1.78744	0.0868158	-1.50517	-0.554503	0.109471	1.63197
Syt16	-0.990836	0.167369	-1.7297	-1.20309	-1.63676	-1.48794	0.0518273	-1.72192	0.0365609	0.311784	-1.64207	-0.902324	-1.8693	-1.60223	-1.57905	-0.158077	-0.305686	-1.67965	-1.25066	-0.705479	-1.52517	-1.97978	-0.199212	-2.14928
Fam155a	-0.864768	0.255521	-1.21089	0.259472	-1.43937	-1.45686	0.0859461	-1.71811	0.665476	0.409387	-1.76729	-1.06	-1.21774	-1.74805	-1.70896	-0.862734	0.148232	-1.21525	-1.04848	0.0744577	-0.941667	-1.24363	-0.303775	-0.664835
Acp5	0.668186	-1.06931	1.09456	-0.14388	0.357565	1.39419	-0.999505	1.11419	-0.84534	-0.805362	1.22549	0.154792	0.594639	0.444637	0.80307	2.43501	-0.521921	0.234573	0.287553	-0.482884	0.549152	1.54411	-0.962109	0.161299
Clec4d	-1.00127	-1.54654	0.0765665	-0.687455	-0.699591	0.382784	-1.48495	-0.0617087	-2.13806	-1.87037	-0.0704395	-0.0910923	-0.00288413	-0.586023	0.137887	-0.297517	-1.3906	-0.241828	-0.488602	-1.49459	-0.0656334	0.0127763	-1.55849	0.0024485
Anxa2	0.77832	0.845938	2.42243	0.633052	2.15629	2.41219	0.933385	2.46629	0.800909	0.934693	2.04789	2.18226	2.02518	0.805297	2.11507	2.16664	0.622407	2.28966	1.89348	0.766735	2.07263	2.18972	0.524127	1.43093
Rtn1	1.13006	1.83181	-0.332195	0.969963	-0.234934	-0.277016	1.62492	-0.38529	1.75503	1.7984	0.23904	-0.252109	0.233239	-0.138778	-0.225762	-0.191369	1.34951	-0.0503269	0.271776	0.908713	0.338766	-0.107648	1.27432	0.968792
Insm1	-1.10317	-0.222469	-1.52994	-0.414859	-1.50167	-1.56096	0.0376995	-1.6288	-0.176809	0.282104	-1.68576	-1.91768	-1.184	-1.29472	-1.17329	-1.84261	-0.0976027	-1.60813	-1.43905	0.046442	-1.24702	-1.11218	0.102131	-1.67006
Oasl2	1.46548	-0.34777	0.878719	-0.26324	1.52934	0.583889	-0.323794	1.24942	-0.0692266	-0.327647	1.05075	0.87024	1.26501	1.32736	0.77559	0.259658	-0.215482	1.26671	1.51413	0.19966	0.776626	0.721311	-0.361964	0.495165
Mpped2	0.968558	0.337858	-0.754644	0.507602	-1.32427	-1.0856	0.411438	-1.24571	0.304389	0.645931	-1.3464	-0.746177	-0.838945	-1.19038	-0.189061	-0.869561	0.70486	-0.265698	-0.73197	0.937939	-0.395631	-1.27769	1.08136	-0.662769
Dlk1	0.265736	0.0934331	1.45225	0.714402	1.60632	1.92036	0.544975	-0.174657	0.317693	-0.136935	1.35102	1.65793	1.57291	0.577039	0.863693	1.57222	-0.2148	0.399197	1.70171	-0.077217	1.75603	1.83863	-0.386705	0.487319
Ccdc80	0.149678	-0.18681	1.81016	-0.219055	1.32583	0.758091	-0.175214	0.581563	-0.109866	-0.340473	1.5007	1.21851	1.42124	-0.00838889	0.374896	1.33412	-0.302776	0.56928	0.926595	0.167167	0.327049	1.26704	-0.43255	0.136733
Tet1	0.678818	0.634756	-0.756431	0.758627	-1.04432	-1.0062	0.611401	-0.912555	0.505902	0.784423	-1.17203	-0.351319	-0.468723	-0.198532	-0.343326	-0.544271	1.05179	-0.69384	-0.771637	0.901867	-0.649131	-0.592904	0.70502	-0.486729
Sp7	1.1984	-0.0540599	-0.751802	0.63757	0.475373	-0.873923	-0.103825	-0.264563	-0.130975	-0.0945031	-0.406616	-0.607816	-0.577018	1.04505	-0.8403	0.206828	0.728422	-0.644897	0.752815	1.17651	-1.06555	0.782364	0.82612	-0.860047
Kctd14	0.366004	-0.122855	-1.46484	0.306803	-1.43167	-1.61019	0.0729218	-1.54191	-0.0618342	-0.0325381	-1.08975	-0.959258	-1.46378	-0.36693	-1.38046	-0.903222	0.328512	-1.06633	-0.856032	0.53223	-1.37687	-1.59413	-0.936579	-0.0482462
Dbx1	-0.141243	-0.733326	-1.6131	-0.635527	-1.71902	-1.68585	-0.230757	-1.71315	0.376632	0.156813	-1.16106	-0.448631	-1.87416	-1.11105	-1.32741	-1.72119	0.0190065	-1.89046	-2.06138	-0.339347	-1.96941	-1.86847	-0.433266	-1.95864
Apcdd1	-0.306248	0.649486	-0.788911	0.84446	-0.622522	-0.851107	1.12258	-0.77327	0.579744	0.368457	-0.623652	-0.6371	-0.743079	0.286228	-0.827949	-0.938609	1.06875	-0.515997	0.0139264	1.1247	-0.52887	-0.413237	1.19792	-0.772201
Ttyh1	1.74391	1.6688	0.897844	1.77589	-0.078188	0.0579335	1.78577	0.0915795	1.69559	1.59381	0.98384	0.343687	1.0725	-0.445879	1.06463	0.995498	1.78314	0.758556	0.349578	1.77312	0.748284	1.16461	1.69519	0.330232
Gprasp2	0.18655	1.26556	-0.519931	0.826944	-0.572774	-0.560826	1.2795	-0.405382	1.31394	1.39177	-0.492438	0.240571	-0.269637	-0.580433	-0.346746	-0.5343	0.995415	-0.0456979	-0.13122	0.716161	0.179269	-0.841112	0.901852	0.301128
Pdpn	1.57717	0.479751	1.23875	0.759376	-0.823356	-0.571605	0.773642	-0.48583	0.26561	-0.00858012	-0.507193	1.19059	0.830202	-0.505391	-0.133666	1.23604	0.105485	-0.425336	-0.434144	0.832903	1.45262	0.0420931	0.48986	1.1445
Gria2	-1.08913	0.831563	-1.22361	-0.18055	-1.0609	-1.16162	0.823301	-1.13536	0.997422	0.993426	-1.60144	-0.961477	-0.97279	-1.08211	-1.40825	-1.26828	0.692311	-0.329295	-0.496775	0.155229	-0.862978	-1.15896	0.233782	-1.22633
Plet1	-1.43557	-1.60533	-1.20888	-1.54409	0.0538372	0.749641	-1.56106	-1.39738	-1.35924	-1.81616	-0.350217	-1.05907	-1.93143	-1.55809	0.423653	0.122476	-1.71133	-1.61161	0.513186	-1.75692	-1.48603	-0.0534262	-1.92872	-0.800382
Hspa1b	-0.0207893	-0.740496	1.64617	-0.490973	1.66552	0.587012	-0.345058	1.00163	-0.300277	-0.632941	1.12387	0.881681	0.937564	0.830136	0.74123	0.581954	-0.717833	0.733306	1.21206	-0.472849	0.864527	1.00459	-0.667224	0.149592
Dll3	-1.10161	-0.151365	-1.5257	-0.267315	-1.40171	-1.43893	-0.0296963	-1.58459	-0.184483	0.137921	-1.34526	-1.45893	-1.84994	-1.44402	-0.911083	-1.69319	0.085615	-1.16433	-1.12872	-0.0323817	-1.65423	-1.50034	0.622046	-1.92826
Scrg1	-0.382626	-0.352869	-1.77938	-1.02423	-1.68227	-1.64518	-0.440303	-1.80997	-0.00597371	-0.214832	-1.83113	-1.86273	-1.58834	-1.96838	-1.55129	-1.80516	-0.527007	-1.25591	-0.755592	-0.181793	-1.54906	-1.83636	-0.463937	-1.33203
Slc22a17	1.9316	1.94897	0.293197	2.06341	0.567955	0.169292	2.04532	0.347065	1.81249	1.65027	0.981976	0.866032	0.689257	1.15599	0.103901	0.498943	2.05993	0.577875	0.708258	1.89181	0.614492	1.00248	1.76519	2.20621
Aqp5	-0.899241	-1.04986	0.414405	-0.883939	1.09891	-0.722311	-1.04613	-0.335819	-1.95616	-1.30657	1.16752	0.780954	-0.966597	-0.57738	-1.29374	1.1746	-1.36744	-0.459935	0.161933	-1.25494	0.0043195	1.19479	-1.45416	-0.759887
Plau	-0.268358	-0.464882	1.29858	-0.465577	0.392273	0.845698	-0.508087	1.42184	-0.652202	-0.652351	0.661174	1.02026	0.255894	0.0441456	1.6288	0.149918	-0.456111	1.61384	0.524209	-0.430107	0.565962	0.93251	-0.510419	0.0447019
Vsig4	-1.81211	-2.04995	-0.813909	-1.75636	-1.75947	-0.658587	-1.98547	-1.0597	-2.1997	-2.37357	-0.71852	-1.17022	-0.806941	-1.01066	-0.488038	-1.95843	-2.22501	-1.32914	-2.28439	-2.25957	-0.6544	-0.352133	-2.11573	-2.20355
Mmp9	-0.316403	-0.477205	0.926764	-0.388183	1.12637	0.372039	-0.575476	0.304449	-0.855991	-0.781678	1.12835	0.963643	-0.0513012	0.0574674	0.155846	2.36081	-0.838973	-0.240346	0.705737	-0.599325	0.28369	1.50174	-1.03149	-0.559512
Aff3	0.488455	0.645354	-0.637738	0.842135	-0.844492	-0.88196	0.299113	-1.05127	0.671527	0.79719	-0.823808	-0.591501	-0.630449	-0.603312	-1.08895	-0.629505	1.27996	-1.02758	-0.696313	1.16618	-0.691374	-0.657061	0.213069	0.579669
Olig1	-0.396267	0.509427	-1.76831	-0.815145	-1.37273	-1.66632	0.44213	-1.82635	1.28549	-0.438473	-1.72019	-1.94245	-1.47361	-1.87116	-1.43586	-1.70173	-0.121717	-0.596623	-0.502175	-0.347137	-0.77834	-1.86888	0.103768	-1.08988
Gjb4	-1.67205	-1.87889	-0.361835	-1.82126	0.0138665	-1.11746	-1.90115	-1.71403	-2.56381	-1.3966	-1.61979	-0.148325	-0.504944	-2.11296	-1.14903	-0.603971	-2.03849	-1.74588	0.324894	-1.90104	-1.2005	-0.486601	-2.10832	-1.96074
Pcdh20	0.890185	0.314832	-1.31129	0.662509	-1.28426	-1.22172	0.424639	-0.168677	0.462191	0.338504	-1.07252	-0.441081	-0.509114	-0.519991	-0.863958	-0.207824	0.803711	0.670103	-0.941703	1.13834	-1.04066	-0.700375	0.0544038	-0.868847
Irf6	0.645218	0.757202	-1.46875	1.27707	-1.18033	-0.891566	0.790573	-1.20481	0.178221	-0.00712251	-1.14578	-1.16399	-0.672797	-0.377049	-0.0116056	-1.11987	1.40133	-0.528027	-0.183034	1.27127	0.141106	0.281217	-0.778981	-0.403587
Atp1b1	1.72643	2.30391	0.280676	2.27343	1.10408	0.221129	2.31268	0.373642	2.32111	2.22052	0.861088	0.795533	0.540102	0.690061	1.13395	0.51874	1.711	0.422407	1.12743	1.88584	0.919115	1.66012	1.67415	2.38101
Gfap	-0.05745	0.458447	-0.972256	-0.251409	-0.28637	-0.544049	0.656457	-0.592218	1.26937	0.569841	-1.24698	-1.30762	-0.360802	-1.23614	-0.757448	-1.11563	0.520328	0.278294	0.852727	0.569076	0.141068	-1.39689	-0.331646	0.498368
Rin1	-0.377685	-0.447522	1.12587	-0.470917	1.3752	0.816991	-0.5804	0.987913	-0.394132	-0.133057	0.75354	0.662004	0.903533	-0.188972	0.616374	0.778011	-0.481823	0.93071	0.996069	-0.496252	0.89564	0.919529	-0.44584	-0.166174
Gm14137	-0.94608	-1.15639	0.150588	-1.16803	-0.679409	0.160746	-1.14932	-0.466538	-1.51522	-0.88289	0.224952	-0.313106	0.210194	-1.555	0.667774	-0.903451	-1.7695	-0.150517	-0.546305	-1.73412	0.355115	0.242278	-1.73798	-1.15526
Bex2	0.481229	1.28146	-1.06496	0.716738	-0.85457	-0.489387	1.17695	-0.236102	1.22275	1.35522	-0.993724	-0.378376	-0.397005	-1.17848	0.614864	-0.942355	0.870675	0.222079	-0.384963	0.65116	0.583045	-1.05825	0.763937	0.407965
Dner	1.3011	1.64932	1.49562	1.49292	-0.565598	-0.020227	1.65692	0.625361	1.69047	1.82088	0.970052	0.407272	0.228441	-0.399027	0.60219	0.360847	1.91885	0.345272	0.332436	1.74787	0.293817	1.56968	1.88215	0.804339
Slfn4	-0.346569	-1.03079	0.560477	-1.12315	-0.0208872	-0.429781	-1.17857	0.658843	-1.73071	-1.59862	0.24389	0.137387	-0.0769577	0.177023	0.241506	-0.465513	-1.21919	0.608989	0.00620919	-1.1131	-0.0784516	0.0362477	-1.50431	0.434817
Six1	-0.991925	-1.11569	-0.0162077	-0.729941	-0.60492	0.585864	-1.12767	0.42632	-1.62315	-1.07248	-1.2388	-0.123651	0.193806	0.648239	-0.10293	0.14496	-1.24309	0.256219	-0.567827	-1.09222	0.777217	0.391839	-1.61589	-0.581099
T	0.379765	-0.484947	-1.94321	-0.245347	-1.95144	-1.8072	-0.698715	-2.01068	-1.09898	-0.417725	-1.58522	-1.73783	-1.16002	-1.76443	-1.51621	-1.59163	0.127074	-1.91493	-1.48327	0.0859876	-1.43547	-1.55825	0.905658	-2.069
Myof	0.162132	-0.0301327	1.66739	-0.0848244	1.03963	1.90239	-0.0871774	1.42073	-0.118481	0.146364	1.28239	1.2104	0.839933	0.559377	1.52053	1.29073	-0.149456	1.18356	0.866966	-0.0196006	1.40269	1.18099	-0.0467265	0.988279
Nxph1	0.276452	-0.269726	-1.48283	-0.284508	-1.44295	-1.4821	-0.150179	-1.46748	0.326639	0.479849	-1.41925	-1.43834	-1.12843	-0.332399	-1.19321	-1.13591	0.30174	-1.41457	-1.26241	0.126387	-1.47395	-1.35977	-0.0846161	-1.7945
Dll1	-0.00553724	1.00249	-0.464833	0.900822	-0.662362	-0.667279	0.921302	-0.704506	0.456473	0.802153	-0.339231	-0.273434	0.0795963	-0.455922	-0.187067	-0.650364	1.0498	-0.283818	-0.789405	0.773685	-0.16259	-0.484898	1.34793	-0.642452
Plekhf1	-0.420848	-0.58002	1.15025	-0.627855	1.15162	0.776441	-0.513834	0.937194	-0.378659	-0.517976	0.71008	0.789618	0.700425	0.261643	0.616397	0.945886	-0.833852	0.790548	0.759803	-0.847073	0.446387	0.919434	-0.672154	-0.219536
Ednrb	1.30006	1.41346	-0.225186	1.50539	-0.0166946	-0.235857	1.48309	-0.208421	1.3469	1.42811	0.310651	0.293122	0.435617	0.173789	0.116441	0.0731669	1.37143	0.0150675	0.15303	1.55434	0.171741	0.0790847	1.50315	0.82349
Abcd2	0.546636	0.574013	-0.790452	0.742325	-1.01617	-0.762201	0.738297	-0.771252	0.764794	0.727114	-0.0441198	-0.473566	-0.565537	-0.348944	-0.41171	-0.966184	0.842548	-0.434759	-0.667871	0.889512	-0.889236	0.125842	0.504514	-0.523058
Slco1a4	-0.836884	0.233065	-1.22386	-0.318769	-0.625072	-1.21688	0.211616	-0.919463	0.637939	-0.097206	-1.55105	-1.38269	-1.02192	-1.32762	-1.49966	-1.53351	0.144803	-0.588763	0.0228356	-0.200449	-0.778169	-1.83641	0.311275	0.939492
Serpinb9b	-1.21871	-1.52118	-0.950118	-1.43674	1.46455	0.743318	-1.41828	-0.267081	-1.65089	-1.61445	1.38392	-0.336453	0.18038	-1.4337	0.957691	-1.10999	-1.59063	-0.403866	1.45803	-1.71643	-0.749273	-0.787032	-1.5921	-0.680128
Cxcl1	-0.807157	-0.907051	0.535852	-1.04957	-0.292413	0.269721	-1.06957	0.664531	-1.39951	-1.3683	0.249575	0.793681	-0.450337	-0.96848	0.594246	-0.404318	-1.13134	0.405153	0.0185402	-0.979306	0.0103235	0.766706	-1.25153	-0.506517
S100a6	1.64526	0.935382	2.39481	0.900681	2.40544	2.51254	1.24783	2.53508	1.00179	1.33656	2.02412	2.39705	2.36923	1.13218	2.40591	2.18346	0.843239	2.61886	2.33297	0.972863	2.50722	2.20125	0.550436	1.66298
Tnfrsf12a	0.0122759	-0.0825148	1.61954	-0.201086	1.67529	0.97604	-0.224408	1.35746	0.102332	-0.132582	1.14269	1.22659	1.21849	0.328835	1.12719	1.09069	-0.408776	1.14542	1.19915	-0.254336	1.23676	1.08517	-0.495672	0.483678
Cebpb	-0.361368	-0.529401	1.42575	-0.439733	1.07847	1.05126	-0.367971	0.899458	-0.576036	-0.704153	0.828228	0.780391	0.951013	0.283872	0.830972	0.424769	-0.800678	0.637684	0.60802	-0.358226	1.15945	1.23063	-0.602409	0.5315
Foxa1	0.184411	0.241599	-0.687651	0.777941	-1.04186	-1.62829	0.35776	-1.44592	0.232053	0.428238	-0.502934	-1.12532	-1.62678	-1.23656	-0.595796	-0.491083	0.788767	-0.214111	-0.553004	0.725815	-0.162181	-1.02401	-0.125131	-1.71307
Mlkl	-0.0143501	-1.12679	0.128602	-0.712639	0.325895	0.575085	-0.986166	0.83577	-1.27362	-1.07177	0.389169	0.445092	0.437093	0.230268	0.579693	0.136968	-1.01313	0.661853	0.284649	-0.856856	-0.454886	0.449948	-0.859472	-0.195154
Kdm5d	-1.83714	-1.97195	-1.82676	-1.83455	-0.936792	-1.01581	-0.631046	-1.27878	-2.34462	-2.39691	-2.00481	-2.21163	-2.13156	0.338533	-1.94801	-1.98845	-2.54144	-0.00424325	0.142413	0.586409	0.138073	-2.33259	-2.13869	-2.21337
Serpinf1	1.14962	0.0561482	2.24566	-0.246612	1.33412	0.539491	0.0658304	1.50672	0.335724	-0.176783	0.450179	1.91872	0.586742	0.837266	0.491086	1.90036	0.0138757	0.852083	1.13923	0.0864724	2.30583	1.79293	-0.085433	0.628822
Vldlr	0.834109	0.598268	-0.738784	0.747652	-0.787743	-0.589701	0.55913	-0.759112	0.662358	0.974687	-0.751522	-0.103663	-0.515224	-0.821321	-0.676167	-0.199243	0.471472	-0.54184	-0.696323	0.550901	-0.0948492	-0.513096	0.972674	1.06659
Scin	-1.27231	-1.29371	0.120757	-1.34651	1.11334	-0.808627	-1.42831	0.02271	-1.65789	-1.56019	-0.26946	-0.0259064	-1.23399	-0.721249	-0.329566	0.985203	-1.6725	0.0502766	0.569649	-1.24502	-0.254418	-0.275185	-1.65975	-0.676382
Cadm2	0.362049	0.196502	-1.17784	-0.61196	-1.0536	-1.0365	0.173752	-1.17413	0.646794	0.30342	-1.1683	0.269132	-1.07391	-1.14744	-1.17548	-0.929473	-0.199323	-0.796543	-0.70018	-0.170928	-1.19329	-1.10245	-0.507802	0.549921
Krt8	-0.786525	-0.817458	-0.586693	-0.285867	2.18351	-0.878346	-0.928001	0.608217	-0.729862	-1.30892	1.42136	-0.846671	-0.166835	-0.929192	1.41795	-0.222528	-1.32522	0.338089	1.44061	-1.17381	0.195604	-0.0861875	-1.5413	0.592175
Cckbr	-0.775565	-0.846546	-0.112043	-0.846274	0.703193	0.212705	-0.917723	0.529595	-0.445628	-0.281857	-0.165156	0.421187	0.346579	-1.31321	-0.275266	0.517458	-0.78473	0.737108	0.531125	-1.51876	1.07779	-0.262838	-1.49651	-1.26174
Sorcs2	0.0857528	0.0576028	1.4188	-0.343099	1.79845	1.25467	-0.153072	0.568352	0.431892	0.126964	0.829661	1.21692	1.30208	-0.312654	1.25385	1.21417	-0.141379	-0.147528	1.51322	-0.0372165	1.10279	1.17077	-0.14395	0.114328
Mmd2	-0.0256521	0.316663	-1.28949	-0.513392	-0.99289	-1.1417	0.0468427	-1.36454	0.940481	0.325568	-1.56449	-1.74719	-0.824497	-1.03805	-1.51012	-1.31135	0.342832	-0.714961	-0.294916	0.504636	-0.756725	-1.7162	-0.41622	-0.646032
1500009C09Rik	-1.06017	-0.0131954	-1.35557	-0.375074	-1.22108	-1.25897	-0.283091	-1.24489	0.519342	0.204983	-1.70321	-1.67035	-1.37009	-1.82604	-1.23124	-1.54246	0.193327	-1.20253	-0.996629	-0.0332797	-1.40043	-2.00188	0.226378	-0.111473
Ttc9b	-1.15239	-0.595711	-1.72366	-0.415519	-1.76861	-1.76395	-0.82022	-1.55968	-0.164309	0.238622	-1.84969	-2.05275	-1.59582	-1.98859	-1.43477	-1.83052	-0.183663	-1.99065	-1.40936	-0.244279	-1.72512	-1.9667	0.133634	-2.06196
Ephb2	0.0528554	0.553191	-0.00599018	0.744065	-0.312356	-0.762647	0.84028	-0.834975	0.610474	1.06665	-0.756398	0.2942	-0.156081	-0.207886	-0.945965	-0.626004	1.24558	-0.679912	0.121674	0.87523	-0.25899	-0.34649	1.01431	-0.666594
Ms4a4c	0.340936	-1.05446	0.536334	-0.864906	0.103167	-0.793383	-1.02081	0.881	-1.47736	-1.10651	0.463585	-0.0292127	0.590304	0.558591	-0.162417	-0.362282	-1.034	0.400886	0.122204	-0.891446	0.309038	-0.134848	-1.33642	0.133244
Pou3f3	-0.0526803	0.457901	-1.00289	0.287899	-0.964093	-0.907613	0.264019	-1.03128	0.585247	0.680407	-1.34949	-1.22795	-1.44533	-1.01401	-0.681525	-0.099647	0.796793	-0.868835	-0.546548	0.925831	-1.13974	0.210235	0.00521019	-0.983078
Mia	0.369669	0.0763404	-1.35261	-0.0561385	-1.50433	-1.38945	-0.0229842	-1.48945	-0.345519	-0.534969	-1.32094	-1.05565	-1.09663	-0.0361374	-1.34047	-1.27547	-0.160286	-1.13946	-1.04869	0.312853	-0.733077	-1.37911	-0.718286	0.671326
Grp	-1.05339	-1.33553	-1.31195	-1.34229	-1.31669	1.55014	-1.36872	1.98678	-1.0129	-0.672831	-1.70149	1.09227	-0.234808	-1.59061	0.450069	-0.65314	-1.3173	2.44381	-1.47508	-1.28503	-0.883283	0.492866	-1.6817	-0.850411
Dynlrb2	-0.924251	-0.248087	-1.62307	-0.239803	-1.7951	-1.62851	-0.489787	-1.81689	-0.6069	-0.691923	-1.82287	-1.11747	-1.9572	-1.00536	-1.76308	-1.61313	-0.384022	-1.85206	-1.63486	-0.500624	-1.26953	-2.16498	-0.1837	0.5417
Htra1	-0.367164	0.585711	1.80112	0.0184657	2.09705	1.4735	0.45018	1.80629	1.06905	0.00902205	1.09198	1.67443	0.929533	0.14951	1.46581	1.48915	0.356342	1.33013	1.94495	0.234446	0.277045	2.15194	0.0700835	0.974209
Lrrn1	-0.311365	0.457879	-1.06088	0.115153	-0.855696	-0.811898	0.603652	0.592759	0.662165	0.383607	-0.970151	0.714845	-0.693221	-1.00891	-0.912791	-0.852732	0.335647	0.78877	-0.472909	0.079172	-0.482218	-0.258178	0.442738	-0.358206
Cntn1	-0.775523	0.856802	-1.07949	0.0814831	-0.802454	-0.810719	0.417528	-0.977787	1.03484	0.754744	-1.2799	-1.19527	-0.637475	-1.36877	-1.22691	-1.19806	0.46467	-0.515903	-0.558502	-0.0826457	-0.581027	-1.16372	0.0712377	1.34947
Camta1	0.303558	1.06227	-0.562998	0.983356	-0.4988	-0.438627	1.22721	-0.571878	1.2724	1.25019	-0.333932	-0.223131	-0.212427	-0.161292	-0.103492	-0.347268	0.948016	-0.157952	-0.183039	0.932175	-0.127859	-0.259711	1.03762	-0.299048
Trim9	-1.01934	0.0931709	-1.34391	-0.162485	-1.23539	-1.23737	0.355128	-1.32077	0.75184	0.49772	-1.54288	-1.11704	-1.28878	-0.955963	-1.5806	-1.55257	0.246057	-0.919965	-0.693077	0.410542	-0.836077	-1.92829	-0.0773766	-1.12953
Slc9a2	-0.909029	-1.14437	-0.475126	-1.01595	1.25455	-0.88941	-1.10919	-0.853692	-1.28469	-1.59879	0.339471	-1.04257	0.383558	-1.7331	0.431019	-0.66118	-1.01896	-0.935455	0.848244	-1.69579	0.1671	0.135841	-1.7294	-0.765723
Nefl	-0.809058	0.889989	1.40447	-0.266668	1.27697	0.634027	0.177941	2.41236	1.44151	0.550521	-0.249691	0.487093	1.1745	-0.702252	0.155115	1.45724	0.146617	2.05707	0.963779	-0.682335	1.74048	1.66048	0.351583	0.574719
Ifitm2	0.8089	0.0787656	1.80554	0.201182	1.59135	1.13603	0.393234	1.83763	0.224629	0.144513	1.49028	1.46206	1.47554	1.61198	1.22171	1.42263	0.0956077	1.31065	1.25375	0.099316	1.38115	1.5779	-0.14158	0.997183
Pcdh11x	-0.212393	0.284904	-0.539362	0.121445	-1.26117	-1.40648	0.167017	-1.35285	0.0851758	0.400194	-0.71997	-0.0717219	-0.898516	-1.08232	-1.27155	-0.449533	0.374414	-0.969123	-0.91729	0.171067	-1.48447	-1.02535	0.535614	-1.27167
Fhl2	-0.0449395	-0.228905	0.926035	-0.30417	1.18868	1.43403	-0.447784	0.80795	-0.329707	-0.0705694	1.12655	0.965613	0.782407	-0.555031	1.25853	0.803354	-0.302054	0.648032	0.950811	-0.318847	0.933796	1.02044	-0.327755	-0.0699744
Ddr2	-0.159676	-0.103376	1.35655	-0.10959	1.90455	-0.131463	-0.0475479	0.10399	-0.336507	-0.463092	0.88573	1.3285	1.02488	0.89711	-0.346457	-0.647955	-0.239032	-0.212819	1.29597	0.0484576	1.2355	1.07519	-0.377328	0.628348
Saa3	-1.20712	-0.832966	0.0197109	-0.959768	-0.320331	0.563228	-1.12681	0.17621	-1.35531	-1.54053	0.0862235	-0.309054	0.505399	-0.823968	0.476534	-1.33051	-1.31113	-0.027885	-0.318271	-1.21253	0.212405	0.39782	-0.857067	-0.426289
Fam19a4	-1.68301	-0.700762	-1.89574	0.354181	-1.75651	-1.83316	-0.476892	-1.76917	-0.188568	-0.904437	-1.97205	-1.9048	-1.87515	-2.11617	-1.9118	0.032609	0.447468	-1.20959	-1.27733	-0.107468	-2.20501	-2.3158	-0.768888	-1.52728
Ncald	-0.408365	0.829135	-0.604924	0.506777	-0.539992	-0.625995	0.726754	-0.731245	1.10516	0.933756	-0.657416	-0.986355	-0.620567	-0.665247	-1.09596	0.129422	0.686353	-0.576387	-0.461166	0.773048	-0.783041	-0.702585	0.393134	0.561889
Lsp1	-0.148752	-0.449144	1.7261	-0.157716	1.20183	-0.107038	-0.253302	0.444318	-0.34223	-0.430161	0.679785	1.20644	1.17497	0.125561	-0.091846	1.05334	-0.456214	0.377615	0.994934	-0.252664	0.207951	1.00682	-0.710179	0.108265
Gbp2	1.34731	-0.208589	1.19795	-0.265034	0.831776	0.475387	-0.208493	1.48481	-0.130688	-0.298819	0.952885	0.99813	0.924836	1.27693	1.03794	0.551058	-0.202241	1.09703	0.765026	0.0837691	1.15131	1.10142	-0.604995	0.485757
Ccl7	-0.795003	-1.13164	0.593083	-0.911719	0.58749	-0.940818	-1.03547	0.447122	-1.51602	-1.59438	0.880693	0.106975	0.148137	0.442236	-0.576728	-0.43155	-1.25967	0.146717	0.347334	-0.867881	-0.329857	0.259928	-1.57926	-0.5373
Klk8	-0.819097	-0.863313	-0.396235	-0.866083	0.245752	0.941909	-1.0725	1.18809	-1.11363	-1.44687	-0.121773	-0.238806	-0.247982	-0.780313	1.33487	-0.0605504	-1.14012	1.01413	0.12875	-0.958183	0.891914	0.781045	-0.86162	-0.774647
Rag1	-1.51946	-1.54988	-1.99382	-0.813179	-2.00962	-1.85388	-0.711978	-1.98262	-0.754755	-1.05037	-2.06422	-2.26045	-1.94294	-0.719718	-2.00705	-1.83053	-0.495104	-2.43223	-2.19839	-0.249492	-2.29017	-2.03282	-0.563515	-2.28261
Lrig1	0.979038	1.55214	-0.0405467	1.81294	-0.170678	0.148747	1.49175	0.0861319	1.33994	1.45602	0.171297	0.234391	0.229467	0.0821878	0.566424	0.125346	1.84092	0.273322	0.500627	1.39135	0.354723	0.59917	1.91344	0.250417
Vstm5	-0.739427	-0.402516	0.0239697	-0.969412	0.0299907	0.955566	-0.713249	0.836358	-0.239076	-0.373635	0.56714	0.214795	0.531848	-1.1177	0.408678	0.468412	-0.900725	0.909777	-0.00674011	-1.14005	0.342663	0.534103	-0.80501	-1.51329
Pla2r1	-0.746648	-1.03493	-0.11549	-0.988314	0.906213	-0.330538	-0.986434	-0.0497374	-1.02667	-1.33909	0.51784	-0.97979	-0.505249	-0.965554	0.35343	0.30214	-1.15112	0.230599	0.821618	-1.15942	-0.998757	0.412143	-0.941678	-0.345427
Tenm4	0.404292	1.32406	1.33871	1.30113	-0.120064	-0.401047	1.21583	-0.459345	0.594806	0.862443	-0.682215	0.0942142	0.785227	0.0343409	0.592896	0.662464	1.04686	-0.687122	-0.255515	0.928477	1.10582	1.44155	1.57289	1.29175
Mndal	0.322422	-0.559224	1.63557	-0.343211	1.31493	0.468843	-0.627182	1.02079	-0.563286	-0.481867	1.02569	0.584047	0.803823	0.728504	0.403162	0.408696	-0.237046	1.03847	1.16677	-0.176656	0.964197	0.420616	-0.329939	0.28108
Epha4	0.348839	0.164681	-0.943759	0.208226	-0.746513	-0.966648	0.297984	-0.958212	0.660804	0.468521	-0.655546	-0.95994	-0.921771	-0.979223	-1.40514	-0.353587	0.42265	-0.902299	-0.392995	0.527458	-0.596515	-0.613501	0.512403	0.167726
Ptgfr	-1.12893	-1.21841	0.707559	-1.17248	-0.366499	-0.921489	-1.20554	0.870763	-1.1451	-0.97105	-1.54652	-0.843493	0.863973	-1.26836	-0.0150409	-0.628106	-1.41058	0.790069	-0.156868	-1.34836	0.156155	0.976216	-1.60431	-0.530194
A330076H08Rik	-1.64983	-0.450054	-2.01933	-1.00777	-1.95649	-1.97579	-0.511732	-1.97211	-0.585628	-0.627116	-2.03647	-1.08831	-1.77878	-1.84023	-1.97615	-2.00596	-0.623325	-1.94635	-2.34965	-0.777018	-1.18679	-2.38568	-0.591603	-1.56384
Mlc1	-0.769485	0.334347	-1.57684	-0.87133	-1.09466	-1.19968	-0.0669872	-1.45613	0.789567	-0.340708	-1.63573	-1.965	-1.42151	-1.77355	-1.39838	-1.77062	-0.143387	-0.577607	-0.0722319	-0.285927	-0.448264	-1.84339	-0.634582	0.0247009
Chga	-0.870824	0.150978	-1.27238	0.742795	-1.2293	-1.21037	0.0455962	-1.26115	0.908834	0.80201	-0.626931	-1.70162	-0.52428	-0.75809	-1.32131	-1.48553	-0.0525278	-0.881859	-0.867212	-0.309762	0.225035	-1.62393	-0.110819	-1.83805
Pou3f2	-0.48346	0.102681	-0.981686	-0.163709	-0.890209	-0.987873	0.234241	-1.0808	0.425049	0.666085	-1.57456	-1.20771	-1.29936	-1.15909	-0.643848	-1.03754	0.732037	-1.02295	-0.969666	0.686129	-1.34373	-1.1596	1.03741	-0.664388
Mest	0.688662	1.45487	-0.090903	1.46642	0.0877478	0.0956934	1.59838	0.902703	1.06582	1.38199	0.213023	0.456869	0.406773	1.78065	-0.0183041	-0.0296581	1.136	1.05271	0.129013	1.57766	0.312894	0.172994	1.18594	1.43205
Npy	0.0564811	-0.426344	1.00186	-1.02792	1.21547	-0.212541	-0.188952	-0.688445	-0.192638	-0.819292	1.41582	0.445286	-0.12677	0.322579	-0.860849	-0.000647361	-0.806787	-0.776602	0.739147	-0.0233861	0.649752	1.09004	-1.11299	-0.722397
Vegfd	-0.366921	-1.09783	0.171443	-0.591738	0.599081	1.07433	-1.03995	0.450767	-1.0467	-1.05051	0.714123	0.22071	0.325429	-0.143334	-0.096853	0.436755	-0.891237	0.250207	0.328388	-0.758971	0.633861	0.527157	-0.971837	-0.194142
Tmem178	-0.498509	0.37099	-1.44052	0.420006	-0.695617	-1.18947	0.494517	-1.35143	0.527392	0.529622	-0.953781	-1.06517	-0.940461	-0.599843	-0.858489	-1.35728	0.117021	-1.06223	-0.554587	0.317767	0.0746226	-1.68391	-0.0116889	-0.696213
Tead2	1.17597	0.806525	-0.299697	1.18679	-0.533702	-0.462876	0.916192	-0.309962	0.483041	0.954282	-0.481951	0.388365	0.0343578	-0.541524	0.271019	0.116554	1.13537	-0.269597	-0.396703	1.27738	0.49748	-0.0364439	1.34309	0.136273
Gpr85	0.74626	0.606443	-0.71379	0.573919	-0.800798	-0.640402	0.721188	-0.705594	0.479771	0.723489	-0.320885	-0.0901406	-0.0381078	-0.677874	0.46801	-0.948602	0.573254	-0.396302	-0.503458	0.871834	-0.272604	-0.238606	0.584664	-0.853556
Lgals3	0.559909	0.165379	1.77694	0.615438	1.0028	1.74878	0.232673	1.89556	0.136929	0.230185	1.67416	1.07943	1.02854	1.00629	1.65977	1.60745	0.29449	1.59065	1.07789	0.395895	1.41172	1.41207	-0.158648	1.02222
Cd163	-1.63897	-1.5884	-0.855288	-1.64101	-1.64874	0.865547	-1.62833	-0.431669	-1.34733	-2.18964	-0.261663	-0.931408	-0.132797	-0.823381	-0.101716	-1.75605	-1.3403	-0.38066	-2.129	-2.04755	-0.240231	-0.740016	-1.78821	-1.11559
Ctnna2	-0.777112	0.441824	-1.24433	-0.214536	-1.47032	-1.284	0.484213	-1.28275	0.711497	0.650246	-1.48687	-0.580941	-1.21735	-1.63097	-1.35125	-1.13833	0.181853	-0.891644	-0.80558	-0.139656	-0.935465	-1.66804	0.512345	-1.04891
Ntm	-0.773865	0.584829	-1.26348	-0.320914	-0.963708	-1.05662	0.287317	-0.864585	0.783828	0.633528	-1.33091	-0.708348	-1.06801	-1.16804	-1.27331	-1.40754	0.212235	-0.854969	-0.597422	0.110075	-1.14694	-0.897183	0.39364	-0.574856
Cryab	0.27889	0.151331	1.15277	-0.633012	2.24219	1.64853	0.132796	0.824676	0.783325	-0.201249	1.41044	0.131934	0.374902	0.823578	1.567	0.0421962	-0.235492	0.860528	2.3151	-0.0385346	1.51756	0.630473	-0.162613	1.30698
Fabp4	-1.33257	-1.68705	0.819797	-1.44433	-1.48926	0.20681	-1.65337	-1.09365	-2.00911	-1.8617	0.656611	0.161927	-0.477109	-0.0525214	-0.380689	-0.989317	-2.01222	-1.01815	-1.62812	-1.98538	-0.667878	-0.458042	-2.02059	-0.799726
Serpine1	0.102971	-0.510374	1.58023	-0.108503	0.793147	1.92776	-0.347007	0.998913	-0.636187	-0.333693	0.64579	1.40603	0.872281	0.0642656	1.00582	1.3711	-0.257463	0.568865	0.83015	-0.0948784	1.74458	1.4085	-0.177441	0.367079
S100a8	-0.635336	-1.25433	-0.404431	-1.24065	-0.267805	0.0588919	-1.57328	0.0828111	-1.74685	-1.82558	-0.523513	-0.152022	-0.721207	0.0462532	0.244246	-1.3187	-1.34078	-0.0765662	-0.380448	-1.70832	-0.17898	0.502904	-1.43267	-0.11025
Oasl1	0.82157	-0.701218	0.161216	-0.845014	0.854817	0.103076	-0.712695	0.469428	-0.92873	-0.815039	0.514191	0.169464	0.506174	0.545919	0.932591	-0.490482	-0.780137	0.524565	0.847529	-0.376902	0.24886	0.0804513	-0.809552	-0.0662888
Ankrd6	1.03659	0.935258	-0.557235	0.962179	-0.574151	-0.167886	0.880329	-0.635686	0.761585	1.14961	0.137684	-0.263177	-0.258335	0.22619	-0.134551	-0.507062	1.15818	-0.129094	-0.357442	1.07977	-0.0308443	-0.319502	1.24096	0.114832
Slc7a10	-0.724823	0.00899215	-1.26241	0.0912346	-1.28005	-1.27521	0.339857	-1.05638	0.390798	-0.37808	-1.34667	-1.2762	-0.497302	-1.28043	-1.1754	-1.64826	-0.0780877	-0.762065	-1.18943	0.175637	-1.49575	-0.975998	-0.130532	1.1341
Opcml	0.494675	-0.0156421	-1.56786	-0.667297	-1.20556	-1.34735	-0.00306063	-1.54582	0.790991	0.563683	-1.60674	-0.696924	-1.04337	-1.16126	-1.71233	-1.37683	0.102368	-0.950892	-0.583965	-0.235222	-1.24664	-1.46631	-0.175955	-1.14123
Adam12	-0.198344	-0.317312	1.49567	-0.351706	1.41818	0.302525	-0.290087	-0.168497	-0.443827	-0.317327	0.889414	1.05016	1.12692	-0.116321	-0.411416	0.509312	-0.413671	-0.224606	0.89752	-0.487378	1.33454	0.872007	-0.630344	0.149618
Fat3	-0.583932	0.403741	-0.60531	0.359732	-1.03483	-1.20552	0.156941	-1.0924	0.3204	0.432703	-0.532879	-0.379278	-0.693422	-1.30112	-1.12659	-0.981431	0.398766	-1.01179	-0.865581	0.118614	-0.619492	-0.527357	0.683601	-1.21659
Mpzl2	1.57519	-0.158706	-1.33606	0.640954	-0.461303	-1.15477	0.395832	-0.985782	-0.0359943	-0.288102	-0.927494	-1.00834	0.233946	1.75621	-0.391563	-1.33219	0.571353	-0.978139	-0.537763	1.57245	-0.338528	-0.211825	-0.924543	-0.307189
Tril	1.00625	0.450629	-0.868066	0.411892	-0.913696	-0.920756	0.343128	-0.953278	0.751402	0.707006	-0.419024	-0.632569	-0.817539	-0.677194	-0.936068	-0.386914	0.856874	-0.685162	-0.618035	0.62962	-0.581863	-0.605098	0.834311	-0.476714
Pak3	-0.822415	1.08055	-0.825063	0.368548	-0.735261	-0.755912	0.995793	-0.67777	0.892483	1.14334	-1.25528	-0.256741	-0.437543	-1.15702	-0.778734	-0.65558	0.702013	-0.364504	-0.330774	0.311753	-0.145389	-0.276977	0.736608	-0.998215
Slain1	0.241802	0.24734	-0.815041	0.546633	-0.897044	-0.789993	0.367308	-0.926117	0.456008	0.480895	-0.965685	-0.733616	-0.847278	-0.706143	-0.329549	-1.00119	0.686296	-0.661411	-0.5699	0.797492	-0.17987	-1.05671	0.5163	-0.0962702
Pcdhb9	1.15818	0.74775	-0.0661874	0.939329	-0.747056	-0.66352	0.888762	-0.952576	0.539064	0.663079	-0.624204	0.609983	0.271447	-0.127877	-0.296506	-0.00214264	1.0427	-0.625383	-0.362345	1.12874	-0.105003	-0.103032	0.915708	-0.809799
Isl1	-1.2825	-0.0905463	-1.12158	-0.838708	-1.21512	-1.15474	-0.400409	0.606707	-0.348696	0.152309	-1.27801	0.0768417	-1.2323	-1.68468	-1.49869	0.444966	-0.827253	0.496284	-1.50241	-1.28689	-0.392204	-1.4389	-0.00273965	-0.788785
Elavl2	-0.126052	0.820954	-1.4077	0.361623	-0.761538	-1.06068	0.713938	-0.508802	0.914846	0.80271	-1.27873	-0.149196	-0.50371	-0.470242	-0.967593	-0.743186	0.56878	0.10152	-0.399423	0.371169	-0.75857	-1.13524	0.47362	-1.09843
Col9a1	0.550227	-0.910717	-1.66017	0.208484	-1.55184	-1.72948	-0.868646	-1.71073	-0.0622946	-0.300112	-1.7604	-1.68509	-1.18247	-1.40442	-1.69695	-1.73777	0.574631	-1.8542	-0.919496	0.382842	-0.716074	-1.76901	-0.554303	-1.34559
Il33	-0.968197	-0.361707	1.66901	-0.77695	-0.847129	1.80712	-0.643646	-0.440052	0.210983	-1.0329	0.20096	0.431161	0.204449	1.01684	-0.811058	-0.99609	-0.499907	-0.445092	0.756452	-0.586913	0.439689	0.113993	-0.956978	0.418109
Apobr	-0.291139	-0.758532	0.13172	-0.560945	1.11648	0.597917	-0.698382	0.893066	-0.87228	-0.73567	0.633244	-0.00718485	0.590488	-0.196987	0.951305	0.575107	-0.682298	0.231515	1.00762	-0.584989	0.89266	0.184862	-0.643575	-0.301725
Clstn2	0.789304	0.0865697	-1.13589	0.938856	-1.06084	-1.00647	0.27781	-1.11294	0.60539	0.47599	-1.41245	-0.639389	-0.774828	0.0731966	-0.87293	-0.0259247	0.708027	-0.859943	-0.880993	0.877954	-0.463574	-0.66634	-0.0303037	-0.711332
Tmem140	-0.711763	-0.918247	0.860568	-0.534205	0.718954	0.516158	-0.897405	0.306818	-0.910934	-0.863055	0.682012	0.145282	0.412345	0.163258	0.652398	0.0141557	-0.733389	0.197224	0.61297	-0.858799	0.0925907	-0.0572821	-0.851842	-0.147105
1700012B09Rik	-1.56956	-1.38494	-0.490434	-1.64334	-1.45656	0.248423	-1.51738	-1.15811	-1.28583	-2.00246	0.171118	-1.94986	-1.38264	-2.02805	0.215289	-0.432522	-1.82499	-0.159781	-1.47027	-1.77763	-1.45448	-0.0694566	-2.02483	-0.620807
Syt11	0.818256	1.54747	0.653753	1.29632	0.0160732	-0.276825	1.45882	-0.00236919	1.65896	1.43285	0.0328359	0.879948	0.353305	-0.132683	0.00290431	0.670672	1.28077	0.103117	0.372247	1.14183	0.431742	0.584168	1.32907	0.861007
H19	0.161517	0.985263	0.864509	0.161612	1.69583	-0.511046	1.39209	1.9576	0.435883	1.0534	0.091718	1.70638	1.3496	1.5431	0.681588	0.673278	-0.0140026	1.71048	1.29751	0.389778	1.03323	1.33748	-0.0508444	0.160629
Nsg2	-0.296578	0.138128	-0.745915	-0.062182	-0.915728	-0.952554	0.308374	-1.02324	0.957841	0.913795	-1.17313	-1.5297	-0.718014	-1.07861	-1.42211	-1.45829	0.383412	-1.0192	-0.598262	0.299046	-0.922204	-0.790294	0.114835	1.10779
Zfp41	1.23863	0.937601	-0.37842	1.11397	-0.509711	-0.402629	0.951177	-0.467437	0.71981	1.17007	-0.0544365	0.0494239	-0.145503	0.154732	-0.187087	-0.000972405	1.1978	-0.0519861	-0.0610228	1.10674	-0.272853	-0.14546	1.4826	-0.262453
Rai14	0.817945	-0.168629	1.70837	0.0122097	1.1845	1.00666	-0.00831515	0.923617	-0.123084	-0.145741	1.35248	1.07352	1.20983	0.238574	1.2164	1.36218	-0.0602821	0.590147	0.84353	0.0202233	1.3509	1.47847	0.0901345	0.724438
Plxnb1	1.18887	1.04463	-0.244846	1.16158	-0.198763	-0.248298	1.04652	-0.137007	1.04872	1.03648	-0.308839	0.316804	0.274321	-0.107243	-0.259255	-0.108121	1.27631	-0.0910904	0.118479	1.26588	0.288167	0.14136	1.21608	1.15952
Map3k6	0.0212628	-0.540934	0.472747	-0.523678	0.886759	0.553701	-0.527432	1.0019	-0.497436	-0.539791	0.254978	0.377699	0.734817	-0.186098	0.988945	0.67091	-0.719892	0.888011	0.496342	-0.305226	0.842443	0.663529	-0.734177	-0.0769335
Mgp	1.45278	0.764368	2.40843	1.16513	1.07419	2.09317	0.959413	2.14342	0.689099	0.764253	1.40216	2.78671	2.7411	2.27046	1.23277	2.15162	0.963737	0.807926	1.00001	0.941834	1.63304	2.25957	0.576598	1.34371
Wwc1	0.782799	1.16263	-0.619569	1.11782	-0.36877	0.00760807	1.12451	-0.205048	0.927212	0.85129	-0.945036	-0.328521	0.112002	0.197572	0.40867	-0.788397	1.08612	0.361461	0.0636727	0.949803	0.55642	-0.206656	1.23719	1.29804
St8sia3	-1.50942	-0.340942	-1.39019	-1.20114	-1.41032	-1.42745	-0.400802	-1.63792	0.364631	0.390275	-1.90382	-1.94872	-1.2662	-2.03592	-1.65707	-1.88781	-0.195987	-1.59171	-0.966061	-0.567298	-1.04256	-2.21745	-0.223704	-2.1046
Dlx2	-0.650392	0.735691	0.163867	0.279816	-0.720934	-0.149169	0.805431	0.528479	-0.0804561	0.786767	-0.619664	0.366118	0.0789464	-0.888212	0.686237	0.361263	0.450893	0.623022	-0.919022	0.758168	-0.640672	0.475182	0.836867	-0.525954
Hoxd10	-1.41257	-0.740187	-0.152674	-0.427187	-1.73682	-1.67504	0.304951	-1.68889	-0.0596019	0.819866	-0.534338	-1.79798	-1.65635	-1.30863	-0.843145	-1.73131	-0.934305	-1.79312	-0.511369	-0.73664	-0.826486	-1.67041	-0.0833417	-1.97453
Fcgr4	-0.0221519	-0.779858	0.637208	-0.734272	0.783028	0.0540933	-0.460981	1.02187	-0.94896	-0.557983	0.711709	0.563941	0.850343	0.785869	0.524442	-0.61268	-0.732584	0.362398	0.606042	-0.512492	0.373541	0.276135	-1.05048	0.160747
Negr1	0.244851	0.916581	-0.69	0.433237	-0.964527	-0.985228	0.88729	-1.08889	0.835846	0.98959	-0.691248	0.086477	-0.774313	-0.763949	-0.839965	-0.635391	0.41212	-0.981127	-0.600213	0.291692	0.630381	-0.698674	0.340004	-0.0517026
Igdcc4	1.31943	1.36319	-0.242326	1.38773	-0.0525256	0.484489	1.43575	0.176363	1.2133	1.26728	-0.392955	0.568053	0.507124	0.621616	0.582792	0.0247841	1.55137	0.561041	0.412397	1.58653	1.22458	0.0576553	1.68686	-0.153376
Calb1	0.243248	0.574447	-1.41642	0.424367	-0.639553	-1.27121	0.798277	1.32743	0.933948	0.844627	-1.33825	0.305572	0.676569	-0.564306	-0.318023	-0.484879	0.561005	1.57046	-0.185229	0.386658	-0.25095	-0.975323	-0.392106	-1.11455
1700042O10Rik	-2.14616	-2.12863	-2.02182	-2.09634	-1.01314	-0.0551067	-2.1317	-1.56279	-2.68252	-2.25052	-0.420458	-2.06118	-0.990185	-0.913069	-0.452875	-2.03213	-2.59804	-0.801121	-0.716593	-2.10949	-2.30543	-2.17579	-2.20461	-2.03305
Tspo	0.023251	-0.236484	1.61377	-0.060822	1.13013	1.28769	-0.216714	0.998503	-0.329377	-0.300274	1.35929	0.883896	1.11968	0.722583	0.899163	1.26807	-0.26604	0.722242	0.81369	-0.192111	0.489185	0.961575	-0.140757	0.751461
Hoxc4	-0.258046	-1.40751	0.342047	-0.970543	0.611892	0.0132544	-1.04102	-0.132336	-1.44835	-1.37824	0.465567	-0.142708	-0.446976	0.361811	0.0952822	0.303614	-1.26734	-0.132659	0.200461	-0.0711681	0.191764	-1.10085	-0.611032	-0.854818
Bend5	0.267464	0.193671	-1.29699	0.244851	-1.11605	-0.699727	0.162029	-1.47466	-0.127744	0.146758	-1.26056	-0.508623	-0.897387	0.0699628	-0.613375	-1.40721	0.145615	-1.34039	-0.809443	0.0958094	-0.554315	-1.00897	0.37835	-0.0396598
Il1rl1	-1.16994	-1.19077	0.939183	-1.15091	0.957067	-0.808659	-1.20498	-1.04145	-1.50326	-1.67506	-0.112691	-0.0131017	-0.0612569	-0.570519	-1.30665	-0.16768	-1.41173	-0.987102	1.16305	-1.50249	0.105068	0.907801	-1.6107	-0.787523
Ifit1	0.978236	-0.146786	1.32623	-0.598869	0.936365	0.522727	-0.193649	1.54635	-0.102684	-0.52995	0.913057	1.02783	1.02002	1.15889	0.850132	0.503272	-0.357657	1.30777	0.914009	-0.274935	1.27768	0.886992	-0.577443	0.463772
Arhgef4	0.547791	1.20339	-0.559169	0.976252	-0.420522	-0.0853016	0.879263	-0.497568	1.03938	1.09402	-0.311189	-0.0661235	-0.261262	-0.261817	0.194361	-0.402891	1.16098	-0.0356857	0.0739391	0.63235	0.180356	-0.227309	1.23039	-0.365626
Clec4n	-0.440975	-0.81957	0.593929	-0.496775	0.0534907	0.210544	-1.12733	0.957772	-1.47433	-0.826874	0.521695	0.478324	0.541532	0.266085	0.0771128	0.0467749	-0.803074	0.169956	0.032273	-0.863299	0.333805	0.495906	-1.0275	-0.114017
Pcp4	-0.416669	0.961361	-1.36676	-0.0170371	-1.10029	-0.924867	0.815522	-1.08348	1.50867	0.622167	-1.37453	-1.24902	-0.820929	-0.165567	-0.616545	-1.21634	0.407084	-0.860456	-0.897564	-0.143838	-0.712761	-1.52004	-0.41116	0.682649
Ell2	-0.199073	-0.161979	1.1962	-0.055515	1.06774	1.00279	-0.279882	1.04669	0.24862	-0.203342	0.432662	0.928231	1.07099	-0.16388	0.34662	0.660917	-0.214469	1.14509	0.878644	-0.0113495	1.2154	0.833988	-0.289723	0.254898
Pqlc3	-0.059115	-0.835925	0.746472	-0.449178	0.712125	1.10811	-0.704883	0.849085	-0.906237	-0.686764	0.779247	0.554433	0.421812	0.232111	0.0943542	1.09121	-0.613192	0.553554	0.554141	-0.554339	0.642651	0.479041	-0.498638	0.554708
Hectd2	0.846648	1.22514	0.55336	1.16234	-0.499566	-0.675016	1.33956	-0.518965	0.742001	1.14132	0.00158744	0.716375	0.15398	-0.563277	-0.0275693	0.724997	1.32833	0.00645353	-0.0508195	1.23955	-0.210069	0.811896	1.06026	-0.41682
Sfrp4	-0.502333	-0.15374	2.07289	-0.354387	-0.435856	0.189882	0.0504909	0.759457	-0.0436877	-0.391114	-0.469547	0.982718	0.948025	0.149171	-0.299261	1.44159	-0.427064	0.963071	-0.947743	-0.205968	-0.202484	2.04498	-0.284192	-0.238223
Spp1	0.136565	1.16977	2.11803	1.01018	2.10026	1.5265	0.592721	2.02515	0.513809	0.62898	1.23974	2.19483	1.96388	0.682853	1.28748	1.29361	0.757205	1.89034	2.11034	0.892503	1.64962	1.59135	0.4943	1.65827
Kitl	0.230271	0.982506	-0.229867	1.07306	-0.2555	-0.265311	1.00466	-0.0412656	0.868719	1.13712	0.263603	-0.0561501	0.00218688	1.2379	-0.367641	-0.295833	0.933375	0.0134795	0.0476574	0.884553	-0.230432	-0.239886	0.955342	-0.124604
Pou3f4	-0.584761	0.206668	-1.11908	0.286105	-0.878609	-0.983887	0.133142	-0.984832	0.176639	0.372068	-1.60379	-0.553243	-0.663266	-1.12408	-1.22553	-0.457702	0.323417	-0.654432	-0.876271	0.380429	-0.636129	-0.599028	0.354139	-1.1113
Plcd4	-1.11988	-0.434071	-1.30498	0.282099	-1.25554	-1.33681	-0.149076	-1.47973	0.185057	-0.223732	-1.74528	-1.59032	-1.68368	-1.02688	-1.16288	-1.72632	0.143647	-1.22858	-0.848576	0.223306	-0.791488	-2.05345	-0.521294	0.185581
Enpp2	1.20242	1.90446	-0.0476616	1.67862	-0.0713316	0.230301	1.38944	-0.292236	1.84753	1.24683	-0.0295244	0.15551	0.200353	0.232481	-0.252271	0.702743	0.602477	0.269351	0.338406	1.18706	0.0725534	-0.071368	0.871167	4.16457
Ccl6	-0.555892	-0.0961398	0.644193	-0.417767	0.438484	1.51855	0.156353	1.20771	-0.257005	-0.528455	1.21288	0.6154	1.01588	0.983692	0.894193	-0.141483	-0.398702	0.882673	0.601673	-0.351597	0.399371	0.567609	-0.443493	0.543759
Gabrg2	-1.73704	-0.397788	-1.70041	-1.12186	-1.55686	-1.55297	-0.412322	-1.74335	0.395835	0.266259	-1.98621	-1.92415	-1.43218	-1.94212	-1.92979	-1.96974	-0.197427	-1.24567	-1.21905	-0.876311	-1.66926	-2.30812	-0.381754	-2.19211
Rspo1	-1.27973	-1.16773	-0.202525	-1.28886	0.0863164	0.108082	-0.964397	0.0219347	-0.677591	-0.976087	-1.39115	-0.416645	-0.715753	0.886415	0.167156	-0.568282	-1.29336	-0.0489363	0.278543	-1.52076	-0.133569	-1.00414	-1.42006	-0.541266
Wnt11	0.289643	-0.520812	0.547403	-0.565883	-0.349042	0.87643	-0.712401	0.608778	-0.701726	-0.342299	0.611309	0.888311	-0.213582	-0.732531	0.473522	0.506482	-0.818157	0.699452	-0.494527	-0.362711	1.31011	0.902939	-0.551061	-0.882611
Hlf	-0.683049	0.39833	-0.780523	0.737298	-0.700255	-0.987803	0.678842	-1.00632	1.05176	0.481906	-1.09478	-1.07232	-0.732701	0.168279	-0.7622	-0.753298	0.402865	-0.700438	-1.04407	0.326096	-0.664901	-0.834227	0.15947	0.359614
Grtp1	0.876993	0.454585	-0.903659	0.708468	-0.961628	-0.884811	0.422286	-0.974533	-0.0337511	0.410172	-0.730392	-0.691054	-0.485902	-0.593967	-0.31618	-0.183354	0.779524	-0.336169	-0.738129	0.923644	-1.03509	-0.574302	1.12031	-0.422703
Lgi1	-1.11058	0.0881182	-1.30539	-0.2384	-1.04671	-1.2491	-0.16448	-1.37513	0.362047	0.208676	-1.71822	-1.37168	-1.18371	-1.38208	-1.25921	-1.34443	-0.192824	-1.19118	-1.02171	-0.228566	-1.35594	-1.86871	-0.165297	0.691019
Procr	-0.941666	-1.01852	-0.245989	-0.841923	0.195714	0.433407	-1.17825	0.686608	-1.17681	-1.16308	0.337127	-0.176663	0.313497	-0.644052	0.706987	-0.777064	-0.951891	0.705761	0.110318	-0.874613	-0.931335	-0.0663163	-0.895233	-0.533991
Pou3f1	-0.859103	0.147937	-1.15032	0.153801	-0.705584	-0.555132	0.627923	-0.765878	0.00249589	0.41001	-1.26274	-1.02987	-0.980338	-0.111594	0.423861	-1.39539	0.423495	-0.620718	-0.230077	0.637588	-1.20302	-0.49464	0.199583	-1.08801
Ptgds	-1.07423	0.838767	-1.30554	0.0459554	-1.09991	-0.934645	0.111125	-0.459482	1.13425	-0.291088	-1.33027	-1.54035	0.584294	-1.08711	-0.674618	-1.41552	1.00962	-0.580344	-0.810017	-1.0929	-0.550959	-1.69981	-1.02767	1.36363
Ppp1r26	0.308103	0.2884	-0.810708	0.226033	-0.679398	-0.561286	0.383371	-1.1702	0.34034	0.46554	-0.962064	-0.355904	-0.692592	-0.0800795	-0.957702	-0.997709	0.469736	-0.928236	-0.468963	0.49943	-0.368505	-0.937494	0.567972	0.216953
Ifi203	0.0628798	-0.712031	1.2734	-0.564513	0.715574	0.401924	-0.853414	0.776485	-0.723735	-0.736149	0.715395	0.541814	0.529972	0.489419	-0.0549698	-0.0386573	-0.442089	1.01436	0.813525	-0.413232	0.681179	0.235762	-0.539549	0.209324
Podxl2	0.224455	0.458246	-0.810649	0.477618	-0.716698	-0.649767	0.815016	-0.54004	0.904704	0.981883	-1.07875	-0.0331081	-0.42782	0.335723	-0.676365	-0.450022	0.557526	-0.419779	-0.782171	0.564656	-0.209732	-0.572785	0.757515	-0.808605
Psat1	2.08596	2.10357	0.418645	2.04051	0.574859	0.873512	2.0673	1.17255	1.83878	2.10016	0.756875	0.934406	1.09116	1.58998	1.21829	0.82623	2.1624	1.52463	0.95242	2.11319	1.02341	1.04131	2.12848	0.729048
Ntrk2	-0.151487	0.763925	-0.592747	0.0119895	-0.379434	-0.365741	0.637027	-0.572469	1.07603	0.675083	-0.863192	-0.720324	-0.625837	-0.416467	-1.05733	-0.839915	0.245181	-0.441991	0.0882714	0.665092	0.553769	-0.481304	-0.13079	1.39996
Iigp1	0.958153	-0.35262	0.777236	-0.629153	0.691536	0.513268	-0.615185	1.20206	-0.311447	-0.677311	0.636289	0.792475	1.12023	1.38286	0.485423	-0.150033	-0.563975	0.715995	0.607689	-0.410057	0.802726	0.781989	-0.679082	0.320027
Eif4ebp1	0.241232	-0.48382	1.24362	-0.115717	1.13205	1.217	-0.228239	1.18634	-0.583396	-0.389883	0.95182	0.932227	0.880168	0.767489	1.14105	1.02851	-0.523227	0.889003	0.783714	-0.132417	1.03802	1.01047	0.0478873	0.180963
Nckap5	-0.809477	-0.239128	-1.48528	-0.785249	-1.47096	-1.54467	-0.289126	-1.62585	-0.718023	-0.302433	-1.61397	-1.68744	-1.83361	-1.32087	-1.83758	-0.922021	-0.298039	-1.55565	-1.32652	-0.406681	-1.41304	-0.874382	-0.370112	-0.0575923
Cbln1	0.945156	0.28918	-0.896209	0.99702	-0.950343	-1.02427	0.186729	-1.02183	0.487147	0.232125	0.0111539	0.371803	-1.22765	-0.596562	-0.757203	-0.398951	0.262835	-0.580017	-0.818573	0.526526	0.0665912	-0.294597	0.972607	-1.49878
Tubb6	0.446464	0.0693868	1.5535	0.0941116	1.4537	1.13565	0.131588	1.40848	-0.135539	0.246689	1.12802	1.38213	1.32664	0.318195	1.17767	1.36825	-0.156831	1.23886	1.19614	0.120357	1.25484	1.38188	0.209106	0.390894
Unc80	-1.04395	0.573339	-1.15106	-0.0959893	-1.18347	-1.13348	0.264276	-1.22145	1.06428	0.630529	-1.6375	-1.17917	-0.851543	-1.46042	-0.903497	-1.61906	0.38004	-0.912664	-0.792429	-0.00450324	-0.717517	-1.79607	-0.0436009	-0.463147
Plce1	0.845529	0.811506	-0.79605	0.545464	-0.421993	-0.607942	1.1117	-0.625128	0.702334	0.694874	-0.53159	-0.288797	-0.201183	-0.776029	-0.558237	-0.0413522	0.599625	-0.188555	-0.118341	0.762646	0.107672	-0.134969	0.254378	1.13656
Usp29	-1.58246	-0.146655	-1.42354	-1.42598	-1.41298	-1.45409	-0.214094	-1.56015	0.335356	0.495527	-1.64795	-1.99943	-1.65092	-1.91511	-1.70554	-1.93216	-0.414283	-1.50391	-1.32104	-1.02992	-1.23589	-2.08936	-0.384983	-0.538263
S100a9	-0.399132	-1.20442	-0.570365	-1.08321	-0.449969	0.00161703	-1.34024	-0.0698019	-2.07254	-1.52154	-0.229895	-0.088823	-0.524016	-0.00888577	0.17407	-1.20264	-1.30545	-0.0886994	-0.364848	-1.56417	-0.267557	0.584508	-1.71474	-0.0880147
Srxn1	0.355393	0.392915	1.5939	0.38394	1.95489	1.94882	0.464054	1.224	0.896835	0.7782	1.05762	1.58932	1.59417	0.827065	1.13047	1.07068	0.321681	1.34052	1.74557	0.408699	1.83284	1.3167	0.208506	0.684762
Slc18a2	-1.72222	-0.406638	-1.73003	-0.725006	-1.70968	-1.84567	-0.557003	-1.77632	-0.866794	0.0934675	-2.00064	-2.03729	-1.4639	-1.73891	-1.94207	-1.5907	-0.316152	-1.78522	-1.81547	-0.551131	-1.89352	-1.30762	-0.0705729	-1.85571
Gdap1	-0.106612	0.676103	-0.974297	0.218952	-1.06304	-0.835477	0.584301	-0.786614	0.827073	0.813086	-1.32365	-0.274284	-0.469317	-0.871449	-0.375233	-0.713904	0.463736	-0.40741	-0.527718	0.257695	-0.452061	-0.845019	0.43448	-1.25162
Clec4a2	-0.544449	-1.01653	0.261671	-0.837393	-0.0515384	0.137313	-0.951996	0.771423	-1.26199	-1.21507	0.528858	0.035097	0.333123	0.255455	0.0844019	0.645578	-1.03565	0.129329	-0.102195	-1.11736	-0.0326185	0.141668	-1.30631	-0.439755
Sphk1	-0.700757	-0.771897	0.917758	-0.778672	0.0583247	-0.0692793	-0.938741	0.411406	-0.938476	-1.08018	-0.310727	0.686779	0.479713	-0.819169	0.228403	0.666044	-0.809424	0.297694	-0.0286085	-1.30308	0.147907	0.794681	-1.28108	-0.495636
Slc35f1	-0.711275	-0.106248	-1.24041	-0.359815	-1.00564	-1.17019	0.0645652	-1.04593	0.327965	0.378264	-1.21947	-1.26062	-0.937073	-1.57124	-1.30385	-1.4189	-0.029955	-0.949796	-0.702172	0.0157524	-0.989054	-1.32716	0.369074	-0.281183
Fjx1	1.1757	1.15921	-0.10107	1.33481	0.0725392	-0.383353	1.29525	-0.132684	0.969984	1.09944	-0.224697	0.443736	0.399496	0.442592	0.219543	-0.132954	1.28256	0.216566	0.52622	1.45752	0.464497	0.388278	1.41337	-0.316508
Otx1	-0.0745421	0.0261815	-0.857374	0.173985	-0.840428	-0.875729	0.614317	-1.05924	0.349658	0.159653	-1.30356	-1.03201	-1.11774	0.669007	-0.331528	-0.967747	0.1754	-1.45272	-0.956897	0.841237	0.267321	-0.520246	-0.316641	-0.65054
Glrb	-0.393545	0.553925	0.444348	0.252915	-0.903901	-0.621596	0.559377	-1.02077	1.0663	0.718631	-1.04875	0.160266	-0.471112	-1.18049	-1.08553	-0.782233	0.663751	-0.329503	-0.14375	0.55909	-0.371338	-0.25551	0.409303	-0.397052
Met	-0.502884	-0.795743	0.661898	-0.858419	0.578014	1.3468	-0.782823	0.261625	-0.917956	-0.653722	-0.575478	0.794149	-0.0113176	0.171648	0.866994	0.321386	-0.947469	0.362879	0.376577	-1.02611	0.854055	0.402363	0.207373	-0.183013
Pdzrn4	-0.0128253	-0.178182	-0.861989	-0.497297	-1.70706	-1.45554	-0.288969	-1.79202	-0.156857	-0.0898954	-1.04151	-1.28244	-1.33023	-1.37134	-1.7039	-1.27429	0.113372	-1.02938	-1.67079	0.0243969	-1.6966	-0.420438	-0.359649	-0.669709
Rnf182	-0.250773	-0.145874	-1.50818	0.0201796	-1.30421	-1.40134	-0.132008	-1.15591	0.200739	-0.0131	-1.18411	-1.04957	-1.48332	-1.48896	-0.992419	-1.25907	0.102315	-0.951191	-0.862606	-0.142722	-1.18127	-1.4117	-0.579017	0.326856
Neurog2	-0.844571	-1.11291	-1.83183	-1.33532	-1.77919	-1.84425	-0.542605	-1.9843	-0.122169	0.0673787	-1.95483	-1.96888	-2.08808	-2.0965	-1.89711	-1.9345	-0.840783	-1.77419	-2.09704	-0.465201	-2.18247	-1.82023	0.303546	-2.17104
Fosl1	-0.951253	-0.988185	0.0756172	-0.944126	-0.156555	-0.318841	-1.06181	-0.0568608	-1.67845	-1.4094	0.0190602	-0.131458	0.124072	-1.19492	0.168104	-0.0534412	-1.72565	0.336127	-0.0278325	-1.55257	0.194309	0.298163	-1.22106	-0.666709
Nedd9	1.26526	0.993296	-0.148799	1.28466	-0.175781	-0.220831	1.13096	-0.198818	0.697295	0.939578	0.175566	-0.0821247	0.866241	0.145878	0.415614	-0.229566	1.26716	-0.00982865	0.101098	1.17496	-0.238554	0.15584	1.59448	0.735947
Rec8	-1.20959	-0.212898	-1.0711	-0.0992829	-1.14155	-1.26659	-0.325865	-0.871538	-0.21804	-0.287396	-1.4322	-1.5468	-1.52095	-1.40093	-1.24095	-1.66378	0.0503634	-0.801348	-1.54824	0.174872	-1.00282	-1.32316	0.910876	0.247835
Fam129b	0.50176	0.316037	1.79213	0.427803	1.53866	1.6834	0.354659	1.47936	0.526682	0.3481	1.51637	1.41366	1.44529	0.301083	1.41015	1.48245	0.237931	1.44177	1.27622	0.271149	1.42295	1.53012	0.354426	1.20778
Col8a1	0.841653	-0.27213	1.25367	-0.330646	1.51862	0.2673	-0.2574	1.18216	0.16074	0.0266107	0.312238	0.652342	1.44754	0.838921	0.313043	0.167724	-0.0722964	1.26285	1.46247	0.249267	0.0914031	0.158913	-0.218526	1.59043
Btn1a1	-0.798729	-0.917614	-0.597467	-0.820706	1.36767	-0.00668908	-0.873474	-0.40517	-1.49637	-1.33829	0.755914	0.267157	0.189457	0.18843	0.174503	-0.147099	-1.26057	0.0556034	1.34986	-1.44021	-0.13977	-0.508386	-1.27156	-1.02738
Nrxn3	-1.13906	0.00570199	-1.27929	-1.04464	-1.31313	-1.2142	-0.0502134	-1.40479	0.51948	0.579437	-1.70821	-1.4576	-1.40676	-1.53314	-1.47239	-1.55102	-0.130602	-1.07563	-0.888425	-0.243917	-1.2957	-1.36029	-0.315958	-1.49562
Cbr2	-0.886904	-0.520417	0.692998	0.0309211	-1.12526	0.686238	-0.594837	0.522078	-0.963853	-0.952648	1.08814	0.26565	0.561408	0.397085	-0.344103	-0.530388	-0.378517	0.339172	-0.819966	-0.444238	0.0875743	0.615616	-0.935987	-0.650116
Rab7b	-0.258751	-0.407619	0.930042	-0.387311	0.895412	0.0824267	-0.519397	0.681845	-0.689124	-0.765333	0.711827	0.0574651	0.776341	0.218872	0.370889	0.651428	-0.586115	0.782123	0.580821	-0.528051	0.58984	0.694717	-0.682899	-0.00954811
Hoxa10	-1.51492	-1.19503	-0.11245	-1.45441	-1.57315	-1.5608	-1.67991	0.0582796	-1.86645	-1.90935	-0.897613	-1.57518	-1.31578	-2.02319	-0.535767	-1.8722	-1.13009	0.280428	-1.61191	-0.42729	-0.161942	-1.61029	0.46272	-2.1023
Fxyd5	0.514807	-0.185072	1.39384	0.173815	1.06708	0.743988	-0.294652	1.13417	-0.219781	-0.206855	1.18735	0.892482	1.12305	0.506474	0.7595	1.37559	-0.0459457	0.862932	0.759224	-0.0367489	0.709299	1.24904	-0.273629	0.501503
Clec4a3	-0.697251	-0.972017	0.558305	-0.987459	0.186197	0.381938	-1.04686	0.930252	-1.2089	-1.13074	0.606922	0.204219	0.344824	0.517827	-0.407367	-0.112929	-0.825376	0.204785	0.214435	-0.838815	0.178542	0.200893	-1.30428	-0.0720296
Cd300ld	-0.733576	-1.20575	0.0216387	-1.06822	0.426885	-0.540132	-1.08297	-0.0305802	-1.59215	-1.50518	0.371946	0.00866259	0.130928	-0.00228429	-0.457731	-0.823956	-1.49302	-0.109961	0.127728	-1.17539	-0.189246	0.0814494	-1.50089	-0.349291
Adamts16	0.271227	-0.89907	-1.49426	-0.742142	-1.37436	-1.00508	-0.648645	-1.50263	-0.0868881	-0.339761	-1.68021	-1.13939	-1.59983	-1.52586	-1.62271	-0.207249	-0.120513	-1.54111	-1.29321	-0.129663	-1.00564	-1.20027	-0.391446	-1.46422
Amer3	-1.51139	-0.592183	-1.49746	-0.675375	-1.35537	-1.59103	-0.721776	-1.75498	0.0312956	0.161724	-1.83187	-1.85753	-1.724	-1.77119	-1.77549	-1.81274	-0.209228	-1.65163	-1.30991	-0.267861	-1.61619	-2.15701	-0.0879258	-2.04125
Ptprd	0.4508	0.883526	0.405364	0.665818	-0.80551	-0.220428	0.88505	-0.812982	1.09401	0.886926	-0.784411	0.411431	-0.17134	-0.228836	-0.769984	0.751193	0.873859	-0.340281	-0.415094	0.854084	-0.340888	0.0263097	0.3213	0.525361
Elavl3	-1.03872	0.107253	-1.02268	-0.826979	-1.01415	-0.886606	-0.142849	-1.15074	0.749569	0.712725	-1.7065	-1.55214	-1.20605	-1.29789	-1.3007	-1.42986	0.152753	-0.768383	-0.763917	-0.024135	-0.827533	-1.85561	0.309871	-1.17877
Ms4a6b	0.654679	-0.124663	1.31148	-0.00242133	0.782766	1.17693	-0.116619	1.50949	-0.552703	-0.0670058	1.24936	0.821042	1.40925	1.11014	0.733264	0.5479	-0.0298278	1.06897	0.846198	-0.0608965	1.03426	1.00715	-0.0488408	0.66364
Coch	1.74079	-0.126489	-1.26239	0.0724428	-1.05523	-1.26544	-0.239047	-0.995239	0.386997	-0.0166132	-1.57414	-0.967097	-1.01444	0.150014	-0.448038	-1.23483	0.283511	-0.470974	-0.690298	0.379317	-0.382006	-0.767052	-1.03693	0.908755
Pcdhac1	-1.84914	-1.37246	-1.90774	0.0772716	-1.76965	-1.77952	-0.845836	-1.87102	-0.77729	-0.285095	-2.01987	-1.7672	-2.15552	-1.35781	-1.48411	-1.79229	0.015906	-2.41391	-2.3508	0.1799	-1.64353	-2.36262	-0.532266	-2.24085
Mmp13	-0.370785	-1.35474	-0.577109	-1.1144	-0.669017	-0.893137	-1.33311	0.0883385	-1.99596	-1.66832	-0.150452	-0.635362	0.485776	0.329862	-0.135339	-0.916971	-1.56597	-0.87278	-0.965379	-1.67834	0.0119111	-0.260575	-1.44319	-0.887931
Gabra1	-1.06683	0.908934	0.909027	0.340027	-0.47335	-1.12337	0.870168	-0.252325	1.20125	0.760145	-0.246575	0.150994	-0.240165	-0.548262	-0.694444	-0.106059	0.84059	0.478043	0.0863746	0.519435	-1.16354	0.121126	0.562549	-1.54397
Nts	-1.21132	-0.459407	-0.732966	-1.0799	-1.29517	-1.12994	0.515042	0.372323	-0.375081	-0.634278	-1.01619	-0.122459	-0.193967	0.149944	-0.0209814	-0.470065	-1.27691	0.0644176	-1.35234	0.00771885	-0.963551	-1.2773	-1.19748	-1.62728
Areg	-1.51855	-1.72801	-0.645232	-1.6593	-1.19637	-0.497841	-1.53509	0.297289	-2.21568	-2.05693	-1.39046	-0.392276	-0.748537	-1.45656	-0.597656	0.0470331	-2.12227	0.451675	-0.946817	-1.92483	0.177636	-0.628323	-1.97137	-1.45701
Sh3bgrl2	0.232099	-0.0545828	0.181839	-0.0976598	1.93267	1.39827	-0.128621	1.26259	0.480031	-0.100646	0.488547	0.913375	1.03368	0.49439	1.05191	0.555536	-0.23819	0.806317	1.62436	-0.172547	1.324	0.647681	-0.364888	0.961284
Cadps	-1.02717	0.958673	-1.41266	-0.147857	-1.00235	-1.15512	0.695614	-1.24241	1.1161	0.849249	-1.48189	-1.08649	-0.751565	-0.766725	-1.66714	-0.609663	0.175047	-0.561164	-0.420063	-0.230799	-0.841596	-1.4072	0.149477	-1.30645
Ppm1j	-0.467186	-0.622447	0.393267	-0.675373	0.651839	-0.244569	-0.743992	0.372211	-0.842671	-1.03726	-0.0681082	0.600784	0.414278	-0.434369	0.715412	0.270511	-0.964787	0.293438	0.391936	-0.769351	0.727352	-0.302414	-0.881156	-0.699722
Kdelr3	-0.609844	-0.774262	-0.00484165	-0.692344	0.469053	0.892685	-0.84511	0.498254	-0.786481	-0.668013	-0.389295	0.374324	0.451115	-0.712954	0.646842	0.370185	-0.97992	0.207693	0.287267	-0.858883	0.593559	0.0441626	-0.707459	-0.137757
Ramp3	0.164134	-0.247714	-0.404193	-0.613512	0.70443	1.92534	-0.652329	1.18375	0.800851	-0.121687	-0.363599	0.131214	1.3692	-0.0284236	0.660191	-0.512015	-0.661834	1.4849	0.507297	-0.478331	0.120286	1.18474	-0.08924	-0.346739
Gm11266	0.287712	-0.373719	-1.41545	0.0870883	-1.33327	-1.30203	-0.0632183	-1.01769	-0.291551	-0.11961	-0.879371	-0.578936	-0.903251	-0.540229	-1.42219	-1.58426	0.140578	-0.604819	-0.765929	0.295826	-1.17602	-1.40532	0.080975	-0.691551
Emilin1	-0.0656031	-0.309655	1.25836	-0.0814464	1.42784	-0.0510139	-0.309482	0.556081	-0.551896	-0.581834	0.907419	0.882689	0.303777	-0.0489357	0.659471	1.19683	-0.199596	0.567936	1.12144	-0.252387	-0.138363	1.3415	-0.468482	0.334741
B4galnt4	0.621036	0.978105	-0.376338	1.01651	-0.442275	-0.510489	0.886873	-0.035427	0.789832	0.991515	-0.56004	0.0364524	0.257378	0.370515	-0.332133	-0.0468163	0.938812	0.571939	-0.0645083	0.929896	0.381622	-0.160599	1.01547	-0.985364
Syt4	-1.13464	0.813552	-1.20553	0.201851	-0.88751	-0.60023	0.750525	-0.442946	0.954669	1.09853	-1.373	-0.434672	-0.415036	-1.56405	-0.967429	-0.16875	0.385253	0.190838	-0.417739	-0.135433	-0.30621	-1.01569	-0.0546415	-0.878182
Cd248	0.220622	0.0384035	1.51881	0.0990056	1.25445	0.962838	-0.0385215	1.53595	-0.20137	-0.0209548	0.861213	1.17822	1.20393	0.972772	1.01692	1.14719	0.0365807	1.21037	1.1557	0.148885	1.04518	1.36626	-0.0468743	0.156338
Tshz2	0.687795	0.58643	-0.597677	1.00161	-0.498997	-0.616532	0.622284	-0.597709	0.525737	0.29665	1.01709	-0.624307	0.0829271	-0.423432	-0.916763	0.319235	0.824664	-0.520366	-0.366676	0.632259	0.538154	0.585132	-0.182456	-0.297659
Hoxa9	-1.14542	-0.866757	-0.107756	-0.961613	-1.47155	-1.37066	-1.68749	0.115189	-1.71401	-1.58132	-0.652179	-1.89627	-0.831469	-1.83311	-0.635838	-1.51391	-0.786506	0.377368	-1.69524	-0.125096	0.114887	-1.56082	0.713081	-1.90462
Cst6	-1.63449	-1.47231	0.29122	-1.50496	-0.516146	0.594518	-1.57652	-1.23484	-1.23573	-1.46982	-0.646215	0.0848166	-0.684193	-1.88719	-1.05559	-0.120475	-1.44024	-0.813437	-0.617933	-1.66146	0.14759	0.578528	-1.54867	-1.75894
Sorcs3	-0.398849	-0.190198	-1.34673	-0.468946	-1.30234	-1.39188	-0.269999	-1.49175	0.099092	0.407863	-1.76732	-1.21839	-1.35088	-1.39898	-1.17921	-1.2138	0.15635	-1.04661	-0.940832	0.290075	-1.25467	-1.3334	-0.132045	-1.9605
Ccl5	0.025037	-0.766561	0.465205	-0.830383	2.12094	-0.445343	-0.547056	0.177952	-1.41971	-1.13725	0.244635	0.602583	0.429707	0.207928	0.827167	0.856554	-0.780001	-0.382677	1.63608	-0.538329	0.582299	0.23674	-1.03762	-0.381103
Gm4951	0.116008	-1.22218	-0.121554	-1.12831	-0.284853	-0.355951	-1.12214	0.26348	-1.13776	-1.5693	0.138456	-0.085519	0.0977615	0.52575	-0.30779	-1.2269	-1.11362	-0.0110232	-0.0337793	-1.09155	-0.0902754	-0.155603	-1.29103	-0.549583
Trim67	0.281731	-0.613965	-1.232	-0.329981	-1.06376	-1.06984	-0.670415	-1.18695	-0.0736487	0.308794	-0.152474	-1.1054	-1.50419	-1.50942	-1.66358	-0.792858	-0.125015	-1.26865	-1.37845	-0.116313	-0.981531	-0.643744	0.51535	-1.27438
Emp3	0.836946	0.293029	1.86301	0.42269	1.76412	1.69204	0.39216	1.75344	0.184021	0.527697	1.73464	1.45644	1.69475	1.52003	1.40989	1.47866	0.330984	1.47776	1.4062	0.494999	1.43968	1.53255	0.197431	0.646161
Mmp23	-0.637976	-0.795695	0.380068	-0.66367	0.852802	-0.70175	-0.744765	0.891844	-0.960289	-0.962425	-0.420841	-0.312726	0.103722	-0.290033	0.899663	0.319528	-0.702069	0.487341	0.665264	-0.607772	-0.557558	0.680855	-0.682305	-0.589857
Tgfbr3	0.108967	0.0892555	1.38956	0.266641	1.31885	0.853933	0.0757495	1.34056	0.234935	0.0478582	0.318932	0.639439	1.41941	0.605112	0.831608	0.863765	0.111441	1.20398	1.20339	0.0137362	1.13238	0.722435	0.0038732	1.44366
Sox13	0.79465	0.403097	-0.333451	0.888614	-0.241728	-0.358948	0.77411	-0.421509	0.579006	1.09852	-0.146096	-0.303109	-0.157658	-0.276461	-0.139397	-0.367289	1.1574	-0.338961	-0.101133	1.28802	-0.203908	-0.3731	1.13092	0.203527
Syt14	-0.224581	0.120223	-1.24783	-0.100102	-1.3246	-0.56097	-0.096985	-1.20898	-0.0387523	0.193685	-1.32098	-0.738215	-1.10719	-1.11348	-0.185024	-1.40003	0.236408	-0.889716	-1.18216	-0.149065	-0.225094	-1.56919	0.226632	-0.197622
Trim30a	0.804334	0.0048958	1.17576	-0.263145	1.33944	0.933749	0.0135624	1.28991	-0.0350614	-0.193868	1.12383	0.979881	1.09103	1.26675	0.911675	0.612295	0.0594627	1.19186	1.27391	0.105828	0.910824	0.82317	-0.21384	0.571688
Fam169a	-0.322538	0.355328	-1.13443	-0.0849015	-0.959365	-0.978247	0.174974	-1.10234	0.516458	0.474704	-1.21954	-0.822328	-0.868384	-1.47707	0.137144	-1.29103	0.358224	-0.473138	-0.668167	0.0600204	-0.282425	-1.83433	-0.186754	-0.724014
Wnt2	-1.242	-1.39398	0.427278	-1.32251	-0.422253	-0.620546	-1.36062	0.466905	-1.60536	-1.19619	-0.229646	-0.603319	-0.251871	-0.807742	0.955499	0.0885082	-1.63674	0.459398	-0.406181	-1.54067	-1.03899	-1.31731	-1.56681	-0.509706
Crh	-0.808844	-0.806962	-2.10813	-1.80312	0.388407	-0.831279	-0.272239	0.50411	-0.130951	-0.0720746	-1.47088	-0.56127	-1.27106	-0.421335	0.282487	-1.64354	-0.967573	-0.487441	-0.822805	-0.348115	-1.9097	-1.83857	-0.95386	0.481804
Lif	-0.213598	-0.32119	-0.013397	-0.289852	1.07403	-0.193894	-0.378036	0.155904	-0.846496	-0.737882	-0.751969	0.288481	0.976296	-0.296477	0.988685	0.182725	-0.815623	0.711815	0.803853	-0.506959	0.709376	0.660337	-1.03914	-0.246858
Lzts1	-0.611385	-0.13318	-1.08427	-0.100681	-1.18734	-1.35317	-0.0937687	-1.23949	-0.351205	0.0499292	-1.25517	-0.941877	-1.21696	-0.965861	-1.27643	-0.966045	0.278152	-1.20471	-0.987835	0.175777	-1.5574	-1.1685	0.149661	-0.816249
Ifi47	0.814008	-0.575833	0.580231	-0.49633	0.526066	-0.00357095	-0.742994	1.04953	-0.755723	-0.775161	0.635063	0.256834	0.683271	1.10058	0.477133	0.031421	-0.485821	0.679798	0.495437	-0.399567	0.113713	0.431683	-0.764271	0.160262
Rasgrf1	0.392153	0.295148	0.925888	-0.339565	1.38769	0.275759	-0.0635247	1.10128	1.19949	0.744269	-0.455957	1.04429	0.924142	-0.79327	-0.131707	0.97552	0.475695	1.2096	0.972314	-0.0712337	1.05494	1.00543	-0.395021	0.0982282
Lemd1	-1.55179	-0.540768	-1.83115	-0.438596	-1.90273	-1.58992	-0.535576	-1.83314	-1.16215	-0.710612	-1.73305	-1.23133	-1.86034	-0.974613	-1.66708	-1.5207	-0.372624	-1.66232	-1.72141	-0.458544	-1.1939	-1.79464	-0.499491	-2.18277
Mobp	-1.15676	0.570668	-1.36036	-1.21183	-1.12742	-1.32547	0.0576474	-1.33895	2.25085	-1.33481	-1.5161	-1.7591	-1.12425	-1.76652	-1.73314	-1.4008	0.00371774	0.0337729	-0.351148	-0.894149	-0.410578	-2.09094	-1.57489	-0.347486
Nrep	0.891699	1.34684	-0.19758	1.16251	0.589471	-0.462914	1.35097	0.0652418	1.17144	1.38919	0.307804	0.688877	0.00932225	0.864106	-0.498758	0.323365	1.32553	0.082961	0.643592	1.15624	-0.459172	0.112767	0.988755	1.00131
Gzmd	-2.02204	-2.08149	-1.99208	-2.0439	-1.93435	-2.02068	-2.11023	0.973664	-2.84908	-2.64852	-0.547266	-1.39169	-0.318927	-2.36083	-1.32896	-1.02886	-2.36321	1.10873	-2.56877	-2.51244	-2.03033	-1.14662	-2.354	-2.44144
Cited1	-0.565546	-0.461186	-1.17756	-0.441834	-1.13962	1.12184	-0.231251	1.33216	-0.170305	0.331082	-1.25403	-0.485279	0.331306	-0.762313	1.52365	-1.07744	-0.464798	1.06778	-0.962823	-0.382822	0.328926	-0.649796	-0.0095144	-0.743758
Klf12	-0.526775	0.181663	-1.25197	-0.10431	-1.04035	-1.19447	0.186778	-1.20047	-0.16152	0.03525	-1.05063	-0.967653	-0.925259	-0.0409802	-1.31366	-1.39197	0.125901	-1.15995	-0.910115	0.0609112	-0.962819	-1.17502	-0.129016	-0.101006
Rbm24	-0.508886	-0.32901	-1.36659	-0.363221	-1.3868	-1.32429	-0.174337	-1.39537	0.0631134	0.141569	-1.068	-1.10181	-1.28866	-1.21354	-1.3909	-1.75943	0.108994	-1.47669	-1.26902	0.360415	-1.65851	-0.745198	-0.189655	-1.28747
Rgs8	1.02953	-0.322511	-1.33866	-0.248416	-1.2296	-1.2039	-0.597721	-1.31656	0.73751	0.278774	-0.91865	-1.01411	-1.30749	-1.74141	-0.643064	-1.72542	0.297454	-0.72004	-1.11387	0.0562048	-1.11276	-0.741549	0.430363	-1.32994
Tekt1	-0.805316	-0.509816	-1.43791	-0.703041	-1.45076	-1.52131	-0.227448	-1.44793	-0.451474	-0.35509	-1.81598	-1.86741	-1.74628	-0.589981	-1.27319	-1.79866	-0.342855	-1.48261	-1.38918	-0.185854	-1.49837	-1.95727	-0.0468679	0.394955
Trhde	-1.45012	-0.184276	-1.67664	-1.4176	-1.59403	-1.6265	-0.290011	-1.67095	-0.353803	-0.16968	-1.68333	-1.64294	-0.936451	-1.91356	-1.54099	-1.61846	-0.689291	-1.71645	-1.7128	-0.389039	-1.99368	-1.92317	0.398585	-1.98161
Tmem45a	-0.465486	-1.1072	0.304075	-0.774699	0.381521	-1.0645	-1.01954	0.0356287	-1.21092	-1.28679	-0.974321	0.229696	0.0798726	-0.276587	-0.0715012	-0.294707	-1.05903	-0.276744	0.171289	-1.18864	-0.146146	0.228229	-0.900693	-0.572358
Rnf122	0.826965	0.96273	-0.0292659	1.1834	-0.497665	-0.48017	0.962351	-0.210759	0.484917	0.839717	-0.231152	0.417496	0.346209	0.462962	0.214064	0.290686	1.09371	-0.259492	-0.332837	0.917218	-0.0306318	0.00108305	1.35189	-0.367089
Cdkn1a	0.495135	0.225378	1.5953	0.270732	1.59974	1.71355	0.312701	1.6365	0.333206	0.467752	1.19502	1.46028	1.36245	1.09736	1.12669	1.20376	0.0508352	1.52256	1.50376	0.537305	1.52422	1.41491	0.172012	0.614038
Cxcl13	-1.4494	-0.988905	0.911042	-1.46993	-1.07657	-1.21671	0.111136	-0.0994922	-1.0611	-1.49576	-0.328119	0.510462	-0.235243	-0.39621	-0.566467	0.0613183	-2.11879	-0.489825	-0.412844	-1.89232	-0.320155	0.127281	-1.4769	-1.03026
Slc1a2	0.151399	1.0274	-0.761527	-0.0745233	-0.271194	-0.437949	0.294147	-0.685699	1.53594	0.815196	-1.05411	-0.973447	-0.713903	-0.0343917	-0.770454	-1.07321	0.925843	-0.0885065	0.313729	0.581543	-0.461955	-0.564036	0.678457	-0.370888
Xdh	-0.479355	-0.788402	0.928196	-0.296595	0.525542	0.883916	-0.767617	0.606549	-0.822928	-0.688238	0.594819	0.206721	0.503146	0.504422	0.181382	0.0235085	-0.481848	0.24593	0.463753	-0.676021	0.887819	0.92798	-0.945605	0.319694
Cntn5	-1.73057	-0.417625	-1.85106	-0.629431	-1.62051	-1.70354	-0.677472	-1.78226	-0.640982	-0.375508	-1.24736	-1.27947	-1.32601	-1.81743	-1.58324	-1.45109	-0.403937	-1.56789	-2.04434	-0.652123	-2.01704	-1.59697	-0.795944	-2.21286
Pax3	1.04338	-0.354031	-1.29239	0.371024	-1.20647	-1.16755	-0.549159	-1.21633	0.160143	-0.0752899	-1.48383	-1.21581	-0.736947	-1.53177	-0.6765	-1.39494	-1.09162	-0.490486	-1.34174	-0.258704	0.981362	-1.07473	1.32743	-0.166967
S100a13	-0.187758	0.166453	1.26431	-0.137577	1.28565	1.17213	0.204958	1.47336	0.32403	0.0394314	1.66433	1.00425	0.779901	0.252552	0.995999	1.16623	-0.0669739	1.31026	1.21472	-0.064195	0.134725	1.07088	-0.279979	0.454639
Celf4	-0.452106	1.31932	-0.536554	0.360046	0.747079	-0.504974	1.10731	-0.301206	1.2378	1.18981	1.0573	-0.36756	-0.107084	-0.0884576	-0.510569	-0.457708	0.655348	-0.0734959	0.660933	0.347841	0.0169954	-0.695132	0.56908	-0.130325
Fzd1	1.43726	1.19736	0.793002	1.35851	-0.0154666	-0.20231	1.10644	-0.0495686	0.960414	1.23841	0.138143	0.453606	0.764645	0.629856	-0.0373725	0.268526	1.52994	0.132799	0.347131	1.69148	0.598681	0.396506	1.80833	0.0991264
Mapt	-0.736639	0.853316	-0.732485	-0.199625	-0.692507	-0.796169	0.727103	-0.849461	1.13507	1.19259	-0.608065	-0.978959	-0.642666	-0.885619	-0.926655	-1.06915	0.450278	-0.560163	-0.469526	0.197115	-0.497989	-0.887332	0.481285	-0.665533
Pcdhb10	-0.58278	0.0628376	-1.16563	-0.0291948	-1.2681	-1.21968	-0.0673101	-1.0996	-0.115148	0.113201	-1.09557	-0.415106	-0.691288	-0.913358	-1.51691	-0.767994	0.0642014	-1.05465	-1.12669	0.256712	-1.12825	-0.980753	0.0920554	-1.52029
Cilp	-1.36645	-1.51342	0.313631	-0.558802	-1.3588	-1.44827	-1.5818	-1.59198	-2.2294	-1.79072	0.141334	-0.192344	-1.01633	-0.190573	-1.47269	-0.529965	-1.70485	-1.80972	-1.50621	-1.44172	-1.44755	0.296323	-1.80234	-1.85935
Vat1l	-0.593268	0.998947	-0.846419	-0.399993	-0.788586	-0.80013	0.995588	-0.13613	0.751969	0.964897	-1.32504	0.319744	-0.389909	-1.40987	-1.27984	0.262521	-0.0251517	-0.785904	-0.709926	-0.143912	-0.0678275	-1.0064	-0.00803405	1.69016
Ctsk	-0.695742	-0.445566	1.17047	-0.624789	-0.372294	1.30103	-0.731241	0.577747	-0.698504	-0.861135	1.11889	-0.0535786	0.0379038	0.0762715	-0.269888	2.5225	-0.64555	-0.717169	-0.285489	-0.810654	0.350898	1.52402	-0.648544	-0.270622
Klf4	0.698363	0.121581	1.91982	0.260565	1.17518	1.35977	0.518125	1.13667	0.168838	0.258965	1.47127	1.13758	1.50024	1.04817	1.49529	1.31707	0.171688	1.13238	0.853389	0.504718	1.09396	1.66439	0.186108	0.252556
Pdlim1	-0.210097	-0.683558	1.05486	-0.0620716	0.729928	0.583711	-0.371899	0.666774	-0.48579	-0.419921	0.218074	0.407861	0.927155	-0.0773509	1.16872	0.676592	-0.472624	0.546989	0.44498	-0.411376	0.75288	0.712597	-0.532142	-0.226622
Myo1h	-1.17432	-0.908984	-0.354943	-1.05606	0.0068733	0.429388	-1.30544	0.0539995	-1.07048	-1.06786	-0.197505	0.115893	-0.00508728	-0.695088	-0.242493	-0.103871	-1.35058	0.180685	-0.143234	-1.29204	0.154929	-0.531702	-1.28469	-1.00303
Zcchc12	-0.825189	0.885693	-1.07011	-0.0577819	-0.927651	-0.992179	0.950042	-0.925148	0.930461	1.19027	-1.31264	-1.2526	-0.716319	-0.886008	-1.3236	-0.973299	0.450932	-0.659902	-0.807002	0.0689404	-0.627165	-0.385853	0.302224	-0.118751
Dcx	-1.22877	-0.596717	-1.29832	-1.28002	-1.30507	-1.26799	-0.569133	-1.46227	0.241613	0.407123	-1.91056	-1.33271	-1.63822	-1.70728	-1.85772	-1.47015	-0.281507	-1.37737	-1.28987	-0.553082	-1.76182	-1.86153	0.0699455	-1.72356
Mmp15	0.978715	0.412687	-0.527418	0.683117	-0.501262	-0.556467	0.562756	-0.292048	0.554353	0.764088	-0.231768	-0.17335	-0.21934	-0.376946	-0.780338	-0.448255	0.77289	-0.177534	-0.317997	1.10945	0.0708574	-0.419578	0.676156	0.785371
Nefm	-0.626555	0.633147	0.229629	-0.640515	0.432397	-0.145071	-0.403167	1.89159	1.22336	0.172404	-0.913421	-0.0277584	0.537065	-0.985974	-0.346348	0.772294	-0.394782	1.34293	0.38126	-1.17008	1.13234	0.933255	0.14027	-0.120036
Unc5d	-1.03686	0.193655	-1.31937	-0.434257	-0.692383	-1.36316	0.445663	-1.14208	0.152315	0.133864	-1.73573	-0.108552	-1.00087	-1.13285	-1.05926	-1.24337	-0.0863924	-0.430022	-0.347274	0.0929968	-0.137587	-1.3235	-0.580308	-1.93214
Zic1	1.49319	1.65526	-1.4538	1.47494	0.969872	0.61804	1.48454	-0.349432	1.37921	1.26816	0.443009	-0.803261	0.78451	0.610297	1.04907	-0.70584	1.63543	0.324478	1.04472	1.68175	0.482701	-0.95355	1.70573	1.30165
Dnm3os	-0.885727	-0.0242285	1.03298	-0.715593	1.13283	1.2516	0.105045	0.910169	-0.674796	0.232658	0.305457	0.626885	0.744408	0.632747	0.791361	0.915418	-0.639992	0.878715	0.70354	-0.631946	0.665425	0.827785	0.918078	-0.678774
Gstm7	-0.0467152	-0.356749	-0.928562	-0.286461	-1.15129	-1.12782	-0.441181	-1.14909	-0.0390681	0.111475	-1.21337	-1.04262	-1.20366	-0.622332	-1.57186	-1.4005	0.142944	-0.643651	-1.1898	0.167935	-1.17285	-1.5094	0.169982	-0.137313
Lonrf2	-0.364687	0.369844	-0.99419	0.234672	-0.885732	-0.893112	0.130952	-0.915618	0.608609	0.720645	-1.0579	-0.470503	-0.764922	-0.741593	-0.918829	-1.1821	0.410068	-0.62213	-0.407557	0.150985	-0.405409	-0.660978	0.194766	-1.2291
Jam2	1.06908	0.679788	-0.465727	0.783273	-0.288419	-0.432014	0.707298	-0.466217	0.883522	0.96953	-0.144006	-0.239478	-0.03135	-0.189651	-0.519861	-0.217086	1.10197	-0.173949	0.0353731	1.16275	-0.306992	-0.047559	1.06549	0.11486
Acsbg1	-0.495464	0.538468	-0.892075	0.400025	-0.646375	-0.783629	0.446074	-0.906489	0.889625	0.216147	-0.881005	-1.19344	-0.640942	-0.881837	-0.533322	-0.597857	0.697021	-0.27204	-0.120416	0.775192	-0.837156	-0.296553	-0.427679	-0.577697
Loxl3	-0.0472896	-0.0982267	1.65621	-0.205831	0.515788	0.221902	-0.198748	1.60001	-0.324025	-0.668103	0.320447	1.6512	0.602115	0.477443	0.466756	1.13814	-0.515148	1.24185	0.241068	-0.282203	1.75089	0.763907	-0.415709	0.49859
Eya4	-0.686843	0.396207	-0.66065	0.438738	-0.804797	0.653953	0.402211	-0.72882	-0.0589838	0.415	-0.251908	-0.530961	0.717791	-0.659363	0.332258	-0.299817	0.643569	-0.66845	-0.846126	0.364122	-0.406409	-0.389889	0.0994859	-0.304679
Pcsk1n	-0.708353	0.436508	-0.817332	0.248151	-0.593356	-0.656988	0.54578	-0.0460549	0.999504	0.845316	-1.13786	-1.43758	-0.570842	-1.31551	0.31711	-1.20466	0.202563	0.275329	-0.272514	0.335366	1.07701	-1.55405	0.0607278	-0.105883
Pde9a	-0.177853	-0.293857	-1.27635	0.0206403	-1.12544	-0.818689	0.0146883	-1.10992	0.0747486	0.108288	-0.958695	-0.990273	-1.03827	-0.941992	-1.03879	-1.13866	0.102866	-0.972555	-0.778332	0.00598658	-1.09512	-1.07382	-0.0414703	0.127046
Cyp2j9	0.616142	0.0575641	-0.955715	0.196309	-1.11435	-0.996965	0.291207	-0.337503	0.558968	0.0143288	-1.14687	-0.654353	-0.0808456	-1.14411	-1.2154	0.161572	0.332342	-0.131283	-0.501554	0.250809	-0.859668	-0.134954	0.0599442	-0.34629
Cadps2	0.0735325	0.0618007	-1.23752	-0.300632	-1.29533	-1.29529	0.0397704	-1.08194	0.488801	-0.0813499	-1.50422	-0.559302	-0.958114	-1.207	-0.928984	-1.04176	0.00489334	-0.841984	-0.823728	0.084837	-0.409	-1.30806	-0.424262	-0.920088
Slit2	0.760586	0.769285	-0.482874	0.895922	-0.664607	0.774868	0.946079	-0.136324	0.57247	0.898975	-0.356716	0.740079	0.219001	-0.24259	-0.473188	-0.0243835	0.609413	0.584258	-0.38231	1.10009	0.0828332	-0.264596	1.62167	1.12447
Hecw1	-0.979984	-0.0410923	-1.03249	-0.617516	-1.09738	-1.00913	-0.240741	-1.12402	0.128192	0.0817805	-0.44965	-1.5674	-1.0253	-1.33502	-1.56379	-0.184436	-0.269739	-1.32842	-1.51607	-0.650323	-1.26091	0.162783	0.265611	-1.6249
Atcay	-1.12092	-0.36849	-1.17073	-1.08954	-1.14917	-1.04543	-0.432855	-1.22367	0.489031	0.46179	-1.69033	-1.50592	-1.2118	-1.61858	-1.47838	-1.60885	-0.165093	-1.10667	-1.05552	-0.434925	-1.13142	-1.57902	0.0925388	-1.54154
Ripk3	-0.556801	-1.12935	0.109421	-0.897555	-0.514025	-0.433698	-0.832466	1.09841	-1.51431	-1.18859	-0.0936039	0.0903581	-0.216997	0.558326	-0.0236249	0.487739	-1.2255	0.434452	-0.649442	-1.18715	-0.176234	0.624293	-1.27255	-0.810227
Gad1	-0.745408	0.636707	-0.933176	-0.778623	1.07708	-0.521462	0.369536	-0.883992	1.05891	0.205516	1.02196	-0.550006	0.101476	0.0116475	-0.671974	-0.710666	0.0918106	-1.10492	0.640581	-0.184175	-0.113067	-1.37182	-0.933514	-0.880362
Slc6a11	-0.0109974	-0.152179	-1.38524	-0.85463	-1.46661	-1.30437	-0.963806	-1.48213	1.49814	-0.00160031	-1.81072	-1.77402	-1.92715	-1.49102	-1.58211	-1.79605	0.0460575	-0.927831	-0.900091	0.1088	-0.946944	-1.95198	-0.567006	-1.44558
AI593442	-0.132613	-0.0442641	0.540129	-0.487542	-1.26231	-0.382214	-0.0371179	-1.27837	0.906639	0.383866	-1.26882	0.308547	-0.00797451	-1.03719	-1.08193	-0.663714	-0.20703	-0.167931	-0.910418	-0.176083	-1.18882	0.260522	0.025339	-1.43212
Slc28a3	-1.28784	-1.52006	-1.36763	-1.26851	0.00723659	-1.19986	-1.3571	-1.25922	-1.51042	-1.86185	-0.922665	-1.91028	-0.243634	-1.82219	0.233841	-0.31995	-1.81895	-2.04651	-0.228218	-2.02599	-1.11155	-0.978664	-2.05985	0.174864
Flnc	0.479931	-0.0930478	0.737264	-0.250388	1.21266	1.4631	-0.0643767	0.624511	0.0657607	-0.246978	1.24549	1.1416	0.516531	0.137539	1.08075	0.147301	-0.418147	0.925923	1.11077	-0.028068	1.34351	0.950373	0.197108	0.317064
Zic4	0.548234	-0.0231817	-0.982826	-0.0275525	0.044612	-0.855911	-0.0710044	-0.931119	0.217506	0.153102	-0.59352	-1.46736	-0.362843	-0.189475	-0.343695	-1.308	0.593097	-0.920424	0.159331	0.760073	-0.633891	-1.60609	0.68192	0.395462
Gxylt2	-0.0697861	-0.900873	-1.00232	-0.249042	-1.27084	-1.53522	-0.802123	0.193326	-1.51371	-0.704181	-1.3165	-0.229775	-1.18603	-0.0640906	-1.64059	-0.978307	-0.0286825	0.0198495	-1.42811	-0.191872	-1.01527	-1.05725	0.787662	-0.865989
Slc17a6	-1.73135	0.245892	-1.80378	-1.40162	-1.77786	-1.63057	-0.341564	-1.75863	0.766405	0.390439	-1.96165	-2.17699	-1.60193	-2.10782	-1.90171	-1.74622	-0.457264	-0.887083	-1.56354	-0.794792	-1.50307	-2.30594	-0.745176	-2.18158
Prr36	-0.290892	0.52059	-0.172697	0.345363	-0.848357	-1.09428	0.499591	-0.402098	0.306802	0.708748	-0.72161	-0.63447	-1.18085	0.356875	0.129528	-0.497871	0.638756	-0.0326132	-0.572417	0.486439	-0.556993	-1.2425	0.645245	-0.86555
Ccr1	0.0290333	-0.528113	0.803204	-0.539788	0.328714	0.473221	-0.42794	0.939921	-0.718375	-0.759278	0.641409	0.493086	0.771173	0.404873	0.390063	0.950971	-0.57398	0.437055	0.302647	-0.536783	0.394321	0.580104	-0.653291	0.149005
Tbx2	-0.393789	-0.281112	1.22663	-0.223995	0.659255	0.680754	-0.363971	1.41291	-0.512309	-0.192789	-0.431121	0.318674	0.659761	1.19056	1.21054	0.727073	-0.240818	1.04474	0.394723	0.426618	0.495086	1.00839	-0.267048	-0.1343
Serpinb6b	-0.79383	-0.548516	-0.841238	-0.635746	1.70366	0.781419	-0.541056	0.898101	-0.522252	-0.495546	0.912022	-0.859136	0.00275568	-0.271127	1.54671	-0.450715	-0.471096	0.407669	1.55974	-0.301694	-0.446936	-0.396918	-0.626197	0.207545
Rgs20	0.268902	0.287879	-0.879683	0.375425	-0.763477	-0.510394	0.484331	-1.12349	0.257704	0.497595	-0.724443	-0.0343415	-0.46945	-0.887885	-0.48008	-0.975562	0.693193	-0.70485	-0.264609	0.690598	-0.238252	-0.67582	0.729936	-1.09
Tlcd2	-1.03214	-1.28705	-0.0917912	-0.900406	-0.126619	-0.195918	-1.12005	0.124571	-1.50665	-1.29141	-0.251114	-0.153631	-0.191196	-0.666579	0.0499474	-0.00177255	-1.3732	-0.0878817	-0.388775	-1.44373	-0.351926	0.316586	-1.4406	-0.592931
Stx11	-0.719434	-1.08611	0.161929	-0.930597	-0.337022	-0.000215895	-1.05318	0.0263489	-1.35756	-1.25727	-0.00399518	0.0201286	-0.167981	-0.634626	0.171144	0.0222304	-1.19359	-0.114567	-0.379133	-1.15471	-0.0201502	-0.153895	-1.04391	-0.550678
Htatip2	-0.32282	-0.530157	0.775166	-0.203987	0.633965	1.65577	-0.730152	0.870655	-0.349882	-0.544143	0.67317	0.911266	0.380334	0.194787	0.741981	0.529068	-0.599371	0.433199	0.516675	-0.657161	1.34743	0.604988	-0.361376	0.240882
Rhpn1	-0.170468	0.0947542	-1.00546	0.734114	-0.93904	-0.938143	0.0217138	-0.984807	0.0279068	0.268122	-0.947935	-0.851347	-0.906653	-0.435488	-0.801801	-1.3841	0.681353	-0.56869	-0.900056	0.557488	-0.425976	-1.44091	0.606456	0.133833
Qrfpr	0.540422	-0.00261339	-1.72477	-0.0914297	-1.11771	-1.54017	0.312855	-1.00441	-0.471108	0.453461	-0.280338	0.173545	-1.13957	-1.25339	-1.32548	-0.728994	-0.136927	-0.326835	-0.641174	-0.418057	-1.30832	-0.746734	-0.147855	-1.28479
Afap1l2	1.02774	0.62384	0.70908	0.905007	-0.6173	-0.549546	0.824956	-0.369736	0.458208	0.421307	1.16852	-0.439336	-0.0932178	0.548011	-0.545968	0.802493	1.03674	-0.397799	-0.188655	1.21297	-0.0943922	0.663207	0.122061	0.205476
Fam111a	-0.0690718	-0.347046	1.23767	-0.387449	0.17177	-0.0863691	-0.2939	1.26066	-0.560742	-0.466052	0.705235	0.598249	0.672242	0.677983	0.023743	0.776208	-0.435102	0.941043	0.0873478	-0.440475	-0.0496614	0.811326	-0.412008	0.0785862
Cdon	1.33958	0.998433	-0.23599	1.31348	-0.152803	-0.0945249	1.07906	-0.130343	0.683252	0.621037	-0.0499372	0.360306	-0.0186993	0.981765	-0.163469	0.144377	1.54714	0.230947	0.0784019	1.426	0.744041	0.0264373	1.06253	0.591938
Frrs1l	-1.52881	0.0666992	-1.62783	-1.30037	-1.50753	-1.53226	-0.612123	-1.70204	0.0168541	0.03094	-1.95286	-1.99491	-1.48921	-1.5312	-1.89495	-1.75587	-0.38142	-1.27153	-1.16944	-0.695712	-1.58199	-1.96654	-0.234188	-1.81944
Egln3	0.903706	0.633438	-0.413911	1.02633	-0.585387	-0.552603	0.770467	-0.0493537	0.614084	0.665251	0.0465579	0.486264	-0.530717	-0.339246	-0.368087	-0.349845	0.906048	0.304348	-0.579651	0.961088	0.350578	0.646813	0.742514	-0.291729
Ypel4	0.183173	-0.11909	-1.19477	0.052372	-0.294288	-1.06207	0.0212025	-1.10191	0.344099	0.241089	-1.30959	-0.504267	-0.680623	-0.637672	-0.578038	-0.886732	0.216807	-0.926871	0.00448823	0.27616	-0.753441	-1.2019	0.326447	-1.03341
Cntnap4	-0.812167	0.362172	-1.00552	-0.27003	-0.844081	-1.22054	0.179283	-0.888818	0.18466	0.314966	-1.2851	-0.0848342	0.113418	-0.373351	-1.57248	-0.83072	-0.0225231	-0.627913	-1.05071	-0.00167373	-1.39857	-1.22299	-0.159443	-1.07072
Gpc2	0.233601	0.61313	-0.520309	0.597449	-0.722043	-0.879306	0.538296	-0.534519	0.0501123	0.516727	-0.0536626	-0.0504751	-0.359169	-0.111226	-0.716419	-0.295497	0.682749	-0.325001	-0.513129	0.69478	-0.109435	-0.117077	0.696874	-1.05704
Ahnak	0.447003	0.141934	1.13492	0.286821	1.35789	1.50077	0.231709	1.06107	0.223632	0.305569	1.33703	1.14222	1.19002	0.319202	1.08365	1.31166	0.106189	1.30866	1.32922	0.0102718	1.28638	1.35861	0.0901565	0.730682
Rorb	-0.73444	0.116821	-0.312301	0.348692	-0.81347	-1.17119	0.23263	-1.32692	0.701532	0.410535	-1.46746	-0.507445	-0.803071	-0.729646	-1.32608	-1.16862	0.217788	-0.61588	-0.310879	0.717562	-0.627825	-0.885246	-0.117997	-0.917627
Parp10	0.457302	-0.578404	0.588089	-0.333812	0.588625	0.540218	-0.657661	0.814587	-0.481263	-0.56038	0.682179	0.506714	0.479963	0.816865	0.682141	0.257784	-0.542194	0.682484	0.557407	-0.435629	0.368267	0.295058	-0.590961	0.151059
Fkbp11	-0.778709	-1.04289	0.172264	-0.663045	0.393315	0.412396	-1.11786	0.726779	-1.12265	-0.883092	-0.477192	0.131073	0.154331	0.22755	0.519853	0.0133931	-1.00667	0.353758	0.184073	-0.981678	0.237869	-0.250016	-0.72523	-0.289092
Col5a2	1.93517	0.777133	2.19283	1.53474	2.31731	0.824286	1.44411	2.06232	0.958982	0.825576	1.45718	2.25675	1.94502	2.18778	1.97856	2.10415	1.06358	2.01539	2.29349	1.62201	1.54649	2.21665	0.478493	1.09939
Pcsk1	-0.629206	-0.618624	1.77964	-0.250342	-0.442982	0.645346	-0.732717	0.471362	-0.0681997	-0.168585	-1.08989	0.306927	1.22038	-1.03735	-0.394165	0.712667	-0.143961	1.21003	-0.145409	-0.48627	1.56575	0.402623	-0.392404	-0.947761
Napepld	-0.0338759	0.77036	-0.760811	0.864982	-0.504693	-0.46451	0.77503	-0.33091	0.644727	0.78642	-0.457623	-0.434986	-0.315655	-0.269304	-0.485563	-0.102103	0.738527	-0.0539545	-0.233482	0.85434	-0.148759	-0.342654	0.252629	0.110803
Shox2	-0.839667	0.375132	0.0402895	-0.824223	0.125078	-0.15994	-0.270834	1.22429	0.487293	-0.400005	-0.725233	1.11155	0.481718	-0.526059	0.29707	0.52665	-0.830232	0.586659	-0.157736	0.0118403	-0.621399	0.976399	-0.477894	-1.18584
Gzmg	-2.06568	-2.08158	-1.99306	-2.10082	-2.10611	-2.16849	-2.12039	0.858091	-2.85794	-2.65436	-0.448723	-1.38635	-0.511812	-2.36351	-1.24512	-2.18008	-2.44554	1.23752	-2.20125	-2.51798	-2.45939	-1.14532	-2.3568	-2.4464
Gpt2	1.23703	1.22616	-0.147658	1.44547	-0.0169361	-0.0471184	1.23656	-0.0217313	1.0298	1.13247	0.317372	0.24149	0.396368	0.0538214	0.226999	0.346617	1.61786	0.263788	0.360333	1.34123	0.48209	0.394144	1.3878	0.105287
Inhba	-0.507971	-0.0509531	1.09503	0.509444	0.927272	-0.572297	-0.0285614	0.123447	-0.390385	-0.359709	0.0881794	0.686447	-0.24434	-0.640856	-0.288422	1.06785	0.540959	0.74093	0.84373	0.720946	-0.287644	1.11283	-0.602288	-0.280977
Itm2a	1.98731	1.85307	-0.325333	1.76928	1.16902	0.246513	1.74065	1.38864	1.36877	1.44688	0.528162	1.11555	0.779365	0.277516	0.497831	2.37276	2.02668	1.4458	1.313	2.06163	0.146833	1.03972	1.51086	1.04969
Dynap	-1.54147	-1.82102	-1.35651	-1.59753	-1.51421	-1.67801	-1.6601	-1.03905	-2.6377	-2.46881	-0.56472	-1.25284	-1.53037	-2.22579	-0.19886	-1.53588	-2.44668	0.0893313	-2.24347	-2.35291	0.330211	-0.969957	-2.22021	-2.29361
Irf7	0.905833	-0.189459	0.869129	-0.239156	1.0137	0.47725	-0.0198945	1.23523	-0.238835	-0.352953	1.06018	0.796607	0.929635	0.951047	0.895719	0.194417	-0.219058	1.14986	1.11598	-0.00887858	1.11936	0.64651	-0.428587	0.476843
Slc1a3	0.45236	1.36352	-0.178192	0.356093	-0.248509	-0.488248	1.33632	0.34462	1.52206	1.08091	-0.71977	-0.43228	0.64767	0.926376	-0.356588	-0.610043	0.800451	0.574168	0.392305	1.23179	0.0232523	0.272868	0.582418	-0.0495548
Tmem44	0.427662	0.205845	-0.648376	0.402452	-0.737007	-0.493839	0.444196	-0.63624	0.357242	0.563977	-0.560983	-0.116906	-0.623012	0.119958	-0.631684	-0.830325	0.589866	-0.385921	-0.440567	0.54792	-0.615884	-0.564879	0.755546	0.016786
Gpc4	0.323352	0.0653569	1.13522	0.431151	0.132028	1.54146	0.360569	1.80944	0.479452	0.639545	0.270024	0.945261	1.33158	0.158662	1.74393	-0.193182	0.0725882	1.94518	0.661719	0.262928	1.78013	0.155998	0.00736678	0.953164
Dzank1	0.0638792	1.25784	-0.464316	0.389934	-0.913156	-0.521619	1.05828	-0.779183	1.35976	1.08235	-0.563027	-0.121308	-0.517531	-0.489485	-0.695764	-0.299661	0.648918	-0.290183	-0.458348	0.321851	-0.316064	-0.700908	0.479337	0.588249
Camkv	0.136557	-0.313555	-1.2234	-0.975861	-1.18292	-1.19914	-0.885018	-1.3304	0.598595	0.207436	-1.42903	-1.73707	-1.39284	-0.176722	-1.25885	-0.964864	-0.0372488	-1.31999	-0.708576	-0.456134	-1.29466	-2.05414	-0.261003	-1.78811
Syt7	0.314529	1.12429	-0.135302	1.16686	0.0455663	-0.17708	0.981545	-0.377961	1.29394	0.931506	0.246635	-0.0590316	-0.280757	-0.433244	0.15722	0.120846	1.33231	0.30893	0.24403	0.897797	0.264911	0.116855	1.06268	-0.335246
Hmox1	0.242775	0.135474	1.62143	0.347471	0.983928	1.76724	-0.160647	1.212	-0.0323729	-0.0707133	1.18661	1.42641	1.4465	0.652988	0.929258	0.734329	-0.0106545	1.25553	0.855636	0.302894	1.40824	1.23145	-0.0869622	1.09761
Irx5	-0.943537	0.407957	-1.33339	0.403817	0.0558219	0.295736	0.581802	-1.25508	-0.137666	0.152754	0.101006	0.0612911	-0.150747	-1.21682	-1.01195	-0.275265	0.448209	-1.00725	-0.0214725	0.447868	-0.509268	-0.677637	0.270915	-0.324021
Syn2	-0.764603	0.305992	-0.893467	-0.716283	-0.927475	-1.0159	0.359564	-1.03919	0.819022	0.639115	-1.28819	-1.06331	-0.595844	-1.42744	-1.07336	-1.39781	0.175406	-0.98129	-0.752327	-0.0597037	-0.910834	-0.973468	0.525371	-0.981976
Elovl2	-0.605196	0.033205	-1.54379	-0.125605	-0.816122	-1.22867	0.0617126	-1.09391	0.0644565	0.213691	-1.57	-0.62612	-0.318044	-0.799332	-1.04739	-1.41554	0.0517089	-0.571443	-0.614713	-0.262752	-0.852412	-1.52194	-0.0504747	-1.41336
Zfp536	-1.23235	-0.517949	-1.33218	-0.793254	-1.47532	-1.47873	-0.142877	-1.23818	-0.593126	-0.183831	-1.36902	-1.58645	-1.11739	-0.38721	-1.74909	-1.62974	-0.782877	-1.19846	-1.66906	-0.374856	-1.65246	-1.75717	-0.382683	-0.2021
Slc6a1	-1.02169	0.847242	-1.32163	-0.55011	-1.29945	-1.31863	0.61372	-1.38383	1.28633	0.371819	-1.48348	-1.83807	-1.05173	-0.264778	-1.35997	-0.851808	0.402098	-0.88287	-0.584034	-0.31118	-1.08395	-1.65013	-0.53075	-1.10014
Trim30d	0.126271	-0.415438	0.748021	-0.453402	0.710489	0.413755	-0.392528	0.639745	-0.453262	-0.628946	0.692166	0.629792	0.475379	0.742823	0.0773853	0.233834	-0.152976	0.763711	0.684218	-0.359306	0.415131	0.367255	-0.77268	0.207298
Unc13b	0.595313	1.02419	-0.545831	0.800719	-0.432057	-0.187286	0.952797	-0.214927	0.511409	0.803385	-0.204685	-0.0976567	-0.220484	-0.0330104	-0.287148	-0.318515	0.829523	-0.0212701	-0.154442	0.733308	0.361064	-0.281111	0.976882	1.22238
Kirrel3	-0.0162134	-0.503023	-0.949841	-0.210443	-1.30602	-1.27436	-0.294055	-1.19412	0.173647	0.144272	-1.47659	-0.0180374	-1.19177	-0.990297	-1.23965	-0.974525	-0.122015	-0.834756	-0.905594	0.159533	-1.33098	-1.18874	-0.39887	-1.34311
Cast	0.643009	0.321052	1.84764	0.464164	1.396	1.61699	0.330395	1.52779	0.229034	0.28807	1.42471	1.25616	1.51477	0.809534	1.52547	1.41062	0.385623	1.47341	1.21315	0.526279	1.5481	1.49327	0.487811	0.876764
Tmem196	-1.18211	-0.578871	-1.51917	-1.15341	-1.45041	-1.51663	-0.377022	-1.59872	-0.274812	-0.352124	-1.26772	-0.73331	-1.61495	-1.74374	-1.93818	-1.19188	-0.412989	-1.49772	-1.51941	-0.358661	-1.53923	-1.80166	-0.293783	-2.01749
Mt3	0.0060191	0.559702	-0.681844	0.535027	-0.351512	-0.619165	0.687188	-0.50736	0.852681	0.477471	-0.355563	-1.23279	-0.408631	-0.625036	-0.59156	0.209478	0.180102	-0.0512688	0.0348511	0.758457	-0.402792	-0.57717	-0.0880942	1.04185
Lgals7	0.494439	-0.752846	0.00592935	-0.900446	-1.11636	-0.786418	-0.831578	-0.205439	-1.4065	-0.698434	-1.01211	-0.30019	0.25844	-0.114708	0.386255	-0.0801618	-1.23427	-0.267584	-1.33821	-1.06089	-1.44231	0.889643	-1.11708	0.145773
Mtcl1	0.174959	0.636637	-0.810664	0.46696	-0.526182	-0.480111	0.794322	0.191573	0.480151	0.551128	-0.597896	-0.741085	-0.360207	-0.0523108	0.310589	-0.893144	0.358217	0.607426	-0.289433	0.386596	0.743443	-0.83526	0.602656	0.515152
Cald1	0.64938	0.927177	2.13514	1.14169	2.22314	2.30129	1.07713	2.01408	0.852735	0.740117	1.75314	1.77282	1.98112	1.63591	2.07224	1.29177	1.0779	2.08148	2.072	0.943021	2.0586	2.07289	0.996677	1.34553
Sox8	-1.17144	-0.0528256	-1.0373	0.0727391	-0.836106	-0.95678	0.0140195	-1.27565	0.284291	-0.698925	-0.0239851	-0.794227	-0.875329	-1.13168	-1.13918	-1.13613	0.190954	-0.679035	-0.557215	-0.0292734	-0.681634	-1.14293	-0.952408	-1.02828
Loxl2	-0.665475	-0.728138	0.942873	-0.769041	1.2602	-0.466296	-0.625253	0.643411	-1.0025	-0.650598	0.141791	0.114129	0.308137	-0.2982	-0.0498376	-0.221115	-0.894217	0.215538	1.12853	-0.384236	0.673987	0.604841	-0.439142	0.0860255
Aox3	0.714038	-0.806659	-0.97493	0.337064	-0.911382	-1.14969	-0.460872	-0.659241	-0.453447	-0.855002	-1.12009	0.0546732	-0.947611	0.737042	-1.44552	-0.9961	0.15734	-0.789357	-1.03366	0.235263	-0.350827	-0.881853	-0.342182	0.0704458
Nkain2	-0.961577	-0.177762	-1.67042	-0.663515	-1.55677	-1.59169	0.0844699	-1.3791	0.19662	0.320993	-1.70491	-1.31806	-1.03545	-1.4593	-1.82362	-1.60185	-0.375879	-1.02251	-0.955901	-0.364879	-1.32176	-1.77373	-0.611838	-1.13396
Lrrtm2	-1.23113	-0.244338	-1.31288	-0.797732	-1.27434	-1.23684	-0.468503	-1.35487	0.332714	0.210022	-1.52531	-1.19372	-1.54328	-1.96701	-1.80069	-1.54524	-0.254308	-1.31483	-1.25145	-0.311115	-1.32987	-1.99718	-0.409657	0.0820966
Itpripl2	0.594202	0.405876	1.4116	0.615658	2.14867	1.84531	0.59034	1.63931	0.341571	0.470456	1.70605	1.33055	1.56331	1.00932	1.60367	1.60805	0.481739	1.32712	1.93177	0.615086	1.604	1.39451	0.432239	0.838016
Pirb	-0.299571	-0.492137	0.621205	-0.428692	0.257494	0.667786	-0.734542	0.884249	-0.862076	-0.878116	0.795765	0.300783	0.586297	0.472728	-0.0402742	0.586756	-0.484819	0.399835	0.35611	-0.370441	0.560442	0.491	-0.969474	0.214502
Kank4	0.314227	0.0412182	-1.11327	0.2126	-0.974993	-1.23342	0.000407139	-0.982383	-0.149339	-0.114135	-1.34047	0.684161	-0.454496	-0.186589	-1.43736	-1.04646	0.525467	-0.964665	-1.13084	0.425932	-0.955484	-0.53216	-0.378344	-0.495402
Ace	0.903533	0.2376	1.32517	0.46412	0.261343	1.08624	0.113611	1.33559	0.512165	0.0670845	-0.0267432	1.30755	1.14331	0.239954	1.28654	1.23471	0.865312	1.54984	0.0196618	0.708064	0.867388	0.612787	-0.329799	1.80628
Gap43	-1.03348	0.978657	-0.836719	-0.40961	-0.616184	-0.896632	0.709475	0.240645	0.997331	1.20591	-1.32543	-0.575085	-0.429441	-0.802574	-0.984088	-0.799944	0.259067	0.103675	-0.387491	-0.171699	0.0847988	-0.50022	0.196277	-0.725552
Gzmf	-1.73829	-1.85896	-1.56133	-2.02411	-1.68967	-1.7984	-2.03224	0.537651	-2.67033	-2.48243	-0.457361	-1.26574	0.130245	-2.2116	-0.994862	-1.81396	-2.43789	1.36851	-2.20856	-2.35331	-1.89865	-1.01065	-2.20463	-2.28554
Mmp10	-1.18615	-1.27768	-1.28168	-1.46841	-0.691276	-0.965054	-1.47071	0.819382	-2.14417	-2.14456	-1.60602	0.499412	-0.507356	-1.41364	-0.374703	-1.51076	-2.14256	0.486524	-1.13301	-1.32277	0.890244	-0.0520642	-1.90086	-0.967629
Tgfbi	1.09099	0.0479619	1.88716	0.379105	1.195	1.33176	-0.0906673	1.59858	0.061789	0.105942	1.34763	1.12652	1.50246	0.884923	1.39823	1.37242	0.283577	1.12288	1.15569	0.437234	0.937724	1.6085	-0.0228072	1.35782
2310030G06Rik	-1.29473	-1.34634	-1.25278	-1.06026	0.558954	-0.339057	-1.49836	-0.402574	-1.16859	-1.58493	-0.904635	-1.5364	-0.748491	-0.302568	0.156186	-0.961953	-1.33062	-0.242666	0.359452	-1.61558	-1.10714	-1.00235	-1.56431	0.0613704
Gng3	-1.17197	0.33257	-1.22472	-0.549006	-1.01969	-1.08044	0.184565	-1.40814	0.695382	0.730601	-1.29362	-1.31461	-1.12576	-1.50134	-1.67656	-0.884467	-0.0186164	-1.0822	-0.934865	-0.310396	-1.0494	-0.775616	-0.0182878	-1.46243
Prss16	-1.24501	-1.42914	-1.30118	-1.45024	-0.204159	-0.424914	-1.37463	-0.700843	-1.85788	-2.11328	-0.213369	-1.17744	-0.77208	-0.393766	0.0695468	-0.845993	-1.95765	-0.553643	-0.248535	-1.73171	-0.473509	-1.51164	-1.8776	-0.861839
Dlx1as	-1.21622	-0.239799	-0.933017	-0.703783	-1.23382	-0.801304	-0.355652	0.498481	-0.971101	0.0151629	-1.53183	0.0911757	-0.331965	-1.75394	0.143355	-0.154506	-0.360683	0.474381	-1.56435	-0.31115	-1.26532	-0.545162	-0.546427	-1.35839
Clec4e	-1.11309	-1.35436	-0.239142	-1.13424	-0.992775	-0.721343	-1.36395	-0.786748	-2.27011	-2.1154	-0.297883	-0.35546	-0.166983	-1.07167	-0.136497	-0.67805	-2.04855	-0.528016	-0.80236	-1.71724	-0.355028	-0.301833	-1.89964	-0.626148
Dcn	-0.3281	0.683552	1.53848	0.526883	2.07659	2.12604	0.636913	1.60799	0.639592	0.192097	2.64642	1.19114	1.20944	1.65603	1.80242	0.66978	0.64714	1.24803	1.71201	0.563683	0.418729	1.04124	0.314891	1.39815
Gsn	0.629271	0.855006	1.74689	0.485272	1.58647	2.286	0.585273	1.24818	1.03589	0.614227	1.00233	1.13469	2.19461	0.924857	1.54234	1.74783	0.438325	1.09761	1.25903	0.463355	1.83912	1.76979	0.304531	1.34256
Dpysl3	0.656263	1.55455	1.09021	1.55937	-0.197426	0.0228845	1.56429	1.89149	1.20591	1.60897	0.28293	1.35657	1.76083	0.168053	1.48468	1.17209	1.16082	1.60695	0.058961	0.946499	1.54615	0.646445	1.23631	0.206458
Spink2	-1.47541	-1.53526	0.335111	-1.57159	-0.859058	-0.232126	-1.52661	-0.55062	-2.10527	-1.42116	-0.743184	-0.795002	-0.569631	-0.898229	-0.0629095	-0.493101	-2.21439	-0.166548	-0.67684	-1.98665	-0.473956	0.163233	-1.4744	-1.38036
Cgref1	-0.955359	-0.276688	0.338748	-0.636064	1.01171	0.542489	-0.499121	0.135992	-0.0611323	0.139209	0.0862235	0.187295	0.467	-1.12551	0.453724	0.701813	-0.684053	0.363373	0.640617	-0.714354	-0.406816	0.599597	-0.511674	-0.865302
Cdh1	1.42454	-0.349603	-0.912625	0.646427	-0.97994	-0.708612	0.208739	-0.67043	-0.185283	-0.953547	0.342494	-0.783209	-0.194832	0.0977758	-0.401856	-0.64368	0.76911	-0.668818	-0.684994	1.19588	0.29696	0.361077	-1.22519	-0.121057
Susd5	-1.09052	-0.548526	-1.10863	0.062893	-1.28543	-1.12984	-0.395325	-1.18704	-0.146105	0.402181	-1.28537	-1.32696	-1.37241	-0.0221719	-1.59454	-1.62846	0.12124	-1.3843	-1.34781	0.0541093	-1.11735	-1.53613	-0.409482	-1.20526
Cd300lb	-1.05268	-1.06815	0.0935615	-0.903782	0.839269	-0.17997	-1.15518	-0.111846	-1.37591	-1.42859	0.338298	-0.0844505	-0.359547	-0.231934	-0.427892	0.0235493	-1.03175	-0.328687	0.432989	-1.06956	-0.548501	0.501692	-1.2325	-0.30088
Rgs1	0.00808773	-1.23826	0.706087	-0.866961	-0.717476	0.46393	-1.04033	0.0327929	-1.48123	-1.02433	0.0968145	0.0938034	0.446541	0.0495897	0.860191	-0.809811	-1.05913	-0.226537	-0.438206	-0.874848	0.440912	0.153198	-0.926435	-0.732835
Cda	-1.00667	-0.727777	0.335382	-1.10194	0.385268	-0.787136	-0.941474	0.48295	-0.699118	-0.552418	0.627187	-0.276458	-0.844143	-0.978963	0.598501	-0.554939	-0.940749	-0.035621	0.424923	-0.522683	-0.808706	-0.943423	-1.10988	-0.371894
AW551984	1.01539	0.476029	-0.40509	0.301541	-0.839737	-1.10367	0.483856	0.336846	0.61477	0.927989	-1.03215	0.809915	0.0362773	-0.710756	0.144572	0.199496	0.559098	0.359377	-0.513568	0.348202	-0.539305	0.398741	0.0947981	-1.1809
Celf6	-1.49234	-0.15189	-1.63315	-0.696479	-1.55555	-1.61131	-0.408549	-1.83513	-0.00851996	0.348068	-1.96478	-1.67956	-1.46575	-0.662553	-1.58946	-1.46885	-0.586425	-1.66618	-1.3428	-0.958488	-1.09586	-2.10943	-0.456347	-2.17626
Pacrg	-0.536526	-0.00466364	-1.24898	0.121693	-1.1809	-1.08393	-0.0704511	-1.10746	-0.179097	-0.0872928	-1.26635	-0.894477	-1.11912	-1.05738	-0.742532	-1.02834	-0.0318763	-0.966988	-0.729377	-0.094996	-1.06611	-1.19807	-0.177416	0.362749
Cntnap2	-0.735014	0.269123	-1.21009	-1.06997	-1.23913	-1.28026	0.0372067	-1.32748	0.38526	0.275534	-1.4951	-1.04953	-1.11931	-1.46342	-1.28402	-1.18802	-0.366767	-1.29462	-0.948285	-0.469491	-1.4779	-1.86648	-0.0661388	0.355279
Nrsn1	-1.23947	0.365003	-1.41733	-0.543412	-1.22687	-1.37411	0.317016	-1.65437	0.871684	0.465297	-1.8414	-1.18321	-0.909745	-0.819913	-1.31116	-1.82281	0.052044	-1.17407	-0.617617	-0.405752	-1.03802	-2.15412	-0.343019	-1.41658
Tagln3	-0.86532	0.62143	-1.0793	-0.049645	-0.804259	-1.03029	0.525518	-1.03926	0.809281	0.704783	-0.917083	-0.897046	-0.805076	-1.00524	-1.2566	-0.984235	0.168697	-0.678043	-0.468358	-0.144134	-0.878515	-1.02898	0.566448	-0.793942
Folr2	-0.884558	-0.656424	0.562097	-0.618018	-0.688297	0.342232	-0.84881	0.231554	-1.21689	-0.983103	0.76011	-0.143058	0.00150146	0.313742	-0.181457	-0.682891	-0.838201	0.0292968	-0.960593	-0.708853	-0.125577	0.352026	-1.00503	0.127384
Sstr2	-0.425476	-0.698555	-1.30948	-0.472877	-0.950906	-1.33691	-0.658336	-1.53629	-0.231524	0.073286	-1.28316	-1.74133	-0.983184	-0.196797	-1.71662	-1.35506	-0.273311	-1.68051	-0.581134	-0.349171	-1.964	-1.10897	0.190361	-1.68618
Ier3	-0.273288	-0.0901473	0.958307	-0.212275	1.07606	0.67758	-0.590233	0.759984	-0.218066	-0.641834	0.633212	0.935853	0.714804	0.348755	1.04762	0.23396	-0.476341	0.362794	0.496905	-0.487846	0.768043	0.979096	-0.46812	0.291072
Dlx5	-1.37174	-0.794606	-1.15844	-0.658408	-1.10296	-0.849247	-0.392877	-1.28579	-0.963119	-0.103451	-0.967315	-0.0874197	-0.0759925	-1.43634	-1.73909	-1.76994	-0.344515	-1.75746	-1.49665	-0.39475	-0.11402	-1.1144	-1.23914	-1.6359
Zfp811	-0.0386491	0.31116	-0.731372	0.174126	-1.03482	-0.939043	0.178404	-0.871467	0.077189	0.404307	-0.874614	-0.254351	-0.948963	-0.54978	-1.0801	-0.358248	0.331044	-0.659701	-0.784212	0.10292	-0.325145	-1.06222	0.267912	-0.112426
Cd14	-0.0382812	-0.328315	1.22912	-0.4076	0.256943	0.536644	-0.119191	0.757929	-0.384342	-0.459232	0.964448	0.523609	0.707236	0.42293	0.945613	0.269656	-0.467476	0.449908	0.223039	-0.406198	0.642515	0.673691	-0.713033	0.193578
Chn2	-0.559223	0.274912	-0.919381	0.0908088	-0.988471	0.299819	0.11728	-0.983043	0.309744	0.347597	-0.286521	-0.994544	-0.615605	-0.935362	0.0596214	-0.999927	0.592489	-0.596647	-0.882246	0.0743503	-0.138856	-0.886358	-0.140498	-0.120927
Prss56	-1.05468	-1.17679	-0.79386	-1.18269	0.21658	0.357394	-1.19393	-0.623966	-1.55447	-1.09698	-0.449343	-0.748935	0.0198363	-1.1245	0.73595	-1.15546	-1.68356	-0.231749	0.0991117	-1.11151	-0.386655	0.0669845	-1.61073	-0.69173
Enah	0.504681	1.02528	-0.326794	1.24583	-0.312584	0.10257	0.990929	0.204302	1.06783	1.01007	0.0563668	0.201887	-0.152714	0.179863	-0.0762932	-0.156188	0.931196	0.74495	-0.254885	0.935267	-0.0314765	0.532812	1.18236	0.932227
Irx2	-1.10466	-1.00703	-1.1134	-1.18997	0.127013	-0.20838	-1.18514	-0.984355	-0.271673	-1.23867	0.0819114	-1.17663	-0.715108	-1.5207	-0.211262	-1.59943	-1.46813	-0.833918	-0.0261452	-1.4404	-0.150573	-0.181323	-1.85566	-0.772671
Ifi30	0.610238	0.293071	1.52861	0.461865	1.25141	1.55917	0.359761	1.60759	0.107211	0.246825	1.41434	1.042	1.41881	1.02301	1.5062	1.78394	0.341691	1.0604	1.10941	0.446617	1.1254	1.36774	0.217031	0.810851
Rab20	-0.746599	-1.18238	0.213317	-1.0161	-0.210482	-0.22632	-1.18315	0.135193	-1.19284	-1.31954	-0.273219	-0.254419	-0.109178	-0.396075	0.0406873	-0.118092	-1.32191	-0.379332	-0.29169	-1.09066	-0.12614	-0.324577	-1.22283	0.175298
Pls1	0.285718	-0.110744	-0.896296	-0.658056	-0.860075	1.18911	-0.332944	-0.904821	0.188581	-0.104892	-0.608775	-1.17456	-1.05717	-0.363457	-0.70238	0.657789	-0.398095	-0.81699	-0.582938	0.151673	-0.406312	-1.08862	0.68255	0.604321
Fst	-0.105948	0.180237	-0.703339	0.652535	-0.664895	-1.01189	0.214718	0.703117	-0.228089	0.304024	-0.793974	0.237223	-0.384987	-0.567481	-0.684515	-0.742527	0.361202	0.867308	-0.319197	0.406068	0.157605	-0.0943607	0.987873	-1.05421
Entpd2	1.17947	0.100334	-0.693286	0.546586	-0.628214	-0.531824	0.434699	-0.528305	0.567869	0.55993	-0.10769	-0.589009	-0.287421	0.192316	-0.347872	-0.383717	0.532867	-0.275973	-0.459232	1.11027	-0.529769	-0.583198	0.314386	-0.466712
St18	-1.30851	0.00877416	-1.35419	-1.15377	-1.2077	-1.1758	0.365718	-1.27661	-0.011616	0.360632	-0.82447	-1.42861	-1.3769	-1.24573	-1.55754	0.0499622	-0.459324	-1.26294	-1.32898	-1.16441	-1.48738	-0.608886	0.103782	-1.90975
C77080	-0.168834	-0.275753	1.00692	-0.0366564	0.891679	1.51991	-0.184808	0.556689	0.00761535	0.0513708	1.02368	0.997452	0.347991	0.00705034	0.411288	1.08128	-0.239083	0.332792	0.79936	-0.373988	0.59495	1.00484	-0.266071	0.708098
Ppargc1a	-0.795507	-0.0535185	-1.43774	-0.806181	-1.36586	-1.3794	-0.14357	-1.45532	0.259783	-0.0754328	-1.83926	-1.17833	-1.10663	-1.82114	-1.62399	-1.68296	-0.383917	-1.2522	-1.10167	-0.478366	-1.03905	-1.46083	-0.509864	0.378158
Stk33	-1.57378	-0.786996	-1.72493	-1.04904	-1.64731	-1.59487	-0.943172	-1.76304	-0.61482	-0.327095	-2.0248	-1.73363	-1.93988	-1.86861	-1.97065	-1.8345	-0.755714	-1.87893	-2.00756	-0.878526	-1.55748	-1.77469	-0.530024	-0.510445
Kif5c	-0.102058	1.10327	-0.291478	0.520662	-0.499135	-0.597777	1.03404	-0.747045	1.35968	1.15789	-0.387601	-0.310001	-0.267165	-0.500422	-0.380866	-0.691191	0.723924	-0.311677	-0.230368	0.43262	0.0308127	-0.632396	0.889738	0.031619
Mtmr7	-0.314594	0.0265754	-1.16672	-0.0599409	0.412522	-0.814125	-0.120573	-0.975235	0.485532	0.26915	-0.966772	-0.939064	-0.0659085	-1.08036	-0.421986	-1.40117	0.083487	-0.702158	0.226279	-0.210321	0.0916762	-1.10313	-0.154652	-0.224645
Col2a1	0.227752	-0.218824	-1.15388	0.119812	-0.709618	-0.12385	-0.0302565	-0.964114	-0.164214	0.730011	-1.1465	-0.0267852	-1.17537	-0.46065	-0.679112	-1.01345	0.957818	-1.07772	-0.231834	1.00689	-0.851188	-1.33978	0.166151	-0.554045
Adamts20	-1.03608	0.0762056	-1.36915	-0.867829	0.883235	-0.641955	0.0647034	-1.15528	-0.206535	-0.175754	-1.4512	-0.844387	0.586763	-0.0921732	1.0297	-1.04411	-0.695292	-1.43272	0.383439	-0.606877	-1.34172	-1.03718	-0.326256	-0.90375
Pcdh9	0.0937264	0.840888	-0.50941	0.511149	-0.499769	-0.607384	0.628064	0.086232	1.00004	0.767516	0.00809069	0.525698	0.0375935	-0.481723	-0.523198	0.0788412	0.495799	0.351209	-0.401602	0.48892	-0.435765	-0.608565	0.229182	-0.597441
Ifi35	0.77031	-0.347643	0.814866	-0.216398	0.524827	0.758007	-0.238563	1.06055	-0.211317	-0.330648	0.870091	0.649253	0.676141	0.886463	0.470453	0.523514	-0.357423	0.887783	0.551615	-0.0699258	0.781656	0.513326	-0.342665	0.46487
Nova1	0.0513867	0.621624	-0.503085	0.204295	-0.591725	-0.614083	0.710104	-0.471718	0.701538	0.859205	-0.437941	-0.368765	-0.50471	-0.421835	-0.698313	-0.606083	0.67687	0.065361	-0.837199	0.552761	0.222906	-0.594706	0.427535	-0.144184
Mxra8	0.949575	0.390513	1.81208	0.329719	1.64165	0.416327	0.508804	1.43628	0.327389	0.237203	1.15168	1.60467	1.1118	1.35174	0.720951	1.19267	0.273064	1.23008	1.36089	0.270108	1.62188	1.35946	0.0298475	0.972192
Pcolce	-0.43926	-0.174067	1.05155	-0.312602	1.02418	-0.133444	-0.430639	0.867147	0.127681	-0.602207	0.925582	-0.284692	0.189916	-0.0309424	-0.0171193	0.176769	-0.258152	0.0749203	0.678101	-0.426994	-0.244281	0.844203	-0.101679	1.67201
2900011O08Rik	-0.839911	0.504617	-0.803722	-0.734419	-0.484781	-0.257204	0.291981	-0.912831	0.893591	0.569442	-1.47411	-0.866102	-0.949753	-1.47404	0.220307	-1.10604	0.0557559	-0.815346	0.0827474	-0.346599	-0.0796633	-0.563115	0.17756	-0.99564
Wipf3	-0.294471	0.175641	-1.06995	-0.201807	-1.02893	-1.00496	-0.356017	-0.705569	0.435508	-0.0546175	-0.966785	-1.29548	-1.06816	-0.942789	-1.02196	-1.48679	0.0802167	-1.4303	-0.738579	-0.0549955	-0.762837	-1.0922	0.0724374	0.940236
Vtn	-0.220884	0.361245	-1.07654	-0.0640753	-0.631474	-0.569215	0.15103	-0.912629	0.550475	-0.157714	-0.562325	-1.07503	-0.250752	-1.08357	-0.518519	-1.29274	0.323672	-0.612302	-0.242881	0.0534815	-0.902993	-1.05412	0.259042	0.522394
Fstl5	-1.50432	-0.122382	-1.36391	-1.1637	-1.39486	-1.54763	-0.119273	-1.38092	0.0785632	0.0865232	-1.76052	-1.306	-1.15582	-0.557207	-1.33378	-1.76202	-0.376909	-1.67	-1.38891	-0.781193	-1.53695	-1.15751	-0.445412	-2.13725
Gzme	-1.93345	-2.08477	-1.935	-1.99031	-1.86311	-1.93721	-2.04641	0.602257	-2.80568	-2.60265	-0.827121	-1.27197	-0.610639	-2.31518	-0.739208	-0.916798	-2.75834	0.227815	-1.84817	-2.46963	-1.99433	-1.34653	-2.30995	-2.11778
Tram1l1	0.219525	0.546163	-0.460555	0.490882	-0.686395	-0.846421	0.553297	-0.207724	0.52973	0.716795	-1.25701	0.186191	-0.101558	-0.867215	-0.434893	-0.99318	0.460215	0.184581	-0.113067	0.418817	0.170067	0.121074	0.490554	-0.676342
Ppp2r2c	-0.823734	0.748984	-0.978165	-0.470469	-0.400411	-0.0854784	0.316262	-0.655992	0.960944	0.5588	-0.761356	-0.99279	-0.720665	-1.0257	0.367647	-1.3136	0.168173	-0.629835	0.00382954	-0.533796	-0.106137	-1.00727	-0.398409	0.794265
Rnf125	-0.356142	-0.578333	0.352241	-0.145673	0.934662	0.78416	-0.258484	0.963834	-0.435961	-0.58381	0.355637	0.73438	0.470176	-0.214434	0.750602	0.386261	-0.245623	0.838516	0.610114	-0.147208	1.2041	-0.036802	-0.159422	-0.242533
C1ra	-0.0128001	-0.517805	1.12485	-0.44656	1.02824	0.0374455	-0.250902	0.585795	-0.644145	-0.586558	0.414514	0.858732	0.798258	0.486814	0.57083	0.85501	-0.425269	0.0979099	0.801994	-0.31426	0.436498	0.559074	-0.672317	0.125614
2003-09-01	-0.0992852	0.873463	-0.697989	0.183303	0.174202	-0.329287	0.71273	-0.544377	1.05432	1.03137	-0.685149	-0.14326	0.0812561	-0.474646	-0.221952	-0.772707	0.649184	-0.153218	0.418937	0.435109	-0.125264	-0.711532	0.918114	-0.639059
Slc6a15	0.299257	0.842016	-0.527117	0.966154	-0.575994	-1.046	0.779588	-0.365174	0.344398	0.133187	-1.19586	-0.301423	-0.341238	1.00685	0.778122	0.568225	0.453389	-0.210587	-0.391751	0.307338	-0.496604	-0.851619	0.349183	0.560515
Bmp6	0.57177	-0.644779	0.207616	-0.628048	-0.70404	0.490779	-0.431836	0.473968	-0.154011	-0.644159	0.863253	-0.880932	0.0658739	-0.242359	-0.624183	0.180418	-0.463839	0.312985	-0.503156	-0.203861	0.905462	0.0270046	-0.71295	0.91845
Irs1	1.69531	1.0231	0.0972965	1.07734	0.0603048	-0.202273	1.06216	-0.0894561	0.928294	1.24727	0.0241172	0.588696	0.252104	0.796839	-0.291831	-0.0953453	1.00529	0.183512	0.317181	1.15475	0.26582	0.200151	1.14995	1.15436
Lypd1	-1.04483	-0.832161	-0.604469	-1.12446	-0.476164	-1.03768	-1.01715	-1.12847	-0.113647	-0.138436	-1.52508	-0.321737	-1.47423	-1.4228	-1.7077	0.0262587	-0.399115	-1.62785	-0.220706	-0.733753	-1.4676	-1.11917	-0.751192	-1.50581
Trim71	-1.76511	-1.96958	-1.18356	-1.88785	-0.435939	-0.649913	-1.91093	-1.03816	-2.47471	-1.94525	-1.88716	-0.387875	-1.27054	-1.5232	-0.0558576	-1.86029	-1.65599	-0.525426	-0.222921	-1.93913	-2.1156	-1.24657	-2.02102	-1.07632
Gdf10	1.21406	-0.0439374	0.790273	-0.188589	-0.68191	-0.353322	-0.132572	0.351385	-0.0283705	0.184441	-0.731853	-0.555323	-0.187686	-0.442106	0.806051	-0.479206	0.328099	0.312199	-0.247922	0.634445	-0.821946	1.5496	0.590174	0.674907
Gm5089	-0.541275	-0.693006	-1.69478	-0.985182	-1.82107	-1.60979	-1.11534	-1.71724	-0.384279	-0.350795	-1.81101	-2.0049	-1.9486	-1.60641	-1.75372	-1.7847	-0.943691	-1.66722	-1.36841	-0.497061	-1.80986	-2.1447	-0.856291	-0.0726695
Lgr6	0.754884	-0.991237	-0.432985	-0.000968893	-0.0388767	-1.1237	-0.650761	-1.13778	-0.27827	-0.711963	-0.458975	-0.538657	-1.26938	0.151374	-0.941325	0.240064	-0.364469	-1.12366	0.445318	0.418947	-0.411422	-0.554489	-1.04138	-1.17943
Cadm4	0.446453	1.10753	-0.430642	0.996502	-0.0997403	-0.271603	1.27262	0.290637	1.31284	1.01656	-0.462447	1.20882	0.218263	0.155994	0.0499329	-0.0724612	0.818337	0.0322719	0.0874443	0.853091	-0.124193	-0.0495426	0.890742	0.601517
Mgat5b	-0.802385	-0.403856	-1.09473	-0.345736	-1.08366	-1.16628	-0.328584	-1.34819	0.204503	0.252631	-1.55874	-1.03961	-1.46193	-1.62762	-1.38103	-1.56792	0.272692	-0.806673	-1.20802	-0.201332	-0.473482	-1.09877	-0.00979643	-1.30214
Ms4a6d	0.219663	-0.228356	1.05933	0.00814099	0.80317	1.09811	-0.0399486	1.31835	-0.426807	-0.132813	0.975939	0.80249	1.2212	0.811191	0.606348	0.542543	-0.0370583	0.892843	0.711878	-0.0456963	0.97962	0.918485	-0.222231	0.602795
Trpm6	0.0955611	-0.712732	0.117324	-0.82976	0.655312	-0.653463	-0.875802	-0.643207	-0.526751	-1.27221	0.263061	-0.74338	0.738125	-0.919148	-0.294954	0.267817	-0.96594	-0.701505	0.674828	-0.615041	-0.445805	0.446675	-0.812385	-0.983625
Rgs17	-0.740403	0.471468	0.764399	-0.661151	-0.493141	-0.257901	0.490462	0.0309355	0.66966	0.540426	-1.26564	0.454801	0.322778	-0.0894662	-0.57306	0.291098	-0.190689	0.304044	-0.421477	-0.583327	0.265415	0.46194	-0.27673	-0.727814
Gsta4	1.37457	1.18069	-0.270678	1.36946	-0.130479	0.187292	1.00074	0.530779	0.898257	0.879922	-0.454334	0.274866	0.253661	1.42582	0.213826	-0.35577	1.36156	0.462546	0.321294	1.30713	0.252357	0.436523	1.07672	1.47547
B3gnt9	-0.708096	-1.02751	0.523375	-0.419014	0.553032	0.200881	-0.891074	0.107938	-0.66016	-0.809512	-0.153343	0.235196	0.336348	0.0554264	-0.0124052	0.372449	-1.02405	0.0891235	0.360939	-1.08903	0.117362	0.333239	-0.714392	-0.632672
Hspa1a	-0.754902	-0.624523	1.29806	-0.6405	0.828158	0.0774366	-0.617087	0.203591	-0.53156	-0.662323	0.830005	0.536674	0.231719	-0.217812	0.357306	0.220375	-0.939421	0.127899	0.347795	-0.581547	0.339176	0.395109	-1.09369	-0.0104719
Lhx1	-1.63181	-1.21919	-1.51402	-1.83123	-1.51924	-1.68992	-0.430507	-1.5996	-0.82984	0.0522693	-0.97786	-2.18586	-2.11864	-2.12416	-1.93073	-1.96604	-0.568381	-1.67591	-1.93773	-0.920672	-1.761	-1.73329	-0.322053	-2.20017
Ephb1	-0.145838	0.475582	-0.685043	-0.00508267	-0.74382	-0.986152	0.399305	-0.739324	0.420668	0.510465	-0.640777	0.266993	-0.710482	-0.666953	-1.09652	-0.531533	0.161876	-0.545736	-0.535087	0.24528	-1.05567	-0.252473	0.638086	-1.1238
Pcdh10	-0.570248	0.344718	-0.809401	-0.438977	-0.734775	-0.667906	0.485262	-0.51686	0.47377	0.640535	-1.22915	0.301799	-0.917562	-0.659972	-0.919097	-0.776017	0.194328	0.00975279	-0.683742	0.0736643	-0.649964	-0.546528	0.477436	-1.08602
Kctd11	0.0457912	-0.259108	1.14509	-0.151785	0.991018	0.398776	-0.222714	0.523463	-0.406149	-0.338697	0.757183	0.889039	0.770613	0.0179643	0.335866	0.846353	-0.308366	0.752353	0.77829	-0.183145	0.368441	0.802889	-0.289758	0.259996
Dock5	0.611499	-0.279263	1.02456	-0.149897	0.489249	0.524933	-0.236363	0.815354	-0.172062	-0.17207	0.673744	0.81373	0.701923	-0.199547	0.786651	0.927808	-0.329094	0.819028	0.409481	0.112311	0.890327	0.608545	-0.436762	0.570183
Pik3r3	1.37047	1.29479	-0.0415863	1.22987	-0.146079	0.184038	1.13346	0.680567	1.07361	1.37515	0.0360862	0.578772	0.392449	1.0226	-0.0120464	0.158259	1.42069	0.745084	0.251031	1.21099	0.558195	0.202576	1.1473	1.00538
Vit	-1.47	-1.44807	-1.50454	-1.50227	-1.54957	0.659493	-1.39767	0.020821	-0.701437	-1.07579	-1.71674	-1.78404	-0.118426	-0.515144	-1.29924	0.510436	-1.19102	-1.78819	-1.97188	-0.918377	-0.523683	-1.52173	-0.550767	-1.46137
Bst2	1.20273	0.428444	1.47739	0.337413	1.32444	1.2871	0.460433	1.88982	0.268124	0.231557	1.61248	1.23118	1.39691	1.54078	1.39515	0.920731	0.375373	1.64382	1.37163	0.506767	1.53132	1.0968	0.222162	1.13615
Ndnf	0.735144	-0.266628	-0.91518	-0.104544	0.839442	-0.882479	-0.132983	-0.526409	0.0406651	0.410323	-0.959099	0.589021	-0.806522	-0.705155	-0.777787	0.0319838	-0.419189	0.0684129	1.21679	0.510018	-0.687802	-0.126559	0.184847	-0.90866
3110039M20Rik	-1.9894	-1.24153	-2.08465	-1.10639	-2.09483	-0.385013	-1.33041	-0.772903	-1.19774	-0.572207	-1.89027	-1.42861	-2.04191	-2.02152	-1.83104	-1.85168	-0.715294	0.0364387	-1.45058	-0.816321	-2.12466	-1.30516	-1.27296	-2.12687
Phyhipl	-0.512049	0.302638	-1.09909	-0.110314	-0.840616	-0.99924	0.267757	-1.18841	0.589729	0.425636	-1.53572	-0.496605	-1.03553	-0.461341	-1.59877	-0.64947	0.161703	-0.853501	-0.574238	0.666855	-0.74173	-1.02546	-0.295995	-0.848829
Lrrn2	0.521456	-0.213402	-0.647981	0.202208	-0.677353	-0.579207	-0.135711	-0.781234	0.732552	0.401629	-0.780783	-0.69932	-0.811528	-0.213865	-1.10498	-1.07669	0.475125	-0.933635	-0.571686	0.172752	-0.209013	-0.737576	0.252398	0.451495
Ttc39aos1	-1.03874	-0.330457	-1.15906	-0.771184	0.0233984	0.207383	-0.631409	-0.140547	0.088079	-0.127137	-1.05853	-1.07173	-0.214475	-1.16314	0.130753	-1.21952	-0.621797	-0.130628	-0.0283021	-0.624048	0.140556	-0.974356	-0.880966	-0.0248826
Tmem100	0.875264	0.32709	-0.88671	0.282026	-0.63737	-0.920074	0.532912	-0.935902	0.223425	0.205634	-0.880553	-0.199691	0.0560271	1.31355	-0.946798	0.0125711	0.225652	-0.586707	-0.249315	0.413337	-0.817048	-0.690611	-0.315193	-0.641528
Egfl6	-1.27997	-0.386318	1.54074	-0.19263	-0.996553	-1.39829	-0.478332	-0.054924	-0.635921	-0.643263	-1.49687	0.918619	1.1232	-1.48575	-0.141333	-0.063283	-0.0801587	-0.272389	-0.649849	-0.628535	-0.834584	1.28968	-1.16154	-1.79072
Scn8a	-0.344905	0.0743216	-1.0462	-0.580992	-0.975601	-0.825216	-0.0716338	-0.964567	0.633763	0.431519	-1.1189	-0.790757	-0.788466	-0.799043	-1.08705	-1.60999	0.115067	-0.720625	-0.97971	0.0732501	-0.383866	-1.49643	0.316026	-1.14206
Sbk1	0.885505	1.20331	0.0623328	1.11856	0.0482293	0.0941667	1.27355	0.0680946	0.955382	1.31996	0.0720112	0.346902	0.277059	0.567802	0.202663	0.380022	1.1872	0.391278	0.243465	1.20767	0.515188	0.483595	1.20227	-0.0482088
Ptgs2	-0.502965	-0.832518	0.891812	-0.80505	0.0774403	-0.643814	-0.719028	0.0706235	-0.950202	-1.09119	-0.588333	1.07272	-0.0927211	-0.913846	-0.453546	0.437442	-1.00127	0.206671	-0.336913	-0.901944	0.629077	1.11506	-1.42683	-0.175407
Wscd1	1.23725	0.396795	-0.923882	1.17912	-0.67695	-0.631551	0.417275	-0.759826	1.13395	0.694785	-0.461854	-0.207973	-0.308683	-0.414824	-0.530803	-0.503182	0.240137	-0.344907	-0.16948	0.540528	-0.181322	-0.59427	1.68348	-0.391661
Fads2	1.31616	0.847088	0.00259776	1.06704	0.193453	0.0755357	0.868701	-0.195517	1.06149	0.97252	-0.00733237	0.420279	0.205394	-0.0959816	-0.0209229	0.240611	1.42152	0.294723	0.163703	1.2919	0.207931	0.103523	1.18981	1.05135
Crmp1	-0.639068	0.723295	-0.896483	0.0661935	-0.593081	-0.634507	0.684209	-0.958893	0.853691	1.03502	-0.65628	-0.4964	-0.59476	-1.09921	-0.49453	-0.812983	0.23411	-0.537323	-0.544992	0.0315361	0.342421	-1.09913	0.602179	-1.26662
Kcnd2	-0.430959	0.422547	-1.49965	-0.313921	-1.20435	-1.18871	0.366501	-1.21343	0.782153	0.552935	-1.55427	-0.469331	-0.887716	-0.861317	-1.16329	-1.04087	0.140491	-0.727528	-0.802968	-0.265527	-1.07879	-1.59684	-0.144377	-1.19768
Ctnnd2	0.320868	1.07834	0.223645	0.981374	-0.276222	-0.508931	1.05333	-0.0239668	1.07885	0.945951	0.358237	0.106809	0.505275	-0.705991	0.000930743	0.539249	0.960219	0.565394	0.0662365	1.04658	-0.212864	0.0684106	0.489018	-0.366626
Dram1	-0.706031	-0.907305	0.666081	-0.419452	0.199423	0.206807	-0.860281	0.22008	-0.985446	-0.995898	0.579342	0.134955	0.357527	-0.117938	0.280205	0.173618	-0.89949	-0.160283	0.126438	-0.567895	-0.155584	0.332203	-0.919077	-0.439363
Gal	-1.32969	-1.07993	-1.11248	-1.4316	0.406674	-1.05901	-1.41494	-0.428428	-0.961057	-0.73935	-1.37636	-0.0790023	-0.82291	-1.92209	-0.250336	-0.24337	-2.16166	-0.935096	-0.0205555	-1.35568	-1.08073	-0.37323	-1.38212	-1.36687
Rbfox1	-0.67472	0.286736	-1.29288	-0.305589	-1.18341	-0.133549	0.183665	-1.33345	0.920617	0.296707	-1.10384	-0.938307	-0.753337	-1.21886	-1.10133	-0.874446	0.351257	-0.873311	-0.794355	0.13897	-0.961592	-0.779228	-0.301583	-0.992314
Tfec	-1.16113	-1.45173	-0.82343	-1.18597	-0.121326	-0.261028	-1.43311	-0.232757	-1.71291	-1.5918	-0.496824	-0.652232	-0.696559	-0.52033	0.0859025	0.0546647	-1.41751	-0.671231	-0.430402	-1.47653	-0.629966	-0.481342	-1.88288	-0.807422
Igfbp3	1.3916	0.129158	2.35924	0.402225	1.94815	1.3238	0.4292	1.10135	0.293855	0.503692	2.2449	1.5227	1.49863	1.2462	0.910227	1.28942	0.568156	1.14777	1.83499	0.707475	1.57152	1.41455	0.36864	0.893644
Fgfbp3	1.35224	0.656113	-0.662576	0.76157	-0.690298	-0.328226	1.05634	-0.190947	0.63038	0.999741	-0.158957	0.165595	-0.211512	-0.401789	-0.0674839	0.148245	0.42207	0.575165	-0.364937	1.02622	-0.250695	0.22817	1.28425	-0.335276
Stmn4	-1.1252	0.936412	-1.09273	-0.623537	-0.812655	-1.00828	0.411737	-0.984013	1.08514	0.846457	-0.799815	-1.28645	-1.10174	-1.31166	-0.649754	-1.13945	0.176601	-0.56578	-0.532583	-0.266452	-1.00789	-1.65949	0.396304	-1.16094
Plg	-1.49824	-0.894132	-1.72955	-0.588901	-1.75431	-1.61219	-1.17309	-1.80471	-0.970076	-0.646286	-1.86836	-2.06692	-2.00525	-1.4781	-1.24018	-1.84354	0.0407121	-2.08412	-2.18493	-0.147359	-2.0952	-2.20284	-0.490478	-1.48607
Runx1t1	0.935205	0.558814	-1.03313	0.592831	0.0660529	-1.04282	0.504301	-0.332965	0.38906	0.673479	-0.936775	0.627423	-0.0570376	-1.01686	-0.903165	0.367512	0.658497	-0.239487	0.184965	0.55188	-0.0129144	-0.190126	0.779297	-0.537253
Mir22hg	0.161078	-0.00250743	1.18201	-0.00374056	1.1462	1.151	-0.0828185	1.01753	0.175616	-0.0206397	0.851494	0.890648	1.00333	0.690098	0.694811	0.992833	-0.115245	0.933648	0.786255	-0.0446095	0.930784	0.887787	-0.313724	0.616906
Tmem59l	-0.923734	0.162141	-0.398282	-0.173411	-0.815618	-1.02452	0.358911	-1.01786	0.867013	0.649128	-1.19303	-1.1286	-0.816085	-1.33333	0.617497	-1.15898	0.088546	-0.453973	-0.714575	-0.120772	-0.656116	-1.48633	-0.173877	-0.99842
Ifi207	-0.214017	-0.542074	0.514158	-0.587924	0.167541	0.447997	-0.492875	0.746541	-0.943738	-0.685075	0.597622	0.176516	0.472904	0.492674	0.260289	0.44516	-0.546447	0.34336	0.23561	-0.428064	0.168903	0.358458	-0.612117	0.101846
Hoxc10	-1.32699	-1.29525	0.77512	-1.38941	-0.749963	-1.25808	-1.3607	-1.10508	-1.92651	-2.02069	0.301601	-1.34213	-1.22311	0.0584992	-0.562717	0.015717	-2.17008	-0.405161	-0.370701	-0.854691	-0.364474	-2.18591	-0.94435	-1.33624
Igfbp2	0.573626	0.516205	-0.940613	0.426324	-0.656885	-0.943054	0.475431	-0.77247	0.314291	-0.517987	-1.09739	-0.823001	-0.460155	0.110649	-0.77683	-0.707815	0.19659	-0.0745266	-0.590027	0.0142674	-0.0961704	-0.0595468	-0.0767547	2.012
Mmp3	-1.03832	-0.941648	0.068689	-0.687592	-0.732971	-0.518904	-0.867658	-0.0562872	-0.630945	-1.72991	-0.350184	0.261123	0.210881	-0.58239	-0.0655908	-1.48321	-1.51281	-1.01575	-1.01208	-0.969584	0.805696	0.360759	-1.68822	-0.0952054
Celsr3	-0.566096	0.363537	-0.737273	-0.0597705	-0.654409	-0.520036	0.4762	-0.702965	0.655169	0.784772	-0.309674	-0.691083	-0.741052	-0.662652	-0.325326	-0.67734	0.353726	-0.561488	-0.677669	0.240176	-0.454767	-1.00087	0.457589	-1.10261
Cyp24a1	0.424689	-1.47764	-1.5268	-0.974407	-0.525149	-1.28983	-1.47533	-1.30874	-1.62994	-1.29915	-0.518219	-1.41698	-1.6554	-1.00702	-1.4837	-0.526947	-0.246362	-1.45673	0.0234472	0.078439	-1.30238	-0.885125	-1.81056	-1.41652
Gpihbp1	-1.14039	-1.30701	0.29841	-1.04564	-0.674036	-0.16045	-1.14401	-1.0763	-1.63051	-1.35188	0.0659119	0.0277486	-0.20993	-0.152658	-0.244575	-0.353138	-1.84206	-0.829213	-0.853986	-1.48079	-0.694545	-0.986945	-1.65142	-0.528963
Cap2	-0.885935	0.122146	-1.19531	-0.15172	-1.11704	-1.09452	0.274627	-0.982886	0.561897	0.255893	-0.749885	-0.721785	-0.977415	-1.40239	-1.01111	-1.55526	0.133446	-0.729818	-0.860883	0.259552	-0.98167	-0.556616	-0.259154	-1.50854
Tspyl4	0.546922	1.56517	-0.0869327	0.830456	-0.5263	-0.402657	1.42829	-0.271961	1.76095	1.5041	-0.000766037	-0.0917593	-0.0924357	-0.0171697	-0.546317	0.0449193	0.941626	-0.078773	-0.0253678	0.681412	-0.0686925	-0.0128516	0.784194	1.02347
Cxcl10	1.43121	-0.0316637	0.420269	-0.262929	1.51894	-0.0744481	-0.158867	0.810374	-0.0776937	-0.385189	1.03841	0.398233	0.864545	1.75616	0.888895	0.00982572	-0.176347	0.549414	1.49334	0.23159	0.433217	0.68742	-0.775009	0.00328594
Bcl11a	-0.930542	-0.0564338	-0.790911	-0.0735921	-1.11557	-1.07489	-0.273496	-1.17187	-0.166754	0.0290665	-1.1162	-0.670514	-1.11147	-0.467251	-1.37349	-1.0547	0.250989	-1.16742	-1.0421	0.015526	-0.849552	-0.78655	-0.166173	-1.22183
Paqr8	1.25241	0.345769	-0.750267	-0.0517148	-0.65585	-0.693345	0.235662	-0.697218	1.09985	0.426712	-0.831519	-0.276191	-0.461192	-0.586016	-0.526179	-0.634004	0.671717	-0.3372	-0.135883	0.352457	-0.473027	-0.541907	0.43693	-0.177085
Tmem47	0.865859	1.46871	0.609528	1.31571	0.291519	0.154739	1.32744	0.111012	1.31563	1.4697	0.085777	0.812979	0.396437	-0.0788305	-0.0536072	0.912477	1.30048	0.406985	0.591953	1.36109	0.757366	0.508487	1.13323	1.35106
Atp10a	0.271482	0.0823936	1.29622	-0.0902086	1.12765	0.949426	0.2079	0.880609	0.133656	0.383997	1.0835	0.829063	1.07987	-0.0820861	0.933966	0.973618	0.0226376	1.09698	0.857978	0.282086	1.1091	1.06103	-0.137775	-0.00251723
Nrgn	1.09071	0.163576	-0.584769	0.42739	-0.360847	-0.859617	0.348075	-0.574226	0.865993	0.754688	-0.141924	-0.616308	-0.373654	-0.392876	-0.432525	-0.796036	0.635974	0.0120824	0.156684	1.06869	-0.88665	-0.923512	0.25402	-0.441901
Oaf	-0.0960181	-0.243179	1.70704	-0.0935892	0.935522	0.652644	-0.164616	0.820276	-0.236475	-0.44859	0.710577	1.0717	0.614148	0.344203	0.068748	1.16713	-0.0998275	0.929277	0.58039	-0.0650941	0.548387	1.64248	-0.363455	0.41668
Shc4	1.2201	0.604056	-0.756023	1.17551	-0.954498	-1.06941	0.293203	-0.507282	0.146198	0.288847	-0.544348	-0.231719	-0.223148	-0.613862	-0.742546	-0.559439	1.76062	-0.187892	-0.400335	1.19125	-0.228654	-0.503595	1.07953	-0.674399
Tagln2	0.591108	0.32967	1.75502	0.278875	1.26665	0.793721	0.307424	1.34007	0.258174	0.227742	1.30994	1.25205	1.2714	0.638473	1.18171	1.57528	0.0751503	1.04789	1.06634	0.239326	0.928477	1.29358	0.333755	0.617319
Cxcl16	0.562561	-0.179244	1.25137	0.0521565	1.06655	0.75344	-0.120466	1.12762	-0.356895	-0.184836	1.25345	0.910058	1.10911	0.795168	1.16312	0.640606	0.00958289	0.6556	0.957656	0.183338	0.867615	0.837138	-0.272233	0.430834
Nfil3	-0.741872	-0.546534	0.917215	-0.689383	0.636166	0.311714	-0.441653	0.389351	-0.51096	-0.560568	0.276106	0.397902	0.368458	-0.471101	0.78192	0.301661	-0.845188	0.239465	0.18288	-0.86804	0.452769	0.643957	-0.680662	0.104441
Shd	-0.970085	0.217985	-0.714322	-0.479693	-0.936922	-0.823168	0.158918	-0.992022	0.322363	0.356229	-1.11316	-1.11296	-0.95537	-1.16886	0.00514345	-0.865441	-0.119534	-1.02433	-1.08555	-0.0803444	-0.862606	-1.23503	0.520832	-0.894963
P2ry2	-0.992499	-1.0706	-0.812964	-0.977752	0.353407	-0.210905	-1.11914	-0.179251	-1.48316	-1.43834	-0.69918	-0.271917	-0.252917	-1.21665	0.194527	-0.582734	-1.43144	0.467748	0.540346	-1.4678	0.382265	-0.686226	-1.41166	-0.604177
Col3a1	1.28464	1.02759	2.06421	1.0119	2.14646	0.637992	1.30993	2.36925	0.877003	1.18908	1.57378	1.67508	1.65487	1.95189	1.37692	1.89728	0.785359	2.17765	1.99802	1.61634	1.37786	2.24148	0.672999	0.821791
Dab1	0.0766092	-0.513374	-1.36234	-0.708873	-1.31466	-1.30957	-0.503938	-1.37262	0.294007	0.16877	-1.81967	-1.18257	-1.35644	-0.990466	-1.45388	-1.35723	-0.0704034	-1.30042	-0.967631	-0.15964	-1.16882	-1.33266	0.269883	-1.52028
Gm38426	-0.907733	-0.962926	-1.05567	-0.778515	-0.241554	0.333388	-1.04848	0.169475	-1.07861	-1.25889	-0.57714	-0.853244	-0.354961	0.0117552	0.152593	-0.859164	-1.01062	-0.0700305	-0.397676	-0.960767	0.0989349	-0.980239	-1.04145	0.168427
Cdk18	-0.440837	-0.426213	-0.173221	-0.588597	0.726395	0.686714	-0.496849	0.46708	0.0430838	-0.411282	0.0122786	0.584125	0.234767	-0.215504	0.473929	0.432405	-0.769913	0.511304	0.614362	-0.860552	0.742246	-0.0122545	-0.940377	-0.546566
Klf15	0.885812	0.426958	-0.871789	0.65077	-0.870772	-0.336171	0.407227	-0.535791	0.497999	0.126407	-0.406858	-0.800446	-0.32702	-0.0698019	-0.474967	-0.533031	0.736834	-0.209658	-0.611366	0.695031	-0.342505	-0.181861	0.43195	0.702201
Filip1l	0.00882182	-0.642435	0.427848	-0.511783	1.12943	0.60408	-0.468818	0.949155	-0.451763	-0.496879	0.263057	0.0197992	1.15953	0.0792129	0.560122	0.210532	-0.524539	0.355303	0.887303	-0.212337	1.01085	0.290996	-0.3384	0.245658
Mab21l1	-1.22809	-0.631179	-1.14829	-0.652308	1.25554	-1.15065	-0.213396	-0.354028	-0.204046	-0.29197	-1.50216	-0.289105	-0.202903	-1.47978	-1.65683	-0.705731	-0.222735	-0.406003	1.00133	-0.353088	0.254525	-0.0435827	-1.42352	-0.733023
Aqp11	-0.012238	-0.277719	-1.43863	0.119035	-1.40749	-0.846826	-0.170403	-1.11388	-0.402861	-0.183433	-0.865772	-0.840306	-1.23725	-0.621545	-1.12985	-1.23041	0.176267	-0.852411	-0.88306	-0.0101963	-0.578587	-1.54442	-0.122298	-0.226033
Bhlhe22	-0.890451	-0.156602	-0.166483	-0.90391	-1.27693	-1.22809	0.0556001	-0.851695	0.0326626	0.0109382	-1.18116	-0.894843	-0.842497	-1.34917	-1.20357	-0.597004	-0.164542	-1.21868	-0.856242	-0.208246	-1.11977	-0.568664	-0.66685	-0.615852
Mpp3	-0.252496	0.23362	-0.725997	-0.361824	-0.812633	-0.74421	0.281674	-0.880949	0.134718	0.502203	-0.885558	-0.937748	-0.368184	-0.653299	-0.470846	-0.945666	0.119066	-0.480411	-0.90634	0.0337514	-0.42496	-1.11741	0.727262	-0.957847
Rit2	-1.60484	-0.0379476	-1.67401	-0.996006	-1.52384	-1.48903	-0.288781	-1.64472	0.503236	0.289311	-1.96411	-1.58603	-1.43376	-2.09822	-1.90737	-0.862517	-0.294338	-1.2961	-1.49166	-0.771866	-1.18779	-2.10756	-0.546873	-1.84792
Rsad2	0.697977	-0.281256	0.637361	-0.721673	0.079418	0.090956	-0.602069	0.79028	-0.389192	-0.763475	0.47538	0.334497	0.47755	0.612021	1.04505	-0.39892	-0.733351	0.49319	0.348109	-0.457282	0.826279	0.170521	-0.882167	0.144125
Lrrtm4	-1.20664	-0.607747	-1.53818	-1.21092	-1.54736	-1.49656	-0.564579	-1.49963	-0.281288	-0.23706	-1.80639	-1.25493	-1.31233	-1.39724	-1.64259	-1.31914	-0.501099	-1.46903	-1.3867	-0.593563	-1.76933	-1.696	-0.570852	-1.99332
Vgll3	-0.305593	-0.595982	0.807368	-1.0188	-0.375483	0.968735	-0.40122	0.668006	-0.720346	-0.331038	0.970786	0.681098	0.297846	-0.294463	0.0223469	0.140172	-1.02607	0.45632	-0.0246764	-0.824149	0.459945	0.564424	-0.768765	-0.17935
Vsnl1	-1.02355	0.522211	-1.47292	-0.798861	-1.29975	-1.3389	0.155592	-1.34948	0.990938	0.494315	-1.8318	-0.953937	-1.13905	-0.93554	-1.6186	-1.51564	0.153324	-0.854082	-1.06465	-0.453236	-1.33369	-1.18313	-0.264185	-1.7569
Maneal	-0.0105096	-0.017167	-0.941456	0.198584	-0.753797	-0.727123	0.11033	-0.833578	0.35922	0.288765	-0.624385	-0.506055	-0.792551	-0.298243	-0.705178	-0.965156	0.326727	-0.42237	-0.864575	0.283009	-0.415944	-0.903514	0.308434	-0.970974
Fcgr2b	0.0857311	0.297861	1.23245	0.224759	0.805657	1.23966	0.539043	1.38425	0.163291	0.0516277	1.29357	1.08354	1.22532	1.0527	0.912721	0.477253	0.185172	0.89072	0.886898	0.215745	1.15386	1.16795	-0.0418093	0.677353
Onecut2	-1.3053	-0.39561	-1.36254	-0.72551	0.445149	-1.24547	-0.530671	-1.37959	-0.502052	0.00491922	-1.00955	-1.21391	-1.63043	-1.23659	-1.39711	-1.42019	-0.211448	-1.22427	0.505208	-0.35518	-0.835642	-1.10638	0.279831	-1.71838
Phf21b	0.310597	0.408485	-0.63319	0.547042	-0.77885	-0.640192	0.546554	-0.547811	0.129422	0.514789	-0.280604	-0.444533	-0.0841351	-0.115646	-0.227075	-0.553134	0.741108	-0.161361	-0.482843	0.542134	-0.297798	-0.379044	0.509887	-0.893187
Akr1c18	-1.50892	-1.6993	-1.33896	-1.6713	-1.11305	-1.49417	-1.69441	-1.4634	-2.4603	-2.27926	-0.806265	-2.08314	-1.09387	-2.02694	-0.899994	0.0400503	-2.40918	-1.04736	-1.20455	-2.16587	-1.24062	-0.795042	-2.02382	-2.10844
Igsf21	-0.810166	-0.697142	-1.36506	-0.635012	-1.49073	-1.46281	-0.464242	-1.57034	-0.169746	-0.401396	-1.8494	-1.23003	-1.23153	-0.0833687	-1.5138	-1.58492	-0.396082	-1.6064	-1.30136	-0.476893	-0.886408	-1.88752	-0.7135	-1.7537
Trim12a	-0.00605081	-0.781113	0.23073	-1.17499	0.155145	0.0693348	-0.989488	0.196795	-0.981319	-1.17674	0.30148	0.0505335	0.0106777	0.387418	-0.252582	-0.0499243	-0.962425	-0.021672	0.0462611	-0.864745	-0.0935764	0.0408194	-0.910684	-0.005903
Fam19a2	-0.637808	0.329497	0.745245	-0.0798475	1.09351	-1.11821	0.453479	0.215746	0.555631	0.54193	-0.921129	-0.210386	0.811254	-0.538222	-0.811233	0.645989	0.147691	0.134712	0.900786	0.0575326	0.708774	0.562173	-0.284622	-0.56572
Gpc3	-0.540851	-0.086525	-0.595224	-0.373237	1.57573	1.05613	0.0443302	2.08541	-0.26262	0.276741	-0.484785	0.5381	0.308484	0.202292	0.48605	0.199581	-0.265313	1.99498	1.77801	0.383259	1.12816	-0.385671	0.203357	-0.0608992
Rarres1	-1.19019	-1.08237	-1.23136	-1.18597	0.135842	-0.0757963	-1.17249	0.36358	-1.42971	-1.0291	-0.702205	-0.63248	0.936736	-1.04484	-0.629922	-0.927103	-1.39294	0.465835	0.0378415	-1.29293	-0.668173	-0.317189	-1.35849	-1.09172
Asxl3	-0.976907	-0.437792	-1.33941	-0.76905	-1.35025	-0.102091	-0.397525	-1.2402	-0.304352	-0.0988361	-1.61118	-0.161205	-1.00849	-1.44812	-1.27798	0.14231	-0.397739	-1.2349	-1.29236	-0.765995	-1.36819	-0.801287	-0.143242	-1.45587
Hoxa2	-1.42259	-1.4299	-1.1169	-1.35056	-1.36947	-1.48062	-1.46093	-0.960245	-1.88273	-1.85763	-0.160118	-2.09782	-1.50039	-2.04494	-0.834726	-1.90185	-0.664404	-0.691005	-1.97514	-0.60834	-0.864213	-2.22279	-0.957384	-1.07185
Glipr2	-0.153891	-0.301562	0.841196	-0.156038	0.654434	-0.239668	-0.327288	0.972699	-0.405405	-0.272009	-0.178167	0.892505	0.47365	0.0190902	0.566842	-0.193134	-0.436644	1.05243	0.765339	-0.268616	0.802093	0.142791	-0.227836	0.0282876
Tmem106a	0.0200763	-0.381176	0.677551	-0.225455	0.264932	0.551616	-0.488097	0.839983	-0.619076	-0.459685	0.917028	0.370651	0.569254	0.612843	0.369265	0.13214	-0.444257	0.544938	0.402725	-0.386006	0.427412	0.52234	-0.551852	0.134812
Psd2	0.172283	0.521746	-0.815721	-0.0595306	-0.907922	-0.809115	0.690505	-0.921072	0.573038	0.389661	-0.749554	-0.341976	-0.979869	-0.448979	-0.510133	-0.661964	0.161384	-0.60862	-0.632621	-0.106903	-0.433232	-0.868905	0.0842216	1.17081
Ryr3	-1.0073	-0.00378767	-1.08618	-0.806691	-1.15395	-0.904556	0.0492125	-1.27626	0.259353	0.230728	-1.58664	-0.898344	-0.570172	-1.42272	-1.36212	-0.847945	-0.370065	-1.34001	-1.26712	-0.253454	-1.69299	0.44073	-0.591439	-1.15641
Mefv	-1.07398	-1.25608	-0.762048	-1.02456	-0.738268	-0.326442	-1.31562	-0.255479	-2.13536	-1.75451	-0.349672	-0.518021	-0.697462	-0.821282	-0.588515	0.0579263	-1.79438	-0.325817	-0.390766	-1.49491	-0.846168	-0.152745	-1.75322	-0.204566
Lsamp	-0.880839	0.284706	-0.866727	-0.469238	-0.921605	-0.828355	0.502329	-0.959697	0.822356	0.674788	-1.52836	-0.889061	-0.900543	-1.18118	-1.20966	-0.946085	0.0775273	-0.725783	-0.775217	-0.0281766	-0.903698	-1.01231	0.463006	-0.0784882
Tor4a	-0.222192	-0.447135	0.842596	-0.272949	0.539935	0.439813	-0.404706	0.801701	-0.544679	-0.595044	0.735499	0.273418	0.523977	0.369885	0.485439	0.513582	-0.472721	0.484812	0.385565	-0.496356	0.365718	0.583201	-0.421322	0.476867
Adamtsl4	-0.289303	-0.188017	0.86733	-0.293968	0.636013	0.680371	-0.339876	0.482631	-0.116282	-0.263687	0.476173	0.440512	0.781488	-0.246566	0.574138	0.684703	-0.666553	0.667961	0.558577	-0.475165	0.769148	0.649493	-0.71243	0.251401
Ifi209	0.186584	-0.641889	0.74501	-0.742932	0.184686	-0.579246	-0.512199	0.831561	-0.9685	-0.900101	0.52484	0.200331	0.411402	0.43215	0.212978	-0.187634	-0.699549	0.282045	0.21995	-0.598489	0.709982	0.0911055	-0.98513	0.206775
Isg20	-0.266921	-0.967486	0.0278571	-0.464984	0.0845728	0.293856	-0.896556	0.714306	-0.911745	-0.810717	0.288161	-0.171965	0.306714	0.136813	0.600928	-0.539015	-0.833895	0.512522	0.244179	-0.574799	0.303483	-0.48761	-0.851025	-0.43328
Kera	-1.93884	-2.095	-1.88083	-1.92701	-1.15851	-1.81066	-2.03077	-1.93	-2.75518	-2.57153	-1.71809	-0.962415	-1.29556	-1.07408	-0.483133	-1.45901	-2.14978	-2.15135	-1.00852	-2.46228	-2.41057	-2.51358	-2.31906	-2.40835
Msr1	-0.277453	-0.269964	0.663953	-0.22203	0.00402896	0.687688	-0.385204	0.857904	-0.90389	-0.575376	0.844984	0.444369	0.851358	0.300579	0.418418	0.615803	-0.518621	0.450221	0.119752	-0.359287	0.524729	0.651163	-0.662815	0.0809843
Dhx58	-0.0402786	-0.469045	0.973553	-0.406946	0.00125438	0.0360632	-0.499445	0.571954	-0.764513	-0.686077	0.719274	0.383318	0.370314	0.45556	0.302601	0.579124	-0.600753	0.455365	0.0820255	-0.466416	0.219361	0.469792	-0.534291	-0.238812
D430019H16Rik	-0.698779	0.516372	-1.0492	-0.194959	-1.01854	-1.1005	0.4777	-1.0214	0.500642	0.875273	-0.791752	-0.875805	-0.979222	-1.31588	-1.11497	-0.530162	0.196284	-1.14174	-0.543673	-0.216976	-0.764362	-0.968028	0.261921	-0.856401
5330434G04Rik	-1.94429	-0.9518	-2.06375	-1.46193	-1.92567	-1.90052	-1.05183	-2.12365	-0.668041	-0.722406	-2.10353	-2.29015	-1.97367	-2.23676	-2.04668	-2.07197	-0.908166	-2.06442	-2.10448	-1.21185	-2.0888	-2.43819	-0.583514	-1.65673
Tmem30b	-0.910041	-1.26187	-1.17722	-0.219081	-0.556156	-1.12758	-1.32949	-0.309765	-1.9697	-1.38527	-1.78254	-0.827369	0.280509	0.81815	-0.442465	-0.44895	-1.47307	-0.586447	-1.2023	-1.66111	-0.365268	0.410435	-1.76753	-1.2814
Sgms2	-0.165027	-0.478534	0.413431	-0.499359	0.263934	1.01981	-0.618944	0.11964	-0.272497	-0.63966	0.501593	0.538748	0.300332	-0.341036	0.223825	0.588138	-0.787935	0.0576311	-0.000142371	-0.714229	0.793308	-0.150583	-0.630543	1.01964
Crabp2	1.4334	-0.0899181	1.53201	0.402675	0.575342	-0.482405	-0.163716	-0.0244234	-0.512027	-0.247299	1.07921	1.12622	0.196846	0.994503	-0.000185195	1.01675	0.617696	-0.114639	0.723408	0.713697	-0.218739	0.424335	0.642304	-0.392344
Neurod6	-2.09832	-1.43779	-2.08197	-1.19389	-2.01486	-2.00339	-0.654797	-2.05144	-0.374749	-0.653705	-2.15848	-2.36269	-2.29807	-2.30038	-2.10025	-2.13361	-0.670252	-2.01986	-1.74516	0.0146317	-2.39032	-2.50031	-1.30249	-2.38149
4930523C07Rik	-0.407996	-0.807862	0.215173	-0.586314	0.193205	0.0235704	-0.69021	-0.0126144	-0.915393	-0.963553	0.254968	0.199418	0.39477	-0.664895	-0.190391	0.346639	-1.03644	-0.0419817	-0.0205603	-1.05419	0.344305	0.487436	-0.786741	-0.0292134
Tpbg	-0.164274	-0.706375	0.892457	-0.527027	-0.487769	0.415777	-0.649425	0.75781	-0.445119	-0.48517	-0.868926	0.821989	0.197532	-0.809566	0.586726	0.412147	-0.482477	0.906762	-0.4283	-0.502599	0.456248	0.230699	-0.273658	-0.0668013
Pnmal2	0.698806	1.04565	-0.461699	0.954362	-0.0128687	-0.229559	1.18393	-0.180788	1.31862	1.29529	0.206157	0.0201458	0.501558	0.180523	-0.230667	-0.898748	0.961452	0.0122258	0.150025	0.912848	0.380064	0.416514	0.512944	0.432599
Gstm1	2.13249	1.88372	1.18172	2.00116	0.232167	1.47524	1.96206	0.962864	1.92775	1.7363	1.48458	1.07223	1.02529	1.62131	1.0036	0.953046	2.22462	0.997026	0.826857	2.07898	1.37055	1.10747	2.34967	1.20788
Zfp462	1.25053	1.52995	-0.479541	1.59696	-0.426011	-0.305581	1.59524	0.86321	0.949379	1.23529	0.440276	0.877816	0.0113951	0.6147	-0.371513	0.686794	1.40687	1.03143	-0.142934	1.24904	0.446827	0.667921	1.46023	0.589999
Ccdc85a	-0.405312	0.040122	-1.04898	-0.0792766	-1.04027	-0.95399	0.0617844	-1.04831	0.328975	0.046101	-0.899385	-0.999549	-0.847829	-0.0932685	-1.10053	-0.799029	0.0899898	-0.643669	-0.732003	0.169257	-0.951927	-1.26348	-0.508981	-0.438856
Mamdc2	0.633455	-0.256802	-0.455247	-0.33212	0.168085	-0.855913	-0.134198	1.42551	-0.336474	-0.717994	0.875565	-0.186568	-0.483216	-0.782038	0.526127	0.947255	-0.682349	0.429568	0.110595	-0.210932	-0.692788	1.52312	-0.293471	0.194235
Btbd17	-0.965537	-0.300552	-1.1374	-0.433032	-0.922231	-1.11555	-0.09474	-1.09623	0.182271	0.0985545	-1.42207	-0.891811	-1.44284	-0.253345	-1.65545	-0.760281	-0.324732	-1.71969	-1.02092	0.0796249	-1.40633	-1.41975	0.608417	-0.753672
Scrn1	0.358999	0.173885	-0.734645	-0.484636	-0.633705	-0.744652	-0.16836	-0.715934	0.512821	0.577452	-1.2102	-0.735602	-0.548768	-1.2769	-0.674608	-1.2872	0.191861	-0.634113	-0.416432	0.176901	-0.408305	-1.10809	0.3108	0.351378
Gpr37l1	-0.668801	0.402306	-1.027	-0.716811	-0.869016	-0.862984	0.0235985	-0.789675	1.02127	-0.173985	-1.51562	-1.27186	-0.44858	-1.50188	-1.21416	-1.49805	0.206314	-0.374224	0.0457624	-0.111846	-0.544431	-1.49744	-0.353265	-0.202543
Ccr2	-0.27199	-0.893361	0.866064	-0.549691	0.397044	-0.0933569	-0.898239	0.769728	-1.23483	-1.1866	1.07486	0.379078	0.458348	0.318852	-0.41988	0.371316	-0.407984	0.177232	0.483463	-0.425001	-0.525337	0.337874	-1.00634	0.371737
Scn3b	0.000277881	0.194102	-0.784038	-0.425092	-0.71011	-0.444622	0.320002	-0.45907	0.549555	0.922495	-0.778152	-0.724134	-0.676835	-0.60237	-0.951546	-0.962775	0.220839	-0.0899595	-0.628293	0.286035	-0.11501	-0.93766	0.553236	-0.484288
Pxdc1	-0.11554	0.196366	1.34299	-0.0212307	0.710148	0.795095	0.394713	1.15264	0.110147	0.0305084	1.09712	1.20917	1.01065	-0.0327046	0.772449	1.1613	-0.0917533	0.518392	0.727389	0.295205	0.236323	1.27476	0.133734	0.12061
Igf2	0.290771	1.3842	0.309044	0.363862	1.73185	0.325575	1.42037	1.18844	1.12329	1.22351	-0.21106	0.623726	1.14581	1.18152	0.265973	0.0557008	0.554365	1.32644	1.74532	0.811509	1.24897	0.858381	0.564866	1.93186
Ccl12	-0.181015	-0.0722418	1.1673	-0.830588	0.327408	-0.452411	0.124552	0.898446	-0.311317	-0.553979	1.0123	0.589243	0.829108	0.656897	-0.137737	-0.233465	-0.608341	0.433809	0.278282	-0.339288	0.382803	0.614526	-0.869335	-0.239827
9330159F19Rik	-0.614517	-0.0396954	-1.32741	-0.468985	-1.2238	-1.21848	-0.102201	-1.22844	0.416824	0.274038	-1.48534	-0.735519	-1.18471	-0.737229	-1.34028	-1.55496	-0.0533695	-0.788289	-0.984896	-0.379535	-1.05547	-1.4592	-0.10751	-1.03274
Snhg11	-0.47945	1.79641	-0.714561	0.356955	-0.427051	-0.310483	1.5341	-0.216612	2.0407	1.78147	-0.94941	-0.857698	0.122516	-0.104721	0.220213	-0.869287	1.12287	0.389658	-0.00815455	0.399912	0.19026	-0.997099	0.691801	-0.0303609
Lhx9	-1.4248	-0.306925	-1.44232	-1.31065	-1.37333	-1.09262	-0.391437	-0.745729	0.0558769	0.119716	-1.88751	-1.18795	-0.454139	-1.7818	-0.846903	-1.65196	-0.637754	0.135493	-1.15849	-1.10293	-1.76902	-1.86705	-0.561649	-1.46347
Abracl	0.297439	0.0257523	1.0338	0.0342862	1.02259	1.33888	0.00329508	1.09535	-0.118924	0.076213	0.891943	0.915941	0.872442	0.366274	0.995055	0.991235	-0.0944888	0.877579	0.781254	-0.056989	0.974214	0.952712	0.465335	0.378547
Eps8l2	-0.469102	-0.535222	-0.19548	-0.482667	1.00829	0.133816	-0.682729	0.205032	0.116424	-0.897202	0.405845	-0.886749	-0.608009	-0.864514	0.822698	-0.083168	-0.648977	0.621641	0.952363	-0.792801	-0.260538	0.183017	-0.886909	0.82245
F2rl1	0.314945	-0.096513	1.65185	-0.229406	-0.1413	-0.503683	-0.0182705	0.43229	-0.551893	-0.548138	0.235162	0.810719	1.0325	-0.646602	0.470545	1.40478	0.0282881	0.933601	-0.201393	-0.0731445	0.94113	0.548247	-0.967123	-0.611188
Bex1	0.649745	0.956709	-1.81087	0.774619	-0.0603256	0.611676	0.807099	0.653827	0.803361	1.01584	-0.604992	-0.248937	-0.0378672	0.125083	1.63489	-0.816728	0.786442	-0.00951745	0.069481	0.761504	1.02014	-0.74074	0.912486	-0.562184
Gsdmd	-0.0565413	-0.304046	0.68467	-0.314957	0.414973	0.695945	-0.171062	0.854636	-0.412487	-0.448628	1.05695	0.39959	0.495316	0.391847	0.180568	0.94022	-0.315841	0.578255	0.293452	-0.351546	0.0828783	1.05802	-0.340185	-0.0152692
Nipal1	-0.989869	-1.12361	0.591582	-1.04468	-0.754728	-0.12745	-1.12155	-0.378665	-1.66129	-1.2414	0.67455	-0.158415	-0.510844	-1.36061	0.303305	0.113265	-1.01323	-0.694498	-0.91422	-0.881625	-0.557456	-0.134038	-0.240286	-1.52458
Gas1	1.70679	1.02551	2.05209	1.42465	0.493146	0.316286	1.08802	1.6613	0.689334	0.738741	0.695418	1.52447	1.51692	2.21321	0.637473	1.58685	0.973051	1.47805	0.461702	1.20119	0.684674	2.03392	1.74195	0.964424
Nwd1	0.022809	0.179807	-0.923437	-0.191526	-0.791602	-0.654066	-0.110434	-0.899297	0.322469	0.0050944	-0.906425	-0.722177	-1.09619	-0.90758	-0.80379	-1.05623	0.231945	-0.858202	-0.545298	0.194731	-0.740399	-1.21794	-0.0908584	1.15275
Eda2r	-0.580198	-0.469858	0.709326	-0.239968	0.816941	0.486675	-0.292035	0.555049	-0.386537	-0.239809	0.457093	0.692114	0.536945	-0.388064	-0.444766	0.394552	-0.182863	0.702197	0.762806	-0.0887873	0.582688	0.396489	-0.471006	-0.335184
Cthrc1	0.400896	0.277887	1.70287	0.246301	-0.288747	0.421027	0.491864	1.87182	0.234107	0.201931	0.247326	0.327432	1.44574	0.34146	0.908679	1.48185	-0.0734185	1.43321	-0.30587	0.804067	1.05869	1.59762	-0.140966	0.423712
Gm6377	-1.16422	-1.51476	-0.443964	-1.36868	-0.545528	-0.46049	-1.42455	-0.196932	-1.91728	-1.5702	-0.289409	-0.537833	-0.426195	-0.226299	-0.489746	-0.694597	-1.46244	-0.574113	-0.672626	-1.37975	-0.579437	-0.607602	-1.75399	-0.85063
Plppr4	-0.874903	0.453571	-1.12612	-0.764906	-1.00636	-1.13815	0.358515	-1.18463	0.486993	0.559127	-1.36032	-0.821034	-1.28611	-1.37583	-1.40636	-1.34919	-0.118432	-1.23242	-0.807087	-0.531989	-1.05968	-0.81541	-0.346624	0.98181
Ddx25	0.183034	0.130534	-0.984624	0.13192	-0.722539	-0.754743	0.0931024	-0.0201247	0.386066	0.389755	-1.01159	-0.809622	-0.313151	0.270654	-0.252133	-1.15004	0.205423	0.158087	-0.368586	0.128233	-0.0645506	-0.934173	0.0947873	-0.837464
Crip1	1.18948	0.0517358	1.94311	0.423189	0.997466	0.975595	0.0556336	1.03456	0.0493377	0.580078	1.8294	1.27988	1.46421	0.527112	1.09749	1.63892	0.139331	0.803123	0.909949	0.151903	0.485436	1.42138	0.0312869	0.356688
Gnai1	0.330358	1.09628	-0.537914	0.745932	-0.353986	0.216158	0.794137	-0.0082705	0.828701	0.863336	-0.602614	0.711568	-0.13422	1.68949	-0.219914	-0.28187	0.658879	-0.174884	-0.233635	0.453296	0.222692	-0.143551	0.342295	0.455159
Rab32	-0.184342	-0.114494	1.10047	-0.067431	1.1499	0.489574	0.0372864	1.04665	-0.366503	0.0234343	1.26803	0.676496	0.704035	0.307344	0.471171	0.883841	-0.129259	0.872614	0.994288	-0.0223844	0.347096	0.517432	-0.0516147	0.216004
Ly6e	1.75423	0.675748	1.44042	0.97904	2.04126	1.26221	0.924788	2.09915	0.946332	0.824564	1.92315	1.54179	1.83911	1.96789	1.74311	1.08436	0.816193	1.96735	1.87118	0.933709	1.53171	1.43887	0.743842	1.16729
Apba2	-0.557869	0.393434	-0.646679	-0.0161325	-0.706496	-0.687803	0.184213	-0.813392	0.5759	0.444845	-0.133503	-1.09971	-0.234647	-0.891844	-1.15108	-0.978651	0.21119	-0.691605	-0.51816	-0.0309555	0.264234	-0.551598	0.16619	-0.960321
Epcam	1.12073	1.46509	-1.29689	1.69542	0.215905	0.268192	1.24769	0.560346	0.570882	0.95369	-0.583862	0.122554	0.715864	-0.295226	1.20507	0.245504	1.67385	0.879868	0.664076	1.78359	0.900193	0.291255	0.886759	-0.128818
Tubb3	-0.846251	0.96105	-1.05331	0.0450259	-0.772558	-0.790866	0.900767	-0.153932	1.09963	1.19417	-0.64779	-0.421662	-0.403368	-1.24432	-1.0111	-0.321358	0.345759	-0.462951	-0.364983	0.0533023	-0.231333	-0.551448	0.665012	-0.954681
Mmp12	-1.09688	-1.3667	-0.254982	-1.0378	-0.5625	-0.0890465	-1.05484	-0.744921	-1.62409	-1.91028	-0.191744	-0.140373	-0.297587	-0.786578	-0.00544507	-0.927349	-1.44022	-0.852528	-0.564352	-1.40291	0.314293	-0.262793	-1.80687	-0.482187
Glrx	-0.203578	-0.225303	0.926479	-0.282705	0.693886	0.685341	-0.358277	0.813445	0.169741	-0.212246	0.607206	0.594277	0.783641	0.140053	0.154169	0.218496	-0.367337	0.716815	0.414381	-0.368283	1.15166	0.551716	-0.386693	-0.0405261
Gadd45b	-0.341311	-0.530137	0.405971	-0.517933	0.237028	0.585865	-0.58421	0.68938	-0.396971	-0.470929	0.390216	0.543789	0.50756	0.228997	0.462209	0.48712	-0.741711	0.289688	0.0795111	-0.716847	0.201337	0.204838	-0.896572	-0.323377
Pcsk2	-0.0991263	0.550885	-1.09001	-0.665188	-1.11643	-1.0305	0.319862	-1.15487	0.920717	0.235184	-1.52458	-0.885602	-0.870091	-0.57736	-1.24577	-0.782513	-0.207671	-1.20013	-0.809811	-0.735257	-0.716517	-1.05443	-0.182418	1.2974
Dpp10	-0.478436	-0.0114065	-1.38488	-1.15332	-1.23046	-1.41849	-0.250164	-1.41324	0.557096	0.210979	-1.37596	-1.12339	-0.970652	-1.00884	-1.22875	-1.14692	-0.16119	-1.36388	-1.05055	-0.475882	-1.50424	-1.60805	-0.61077	-1.8691
Hoxb2	-0.723825	-1.29113	0.0863222	-1.45461	-1.04669	-1.1643	-0.541251	-0.427252	-0.644314	-1.03817	-0.0284767	-1.35848	-1.1153	-1.01965	0.0571713	-1.65933	-1.75948	-0.349045	-1.53832	-0.75405	-1.43897	-0.0589046	0.161028	-0.843477
Garem2	-0.718896	0.425691	-0.444064	0.482819	0.0455699	-0.368946	-0.115997	-0.741053	0.0827269	0.119478	-1.12183	0.325311	-0.0849876	-0.84587	-0.183827	-0.573939	0.7972	-0.387546	0.305987	0.295386	-0.029144	-0.679526	0.336421	-1.10603
2010300C02Rik	-0.36819	0.317904	-0.826151	0.410967	-0.657247	-0.690833	0.494405	-0.543013	0.33113	0.0440489	-0.346579	-0.652457	-0.330194	-0.234197	0.0100444	-0.715896	0.274446	-0.0998704	-0.469957	0.384012	-0.797276	-0.687116	-0.62695	0.234082
Rbm47	-0.557618	-0.619226	0.741508	-0.772473	0.739698	-0.00725798	-0.720741	0.204576	-0.638246	-1.00253	0.123744	0.341486	0.199543	-0.0304122	-0.0676941	0.337306	-0.82419	-0.0348201	0.408795	-0.794731	0.0102034	0.0343485	-0.797504	0.893442
Pnoc	-1.32923	-0.488832	-1.60007	-1.02468	-1.53429	-1.29911	-0.518231	-1.53214	-0.329463	0.0994458	-1.81896	-2.00793	-1.72496	-1.65214	-0.946678	-1.79808	-0.560125	-1.06402	-1.2348	-0.0723698	-2.03468	-0.845135	-1.05681	-2.02599
Gad2	-1.03612	0.420668	-1.02751	-0.858937	-0.90095	-0.712214	0.382739	-1.04399	0.73992	0.889123	-1.68952	-0.358903	0.14574	-1.69215	-1.04264	-1.21413	0.103024	-0.966956	-0.407906	-0.241387	-0.393999	-1.41171	-0.229741	-1.60302
Unc5c	0.261332	0.470187	-0.836443	0.204135	-0.259102	-0.757493	0.282883	-0.813232	0.542887	0.509746	-0.592974	-0.548136	-0.427683	-0.586105	-0.820339	-0.618554	0.550979	-0.489101	-0.273542	0.336976	-0.439203	-0.760748	1.07982	-0.466901
Frk	-0.877367	-1.22812	-0.841674	-0.958514	0.0839158	-0.0266241	-1.19821	-0.875837	-1.38995	-1.2839	-1.07994	-0.963864	-0.179907	-0.281056	-0.171522	-0.279007	-1.11061	-1.33779	0.0231644	-1.12893	-0.739031	-0.274031	-1.33421	-0.136067
Draxin	0.154664	-0.448624	-0.782677	-0.0269882	-0.818689	-0.489914	-0.456849	-0.557587	0.0809526	0.365699	-1.10268	-0.692937	-0.996794	-1.01343	-0.76951	-0.917321	0.241335	-0.205131	-1.18541	0.147602	-0.196906	-0.888148	1.40663	-1.116
D430041D05Rik	-1.17931	-0.10849	-1.26573	-1.06929	-1.33275	-1.22216	-0.419055	-1.32853	0.281464	0.165134	-1.79646	-1.7556	-1.09189	-1.76735	-1.45299	-1.52636	-0.163059	-1.20104	-0.995287	-0.468774	-1.3098	-0.983012	-0.463741	-1.53608
Fam167a	-0.0814748	-0.0400818	-0.155576	-0.12248	1.88609	-0.253645	0.0911945	-0.185877	-0.289247	-0.00116654	0.728532	0.608023	0.711698	-0.695635	0.803636	-0.448464	-0.283132	-0.442361	1.16924	-0.108896	1.05464	0.236759	-0.315371	-0.0737704
Ly6a	0.840103	0.326042	1.07046	0.156736	1.03921	0.786273	0.0540876	2.0135	0.446336	0.0531455	1.86058	0.522098	1.48403	1.50432	0.835666	0.140807	0.129181	1.65643	0.935647	0.0372058	0.85763	0.889051	-0.0410791	0.750639
Cmya5	-1.14517	-0.337827	-1.19176	-0.177871	-1.32537	-1.25336	-0.143636	-1.41604	-0.771152	-0.264678	-0.675752	-0.962717	-0.691152	-1.34994	-1.65931	-1.49354	-0.380867	-1.46546	-1.12493	-0.366319	-1.21695	-0.303587	-0.452763	-0.766323
Alox5ap	0.0053848	-0.132448	1.57457	0.0760331	0.655148	0.899785	-0.18154	0.968534	-0.371409	-0.252677	1.11236	0.711615	1.07203	1.43718	0.755337	0.485975	-0.209207	0.640917	0.554644	-0.0677339	0.587322	0.780025	-0.319797	0.399189
Hunk	-0.3401	0.0645767	-0.654795	0.0963737	-0.669062	-0.830477	0.147849	-0.847947	-0.0265158	0.325148	-0.679226	-0.866643	-0.638309	-0.0423901	-0.453281	-0.927761	0.218886	-0.872744	-0.964626	0.0566735	-0.483281	-0.860376	0.10519	-0.0516941
Vat1	-0.0741499	0.27766	1.28057	0.286821	1.34488	1.38294	0.336796	1.10325	0.472605	0.598903	1.23219	1.11186	1.11272	0.320495	1.34479	1.03497	0.046067	1.0212	1.18004	0.0417877	1.14856	1.17734	0.243486	0.265857
Stox2	0.89665	1.17719	0.296012	1.10031	-0.451324	-0.397327	1.22171	0.430607	1.00996	1.1659	-0.413727	0.489825	0.492637	-0.407155	-0.0500797	0.400612	1.13158	0.515519	-0.138153	1.1091	0.834179	0.447475	1.32844	0.67402
Tbx15	-0.67432	-0.853491	-0.127003	-0.81686	0.0532119	0.115003	-0.717162	0.0220988	-1.25813	-1.03723	-0.82117	-0.350062	0.608466	0.360189	0.433795	-0.206256	-0.873208	-0.172117	0.0681199	-0.899612	0.0610595	0.094395	-1.10615	-0.52738
Tmem178b	-0.410323	0.288167	0.477773	-0.00357762	0.263001	-0.862071	0.281202	-0.623693	0.646224	0.760603	-1.05846	0.28623	-0.644942	-0.489999	-0.473267	0.629368	0.46746	-0.119076	0.558974	0.218582	-0.452397	-0.663133	0.335011	-1.06849
Fam20a	-0.383409	-0.112987	0.813054	-0.512699	0.124837	-0.39828	-0.344868	0.482306	-0.128458	-0.745191	0.536444	0.364578	0.598607	-0.628355	0.675476	0.617867	-0.519915	-0.00381077	-0.0736027	-0.515074	0.343128	0.175907	-0.767743	-0.492397
Iqgap1	1.08525	0.730467	2.02915	0.933626	1.33276	1.70609	0.717038	1.79477	0.632604	0.691713	1.67247	1.68177	1.53135	1.08684	1.51241	1.76162	0.797439	1.60422	1.24652	0.796485	1.72685	1.75409	0.746677	1.38116
Hoxb5	-0.629421	-1.34638	-0.36007	-1.39874	-1.31494	-1.01271	-0.55475	-0.619505	-0.37142	-1.00184	-0.354775	-1.33902	-1.25925	-1.44863	0.266793	-1.74532	-1.55424	-0.477139	-1.7932	-0.812031	-1.05001	-0.227821	-0.050778	-1.29047
Cysltr1	-0.668815	-0.955271	0.242828	-0.95181	-0.133732	-0.321394	-0.781025	0.225684	-1.17745	-1.05696	0.315549	-0.0525834	-0.0333992	-0.00867468	-0.562139	-0.488936	-0.934845	-0.240885	-0.115069	-0.944227	-0.367082	-0.125783	-1.05334	0.244591
Galnt12	-0.415836	-0.757482	0.351208	-0.75705	0.45512	0.232594	-0.655385	-0.0605103	-0.794881	-0.611603	0.2201	-0.272219	0.0312689	-0.288695	0.227063	0.409167	-0.831863	-0.244032	0.259998	-0.738584	-0.182355	0.210525	-0.702284	0.0557759
Glipr1	-0.0568326	-0.511574	0.450365	-0.325398	1.16915	0.094923	-0.580619	1.20317	-0.989398	-0.629498	0.425192	0.308023	0.104889	0.0344028	0.14062	0.700438	-0.265787	0.714685	0.953249	-0.147855	1.00533	0.576917	-0.599258	0.205914
Ttc39a	-1.00456	-0.613686	-0.723653	-0.78242	0.217075	0.292456	-0.895104	0.0757405	-0.1866	-0.311346	-1.11129	-0.877933	-0.121547	-0.904885	-0.204356	-0.906269	-0.715205	-0.0175684	0.374642	-0.741843	0.446511	-0.835434	-1.17781	0.233902
Cd9	0.650857	1.108	2.0591	0.637541	2.0966	1.89441	1.15435	1.53821	1.04796	0.688457	2.06199	1.69512	1.97674	1.17527	1.28917	1.84165	0.695929	1.33844	1.81007	0.723984	1.36383	2.10923	0.448868	1.64512
Hmga2-ps1	-1.00015	-1.21862	0.166477	-1.07405	-1.01076	0.0299202	-1.0027	0.299258	-1.2663	-1.46016	0.0346595	-0.473775	-0.27523	-0.449235	0.274158	-0.654049	-1.1233	0.43425	-0.825766	-1.28013	-0.466163	-0.370581	-1.1628	-0.631464
Gdpd2	0.058339	0.127142	-0.929091	-0.139458	-0.987398	-0.615389	0.369021	-1.03488	0.275624	0.626472	-0.123989	-0.236097	-0.546872	-1.21206	-0.796509	-1.12553	-0.135647	-0.820277	-0.750755	0.0337974	-0.621109	-0.416	0.658156	-1.21941
Cd38	-0.0554435	-0.255748	0.433321	-0.415493	0.552803	0.843341	-0.305926	1.03109	-0.163849	-0.428591	0.809124	0.39732	0.709916	0.653864	0.69699	0.0285041	-0.300693	0.609153	0.548101	-0.359747	0.408083	0.337064	-0.352285	0.196953
Gabra2	-0.727685	0.508434	-0.99909	-0.605751	-0.713095	-1.07621	-0.142751	-0.294497	0.385825	0.173679	-1.18104	-0.952023	-0.820028	-0.379999	-1.12438	-0.876497	-0.221669	0.122229	-0.554115	0.223483	-1.26569	-1.21348	0.22717	-0.602804
Tlx2	-0.871536	-1.09305	-0.389824	-1.0384	-0.867347	-0.797478	-1.17182	-0.446488	-1.94771	-1.69976	-1.43489	0.718674	-0.54165	-1.29043	-0.417599	0.151949	-1.94892	0.164847	-1.16094	-1.84485	0.695191	-0.952433	-1.72098	-0.620818
Amigo2	-0.610449	0.0518425	-0.896751	0.0219597	-0.9203	-0.879067	0.108435	-0.767525	0.0733113	-0.056665	-1.03826	-0.036933	-0.945783	0.454474	-0.369161	-1.09641	-0.0284599	-0.745461	-0.853263	-0.123148	-1.01511	-1.41057	-0.53901	0.138844
Alcam	1.17539	1.61358	-0.0877498	1.24242	-0.177912	0.451805	1.41741	0.299619	1.15724	1.2928	0.523057	0.477839	0.39289	0.138855	0.1382	0.599221	1.52994	0.713463	0.139065	1.30581	0.929202	0.411948	1.58613	0.396612
Sdcbp2	-1.01614	-1.26621	-0.85808	-1.113	1.02153	0.974311	-1.17855	-0.199631	-1.14916	-0.91152	-0.475235	0.649296	-0.281363	-0.783929	1.21863	-0.773868	-1.31256	-0.542227	1.05504	-1.15498	-0.381768	-0.436976	-1.18676	-1.14543
Dtx1	-0.504184	0.218135	-0.675067	0.202745	-0.468347	-0.68833	0.290521	-0.739094	0.66906	0.624315	-1.1333	-0.573579	-0.736815	-0.568955	-0.627193	-0.992124	0.379197	-0.469627	-0.377518	0.277748	-0.481543	-1.18142	0.182821	-0.156294
Pitx2	-1.5098	-1.53618	-1.51084	-0.694979	-0.453336	-1.37946	-1.64072	-0.199933	-1.32262	-0.0425057	-1.42205	-1.41919	-1.73297	-1.64639	-1.16574	-1.50547	-1.26503	0.0140104	-0.646517	-1.51475	-0.318096	-0.568231	-1.41165	-1.94833
Slfn10-ps	-1.50694	-1.52627	-0.878924	-1.30457	-0.615817	-0.349522	-1.65083	-0.422227	-2.08671	-2.03386	-0.676762	-0.193044	-0.480488	-0.829673	-0.660026	-0.75698	-1.97885	-0.63689	-0.630712	-1.80883	-0.37477	-0.88301	-1.50631	-1.05069
Nhsl1	1.58094	0.738151	-0.548785	1.14499	0.483039	0.316499	0.635037	-0.155782	0.619466	0.67632	-0.25434	0.806549	-0.0896043	0.81855	-0.119679	-0.313865	1.2273	0.22405	0.795041	1.40467	0.113058	-0.070317	1.68178	0.65397
Parp14	0.711209	-0.173519	0.861943	-0.243898	0.65822	0.634904	-0.154589	1.04456	-0.25938	-0.312075	0.952629	0.692202	0.712302	0.925883	0.693051	0.516503	-0.179368	0.820742	0.7288	-0.00565081	0.723925	0.643782	-0.284313	0.393883
Calcb	-1.31341	-1.58448	-0.71153	-1.5807	0.285917	-1.49423	-1.62898	1.50377	-1.42534	-1.06464	-1.6417	-0.076354	-0.830072	-1.53504	-0.984021	-0.513948	-1.79864	2.2754	0.0510932	-1.21555	-1.06791	-0.961741	-1.58529	-1.07469
Man2a1	0.882883	0.575512	1.34077	0.641542	1.40935	1.48351	0.610949	2.09879	0.499688	0.449222	1.36809	1.49328	1.65787	1.15217	1.24147	1.45207	0.517422	1.67497	1.23512	0.442942	1.54438	1.87496	0.548606	0.886468
Efnb3	-0.355983	0.700322	-0.471262	-0.0948826	-0.496549	-0.227681	0.525245	-0.442062	0.669803	1.02375	-0.670383	-0.535055	-0.608713	0.336584	-0.358279	-0.536386	0.383365	-0.34116	-0.539863	0.967837	-0.558837	-0.735128	0.244814	-0.382764
Pir	-0.774067	-0.781961	0.314935	-0.458083	0.15728	0.480433	-0.96239	0.507176	-0.616933	-0.928438	0.223629	0.145642	-0.76739	0.033108	-0.360089	0.182548	-0.726128	0.271403	0.0872462	-0.516826	0.141887	0.168239	-0.678835	0.249802
Phactr3	-1.51867	-0.269359	-1.51999	-1.27258	-1.47129	-1.4158	-0.441813	-1.51591	0.208399	-0.0640629	-1.75875	-1.66739	-1.6448	-1.38658	-1.6993	-1.92623	-0.436174	-1.32637	-1.05788	-0.875865	-1.37761	-1.88228	-0.382115	-1.66313
Cacna2d3	-1.06062	-0.180498	-1.38973	-1.29319	-1.10143	-1.22436	-0.554524	-1.36558	-0.01922	-0.5733	-1.86355	-1.5701	-1.54548	0.217824	-1.81127	-1.7084	-0.499724	-1.38801	-1.178	-0.321934	-1.03695	-1.60118	-0.894543	-0.524168
Zfp612	0.262137	0.629608	-0.925169	0.54347	-0.348156	-0.356371	0.467432	-0.631101	0.597595	0.509371	-0.450367	-0.376315	-0.361689	-0.0763283	-0.374297	-0.925713	0.554594	-0.0688382	-0.0547479	0.505719	-0.0829804	-1.09892	0.335834	0.648374
Tmem255a	0.248972	0.583531	0.78631	0.266193	0.627277	-0.759063	0.706137	-0.55527	0.706808	1.05281	-0.0982035	0.736561	-0.156266	0.307764	-0.556931	0.473756	0.687477	-0.295431	0.649299	0.470844	-0.399517	0.0234983	0.697025	-0.541562
Serpinb6a	0.923532	0.705611	2.29996	0.950812	1.87966	1.83745	0.763294	1.61533	0.709584	0.647625	2.02372	1.6398	1.64539	1.18156	1.82461	1.57334	0.858196	1.33432	1.70903	0.851028	1.61459	1.8213	0.709924	1.35993
Slc22a23	0.386102	0.651964	-0.874846	0.495995	0.175266	0.7376	0.642694	-0.535438	0.931607	1.20831	-0.470904	-0.31384	0.053357	-0.131319	-0.15405	-0.512827	0.751917	-0.243905	0.453621	0.929686	0.268321	-0.194354	0.796603	-0.0658211
Plat	0.564019	0.625283	1.79049	0.181609	1.48354	0.355876	0.62632	1.42635	0.665377	0.611347	1.47224	1.00307	1.11808	0.273369	1.428	0.971101	0.2842	1.53062	0.977961	0.204253	1.39879	1.02036	0.41143	0.59001
Gabra4	-1.21708	0.17776	-1.4821	-0.916661	-1.29488	-1.24534	-0.316566	-1.41195	0.709552	-0.244074	-1.90088	-0.94834	-1.47767	-1.11512	-1.2358	-1.40013	-0.531458	-1.25441	-1.10015	-0.499465	-1.71278	-1.81553	-0.737706	-0.0733059
Il17rc	-0.0450819	-0.62576	0.346191	-0.357725	0.252369	-0.0354996	-0.643271	0.423575	-0.582936	-0.847458	0.327831	0.212645	0.101123	0.502824	0.271242	0.0105223	-0.751116	0.282597	0.249418	-0.692984	-0.343682	0.292628	-0.794321	0.328235
Zfp428	0.474702	0.759175	-0.404517	0.834318	-0.380893	-0.492534	0.831113	-0.289495	0.356145	0.598813	-0.438255	0.117984	-0.248079	0.545329	-0.0383022	-0.28858	0.685636	-0.134173	-0.210619	0.795785	-0.0223634	-0.206366	0.82764	0.0756038
Grb10	0.767037	1.2881	-0.0936146	0.895918	0.260826	1.86525	1.15769	0.265862	0.804078	1.28408	1.89983	0.651342	1.22716	1.21284	0.159982	0.929428	0.939024	0.352798	0.695145	0.835391	-0.145055	0.295509	1.41001	0.525005
Rnf165	-0.703886	-0.0783111	-0.516178	-0.58699	-0.595319	-0.685448	-0.204266	-0.798358	0.155163	0.312475	0.12664	-1.10012	-1.08178	-1.36653	-1.13888	-0.168428	-0.0178624	-1.31507	-0.927928	-0.118588	-1.20439	-0.0918489	0.390766	-0.890471
Scn2a	-0.185164	0.655571	-0.945297	-0.14632	-0.860165	-0.785019	0.603575	-0.918973	0.756626	0.68574	-0.762943	-0.268948	-0.897271	-0.336965	-1.08744	-0.428306	0.308267	-0.493078	-0.433569	0.05358	-0.552548	-0.794371	0.107069	-0.894078
Pdk4	0.721826	-0.204928	-0.933059	0.542764	1.54695	0.0748753	0.365795	-0.582597	0.0410692	0.280778	-0.339581	-0.780157	0.115111	-0.623432	-0.327669	-0.321283	0.12694	0.151335	1.69596	0.391702	0.600632	0.0325338	0.590467	1.00984
Epha3	-0.562689	-0.142567	-0.700355	-0.596485	-1.01792	-1.08415	0.182999	-0.990069	-0.0813251	0.369163	-0.284295	-0.0417697	-0.629951	-0.998455	-1.35208	-0.705889	-0.251022	-0.687084	-1.51396	0.0720979	-1.19339	-0.678873	0.269759	-1.69445
Fcna	-1.00407	-0.980715	-0.585431	-1.02492	-1.12386	0.30469	-1.16903	-0.5652	-1.38791	-1.52356	0.128994	-0.822812	-0.376804	-0.183317	-0.261803	0.174562	-1.52525	-0.600302	-1.43487	-1.54095	-0.587429	-0.112647	-1.59848	-0.932263
Celsr2	0.320745	0.736623	-0.0691243	1.04075	-0.00747032	0.0812373	0.800562	-0.0701257	0.823394	0.934108	-0.238458	0.221581	-0.0787526	0.0650844	-0.119625	-0.317769	1.37525	-0.144085	0.0491887	1.0679	0.297551	0.159916	1.27029	0.610918
Slco1c1	-0.637564	0.50641	-1.42491	-0.75127	-1.02814	-1.28775	0.505023	-1.5395	0.610182	-0.837495	-1.68988	-1.42686	-1.062	-0.993722	-1.63544	-1.53545	-0.331619	-1.03841	-0.62361	-0.76397	-1.08751	-1.74115	0.494534	2.02413
Cytip	-0.369989	-0.933472	0.517754	-0.808664	-0.153249	0.0579598	-0.953533	0.0451735	-0.911315	-1.11478	-0.0311252	-0.233951	0.0780452	-0.116678	0.463097	0.142009	-0.917885	-0.130654	-0.191036	-0.752834	-0.318266	0.0375614	-1.26971	-0.0559573
Fpr2	-0.891116	-1.19161	-0.184457	-1.46416	-0.496377	-1.10161	-1.22112	0.0290015	-1.52627	-1.46248	0.0631396	-0.670302	-0.23506	-0.318998	-0.232604	-1.1078	-1.66341	-0.437399	-0.593509	-1.52265	-0.62474	-0.528073	-1.78871	-0.66679
Vgf	-0.544275	0.361188	-0.473917	-0.113277	-0.18251	1.18472	0.219154	1.28595	0.667339	0.980625	0.662161	0.803815	0.638713	-0.756026	-0.199196	-0.105437	0.111205	0.585066	-0.260843	-0.241825	1.07059	-0.0668074	-0.386909	0.0424231
Foxc1	0.218231	0.0503791	-0.922816	-0.26441	0.503296	0.907629	0.459222	-0.801112	-0.0767007	-0.387992	-0.735006	-0.736152	0.676936	1.10572	0.427167	-0.689024	-0.160176	-0.447843	0.268622	1.00281	0.5664	-0.272787	-0.176271	-0.17
Fetub	-0.656056	-1.46791	-1.21077	-1.27481	-1.23263	-0.44532	-1.55925	-1.20358	-1.55134	-1.82211	-0.318526	-1.51187	-1.16481	0.533022	-1.81888	-1.85654	-0.999261	-1.42717	-1.94376	-1.38263	-0.0211797	-0.280304	-1.99558	-0.688183
Dpep1	-1.48418	-1.4892	0.0805838	-1.41514	-0.790924	-1.12028	-1.38669	-1.19204	-1.54227	-1.97427	-0.692136	-1.36361	-0.527985	-0.655235	-1.02412	-1.69896	-1.85982	-1.31447	-0.306832	-2.12254	-0.236427	-0.552755	-1.9917	0.144543
Tmem26	-0.732052	-0.86297	-0.142028	-0.827038	0.101639	-0.182276	-0.788529	0.557728	-0.992768	-0.798414	-0.849381	-0.383376	0.42747	1.20407	-0.382309	0.0292576	-0.862315	0.13087	-0.0157166	-1.03736	-0.430241	0.0721424	-0.87649	-0.808561
Ddr1	1.37153	1.41322	0.201626	1.50774	0.694863	0.104226	1.5372	0.510587	1.29654	1.40077	1.15482	0.512605	0.61443	0.616603	0.525915	0.548075	1.59563	0.749451	0.753354	1.63176	0.533171	0.143616	1.56945	1.17172
Adgrl2	1.17916	1.44726	0.298869	1.5813	0.142988	0.137998	1.3377	0.371503	0.880488	1.19023	0.287301	0.607866	0.742464	0.813928	0.389013	0.465857	1.48244	0.690863	0.304026	1.57885	0.622212	1.35693	1.13521	0.177402
Dok1	-0.373837	-0.611284	0.856784	-0.450205	0.12059	0.343871	-0.335169	0.708665	-0.720023	-0.749692	0.370359	0.928094	0.23209	0.1034	0.210215	0.585224	-0.704523	0.484734	0.00762826	-0.541659	0.835666	0.241604	-0.669469	0.0114082
Metrnl	-0.226622	-0.66626	0.754358	-0.664635	-0.108745	0.533081	-0.639641	0.507325	-0.291272	-0.540245	0.743562	0.423329	0.232794	0.146857	-0.229043	0.220109	-0.799319	0.207631	-0.159175	-0.662103	-0.0272777	0.299432	-1.05638	0.326718
Arhgef26	-0.195171	0.109996	-1.13016	0.343629	-0.767754	-0.999505	0.0940489	-0.605977	0.461018	-0.553933	-0.621378	-0.533996	-0.660218	-0.947534	-0.874053	-0.811517	0.367884	-0.422088	-0.320097	0.302435	-0.700815	-0.963415	-0.252026	0.0918559
Prima1	-1.40734	-0.672784	-1.44973	-0.453791	-1.45682	-1.50941	-0.412547	-1.5312	-0.322225	-0.355921	-1.65668	-0.982979	-1.35537	-1.54858	-1.47339	-1.01411	-0.625892	-1.53473	-1.78394	-0.477307	-1.60948	-1.66227	-0.842304	-0.798058
Anxa3	0.499646	0.251147	1.06916	0.384128	1.47733	1.65326	0.481121	1.32156	0.336251	0.263388	1.39046	1.3303	1.06672	0.552828	1.58827	0.738339	0.406819	1.10388	1.37809	0.44589	1.50549	0.783755	0.496712	0.538759
Ugdh	1.01271	1.13047	2.26589	1.11969	1.63479	1.74451	1.11279	1.95367	0.883042	0.897017	1.91442	1.5062	1.93984	1.05702	1.84678	1.86708	1.03484	1.94224	1.24034	0.962818	2.293	2.0845	0.96924	1.24961
Rapgef3	-0.2781	0.475949	-0.553252	0.893317	-0.420575	-0.462786	0.645126	-0.360349	0.566764	0.320197	-0.289008	-0.238975	0.0231907	-0.355028	-0.506761	-0.555249	0.684936	-0.266941	-0.123273	0.803719	-0.322747	-0.536672	0.546386	0.107062
Sox6	-0.462649	-0.297282	-1.18085	-0.442051	-1.08336	-1.14127	-0.215956	-1.13509	0.127845	0.209413	-1.29303	-1.0664	-1.15949	-1.32257	-1.53826	-1.35883	0.00140082	-0.922644	-0.848962	-0.0347319	-0.978876	-1.14036	0.0428193	-0.559137
Fgf17	0.958843	-0.807243	-1.26277	0.164553	-1.32103	-1.2535	-0.816646	-1.25804	-0.410256	-0.457599	-1.68567	-0.881765	-1.34345	0.177802	-0.312273	-1.22215	0.527199	-1.395	-1.13928	0.61107	-0.75047	-1.17967	-0.749469	-1.0154
Ptchd1	-0.754264	-0.490292	0.32192	-0.686345	-0.627628	-0.0458455	-0.402143	0.651889	-0.295169	-0.307335	0.469212	0.177271	0.231393	-0.011361	0.0467058	0.194604	-0.797052	0.386964	-0.655765	-0.924179	-0.362909	0.334191	-1.01286	-1.05915
Scn1a	-1.0304	0.126474	-1.26245	-0.37721	-1.10128	-1.10648	-0.0493408	-1.07875	0.692464	0.146325	-1.637	-0.693911	-1.16219	-0.783011	-0.651128	-1.1229	0.0617987	-0.571935	-0.862846	-0.18639	-1.53555	-1.43717	-0.292197	-1.58772
Igfbp5	1.02847	1.46754	0.436227	1.45343	1.01282	0.5284	1.47007	0.383519	1.35745	1.30297	0.205823	0.907538	1.30506	1.12755	0.478275	0.23633	1.58798	0.391321	0.836746	1.46706	1.54995	0.814833	1.219	0.982305
Itgb3	-0.58665	-0.764044	1.014	-0.694356	0.173813	-0.189547	-0.808809	-0.290926	-0.847006	-0.800618	0.0178213	0.0650399	0.257281	-0.543214	-0.535958	1.13695	-1.04568	-0.09061	-0.106952	-0.996636	0.179361	0.594528	-0.919703	-0.443241
Thsd7a	-0.255826	0.730921	-0.96705	0.22401	-0.327613	-0.588269	0.73033	-0.609098	0.644682	0.890023	-0.670566	-0.496783	-0.154445	-0.852606	-0.884089	-0.890531	0.321416	-0.337052	0.105372	0.212041	-0.101399	-0.637389	0.225021	0.487818
Lmna	0.777443	0.101821	1.70388	0.338603	1.49889	1.40447	0.324125	1.39226	0.322834	0.632922	1.15007	1.33891	1.33646	1.07785	1.1221	1.47543	0.216898	1.30808	1.27525	0.578097	1.38023	1.55839	0.087965	0.579159
Wasf1	0.616313	0.706135	-0.546139	0.583735	-0.272571	-0.320345	0.705534	-0.224994	0.837833	0.71049	-0.728358	-0.1239	-0.0543904	0.0452563	-0.237119	-0.21757	0.5963	0.159001	0.0493141	0.698219	0.0906087	-0.135588	1.09582	-0.601594
Ctla2b	-0.421449	-0.388575	0.675643	-0.462322	0.0526706	0.874858	-0.371858	0.70435	-0.663076	-0.384417	0.448366	0.465619	0.59893	0.365007	0.31331	-0.346269	-0.581323	0.241942	-0.0376052	-0.583583	1.07984	0.519603	-0.264721	-0.162087
Cbln2	-0.746902	0.356173	0.160679	-0.0741717	-0.693417	-0.725169	-0.0130845	-0.550792	0.308107	0.322136	-0.836057	0.277084	0.264186	-0.736445	-0.643926	-0.0507903	0.167655	-0.579315	-0.821674	-0.0608423	-0.668515	-0.0773098	0.0917568	-1.36559
Tnfrsf17	-0.720603	-2.17169	-1.39873	-0.66871	-2.16449	-2.2062	-2.19169	-2.20405	-0.245447	-2.22281	-1.1797	-2.0287	-2.22949	-1.78519	-2.00899	-0.941872	-0.0457399	-2.04955	-2.16608	-2.37607	-2.316	-1.98025	-2.21147	-2.31596
Lyve1	-1.32237	-1.33702	-0.0884224	-1.35321	-1.18512	-0.23292	-1.46939	-0.889404	-1.05592	-1.73475	0.203319	-0.820974	-0.111446	-0.682392	-0.405586	-0.804753	-1.36122	-0.560881	-2.08104	-1.71072	-0.815972	-0.41822	-1.676	-1.83502
Ifi44	0.333554	-0.86261	0.161516	-0.735126	-0.176617	-0.797728	-0.74425	0.0810064	-0.762588	-1.13821	0.214257	-0.230138	0.120397	0.263849	0.157107	-0.854461	-0.931123	-0.061718	-0.0146703	-0.695958	0.0121806	-0.266331	-1.01293	-0.277049
Akr1b8	-1.0723	-0.876877	-0.351123	-0.733696	-0.527392	0.200517	-1.05932	0.830299	-1.14451	-0.963354	-0.123417	-0.210657	-0.232723	-0.887251	0.0933852	0.249234	-1.07	0.731624	-0.516639	-0.960201	-0.64229	-0.0249019	-1.12185	-0.461304
Ttpa	0.0632985	-0.348862	-1.3499	0.343731	-1.33768	-0.95581	-0.370678	-1.50018	-0.39348	-0.684761	-1.41399	-1.11822	-0.67033	-1.38019	-1.06188	-1.66089	0.536187	-1.08365	-0.808444	0.300264	-1.19051	-0.918545	0.693818	-0.376706
Angptl4	-0.55205	-0.348643	1.14898	-0.444351	0.268672	-0.23416	-0.469703	0.777028	-0.692334	-0.745767	0.389156	0.729621	0.599638	-0.097874	0.150035	0.380997	-0.686297	0.922743	0.139227	-0.859454	-0.430767	0.477437	-0.276637	0.251174
Hoxc9	-1.07909	-1.20088	0.410813	-1.13869	-0.43899	-0.790362	-1.14821	-0.436314	-1.89016	-1.62305	0.168866	-0.82415	-1.27798	0.136689	-0.373706	0.0739324	-1.65117	-0.231429	-0.322342	-0.523764	-0.178452	-1.77598	-0.776081	-0.820287
St5	1.21532	1.0582	0.229886	1.12073	-0.113405	-0.110172	0.967545	0.161211	0.622054	0.813241	0.0633981	0.333473	0.160501	0.310959	0.0442893	0.878737	1.29334	0.209321	0.0671592	1.15212	0.23864	0.58755	1.01098	1.06632
Basp1	1.18762	2.00206	1.14618	1.8618	0.483801	0.43526	2.0468	1.33067	1.71101	1.90357	1.01587	1.336	1.15556	0.620651	0.912909	0.672621	1.68847	1.20804	0.791986	1.84342	1.55286	1.43512	1.88962	0.545859
Sdc1	1.11936	0.16177	1.46092	0.41809	1.7071	1.15368	0.226313	1.00546	0.165464	0.41873	0.331262	1.13368	0.841763	1.63942	1.44952	1.27772	0.499031	0.935018	1.68171	1.06272	1.27889	1.16499	0.412391	0.25878
Timp2	0.553151	1.37389	2.31509	1.00921	1.81612	2.36343	1.21916	2.11215	1.37245	1.20634	2.17567	1.70781	2.06554	1.092	1.69756	1.78189	0.902275	2.11702	1.62036	0.888643	1.83483	2.22631	1.23589	1.74132
Abcb1b	-0.175328	-0.62645	0.675449	-0.450422	-0.172168	0.88281	-0.561554	0.153958	-0.612993	-0.587787	0.302002	0.372697	0.668273	0.362727	-0.0937683	0.209793	-0.537705	0.181505	0.0221612	-0.386774	0.0919938	0.766899	-0.651474	-0.623322
B3gnt3	-0.536793	-0.75007	-0.445436	-0.385863	0.608659	-0.56709	-0.6329	-0.0797081	-1.27029	-1.00079	0.530108	-0.418941	0.174585	-0.0572106	0.462648	0.0283475	-0.987641	0.132644	0.450108	-0.886918	-0.632967	0.108745	-1.01539	-0.744664
Serping1	1.99344	0.271981	0.442038	1.11722	-0.611908	0.0783856	0.653144	-0.242034	0.489217	-0.0281396	0.572327	-0.0446644	0.989612	1.54904	0.0103965	-0.2045	0.247413	-0.338583	0.10578	1.48048	0.497448	0.809399	-0.0200705	0.924187
Csmd3	-0.8526	-0.114386	-0.0420884	-0.689323	-1.02845	-0.950718	-0.103455	-0.932621	-0.00691299	0.0515378	-0.920841	0.0992882	-1.03469	-1.17	-1.13149	-0.0243914	-0.235986	-0.401444	-1.06741	-0.272409	-0.921657	-0.465403	-0.413241	-1.46688
Zic2	0.00671741	0.123521	-0.800627	-0.460067	-0.337261	-0.818948	-0.334732	-1.06737	0.275458	0.213103	-1.1894	-1.31838	-0.649615	0.404878	-0.860352	-1.32853	-0.165419	-0.495738	-0.156162	0.0936475	-0.370649	-1.42213	-0.452625	0.316749
Myc	-0.0227895	0.130119	1.19987	-0.0992343	1.04043	0.971952	0.252243	0.838355	-0.125979	0.165255	0.730227	0.855505	0.861519	1.03481	0.942036	0.753795	-0.191832	0.739961	0.793369	-0.0741233	1.08583	1.01307	0.22482	-0.0604302
Cachd1	0.658508	0.711532	-0.377581	0.820635	-0.172927	-0.180599	0.662885	-0.176147	0.577768	0.61603	-0.588565	-0.0842496	-0.0311335	-0.262411	-0.187754	-0.253447	0.964611	0.15006	0.0193853	0.844879	0.244929	-0.203931	1.13002	1.04489
Epha2	0.0553938	-0.0556215	0.97869	-0.160155	0.55174	0.347984	-0.326773	0.688225	-0.613726	-0.489148	1.18269	0.781787	0.180848	0.147304	0.863813	0.470382	-0.516903	1.02957	0.693504	-0.441688	0.623172	0.492976	-0.190257	-0.0257514
Slc22a29	-1.21209	-0.84859	-0.69597	-1.36519	-2.10079	-0.748534	-1.10621	-2.04345	-1.13226	-0.522567	-1.32136	-1.34229	-1.97329	-1.65079	-1.77034	-0.567154	-0.933863	-2.02701	-1.53431	-0.671881	-1.49927	-2.15973	-0.683118	-0.928277
Mfap4	-0.730286	-0.935756	0.422475	-0.611636	0.834906	-0.739073	-0.854596	-0.639812	-0.801019	-1.26142	-0.701118	0.160862	-0.383493	0.882021	-0.655726	0.312763	-1.20012	-1.16769	0.68321	-0.0101218	-0.813609	-0.124512	-0.932167	-0.342306
Chrna1	-1.28247	-1.26791	-0.959474	-1.31057	-0.746726	0.202674	-1.32416	-0.404943	-1.39093	-1.45179	-0.978247	-0.373896	-0.521562	-1.66815	0.528768	-1.20176	-1.60781	0.0377923	-0.818652	-1.3348	-0.609697	0.248584	-1.8141	-1.59705
Chl1	0.54178	-0.267106	-0.854413	-0.4814	-0.708083	-0.794169	0.130972	-0.584429	0.45599	0.643903	-0.717593	-1.02847	-0.435743	-1.08212	-1.18666	-0.759933	0.147364	0.0765541	-0.314648	0.261162	-0.426975	-0.302648	-0.0938235	-0.783229
Msrb3	0.24341	0.00354879	0.885873	-0.0394677	0.833662	0.845696	0.125269	0.888722	-0.130799	-0.0492444	0.164792	0.893186	0.905078	-0.0355788	0.696643	0.727151	-0.0535735	1.00942	0.837992	-0.0113281	0.611168	1.04867	0.832028	0.475312
Satb1	0.484292	0.547552	-0.164878	0.761447	-0.485819	-0.306836	0.620585	-0.539401	0.431663	0.653814	-0.404207	0.037591	-0.240758	-0.568272	-0.302846	-0.0335017	0.875847	-0.293797	-0.142279	0.591983	0.135863	-0.0670109	0.792854	0.284587
Col1a1	0.538956	0.413008	1.62159	0.187824	2.07981	0.30167	0.571259	0.955648	0.389606	0.691059	0.882689	1.08892	0.875908	1.63086	0.940079	1.6535	0.297998	-0.0617552	2.04227	0.420347	0.225261	2.05785	0.299764	0.397751
A330023F24Rik	-0.581079	0.351931	-0.684909	0.192013	-0.692818	-0.463078	0.233178	-0.700917	0.677253	0.302411	-0.562826	-0.483437	-0.471019	-0.717298	-0.734503	-0.407673	0.252867	-0.436548	-0.589796	-0.307091	-0.639696	-0.950956	-0.076155	0.358477
Tgm2	0.223157	0.432091	1.57321	0.57404	1.19129	0.798728	0.454957	1.65553	0.229655	0.362336	1.5009	0.877867	1.38661	1.19633	1.49587	1.59241	0.289802	1.22796	1.03335	0.246821	0.467272	1.19511	0.263039	0.583757
Svop	-1.27301	-0.358468	-0.9512	-1.12531	-1.10595	-0.983484	-0.425327	-0.962062	0.305685	0.294129	-1.35398	-0.949747	-1.34303	-1.46264	-1.4776	-1.25188	-0.322599	-0.549401	-1.02303	-0.735218	-0.442548	-1.82417	-0.422801	-1.80264
Il1r1	-0.383442	-0.0248109	0.495187	-0.0937796	1.22916	-0.0629399	-0.235336	0.587573	-0.214419	-0.17053	-0.0988793	0.780398	0.290247	-0.38316	-0.342084	1.02668	-0.244975	0.695149	0.93904	-0.271618	-0.103389	0.909286	-0.272752	0.416338
Tenm1	-1.63354	-0.518799	-1.84709	-1.29008	-1.64798	-1.65867	-0.725034	-1.77579	-0.789376	-0.136468	-1.64553	-1.8899	-1.61455	-2.02335	-1.82919	-1.64271	-0.87231	-1.45983	-1.75373	-0.958722	-1.74545	-1.86097	-0.673087	-1.86105
Myh9	1.21559	0.765531	1.91747	0.953321	1.8001	1.84256	0.876189	1.79327	0.875779	0.807802	1.59811	1.84443	1.64303	1.27547	1.51908	1.57949	0.848718	1.73122	1.71112	0.992474	1.89104	1.83557	0.912684	1.377
Bdh1	0.014551	0.3563	-0.773472	0.369675	0.127488	-0.796725	0.260013	-0.746838	0.393352	0.313107	-0.169049	-1.07793	-0.557954	-0.491627	-0.679113	0.497919	0.174123	-0.639881	0.0325072	0.139228	-0.528876	-0.369773	0.134876	0.581777
Fpr1	-1.10682	-1.28763	-0.594326	-1.44615	-1.00024	-1.23945	-1.25929	-0.162338	-2.2873	-1.75926	-0.0998405	-0.753931	-0.292584	-0.4178	-0.60842	-1.62229	-1.66692	-0.767279	-0.921383	-1.48607	-0.427652	-0.659207	-1.51798	-1.02301
Gabrb3	-0.823878	-0.0212965	-1.06454	-0.283052	-0.98942	-0.995964	0.358435	-0.9582	0.512944	0.634221	-1.25305	-0.629847	-0.929349	-0.875802	-1.55546	-1.20453	0.214271	-0.791067	-0.687007	-0.0879111	-0.607962	-0.964004	-0.130871	-0.93093
Elmod1	-1.1937	0.476045	-1.12814	-0.330928	-1.16152	-1.08358	0.373371	-1.14385	0.668396	0.50068	-0.816744	-1.2493	-1.17	-1.6913	-1.09124	-0.883135	-0.116819	-1.21311	-0.835606	-0.426858	-1.00468	-0.412394	-0.444159	-0.20152
Rem2	-1.08753	-0.631192	-1.29858	-0.746521	-0.113223	-1.18325	-0.648729	-1.17888	-0.502901	0.0820684	-1.251	-1.39499	-1.4233	-1.54802	-0.457724	-1.4204	-0.643035	-1.47599	-0.17733	-0.649327	-1.32301	-1.4207	-0.194918	-0.0761407
Mgst1	1.53711	1.08022	-0.213031	1.19278	-0.222732	0.581437	0.757639	0.0191623	0.651872	0.799359	0.335053	0.246899	0.334528	0.479913	-0.00288493	-0.409614	1.40472	-0.0366499	0.294206	1.20857	0.415103	0.428537	1.49855	1.02389
Mtss1	1.02267	1.29585	0.30796	1.18919	-0.0622111	0.356715	1.22492	0.143306	1.00765	1.10258	1.02346	0.238654	0.380829	0.267017	0.512476	0.816429	1.17334	0.198018	0.147582	1.12502	0.240251	0.595588	1.44346	0.689047
Tm4sf1	0.0702161	-0.00374567	0.704233	-0.102063	0.21107	1.61492	-0.315488	1.73255	0.180291	-0.274946	0.346637	0.941267	1.64859	-0.0832365	0.236425	0.0544526	-0.133056	1.64406	0.141632	-0.128785	1.93413	0.439998	-0.0865184	0.697648
Cd72	0.288969	-0.371047	1.20972	-0.0695924	0.544519	-0.465153	-0.37302	0.851996	-0.786728	-0.492168	0.992774	0.622554	0.83489	0.749569	0.284844	-0.0968657	-0.16583	0.419001	0.653469	0.00504608	0.339892	0.470636	-0.824452	0.0377856
Frmd5	-0.88592	-0.0585135	-1.03813	-0.260833	-0.955263	-0.912833	-0.288922	-1.12899	0.143364	0.203198	-1.41923	-1.01634	-0.849073	-1.00192	-1.36582	-1.12473	-0.130591	-1.05928	-0.905095	-0.244762	-1.0766	-1.40175	0.428165	-0.127277
Fgf14	-1.05	-0.496579	-1.33594	-0.332396	-1.10291	-1.22846	-0.589331	-1.22131	-0.239639	-0.098383	-1.62413	-0.87806	-0.630948	-1.1397	-1.56995	-0.842828	-0.123243	-1.29184	-1.09509	-0.30445	-1.37697	-1.58009	-0.286354	-1.38798
Mvp	0.280371	-0.199389	1.10804	0.0657559	0.870271	0.985956	-0.178598	0.904038	-0.153274	-0.172429	0.983769	0.793039	0.801146	0.328102	0.8482	1.04128	-0.0894668	0.621775	0.719444	0.0388659	0.845277	0.824188	-0.133894	0.571916
Wfdc17	-0.354139	-0.248493	0.713353	0.307463	0.191508	0.971462	-0.696439	0.663738	-0.939074	-0.640889	0.847956	0.622016	0.595823	0.663224	0.528803	-0.242249	-0.0761956	0.364812	0.289493	-0.0565646	0.338304	0.335633	-0.343248	0.296988
Axl	0.691639	0.529797	1.59051	0.542338	1.67623	1.56524	0.820974	1.60305	0.719631	0.406694	1.46755	1.35935	1.57052	1.10639	1.50331	1.50155	0.578016	1.46507	1.46633	0.616333	1.42335	1.78	0.494132	0.776833
Fosl2	0.536097	-0.0774743	1.34018	0.233341	1.05059	1.06321	0.135368	0.967547	-0.0827063	0.417996	1.10862	0.956261	1.17327	0.600725	1.10533	1.22367	-0.021429	0.894857	0.827553	0.211908	0.960575	1.25998	-0.254032	0.490401
Col18a1	1.01337	0.190973	1.42703	0.371954	0.960261	0.360889	0.0421843	1.7551	0.196827	0.560538	0.428618	1.18738	1.65382	0.998332	0.262232	1.35671	0.219882	0.31728	0.684317	0.368897	1.21795	1.57076	0.628965	0.831528
Ifi27l2a	2.03897	0.527673	1.88728	0.76374	1.1034	0.835853	1.3679	1.34625	0.49387	0.631306	1.86847	1.74966	2.00712	1.88183	1.29114	0.690578	0.70346	1.3173	1.18919	1.3217	1.15098	1.54136	0.470823	0.805696
Dcbld1	-0.55753	0.472403	-0.793481	0.554195	-0.454442	-0.48319	0.393593	-0.489362	0.0762691	0.434795	-0.726026	-0.407966	-0.432684	-0.678712	-0.589527	-0.620711	0.791995	-0.220541	-0.365055	0.706085	0.00753895	-0.731945	0.240982	-0.190552
Psmb8	0.993171	0.0581684	0.94953	-0.134923	0.676383	0.349342	0.0367903	1.18086	-0.185724	-0.133512	0.993819	0.663205	0.826386	0.998693	0.898036	0.883374	-0.0503985	0.896697	0.738275	0.0877252	0.54156	0.656738	-0.224839	0.314162
Atp2c2	-1.47087	-1.43264	-0.178397	-1.32043	-0.00486037	-0.962571	-1.55806	-1.29784	-1.58958	-1.24267	0.736393	-1.57445	-0.828057	-1.3971	-0.747164	-0.6316	-1.63786	-0.953659	0.339671	-1.97195	-1.62558	-0.260068	-1.7476	-1.3576
Msra	0.667346	0.494312	-0.373405	0.520368	-0.654821	-0.475904	0.406463	-0.531972	0.259755	0.573221	0.0445337	-0.19945	-0.250825	-0.384063	-0.142944	-0.0971204	0.506174	-0.339556	-0.478886	0.458576	-0.443561	-0.335461	0.68689	0.111487
Rbms1	0.540192	0.703812	1.61989	0.774588	1.86082	1.70931	0.752905	1.54239	0.568375	0.686436	1.43711	1.32315	1.54739	1.18198	1.55628	1.32185	0.542515	1.5205	1.645	0.689225	1.28809	1.49146	0.643152	1.1564
Pdzrn3	0.622807	0.877299	0.507686	0.733774	0.0794588	-0.911361	0.99004	-0.38846	0.410935	0.791845	-0.457525	0.0693525	-0.0239375	0.178863	-0.129166	-0.199925	0.572433	-0.548097	0.220913	1.15892	-0.083653	0.835813	1.34363	0.578597
Slc38a5	-1.76727	-1.11034	-1.76365	-1.02313	-1.14142	-1.72446	-0.763796	-1.22997	-0.707877	-0.926088	-1.96712	-2.14789	-1.75739	-1.92382	-1.7212	-1.94572	-0.516576	-0.999213	-0.401967	-0.906741	-1.47938	-2.27517	-0.223055	-1.24621
Fkbp5	0.321961	0.144844	0.810654	0.224908	1.19616	1.76687	0.273539	1.50354	0.286737	0.402287	1.02962	0.912779	1.11902	0.992589	1.12188	0.915191	0.0963016	1.43815	1.14125	0.117447	1.4879	0.985215	0.253147	0.382904
Calml4	-1.2212	-0.115299	-0.274667	-0.914422	-1.20941	-0.408818	-1.17599	0.0788208	-0.31808	-1.39633	-0.241995	-0.675094	-0.316721	0.57592	-0.581536	-1.09497	-1.43521	-0.728777	-1.14041	-1.09074	-0.816186	-0.789769	-1.63129	1.09125
Slc2a13	0.50046	0.510632	-0.794664	0.274275	-0.741779	-0.895003	0.462676	-0.669359	0.886787	0.624969	-0.843405	-0.366371	-0.419142	-0.73614	-0.274239	-0.0948763	0.254293	-0.484474	-0.456339	0.220078	-0.555167	-0.259668	0.0218572	-0.496503
Birc3	0.0472307	-0.279945	0.884255	-0.148361	0.704196	0.908726	-0.306929	0.792799	-0.467752	-0.44193	0.623399	0.552048	0.64676	0.429284	0.854418	0.899843	-0.256488	0.517522	0.571392	-0.146007	0.540218	0.656535	-0.253007	0.279399
Prss35	-0.514625	-0.415447	-1.22313	0.27435	-1.2077	-1.29025	-0.211836	-1.08861	-0.729032	-0.61807	-1.50312	0.609115	-0.758534	-1.44617	-0.6222	-0.693032	-0.228629	-1.24735	-1.05996	-0.141377	-0.915852	-0.872178	0.519209	-1.45012
Caskin1	-0.719256	0.169333	-0.707258	-0.403456	-0.517502	-0.589896	0.0921854	-0.631026	0.692813	0.585673	-1.49428	-0.723829	-0.869067	-0.763808	-0.732002	-0.871329	0.133339	-0.724499	-0.781661	0.0384488	-0.229616	-1.31744	0.151564	0.415693
Bbs1	0.182768	0.645101	-0.338485	0.598619	-0.50279	-0.62659	0.727257	-0.595777	0.465455	0.494646	-0.217193	-0.296948	-0.625137	0.0242828	-0.295978	-0.283633	0.492947	-0.488586	-0.274126	0.460295	-0.380316	-0.317092	0.670037	0.802568
Fzd3	0.921121	0.23601	-0.474156	0.447465	-0.448196	-0.336198	0.426362	-0.338246	0.631044	0.84322	-0.984994	-0.104106	-0.293335	0.124094	-0.329466	-0.380184	0.835007	-0.166174	-0.384826	0.829555	-0.107171	-0.472039	0.879734	0.252719
Pdzd3	-1.03673	-0.402702	-1.47129	-0.419263	-1.30261	-1.58957	-0.616134	-1.60594	-0.851914	-0.543765	-1.46562	-1.35543	-1.7018	-1.10704	-0.654686	-1.39744	0.145772	-1.56949	-1.22034	0.0270021	-1.27396	-1.53411	-0.989138	-1.7915
Pclo	-0.8609	0.210724	-1.22413	-0.454329	-1.18539	-1.10198	-0.00765121	-1.14035	0.503166	0.32141	-1.57645	-1.0249	-1.16981	-1.0186	-1.20993	-1.1334	0.0789797	-0.909328	-0.914905	-0.326781	-0.868947	-1.44866	-0.243852	-0.399509
Ms4a6c	0.541252	0.0665192	1.12873	0.13123	0.716571	0.97671	0.0396301	1.35535	-0.33056	0.0179196	1.18212	0.814113	1.28379	0.974759	0.621717	0.534718	0.201892	0.958865	0.83704	0.0917993	0.957108	0.891804	0.0759471	0.616224
Fam163a	-0.623512	-0.637726	-0.458927	-0.731774	1.42165	-0.730831	-0.794506	-0.0264266	0.131256	-0.954671	0.964572	-0.695416	0.924755	-0.733146	-0.00176901	0.356732	-0.964501	-1.18674	1.03785	-0.584434	-1.37329	-0.365798	-0.856327	-1.00938
Eomes	-1.27299	-0.777759	-1.15147	-1.30913	-0.541503	0.0678179	-0.721424	0.367983	-0.290883	-0.304362	-0.0141772	-1.13938	-0.70714	-0.666544	0.96656	-1.00898	-0.707075	-0.411923	-0.0586989	-0.773404	-1.50189	-1.68074	-1.59634	-1.12105
Fgfbp1	-0.839053	-1.01995	-1.13543	-0.950195	-0.634105	0.916325	-0.98955	-0.457229	-1.23947	-1.62499	0.734058	-0.337223	-0.280512	0.119818	-0.273174	-1.37858	-0.850863	-0.0662734	-0.832268	-1.20509	-1.26682	-0.322509	-1.36805	-0.375237
Fblim1	-0.30196	-0.423437	0.468332	-0.546175	0.404913	-0.0445951	-0.350092	0.786723	-0.72241	-0.492799	0.257852	0.440695	0.354217	-0.300675	0.753219	0.801198	-0.610937	0.116361	0.179253	-0.434467	0.170004	0.479767	-0.456736	-0.256197
Postn	0.0885877	0.13425	2.39741	0.231567	1.09451	0.400006	0.384078	1.82362	0.0192002	-0.0178546	0.911954	2.03108	0.65103	0.579115	0.884565	2.49687	-0.00607261	0.765064	0.827651	0.00958019	0.323028	2.55649	0.0515868	0.918067
S100a3	-1.30144	-1.4848	-0.532753	-1.3939	-0.564329	-0.349887	-1.25497	-0.927343	-1.30039	-1.17243	-0.0414945	-0.8703	-0.516474	-1.39929	-0.144167	-0.722513	-2.13185	-0.977238	-0.569503	-1.59448	-0.681946	-0.248126	-1.76817	-1.52066
Pcp4l1	-0.179888	0.408557	-0.686957	-0.0325322	-0.846184	-0.652735	0.446928	0.519175	0.916627	-0.0598426	-0.540969	-0.369182	-0.676401	-1.03298	-0.538213	-0.786169	0.103418	0.0914686	-0.4849	-0.250245	0.911783	-0.74376	0.094209	1.37561
Caps2	-0.790891	-1.07568	-1.7092	-0.552559	-1.82076	-1.18854	-0.827024	-1.77221	-0.873378	-0.840009	-1.88465	-1.25087	-2.01835	-1.63846	-1.82807	-1.32734	-0.662151	-1.44888	-1.58222	-0.497964	-1.52049	-1.63011	-0.625407	-0.120697
Agpat2	-0.361859	-0.71497	0.260311	-0.854787	0.344657	0.316356	-0.687674	0.127534	-0.882083	-0.862911	0.219632	0.0905727	0.15143	-0.426701	0.261713	0.144463	-0.875317	0.109909	0.142188	-0.673433	0.189826	-0.182538	-0.498322	0.024573
Caly	-1.05898	-0.103018	-1.18212	-0.769517	-0.941517	-1.18046	-0.220227	-0.941605	0.436294	0.502235	-1.66981	-1.58312	-1.18294	-1.30701	-1.28509	-1.30689	-0.161226	-0.745317	-0.901395	-0.420548	-1.09259	-1.71916	-0.0328639	-0.563876
Camsap3	-0.805356	-0.0188165	-0.990065	-0.584336	-0.825494	-0.828802	-0.0744396	-0.981112	-0.115563	0.00465508	-1.07773	-1.12591	-1.32466	-0.925424	-0.629228	-0.962375	-0.350777	-1.15389	-1.12607	-0.155749	-0.538017	-0.605834	-0.0650355	0.212691
Fgf15	-1.15755	0.09973	-1.07854	-0.288756	-0.741125	-0.970643	-0.165897	-1.14609	-0.660613	0.521605	-0.642153	-0.949203	-0.156451	-1.43366	-1.45178	0.0616758	-0.447215	-1.23135	-0.564951	-0.272171	-1.54751	-0.455517	-1.11383	-0.691855
Cdc14a	0.529759	0.961853	-0.183845	0.865609	-0.415325	0.0638949	0.79188	-0.184005	0.163104	0.851222	-0.00813556	0.0325121	0.0806507	0.00866633	0.912356	-0.134925	1.04927	0.0491584	-0.131298	0.680247	0.354765	-0.0977316	0.960672	0.0412516
Chd7	1.1905	1.09962	0.222907	1.17542	0.0783069	-0.0567451	1.07469	0.109399	0.693306	1.098	0.371879	0.417498	0.333041	-0.0688139	0.41133	0.550766	1.22527	0.68789	0.27525	1.30293	0.0947926	0.61124	1.33742	0.307019
Zbp1	0.0826441	-0.74398	0.238952	-0.714176	0.018441	-0.435905	-0.785443	0.382828	-1.00623	-0.885018	0.422784	-0.0140045	0.329538	0.396943	-0.276882	-0.559854	-0.742491	0.189154	0.0896864	-0.546407	0.0111151	-0.0284108	-0.884124	-0.24751
Grip1	-0.248763	-0.0155394	-1.17287	-0.164537	-0.982114	-0.877133	-0.0707618	-1.04808	-0.133623	0.195777	-0.145574	-1.09526	-1.32254	-0.319116	-1.03494	-1.31155	-0.0918519	-0.935002	-0.937183	-0.283112	-0.213314	-0.798685	-0.31526	-0.291507
Twist1	-0.216103	0.412352	0.930105	0.712444	1.23436	0.481054	0.583671	1.0806	0.0534068	0.207537	-0.143094	0.872659	1.02206	0.201178	0.79115	0.908997	0.575856	1.11928	1.07295	1.1803	1.03069	1.25612	-0.0924094	0.192162
Ms4a4b	-0.26141	-1.79561	0.136148	-1.51806	-1.18664	-1.71123	-1.80441	-0.807828	-2.30761	-2.29563	-0.167324	-1.09207	-0.56882	-0.235632	-1.4219	-1.0192	-1.52493	-0.747909	-0.702406	-1.49687	-1.11041	-0.793542	-1.73376	-0.92168
Tspan4	0.36976	0.365642	1.3911	0.152122	1.64996	1.15109	0.387774	1.20326	0.388819	0.37609	1.05283	1.26977	1.03144	1.2684	0.881751	1.22755	0.142593	0.910293	1.35889	0.163395	0.946774	1.13216	0.00668023	0.846792
Zfp423	-0.00416572	0.353175	0.163144	0.323138	-0.26056	-0.647072	0.208851	-0.991614	0.387844	0.418627	-0.594749	-0.628288	-0.315071	-0.384969	-0.577363	-0.285459	0.311412	-0.512613	-0.0915949	0.226295	-0.543206	-0.253545	0.628247	0.445547
Zfpm2	-0.877679	-0.0702204	-0.866173	-0.654664	-0.90141	0.709371	-0.00511373	-0.621104	0.0274113	0.12545	-0.817412	0.140463	-0.312879	-1.56637	-0.679819	0.0245509	-0.290801	-0.805784	-1.08595	-0.479356	0.069986	-0.615485	0.363453	-0.795543
Rab6b	0.0545775	0.392864	0.505402	-0.000248114	-0.463872	-0.550755	0.400436	-0.452395	1.16221	0.972414	-0.687889	-0.125014	-0.193378	-0.718085	-0.902875	0.192162	0.498023	-0.204674	-0.33434	0.28871	0.144652	0.360888	0.373964	-0.772291
Angptl1	1.41669	-1.19329	-0.813166	-0.383178	-1.11039	-1.1665	-1.17133	-0.834043	-1.09859	-1.26092	0.332121	-0.512325	-0.919503	-0.868002	-1.73274	0.985812	-0.345032	-0.634291	-1.94199	0.0297935	-1.71069	0.911535	-1.28784	-0.336995
AW112010	0.730514	-0.38845	0.789174	-0.11396	0.607943	0.0165194	-0.378337	0.990857	-0.653265	-0.467075	0.708158	0.716703	0.784741	0.865072	0.690987	0.134178	-0.151536	0.464157	0.551309	-0.109256	0.630997	0.329091	-0.558051	0.136658
AI464131	1.08361	0.842072	-0.805627	1.0941	0.268627	-0.348235	0.614745	-0.177037	0.552042	0.199667	-0.163171	0.00785928	0.0409451	0.490539	-0.187916	0.120071	1.0228	0.0450728	0.784011	1.06534	0.1506	-0.555085	1.12134	0.271001
Hoxb6	-0.658204	-1.2947	-0.394511	-1.21349	-1.14231	-0.86577	-0.566165	-0.167041	-0.438192	-1.15596	-0.145628	-1.40283	-0.859554	-1.15538	-0.0473389	-1.42311	-1.66536	-0.173518	-1.73714	-0.70539	-0.916033	-0.0738614	0.187634	-0.900999
Fhl1	0.674855	1.03212	-0.552868	0.283542	-0.600595	0.391705	0.947212	-0.520122	1.04092	1.10714	0.0979767	-0.227938	0.112612	-0.301115	-0.45832	-0.272992	0.448697	-0.352479	-0.225487	0.530246	0.00727277	0.611584	0.526805	0.444168
Plcb4	0.160424	0.613348	-0.56257	0.367947	0.803102	-0.220242	0.586759	-0.515113	0.97387	0.610624	-0.289928	0.0066696	-0.0701841	0.133691	-0.49917	-0.0966955	0.458022	-0.334301	0.860031	0.470079	-0.0778358	-0.321644	0.155474	0.663694
Zyx	0.824823	0.412377	1.5945	0.567859	1.46638	1.39898	0.550462	1.3679	0.5749	0.566541	1.17942	1.40531	1.37262	0.773713	1.46326	1.08552	0.469506	1.40566	1.32413	0.57522	1.46713	1.4855	0.622656	0.701418
Rragd	0.767876	0.593968	-0.202744	0.687367	0.247885	0.393562	0.385902	-0.265506	0.618226	0.792184	0.177535	-0.166919	-0.317805	0.562188	0.485367	-0.313255	0.836883	-0.116347	0.431172	0.859934	0.167732	-0.380536	0.741515	0.987598
Ppp2r2b	-0.928154	0.107194	-0.98578	-0.885736	-1.11759	-1.24002	0.0869184	-0.719716	0.445822	0.336278	-1.55947	-0.733254	-0.927732	-1.68829	-1.40789	-1.27315	-0.313891	-0.662364	-0.594756	-0.489185	-0.677669	-1.3213	-0.31983	-0.249959
Boc	0.655162	0.593247	0.763273	1.01334	-0.140858	-0.230073	0.702277	-0.443953	0.530138	0.747942	-0.500407	0.566362	0.782963	0.40481	-0.329441	0.342218	0.812446	-0.224385	-0.0570034	0.851138	0.277599	0.451874	0.976515	0.326701
Nlrp12	-1.39631	-1.68462	-1.51276	-1.81383	-1.50431	-1.52268	-1.51743	-1.13055	-2.158	-1.74114	-0.64224	-0.884704	-2.15931	-1.86959	-0.640142	-2.01056	-2.36495	-0.449407	-1.34588	-2.09268	-1.93158	-0.719117	-2.15499	-1.0952
Mocos	-0.396579	-0.477774	0.0636332	-0.596557	0.399815	0.478031	-0.667331	0.101722	-0.840514	-0.961101	0.505561	-0.0321197	0.228465	0.137731	0.0516997	0.226215	-0.7541	0.0756225	0.290269	-0.61953	0.303378	0.124175	-0.969517	-0.15479
Tnnt3	-1.15433	-1.4101	-0.985716	-1.47223	-0.892578	-1.19777	-1.47211	-1.28031	-2.03848	-1.67419	-0.392865	-0.445401	-0.37949	-0.745838	-1.60405	-0.726591	-1.94057	-1.41196	-0.808727	-2.07322	-1.4848	0.134548	-2.10544	-1.82483
Tgfb2	0.523965	0.330931	-0.628127	-0.164415	-0.623761	-0.588377	0.584897	-0.430574	0.240189	-0.0430414	-0.558117	0.147326	-0.632766	0.578053	-0.855915	0.832327	-0.188135	-0.687126	-0.554527	-0.111609	-0.509004	-0.0570209	-0.273745	0.95913
Adamts8	0.418803	0.0575811	-0.689477	0.249737	-0.372895	-0.65449	-0.143494	-0.595458	-0.391453	-0.375936	0.505563	-0.673545	0.11692	-0.926225	0.599796	0.172519	0.419781	-0.629866	-0.248338	0.0524742	-0.959652	0.361071	-0.466714	-0.912085
Nhlh2	-1.96142	-0.944482	-1.97619	-1.99482	-1.97337	-1.95699	-1.00607	-1.98454	0.06196	-0.19425	-2.15963	-2.36441	-2.00545	-2.30177	-2.10184	-2.13507	-1.19836	-2.55224	-2.48643	-1.42365	-2.39069	-2.50031	-0.124966	-2.09552
Hhip	-0.890816	-0.768378	-1.04623	-0.65487	-1.12851	-0.0386078	-0.278391	-1.09604	0.315074	-0.0186565	-1.14969	-1.25104	-0.748208	-1.31662	-0.295977	-1.49283	-0.745736	-0.791215	-1.11109	0.226821	-1.11605	-1.2254	-0.0328024	-0.804577
Tnfrsf23	-0.724026	-0.63584	-0.487001	-0.602544	0.785385	0.0606074	-0.764805	-0.408477	-1.19189	-1.13097	0.417383	-0.267066	0.0838414	-0.189384	0.121156	-0.119351	-1.24881	0.36129	0.884785	-1.1974	-0.491734	0.143954	-1.09233	-0.120962
Tmeff2	-0.631439	0.20204	-0.644541	-0.581988	-0.756647	-0.771637	0.196099	-0.0212218	0.179807	-0.214574	0.32411	0.968303	-0.586346	-1.22758	-0.38816	0.0317948	-0.587369	-0.214744	-0.857179	-0.895326	-0.764323	0.27428	-0.659496	-1.0376
Rgcc	0.457786	0.576662	-0.26085	0.850941	-0.595658	-0.808129	0.708059	-0.528753	0.145899	0.0338665	-0.24088	-0.0997134	-0.344747	-0.488708	-0.13708	-0.431581	0.957232	0.137654	-0.249129	0.798067	-0.404382	0.215101	-0.112488	0.49676
Car2	0.702484	0.915589	0.00492419	-0.189816	1.73069	0.069364	0.641464	0.831499	1.15068	-0.235597	0.247537	1.76348	0.190472	-0.125556	0.358092	1.41904	0.173736	0.493662	1.19941	0.455026	-0.110854	0.182214	0.300609	1.66019
Ddit4l	1.16913	0.109399	-0.329243	0.698682	-0.405073	0.11882	0.46063	-0.68931	0.821102	0.680828	-0.387109	0.00854592	-0.123639	-0.70871	-0.318251	-0.252549	0.20894	-0.100099	0.18283	0.638972	0.210932	-0.336955	1.11228	0.262443
Guca1a	-1.09204	-1.34221	-0.653446	-1.25332	-1.18588	-0.399108	-1.40622	-0.200871	-1.70698	-1.5839	-0.369584	-0.623912	-0.621967	-0.424547	0.0534485	-0.81776	-1.6199	-0.0867964	-1.04433	-1.40532	-1.1758	-0.941609	-1.41105	-1.3959
Lcn2	-1.06849	0.170295	-1.35446	-0.566691	-1.27015	0.0603632	-0.438091	-1.16188	-0.66289	-1.69198	-0.996989	-0.93156	-0.815107	-0.392413	-0.108492	-1.67331	-1.43498	-0.491491	-0.740883	-1.04732	1.25506	-0.107629	-1.28703	-0.276605
Junb	0.0977915	-0.130616	1.18646	0.0831938	0.837721	0.5698	-0.0847105	0.760096	-0.208798	0.0183335	0.698027	0.833016	0.906106	0.38103	1.00851	0.764961	-0.19024	0.566685	0.557445	-0.0194854	0.840945	1.05105	-0.270011	0.153125
Fgf18	-0.291619	-0.274642	-1.18454	-0.00915997	-1.02878	-1.13622	-0.184564	-1.0896	-0.623081	-0.655045	-0.760837	-1.06814	-1.13492	-0.175314	-0.530384	0.090864	-0.179734	-1.02033	-1.05996	-0.153545	-1.26924	-0.685954	-0.833964	-0.254471
Loxl1	0.828962	0.119401	1.09861	0.617189	-0.371059	-0.568666	0.227639	-0.125502	-0.223391	-0.115775	-0.141285	0.64153	0.727758	0.640184	0.084225	-0.282629	0.764488	-0.289487	-0.248528	0.821735	0.0456829	0.90412	-0.0486486	0.522398
Hpcal4	-1.26634	0.585839	-1.38018	-0.844526	-1.10197	-1.29759	0.210703	-1.4725	0.626576	0.709373	-1.60323	-1.52382	-1.08046	-0.838249	-1.19873	-1.54465	0.266979	-1.0389	-0.619251	-0.51355	-1.19265	-1.8453	-0.435446	-1.29063
Map2	0.022036	0.104645	-0.343655	0.239268	-0.421039	-0.488469	0.224604	-0.342055	1.05398	1.11307	-0.883711	0.0599589	-0.747842	-0.977175	-0.70509	-0.928293	0.855424	-0.559544	-0.286361	0.714757	-0.248588	-0.775371	0.748403	-0.000760823
Casp8	0.0085505	-0.348537	0.961414	0.0787716	0.959153	0.981502	-0.164075	1.02418	-0.367583	-0.256732	0.792496	0.767485	0.767191	0.541713	0.636759	0.890698	-0.0604813	0.856172	0.764362	-0.125183	0.69649	0.801771	0.0161677	0.383542
Mapkapk3	0.245836	-0.513915	0.597759	0.00212967	0.754904	0.89841	-0.243225	0.712794	-0.373662	-0.185667	0.572357	0.50301	0.684343	0.343515	1.07423	0.158524	-0.205928	0.538124	0.734543	-0.174557	0.632942	0.374016	-0.214855	0.470129
1700063D05Rik	-1.60202	-1.64683	-1.55309	-1.5342	0.107493	-1.42298	-1.65333	-1.48723	-1.11775	-1.92195	-1.6754	-2.1977	0.287774	-1.83778	0.045095	-1.98496	-1.41169	-0.31383	0.11471	-1.06403	-2.22195	-2.32534	-1.94256	-2.21142
Col25a1	-1.10184	0.19748	-1.16703	-1.07664	-1.22975	-1.31842	0.0108784	-0.142168	0.526489	0.37802	-1.40259	-1.25706	-0.872474	-0.914299	-1.10683	-1.04277	-0.433092	0.512584	-1.1184	-0.791721	-0.556488	-1.23056	-0.824689	-1.66327
Zmynd15	0.037186	-0.834345	0.593771	-0.753641	0.0679497	-0.28694	-0.873832	-0.13027	-1.21103	-0.958144	0.252151	0.117556	0.343742	0.0552942	0.0361258	-0.181525	-0.753506	-0.175517	0.0711182	-0.713821	0.218704	0.0284061	-0.83105	-0.466659
Reln	1.57763	0.693928	-0.793358	0.715604	0.223366	-0.0794186	0.562244	-0.214506	0.904593	1.00741	-0.875284	0.518503	0.230687	-0.639041	-0.424941	-0.16179	0.640557	0.197647	0.278995	0.698481	0.998416	-0.104821	1.60815	-0.0988981
Adam8	0.273232	-0.13927	1.03604	0.153603	1.31845	1.74081	-0.214455	0.792522	-0.348201	-0.0856819	0.610683	0.940451	0.861551	0.107393	0.892951	0.871529	0.161878	1.11479	1.35866	0.228647	0.963492	1.14564	0.193595	0.84326
Spata13	0.505391	0.967201	0.246523	1.18723	-0.277973	-0.161642	1.02242	-0.0091818	0.613867	0.852757	0.209927	0.348596	0.236981	-0.157749	-0.0721455	0.476916	1.237	0.123078	0.108141	1.0976	-0.0653442	0.156688	1.09019	0.878294
Vamp5	-0.503783	-0.674338	0.292521	-0.796023	0.710869	-0.257624	-0.79117	-0.376026	-0.912068	-0.93843	0.56321	0.273	-0.0419095	-0.557519	-0.265275	0.265738	-0.936606	-0.58763	0.379241	-0.702137	-0.337727	0.0409059	-0.886005	-0.172959
Hal	-0.869987	-1.10281	0.0223208	-0.467906	-0.73854	0.789696	-1.12242	-0.103655	-1.43555	-1.41924	0.432834	-0.0937543	0.0714218	-0.0616666	-0.332046	-0.297731	-1.10894	-0.12459	-0.550649	-0.860866	-0.144691	-0.0851429	-1.04245	-0.202915
Slitrk5	-0.643265	-0.157835	-1.16901	-0.250343	-1.08518	-0.837187	-0.0202681	-0.942013	-0.0284793	0.147417	-0.909422	-0.904679	-0.878433	-0.907119	-1.18605	-1.0221	0.0834578	-0.386534	-0.830958	-0.154888	-0.963855	-1.18294	0.400145	-1.22
Efemp1	-0.773263	-0.661301	0.222834	0.212334	-1.12086	0.970866	-0.557836	0.0637818	-0.331771	-0.883005	-0.516567	-0.22402	0.165346	0.830458	-0.473481	-0.844609	-0.112165	0.297026	-0.638496	-0.458451	-0.150243	-0.139303	-0.735998	0.72073
C1s1	0.225291	0.321942	1.43649	0.58598	1.68382	-0.206205	0.595529	1.02648	-0.0426071	0.107671	0.543919	1.32372	1.37998	0.655626	0.934381	1.27255	0.507411	0.292349	1.46141	0.468245	1.08978	0.897829	-0.0471634	0.672428
Mal2	-1.45149	-0.169533	-1.49317	-1.1399	-1.41945	-1.53705	-0.74983	-1.53113	0.16767	-0.237978	-2.00877	-1.63249	-1.66382	-1.80325	-1.41929	-1.84056	-0.711027	-1.45137	-1.17229	-1.64824	-0.62795	-0.527181	-1.26995	-1.00216
Parp3	0.369458	0.00224452	1.12782	0.0398855	1.25824	1.37057	0.233804	1.25446	0.0664134	0.335885	1.00673	0.926945	1.07344	0.855096	1.04811	0.965289	-0.017372	1.1002	1.04643	0.268021	1.18172	1.0245	-0.164262	0.652423
Morn4	0.465297	0.560933	-0.256666	0.734741	-0.655262	-0.200811	0.683037	-0.372739	0.534006	0.709757	-0.357674	-0.0378346	-0.394003	-0.112276	0.175989	-0.25166	0.748086	-0.251669	-0.251114	0.637561	0.0385266	-0.257306	0.586141	0.293701
Ptprn2	-0.696965	-0.136251	-0.786328	-0.203599	-0.796489	-0.686548	-0.118224	-0.942577	0.777182	0.719301	-1.41416	-1.25019	-0.929471	-1.20325	-0.97686	-1.47736	0.592914	-1.08027	-0.64963	0.519849	-0.553156	-0.722389	-0.0140712	-0.942861
Rnf32	-0.229186	-0.372628	-0.919243	-0.0837446	-0.879975	-0.95011	-0.125419	-1.06658	-0.179165	-0.145363	-0.819657	-0.923588	-0.999282	-0.415592	-1.16802	-1.29695	-0.135109	-1.00831	-0.739795	0.230818	-0.684233	-1.01163	-0.121851	-0.00259086
Zfp385c	-1.13591	-1.06898	-0.308173	-1.23728	-1.01792	-1.02776	-1.18743	-1.10366	-0.89001	-1.71443	0.0800127	-0.403441	-0.80722	-1.7077	0.0497614	0.0609114	-1.15004	-1.54156	-1.55244	-1.69037	-1.76272	-0.03909	-1.52065	-1.37781
Tnxb	-0.79121	-0.785034	1.25939	-0.840936	-0.0138581	-0.82286	-0.905452	0.00851457	-0.650806	-1.04391	0.93912	-0.516438	-0.250977	-1.21756	-1.00848	1.13887	-0.555401	0.0238084	-0.238923	-0.882441	-0.767324	0.275094	-0.693425	-0.162376
Brsk2	-0.675694	-0.480455	-0.881636	-0.298609	-0.816058	-0.928784	-0.434311	-0.983387	0.439409	0.362591	-1.58888	-1.40239	-1.12281	-1.24801	-0.573068	-1.67279	0.442302	-1.06346	-0.993091	0.336971	-0.99614	-1.77227	0.230663	-0.14168
Als2cr12	-1.4414	-1.3351	-0.866111	-1.42566	-0.767545	-0.832295	-1.43301	-0.961799	-1.58701	-2.01725	-0.407627	-0.917032	-0.796921	-1.61597	-0.204573	-0.760742	-2.11368	-0.778187	-0.708243	-1.73084	-0.55417	-1.06927	-1.78273	-1.66819
Thrsp	-0.684138	-0.643801	-1.5984	-1.07949	-1.58286	-1.63684	-0.820357	-1.57816	-0.442282	-0.955986	-0.699508	-1.69277	-1.14892	-1.67685	-1.7812	-1.8046	-0.758199	-1.54161	-1.21828	-0.80011	-1.48021	-1.77049	-1.11442	-0.694668
Olig2	-0.981437	-0.974968	-1.73385	-1.27526	-1.50297	-1.67347	-0.358713	-1.71475	0.060061	-0.634396	-1.68467	-1.40181	-2.11536	-2.12139	-1.36582	-1.97202	-0.514389	-1.27642	-1.09194	-0.612469	-1.181	-2.30638	-0.55515	-1.70576
Eva1b	-0.233391	-0.484064	0.49192	-0.486245	0.224377	0.486101	-0.508956	0.87316	-0.627919	-0.655596	-0.0755801	0.418	0.297305	0.152564	0.319611	0.124701	-0.655807	0.640544	0.204836	-0.420979	0.369226	0.560928	-0.27742	0.0395994
Rps4l	-0.648164	0.35749	-0.537398	0.00585504	-0.297241	0.916477	-0.462681	0.639953	0.00616697	0.311268	0.811626	-0.661069	-0.402334	0.801756	-0.816147	0.204273	-0.424243	0.192921	-0.370413	-0.539644	0.329035	0.66	-0.637843	0.102845
Sh3gl2	-0.914853	0.416535	-1.08412	-0.319278	-0.961103	-0.845537	-0.0689077	-1.05721	0.948964	0.484104	-1.19133	-1.06238	-0.881031	-1.09843	-1.03331	-1.26026	0.263289	-0.831714	-0.96545	-0.299435	-0.858263	-1.15183	0.0107633	-0.866342
Car3	-0.416748	-0.917975	0.0804852	-1.28184	-1.12965	-1.15174	-0.95497	-1.13099	-1.12661	-1.28103	0.388437	-0.543279	-0.993575	-0.162145	-1.33028	-1.50084	-1.29455	-1.44143	-0.947851	-0.480622	-1.7148	-0.390477	-0.401491	-0.949996
Plppr3	-0.369714	0.343339	-0.349794	0.195032	-0.297399	-0.412484	0.315873	-0.41551	0.629834	0.870297	-0.568872	-0.311116	-0.480708	-0.227861	-0.767536	-0.80547	0.749424	-0.454933	-0.531566	0.673936	-0.258226	-0.61687	0.722406	-0.689184
Peg3	-0.292747	1.07491	-0.617076	0.745588	0.0105946	-0.264045	1.1098	-0.0970491	1.16971	1.29697	-0.290222	-0.0838373	-0.0835023	-0.277541	-0.181978	-0.25334	0.434457	-0.0488882	0.0339332	0.164703	0.084669	-0.239906	0.515153	0.984518
Synpo	-0.555497	-0.349547	0.597044	-0.241889	0.715875	0.175185	-0.501581	0.394708	-0.122676	-0.38044	-0.000380949	0.318716	0.813955	-0.126938	-0.518328	0.0140043	-0.443852	0.492448	1.06933	-0.523562	0.328071	0.553535	-0.624246	0.0420057
Rimbp2	-0.973635	-0.286445	-1.05193	-0.53387	-0.887474	-1.1365	-0.518759	-1.19178	0.391911	0.38796	-1.66502	-1.18132	-1.0822	-1.28488	-1.46972	-1.37032	0.0804434	-1.27431	-0.8861	0.0642679	-1.06102	-1.53958	-0.203951	-1.28074
Hacd3	2.02867	1.78822	0.595476	1.75435	0.866372	0.747496	1.65632	0.856512	1.65424	1.68499	0.893253	0.836388	1.01974	1.75124	0.758965	1.00669	1.66411	1.00467	1.01489	1.76854	0.934242	0.958692	1.792	1.37908
Ccdc28b	1.01655	0.809389	-0.266263	0.853185	-0.39741	-0.261408	0.762679	-0.137177	0.532256	0.790024	0.208788	0.0880424	0.129139	0.301279	0.0350997	0.247333	0.801065	-0.0273128	-0.148499	0.869446	-0.0972057	0.0238451	0.551518	0.19297
Ube2ql1	-0.915243	0.0186182	-0.845883	-0.693745	-0.770773	-0.812209	0.00346466	0.262446	0.535452	0.337666	-1.26598	-0.433305	-0.695128	-1.18258	-1.11021	-0.385242	-0.0668553	0.140949	-0.651414	-0.321268	-0.998892	-0.394854	-0.170233	-0.973093
Nrn1	-1.1593	0.493832	-1.14057	-1.15357	-1.12701	-1.29756	0.576984	-0.914924	0.910262	0.44642	-1.28064	-1.47141	-0.775028	-1.70291	-1.66464	-1.21128	-0.214536	-0.615484	-1.17987	-0.515212	-0.955736	-0.422589	-0.227934	-0.933118
Steap1	-0.221799	-0.867183	-1.00511	-0.853642	-0.0525393	0.241939	-0.861561	0.901329	-0.754267	-0.851133	-0.993426	-0.407968	0.0276263	-0.641173	-0.183323	-0.674305	-0.844592	0.115646	-0.0693178	-0.776895	0.641921	-0.530769	-0.66006	1.04477
B4galnt1	0.0408997	-0.15342	1.20918	-0.0905143	0.530024	0.70423	0.0542848	1.18403	0.258909	0.236364	0.787863	1.04858	0.927177	0.212409	0.31394	0.951959	-0.169254	1.19622	0.399453	-0.113514	0.813943	0.663617	-0.00633544	-0.033596
Sall2	1.09232	1.08269	0.123922	1.60213	0.341526	0.2477	1.3475	0.00396868	1.09879	1.13644	0.195202	0.595796	0.395417	0.981128	0.42755	0.211314	1.46602	0.249053	0.585225	1.4014	0.568321	0.310402	1.43441	0.602128
Mcf2l	0.643531	0.753485	-0.619474	0.595242	-0.185507	0.193969	0.694902	-0.160996	0.893339	0.930906	-0.140522	-0.190462	0.266602	-0.0253448	-0.226774	-0.399212	0.652773	0.128619	0.235433	0.43792	0.0640294	-0.378767	0.886505	0.49827
Clcf1	-0.140496	-0.809631	0.952078	-0.634351	0.908704	0.264223	-0.502404	0.0817615	-0.811865	-0.43444	0.153146	0.969773	0.799669	-0.209747	0.0572669	0.288159	-0.499427	0.0938452	0.896104	0.0259334	0.584523	-0.431331	-0.90113	-0.25732
Mdga2	-1.01757	-0.603717	-1.37775	-1.256	-1.44886	-1.39232	-0.43653	-1.55567	0.0309547	-0.116095	-1.93199	-1.56491	-1.49074	-1.17178	-1.87878	-1.25369	-0.663347	-1.18864	-1.16325	-0.618269	-1.2542	-1.61936	-0.69864	-1.53805
Eml5	0.542432	1.01642	-0.37787	0.794888	-0.26325	0.6253	0.820555	-0.0234837	0.631629	1.1081	-0.116019	0.0832939	0.240805	0.496895	0.879682	-0.00734179	0.963427	0.290451	-0.0656277	0.742845	0.20244	-0.1899	0.836325	0.203462
Clmp	-0.43666	0.385048	1.50289	0.332102	0.961576	1.34103	0.427798	1.26957	0.259373	0.447997	0.446187	0.537233	1.17841	1.2031	0.858738	1.20545	0.343063	1.11181	0.607582	0.581446	1.47978	1.18138	0.00986275	0.198097
Tesc	-0.907456	-0.307473	-1.01364	-0.499654	-1.15976	-1.14214	-0.206747	-1.06899	-0.192346	-0.153449	-0.182	-1.31795	-1.04438	-0.979914	-1.18348	-1.11248	-0.359209	-1.19403	-1.15792	-0.55166	-1.25578	-1.26077	-0.887881	-0.204645
Rhoc	0.397907	0.3146	1.42401	0.225967	1.45997	1.30833	0.397798	1.0143	0.290841	0.227543	1.09475	1.17911	1.11735	0.692378	1.36702	0.885496	0.101682	0.95456	1.25249	0.349683	1.40666	0.976154	0.449391	0.72776
Hdac11	0.43203	0.868198	-0.333637	0.652904	-0.227591	0.307901	0.787992	-0.255019	1.03996	0.946351	0.0451433	0.105944	-0.184491	-0.160621	0.218052	-0.150336	0.829017	0.0175502	0.0916313	0.59738	0.335826	-0.413558	0.502792	0.676084
Shc3	-0.809513	-1.27675	-1.3209	-0.862733	-1.25931	-1.37755	-1.00348	-1.49319	-0.699648	-0.309576	-1.73387	-1.65371	-2.00999	-1.86659	-1.67917	-1.86458	-0.110406	-1.5436	-1.34058	-0.193019	-1.3059	-1.79053	0.295244	-1.05303
Prkcb	1.39814	1.27023	0.689334	1.45067	-0.0303223	0.000428247	1.14113	0.247534	1.34996	1.12201	0.868473	0.558135	0.687721	0.543997	0.383048	0.751592	1.72058	0.303474	0.422233	1.35897	0.301487	0.499205	1.09839	0.143922
Plppr1	-1.04671	-0.971945	-1.38049	-1.58681	-1.72784	-1.84511	-1.3966	-1.47576	-0.552757	-0.309625	-1.84049	-1.83131	-1.81667	-1.87461	-1.98189	-2.01402	-0.775111	-1.88281	-1.54714	-1.12928	-1.327	-0.986432	-0.791731	-2.23853
Arhgef9	-0.00829163	0.581911	-0.448425	0.474686	-0.406757	-0.331724	0.520302	-0.335036	0.819847	0.657528	-0.50625	-0.180171	-0.298637	-0.0977524	-0.588316	-0.237669	0.512928	-0.0587961	-0.269008	0.459648	-0.322905	-0.251049	0.524071	0.358431
Hoxc6	-0.692924	-0.833966	0.0742874	-0.672407	0.118099	-0.566024	-0.768371	-0.142582	-1.65341	-1.44437	0.361928	-0.163004	-0.591906	0.217153	-0.0950617	0.210463	-1.31174	0.080679	0.17215	-0.480616	0.24779	-1.09271	-0.702771	-0.59681
Pkp2	-0.828284	-0.506101	0.0784939	-0.420445	0.38227	0.881852	-0.218769	0.31658	-0.0585998	-0.302702	0.639659	0.37201	0.206519	-1.0677	0.378012	0.391906	-0.787626	-0.0087107	0.306792	-0.481084	0.643462	-0.837962	-0.242693	0.0935371
Clec2d	-0.120494	-0.248364	0.924099	-0.158568	0.651738	0.587616	-0.493382	0.248312	-0.336793	-0.521057	0.700815	0.414689	0.544743	0.367849	-0.0247359	0.780785	-0.264843	0.124984	0.497604	-0.323486	0.598936	0.425572	-0.548915	0.275397
Rhod	-0.529787	-0.845933	0.0554538	-0.683791	0.231245	0.253744	-0.851218	0.398083	-0.950474	-0.99915	-0.18561	0.0462243	-0.0268844	-0.0982525	0.278991	-0.251696	-0.949108	0.236181	0.0900545	-0.640065	0.131349	-0.292068	-0.62922	0.320767
Hoxd4	0.52663	-0.78552	-0.568927	-0.614457	-1.14545	-1.18612	-0.660859	-1.24898	-0.196143	0.25089	-0.378453	-1.12516	-0.0995953	-0.871652	-1.63652	-1.20433	-0.593774	-1.0152	-1.33175	-0.505985	0.0790235	-1.02949	-0.258561	-1.62696
Fhod3	-0.860678	0.0359158	-0.631013	-0.536112	1.14447	-0.624993	-0.0542999	-0.184137	0.17994	0.178221	-1.18775	-0.018157	0.438332	-0.724398	0.176391	-0.275997	-0.356225	-0.107758	0.681495	-0.790011	-0.842872	0.175633	-0.199161	-0.632141
Spx	-0.774418	-0.969083	0.115592	-0.960117	0.345669	-0.409527	-1.00679	0.323286	-0.825986	-0.969231	-0.295457	-0.0502946	-0.0769773	-0.758103	-0.401625	-0.097896	-1.03369	0.614454	-0.0416268	-0.849705	-0.287555	-0.253406	-1.02204	-0.41246
Rnf213	1.61546	0.753205	1.51238	0.786619	1.49008	1.63614	0.81731	1.77842	0.621378	0.618064	1.59533	1.49246	1.58131	1.67818	1.61986	1.2613	0.761178	1.71727	1.53959	1.01339	1.65866	1.45942	0.694592	1.16902
Ldlrad3	0.434712	0.831537	0.593724	1.05953	-0.334586	-0.0766217	1.12841	-0.199791	0.743729	0.869922	-0.0412214	0.203132	0.232227	0.590812	0.0593911	-0.257214	1.08134	0.27202	0.138792	1.06822	0.283014	0.0970252	1.32276	-0.184181
Snca	-1.31356	0.412689	-1.23312	-0.475656	-0.999676	-1.18872	0.0603084	-1.12309	0.0878608	0.598275	-1.31766	-0.716353	-0.688572	-1.34671	-1.2522	-1.24824	0.0354418	-1.01052	-0.763036	-0.562946	-1.2127	-1.01768	-0.29326	-1.27125
Gzmc	-1.70478	-1.90301	-1.5392	-1.67271	-1.65083	-1.6531	-1.79118	0.464816	-2.69398	-2.5114	-0.791747	-0.929329	-0.0939941	-1.77714	-1.04025	-1.10977	-2.49255	0.330337	-1.52253	-2.38776	-1.48045	-0.801407	-2.24503	-1.41932
Klrd1	-0.898299	-1.69603	-0.90166	-1.70307	-1.2252	-1.57901	-1.66432	-0.560343	-2.37258	-2.19303	-0.70125	-1.24387	-0.767822	-0.759123	-1.78335	-0.702123	-1.64002	-0.543972	-1.04914	-1.53666	-1.54828	-0.971132	-1.95368	-0.998141
Tcf4	1.77003	1.70613	0.893675	1.7538	0.559942	0.559041	1.76848	1.42815	1.4576	1.61947	0.90052	1.06787	1.14572	1.79027	0.689818	0.993279	1.72532	1.5316	0.735645	1.64942	1.4243	1.42472	1.70477	0.858634
Gpc6	0.469848	0.512654	0.93707	0.916123	0.0203568	-0.522953	0.581822	-0.0241796	0.274275	0.464258	-0.32492	0.450991	0.79338	-0.166069	-0.19316	0.835136	1.00878	0.00515933	0.322406	0.941114	0.102605	-0.0991218	0.842753	0.502332
Ddah1	-0.0872	0.746027	-0.551544	0.446498	-0.266817	-0.547394	0.762576	-0.100939	0.8594	0.698427	-0.0378725	-0.318845	-0.413341	-0.545015	-0.108398	-0.407119	0.523399	0.213722	0.0917946	0.711396	-0.091044	-0.149073	0.239389	-0.404423
Neat1	1.20722	0.99954	1.94922	0.813602	1.94589	1.71478	0.86985	1.52837	0.975764	0.968905	1.81722	1.83793	1.69082	1.4829	0.797056	1.74956	0.922309	1.70651	1.80673	0.925416	2.06858	1.71323	0.425477	1.70345
Helz2	0.243566	-0.371635	0.873053	-0.282126	0.589332	-0.023685	-0.290164	0.964996	-0.350619	-0.548079	0.38777	0.197136	0.625014	0.372845	0.928506	0.0302545	-0.294989	0.846067	0.577415	-0.182643	0.132092	0.237938	-0.156751	0.701186
Kcnv1	-0.957138	-0.943548	-1.41567	-0.533793	-1.43983	-1.45183	-0.904263	-1.64129	-0.492051	-0.0525597	-1.89942	-1.60936	-1.71177	-0.450441	-1.67276	-1.37117	-0.089526	-1.53241	-1.46021	-0.197306	-1.50713	-1.73099	-0.950015	-1.91444
Tmem88	-0.377729	-0.50474	0.36625	-0.400076	0.801957	0.318453	-0.437501	0.729474	-0.659548	-0.461979	0.285198	0.619433	0.35481	0.469679	-0.084592	-0.180102	-0.542102	0.583178	0.739137	-0.493085	0.278202	-0.0823631	-0.405441	0.217065
Pde1a	0.406673	0.0567438	-0.874245	-0.206724	-0.807468	-0.517282	0.167526	-0.728781	0.121173	0.0455141	-0.849484	-0.129574	-0.334644	-0.839782	-0.926231	0.0939015	-0.135868	-0.323356	-0.873792	-0.127496	-0.224986	0.187654	0.0582075	-0.473912
Sema3c	-0.100551	-0.0977346	1.43418	-0.351062	0.200434	1.10633	0.0317637	0.623933	0.0629824	0.141184	0.210125	0.397821	0.807071	0.707017	-0.382855	0.846082	-0.184588	0.670567	0.0263076	-0.0710033	0.788376	1.36854	-0.11687	0.620097
Anxa7	0.419944	0.388841	1.31777	0.421741	1.28955	1.34543	0.317626	1.27419	0.606717	0.288015	1.2188	1.09494	1.09275	0.494094	1.04831	1.13204	0.365762	1.24985	1.03051	0.315281	1.24065	1.06659	0.417687	0.951816
Camk1g	-1.14151	-0.4985	-1.11756	-0.495818	-1.12406	-1.1399	-0.775736	-1.2576	-0.0759816	0.0811154	-1.51521	-1.26062	-1.01426	-1.0792	-1.63661	-1.67105	0.0662958	-1.52403	-1.42832	-0.181029	-1.02958	-1.98851	-0.152372	-1.08006
Zfp783	-0.757982	0.190072	-0.463415	0.0520464	0.120086	-0.881672	-0.049515	-0.979328	-0.141834	-0.343455	-0.77426	-0.245166	-0.661106	-0.874811	-0.92046	0.0394309	0.0967562	-0.577863	0.172498	0.06107	-0.828976	-0.255419	-0.140196	-0.0847133
Sgk1	0.771462	0.846246	2.03372	0.526889	1.62122	1.45824	1.048	1.53243	1.13312	0.559675	0.808096	1.64814	1.44804	0.829664	1.6053	1.16468	0.795062	1.50312	1.417	0.466392	1.8688	1.85865	0.494965	1.73946
Kazald1	0.119874	-0.420313	1.22229	0.0753117	0.413445	0.637638	-0.231129	0.502905	-0.261923	-0.232536	0.748012	0.519163	0.663291	0.544412	-0.082884	0.793178	-0.00403458	0.775593	0.291553	0.0333951	0.893409	0.847927	-0.644966	-0.491235
Rnf43	-0.832277	0.122508	-0.942356	0.369529	-0.805439	-0.762352	0.0578729	-0.801296	-0.441603	0.204003	-0.902029	-1.01411	-0.602205	0.560378	-0.485284	-0.913033	0.199416	-0.789879	-0.864062	-0.140023	-0.663663	-0.926515	-0.0676122	-0.128085
Hp	-1.00049	-1.17568	-0.011564	-1.25181	-0.617308	-0.355033	-1.30427	-0.659477	-1.33064	-1.72778	-0.0601624	-0.870488	-0.496632	0.0382258	-0.277344	-1.09306	-1.69919	-0.524174	-0.59188	-1.44278	-0.607024	-0.260143	-1.43228	-0.532627
Chodl	-1.15081	-0.497093	-1.58122	-0.804544	-1.50999	-1.64404	-0.699006	-1.48979	-0.932572	0.00501597	-1.70248	-1.04701	-1.28917	-1.49712	-1.83199	-0.759369	-0.350431	-1.29088	-1.95221	-0.379446	-1.72008	-1.53868	-0.859585	-1.77209
Hoxd9	0.0718996	-0.640832	0.191124	-0.0375279	-0.803864	-0.739633	0.0522077	-1.13148	-0.19985	0.58392	0.332968	-1.36704	0.173822	-0.625885	-0.173754	-1.35436	-0.588346	-0.451486	-0.346549	-0.285838	0.137692	-0.766696	-0.0894763	-1.56485
Nmnat2	-0.00504816	0.350622	-0.656767	-0.607541	-0.683434	-0.778691	0.327413	-0.698884	0.904907	0.697213	-1.14376	-0.53437	-0.625634	-0.909567	-1.14066	-1.05909	0.142334	-0.365644	-0.641381	0.164567	-0.486485	-0.720069	-0.0309768	0.0836192
Lrrc15	-0.932055	-0.873691	0.269939	-0.963084	-0.336005	-0.818425	-1.00119	-0.407284	-1.67318	-0.859413	-0.867474	-0.0825855	-0.227919	-0.447619	-0.161387	0.470814	-1.43927	-0.13159	-0.219547	-1.07798	-1.29836	0.220785	-1.19747	-1.0259
Gpr17	-1.69492	-0.476042	-1.60136	-1.83085	-1.61703	-1.60738	-0.448231	-1.70425	0.922799	-0.962627	-1.99106	-2.20215	-1.87158	-1.92321	-1.93239	-1.97254	-0.914736	-1.12218	-1.22248	-1.32643	-1.51556	-2.33001	-0.491628	-1.4601
Rgs16	0.915036	0.755192	-0.20465	0.646041	-0.260531	0.119127	0.738492	0.203896	0.607841	0.395463	-0.0582775	0.593892	0.149347	-0.504639	0.732189	0.0869611	0.511007	-0.0625661	-0.078905	0.869214	1.30629	0.795699	1.03238	-0.378981
Pttg1ip	1.21613	1.03352	2.22675	1.01482	2.27452	2.15908	1.17955	1.73913	1.10134	1.02997	2.39248	1.91143	1.82874	1.33486	1.74364	1.82444	1.05081	1.66925	2.26599	1.11976	1.78033	1.93132	0.983355	1.38261
Noct	0.242395	0.479225	0.999135	0.359071	1.68034	1.44306	0.464823	1.45765	0.557128	0.610194	0.919076	1.71404	0.964308	0.418631	1.5661	0.964541	0.335836	1.22668	1.33695	0.342592	0.769714	1.07892	0.236951	1.06307
Wdr6	1.48945	1.82516	0.552906	1.73036	0.756585	0.891699	1.88113	1.00949	1.70627	1.94491	0.914278	0.985961	0.90444	1.08828	0.914072	0.854498	1.77435	1.00757	0.919587	1.66679	1.04358	0.762435	1.83186	1.63404
Sfrp2	0.40627	0.72857	-0.413773	0.730967	-0.128405	-0.294125	0.653287	-0.284606	-0.134494	0.637349	-0.247759	0.615068	-0.157376	0.118694	0.211056	0.331889	0.562346	-0.099983	-0.109424	0.547202	-0.537314	0.849027	0.659825	-0.512734
Inmt	-1.26499	-0.986876	0.00115518	-0.522643	-0.848447	-1.08459	-0.999525	-0.492557	-0.822423	-1.63707	-1.50249	-1.05129	0.913839	-0.103448	0.851016	-1.62746	-1.6656	-0.491137	-0.729234	-1.25271	-0.88392	-1.37481	-1.62432	0.360339
Hoxb3	-0.386826	-0.869098	0.115563	-0.827566	-0.688677	-0.553912	-0.250619	0.0750586	-0.233878	-0.746712	0.027388	-0.73644	-0.803039	-0.72505	0.428053	-0.840057	-1.16713	0.0827873	-0.920067	-0.600702	-0.304214	0.261207	0.300514	-0.61419
Arl4a	1.02319	0.862256	-0.432498	0.850337	-0.167219	0.117459	0.860397	0.11201	0.535796	0.677576	-0.0921475	-0.0271741	0.14176	0.295737	0.457987	0.00796267	0.842147	0.432323	0.134624	0.847103	0.0553072	-0.0124007	0.799613	1.23798
Gpr171	-1.32977	-1.52588	-0.644504	-1.43665	-1.01941	-1.28858	-1.61616	-0.53439	-2.26297	-1.75523	-1.13273	-0.7529	-0.691393	-0.861251	-1.35186	-0.810436	-1.73883	-0.677982	-0.648672	-1.57732	-1.07203	-0.814381	-1.87076	-0.69676
Thbs2	0.141301	-0.285181	1.74293	-0.0809942	-0.632031	-0.581738	0.0670421	1.11991	-0.107613	-0.375841	0.299591	-0.24488	1.03561	0.892403	-0.433082	0.0843236	0.147196	1.10056	-0.334167	0.217705	-0.5334	1.65007	-0.630414	0.30949
Arsi	-0.935736	-0.960409	0.2008	-0.734022	-0.047363	-0.716886	-1.04261	-0.489552	-1.31724	-0.865877	0.0292274	-0.72852	-0.674761	-0.40486	-1.17558	-0.0853928	-0.308031	-0.16143	-0.0119949	-0.844883	-1.55025	-0.435785	0.174765	-1.23202
H2-Aa	1.45442	-0.260275	1.92116	0.926247	1.51874	1.26602	-0.0901981	1.64218	-0.251204	-0.301972	2.08359	1.64749	1.63179	1.61173	1.38103	1.1788	1.06076	0.651046	1.60135	0.988628	0.856193	1.10435	-0.17118	1.17879
Cfb	0.186626	-0.604575	0.498167	-0.381788	-0.12017	-0.119721	-0.254051	0.732802	-0.780612	-0.74118	0.66287	0.232621	0.518821	0.795868	0.379704	-0.679097	-0.470445	0.354327	0.275684	-0.28299	-0.00373494	0.439369	-0.98662	0.0344207
Clec10a	-1.25223	-1.30665	-0.383591	-1.16748	-1.05871	-0.0101793	-1.32147	-0.107508	-1.43028	-2.05652	0.314951	-0.846453	-0.6604	0.0696828	-0.494676	-0.534609	-1.31349	-0.5172	-0.709382	-1.30467	-0.820693	-0.510703	-1.81932	-0.823258
Crtap	0.755775	0.0190746	1.12765	0.302273	1.15939	1.40409	0.144909	1.34254	0.0404678	0.0202283	0.955212	1.1282	1.0983	1.0291	0.951112	1.13209	0.13378	1.08822	1.02264	0.338476	1.23318	1.0189	0.369752	0.75506
Slc38a3	-0.534812	-0.268563	-0.65214	-0.724827	-0.564145	-0.624966	-0.326967	-0.593678	0.483867	-0.532692	-1.14744	-1.34483	-1.05014	-1.11506	-1.09406	-1.39279	-0.0663841	-0.514822	-0.225942	-0.223534	-1.07434	-0.896184	0.0968144	1.35646
Enpp1	0.723352	0.363347	1.56093	0.800362	-0.252355	-0.270763	0.34681	-0.171954	0.283306	0.471643	0.0998593	0.651085	0.334253	-0.145914	-0.163234	1.44746	1.53061	-0.123002	0.105604	1.1148	-0.198501	0.375601	0.0708496	0.285091
Myh14	-0.221615	-0.0465215	-0.600334	-0.103887	-0.701839	-0.690626	-0.332903	-0.628967	0.244248	-0.181748	-0.995949	-1.11163	-0.86199	-0.472056	-1.10797	-1.33185	0.174523	-0.900009	-0.837056	0.00334535	0.11488	-0.204343	-0.0421028	0.782107
Gna14	-0.226881	-0.85066	-1.40344	-0.583284	-1.39077	-1.44492	-1.13888	-1.25464	-1.32292	-0.558128	-1.16069	-1.1829	-0.862297	-1.49825	-1.31107	-1.3048	-0.330434	-1.33618	-1.36947	-0.502124	-0.525466	-1.65539	-0.196703	-1.4312
Cacna1b	-0.822486	0.0137148	-0.942357	-0.572484	-0.872169	-0.748043	0.332642	-0.890729	0.339202	0.508269	-1.14752	-0.332977	-0.932969	-1.08648	-1.01849	-0.636849	-0.146409	-0.677951	-0.742391	-0.38996	-0.114552	-1.07708	-0.0116567	-1.28972
Pcdhb7	0.562422	0.606812	-0.182278	0.493016	-0.866453	-0.556325	0.487427	-0.684601	0.0799164	0.357759	-0.579634	0.386013	0.246361	-0.174913	-0.31153	-0.320024	0.448778	-0.366388	-0.479081	0.637593	-0.169536	-0.156085	0.322844	-0.669813
Actn1	0.49142	0.271641	1.2258	0.372319	1.45586	1.22117	0.263958	0.918543	0.365036	0.385075	1.04496	1.04584	0.976321	0.190055	1.08901	1.14335	0.293051	0.889564	1.28808	0.30586	1.30109	1.23864	0.367343	1.02696
Fbll1	-1.72078	-0.566238	-1.46649	-1.55631	-1.509	-1.31408	-0.519433	-1.82484	0.14464	0.214417	-1.81245	-2.01486	-1.95139	-1.72121	-1.75446	-1.7875	-0.595424	-1.77776	-1.47178	-1.13246	-1.34499	-2.15243	-0.538949	-2.03451
Tbx3	-0.816897	-0.267361	0.453886	0.443601	-0.619357	-0.624263	-0.175467	-0.856725	-0.671674	-1.09855	-0.191564	0.301082	0.268728	0.579839	-1.02929	0.0148426	0.0924554	-1.03965	-0.618879	-0.504449	-0.0779278	0.546728	-0.653944	-0.510874
Spock1	-0.699904	0.230358	-0.769134	-0.396992	-0.899968	-0.987213	0.141948	-0.982994	0.814718	0.525298	-0.694299	-0.946651	-0.848655	-0.496018	-1.0762	-1.20806	0.154725	-0.84806	-0.750232	-0.124461	-0.816774	-0.561635	-0.0937925	-1.49209
Brinp3	-1.20058	-0.608472	0.0846625	-1.19579	-0.289188	-1.11487	-0.667525	-0.92401	-0.181068	-0.425247	0.0843415	0.00966706	-0.686401	-1.38139	-1.35679	-0.35739	-1.05892	-0.773944	-0.368301	-1.10489	-1.4493	-0.245988	-1.01647	-1.25526
Capsl	-1.72324	-1.35679	-1.86771	-0.773648	-1.91242	-1.88367	-1.78143	-1.94801	-1.1128	-1.117	-1.7891	-2.17594	-2.2986	-2.08813	-2.10708	-2.14224	-0.7477	-1.85272	-2.10201	-0.976232	-1.84455	-2.13102	-2.07459	-0.0563327
Art4	-0.90561	-1.26573	-1.11415	-1.1012	-1.01319	-1.14926	-1.16354	-0.435608	-1.59889	-1.93832	-1.57729	-0.106779	0.187698	0.395633	-1.77978	-1.68105	-1.7384	-0.194956	-1.35442	-1.3329	0.63106	-1.25311	-1.94551	-1.04678
Ikbke	-0.578524	-0.876367	0.221564	-0.452659	0.122238	0.0805917	-0.773059	0.277271	-0.899974	-0.862939	0.280121	-0.0165439	0.15781	0.211698	-0.0923283	-0.195078	-0.784787	0.0315339	0.137221	-0.627875	0.0228627	0.127834	-0.959629	-0.313908
Trim5	-0.704157	-1.13521	-0.24276	-1.37136	-0.0774463	-0.504889	-1.44625	-0.209697	-1.36914	-1.45042	-0.0702521	-0.522213	-0.411539	-0.0111113	-0.637392	-0.612741	-1.3469	-0.457854	-0.190083	-1.1538	-0.824009	-0.752913	-1.19248	-0.460841
Ifitm1	0.953822	-0.0676782	0.793491	0.743408	0.780554	-0.0364931	0.092981	0.467088	-0.114621	-0.134872	0.584155	0.23522	1.20219	1.23256	0.806893	0.537519	-0.0511077	0.511825	0.74501	-0.0618033	0.255408	0.673066	-0.233605	0.664165
Dclk2	0.313822	0.459866	-0.347884	0.783356	-0.0613364	-0.11263	0.3913	-0.145028	0.634848	0.839651	-0.389294	-0.146809	0.158895	-0.552537	0.139451	-0.592869	0.689478	0.0200996	-0.109597	0.740016	0.0823396	-0.265447	0.753024	0.758724
Clu	0.424103	1.79805	0.532838	1.05441	1.38421	0.722598	1.58546	2.00781	1.94236	1.07633	0.578211	1.43027	0.862003	1.08292	0.693292	0.677891	1.02019	1.41682	1.44933	1.00621	1.82368	0.636423	0.451907	2.50273
Gng13	-1.33048	-0.775044	-1.08936	-1.43935	0.534019	-0.0156444	-1.39788	-0.538469	-0.560383	-1.32508	0.747029	-0.971466	-0.0386659	-0.666595	-0.837503	-1.1009	-0.583061	-0.664802	-0.0212457	-1.88551	-0.422342	-0.863604	-1.75864	-1.29537
Clic1	1.14578	1.02808	1.9278	1.0229	2.03596	1.88377	1.14293	1.98428	0.796555	0.991028	1.79834	1.80832	1.86576	1.39131	1.91987	1.69825	0.891219	1.85051	1.86662	1.04618	1.98343	1.7734	1.08802	1.20866
Rgs7	-1.30614	0.138594	-1.36329	-0.510345	-1.05807	-1.13549	-0.405282	-1.20036	0.398792	0.0756558	-1.47557	-1.10225	-1.03985	-1.72409	-0.533261	-1.26737	-0.391569	-0.97734	-0.854891	-0.963173	0.078143	-1.50967	-0.824207	-1.77155
Amer2	-0.611594	-0.00284522	-0.707664	-0.133314	-0.954433	-1.35795	0.091199	-1.36781	-0.340781	-0.323315	-0.377087	-0.978342	-0.353973	-1.65948	-1.47287	-0.213131	-0.452389	-1.31711	-0.682225	-0.289066	-1.51318	-0.420435	-0.135803	0.31173
C130071C03Rik	-0.342235	0.203875	-0.829617	-0.0541116	-0.573412	-0.287514	0.115658	-1.19386	0.192585	0.265114	-0.467243	-0.678605	-0.0516401	-1.62309	-0.801563	-1.09936	0.217656	-0.861501	-0.0155712	0.0908778	-0.250773	-0.560979	0.0811734	-0.117762
Tfap2c	-0.41095	-1.18604	-1.14303	-0.99349	0.0201115	-0.142267	-1.06536	-1.09072	-1.35147	-1.20351	-1.3147	-0.445817	-0.505029	1.03568	-0.175999	-1.24107	-0.77691	-1.79287	-0.0644596	-0.357065	-0.644545	-0.548176	-0.880273	-1.7555
Stat6	0.00452992	-0.231343	0.986031	0.00750711	0.978569	0.83844	0.0771855	0.790926	-0.00320565	-0.270778	0.894637	0.696882	0.751097	0.807922	0.540795	0.703845	-0.129365	0.656972	0.779587	-0.00759736	0.631408	0.848294	-0.264373	0.622511
Osbpl6	-0.458963	-0.47787	-0.888736	-0.547827	-0.734121	0.567467	-0.445441	0.577618	0.300881	0.154328	-1.22983	0.122774	-0.467579	-0.343481	0.0953624	-1.16597	-0.180198	0.401149	-0.746166	-0.205682	0.198396	-1.05806	0.197703	-0.591814
Col6a1	0.0910137	-0.0165693	1.8255	-0.0884607	0.557869	1.76962	0.429519	0.586121	0.0691904	0.818561	1.68183	1.06227	0.793435	0.397573	0.705963	1.48774	0.0758989	0.460649	0.548066	-0.229107	0.774314	1.93153	-0.163608	0.131216
B4galt1	0.489486	0.201977	1.20706	0.372524	1.08465	1.50841	0.288114	1.33103	0.117104	0.201526	0.892207	0.840296	0.981078	0.902185	1.11892	1.25534	0.369061	1.25236	1.01387	0.281568	1.41064	1.09969	0.251609	0.999948
Matn2	0.057467	-0.455051	0.849413	-0.70336	-0.191627	0.600342	-0.213555	0.563069	-0.219534	-0.141726	-0.453202	1.03877	0.207522	-0.294169	0.539989	0.253829	-0.552906	0.180478	-0.198002	-0.478255	0.881545	-0.213265	-0.230286	0.900885
Vstm2a	-0.998699	0.11942	-1.24631	-0.944849	-1.14889	-1.19739	0.314657	-0.961832	0.323584	0.230655	-1.73259	-0.857834	-0.305806	-0.377469	-1.30985	-1.21146	-0.416138	-0.682907	-0.920952	-0.737733	-1.20079	-0.774998	-0.713658	-1.2588
Rbfox3	-0.793558	-0.0343947	-0.992612	-0.499525	-0.972053	-1.09139	-0.119498	-1.06822	0.47515	0.225541	-0.938529	-1.27089	-0.852127	-0.459099	-1.01538	-1.08599	0.137929	-0.997895	-0.901808	-0.335078	-1.17225	-1.46678	0.142924	-1.80843
Cdo1	1.41835	0.610913	-0.627907	0.922907	0.10753	-0.808308	0.69057	-0.446924	0.608781	0.642827	-0.127551	0.202053	1.27003	-0.138776	0.120571	-0.327043	0.507536	-0.0387516	0.212461	0.544593	0.241022	-0.626346	0.578066	-0.311509
Vash2	-0.659071	-0.352238	0.283732	-0.663014	0.240181	0.744767	-0.604891	0.251671	0.0219881	-0.168257	-0.511779	0.214553	0.395419	-0.0379289	0.522308	0.257467	-0.721672	0.142664	0.0972245	-0.780538	0.4062	0.255791	-0.486685	-0.999171
Slc7a11	0.967306	-0.090126	-0.71868	0.11119	-0.754345	0.336751	-0.0220361	-0.706401	0.733882	0.106341	-0.712253	-0.546244	-0.130262	-1.15675	-0.26353	-0.490029	0.283233	-0.123897	-0.738218	1.03893	-0.143669	-0.313402	0.733693	0.178526
A930017M01Rik	-1.23493	-0.419284	-1.03043	-0.468733	-1.28399	-1.0753	-0.137584	-1.04865	-0.0462222	-0.119947	-1.73404	-0.956844	-1.43468	-1.17946	-1.35393	-0.35652	-0.371991	-0.625582	-1.29849	-0.470108	-1.36147	-0.48699	-0.634987	-1.04473
Med12l	-0.294488	0.167348	-0.889904	-0.0316102	-0.645208	-0.769302	0.139959	-0.706344	0.279266	0.292059	-0.814766	-0.505529	-0.599063	-0.860215	-0.564185	-0.699881	0.285744	-0.557332	-0.851429	-0.0388656	-0.623516	-0.823257	0.0860539	0.0629186
Slfn2	0.30834	-0.24888	0.840494	-0.132017	0.274696	0.706125	-0.0991796	0.922901	-0.430739	-0.405103	0.950379	0.525311	0.866429	0.622345	0.642538	0.677686	-0.352762	0.564629	0.449356	-0.161761	0.583277	0.638695	-0.526697	0.324904
Lpar4	0.533204	-0.0738502	-0.983668	-0.0261298	-0.0587915	-1.18245	-0.168668	-0.04743	-0.141151	-0.0401094	-0.710034	-0.312542	-0.834274	-0.919578	-0.925503	0.519009	0.231649	0.0366257	0.25553	0.361785	-0.76784	-0.38718	0.154602	-0.657542
Csf2rb2	-0.256126	-0.624523	0.616232	-0.683283	0.104991	0.382914	-0.492826	0.529064	-0.817057	-0.473195	0.246825	0.288528	0.409893	-0.0247292	0.0670539	0.735859	-0.621926	0.0915744	0.126748	-0.46555	0.166553	0.480425	-0.863552	-0.0307045
Ngef	-0.758077	-0.0863689	0.710865	-0.719706	-0.0389031	0.786684	-0.346516	-0.664898	0.209145	-0.0179843	0.0597583	-0.0604548	0.118058	-0.972187	0.365747	0.941905	-0.436303	-0.358669	-0.124952	-0.644025	-0.963332	1.03487	-0.680479	-0.634638
Nbl1	0.607685	0.170123	0.968006	0.139698	1.38562	1.65457	0.369959	0.512249	0.289031	0.218358	1.3276	0.956917	1.06693	1.10384	1.1389	0.708387	0.198987	0.335934	1.17094	0.516433	1.33726	0.743591	0.513804	0.193795
Uba7	0.367661	-0.44938	0.489491	-0.343341	0.313157	0.153995	-0.375094	0.642889	-0.413556	-0.521359	0.607259	0.255965	0.484229	0.743669	0.384811	0.121989	-0.418738	0.493422	0.421267	-0.3063	0.161292	0.197524	-0.481886	0.0274413
Dnajc6	-0.955738	-0.262324	-0.964668	-0.782179	-0.123038	-0.998494	-0.456526	-0.830795	0.600898	0.310302	-0.77103	-1.39111	-1.05565	-1.3241	-1.22734	-1.04656	-0.164522	-0.72808	-0.182785	-0.671485	-0.898868	-1.37384	-0.235573	-0.150163
Limch1	-0.396985	0.521111	-0.81512	0.382964	-0.419385	-0.416343	0.659162	-0.175983	0.704246	0.395469	-0.543353	-0.179607	-0.105362	-0.801971	-0.359955	-0.697206	0.283343	-0.126214	-0.153197	0.600198	-0.381065	-0.358541	0.0530305	0.43635
Mirg	-0.119752	-0.103394	1.13553	-0.0817792	1.22403	0.391063	-0.0221988	0.088305	0.203653	0.135826	0.747447	0.654785	0.909287	0.370504	0.466855	0.664559	-0.342142	0.154024	0.783688	-0.555756	0.693596	0.722132	-0.524108	-0.208328
Emx2	-0.925997	-1.07844	0.207873	-0.5075	-1.21169	-1.40404	-0.740814	-1.26263	-0.828793	-1.1139	-1.20196	-0.184578	-0.264006	-1.47616	-1.22576	-0.00591017	-0.448957	-0.997742	-1.33656	-0.441409	-1.26512	-1.06733	0.115425	-2.00521
Cdkn2a	-0.175063	-0.717707	-0.319283	-0.31764	0.389552	1.23432	-0.269846	1.03388	-0.804003	-0.50508	0.345664	0.462933	0.540626	0.203528	0.49049	0.311195	-0.594591	0.855659	0.275857	-0.0909878	0.723491	0.276397	-0.549065	-0.281911
Def6	-0.26669	-0.53915	-0.00124792	-0.535024	0.319151	0.58829	-0.526161	0.153837	-0.651509	-0.695569	-0.0130911	0.234161	0.312583	0.18077	0.439626	-0.0646113	-0.639678	0.129268	0.34659	-0.533615	0.415878	-0.142055	-0.338601	-0.5918
Adcy8	-0.906419	-0.364347	-1.4463	-0.977333	-1.35118	-1.24852	-0.455609	-1.53236	0.130071	-0.548022	-1.90868	-0.846661	-1.45461	-1.72785	-0.698325	-1.06258	-0.520265	-0.800691	-0.856075	-0.43249	-1.59056	-1.59558	-1.06449	-1.44436
Cyp39a1	0.425319	-0.108829	-0.472249	0.102578	-1.05022	-1.0245	-0.200697	0.20008	-0.359046	-0.0361876	-0.677938	-0.438347	-0.700205	-0.217955	-0.991015	0.0856767	0.197183	0.48197	-0.686949	0.121619	-0.631394	-0.805103	0.20942	0.0470306
Mns1	-0.132372	0.385313	-0.72347	0.778943	-0.806932	-0.463489	0.4013	-0.0179669	-0.151655	0.199993	-0.562207	-0.354838	-0.520436	0.103876	-0.465403	-0.472879	0.591728	0.133627	-0.445938	0.522127	-0.395662	-0.287836	0.302968	0.584795
Rph3a	-0.966038	-0.541321	-1.06942	-0.440301	-1.12425	-1.06523	-0.594072	-1.28266	0.728182	0.360844	-1.74778	-1.21374	-1.1781	-1.63796	-1.36627	-1.59948	0.335304	-1.14217	-1.09573	0.29907	-1.19345	-1.71852	-0.358765	-1.77166
Alox12e	-0.822984	-1.4392	-1.25992	-1.36674	-1.35687	-1.24045	-1.57476	-1.61112	-2.08547	-1.72426	-1.87873	-2.06375	-0.5609	-1.17353	-0.271809	-1.85638	-1.00041	-1.83695	-1.33434	-0.977683	-1.03554	-0.0421912	-1.8066	-2.0835
Kctd4	-1.39213	-0.870317	-1.29744	-0.882635	-1.27542	0.0921781	-0.896601	-1.54569	-0.185672	-0.391363	-1.68147	-1.69232	-1.36783	-0.585968	0.325953	-1.67884	-0.729195	-1.66494	-1.10645	-0.880022	-1.5938	-1.21885	-0.291147	-1.45886
Prg4	-0.247373	-0.890352	0.207004	-0.11469	-0.97085	-0.58513	-1.05907	-0.0796205	-1.2434	-0.900964	-0.76484	-0.70793	0.424365	-0.316761	-0.0500682	-0.520496	0.21663	-0.554944	-0.937685	-0.752795	0.612525	-0.434321	-1.1644	-0.314187
P4htm	0.0864044	0.409963	-0.43934	0.423706	-0.394877	-0.265102	0.503729	-0.826791	0.553329	0.485614	-0.264442	-0.205412	-0.430631	-0.564121	-0.211404	-0.283288	0.37382	-0.753965	-0.230857	0.361747	-0.0130671	-0.548282	0.517592	0.0950135
Auts2	0.280303	0.364588	-0.879126	0.348889	-0.655075	-0.00564093	0.439668	-0.362111	0.559107	0.677594	-0.734073	-0.17834	-0.133456	0.0753996	-0.773382	-0.323993	0.567223	-0.363907	-0.658134	0.518105	0.102173	-0.31514	0.707818	-0.520639
Il18r1	-0.95805	-1.35289	-0.591551	-1.33171	1.2928	-1.08507	-1.62755	-1.20434	-2.13747	-1.89934	-0.630733	-0.205321	-0.42771	-0.643114	-1.03416	-0.256079	-1.47337	-1.32833	0.691529	-1.2074	-0.844233	0.313249	-1.94319	-0.884101
Hepacam	-0.508224	-0.31313	-0.94016	-0.325111	-0.890798	-0.799629	-0.140692	-1.0782	0.607982	0.369772	-1.51044	-1.13882	-1.02281	-1.12306	-1.26431	-1.09925	0.0649869	-0.717633	-0.42174	0.35187	-0.70277	-1.6989	-0.248824	-0.371348
Grem1	-0.721285	-0.719118	-0.155537	-1.00606	-0.55041	-0.540768	-0.751865	0.374891	-1.09223	-0.619385	0.340272	0.84114	-0.694217	-1.52033	-0.881493	-0.891359	-1.21078	-0.673011	-0.859406	-1.42277	0.852997	0.920522	-1.11807	-0.0679966
En1	0.557898	0.127847	-0.144479	0.527322	-0.119826	-0.947267	0.534138	-0.63704	0.0479822	0.357561	0.0640519	-0.725661	-0.586359	-0.276718	-0.420924	0.0945683	0.455372	-0.0650483	0.311766	0.871631	-0.219258	0.540747	0.527299	-0.8613
Rbp1	1.76191	0.625633	0.680283	1.32595	0.162524	-0.39975	0.851754	-0.416392	0.285123	0.273925	0.581748	0.893337	0.642412	1.4901	0.0759573	1.30394	0.545251	-0.16802	0.319282	0.724587	0.0345409	0.0229521	0.0767038	1.67254
Myo1c	0.473747	0.168676	1.16022	0.389018	1.15078	1.02904	0.274533	1.15019	0.201653	0.263583	1.1413	0.925964	1.02413	0.873776	1.16803	1.13093	0.120477	1.00154	1.00385	0.360583	1.07907	1.16296	0.310461	0.403076
Trim25	0.663259	-0.00902403	0.792058	0.113585	0.81464	0.863456	0.0319297	0.819042	0.0303156	-0.0483884	0.907702	0.711903	0.681839	0.899367	1.03801	0.697823	0.0244203	0.859304	0.786871	0.0352868	0.264299	0.82576	0.0360901	0.6277
Anxa5	1.27861	1.39698	2.39	1.22847	2.49001	2.00701	1.52592	2.2553	1.34082	1.42507	2.24154	2.07085	2.14875	1.48413	2.05671	2.12702	1.05337	2.14981	2.38265	1.30101	2.12006	2.22079	1.0393	1.52828
Neurod1	-1.49247	-0.416534	-1.70051	-1.598	-1.68092	-1.64736	-0.117938	-0.981945	-0.0443015	0.20361	-1.9015	-1.62141	-1.47488	-2.04281	-1.62321	-1.57046	-0.166358	-1.15089	-1.63293	-1.16643	-1.92172	-1.61606	-0.46219	-1.45131
Klhl32	-0.69736	0.0275467	-1.49498	-0.45794	-0.588413	-0.812491	-0.253338	-1.12168	-0.0451596	0.0613383	-1.05714	-1.10337	-1.0409	-1.4065	-0.71784	-1.39741	-0.294703	-0.754595	-0.688835	-0.21823	-1.00538	-1.36547	-0.303683	0.324525
Pak7	-1.48152	-0.633427	-1.48316	-1.29643	-1.49121	-1.55707	-0.961243	-1.61296	-0.132894	-0.118124	-1.96504	-1.71031	-2.0877	-1.47809	-1.71038	-1.94701	-0.467041	-1.62126	-1.47151	-0.82115	-1.60149	-2.27802	-0.0561209	-1.73576
Aqp1	-0.669027	-0.474912	0.894283	-0.250027	-0.211701	-0.302127	-0.594428	0.00488479	-0.155767	-1.00038	0.271148	0.0875633	0.344983	0.393474	-0.469959	-0.162455	-0.891327	-0.686514	-0.643727	-0.815754	-0.0784884	0.583741	-0.699781	1.09678
Ptpn22	-0.409689	-1.0061	0.0505675	-0.750451	-0.868495	0.0045942	-0.970478	-0.0937248	-1.10489	-1.26619	0.249359	-0.870782	-0.379739	-0.337086	0.145771	0.379185	-0.757551	-0.374225	-0.507098	-0.419314	-0.740124	-0.0614843	-1.0823	-0.763295
Frem1	-1.0199	-0.611354	-1.50172	-0.303835	-1.43887	-1.44761	-0.747027	-1.18241	-0.555094	-0.687156	-1.03403	-1.08412	-0.948785	-1.46664	-1.47917	-1.72646	-0.602776	-1.76622	-1.67426	-0.696162	-1.82629	-1.10876	-0.684187	0.854214
Rflna	-0.363416	-0.510552	-1.17524	-0.348124	-0.0638728	-1.10609	-0.224096	-0.885567	-0.468998	-0.130161	-0.89579	-0.5597	-1.15426	0.378009	-1.39708	-0.853954	-0.117698	-1.24881	-0.0875306	0.414989	-0.943092	-1.34869	-0.596371	-0.45052
Adgra1	-1.03194	0.0927978	0.536429	-0.791001	-0.710906	-1.21168	-0.12154	-0.764944	0.704079	0.226513	-0.88841	0.0858445	-1.45263	-1.5743	-0.889926	-0.481674	-0.315683	-0.698803	-0.349283	-0.224539	-0.795184	-0.902771	-0.0580683	-0.622745
P4ha3	-0.703672	0.354192	0.8084	0.697181	-0.0820137	0.928346	0.786602	0.905512	0.29593	0.776233	-0.435237	0.84678	1.00563	-0.387123	-0.280584	1.15203	0.28945	1.07222	0.232385	0.533687	1.05945	1.03761	0.169613	0.0036942
Aard	-0.15428	-0.19497	-0.0367503	-0.000826448	1.91698	-1.05175	-0.115288	-0.886226	-0.283896	-0.273713	-1.16634	0.576677	-0.0119388	0.446791	-0.171117	0.369283	-0.671711	-0.829084	1.79985	0.264187	-0.598492	-0.406439	0.153075	-0.612351
Irf1	0.889347	-0.00933201	0.988078	0.15724	0.939577	0.762915	-0.0332497	1.13756	0.0155678	0.0146704	0.981837	0.856283	0.706024	1.10859	0.881329	0.609255	-0.00271727	0.913538	0.901351	0.218127	0.876443	0.801087	-0.0614022	0.651281
Grb14	-0.461368	0.251091	-1.17757	0.196377	-0.919242	-0.294854	0.272456	0.255339	0.415521	-0.0147857	-1.07183	-0.503877	-0.670437	-0.693254	-0.548191	-0.820358	0.0654329	-0.129332	-0.390229	0.225992	-0.212882	-0.52242	-0.089021	0.87414
Gm4988	-1.86923	-0.824108	-1.82691	-1.87971	-1.90967	-1.77427	-0.974619	-1.93003	-0.291658	-0.395793	-2.10309	-1.83542	-2.242	-2.23411	-2.04661	-2.07323	-1.19735	-2.08154	-1.91321	-1.29545	-1.78036	-2.4319	-1.46945	-0.840706
Trib2	-0.16838	0.524726	0.00845774	0.568553	-0.594355	-0.471045	0.554138	-0.15182	0.483387	0.530218	-0.295438	0.282402	-0.285284	-0.560212	-0.656673	0.12108	0.710738	0.0748659	-0.479598	0.483593	-0.101142	-0.0165102	0.675403	-0.197266
Masp1	-0.925991	-0.127341	-0.723798	0.171271	-0.84763	-0.900883	0.0110684	-0.923333	-0.118419	-0.499341	-1.01014	-0.391173	-0.952142	-0.831368	-1.37297	-0.817266	0.311191	-0.849595	-0.807036	0.183394	0.2875	-0.142816	-0.205456	-1.23653
Fmod	-0.112848	-0.461487	1.56252	-0.620814	-0.910961	-0.863803	-0.464454	-0.84375	-0.272557	-0.820818	1.77413	-0.259449	-0.562257	0.164304	-1.23984	0.217191	-0.127931	-1.27775	-1.14027	-0.746114	-0.404486	0.0675802	-1.03208	0.238263
Smarca1	-0.175423	0.895604	0.883579	0.968865	0.145818	-0.143649	1.10903	-0.422646	0.598357	0.992923	-0.0433075	0.837452	0.46888	-0.726728	0.225282	0.475242	0.842856	0.0923151	0.344521	0.446759	-0.198918	0.656047	0.757575	0.394173
Hoxd11	-1.75468	-1.76862	-1.30461	-1.73251	-1.55754	-1.6793	-1.57004	-1.46438	-0.800678	-0.0894529	-1.49276	-2.27779	-2.21323	-1.88115	-1.30147	-2.0618	-1.67938	-2.30048	-0.835306	-1.32415	-2.30176	-2.40538	-0.644149	-2.29253
Usp18	1.03208	-0.116262	0.670374	-0.302719	0.449176	0.0293835	0.0268001	0.86854	-0.206711	-0.533425	0.741522	0.621432	0.615433	0.816875	0.790851	-0.00581644	-0.278523	0.851299	0.597306	0.123735	0.762905	0.25419	-0.42759	0.138323
Fbxo16	-1.0167	-0.709361	-1.33174	-0.674739	-1.38383	-1.28171	-0.730879	-1.42044	-0.574426	-0.355476	-1.85164	-1.45765	-1.68181	-1.13573	-1.63898	-1.32349	-0.381946	-1.12277	-1.52004	-0.497863	-1.28013	-1.75615	-0.430702	-0.0886872
Oas2	0.203646	-0.408784	0.605134	-0.311344	0.203484	0.0430624	-0.299172	0.780619	-0.737458	-0.845199	0.746874	0.277756	0.646185	0.697175	0.333585	-0.0793073	-0.456585	0.524066	0.330989	-0.257004	0.461589	0.453782	-0.797394	0.203331
Prtg	0.869446	0.153808	0.680755	0.709903	-0.37592	-0.643898	0.344694	0.357904	0.0312724	-0.0426702	0.934398	0.690362	-0.795399	-0.0234539	-0.255557	0.740686	0.556619	0.523547	-0.259779	0.601593	-0.44888	0.577574	0.909368	0.446934
Ndp	-0.733302	-1.11769	-1.58973	-1.23393	-1.39798	-1.62572	-1.04876	-1.14015	-0.415752	-0.83823	-1.9078	-1.61009	-1.8365	-2.02649	-1.85555	-1.11638	-0.827348	-0.990435	-1.25911	-0.43968	-1.94094	-0.818957	-0.498257	-1.46315
5330417C22Rik	-1.04102	-0.814279	-1.12734	0.305144	-1.15339	-1.09929	-0.652962	-1.21005	-0.0014466	-0.0105631	-1.52465	-1.35796	-0.980516	-1.37971	-1.05222	-1.44302	-0.404687	-1.18024	-1.15152	-0.410787	-0.327901	-1.43474	-0.100784	-0.692301
Cacna1e	-0.18205	-0.251689	-0.622661	-0.902803	-0.816572	-0.944692	-0.278489	-0.991552	0.26485	0.267441	-1.37505	-0.795027	-1.1152	0.119573	-1.25728	-0.93919	-0.00638174	-0.859834	-0.335653	-0.110272	-1.07576	-1.29013	-0.363888	-1.17374
Asb4	-0.170062	0.117425	-1.23369	0.28411	1.22351	-0.920938	0.310733	0.395712	0.294197	0.827135	-0.670038	-0.233726	-0.0179958	0.592891	-0.760288	-0.517887	0.167431	0.165587	1.28643	0.334552	-0.442608	-0.98033	-0.00935388	-0.368706
Zswim5	-0.881505	-0.715934	-1.13969	-0.629318	-1.25299	-0.975293	-0.350264	-1.17262	-0.499876	-0.115989	-1.3129	-1.2947	-1.43874	-1.48537	-0.863987	-0.600275	-0.323135	-1.12109	-1.27398	-0.389435	-1.01922	-1.41531	-0.421244	-0.36046
Hspg2	0.753227	0.689061	1.52387	0.673424	1.58573	1.56609	0.686993	1.31912	0.396137	0.550011	1.44734	1.39662	1.39351	0.647613	1.40398	1.53118	0.579352	1.28968	1.5766	0.698419	1.41945	1.70724	0.889652	1.118
Sh2d5	0.0068889	-0.133363	0.035062	-0.508619	0.63111	1.32029	-0.0617514	1.00982	0.381501	0.505225	0.613542	0.770088	0.343465	-0.625243	0.888368	-0.0692171	-0.158981	1.00915	0.608388	-0.296431	1.06975	0.371118	-0.468349	-0.103851
S1pr2	-0.16822	-0.330859	0.457282	-0.281117	0.433351	0.623113	-0.480596	0.367636	-0.515497	-0.57054	0.304709	0.451379	0.468748	0.148787	0.400965	0.582839	-0.459434	0.346616	0.423111	-0.410475	0.334461	0.411223	-0.481435	-0.133605
Ankrd63	0.494066	-0.857144	-1.71313	-0.317548	-1.62501	-1.6458	-1.11482	-1.78622	-1.02249	-0.394817	-1.30054	-1.50402	-1.59005	-1.56585	-1.78382	-0.84753	0.721721	-1.39057	-1.11766	0.273547	-2.09314	-1.75113	-1.09829	-1.19864
AI662270	-0.402969	-0.719939	0.509457	-0.817231	-0.111717	0.0669302	-0.674846	0.376667	-1.26241	-0.997917	0.473962	0.0421058	0.2623	0.052211	-0.068701	0.526309	-0.729678	-0.0252931	-0.139571	-0.609093	-0.203252	0.156371	-0.82771	-0.283417
Maff	-0.226174	-0.48634	0.640075	-0.61459	0.308717	0.65591	-0.706324	0.11313	-0.785349	-0.61518	0.273252	0.411356	0.329286	-0.296682	0.914063	0.22806	-0.763737	0.178926	0.0559371	-0.407573	0.57139	0.143639	-0.452969	-0.259487
Slc30a10	-1.31466	-0.71557	-1.48886	-1.23405	-1.34538	-1.40449	-0.778929	-1.41032	-0.073052	-0.328421	-1.91921	-1.69652	-1.84507	-0.935422	-1.49138	-1.89965	-0.475264	-1.67495	-1.34675	-0.387493	-1.3603	-2.05179	-0.559603	-1.40472
Nlrc5	0.685731	-0.35812	0.506891	-0.465878	0.412211	0.402785	-0.365339	0.556357	-0.520342	-0.288603	0.595501	0.248223	0.545487	0.628907	0.155833	-0.168205	-0.247204	0.372076	0.442688	0.0161325	1.04439	0.385701	-0.656888	0.174009
Myadm	1.03862	0.838245	2.01112	1.03564	1.75505	1.47074	1.00334	1.88658	0.884362	0.973965	1.84958	1.57635	1.55745	1.11096	1.57256	1.5289	0.840194	1.81516	1.52267	0.943486	1.85406	1.99287	0.847014	1.05096
Sgpp2	-0.15941	-0.587738	-1.37247	-0.698155	-1.32048	-1.32563	-1.00029	-1.35898	0.13354	-1.10066	-1.82598	-1.67701	-1.13515	-1.80448	-1.77307	-1.5032	-0.734996	-0.936608	-1.31786	-0.880839	-0.3971	-0.588506	-0.399923	0.235676
Rab9b	-1.51435	-0.389421	-1.51522	-1.362	-1.48087	-1.46706	-0.54397	-1.57518	0.148296	0.155286	-1.92763	-1.58932	-1.83632	-1.88191	-1.66979	-1.9096	-0.585966	-1.33142	-1.29658	-0.918594	-1.18383	-2.05752	-0.467216	-1.5626
Tfap2b	-1.33347	-0.650834	-1.23668	-1.09974	-0.600913	-1.27225	-1.00704	-1.30484	-0.487097	-0.737733	-0.472085	-1.88143	-1.56488	-0.225444	-1.7096	-1.87556	-0.868808	-1.44522	-0.688288	-1.47579	-1.64651	-0.841111	0.243149	-1.11472
Hfe	-0.217517	-0.401243	0.668608	-0.337153	0.285521	0.633705	-0.469547	0.885841	-0.267174	-0.537053	0.593702	0.381958	0.562046	0.389082	0.331902	-0.0640117	-0.353989	0.302902	0.228197	-0.470384	0.339271	0.281842	-0.662828	1.00849
Emilin2	-0.495983	-0.526146	0.335365	-0.455083	0.158179	0.612957	-0.506664	0.659798	-0.452263	-0.6738	0.502352	0.241501	0.326627	-0.0215578	0.439551	0.15274	-0.868269	0.301512	0.0299732	-0.561119	0.0780018	0.261983	0.169512	-0.0628351
Igf2bp3	-1.26858	-0.348379	-1.21931	-0.508952	-1.0933	-0.347017	-0.727497	-0.289494	-1.00991	0.159249	-0.84251	-1.17009	-1.21543	-0.821127	0.351947	-1.36235	0.208887	0.121366	-0.67241	-0.586269	-1.04224	-1.39694	-1.10424	-1.09201
BC018473	-1.33722	-2.01279	-1.20567	-2.13896	-2.03509	-0.715376	-1.9238	-0.699768	-1.86859	-1.66497	-1.67992	-1.71294	-1.80362	-0.0968433	-1.88553	-1.91313	-1.07657	-0.237159	-1.85147	-2.23868	-2.18256	-2.29511	-1.83327	-0.434681
Tmtc2	0.294488	-0.0220686	-0.75689	0.476164	-0.8238	-0.873304	-0.0504851	-0.356249	0.199394	0.203052	-0.289653	-0.587504	-0.692018	0.0881769	-0.870993	-0.0071079	0.278426	-0.45452	-0.643743	-0.0715631	-0.517444	-0.835445	0.347742	-0.415142
Gjb6	-1.52984	-0.0734715	-1.57454	-1.42248	-1.16614	-1.20895	-0.637331	-1.42969	0.405612	-1.48244	-1.7073	-2.0944	-0.951276	-1.5981	-1.64703	-1.87975	-0.276119	-1.11369	-0.812574	-1.37266	-1.21571	-0.639925	-1.39412	-0.494375
Matn3	-0.420018	-1.2027	-0.56101	-1.10025	1.85658	-1.2743	-0.701845	-0.85852	-0.78476	-0.754423	-1.61753	-0.866159	0.0143822	1.55056	0.301164	-1.47372	-1.22053	-0.930386	1.56551	-0.157049	-1.03173	-1.07372	-1.03905	-1.36197
Calcr	-0.680788	-0.0193031	-1.46676	-0.695545	-1.44306	-1.39506	-0.12986	0.300445	-0.662532	-0.0219607	-1.01743	-0.92073	-1.16467	0.793577	-0.78749	-0.45268	-0.518528	-0.717266	-1.13504	0.688293	-0.99338	-0.858195	-1.26859	-1.96623
Glycam1	-2.08273	-0.711174	-0.870397	-2.27278	-2.15646	-2.05626	-1.34382	-2.14045	-0.502876	-2.46851	-1.69961	-2.2114	-2.1946	-2.16252	-1.95358	-1.42448	-1.87542	-2.07655	-1.40217	-1.25264	-2.27911	-2.10184	-1.49645	-0.927068
Abcg4	-0.503067	0.0581427	-0.448183	0.114307	-0.631473	-0.715464	-0.0688852	-0.541254	0.393351	0.304464	-1.01778	-0.489882	-0.740532	-0.721633	-0.7307	-0.42018	0.551542	-0.825913	-0.793991	0.425357	-0.456043	-0.644733	0.0517726	-0.233536
Pstpip1	-0.656819	-0.967384	0.299649	-0.570236	-0.473948	-0.277655	-1.00452	0.0425981	-0.961227	-1.17539	0.128706	-0.218947	-0.115245	-0.301473	-0.235358	0.897354	-1.02172	-0.323498	-0.443417	-0.96619	-0.522461	0.209008	-1.37351	-0.585403
Acta1	-0.960598	-0.832179	-0.38025	-0.898522	-0.58625	-0.357171	-1.02829	-0.46215	-0.974381	-1.13625	0.383117	0.284232	0.0240883	-1.54576	0.23123	-0.691506	-1.18364	-0.414008	-1.16455	-1.64709	-1.08374	0.848193	-1.66971	-1.58919
Mfsd2a	-0.0457594	0.262189	-0.971264	0.47609	-0.387375	-0.727709	0.343292	-0.629191	0.377462	0.166288	-1.17973	-0.991803	-0.521614	-0.44338	-0.225874	-0.869153	0.339224	-0.0553112	-0.00536693	0.180204	-0.547716	-0.475289	0.587773	0.112839
Lpxn	-0.265597	-0.474537	0.576018	-0.416261	-0.0433932	0.551616	-0.381637	0.488681	-0.678686	-0.517716	0.620642	0.167935	0.388815	0.392246	0.414479	-0.0460983	-0.376873	0.305455	0.0525272	-0.349493	-0.0749556	0.181506	-0.443106	-0.128551
Ecel1	-0.240739	-0.145716	-0.238952	-0.15591	1.93833	2.178	0.101223	0.326176	0.233088	0.316627	0.203486	0.289573	1.41384	-0.510884	0.171809	0.0189478	-0.313797	0.847612	1.83606	0.293662	0.330455	2.0323	-0.181955	0.543175
Sntb2	-0.419618	-0.581998	0.267152	-0.561094	-0.0201778	0.763278	-0.544885	0.749114	-0.888482	-0.61441	0.23164	0.252299	0.0533324	-0.153503	0.609693	0.00317316	-0.648953	0.673879	0.0333717	-0.480668	0.717289	-0.108942	-0.407195	0.279225
Tgfb1i1	-0.0540981	0.117718	1.00445	-0.155103	0.977534	-0.0946861	0.176495	0.577642	-0.184608	0.0145644	1.07012	0.580483	0.678367	-0.306806	0.168978	0.831034	-0.374093	0.565372	0.718973	-0.290401	0.635257	1.13983	0.0679225	-0.0728536
Cyba	0.301245	0.254251	1.08665	0.261033	1.10171	0.964099	0.341293	1.38429	0.106787	0.082449	1.18211	0.827579	1.05609	0.808196	1.58827	1.01593	0.175841	0.890719	1.00864	0.240729	0.689027	0.847219	0.0629698	0.420942
Fes	0.0251849	-0.316527	0.67482	-0.176812	0.626103	0.406061	-0.0973101	0.679536	-0.277274	-0.323369	0.667076	0.433113	0.617031	0.306007	0.635674	0.614395	-0.202657	0.460837	0.494419	-0.142408	0.183527	0.538046	-0.287992	0.113363
Mapk4	-0.173293	-0.341313	-1.01092	-0.34985	-1.19968	-0.141618	-0.476878	-1.25212	0.0319153	-0.393879	-1.40044	-1.07311	-0.88302	-0.277407	-1.0667	-0.625161	-0.0765105	-0.973796	-1.0356	-0.277513	-0.966776	-1.4545	-0.368086	1.05273
Fbxl16	-0.12024	0.959501	-0.537705	0.627384	1.05908	0.177054	0.915691	-0.056926	1.36133	0.954621	0.765903	-0.305207	0.0274917	0.0983839	0.171082	0.346578	0.653081	0.298867	0.789837	0.175713	0.437357	-0.171502	0.273701	-0.0620054
Chit1	-1.40205	-1.56091	-1.0712	-1.45918	-0.970024	-0.991481	-1.60087	-1.20593	-1.99467	-1.84614	-1.19242	-1.33786	-0.587328	-1.72418	-0.751307	-0.889604	-2.11674	-1.70142	-0.528807	-1.71244	-0.871744	-0.119627	-1.9095	-1.77151
Prkar2b	0.13813	0.524595	-0.397316	0.533251	-0.604871	-0.387426	0.684419	0.99352	0.533802	0.821402	-0.21692	0.29156	-0.213668	0.273523	-0.617128	0.0503118	0.558574	0.943728	-0.257532	0.431431	-0.12272	0.306726	0.550838	-0.260368
Slc5a5	-0.65381	-0.294234	-0.308526	-0.604834	0.834267	0.907764	-0.514279	0.23941	-0.101221	-0.0933515	1.19714	-0.343203	0.0629868	-0.323823	0.210966	-1.0795	-0.531002	0.268176	1.17999	-0.782774	-0.189579	0.0805229	-0.752351	0.56658
Sez6l	-0.617092	-0.531422	-1.00956	-0.85591	-0.926791	-1.03786	-0.798529	-1.13244	0.597953	0.499002	-1.78729	-1.46101	-1.33267	-0.913956	-1.6087	-1.47287	0.0403198	-1.04784	-0.797626	-0.214793	-0.832571	-1.57968	-0.305137	-1.44465
Rasl11a	-0.49841	-0.411344	0.270927	-0.434532	-0.643329	0.444307	-0.218719	0.574447	-0.0446916	0.0577333	-0.701529	0.848007	0.182385	-0.984853	-0.646324	0.507889	-0.381358	0.632975	-0.358107	-0.465559	0.350595	0.0347571	-0.616849	-0.34086
Cd300lf	-0.443168	-0.694316	-0.0998436	-0.644958	-0.0150371	0.333414	-0.912239	0.285814	-0.861334	-0.76932	-0.187898	0.0564228	0.344904	-0.205755	0.153461	-0.391934	-0.724733	0.166591	0.0802463	-0.744701	-0.12957	0.00996811	-1.17793	-0.0935194
Soat2	-0.919889	-1.12826	-0.909709	-1.0912	0.437662	-0.738127	-1.17738	-0.352911	-1.6719	-1.33331	-0.381716	-0.498141	-0.265979	-0.810558	0.205619	-0.866069	-1.2344	-0.359839	0.0733989	-1.18973	-0.661809	-0.665609	-1.25065	-0.84146
Lrrc75a	-0.256963	-0.469382	0.626859	-0.181198	0.202247	-0.62537	-0.343358	0.372993	-0.453666	-0.330187	0.59028	0.362702	0.0527137	-0.452263	0.424529	0.384724	-0.352459	-0.332226	0.00428527	-0.381191	-0.163904	0.47313	-0.464428	-0.526939
Gpx7	-0.812085	-0.71705	-0.600396	-0.790322	0.635325	-0.813977	-0.871207	0.382678	-0.726256	-0.988009	-0.281052	-0.857244	-0.478582	-0.406673	-0.1746	0.555635	-0.977577	-0.0288458	0.248719	-1.09672	-1.07052	-0.0513953	-0.968691	-0.111668
Prrx1	-0.355743	1.19771	1.69323	0.92986	1.85424	1.24977	0.868809	1.31424	0.530862	1.04918	0.85804	1.62283	1.46764	1.24357	0.944182	1.65207	1.16187	1.68718	1.71025	1.20032	0.207394	1.77792	0.248999	0.350415
Slc35f3	-1.50603	-0.730191	-1.50208	-1.27575	-1.41686	-0.751402	-1.10045	-1.43133	-0.344972	-0.560521	-1.56019	-1.72915	-1.58425	-1.1389	-1.50217	-1.95224	-1.04789	-0.819689	-1.60924	-1.80024	-0.0521667	-2.11055	-1.35925	-0.142844
Tspan32	-1.12194	-1.48162	-0.0879522	-1.33838	-0.896075	-0.930177	-1.31689	-0.431257	-1.68182	-1.83651	-0.0820164	-0.470318	-0.362626	-0.529016	-0.887229	-1.05118	-1.5365	-0.692045	-0.656816	-1.31365	-0.733196	-0.56884	-1.81238	-0.910134
Anks1b	-1.03186	0.0524015	-0.923218	-0.81649	-0.939227	-0.93381	-0.1781	-0.916607	0.526821	0.247809	-1.40105	-0.27824	-1.43361	-1.39355	-1.01325	-1.26784	-0.0791336	-0.521331	-0.756156	-0.260288	-0.657179	-1.05264	-0.393304	-1.32787
Tnni2	-1.01433	-1.01298	-0.411393	-1.13264	0.252669	-0.839341	-1.15174	-0.892763	-1.42578	-1.36195	-0.157543	-0.101622	-0.184301	-0.457334	-1.39407	-0.595579	-1.45977	-1.10536	-0.265386	-1.01772	-1.06398	0.275489	-1.34442	-1.13007
Jph3	-1.16582	-0.0825949	-1.04439	-0.746865	-1.14867	-1.09275	-0.399459	-1.10007	0.504003	0.183177	-1.19274	-1.02632	-1.193	-1.11741	-1.40445	-1.6998	-0.171889	-1.03596	-1.08861	-0.414144	-0.497366	-1.57648	-0.254612	-1.7428
Ebf1	-0.783051	0.22004	-0.187352	0.40538	-0.790644	-0.593397	0.332452	-0.366747	-0.0278392	-0.115554	-0.437075	0.294995	-0.403	-0.453075	-0.753088	-0.49978	0.484556	-0.493506	-0.621218	0.557586	0.428339	-0.652474	-0.385498	-0.328083
Egr3	-0.226743	-0.388325	0.583351	-0.491133	0.395893	-0.0300739	-0.477715	0.340345	-0.157601	0.0286488	0.230509	0.38392	0.316933	-0.238125	0.189721	0.571828	-0.341174	0.588299	0.0229168	-0.635948	-0.490514	0.494043	-0.993108	-0.505797
Ncf4	-0.0369906	-0.458307	0.749748	-0.432962	0.165936	0.219561	-0.391864	0.620749	-0.626526	-0.501854	0.536612	0.357607	0.592867	0.237223	0.169354	0.845634	-0.468102	0.159165	0.147929	-0.385799	0.136189	0.364959	-0.711568	-0.107204
Irx3	0.182173	0.723756	-0.889204	0.716267	-0.192416	-0.249838	0.8525	-0.341621	0.0956724	0.213561	0.269658	0.4347	0.269371	-0.568859	-0.545655	-0.319048	0.731879	-0.455884	-0.159133	0.816274	-0.00174039	-0.152468	0.673345	-0.24081
Hmgcll1	-0.493998	0.100432	-1.43983	0.00719447	0.434189	-0.436669	0.114612	-0.38331	0.26964	0.368214	-1.31993	-0.520562	-0.655257	-1.19187	-0.587319	-1.15054	0.378426	-0.100431	0.499868	0.119307	0.418763	-0.885469	0.0218588	-0.0324001
Serpina3n	-0.412673	0.644152	-0.424027	-0.157935	0.207882	0.0381327	0.521418	0.0565895	0.717299	0.26759	-0.331367	-0.595059	0.274057	-0.132503	-0.812306	-0.454582	-0.322699	0.371459	0.567274	-0.0128824	1.18432	0.25817	-0.838241	0.891432
Kcnh2	-0.490075	-0.109047	-0.524017	-0.225179	1.18608	0.455419	-0.26095	0.0878655	0.540158	0.240156	0.311549	0.127627	-0.351001	-0.867436	-0.390514	-0.480088	-0.2353	0.638456	0.970371	-0.502846	0.24101	-0.608909	-0.245649	0.77338
Prdm5	-0.2534	-0.525227	0.186335	-0.544935	0.560031	0.456503	-0.545677	-0.726167	-0.434072	-0.607562	-0.850758	0.300391	-0.123664	-0.15176	-0.381258	0.13242	-0.315078	-0.884897	0.32003	0.0852465	0.352378	0.151498	-0.882693	0.308365
Ms4a7	0.44575	0.138432	1.29766	0.368246	0.814436	0.779354	-0.346657	1.23757	-0.582449	-0.17	1.11851	1.01079	1.02574	0.978562	0.433034	0.890183	0.199124	0.737361	0.785212	0.23584	0.82705	1.0549	-0.00299959	0.51189
Sell	-1.04809	-1.31244	-0.0933583	-1.34082	-0.922302	-0.985819	-1.42773	-1.08164	-2.00507	-1.85812	-0.523802	-0.916007	-0.777582	-0.552654	-0.760597	-1.04915	-1.75099	-0.537639	-0.594102	-1.35196	-1.15313	-0.514474	-1.86148	-0.420184
Mx1	0.0632335	-0.48427	0.287793	-0.605211	0.00472103	-0.234728	-0.507575	0.490515	-0.714694	-0.786942	0.428639	0.0930489	0.491723	0.443741	0.417939	-0.436622	-0.774434	0.182028	0.0452779	-0.548237	0.226739	-0.00608888	-0.94805	-0.0981322
Arg1	0.288501	-1.05516	-0.0388329	-0.596808	-0.0685066	1.44211	-0.818083	-0.111935	-0.98936	-1.04984	0.0554427	0.644849	-0.439964	-0.103657	0.371953	-0.0151243	-0.475758	-0.096768	0.0698419	0.0935692	-0.67915	1.14741	-1.07332	0.307778
Robo1	-0.145266	0.828187	-0.394627	0.509108	-0.545709	0.244047	1.0101	-0.17793	0.641296	0.989399	-0.612737	0.172691	-0.0425613	0.324254	-0.2909	0.268988	0.831836	0.0570836	-0.326283	0.714428	0.0285175	0.0699455	0.523973	-0.437941
Fam84a	-0.589576	0.207899	-0.80523	-0.653676	-0.544676	-0.083004	0.191631	-1.03523	0.347705	0.37384	-1.09981	0.0466118	-0.752471	-0.823656	-0.880141	-0.833442	-0.274227	-0.214095	-0.363663	-0.33647	-0.63776	-0.169993	0.212574	-1.08966
Gria3	-0.946817	0.128793	-0.844119	-0.850738	-0.0477104	0.166502	-0.122697	0.348783	0.686573	0.0561567	-1.27391	0.0675829	-0.0128415	-1.10423	-0.795267	-0.59827	-0.152825	0.346471	0.105829	-0.446774	0.217612	-0.470763	-0.462311	-0.439719
Nap1l3	-0.0173675	0.565793	-0.733059	0.0145169	-0.517356	-0.486235	0.508442	-0.967615	0.679442	0.572029	-0.694779	-0.314086	-0.670301	-0.520315	-0.750031	-0.188223	0.166436	-0.589066	-0.256608	0.0523085	-0.405442	-0.957304	0.143982	0.25029
Ms4a8a	-1.49118	-1.80786	-1.51169	-1.56137	-1.29201	-0.800249	-1.78493	-0.965602	-2.45123	-2.12782	-0.892333	-1.11272	-0.705031	-1.04408	-0.935284	-1.34033	-2.17351	-1.06966	-0.968872	-2.01121	-1.33484	-1.31768	-1.78343	-1.24645
Il1b	-0.14857	-0.720977	0.888551	-0.474497	0.0707332	-0.602397	-0.82033	0.0200999	-1.13542	-1.1769	0.179665	0.538746	0.218369	-0.0190688	-0.0299971	-0.380969	-0.789685	-0.101308	0.0285458	-0.564453	0.222187	0.519508	-1.32916	0.108091
Atp2b2	-1.06039	0.0623819	-0.980192	-0.757538	-0.946136	-0.795792	-0.172235	-1.08391	0.924541	0.35067	-1.33832	-1.70491	-1.1701	-0.833417	-1.53573	-1.68899	0.0430581	-0.865688	-0.837217	-0.727458	-1.05369	-1.48561	-0.405901	0.93778
Cadm3	-0.176759	0.293764	-0.145931	-0.143094	0.0215786	0.279908	0.195908	-0.255796	0.707883	0.514958	-0.690586	0.490187	0.80105	-0.811519	-0.699301	0.647649	0.241129	-0.415478	-0.414962	-0.442054	1.14477	-0.0466652	0.233261	-0.699013
Il6ra	-0.286814	-0.492482	0.485289	-0.424765	0.237151	0.371938	-0.358198	0.356297	-0.502337	-0.508006	0.238741	0.190352	0.31815	-0.000492997	0.315392	0.322878	-0.57743	0.369805	0.284889	-0.577027	0.223375	0.186816	-0.563864	0.254906
Zfp607b	-0.531268	0.144812	-0.949156	-0.0289525	-0.93264	-0.924846	0.222641	-1.01065	-0.0550916	0.12469	-0.712521	-0.546178	-0.795531	-0.74743	-1.16244	-0.593714	0.163476	-0.657051	-0.838587	-0.057228	-0.655383	-0.786719	0.142818	-0.713308
Xaf1	0.0645767	-0.448727	0.253154	-0.484559	0.209513	0.296705	-0.512281	0.404268	-0.475513	-0.758951	0.44733	0.259005	0.273068	0.573873	0.424947	-0.049851	-0.713035	0.538781	0.268267	-0.574468	0.247528	0.0809157	-0.800495	-0.0239553
Kcnc1	-0.656087	-0.242855	-1.08303	-0.752682	-1.03923	-1.02158	-0.48848	-1.11397	0.691989	0.248894	-1.33136	-1.15703	-1.09875	-1.25483	-1.67975	-1.45163	0.0415228	-0.885471	-1.06406	-0.0828447	-1.15983	-1.27962	-0.0415721	-1.26346
Ldlrad4	-0.467436	-0.684264	0.526312	-0.488175	0.635027	0.0734752	-0.454019	0.0174957	-0.662566	-0.691761	0.216436	0.3607	0.296075	0.138115	0.0713522	0.257071	-0.502903	0.122086	0.286441	-0.265228	0.0377225	0.343637	-0.672249	-0.598444
Gldc	0.304309	0.181151	-0.746716	0.447802	-0.72534	-0.00632401	0.375505	-0.557538	0.0674893	0.286815	-1.12387	-0.0354239	-0.273637	-0.25363	-0.378696	-0.626993	0.458849	-0.282048	-0.352442	0.409656	0.318414	-0.65749	0.522124	0.423109
Stmn2	-0.438998	1.28056	0.262714	0.159578	-0.151004	-0.369788	1.03416	0.698243	1.21653	1.30106	-0.431877	0.208495	0.424043	-0.451758	-0.0455718	1.32615	0.504458	0.19813	-0.00818076	0.215172	0.0308706	0.124655	0.679351	-0.458283
Csf2rb	-0.174447	-0.504941	0.731092	-0.292275	0.286187	0.476297	-0.366638	0.621847	-0.627242	-0.340948	0.436881	0.398904	0.58647	0.2204	0.312236	0.89112	-0.430221	0.224192	0.231338	-0.298465	0.217819	0.564803	-0.676915	0.0841052
Fat4	-0.136115	0.649469	0.503374	0.645905	-0.688782	-0.544032	0.608816	0.0285551	0.208365	0.51024	-0.351854	0.201527	0.147234	-0.483762	-0.387417	0.913065	0.457627	0.0449919	-0.411605	0.877314	0.206642	-0.00950719	0.46344	-0.216903
Pdgfrb	0.627128	0.0612567	1.62093	0.186041	1.29637	0.557963	0.0401334	0.509767	0.259479	0.0305893	0.499773	1.00341	1.20909	0.537903	0.520206	1.28524	0.109669	0.386199	0.992927	0.0744358	0.653544	1.69922	0.257813	0.501512
Gabrb1	-1.61237	-0.251239	-1.61758	-1.09712	-1.49392	-1.61226	-0.493748	-1.60702	-0.519544	-0.585871	-1.72823	-0.93894	-1.85068	-1.76812	-1.44068	-1.61086	-1.00911	-1.52345	-1.26719	-0.616906	-1.67579	-1.79198	-1.07302	-0.392963
Cenpp	0.00700279	-0.247984	0.566918	-0.122546	0.57188	0.426887	-0.23525	0.96692	-0.499102	-0.156203	0.0842162	0.640814	0.652693	0.823834	0.618691	0.703172	-0.198486	0.677863	0.504759	0.0769676	0.254423	0.016128	-0.0127553	-0.608666
Ddx60	0.238883	-0.565224	0.0897175	-0.890095	-0.262347	0.0925002	-0.660646	0.57976	-0.759779	-0.848128	0.331036	0.225434	0.145798	0.608176	-0.095539	-0.345227	-0.73046	0.519045	0.0545376	-0.480387	0.00603166	-0.0178378	-0.844394	-0.377685
Scgb3a1	-1.70268	-1.44457	-1.5699	-1.28528	-0.248663	-0.741765	-0.736007	-0.719785	-1.20598	-0.872151	-1.53091	-1.47208	-0.882294	-1.68401	-1.0665	-1.7017	-0.721397	-0.315787	0.0631396	-1.35701	-1.04276	-1.87413	-0.68187	-1.07111
Hoxa11	-1.72407	-1.64549	-1.17342	-1.82814	-1.55857	-1.618	-1.98696	-0.539267	-2.36828	-2.07034	-1.21514	-1.91935	-2.15733	-1.94977	-1.41473	-2.00233	-1.65836	0.171681	-1.84235	-1.09334	-0.823803	-1.65402	-0.243993	-2.24002
Etl4	0.519237	0.571259	-0.361792	0.77541	-0.47688	0.18195	0.555277	-0.54961	0.285694	0.196356	-0.0759275	0.186801	0.401397	-0.150797	-0.382697	-0.0921487	0.569144	-0.497967	-0.331686	0.465644	0.683392	-0.190585	0.3656	1.05022
Tnfrsf1a	0.549223	0.357381	1.34237	0.346195	1.14832	1.08149	0.49021	1.25635	0.379972	0.193148	1.08244	1.16943	1.27259	1.12058	1.05535	1.08781	0.163598	0.917125	0.994894	0.230861	1.1019	1.23768	0.133227	0.889597
Gbp9	0.327955	-0.601233	0.408891	-0.577576	0.049638	0.413959	-0.252524	0.496932	-0.337758	-0.540265	0.507243	0.198528	0.397285	0.804666	0.562435	-0.273917	-0.397501	0.234003	0.186593	-0.403418	0.0764755	0.106171	-0.529127	0.0586558
Ifi204	-0.169632	-0.65866	0.742901	-0.649972	0.176072	-0.0572306	-0.277126	0.623292	-0.780266	-0.680481	0.562258	0.24271	0.51454	0.511495	0.161116	-0.280739	-0.54144	0.44272	0.192396	-0.419033	0.256118	0.173894	-0.674313	0.0683115
Car10	-1.36008	-0.441462	-1.42248	-1.09921	-1.14064	-1.39118	-0.492288	-1.36969	-0.0800911	-0.288462	-1.7958	-1.08791	-1.42846	-1.93071	-1.89642	-1.40359	-0.574681	-0.97967	-1.45085	-1.43002	-1.33989	-1.18341	-0.704316	0.335577
Dnajc12	-0.0847393	0.530059	-0.607858	0.296103	-0.838909	-0.416864	0.486873	-0.137737	0.356921	0.496259	-0.198888	-0.469556	-0.500177	-0.382907	-0.556333	0.0703467	0.252608	-0.178864	-0.527484	0.0979298	-0.484363	-0.50898	0.334524	0.171995
Cyp4f18	-0.132971	-0.791953	0.535336	-0.595237	0.116785	0.0353132	-0.767039	0.597506	-1.08545	-0.704425	0.355972	0.218286	0.613332	0.334691	0.294594	-0.341606	-0.486588	0.109586	0.203681	-0.402386	0.0415281	-0.340773	-0.716259	-0.129005
Galnt9	-0.992685	-0.751444	-1.06205	-1.04849	0.147551	-1.06894	-0.87583	-1.20281	0.150122	-0.456584	-0.558387	-1.26828	-1.27083	-1.52226	-1.49443	-0.241336	-0.756597	-1.43495	0.143867	-0.539378	-1.46281	-0.262925	-1.00229	-1.64583
Aloxe3	-0.647386	-0.495957	-0.309361	-0.722927	0.11406	0.0059561	-0.65386	-0.555155	-0.730083	-0.440499	-0.0156712	-0.323674	0.359866	-0.750571	0.613083	-0.80814	-0.789865	-0.825019	0.0655691	-0.965675	0.516449	-0.200819	-1.19643	-0.995966
Bst1	-1.09689	-1.18804	-0.352184	-1.02454	-0.788831	-0.369522	-1.36836	-0.761083	-1.50794	-1.64452	-0.156857	-0.461152	-0.232673	-0.847613	-0.461737	-0.617093	-1.47536	-0.660384	-0.711401	-1.28258	-0.727114	-0.259097	-1.72524	-0.803697
Gng2	0.987645	1.32223	0.900103	1.18974	-0.0531384	0.218765	1.33647	0.576918	1.32929	1.62415	0.6727	0.663144	0.667497	0.445253	0.491663	0.18994	1.34684	0.81341	0.480461	1.45645	0.908233	0.416857	0.993771	0.44983
C5ar1	-0.433986	-0.593115	0.161432	-0.540927	-0.0531924	-0.0320208	-0.683042	0.142881	-0.959386	-0.747032	0.488301	0.122999	0.420298	0.175561	-0.0746798	-0.329462	-0.955473	0.128639	-0.0136427	-0.721842	-0.0184138	0.180265	-1.03833	-0.219519
Syt1	-0.413722	0.864132	0.269685	0.0262374	1.32785	0.436115	0.425683	0.48141	1.41627	1.13947	0.476559	0.012397	0.874745	-0.404538	0.502012	0.117933	0.612222	0.739278	1.01074	-0.0130477	0.332909	-0.116504	0.703949	-0.156565
Trim24	0.7674	1.37709	0.24749	1.3812	0.186508	0.652372	1.35019	0.438271	0.928107	1.20105	0.417385	0.506604	0.487372	0.962849	0.694523	0.464935	1.46665	0.668673	0.408099	1.21868	0.681127	0.431334	1.32164	0.734
Tslp	0.193126	-1.46006	-1.44987	-1.2229	1.83526	-1.26861	-1.43815	-1.24495	-1.43581	-0.85056	-0.502281	-0.588686	-0.884205	-0.785141	1.26215	-1.46533	-1.1724	-0.722808	1.4133	-0.800771	-1.28059	-1.47046	-2.01021	-1.0316
Slc32a1	-1.43897	-0.460552	-1.59191	-1.50436	-1.57773	-1.65619	-0.49452	-1.50918	0.171388	0.326019	-1.74869	-2.15429	-1.62182	-2.09024	-1.39914	-1.7542	-0.435741	-1.45335	-1.06295	-0.970646	-1.45636	-2.0797	-0.817298	-2.16131
Gp1bb	-1.23173	-0.73018	0.110491	-1.19354	-0.258219	0.960356	-0.843967	-0.439131	-0.609039	-0.442193	-0.8393	0.176741	0.140322	-0.962952	0.184718	0.0593996	-1.32181	-0.331221	-0.433036	-1.14277	-0.184314	-0.25663	-0.949595	-0.631499
Igf2bp1	-1.22747	-0.906587	-1.1397	-1.13676	0.304941	0.0022966	-1.23044	-0.712314	-1.41982	-0.516298	-1.60562	-1.00416	-1.04925	0.443791	0.663855	-0.763582	-0.594229	-0.376987	0.435173	-1.5708	-0.867367	-1.32154	-1.84453	-0.676377
Ptch1	1.12236	1.16525	0.39538	1.20438	0.487695	0.313196	1.24326	0.48583	1.11638	1.41053	1.02658	0.427109	0.387459	0.7537	0.360657	0.520231	1.31679	0.419733	0.341416	1.65278	0.57578	0.566001	1.19207	0.872821
Iffo2	0.482856	0.270747	0.999477	0.205579	1.25378	1.02608	0.19216	1.09902	0.292289	0.214476	0.813192	1.11417	1.05424	0.25261	1.00101	0.787736	0.484504	1.10357	1.12577	0.45203	0.926848	0.934001	0.0264296	0.603491
Ccdc106	-0.463949	0.168715	-0.710202	-0.00431249	-0.480902	-0.709346	0.252267	-0.715007	0.192301	0.311142	-0.706245	-0.0652969	-0.494901	-0.378078	-0.777989	-0.752431	0.181758	-0.596448	-0.245378	0.256308	-0.653206	-0.961701	-0.327543	-0.40806
Cldn10	0.152034	-0.943142	-1.52847	-1.35186	-1.55456	-1.56297	-1.09029	-1.56881	0.0376235	-1.37561	-1.89717	-0.519441	-1.66178	-1.40895	-1.83701	-1.41137	-0.665021	-1.65921	-1.52108	-0.870708	-0.601484	-1.46437	-1.70841	-0.663262
Tmem71	-0.953602	-1.35576	-0.329344	-1.28318	-0.83698	-0.130086	-1.26748	-0.48672	-1.40231	-1.3707	-0.1444	-0.582648	-0.468751	-0.512214	-0.316752	-1.02026	-1.28252	-0.631599	-0.740884	-1.24435	-0.808922	-0.741724	-1.16497	-0.980378
Flrt1	0.281158	-1.00121	-0.908832	-0.801467	-1.23126	-1.19197	-0.972561	-1.21771	-0.250194	-0.539956	-1.71222	-1.29407	-1.37525	0.0623276	-1.48675	-1.06786	-0.51316	-1.12638	-1.46762	-0.172838	-1.14464	-1.46994	-0.47277	-0.349155
H2-K1	1.80486	0.845935	1.7962	0.871339	1.41806	1.71221	0.98395	1.85516	0.915587	0.961657	1.88788	1.46223	1.67927	1.75246	1.65196	1.34399	0.930946	1.57624	1.54631	1.14696	1.98963	1.6125	0.720963	1.26271
Lst1	-0.0850684	-0.674813	0.561496	-0.577592	0.0308487	-0.393052	-0.68608	0.5971	-0.905129	-0.776617	0.680926	0.269018	0.337112	0.291811	-0.366407	-0.109743	-0.714301	0.0772021	0.0153655	-0.5998	-0.0458058	-0.0178954	-0.906987	-0.121409
Slfn8	-0.121811	-0.62012	0.427448	-0.795999	-0.0773227	-0.274045	-0.675152	0.49797	-0.770056	-0.94746	0.374528	0.0437691	0.253741	0.540164	-0.168917	-0.31345	-0.783228	0.11709	0.0339115	-0.694252	0.044586	-0.0183851	-0.860246	-0.0556125
Smarcd3	0.804996	1.03833	0.218091	1.09705	0.382566	0.0515934	1.08958	0.141739	0.899087	1.08163	0.168508	0.50385	0.350771	0.618599	0.233093	0.373634	1.05764	0.27594	0.569391	1.13655	0.439117	0.556405	0.9974	0.225727
Mex3b	0.594478	0.642986	-0.154284	0.691664	-0.370131	-0.603528	0.713109	-0.29267	0.340465	0.57432	-0.413982	0.190983	0.0409575	-0.133732	0.0329661	0.121699	0.682886	-0.0431201	-0.0884743	0.666137	0.106576	0.197494	0.629772	-0.602068
Tmem51	-0.21255	-0.27707	0.0981485	0.182741	0.578091	0.2792	-0.278143	1.09838	-0.370499	-0.646734	0.632567	-0.0221154	0.331463	0.099371	0.524992	0.531922	0.118522	0.183659	0.317708	-0.222498	0.667451	0.865893	-0.428903	0.261458
Gprasp1	1.00959	1.74152	0.503401	1.32236	0.845617	0.586103	1.62892	0.638212	1.78441	1.76029	0.607492	0.893948	0.707617	0.724419	0.543195	0.570284	1.46988	0.823664	0.916173	1.27121	0.955144	0.5603	1.45399	1.34494
Snhg14	0.00870264	0.862336	-0.439684	0.667845	-0.500575	-0.231164	0.888138	-0.381745	0.713889	0.844175	-0.100715	-0.122639	-0.122774	-0.0125	-0.0353857	-0.400135	0.804455	-0.137823	-0.196648	0.49231	-0.0960644	-0.480096	0.410161	0.0556834
Tppp3	0.767334	0.45326	0.860725	0.38727	-0.155938	-0.636009	0.757457	-0.178065	0.686415	0.776317	0.132179	0.843217	0.11235	-0.177065	-0.00414265	0.296566	0.207039	-0.136036	0.0552538	0.954906	-0.243692	0.219904	0.599934	0.0123312
Ntsr2	-1.39413	0.0988197	-1.53256	-1.04811	-1.3119	-1.41218	-0.367254	-1.44559	0.582215	-0.780119	-1.49935	-1.0004	-1.36111	-1.57883	-1.76676	-1.6295	-0.162914	-1.05404	-0.533326	-0.470362	-1.04791	-2.1581	-1.38084	-1.35659
S100b	-0.676573	0.395735	-1.38582	-0.805365	-1.04315	-1.05994	-0.239583	-0.606465	0.803967	-1.11143	-1.20112	-0.995621	-0.292788	-1.47151	-1.01911	-1.40719	-0.0350795	-0.380222	-0.345392	-0.532962	-0.596331	-1.30761	-1.02968	-0.195259
Klf10	0.361361	-0.0769932	0.987895	-0.0937846	0.875461	0.759165	-0.161433	0.712409	-0.150677	0.156298	0.801188	0.813831	0.776836	0.246002	0.433864	0.962676	-0.0270059	0.688416	0.76236	0.0349536	0.329409	0.805117	0.045434	0.047679
Gpc5	-1.8236	-0.70332	-1.73314	-1.27907	-1.69407	-1.6599	-1.13438	-1.12649	-0.06984	-0.865509	-2.00466	-0.966063	-1.90574	-1.83183	-1.73867	-1.98452	-0.572553	-0.212674	-1.61261	-1.13432	-1.80307	-2.12542	-1.43936	-2.21179
Dlx6os1	-1.41598	-1.14316	-1.4565	-1.05956	-1.24307	-1.53055	-0.953612	-1.49736	-1.12006	-0.290527	-1.50834	-0.513861	-0.652067	-1.9518	-1.93279	-1.9661	-0.306913	-2.07458	-1.521	-0.546126	-0.509595	-2.27972	-1.49767	-1.87811
Lhx1os	-1.96602	-1.42638	-1.93394	-1.9514	-1.87037	-1.99746	-1.18814	-2.08097	-1.40655	-0.382527	-1.44609	-2.23861	-2.23136	-1.9734	-2.029	-2.03874	-1.17734	-2.22945	-2.164	-1.85696	-2.30023	-2.40289	-1.13539	-2.30735
Rasgef1a	-1.08181	-0.0255851	-1.15307	-1.08978	-1.0155	-0.917112	-0.291885	-0.976968	0.193374	0.0184	-1.35176	-0.89106	-0.92113	-1.46734	-0.314147	-1.41868	-0.293202	-0.916488	-0.643152	-1.13091	-0.425357	-1.24958	-0.945967	-1.19158
Igsf6	-0.292301	-0.615153	0.425473	-0.533402	-0.188625	0.338842	-0.42133	0.564593	-0.738769	-0.707014	0.532605	0.148183	0.424155	0.0878647	0.0489262	0.136671	-0.493813	0.0779934	-0.0151008	-0.526189	0.251727	0.231917	-0.692328	-0.108552
Rcn3	0.411238	0.257046	1.18792	0.526983	1.09855	1.20181	0.234572	1.49702	0.097424	0.425505	0.185434	1.22057	1.06178	1.03421	1.06466	1.09462	0.468538	1.19582	1.01036	0.321782	1.15299	1.18388	0.698806	0.51608
2200002D01Rik	-1.30229	-1.46619	-1.15583	-1.44883	-1.39749	-1.13268	-1.73129	-0.7613	-1.77925	-1.73412	-0.690052	-1.26964	-1.15805	-1.74622	-0.0494565	-0.714537	-2.07326	-1.33341	-1.47629	-2.14686	-0.923497	-1.01699	-2.01595	-0.839425
Ank2	0.833558	1.41233	-0.144931	0.453662	-0.0343417	-0.341551	1.25753	0.321888	1.36932	1.31434	-0.279146	0.479088	0.276415	1.07325	-0.160333	0.258368	0.638236	0.416597	0.144913	0.4134	0.527648	0.338504	0.851683	-0.111844
Serpini1	-0.4423	0.152203	-0.634649	0.199649	-0.640006	-0.613891	0.425161	-0.388187	0.728452	0.573707	-0.587844	-0.477842	-0.661817	-0.728982	-0.576609	-0.588689	0.214538	-0.391925	-0.395478	0.0431808	-0.467255	-0.584472	0.148988	-0.179561
Lyn	0.300567	0.267357	1.03609	0.0241334	0.951867	1.05457	0.34764	1.02205	0.186598	0.122307	1.11148	0.762115	1.10482	0.803126	1.04669	0.661094	0.155507	0.817411	0.973403	0.188925	0.718356	0.85811	0.122331	0.471534
Atp6v0d2	-1.19	-1.20149	-0.403587	-0.88366	-0.879541	0.654977	-1.293	-0.803122	-1.67911	-1.84269	0.253348	-0.92409	-1.01569	-0.585817	-1.35735	1.59038	-1.42048	-0.97453	-0.69448	-1.64645	-0.558019	0.554382	-1.275	-0.493719
Lncpint	-2.02553	-1.48702	-0.409807	-1.7457	-0.986985	-0.432052	-1.85547	-1.02736	-1.9809	-1.90306	-1.01635	-1.08417	-1.07678	-1.08785	-1.14117	-1.30715	-1.76034	-1.33456	-1.09226	-1.76691	-0.67712	-1.28297	-1.8065	-0.469093
Slc6a7	-0.895339	-0.368111	-0.565813	-0.832033	-0.647335	-0.739525	-0.499507	-0.91265	0.438971	0.0165668	-1.29047	0.0217678	-0.523603	-1.1142	-1.53049	-0.174932	-0.46482	-1.11424	-0.365947	-1.51275	-1.3047	0.0171702	-1.07362	-1.10166
Dbndd1	-0.869142	-0.494137	-0.880627	-1.05725	-0.353258	-1.22514	-0.439487	-1.21424	0.246641	-0.1294	-1.64195	-0.831213	-1.28396	-1.28299	-1.19975	-1.15977	-0.524664	-1.26413	-0.372475	-0.851695	-0.562097	-1.4677	-0.600857	-0.394788
Dap	0.963887	0.654468	1.8465	0.740729	1.44642	1.66344	0.64424	1.57432	0.455695	0.694795	1.69501	1.43598	1.4609	0.87467	1.46905	1.80807	0.765087	1.47371	1.31798	0.89389	1.25186	1.56036	0.589596	0.944986
6430411K18Rik	-1.23668	-0.813267	-0.0445412	-1.20285	-0.232646	-0.976471	-0.758388	-1.14157	-0.631865	-0.495511	-1.26415	0.0302929	-0.66737	-1.3817	-0.831411	-0.234984	-1.09246	-1.34589	-0.583953	-1.25046	-0.403549	-0.414154	-1.25756	-1.14371
Itih5	0.131998	0.512353	-0.277899	0.226556	-0.888124	-0.364548	0.406445	0.133479	0.57712	0.0771512	-0.318227	-0.462941	-0.0703394	0.928825	-0.602373	-0.813491	0.354317	-0.287846	-0.381259	0.231131	-0.216352	-0.488315	0.431342	0.772781
Plk3	-0.0278043	-0.173879	0.973473	-0.226951	-0.0863485	0.839173	-0.137196	0.479213	-0.181684	-0.0890131	0.312952	0.759395	0.624374	-0.0526051	0.787868	0.25157	-0.416371	0.627941	-0.170461	-0.144391	0.571887	0.458627	-0.170712	0.3618
1700007K13Rik	-0.923875	-0.412561	-1.57571	-0.662974	-0.646187	-1.52526	-0.506	-0.34168	-0.389195	-0.800113	-0.900853	-1.50514	-1.44171	-0.771944	-1.16487	-1.36823	-0.614748	-0.299245	-0.469353	-0.542022	-1.32372	-1.20234	-0.997297	0.322005
Cxadr	0.531551	0.317222	-0.359425	0.16709	-0.264654	-0.32207	0.185359	-0.291671	0.376852	0.791226	-0.906721	-0.754617	0.369529	0.385231	0.0490482	-1.12887	0.728698	-0.430204	-0.258154	0.7295	-0.26984	-0.385628	0.63838	0.460343
Cplx1	-0.847056	0.197667	-0.67473	-0.776175	-0.624519	-0.670886	-0.47418	-0.773583	1.34991	0.496721	-1.32588	-1.32788	-0.429269	-1.33181	-0.783342	-1.17277	0.241939	-0.3044	-0.469901	-0.705191	-1.2239	-1.43488	-0.209397	-1.11953
Palld	0.411868	1.11936	1.30944	1.39362	1.30261	0.188364	1.29589	0.534258	0.775155	1.00042	0.370762	1.64648	0.795851	0.436472	0.572355	0.795833	1.10889	0.861387	1.45695	1.21107	1.42796	1.2512	1.09056	0.0474012
Psmb9	0.418075	-0.547338	0.488029	-0.324069	0.152905	0.176667	-0.404718	0.691703	-0.648765	-0.57945	0.657722	0.20102	0.333167	0.693621	0.0930759	0.357575	-0.416378	0.465486	0.284172	-0.293675	0.381287	0.228949	-0.702687	-0.0869426
Plekhg1	-0.031578	0.840614	-0.359619	0.655848	-0.370769	-0.393475	0.62873	-0.348447	1.20309	0.658829	-0.0127959	-0.143834	-0.00566797	-0.284479	-0.166399	-0.347278	0.395003	-0.279763	-0.230446	0.338089	-0.269597	-0.137614	0.704246	-0.203391
Plp1	0.108797	1.82754	-0.631492	0.220367	-0.0693681	-0.209445	1.5194	0.649063	2.63334	0.226476	-0.380921	-0.117127	0.662455	0.0118932	-0.514576	0.0664584	0.920819	0.827797	0.455326	0.531454	0.470423	-0.258158	0.39237	0.482436
Kcnip1	-1.30023	-0.510332	-1.22742	-0.600194	-1.22134	-1.20479	-0.616005	-1.31972	0.106232	-0.0847169	-1.79871	-1.098	-1.09116	-1.35434	-0.838195	-1.47489	-0.149526	-1.39695	-1.53916	-0.422106	-1.34192	-0.907387	-0.724649	-1.99059
Adora2b	-1.14002	-1.04324	-1.03079	-1.2096	-0.949293	-0.0505761	-1.19075	-0.127924	-0.650682	-1.66975	-0.615635	-0.906437	-0.781587	-1.57086	-0.389062	-0.489945	-1.47414	-0.477869	-1.11332	-1.65985	-0.41732	0.00332196	-1.29629	0.116544
Mdk	1.00676	0.523984	-0.00122	0.738999	-0.200312	0.557	0.609206	1.01229	0.324975	0.519721	-0.240422	0.91221	0.186381	0.917948	1.2258	-0.0769524	0.594382	0.971554	0.165186	0.891994	0.947822	-0.10394	0.612254	0.463435
Iqsec3	-0.807142	-0.0888309	-0.425457	-0.613484	-0.627736	-0.718072	-0.235337	-0.77615	0.705596	0.437581	-1.08802	0.385268	-0.938764	-1.57204	-1.07958	-1.15572	0.00423285	-0.431813	-0.573668	-0.559485	-0.568281	-1.26399	-0.18204	-1.00039
Errfi1	0.258096	0.31153	1.81291	0.204578	1.95869	0.611595	0.203771	0.878066	0.431128	0.331239	1.55767	0.903078	0.707939	0.472345	0.870987	1.41079	0.252342	0.614533	1.81946	0.17022	0.535629	1.60006	0.1878	0.467717
Nfasc	-0.0724632	0.510431	-0.402292	0.142498	-0.101103	-0.0959965	0.311965	-0.255701	0.974277	0.604281	-0.850616	-0.461249	-0.152883	-0.319392	-0.629859	-0.965686	0.449899	-0.00411186	0.00456066	0.360495	0.372159	-0.582023	0.552312	0.960576
Wnk3	-0.147947	0.382546	-0.628574	0.114835	-0.581297	-0.848946	0.297332	-0.489608	0.285778	0.37496	-1.24266	-0.0316734	-0.434191	-0.206617	-0.598901	-0.451246	0.250792	-0.224631	-0.435389	0.0770617	-0.417047	-0.587619	0.321223	-0.65985
Hoxaas2	-1.62323	-1.77601	-1.2474	-1.57182	-1.6436	-1.46486	-1.94609	-1.37609	-2.09478	-2.13452	-0.744009	-1.96166	-1.87963	-2.0671	-1.18162	-1.92137	-1.18648	-1.09505	-1.77843	-1.171	-1.19926	-2.07456	-1.89228	-1.18044
Aass	-0.851446	-0.908376	-1.60197	-0.634177	-1.45888	-1.56554	-1.00306	-1.39901	-0.827475	-1.19841	-1.90847	-1.56736	-1.82992	-2.03696	-1.30102	-1.73094	-0.559241	-1.12923	-0.988245	-0.810674	-1.33311	-1.72286	-0.412851	0.406827
Dock9	0.472979	0.441448	0.475445	0.0635694	1.65657	1.72746	0.310865	0.484856	0.78056	0.498128	0.590048	0.785322	1.15312	0.488563	1.37953	0.0606216	0.447999	0.59306	1.62431	0.210308	1.13437	0.0550223	0.281321	1.19155
Gm2694	-0.681269	-1.56824	-1.58584	-0.48455	-1.70197	-1.76372	-1.46122	-1.82718	-0.837183	-1.11019	-1.08631	-0.939875	-2.00107	-1.9293	-1.83012	-1.58798	-1.08627	-1.75159	-2.07307	-0.559149	-1.19422	-1.66227	-0.125145	-2.29005
Sulf1	0.87841	0.49603	1.69601	1.00017	-0.614642	1.46075	0.626431	0.357462	0.629511	0.850194	0.5929	1.63726	1.7896	0.388911	-0.0209379	0.556878	0.402506	-0.0735177	0.0641723	0.872974	0.617812	1.44308	0.192888	1.68873
Mog	-1.99028	-0.524198	-1.90978	-1.91668	-1.84616	-1.79617	-1.10526	-1.95685	0.934286	-1.98744	-2.14472	-1.79563	-2.28146	-2.29093	-2.08573	-2.12411	-1.02811	-0.960446	-1.30399	-1.48041	-1.67001	-2.48934	-2.28476	-1.38669
Slc13a4	-0.702472	-0.748086	-0.932751	-1.30242	-0.283795	-0.869791	-1.05657	-0.797245	-0.201369	-1.36984	-0.808278	-1.901	-0.474079	0.419769	-1.52881	-1.71475	-0.370333	-1.58994	-0.788565	-0.886845	-1.38807	-1.55408	-0.939494	1.58898
Gm14005	-0.727591	-1.03365	-0.401259	-0.905661	-0.370064	-0.325	-1.05226	-0.252721	-1.53393	-1.27866	-0.222496	-0.458199	-0.262655	-0.551422	0.270159	0.0387998	-1.25251	-0.217416	-0.335516	-1.10484	-0.442851	-0.505172	-1.1325	-0.979832
2610316D01Rik	-1.27552	-0.881966	-1.55279	-1.01752	-1.49072	-1.43811	-0.693543	-1.28357	-0.723877	-0.543153	-1.88496	-0.845042	-1.49099	-1.45383	-1.83301	-1.48642	-0.69093	-0.831488	-1.63204	-0.760992	-1.57515	-1.53938	-0.44964	-1.57857
Gimap4	-0.00608379	-0.917869	0.358375	-0.610753	0.229645	-0.694242	-0.856263	-0.227861	-1.21588	-0.747032	0.252637	-0.147344	0.160155	0.149212	-0.713914	-0.244836	-0.700216	-0.101878	0.152218	-0.536348	-0.632826	-0.287571	-0.561749	-0.335857
Plvap	-0.0947667	-0.411658	0.60559	-0.0864128	-0.532515	0.439141	-0.556128	-0.0979597	-0.34206	-0.660659	0.272331	0.266335	0.583995	0.208149	0.372724	0.227418	-0.770154	-0.0401559	-0.6439	-0.453046	0.251961	0.170383	-1.10666	0.211088
Slfn1	-0.693522	-1.15655	-0.610478	-1.10582	-0.699597	-1.09855	-0.987666	-0.295748	-2.08233	-1.87405	-0.0983138	-0.519718	-0.181291	-0.126366	-0.527725	-0.900965	-1.60741	-0.184383	-0.392069	-1.32854	-0.522475	-0.500806	-1.84255	-0.384609
Lrrc75b	-1.3535	-0.751051	-1.38333	-1.13908	-1.39398	-1.33994	-0.82196	-1.23225	-0.197697	-0.240623	-1.78393	-1.79181	-1.52155	-1.75213	-1.72951	-1.78398	-0.686158	-1.565	-1.21791	-1.15754	-0.981622	-1.35117	-0.69072	-0.250314
Lrrc7	-1.29997	-0.411388	-1.36451	-1.22175	-1.26882	-1.34032	-0.771355	-1.33114	-0.0693941	-0.387397	-1.88906	-0.767575	-1.05201	-2.00812	-1.83695	-1.37854	-0.477024	-1.18409	-1.46725	-0.670965	-0.673345	-2.02763	-0.237308	-1.90647
Hoxa11os	-1.82189	-1.73385	-1.02029	-1.8802	-1.61823	-1.70254	-1.97129	-0.839395	-2.64914	-1.94823	-1.42256	-2.27806	-2.20725	-2.21457	-1.54633	-2.05501	-1.7283	-0.0674228	-1.9494	-1.0269	-0.838676	-1.34359	0.11836	-2.28896
Prickle2	0.0297647	0.612147	-0.548801	0.323658	-0.643066	-0.357762	0.45302	-0.689332	0.741219	0.536058	-0.746928	-0.284588	-0.265236	-0.328544	-0.195272	-0.838921	0.335758	-0.493193	-0.332941	0.150404	-0.232318	-0.369964	0.507374	-0.00986016
Meis1	1.19256	0.413743	-0.678264	0.439355	-0.732302	-0.679592	0.359958	-0.144819	0.123121	0.417943	0.544106	-0.178182	-0.413356	-0.00499376	-1.12262	0.573889	0.459691	0.214699	-0.503805	0.565679	-0.251532	-0.26759	0.123342	0.0174771
Tmem117	-0.591237	-0.00784997	-1.06499	-0.250119	-0.286283	-0.10269	-0.100601	-0.90603	0.105311	0.0392284	-1.02254	-0.339198	-0.0104733	-0.518904	-0.261147	-0.812944	-0.17206	-0.931906	-0.156748	0.0238045	-0.151259	-1.22337	-0.327011	-0.877982
1110046J04Rik	-1.04962	-0.987873	0.191079	-0.774245	-0.0649149	-0.363592	-0.874192	-0.240352	-0.914678	-0.999229	-0.0110054	-0.194216	-0.173055	-0.983664	-0.248272	-0.287609	-0.830411	-0.463754	-0.274729	-0.943802	-0.13243	-0.186814	-0.933506	-0.76804
Enho	0.281839	0.422033	-0.677942	0.417797	-0.406806	-0.638077	0.251247	-0.662701	0.562756	0.233048	-0.493967	-0.151138	-0.408016	-0.322915	-0.241596	-0.585996	0.278111	-0.431703	-0.138666	0.31629	-0.408713	-0.787516	0.305647	0.0953379
Cacna1g	-0.413923	0.332947	-0.442173	0.0941752	-0.225519	-0.481127	0.275216	-0.475498	0.649787	0.775933	-0.919062	-0.426136	-0.506667	0.30861	-1.19105	-0.329979	0.253131	-0.337191	-0.159876	0.63162	-0.467118	-0.313858	0.135617	-0.469259
Six6	-2.12165	-1.44351	-2.15582	-0.207498	-2.06836	-2.12123	-1.71368	-2.18577	-1.39362	-0.131648	-2.1289	-2.33691	-2.27875	0.324532	-2.06896	-2.09879	-1.60816	-2.52988	-2.46413	-2.42842	-0.352907	-2.48561	-2.27139	-2.36422
Elovl4	-0.144517	0.302654	-0.972358	-0.320088	-0.212939	0.944525	0.125216	1.1128	0.626855	0.550841	-0.85274	0.0301696	-0.0266516	-0.801191	0.888611	-0.741933	0.00928016	0.541953	0.0585362	-0.0502122	-0.0965781	0.652598	0.223421	0.605809
Plpp1	0.252921	0.246445	1.00808	0.622583	1.29639	1.37334	0.370569	1.06068	0.348697	0.252728	1.03566	1.28085	1.19661	0.301285	0.394639	1.08268	0.480708	0.87049	1.11543	0.653404	0.828014	1.27563	0.128568	1.00003
Nfkb2	0.401435	-0.287441	0.760339	0.0313445	0.600083	0.597128	-0.096231	0.677714	-0.22472	-0.258326	0.718268	0.672085	0.578079	0.495886	0.598883	0.848705	-0.107299	0.547216	0.507989	0.0373363	0.670008	0.744541	-0.0490167	-0.0738114
Arxes1	0.183255	0.648392	-1.09747	0.450346	-0.256518	-0.816735	0.66803	-0.521603	0.499499	0.757479	-0.936395	-0.26107	-0.294866	-0.334164	-0.22996	-0.965076	0.413724	-0.0918614	-0.0874555	0.3172	-0.00994738	-0.163534	0.321436	-0.971297
Adgrg6	-0.522342	0.219733	-0.705069	0.547935	-0.720791	-0.16787	0.906894	-0.436002	0.272351	0.519925	-0.272514	-0.639001	-0.490691	0.069636	-0.0293483	-1.07539	0.504236	0.152317	-0.497844	0.805807	-0.451867	-0.31578	-0.282744	-0.0470013
Lrg1	-0.918942	-1.03485	-0.178027	-0.766127	-0.153206	-0.117394	-1.13223	0.251818	-1.47904	-0.655447	-0.308856	-0.472633	0.212549	-0.421017	-0.354029	-0.348537	-0.910304	-0.0204403	-0.152374	-0.867336	-0.0558206	-0.156439	-1.61957	-0.44282
Camk2a	-0.551159	-0.378974	-0.42091	-0.479393	-0.554439	-0.476707	-0.558574	-0.464856	0.887018	0.27031	-0.0506099	-0.960386	-0.892653	-1.17739	-0.989629	-0.113199	0.410901	-1.00147	-0.585814	-0.208387	-1.11746	-0.512146	-0.0337077	-1.23918
Sparcl1	0.822967	2.10088	0.873172	1.41237	1.06054	0.854703	1.57787	1.73815	2.23863	1.41005	1.16125	1.58676	1.32171	0.800252	0.800211	0.643603	1.77097	1.8015	1.22073	1.39122	0.85991	0.982441	1.6174	1.04924
Vamp8	0.500087	0.257725	0.969117	0.332836	1.21707	1.09633	0.309301	1.05084	0.228442	0.0805932	1.02828	0.919251	0.92613	0.976625	1.18264	1.04915	0.250703	0.786918	0.939647	0.309628	0.780982	0.765298	-0.0980647	1.14961
Tspyl5	-0.329294	0.0451454	-0.954754	-0.0399962	-0.84425	-0.714943	0.0896224	-0.923677	0.220702	0.193341	-0.677067	-0.463634	-0.665857	-0.78215	-0.575524	-0.721393	0.0729171	-0.977536	-0.621777	-0.0835182	-0.626517	-0.899499	-0.00612036	-0.746558
Adrb2	-1.10491	-1.19416	0.519266	-1.1296	-0.590559	-0.284853	-1.08891	-0.61227	-1.12983	-1.29598	0.0416926	-0.308125	0.0129305	-0.491093	-0.597639	-0.460485	-1.25806	-0.495468	-0.328391	-1.39064	-0.574581	-0.431537	-1.26664	-0.9548
2810459M11Rik	-1.44296	-0.923347	-1.44565	-1.54315	-1.35577	-1.57382	-0.896645	-1.40747	-0.245324	-0.546818	-1.89601	-1.81814	-2.02231	-1.27118	-1.63856	-1.87232	-0.917062	-1.50599	-0.777784	-0.890781	-1.63456	-2.20487	-0.885087	-1.33483
Rnf152	-0.919749	0.0917154	-0.805166	-0.885263	-0.0839895	0.333525	-0.244241	-0.892185	0.341538	0.0236881	-0.942138	-0.359356	-0.852409	-0.744206	-0.296803	-1.02298	-0.45704	-0.838741	-0.130237	-0.56624	-0.601408	-0.647396	-0.55461	0.864929
Hic1	-0.00321898	-0.0524528	0.554026	0.0219885	0.695486	0.363665	-0.0630833	1.02346	-0.358938	-0.347579	0.744148	0.554088	0.530024	-0.0192097	0.947299	0.631526	-0.343691	0.884699	0.57679	-0.173806	0.659263	0.844135	-0.145577	0.0294951
Rundc3b	-0.548057	0.43994	-1.02724	-0.369762	-1.26599	-0.656406	0.341436	-0.612917	0.346353	0.494127	-1.01703	-0.702473	-0.545597	-0.944986	-0.473522	-0.99466	-0.183434	-0.696081	-0.933594	-0.443309	-0.693634	0.0230532	0.0180853	-0.830053
Trib3	-0.819828	-0.900979	-0.358786	-0.978581	-0.255752	0.0351536	-0.950659	-0.490986	-1.16595	-1.09618	-0.126632	-0.267783	-0.359934	-1.01005	0.434816	-0.726729	-1.17889	-0.294238	-0.18061	-1.02344	0.0165327	-0.457307	-1.38868	-0.749831
Hepacam2	-1.42583	-0.698109	-1.48123	-0.139845	-1.42381	-1.52739	-0.2879	-1.61817	-0.7703	0.184639	-0.979779	-1.1711	-1.52442	-1.13359	-1.85102	-0.97426	-0.371541	-1.38572	-1.35997	-0.270758	-1.47123	-1.72394	-1.12119	-1.45803
Edil3	-0.871525	0.0766998	-0.48785	-0.106016	-0.525204	-0.676439	0.144039	-0.0769029	0.608916	0.235546	-0.367247	-0.230537	-0.604756	-0.859265	-1.15705	0.47053	-0.0298914	0.151755	-0.611478	-0.410108	-0.791061	-0.440773	0.295872	-0.82803
Ank3	-0.0389102	0.748955	0.305753	-0.191476	-0.578687	-0.68726	0.558039	0.0311608	0.936865	0.678067	-0.65511	0.606406	0.287267	-0.460339	-0.316068	-0.674503	0.193096	-0.0718277	-0.659565	-0.255817	-0.018233	0.723159	0.13627	-0.0208438
Serpine2	1.42203	1.22464	0.266574	1.31865	0.235722	0.284832	1.20854	0.788455	1.62475	0.906909	0.815026	0.482196	1.5081	0.564986	0.316041	0.264509	0.86742	0.725821	0.692695	1.36026	0.49518	0.555065	0.863951	0.877472
Srpx2	-0.542629	-1.34003	-0.366009	-1.18524	0.34993	-1.0274	-1.21229	-1.20012	-0.843689	-1.63756	-0.788598	-0.77873	0.16223	-0.831092	-1.33778	-0.0417404	-1.49099	-1.36635	-0.0673321	-1.23905	-1.13652	0.348822	-0.922704	-0.987707
Klf14	-0.884392	-0.837731	-0.888912	-0.60573	0.954242	-0.728393	-0.60201	-0.914539	-0.800095	-0.355316	0.946516	-1.66673	-0.420248	1.1624	0.169804	-1.48553	-0.61755	-1.12967	0.873589	-0.196777	-1.46656	-1.78612	-1.00499	-1.68967
Lrmp	-0.39472	-0.681005	0.26108	-0.793487	-0.549997	0.0124629	-0.588979	0.193854	-0.944125	-0.79662	0.313789	-0.104666	0.110169	0.0309555	-0.0381913	0.246626	-0.781393	-0.146743	-0.305797	-0.779301	-0.332375	-0.072384	-0.769494	-0.600283
Phf11d	0.231259	-0.524116	0.527207	-0.573644	0.0785508	-0.272524	-0.469637	0.671068	-0.759072	-0.7718	0.565817	0.142756	0.41442	0.526523	0.217012	-0.299898	-0.599406	0.24973	0.135304	-0.386098	0.162997	0.083026	-0.834389	0.00348787
Bcl2l11	0.22136	0.145299	0.949172	0.106675	1.07538	1.14246	-0.0511158	0.918306	0.0551214	0.104866	0.562822	0.761484	0.681017	0.640546	0.960106	0.865925	0.351767	1.10896	1.10391	0.16465	0.450221	0.55769	0.335233	0.251271
Mllt3	1.25167	0.942384	-0.297693	1.13428	-0.0615021	0.160601	0.975072	0.479365	0.82375	1.0798	-0.0391634	0.445303	0.439505	0.364083	-0.250723	0.477155	1.02236	0.826886	0.25094	1.18089	0.585272	0.28537	1.26509	0.274619
Clec4b1	-1.86255	-1.89559	-1.1963	-1.92156	-1.33398	-1.48943	-1.83922	-0.754706	-2.39907	-2.41821	-0.299731	-1.53611	-1.11022	-0.758297	-1.13638	-1.331	-2.06229	-1.18856	-1.17101	-2.30992	-1.43158	-1.74058	-2.17109	-1.63078
Nol4	-0.839887	-0.586874	-1.08901	-0.32768	-0.973982	-0.478987	-0.537361	-0.792574	0.0604611	0.103821	-1.6587	-0.837557	-0.914577	-1.5255	-1.24855	-0.839239	0.147885	-0.377517	-1.18009	-0.154877	-0.727848	-1.72998	-0.156686	-0.114928
Map2k6	-0.0262564	-0.189133	-0.939773	0.109225	-0.905782	-0.644274	-0.0911963	-0.549131	-0.330683	-0.03348	-0.749029	-0.400446	-0.845057	0.0260144	-0.889992	-0.554777	0.119877	-0.444818	-0.750539	0.0620078	-0.555533	-0.917514	0.140424	-0.303205
Ptger2	-1.54869	-1.57904	-0.847426	-1.41116	-0.999322	-0.535198	-1.6004	-0.659109	-1.38481	-1.68028	-0.748287	-1.09899	-0.834772	-0.839818	-0.667814	-1.2688	-1.83516	-1.00951	-0.911108	-1.68662	-0.819861	-1.05298	-1.68561	-0.846471
2004-09-01	0.154623	0.857021	-0.655043	0.410475	-0.308019	-0.211891	0.687828	-0.398262	1.21335	0.329715	0.0113323	-0.200747	-0.409441	-0.289897	-0.137132	-0.379574	0.509052	-0.0979635	-0.0316643	0.513794	-0.317625	-0.432411	0.158288	0.405815
Slc2a3	0.0545608	0.688417	0.701333	0.88091	-0.494706	0.849605	1.02645	1.21953	0.924941	0.850684	0.00720878	0.6374	0.301591	0.617022	1.39178	1.17019	0.829267	1.4002	0.0353494	1.04426	-0.149961	0.292559	0.527628	-0.145678
Mtmr11	0.391269	0.445322	1.43486	0.659747	1.60374	1.0933	0.533291	1.27928	0.376464	0.37376	1.08157	1.14619	1.27363	0.885205	0.977308	1.23026	0.767146	1.36392	1.37439	0.718443	1.21403	1.24879	0.539242	0.328559
9430041J12Rik	-0.232336	-0.630682	-0.761752	-0.519217	-1.16389	-1.23872	-0.221186	-1.21253	-0.457857	-0.441773	-0.66769	-1.23476	-0.658077	-1.72657	-0.466961	-0.599094	-0.23908	-1.04768	-1.19264	-0.230747	-0.942904	-0.543592	-0.124505	-1.30128
Alpl	0.211353	-0.59285	-0.970477	-0.0422943	-0.784321	-0.896306	-0.30317	-0.998554	-0.0925432	-0.379564	-1.09324	-1.0507	-0.622228	-0.300298	-0.803052	-1.33465	0.253213	-0.45961	-0.963116	0.0692963	-0.664503	-1.2051	-0.429748	0.404693
Sema4g	-0.326621	0.115884	-0.416929	0.272435	-0.422154	-0.429387	0.228874	-0.464649	0.501519	0.573356	-0.810831	-0.337462	-0.71504	-0.0342551	-0.512064	-0.695667	0.318881	-0.385133	-0.601189	0.373963	0.0595054	-0.653639	0.586397	-0.288389
Lurap1l	0.0735521	-0.0936629	0.150298	-0.287662	0.907726	0.0450964	-0.274034	1.05264	-0.106623	0.0353277	0.822903	0.607729	0.00530146	-0.252239	-0.416842	0.550381	-0.338734	0.727674	0.561421	-0.301442	0.254116	0.789201	0.0578823	0.0549726
Fcgr3	0.413087	0.682666	1.371	0.431107	0.901096	1.38516	1.0209	1.52606	0.579093	0.572792	1.44256	1.24488	1.50733	1.20942	1.2713	0.425433	0.454247	1.08928	1.01929	0.531944	1.30038	1.20847	0.37649	0.80246
Plod1	0.692847	0.106652	1.26702	0.273764	0.660811	0.915309	0.374673	1.23502	0.363146	0.188357	0.566851	1.15145	0.817452	1.20705	0.645156	1.13568	0.229482	0.737964	0.635049	0.564713	1.07171	1.17657	0.327336	0.473273
Pvt1	-0.60852	-0.623475	0.0437151	-0.701126	0.182409	0.226824	-0.670668	0.101912	-0.470448	-0.398308	-0.158164	0.11545	0.109963	-0.132765	0.0807707	-0.111289	-0.852485	0.108408	0.130003	-0.803318	-0.135829	-0.0512577	-0.369974	-0.804398
Cldn11	-1.05976	0.619294	-1.0752	-1.02101	-0.862693	-0.910963	0.108151	-0.643291	0.923345	-0.84208	-1.34392	-0.466138	-0.135107	-1.28894	-0.902082	-0.594214	-0.275752	-0.198199	-0.50913	-0.955359	-0.509048	-0.623982	-1.74849	-0.0532457
Unc13c	-1.65583	-0.852768	-1.66453	-1.15076	-1.68713	-1.60604	-1.12828	-1.76974	0.745793	-0.633737	-1.83637	-1.76728	-1.62524	-2.18918	-1.99573	-1.84278	-0.600639	-1.57024	-1.8961	-1.02719	-2.05957	-2.3751	-1.10979	-1.41586
Aldh1a1	-0.0419001	0.350623	-1.59222	-0.270937	-0.955382	-0.968675	-0.0545572	-0.943508	0.921231	-0.883867	-0.859919	-1.07283	-0.656009	-0.941215	-0.968518	-1.50596	-0.0137338	-0.194864	-0.483455	-0.411041	-0.560138	-0.967372	-0.26067	-0.413618
Slc22a8	-1.37228	-1.0662	-1.2534	-1.31819	-1.19819	-1.2408	-1.1842	-1.19604	-0.273082	-1.1179	-1.94768	-2.12889	-1.09429	-0.621794	-1.89534	-1.93138	-0.434021	-1.7263	-1.01975	-1.23774	-1.98052	-2.2441	-0.182843	0.162123
Copz2	-0.477495	-0.676812	0.320819	-0.0236498	0.420529	0.110127	-0.455463	0.39405	-0.480765	-0.630861	0.184169	0.392935	-0.0679941	0.286756	-0.301228	0.229377	-0.575202	0.0743525	0.24167	-0.399628	0.223647	0.205905	-0.511958	0.402353
Foxa2	-1.22196	-0.425743	-1.60167	-1.3353	-1.42582	-1.54266	-0.0880303	-1.65747	-1.35479	0.420192	-0.972334	-1.31497	-1.71584	-1.76279	-1.76252	-1.60449	-0.334021	-1.05891	-1.50981	-0.698615	-1.01298	-1.94998	-0.443336	-2.04268
Rnft2	0.212724	0.373157	-0.240381	0.46035	-0.269597	-0.254505	0.527796	-0.373416	0.507105	0.543764	-0.0651066	-0.23066	-0.23839	0.194591	-0.251828	-0.330229	0.583969	-0.121643	-0.262151	0.463655	-0.146086	-0.44606	0.628962	0.251954
Ostf1	0.356711	0.238097	1.25892	0.18326	1.1656	0.830131	0.253276	1.07642	0.159956	0.0545311	1.0307	0.842726	0.907423	0.647819	0.810258	1.07564	0.0884375	0.747577	0.940442	0.2285	0.807005	1.22704	0.254258	0.726915
Porcn	0.0811219	0.108751	-0.326903	0.351742	-0.685913	-0.208834	0.347219	-0.50751	0.31643	0.342956	-0.492467	-0.119777	-0.334752	-0.407437	-0.442261	-0.245471	0.30788	-0.426362	-0.550312	0.299854	-0.0529414	-0.107855	0.304861	0.101917
Ccr5	-0.28919	-0.374957	0.640641	-0.336816	0.334384	-0.170258	-0.312115	0.643588	-0.471153	-0.375577	0.611373	0.387441	0.517778	0.558712	-0.212514	-0.489147	-0.297836	0.319998	0.353984	-0.309997	0.212448	0.417462	-0.595994	0.0928339
Lama1	-0.802835	-0.41643	-1.11188	-0.26631	-0.916479	-1.01742	-0.46142	-0.977207	-0.265939	-0.0394545	-1.40247	-1.16213	0.649189	-1.05613	-1.39257	-1.39189	0.0626482	-1.34135	-1.06417	-0.696227	-0.966367	-1.0854	0.0167804	-0.50787
Mb21d1	-0.118908	-0.658743	0.131055	-0.567766	0.239091	0.167687	-0.526994	0.29168	-0.873666	-0.805985	0.217594	0.159867	0.190089	0.364006	0.128386	0.0876851	-0.785165	0.24316	0.213192	-0.513649	-0.151376	0.0582548	-0.351726	-0.403293
D17H6S56E-5	1.13465	0.614434	1.46892	0.837939	1.6539	1.85334	0.569062	1.75969	0.355582	0.622575	1.22139	1.56935	1.44884	1.348	1.38297	1.43609	0.80012	1.60668	1.62493	0.953612	1.71699	1.43307	0.875532	1.28392
Rbm20	-0.729093	-0.851265	0.723603	-0.461529	-0.541222	0.276192	-0.512055	-0.961148	-0.142652	-0.482236	-0.668141	0.0118753	-0.902353	-1.29264	-1.443	0.395802	-0.600215	-0.177752	-0.212312	0.133738	-0.521512	-0.027265	-0.730616	0.184266
Ctxn3	-1.5865	-1.34501	-1.77131	-1.2022	-1.75979	0.402991	-1.05725	-1.66194	-0.482848	-0.982077	-1.74716	-1.58837	-1.08478	-1.78749	-1.1132	-1.94262	-0.69031	-0.552819	-2.13768	-1.08662	-1.51272	-1.68208	-1.90373	0.0247905
Esrp2	-0.8824	-1.12882	-0.898818	-1.00276	-0.416669	-1.06365	-1.22735	-0.414352	-1.66813	-1.90064	-0.668669	-0.777108	-0.469917	-0.421594	-0.492475	-0.428536	-1.68142	-0.496997	-0.397111	-1.57699	-0.555998	-0.446185	-1.68157	-0.425802
Itgb7	-0.467861	-0.61211	-0.0390824	-0.648341	0.330861	-0.502299	-0.806089	0.0692796	-1.07319	-0.822287	-0.0715006	-0.4518	-0.290889	-0.124838	-0.242894	0.456657	-0.723375	0.125919	0.362957	-0.724498	-0.922542	0.189523	-0.763792	-0.330743
Pgbd5	-0.932818	0.584492	-0.371225	-0.410062	-0.828912	-0.535788	-0.0517386	-0.353182	0.354581	-0.186313	0.629116	-0.543401	-0.313922	-0.907308	-1.24312	-0.00153517	-0.347792	-0.583327	-1.00324	-0.724893	0.245046	0.279782	-0.828239	-0.513954
S100a1	0.179485	0.288997	0.921703	0.212099	0.902482	0.807581	0.561746	1.24757	0.610109	0.106803	1.37597	0.88753	0.661165	0.627698	0.759364	0.910275	0.104382	1.09567	0.926989	0.209941	0.0507303	0.936853	-0.185503	0.998945
Hspb7	-1.36913	-1.49635	-1.22119	-1.36248	0.442636	-1.19621	-1.44599	-1.28011	-1.85973	-1.67607	0.00912058	-0.887731	-0.710551	-1.33834	-1.52757	-0.69983	-1.88897	-1.50006	1.13725	-1.77261	-1.2709	-0.154918	-2.07611	-1.63671
Tap2	0.8109	0.0146281	0.656674	0.0886568	0.641823	0.854922	0.0550295	0.957356	0.099178	-0.0068806	0.867973	0.555964	0.61943	0.845956	0.743934	1.01954	0.0281416	0.806685	0.723301	0.244565	0.737212	0.557756	-0.154937	0.531855
Tcf21	-0.0768113	-2.3285	-2.39266	-1.46633	-2.34799	-2.29845	-2.29343	-2.49291	-1.58697	-2.38466	-2.23125	-2.44526	-2.42094	-2.05605	-2.16094	-2.17782	-1.34703	-2.64251	-2.5885	-1.46672	-1.72295	-2.65048	-1.85141	-0.292142
Aldoc	0.0253068	1.31333	-0.624842	0.14972	-0.207989	-0.00519273	0.907555	-0.5132	1.71705	0.343662	0.000157317	-0.588899	-0.405828	-0.237401	-0.293408	0.230661	0.750266	0.0209734	0.413435	-0.0481049	0.566344	-0.408836	-0.474923	0.381173
Ptger4	-0.814563	-0.927464	0.0816825	-0.870885	0.0785839	-0.162226	-0.856093	-0.259887	-1.04156	-1.07853	0.225487	-0.0920904	-0.229831	-0.0254396	-0.524474	-0.615649	-0.854685	-0.500225	0.103598	-0.755986	-0.415997	-0.216735	-1.05106	-0.34527
Lypd5	-1.51603	-1.52694	-1.28589	-1.917	-1.29845	-1.25439	-2.33611	-1.15517	-2.38939	-1.87474	0.253687	-1.69038	-1.91398	-1.60347	-1.70103	-1.27317	-2.06309	-2.14551	-1.37941	-2.06857	-2.00898	-0.116882	-1.908	-2.0041
Mark1	0.0458755	1.03544	-0.460117	1.32696	-0.117751	0.144939	1.26415	-0.193068	0.806989	1.0785	0.122025	0.250146	0.406482	0.0816587	0.502079	-0.692242	0.774437	0.120726	0.166822	0.830036	0.442896	0.0188362	0.607917	0.572408
Lrrk1	0.442782	0.206196	1.04904	0.129805	1.33048	1.07869	0.370653	0.917804	0.0227681	-0.0244772	1.01765	0.971916	0.953626	0.905785	1.06509	0.825657	0.138467	0.888398	1.11948	0.586762	1.09419	0.949848	0.342573	0.234847
Cdc42ep1	1.11959	0.00680989	-0.147351	0.537734	-0.423027	-0.564643	0.142584	-0.437497	0.591089	0.0185861	-0.0497412	0.297765	-0.17028	-0.384223	-0.195286	-0.515311	0.43708	-0.383086	-0.213723	0.662151	-0.00995233	-0.447228	0.41176	0.289292
Fbxo2	1.43622	0.899006	-0.0438129	1.16786	0.165094	0.238036	1.18946	0.511878	0.965126	0.764973	0.51889	0.827691	0.746178	0.343616	0.272135	0.199599	0.996883	0.829705	0.481116	0.892583	1.22839	-0.0939893	1.49015	0.235487
B430306N03Rik	-0.708222	-0.964123	-0.138905	-0.917301	-0.418889	-0.487845	-0.922149	0.0614326	-1.22951	-1.15957	-0.0380007	-0.209763	0.0382553	-0.0442914	-0.499255	-0.914705	-0.984315	-0.209267	-0.363355	-0.917989	-0.364656	-0.35695	-1.37379	-0.269509
St8sia6	-1.21494	-1.02386	-0.372857	-0.721787	0.558242	-0.963054	-0.785435	-0.506877	-1.08238	-0.643978	-0.416723	-0.265833	-0.375719	-0.997405	-1.11021	0.406801	-1.31762	-0.186745	0.371701	-1.16116	-0.745733	-0.427238	-1.08914	-1.29813
Serpina3g	-0.702927	-1.03253	-0.248117	-0.922621	-0.608067	-0.888417	-1.23914	-0.201596	-1.24459	-1.56757	-0.114892	-0.979376	-0.23213	-0.0901161	-0.671452	-0.404319	-1.20269	-0.63016	-0.354979	-1.05052	-0.832216	-0.202477	-1.43431	-0.840756
Tro	0.307935	0.81629	-0.27095	0.307138	0.961498	0.289895	0.623566	-0.0753532	0.980351	1.12511	-0.83503	0.527624	0.221359	-0.211862	0.23782	-0.0361118	0.736363	0.323405	0.982489	0.657249	0.284303	0.0755971	0.854508	-0.124412
Tspan12	0.642859	0.187767	-0.756918	0.633799	-0.643145	-0.611445	0.19341	-0.530373	0.249305	0.228097	-0.295087	-0.387394	-0.381906	-0.422008	-0.564332	-0.456728	0.684876	-0.241072	-0.285463	0.767803	0.01741	-0.708039	0.397225	-0.372657
Uap1l1	0.0485151	-0.0153156	0.658901	-0.116527	0.814825	1.13787	-0.142437	0.774167	-0.0100121	-0.0371776	0.803837	0.623073	0.634014	0.278351	0.654333	0.829239	-0.320906	0.584847	0.65693	-0.183426	0.814169	0.474574	-0.15823	0.557676
Gh	-1.88934	-2.042	-1.84657	1.95078	-1.84386	-1.79385	-2.02683	-1.87382	-2.76577	-2.54127	-2.04542	-2.3012	0.772097	-1.66464	-1.49582	-1.75458	-0.906325	-1.07281	-1.6973	-1.91286	0.723718	-2.46079	-1.40545	-0.891285
Fgf7	-1.18231	-0.883164	0.352483	-0.356608	0.353698	-0.223073	-0.916228	0.707884	-0.694542	-0.859486	-0.814398	-0.0420677	0.0615072	-0.554886	-0.388754	-0.147819	-0.243785	1.28392	0.410485	-0.112089	-0.646868	-0.207501	-1.14461	-0.450196
Tnfaip2	0.0253626	-0.625705	0.471498	-0.285126	0.15976	0.396882	-0.557932	0.0244651	-0.657308	-0.643051	0.177773	0.67308	0.259734	0.0216369	-0.0306174	0.805082	-0.583233	-0.317704	0.0469136	-0.494023	-0.0736311	0.952008	-0.731061	-0.0414454
Sytl2	-0.303735	0.267581	-1.10274	-0.270335	-1.06362	-0.924272	0.017766	-0.640499	0.337244	-0.719123	-0.921705	-0.564338	-0.746735	-0.873936	-1.03105	-1.18957	-0.0213743	-0.0238324	-0.780706	-0.22891	-0.560816	-0.748621	-0.673875	0.570281
Amy1	-0.705203	0.480834	-1.21922	-0.0137207	-1.14608	-0.342014	0.678521	-0.659432	0.585955	0.396362	-0.978571	-0.389274	-0.638106	-0.496406	-0.362745	-0.858693	0.192963	-0.400737	-0.892743	-0.0313379	-0.340731	-0.824473	-0.404124	-0.471932
Gzmb	-0.990564	-1.62645	-1.35304	-1.55217	-1.09469	-1.18368	-1.71367	0.0990383	-2.37713	-2.02329	-0.493732	-1.06407	-0.485722	-0.797163	-1.16595	-1.0119	-2.16972	0.0586252	-1.07516	-1.60408	-1.45644	-0.902466	-1.76144	-0.89957
Gorab	0.116715	0.154486	0.850304	0.0920499	1.31269	0.289665	0.183126	0.80943	0.0194929	0.205469	0.0995034	0.909408	0.62173	0.628264	0.267293	1.14333	0.298038	0.856838	1.05164	0.267717	0.0263633	1.01129	0.210008	0.0595786
Lancl3	-1.35084	-0.62245	-1.65709	-0.355797	-1.63475	-1.44135	-0.836909	-1.36167	-0.399535	-0.448934	-1.37794	-1.33335	-1.47015	-1.81045	-1.31341	-1.5491	-0.38547	-1.04067	-1.44749	-0.371246	-1.41627	-1.61037	-0.964152	-1.86635
Dkk3	-0.31638	-0.0414396	-0.119775	-0.189222	1.23709	-0.128268	-0.24992	1.02294	0.134902	-0.470155	-0.401728	0.197139	0.800225	-0.156287	0.402867	0.315655	-0.10464	0.87773	0.974972	-0.603561	0.306301	0.800122	-0.453515	0.0454257
Klc3	-0.949065	-0.788109	-0.642811	-0.642045	0.14354	-0.583126	-0.940969	-0.197357	-0.736742	-1.34921	-0.260109	-0.530635	0.135587	-0.766938	0.206966	-1.06181	-1.32289	-0.250121	0.0525352	-1.19231	-0.42141	-0.390985	-1.47194	0.125222
Nxph3	0.749819	0.223204	0.945288	0.57659	1.05791	0.619474	0.251414	0.568851	0.206979	0.104248	0.551232	1.03166	1.13547	0.611992	0.738427	0.464454	0.476104	0.17219	0.986417	1.01006	1.05217	0.771761	0.228766	0.244037
Jun	0.585757	0.949249	1.87447	0.649183	1.80193	1.01619	0.910841	1.30893	0.818525	0.74656	1.07718	1.56502	1.45151	0.99931	1.29675	1.48414	0.667506	1.3322	1.4962	0.793162	1.63845	1.56661	0.637771	0.578038
H2-Eb1	1.35301	-0.33931	1.88129	0.819038	1.36481	1.07252	-0.252378	1.49922	-0.293672	-0.350798	1.959	1.49378	1.49174	1.42651	1.29517	1.08789	0.903717	0.540951	1.46083	0.887555	0.792292	0.960596	-0.339573	1.04393
Mboat2	0.759471	0.422902	-0.341846	0.383609	-0.419173	-0.305181	0.266299	-0.375485	0.25136	0.405056	-0.492838	0.0597879	-0.18055	-0.179757	-0.289014	-0.751916	0.498418	-0.0781146	-0.21276	0.478678	0.102936	-0.293007	0.481814	0.706421
Rgma	0.207545	0.275098	0.981912	0.769919	-0.0361602	-0.205213	0.668667	-0.220313	0.511848	0.671577	0.967011	0.204034	-0.0864494	0.172632	-0.349765	0.691547	0.855124	-0.269526	0.0625338	0.718688	-0.00240398	0.481742	0.702953	0.00298979
Arhgef5	-0.193805	-0.453391	0.841995	-0.114408	0.707748	0.451852	-0.322272	0.350805	-0.33499	-0.487794	0.482954	0.569001	0.115768	-0.147432	0.978612	0.170607	-0.336142	0.174372	0.548686	-0.241135	0.216019	0.0650695	-0.125207	0.873394
Pcdh18	-0.172827	-0.0369608	-0.645514	0.101845	-0.826918	-0.647152	0.0874764	-0.0208243	-0.0320404	0.329909	-0.60524	-0.0888866	-0.472719	-0.687908	-0.867312	-0.773851	0.0935594	0.537616	-0.573641	0.123031	-0.453859	-0.527869	0.367027	-0.398512
Syt13	-0.701959	-0.0312846	-0.87956	-0.596632	-0.868011	-0.975113	-0.338968	-1.09818	0.613488	0.287961	-0.408635	-1.41086	-1.33575	0.360475	-1.09432	-1.2717	-0.212951	-1.27109	-0.854223	-0.453098	-0.900119	-1.36275	-0.428908	-1.04151
Kcnk1	-0.642079	0.226808	-0.952976	-0.537448	-0.833817	0.400672	-0.294362	-1.05685	0.438428	-0.291842	-1.43142	-0.74565	-0.672177	-0.500217	0.00350557	-0.928315	-0.455678	-0.645412	-0.570601	-0.95074	0.43159	-1.34138	-0.919901	1.1254
Rhoj	1.72033	0.859355	0.812865	1.45158	0.676899	0.0337276	0.971328	0.27948	0.315108	0.49321	0.3468	1.33693	1.26825	1.36077	0.2982	1.20564	1.1453	0.339985	0.732777	1.13308	0.754908	0.886772	0.857111	0.677011
Add2	-0.217521	0.124952	-0.266381	-0.0188692	0.784143	0.598748	0.0715354	0.378703	0.642338	0.613153	-0.55365	0.192649	0.459055	-0.777938	0.822609	-0.537954	0.568907	0.261899	0.59702	0.126985	0.816234	-0.0808951	0.386387	-0.17978
Tspan13	0.547781	0.934624	-0.0988322	0.90332	0.0430309	-0.200549	0.791119	0.278934	1.02746	0.950355	0.2818	0.264219	0.151775	-0.185964	0.121062	-0.279919	0.844829	0.164797	0.124794	0.662121	0.530111	-0.0107017	0.909737	0.632593
Sp100	-0.00430066	-0.408819	0.404834	-0.438145	0.051464	0.0723988	-0.464478	0.529728	-0.494532	-0.631088	0.540624	0.0411367	0.362385	0.718278	0.261595	-0.290266	-0.449317	0.383184	0.122986	-0.357027	0.0466569	0.0774485	-0.486209	0.0489978
Gstm6	-1.09594	-1.18015	-1.67046	-0.962793	-1.68398	-1.59527	-1.00238	-1.74423	-0.806755	-0.786839	-1.68593	-2.01415	-1.6945	-1.19087	-1.93044	-1.61958	-0.770225	-1.87363	-1.82939	-0.774186	-1.69746	-1.47403	-0.725433	-1.01356
Bcl3	-0.0577596	-0.685154	0.222422	-0.292233	0.470422	0.110374	-0.608131	0.457693	-0.812056	-0.680186	0.183628	0.38781	0.265245	0.383366	0.147604	0.437836	-0.596296	0.170441	0.316589	-0.293764	-0.0745329	0.461126	-0.792303	-0.19063
Hbegf	-0.0917497	-0.0424594	1.40121	-0.180283	-0.0493932	0.787327	-0.112936	0.0859378	0.0721707	0.202182	-0.0119409	1.1353	0.604976	-0.559846	1.15533	0.605854	-0.257518	0.16268	-0.0406021	-0.000192323	0.799237	0.15088	-0.277726	-0.38278
Fgf12	-0.764868	-0.00315217	-1.16805	-0.895217	-1.14006	-1.09927	-0.248003	-1.17852	0.540568	0.0734365	-1.68654	-0.453525	-0.755467	-1.57374	-1.47527	-0.854035	-0.331817	-1.07774	-1.0381	-0.698914	-1.4138	-0.903978	-0.419014	-0.691284
Ifitm6	-1.0046	-1.44271	-0.711082	-1.52221	-1.04147	-0.886978	-1.45287	-0.565575	-1.66339	-1.64437	-0.328957	-0.960666	-0.787348	-0.649212	-0.710766	-1.10165	-1.7095	-0.848249	-0.961211	-2.00007	-0.900685	-0.855572	-1.62722	-0.684626
Fbn2	0.444024	3.28067e-05	-1.09913	-0.154803	-0.316278	-0.585872	-0.0545666	0.846044	-0.507468	0.164273	-0.600556	0.201262	-0.526035	0.160319	-0.533901	-0.667603	-0.481921	1.39532	-0.249766	0.246822	-0.11138	-0.55951	0.50227	-0.361151
Nxn	0.53955	0.460609	1.34414	0.559299	1.27717	0.68379	0.525506	1.27731	0.313164	0.506507	1.08734	1.06896	1.19562	0.351918	0.433587	0.845441	0.471998	1.2098	1.08362	0.844846	1.24385	1.35198	0.433443	0.951017
Nrbp2	0.54332	0.978488	-0.0702871	0.413427	-0.380107	0.27652	0.729422	-0.1298	1.03856	0.767854	-0.238001	0.154239	0.218936	0.281676	-0.321746	0.0866971	0.477079	-0.137684	-0.111325	0.50001	0.632791	0.0197754	0.616628	0.963792
Cnn2	1.00343	0.616899	1.75691	0.78302	1.44669	1.3276	0.853256	1.48211	0.401715	0.57334	1.56024	1.54917	1.42316	1.28963	1.24044	1.32591	0.535651	1.38388	1.35037	1.13581	1.5342	1.57727	0.629887	0.669335
Trim34a	0.645293	-0.0312638	0.565523	-0.473588	0.680784	0.422768	-0.251405	0.722878	-0.356413	-0.400105	0.71125	0.445964	0.472682	0.781298	0.196161	0.345038	-0.120271	0.636776	0.706396	-0.0425922	0.527047	0.367568	-0.267646	0.373002
Gfod1	-0.00312202	0.0862344	0.9507	0.0923685	0.300195	0.295209	-0.00969487	0.729895	0.326688	0.144518	0.689922	0.583357	0.714617	-0.47178	0.891563	0.662987	-0.0974252	0.755825	0.144381	-0.509641	0.617853	0.874224	-0.255362	-0.0792342
Slc25a23	0.62504	0.61648	-0.347448	0.906483	-0.020121	-0.102746	0.859296	0.0584275	0.93919	0.743176	0.325723	0.150353	0.0642667	0.194526	-0.153608	-0.148749	0.738286	0.111	0.192786	0.777118	0.458832	-0.160064	0.713768	0.761851
Gfra1	0.153606	-0.0666095	0.497694	0.162364	1.3861	1.04617	-0.188881	0.0253697	0.556488	0.541829	-0.654032	0.82446	1.40724	-0.543006	0.446981	-0.329741	0.768121	0.100993	1.17848	0.667246	0.698298	0.432099	-0.015153	0.205165
Sphkap	-1.21053	0.26228	-1.10889	-0.305487	-1.09022	-1.04697	0.00253361	-1.2241	0.502277	0.375763	-1.69245	-1.06012	-0.844418	-1.11897	-1.63708	-1.06193	0.0781371	-0.53998	-0.794498	-0.641567	-1.01738	-0.879179	-0.424317	-0.954585
Il1rn	-0.734428	-0.866873	0.0616898	-0.773538	-0.3392	-0.611798	-0.939051	-0.281777	-1.60393	-1.3553	0.0360926	-0.0589099	-0.193517	-0.447011	-0.450714	-0.159387	-1.19291	-0.462598	-0.293402	-1.01996	-0.0636956	0.199626	-1.37649	-0.345239
Insl6	-0.839012	-0.514643	-1.1639	-0.0664118	-1.03372	-0.726022	-0.0925924	-0.449581	-1.12497	-0.256686	-0.805115	-0.875416	-1.09529	0.0181018	-0.489979	-0.207563	-0.936232	-0.257236	-1.01893	-0.351721	-0.774056	-0.774886	0.164882	-1.18574
Mal	-0.620149	0.811498	-1.44337	-0.766268	0.102244	-0.357385	0.53579	-0.012087	1.5271	-0.108061	-0.419711	-1.1644	0.0281659	-0.92219	-0.85389	-1.31271	0.00516767	0.0870516	0.491653	-0.560025	0.026112	-0.398409	-0.145022	-0.162538
Fcgrt	-0.258523	0.0764216	0.82891	-0.138135	0.0837916	0.821638	-0.209757	0.818108	-0.0248385	-0.517823	0.81673	0.311884	0.546184	1.165	0.298928	-0.0095659	-0.135905	0.389576	0.0894805	-0.368838	0.452526	0.584022	-0.105236	0.594074
Sh3gl3	-0.374316	0.415347	0.819138	-0.419234	-0.831208	0.339181	0.206949	0.753906	0.436025	0.398346	0.779832	0.141073	-0.341995	-0.240169	0.146527	0.911659	-0.252722	0.0241317	-0.829505	-0.1647	0.420047	0.869999	0.0511218	-0.872868
Rab33a	-1.24225	-0.153152	-1.6865	-0.441666	-1.50121	-1.14568	-0.282753	-1.12629	0.023374	0.0181401	-1.29465	-1.13521	-1.0322	-1.06132	-1.32203	-1.24874	-0.259046	-1.10166	-1.02475	-0.697136	-1.75302	-1.86649	-0.64743	-1.29558
Tap1	0.570204	-0.0578969	0.433782	-0.114467	0.441563	0.703209	-0.0421425	0.76717	-0.225811	-0.153276	0.721158	0.460656	0.554214	0.746592	0.641176	0.486424	-0.215518	0.687478	0.508146	0.0543973	0.831845	0.490258	-0.256227	0.240059
Sertad1	0.144733	-0.254942	0.657936	0.0202866	0.642924	0.682241	-0.272861	0.617617	-0.30536	-0.266591	0.430245	0.62673	0.465847	0.275369	0.626172	0.559219	-0.0943577	0.597691	0.516733	-0.16776	0.508973	0.449937	-0.0996332	0.186224
Bcl11b	-0.8365	-0.0682207	-0.34806	-0.888094	-0.887136	-0.309196	-0.212966	-1.01181	-0.180424	-0.0534253	-0.708798	-1.09359	-0.0198425	-0.511565	-1.38015	-0.947841	-0.228514	-1.19954	-0.65806	-0.418706	0.01796	-0.056069	-0.338707	-1.44528
Camp	-1.65962	-1.70247	-0.776715	-1.61967	-0.766621	-1.03563	-1.65692	-1.58307	-2.42171	-2.23853	-1.46162	-0.654246	0.258629	-0.501562	-1.22438	-1.38685	-1.69658	-1.7274	-0.893542	-1.87977	-1.35479	-1.42249	-1.97543	-1.65489
Crhbp	-1.77375	-1.42182	-1.50938	-1.34997	-0.293175	-1.68427	-1.47424	-0.355087	-1.20818	-1.32517	-1.30695	-0.276147	-1.38672	-2.06221	-0.240981	-1.27646	-1.21426	-0.321936	-0.369468	-1.8895	-1.84722	-1.68852	-1.76412	-1.7183
P4ha1	0.591177	0.407198	1.54338	0.492645	1.38298	0.860368	0.479534	1.27379	0.439784	0.329441	1.25383	1.26053	0.765533	0.847577	0.712759	1.11844	0.356649	1.16362	1.05344	0.848415	1.37331	1.14531	0.421766	1.07722
Ttr	-1.84542	2.32086	-1.79219	-1.75002	-1.72819	-1.23374	0.508606	-1.75558	2.69213	-0.906255	-1.77576	-1.98598	-1.07587	-1.91753	-1.71679	-1.76058	-1.04286	-1.4698	-1.66237	-1.40188	-1.68702	-1.92095	-1.72595	4.10805
Nell2	-0.67219	-0.152851	-0.850437	-0.668218	-0.712458	-0.832287	-0.222179	-0.786597	0.657648	0.341655	-1.50394	-0.537372	-0.891581	-0.982025	-0.828867	-0.851136	-0.0121058	-1.03024	-0.961583	0.0300902	-0.526958	-1.17259	-0.187828	-1.07595
Rtp4	0.740206	-0.218988	0.516125	-0.29436	0.431551	0.349214	-0.0333044	0.910913	-0.24358	-0.461282	0.711823	0.544025	0.570576	0.865796	0.612453	0.109358	-0.247372	0.771672	0.491362	0.0597211	0.625665	0.428504	-0.48511	0.380332
Mtus2	-1.16129	-0.750463	-1.12248	-0.955843	-0.51006	-0.174699	-0.222309	-1.08302	-0.00159256	-0.305959	-0.798343	-1.17288	-0.8812	-0.578068	-1.04457	-0.805518	-0.428141	-1.20714	-0.214292	-0.894585	-1.14802	-1.36823	-0.896274	-0.174262
Hmcn1	0.377192	-0.266219	-0.132342	0.156147	-0.694505	-0.876135	0.270865	0.794874	-0.139441	-0.0400426	-0.791305	-0.400501	-0.135302	0.146164	0.973825	-0.374292	0.317087	1.13286	-0.429993	0.280729	-0.773516	-0.306838	0.307087	-0.464797
Tac1	-1.49839	-0.889282	-1.60596	-1.51193	-1.30218	-1.35312	-1.56815	-0.18917	-0.404937	-1.26208	-1.8589	-0.70021	-0.862665	-1.98469	-1.00924	-0.829143	-1.42729	-0.319886	-1.11885	-1.30011	-2.07644	-1.29069	-1.98447	-1.73216
Kif26b	0.461996	-0.227029	-0.91319	-0.348823	-1.01167	-0.712659	-0.010445	-0.83999	-0.375453	-0.0954518	-1.07099	-0.242192	-0.881455	-0.674081	-0.398849	-0.911701	0.318194	-0.429171	-0.936449	0.247915	-0.0320336	-0.438666	-0.285609	-1.17524
Mn1	-1.03114	0.163003	-0.301136	-0.133287	-0.824741	-1.07883	0.383354	-0.819445	-0.103707	0.157568	-0.843776	-0.97106	-0.51019	-0.488591	-0.617349	-0.723736	0.00951414	-0.636491	-0.576162	-0.273887	-0.697682	0.612147	-0.886159	-0.670963
Inf2	0.0308421	0.0423644	1.11027	-0.110182	0.74672	0.620565	-0.0870809	0.494022	0.316303	-0.252412	0.226472	0.779055	0.817326	0.0356509	0.475547	1.16659	-0.191093	0.547789	0.730884	-0.224704	0.684216	0.557797	-0.146664	0.407725
Klf6	1.03536	0.731643	1.45911	0.713027	1.61351	1.49262	0.75462	1.31862	0.721474	0.778185	1.4462	1.31799	1.38299	1.13418	1.5089	1.31896	0.775252	1.24793	1.51448	0.841878	1.49108	1.48098	0.601245	0.673621
Ackr3	0.783012	1.12342	1.70895	1.25337	-0.00206376	1.39073	1.27928	-0.311546	0.479764	0.645462	1.4307	0.927419	1.28557	0.246694	1.52494	1.15542	1.07621	-0.224112	-0.176828	0.833046	1.25478	1.71086	1.28581	0.628393
Magi1	0.0259065	0.583401	-0.231942	0.555934	-0.134401	-0.0501997	0.527053	-0.220607	0.539136	0.620364	-0.209788	0.00711587	-0.0865444	0.112234	-0.092377	-0.19969	0.528462	-0.292453	-0.132419	0.64532	0.629322	-0.253198	0.668432	0.191231
Grin3a	-0.836815	-0.420192	-1.18629	-1.01498	-1.03331	-1.06191	-0.104571	-1.13723	0.233773	0.0883485	-1.44584	-0.486091	-1.22153	-1.1915	-1.44589	-0.885648	-0.415818	-0.879354	-1.06502	-0.596527	-1.18518	-1.13028	-0.493204	-1.30909
Plekhb1	-0.166356	0.985287	-0.712439	0.140884	-0.344785	-0.502172	0.573932	0.68735	1.33337	0.228923	-0.882625	0.650862	0.0870251	0.386841	-0.223721	-0.678169	0.30421	-0.11399	0.0918515	0.149983	-0.0249022	-0.779306	-0.23223	0.766582
Adgrl3	-0.625183	0.00270947	-0.777357	-0.637318	-0.661707	-0.790886	-0.0707032	-0.313467	0.280555	0.321385	-1.09944	-0.354785	-0.798459	-0.853124	-0.807055	-0.74235	-0.108665	0.27809	-0.554535	-0.3367	-0.904939	-1.10108	0.0377832	-0.61348
Tmem125	-1.48145	-1.07956	-1.46975	-1.52996	-0.762666	-1.15741	-1.41538	-1.08254	-0.504325	-2.24022	-0.788815	-1.69307	-1.09889	-0.705722	-1.43326	-0.926485	-1.65481	-0.785024	-0.757921	-1.97902	-1.03189	-0.838955	-2.01399	-1.51653
Cnrip1	-0.403742	0.600527	0.221307	0.20884	-0.619055	-0.434575	0.494247	0.397246	0.519385	0.542495	-0.0841726	0.257005	-0.258431	-0.637291	-0.561964	0.254726	0.0540037	0.402532	-0.600921	-0.228433	0.412848	0.303458	0.327642	-0.0367433
Reep1	-0.182572	0.841897	-0.885793	-0.0333245	-0.21039	-0.433622	0.658831	-0.504127	0.840757	0.827821	-0.683831	-0.489208	-0.0660142	-0.730232	-0.417781	-0.685501	0.081554	-0.334311	-0.214012	0.0218225	0.110874	-0.726352	0.482613	0.466896
Irgm1	1.3052	0.113408	0.72022	-0.0992137	0.919948	0.724293	0.201887	0.981389	0.243294	-0.0886725	0.996545	0.660947	0.912415	1.08295	0.851604	0.3136	-0.0225735	1.06615	0.941833	0.420172	0.907526	0.852422	-0.207176	0.685317
Svip	0.384904	0.385287	-0.768475	0.504928	-0.333488	-0.0164269	0.466899	-0.294648	0.667857	0.330316	0.20906	-0.0335906	-0.299053	-0.172248	-0.44342	-0.393756	0.458277	-0.0619154	-0.0695499	0.428817	-0.0184904	-0.826721	0.339242	0.503539
Lpar1	-0.374257	0.167404	1.41427	-0.369946	-0.179636	-0.432125	-0.13452	0.269228	0.293137	-0.374309	-0.308696	1.0012	0.402995	0.656	-0.107314	0.958398	-0.360576	-0.433022	-0.333479	-0.315488	-0.743372	1.40026	-0.771991	-0.100087
Cyp1b1	-0.146107	-0.518965	0.513331	-0.517789	-0.641336	-0.514739	-0.574909	0.438487	-0.598788	-0.769081	0.590869	0.0395035	0.110766	-0.379483	-0.562283	-0.427334	-0.0383204	0.222746	-0.681029	-0.493304	0.174966	-0.215343	-0.636612	0.172261
Il17rd	0.66374	0.381014	0.885715	-0.106981	1.04964	-0.0889049	0.108989	0.621582	-0.0721053	0.0975769	0.541513	0.785789	0.633069	0.0859178	0.87711	0.452134	-0.142504	0.720097	0.928072	-0.11496	1.00228	0.786933	0.612788	0.185269
Mgl2	-1.33912	-1.61179	-0.460794	-1.03465	-1.15211	-0.541763	-1.29551	-1.28264	-1.58382	-1.95004	0.353701	-0.888503	-1.44363	-0.778401	-1.42347	-0.394248	-1.05115	-1.51434	-0.684658	-1.22709	-1.45407	-0.63403	-1.55917	-1.31081
Sap30	1.31073	1.10418	0.635447	1.1357	-0.0944821	0.223416	1.07177	0.306955	0.480996	0.986216	0.705645	0.618697	0.532756	0.230909	0.437146	0.654706	1.11255	0.582615	0.336917	1.29473	0.674834	0.379383	1.17797	0.392101
Pbx1	0.91918	1.16423	0.0391291	1.16508	0.109107	1.07012	1.12485	0.538113	1.1336	1.20949	-0.0590238	0.561588	0.38814	0.690243	0.898048	0.435157	1.29987	0.987556	0.455696	1.32121	0.648203	0.352475	1.30898	0.72742
Synpo2	0.299734	-0.0955266	-0.188001	0.746526	0.557028	-0.270158	0.00242245	-0.0114685	0.599574	-0.0823822	0.343384	-0.377224	0.757612	-0.655594	-0.395458	0.00931822	-0.17601	0.756806	0.837316	0.392662	0.507554	0.0543155	-0.167573	-0.164538
Slc43a3	0.297795	-0.389944	0.675092	-0.500713	0.792185	0.925164	-0.192984	0.713421	-0.42341	-0.232651	0.124215	0.395381	0.520396	1.49268	0.356675	0.63413	-0.386292	0.546383	0.551208	-0.0921563	0.37931	0.476108	-0.0340788	0.306398
Rxfp1	-1.50583	-1.5091	-1.29667	-1.47853	-1.21575	-0.10761	-1.56802	-1.21977	-1.02471	-1.47439	-1.67642	-0.5646	-0.813957	-1.03086	-0.937003	0.0831867	-1.51072	-0.777613	-0.451925	-2.2192	-1.74396	-1.74569	-1.92272	-1.97961
Rpp25	-1.20527	-1.19232	-1.18834	-1.26137	0.328158	-0.986907	-1.17742	-0.262409	-0.800364	-0.988563	0.00551074	-1.38144	-1.21413	-1.11753	-0.113418	-1.29104	-1.49086	-0.628779	0.30578	-1.72398	-1.16048	-0.146136	-1.3419	-0.692916
Tnc	0.528856	-0.273546	0.235847	-0.239217	0.623728	-0.218572	-0.334665	0.943736	-0.0979995	-0.203063	0.0948106	0.466103	0.236287	-0.100965	0.413894	0.221505	-0.451812	0.60712	0.672429	-0.404966	0.0796722	1.04827	-0.0128317	0.375491
Slc41a2	-0.460469	0.0625602	0.737113	0.260162	1.16429	0.374285	0.0145236	0.974103	0.19286	0.257957	0.745124	1.38409	0.108329	-0.234928	-0.00277378	0.712933	-0.170985	1.05232	0.722837	0.0805231	0.319348	0.853453	-0.228731	0.429435
Frmd3	-1.42238	-1.13666	-1.77902	-1.51517	-1.54777	-1.74799	-0.841285	-1.54155	-0.654912	-0.396818	-2.05269	-1.41922	-1.27279	-2.00552	-1.99888	-1.86148	-0.814104	-1.763	-1.84868	-1.05445	-1.80453	-1.80383	-0.638981	-1.65382
Etnppl	-1.59386	0.0209603	-1.72242	-1.83667	-1.65273	-1.65661	-0.667722	-1.82021	0.951278	-2.12708	-1.9409	-1.95075	-1.21077	-2.09159	-1.46498	-1.68884	-0.741133	-1.02317	-1.17425	-1.50209	-0.857653	-2.29853	-1.69303	-1.62345
Kcnip4	-1.42156	-0.107759	-1.52465	-1.3304	-1.45366	-1.3686	-0.542632	-1.51811	0.372972	-0.103066	-1.79845	-1.00589	-1.42044	-1.7607	-1.62174	-1.69801	-0.57023	-1.47242	-1.27714	-0.837292	-1.03523	-1.71039	-0.869438	-1.70776
Cth	0.5271	0.466577	-0.960818	0.641048	-0.355315	-0.58267	0.509194	-0.41324	-0.0506774	-0.289139	-1.0197	-0.0118669	0.141054	-0.0315465	0.00881774	-0.883334	0.546828	-0.136577	-0.111478	0.475152	-0.0404649	0.35343	0.161192	0.184595
Cdh4	-0.43391	-0.555821	-1.03186	-1.03663	-0.986056	-0.893622	-0.611054	-0.606674	-0.180432	-0.269514	-1.11565	-1.13286	-0.395913	-0.631308	-1.22308	-1.27274	-0.549609	-0.328802	-1.24452	-0.418438	-0.530773	-1.20696	-0.428688	-1.25609
Rras	0.310991	0.13782	0.969121	0.137311	0.90596	0.955434	0.100854	0.773349	-0.0119999	0.123871	0.987075	0.847738	0.652897	0.674595	0.718969	0.739022	0.0394564	0.678235	0.717931	0.204406	0.900366	0.817189	-0.0226292	0.32429
Drp2	-0.435421	0.130328	-0.296556	0.487473	-0.571361	-0.602775	0.0866418	-0.346141	0.293298	0.376956	-0.812416	-0.0960835	0.12395	-0.78276	-0.790067	-0.379084	0.363951	-0.204094	-0.497478	0.295295	-0.455724	-0.322794	0.943304	-0.845904
Mex3a	0.768086	1.03888	0.215571	1.05432	0.085625	0.241326	0.967524	0.388833	0.625611	1.11353	-0.0913257	0.585564	0.330298	0.556744	0.485774	0.317407	1.2237	0.584336	0.160183	1.08076	0.60727	0.513231	1.28332	0.0341442
Miat	-0.00406219	0.718631	0.633354	0.304948	1.74222	-0.0946297	0.905978	0.320675	1.33628	1.45976	0.836481	0.580313	-0.0673728	0.558056	-0.648776	0.695755	0.993173	0.224694	1.84768	0.646744	-0.235714	-0.174937	0.680173	0.462152
Zfp711	-0.931316	-0.0538696	-1.29946	-0.744952	-1.25128	-1.38036	-0.0402394	-1.04802	-0.0737074	0.169016	-1.00093	-0.941302	-1.12034	-1.17932	-1.15816	-1.0291	-0.390635	-0.85778	-1.27776	-0.63229	-1.33443	-1.47812	-0.0670064	-1.35644
Htr2c	-0.958358	0.10034	-1.06949	-0.982459	-1.03741	-1.01924	-0.0178914	-0.906973	0.297778	0.0831648	0.185346	-0.634096	-1.43893	-1.14266	-1.51583	-1.158	-0.677477	-0.6081	-1.4136	-0.831848	-1.93628	-1.61396	-0.69858	1.5546
Tle6	-0.507773	-0.620622	0.273097	-0.499468	0.476896	-0.341473	-0.80512	-0.0786435	-0.930704	-0.949648	0.474862	-0.039382	-0.342645	0.270452	0.276909	-0.197655	-0.660423	-0.25866	0.307132	-0.626238	-0.424735	-0.00500523	-0.572309	-0.721506
Phc1	1.42543	1.26098	0.316693	1.39087	0.55245	0.574497	1.33399	0.430796	1.00001	1.21307	0.561094	0.754098	0.681001	0.826112	0.786379	0.568078	1.55683	0.65853	0.678571	1.52469	0.72274	0.600127	1.48048	0.780525
Serpinb9	-0.216897	-0.192028	0.129928	-0.202592	1.41419	0.553472	-0.221389	0.463722	-0.188313	-0.255937	0.624952	0.27023	0.225675	0.305259	0.994221	-0.198136	-0.224513	0.362378	1.31334	-0.0165571	-0.0837221	0.169949	-0.374774	0.587231
Serinc5	0.92363	0.753731	-0.303164	0.779352	-0.0648273	-0.158126	0.838635	0.269107	0.589426	0.867912	0.0739026	0.16972	0.0629647	0.491895	0.122307	0.737161	0.764874	0.129401	0.0316999	1.15929	0.0559521	0.196185	0.40009	0.518463
Dleu7	-1.99219	-0.912734	-1.98544	-1.785	-2.03718	-1.89905	-1.1817	-2.09067	-0.755474	-0.665752	-2.12593	-2.30456	-1.99761	-2.25613	-2.06902	-2.08907	-1.29368	-2.21295	-1.65277	-1.44094	-2.35441	-2.08217	-1.19173	-1.5748
Acsl5	0.377882	0.35803	1.08972	0.259825	1.08913	0.947741	0.262892	1.28807	0.465721	0.399752	1.13909	0.631123	1.06189	1.11287	0.778049	0.981028	0.138435	0.941041	0.969442	0.13816	0.717009	1.05697	0.181448	0.395263
Ppfia2	-1.29978	-0.11007	-1.46381	-1.01235	-1.40055	-1.37103	-0.229673	-1.36031	0.238382	0.101207	-1.26687	-1.28823	-1.39005	-1.48818	-1.71356	-1.4256	-0.367441	-0.890241	-1.12929	-0.839576	-1.32975	-1.60583	-0.141133	-1.84916
Tor3a	0.506945	-0.174944	0.862624	0.0134719	0.644889	0.623469	0.0276429	0.863001	-0.0835953	-0.164386	0.759919	0.682693	0.63698	0.593684	0.795548	0.536441	-0.149991	0.793247	0.578363	0.0178905	0.796271	0.674877	-0.0880639	0.648965
Adssl1	-0.675328	-0.194071	0.506294	-0.555998	0.382579	0.261615	-0.393052	0.0736613	0.122368	-0.540786	0.110586	0.0251465	0.235269	-0.321339	0.00218099	0.792685	-0.707947	-0.0817358	0.256081	-0.822006	-0.0640378	0.352453	-0.890533	0.254939
Slc1a4	1.29438	0.874568	-0.110667	1.0669	0.129526	-0.0343039	0.867852	-0.0418361	0.863437	0.984492	0.1726	0.213885	0.293741	0.741928	0.279447	0.273233	1.21872	0.325147	0.313484	1.19162	0.481562	0.211502	0.92384	-0.256942
Cdh11	0.580171	0.776087	1.53074	0.757141	0.36699	-0.517103	0.931445	0.136577	0.502372	0.436026	0.0156108	0.680442	1.35761	1.5316	0.109529	1.12501	0.531717	0.336203	-0.0291285	0.705468	-0.234412	1.5619	0.109865	0.588682
Adamts6	0.651418	0.0717887	-0.0819311	0.271159	-0.719445	-0.700845	0.241644	-0.386925	-0.173085	-0.00112712	-0.567641	0.509468	-0.304917	0.342599	-0.272885	-0.43599	0.35509	-0.267724	-0.486274	0.329642	0.47377	0.0808334	-0.12025	-0.665571
Cplx2	0.25933	0.80355	0.0718299	1.20588	0.198204	0.124674	0.782857	-0.0550492	1.1102	1.11331	-0.187883	0.224585	0.174863	0.106426	0.0934259	0.296661	1.16282	0.0121786	0.205343	1.25887	0.227451	0.0494813	0.757874	0.238355
Diras2	-1.03409	0.182209	-1.04213	-0.970626	-0.634708	-0.758672	-0.174644	-0.474568	0.388818	0.306482	-0.411214	-0.941107	-1.12198	-0.707829	-1.05383	-1.23509	0.0292461	-0.98856	-0.356308	-0.900142	-0.932966	-0.191765	-0.588379	-1.14188
Rian	0.763404	1.58713	2.26784	0.885355	2.29033	1.73402	1.13256	1.25599	1.56708	1.50374	1.78038	1.77569	2.0077	1.47345	1.61296	1.75471	0.998105	1.3434	1.99181	0.725875	1.79362	2.01701	0.832929	0.86655
Myh2	-0.579682	-1.37401	-1.12673	-1.1989	-1.3897	-1.25085	-1.40396	-1.52767	-1.36101	-1.43604	-0.333062	-0.925253	-0.731388	-0.613304	-1.66296	-1.72104	-1.2674	-2.21374	-2.04763	-0.656291	-1.92871	-0.0392344	-1.10379	-1.78464
Zfp454	-0.0436121	-0.290861	-0.803655	-0.0940758	-0.866316	-0.878894	-0.122587	-0.663801	-0.230069	-0.0606679	-0.932101	-0.592687	-0.70675	-0.247876	-0.892531	-1.05643	0.019024	-0.528009	-0.798737	0.0268104	-0.586621	-0.723695	0.162894	-0.449832
Pdgfra	0.0733622	0.844024	1.41248	0.973996	1.65401	1.67741	0.65848	1.22788	0.601673	0.477771	0.867502	1.17972	1.56522	0.774813	1.77055	1.19445	1.22307	1.2227	1.40418	0.709944	1.53343	1.61072	0.126893	0.972814
Ahr	-0.48396	-0.475063	0.721083	-0.586657	0.135682	0.207279	-0.441178	0.42079	-0.384724	-0.442648	0.0161555	0.615107	0.0321775	-0.14252	-0.262907	-0.20454	-0.677529	0.309602	-0.0978142	-0.507754	0.933182	0.737844	-0.635902	-0.144045
Nr4a2	-0.213336	0.000557184	1.07649	0.349312	1.14415	0.596901	0.193222	0.621508	0.235293	-0.0681655	0.325037	0.676524	1.13377	0.311564	0.981204	0.861944	0.336967	0.646953	0.817214	-0.133869	0.351536	1.26388	-0.143357	-0.159266
Ism1	0.0860504	-0.173061	-0.649286	0.538957	0.0640238	-0.885254	-0.0641358	-0.911128	-0.478346	0.290284	-0.823822	-0.16259	-0.45518	-0.893046	-0.880264	0.0800725	-0.30099	0.0449972	0.136696	0.851434	-0.54991	0.138986	-0.279323	-0.585719
Syp	-0.257131	0.622304	-0.580711	0.0568737	-0.412673	-0.472239	0.349085	-0.384403	1.34059	1.06324	-0.422142	-0.662147	-0.386261	-0.527644	-0.611479	-0.793977	0.487504	0.127983	-0.301252	0.0838425	-0.442834	-0.51642	0.271792	-0.633612
Sema3a	-0.131469	-0.41276	-0.218972	-0.492473	-0.314907	0.671502	-0.0939241	0.731304	-0.475629	0.0256793	-0.72886	0.616322	-0.312966	0.905489	-0.275041	-0.441769	-0.268257	1.00349	0.0377689	0.150975	-0.332589	0.7445	-0.424833	-0.480681
Pik3r5	-0.383372	-0.421383	0.864429	-0.379488	-0.137025	0.324183	-0.132588	0.322825	-0.714702	-0.379915	0.405712	0.296616	0.2132	0.0461116	-0.144928	0.987447	-0.438992	0.194083	-0.0138597	-0.276999	0.210484	0.489982	-0.408681	-0.101589
Car13	-0.800711	-0.857904	-0.178084	-0.788047	-0.189846	-0.0848952	-0.888506	-0.437627	-1.29203	-1.20528	-0.0973644	0.0377547	-0.325248	-0.343888	-0.303614	-0.178975	-0.882877	-0.415703	-0.215452	-0.989321	-0.432726	-0.182388	-0.881589	-0.124615
Relb	-0.150847	-0.507025	0.586383	-0.321565	0.445441	0.341804	-0.484364	0.358983	-0.48193	-0.235875	0.389738	0.338208	0.350984	0.213911	0.468545	0.43289	-0.619948	0.195547	0.208722	-0.329	0.301893	0.358799	-0.538569	-0.270329
Sobp	-0.203838	-0.0898388	-0.541808	-0.105257	-0.512533	0.175849	0.0870015	-0.496094	0.311997	0.382877	-1.04912	-0.50857	-0.517268	-0.331609	0.176173	-0.816614	0.258184	-0.536402	-0.409694	0.247803	-0.00821106	-0.722221	0.0100952	0.165943
Tcfl5	-0.967923	-1.15371	-1.5105	-1.49353	-1.35184	-1.47385	-1.31705	0.51827	-1.713	-1.58106	-1.95943	-0.513113	-1.51928	-0.750048	-1.18275	-1.66121	-1.37988	0.0514486	-1.0757	-1.25538	-0.47609	-1.18168	-0.557289	-0.837542
Cdc42ep5	-0.62276	-0.749647	0.389282	-0.624532	-0.385217	-0.276969	-0.702123	-0.0323074	-1.21909	-0.947569	-0.396747	-0.259818	0.194273	0.017682	0.00242436	-0.0394148	-0.941997	-0.226784	-0.518996	-1.09577	0.0594187	0.319783	-0.71614	-0.35329
Snx9	0.584684	0.432241	1.40909	0.599023	1.38417	1.28615	0.41942	1.03093	0.289669	0.280828	1.2403	1.12471	1.01859	0.539286	1.16333	1.15978	0.467406	1.04544	1.21563	0.593331	1.26832	1.4496	0.540295	0.901573
Mchr1	-1.06767	-1.07022	0.21126	-1.10865	-0.94147	-0.92422	-1.15886	-0.65769	-0.454928	-0.282674	-1.68163	-1.12837	-0.334788	-1.79938	-1.11585	-1.42619	-0.66229	-0.134031	-1.36254	-0.855549	-0.452473	0.0229694	-0.780081	-1.26367
Peak1	0.279076	0.151625	1.01824	0.285224	1.0772	1.17361	0.102954	0.93882	0.295619	0.0701605	1.12979	0.762145	0.747238	0.966168	0.900902	0.521287	0.248137	0.939139	0.964994	0.314914	0.985681	0.917237	0.269303	0.594723
Sult1a1	-0.65468	-0.640555	-0.203997	-0.817188	-0.760609	0.368865	-0.598413	0.301196	-0.315932	-0.858882	0.0646661	-0.413435	0.255247	-0.0345051	-0.319055	-0.821222	-0.601924	-0.371948	-0.68498	-1.00256	0.013756	-0.54922	-0.860783	0.477886
Dock3	0.454836	0.645051	-0.760136	0.446221	-0.340411	-0.0246046	0.530609	-0.343357	0.835874	0.640681	-0.40672	0.112281	0.206656	-0.261102	0.346105	-1.13381	0.42567	-0.24687	-0.099326	0.408365	0.157768	0.022683	0.342964	-0.0569834
Cck	-1.43604	-6.37184e-05	-1.15838	-1.36043	-1.07519	-1.1932	-1.40104	-1.25615	0.185037	-1.98587	-0.471398	-1.62467	-1.24881	-1.37895	-0.744565	-0.525513	-0.681104	-0.98643	-1.30015	-1.69981	-1.21408	-0.494977	-1.59098	-2.08291
Krt1	-1.37827	-1.16679	-1.37774	-1.32929	-1.32256	-1.36424	-0.754188	-1.43795	-0.821195	-0.755162	-1.97151	-1.50276	-1.75051	-2.10468	-1.91685	-1.6771	-1.09219	-1.88688	-2.13079	-0.90602	-1.57061	1.50168	-1.05049	-0.767587
P2ry10	-1.19707	-1.68405	-0.160725	-1.5353	-1.16079	-1.37014	-1.65129	-1.13992	-2.48452	-1.88308	-0.758374	-1.31807	-0.753867	-0.721673	-1.2696	-0.619563	-1.79917	-0.9904	-0.91788	-1.35363	-1.39926	-0.800877	-1.74229	-0.911146
Dtx3l	0.84696	-0.0751577	0.814472	0.114377	0.764025	0.68858	0.132859	0.879106	-0.0890389	-0.127978	0.916312	0.694249	0.728002	0.94315	0.796504	0.612045	0.132006	0.812588	0.762454	0.300887	0.841116	0.636752	0.0597706	0.31597
Qpct	-0.488089	-0.200619	0.216375	-0.657462	-0.901644	-1.29728	0.163423	-0.435086	-0.108356	0.0808178	0.0683559	0.4766	-0.726015	-0.81993	-0.679133	0.315252	-0.625361	-0.800076	-0.545406	-0.616757	-0.960336	-0.613993	-0.652369	-0.994983
Gng4	0.345968	0.133167	-0.327888	0.0128763	-0.839343	-0.697899	0.25729	-0.830775	0.329069	0.868075	-0.261131	-0.124584	-0.268964	-0.417961	-1.09644	-0.09791	0.169888	-0.484706	-0.838106	0.264714	-0.405338	-0.141142	-0.0937166	-1.35372
Csf3	-1.27071	-1.40754	-1.09951	-1.2617	-0.95306	-0.952609	-1.44681	-1.24893	-2.35236	-2.02364	-0.53329	-1.33316	-0.749498	-0.818578	-0.698268	-1.04669	-1.95575	-1.02791	-0.620287	-2.08045	0.0788192	-0.79167	-1.95256	-1.62818
Tjp2	1.50291	0.626486	1.19776	0.739448	1.49386	1.70225	0.72842	1.1856	0.77472	0.510275	1.09335	1.38837	1.43187	1.73222	1.48818	1.25883	0.722034	1.21211	1.29605	0.982686	1.60826	1.25908	0.57478	0.919855
Epsti1	-0.143445	-0.628456	0.379773	-0.594184	-0.127157	-0.257967	-0.566803	0.513674	-0.795059	-0.834446	0.526924	0.102894	0.226483	0.377566	0.0906265	-0.179584	-0.719066	0.102933	0.0318198	-0.571275	-0.0668483	0.073217	-0.881253	-0.30377
Adh1	-1.55932	-1.45166	-0.798298	-1.19425	1.82514	-0.915521	-1.49098	-1.07949	-1.25174	-1.57113	-0.447774	-1.73388	0.776376	-0.960972	-0.73259	-1.31565	-1.73184	-0.888097	1.35554	-2.06577	-1.2862	-1.11114	-1.38534	0.493365
Ikzf1	-0.201152	-0.35915	0.395515	-0.321737	0.271785	0.642992	-0.134714	0.60122	-0.299699	-0.377098	0.457215	0.119556	0.436579	0.930617	0.506519	-0.174353	-0.328386	0.755835	0.44306	-0.212774	-0.0909138	0.181875	-0.293186	-0.0790614
Kcna1	-1.15982	-0.119109	-1.16173	-1.10452	-1.03451	-0.943803	-0.748	-0.198655	0.655821	-0.959389	-1.47113	-1.57671	-0.364207	-0.839693	-1.57815	-0.516315	-0.355583	-0.608982	-0.835435	-1.48219	-1.15684	-1.12722	0.440336	-1.06402
Egr2	-0.357508	-0.816481	1.03803	-0.62983	-0.445965	-0.653729	-0.589355	-0.028658	-1.14074	-0.543198	0.18042	0.232883	-0.189815	0.228408	-0.0643329	0.328621	-0.66127	-0.306736	-0.297778	-0.682412	-0.155446	0.209143	-1.41226	-0.739085
Osgin1	-0.530872	-0.885504	-0.165289	-0.675606	0.363599	-0.186806	-0.828793	-0.470901	-1.10089	-1.00605	-0.202638	-0.0854231	-0.239879	-0.143375	0.61303	-0.159199	-1.09276	-0.326545	0.465672	-1.08	-0.459576	-0.488378	-0.946394	-0.417107
Rsph9	-0.749769	-0.0556902	-0.427844	-0.175067	-0.698782	-1.2166	-0.109763	-0.944065	-0.114838	-0.106276	-1.1532	-0.585697	-0.994108	-0.528188	-0.811888	-0.598385	-0.418843	-1.01468	-0.723845	-0.466944	-0.897079	-1.07155	-0.248736	0.761207
Was	-0.202591	-0.66529	0.387788	-0.607686	-0.173291	0.035706	-0.412406	0.358419	-0.681582	-0.646406	0.387846	0.0343646	0.207286	0.103303	-0.111483	0.446829	-0.648066	-0.000635318	-0.0707987	-0.541411	-0.108254	0.169933	-0.65667	-0.361417
Trim6	-1.20883	-1.27941	-1.24781	-1.24559	0.122711	-1.16238	-1.36887	-0.63975	-1.69379	-1.80582	-0.978842	-1.28878	-0.543855	-1.00701	0.189797	-0.890891	-1.64852	-0.600817	-0.00484255	-1.95387	-0.0635242	-1.20684	-1.36524	-1.12717
Omd	-1.14837	-1.10973	-0.379969	-0.990895	-0.265313	0.084866	-0.609334	-0.248677	-1.02246	-1.60561	0.290898	-0.34005	-0.506882	-0.39792	-0.245625	-0.492942	-1.18666	-0.352062	-0.351237	-0.339682	-0.134169	-0.912186	-1.26823	-0.488866
Chst11	-0.0662764	0.0232037	0.911103	0.0238318	1.33755	0.31359	0.0144289	0.348485	0.35647	-0.0123829	-0.177524	1.03512	0.236318	0.0799846	-0.0601863	0.951605	-0.0321213	0.453502	1.09606	0.456357	0.0355071	1.25785	-0.0135885	0.609291
C1ql3	-0.476049	0.337343	-0.798264	0.215253	-0.58243	-0.415752	0.360678	-0.00245122	0.352432	0.560828	-1.08656	-0.0239803	-0.358765	-0.977329	-0.613672	-0.401958	0.569479	-0.154138	-0.213273	-0.0404645	-0.305696	-0.354652	0.423685	-0.122346
Gbp7	0.826713	-0.036564	0.741799	0.0380602	0.692305	0.34039	0.0755412	0.994622	-0.0041676	-0.183729	0.82035	0.745051	0.616863	0.992948	0.389467	0.566741	0.0264599	0.795461	0.731905	0.252928	0.612364	0.625938	-0.0988992	0.305367
Gria1	-1.17845	0.29185	-1.31812	-1.19012	-1.19514	-1.25978	0.0745737	-1.21725	0.699127	0.395533	-1.41343	-0.498574	-1.20816	-1.69653	-1.71661	-1.44831	-0.0699191	-1.10979	-0.631067	-0.792144	-1.07574	-1.5325	-0.744887	-0.920569
Cldn1	-0.184922	-0.60995	0.256274	-0.498586	-0.745894	1.10249	-0.240605	-1.03607	-0.311249	-0.493955	-0.600308	0.0273924	0.738484	-0.209693	-1.27278	-0.258496	-0.543642	-0.769455	-0.0826142	0.33782	-0.749002	0.0476556	-0.904421	1.26909
Lpp	0.623283	0.316406	1.19985	0.449901	1.29961	1.22128	0.285117	1.108	0.130411	0.367115	1.0265	1.11339	1.03128	0.921229	1.13864	1.0166	0.428302	1.05819	1.16468	0.334954	1.03388	1.12893	0.445436	0.637474
Adamtsl5	-0.714324	-0.808619	-0.050587	-0.677991	-0.495991	-0.192535	-0.806865	-0.186448	-0.965016	-1.26166	-0.158633	-0.327041	0.228779	-0.612641	0.203752	-0.411734	-1.10907	0.0633922	-0.451112	-1.37406	0.0546966	0.0859321	-1.04124	-0.477865
Gpsm3	-0.371406	-0.378226	0.488926	-0.172198	0.453945	0.0162992	-0.234317	0.344791	-0.490847	-0.5008	0.443338	0.210479	0.315822	0.181659	0.0776604	0.445743	-0.422734	0.398201	0.411823	-0.299372	0.208152	0.165575	-0.487311	-0.253377
M1ap	-1.13925	-1.33246	-0.518928	-1.26281	-1.11	-0.751631	-1.42337	-0.893747	-1.9886	-1.93165	-0.831269	0.188415	-0.895003	-1.0644	-0.37064	-0.677176	-2.09111	-0.648268	-1.402	-1.9088	0.613873	-1.24241	-1.61934	-1.07707
Calca	0.256033	-1.11373	-0.560145	-1.32536	-0.512332	-1.06692	-1.1707	0.506878	-0.80107	-0.347932	-1.54643	0.103979	-0.514986	-1.29221	-1.07566	-0.585647	-1.13713	1.77042	0.16133	-0.744267	-0.750645	-0.779661	-1.19624	-1.32036
Lgals3bp	1.26014	0.531577	1.42412	0.574364	1.3287	1.48303	0.965595	1.83528	0.780466	0.482015	1.45536	1.28158	1.45428	1.55626	1.43895	1.05768	0.534195	1.62102	1.36044	0.790816	1.62389	1.36036	0.429747	1.59291
Fam183b	-1.84413	-1.28545	-1.97143	-1.03184	-1.91853	-1.95394	-1.83965	-1.91651	-0.997199	-0.853105	-2.04851	-2.2047	-1.93229	-1.95529	-1.99429	-2.00443	-1.32706	-2.33551	-2.03929	-1.30113	-1.44092	-2.37143	-1.81636	-1.31075
Olfm3	-1.35466	-0.252581	-1.47393	-1.02363	-1.41588	-1.39832	-0.185607	-1.41684	0.343594	-0.132847	-1.55132	-0.829134	-1.2039	-1.15544	-1.28635	-1.17349	-0.427908	-0.803401	-1.41858	-0.565759	-1.47586	-2.26007	-1.0798	-1.87441
Snap25	-0.446245	1.76097	0.760976	0.651554	0.884555	1.24242	1.3135	0.449139	2.19026	1.63935	-0.510813	1.0534	1.25774	0.654341	-0.234913	0.403546	1.27495	1.26207	0.928822	0.631123	0.856423	0.715135	0.657571	-0.0215779
Cxcr6	-1.17788	-1.50567	-0.796898	-1.21793	-0.667088	-1.22667	-1.4099	-1.22893	-1.59756	-2.02395	-0.678149	-1.15656	-0.777252	-0.684586	-1.43258	-0.722338	-1.17127	-1.66224	-0.439642	-0.771795	-1.4669	-0.757235	-1.93637	-1.24357
Map7d2	-0.69026	0.655821	-0.643382	-0.227437	-0.352453	-0.535979	0.375982	-0.820585	0.992761	0.661916	-0.956139	-1.01537	-0.0224439	-0.779378	-0.748474	-0.29795	0.100485	-0.368826	-0.034974	-0.254969	-0.401916	-0.758659	-0.117453	-0.683874
Ppbp	-1.63467	-1.81843	-1.14274	-1.73026	-1.50156	-1.61453	-1.78622	-1.10457	-2.32208	-2.16229	-1.07937	-1.02642	-1.42428	-1.40279	-0.925686	-1.41372	-2.42009	-0.880694	-1.77165	-2.23276	-1.80177	-0.74279	-2.09764	-1.14693
St3gal1	-0.206064	-0.366318	1.2545	-0.315564	0.00595818	-0.0646837	-0.343807	-0.0259677	-0.144541	-0.430183	0.838446	0.466866	0.383251	-0.286301	-0.42866	0.835279	-0.565712	0.020431	-0.138311	-0.537736	0.303292	0.765384	-0.511145	0.0168196
Pax1	-1.4304	-1.45629	-1.45806	-1.51369	-1.28009	0.807944	-1.3461	-1.39096	-2.32961	-1.48961	-1.73106	-0.823461	-0.821666	-1.14926	-0.894411	-0.668714	-1.75708	-0.806044	-1.23403	-0.309348	-0.914873	0.765916	-2.07455	-2.15732
Ppil6	-0.87382	-0.603049	-1.60592	-0.661905	-1.42362	-1.24388	-0.804333	-1.39442	-0.709468	-0.774783	-1.09932	-1.28427	-1.55278	-1.55601	-1.11889	-1.47825	-0.771025	-1.47946	-1.30601	-0.747563	-1.2681	-1.57561	-0.618953	-0.0292818
Itih3	-1.54884	-0.152853	-1.40754	-1.39204	-1.29176	-1.29805	-0.928975	-0.898868	0.214535	-1.15834	-1.82443	-1.78553	-0.939576	-1.92596	-1.41274	-1.26602	-0.714381	-1.19104	-0.717546	-0.67724	-0.794104	-1.73003	-1.61474	-0.489205
Ccdc160	-1.23742	-1.08252	-1.55335	-0.915579	-1.58472	-1.36098	-1.03224	-1.23635	-0.799672	-0.685243	-1.57374	-1.75972	-1.66056	-0.923036	-1.59545	-1.8988	-0.750601	-1.48094	-1.44048	-0.872404	-1.54779	-1.81626	-0.488663	-0.673941
Hoxa1	-1.48255	-1.63783	-1.08333	-1.56311	-1.5267	-1.23681	-1.82395	-0.644788	-2.01956	-2.02786	-0.567729	-1.65676	-1.51419	-2.06546	-0.425282	-1.9178	-0.946363	-0.836985	-1.86801	-1.05375	-0.64249	-1.6249	-1.57414	-1.40681
Ch25h	-0.263736	-0.576746	0.423292	-0.584158	0.0542129	-0.47185	-0.607395	0.422004	-0.913151	-0.518495	0.445145	-0.0356326	0.174574	-0.208763	-0.0554511	-0.795683	-0.712104	0.3537	0.0776979	-0.338773	-0.139205	0.138326	-0.66671	-0.246213
Foxc2	-1.21983	-1.25819	-0.950816	-1.07899	-0.935427	-0.221471	-1.33159	-0.97495	-1.81272	-1.63256	-0.681383	-0.101531	-0.29757	-1.60229	-0.666538	-0.54094	-1.0534	-0.952747	-1.52562	-1.63818	0.0792189	-1.31153	-1.40114	-0.710403
Ralb	0.244413	0.078143	1.00292	0.0777903	0.920226	1.23296	0.15804	0.852045	0.170845	0.21736	0.897796	0.831281	0.887026	0.514141	0.962661	0.873053	0.00214162	0.717978	0.802138	0.0295022	0.748171	0.815334	0.28941	0.296496
Adam22	0.339268	0.730704	-0.279031	0.265135	-0.119	0.47409	0.834326	0.0414279	0.944478	0.893762	-0.452798	0.305327	0.487499	0.40181	-0.0313021	-0.20723	0.744317	0.152407	-0.235962	0.581047	0.225873	-0.282296	0.727207	0.386085
Blvrb	0.275163	0.0831404	0.958382	0.252672	0.936097	1.41847	0.0804627	0.882975	-0.0396083	0.0137477	0.905494	0.817212	0.925643	0.83599	0.586809	0.76882	0.130231	0.870252	0.790548	0.298333	0.966616	0.918947	0.195375	0.428816
Cd274	0.071385	-0.393988	0.278308	-0.370575	-0.0132808	0.536141	-0.502271	0.17092	-0.529012	-0.641926	0.296937	0.25588	0.0636924	0.136277	0.68111	-0.0100966	-0.544647	0.174359	0.134437	-0.453851	0.670332	0.323256	-0.724076	-0.11294
Tbx18	-0.95047	-0.778152	1.00666	-0.864241	0.43185	-0.609257	-0.828649	-0.839339	-0.669856	-1.1342	-0.425341	-0.205738	-0.585147	-1.14126	-0.66825	0.744179	-0.715056	-0.635792	0.287973	-1.05843	-0.0293087	0.818364	-0.588315	-0.738742
Sdc4	0.386917	0.538174	1.80307	0.330354	1.2607	1.20801	0.596456	0.79661	0.846248	0.50366	0.889601	1.63861	1.26866	0.730331	0.913309	1.19599	0.299376	0.614197	1.06715	0.256725	0.944776	1.349	0.117996	1.13607
L3mbtl3	1.03561	1.02985	-0.0666473	1.13698	0.563118	0.508328	0.999501	0.266214	0.754663	0.922573	0.160456	0.438703	0.300659	0.852337	0.602124	0.382325	1.13252	0.294266	0.702695	1.11702	0.431031	0.23473	1.13468	1.33671
Slc14a1	-0.755121	-0.308228	0.195123	-0.879818	-0.642172	-0.819819	-0.49221	0.809856	-0.0422623	-0.681366	-0.152859	-0.794698	-0.845401	0.908361	-0.22384	-0.779795	-0.694814	1.04487	-0.425261	-0.90236	-0.774961	0.424405	-0.886548	-0.794404
Cmtm3	0.638548	0.53967	1.25827	0.576769	1.56522	1.25552	0.646412	1.27581	0.358004	0.51785	1.13073	1.22843	1.29858	1.05553	1.23786	0.998845	0.575666	1.12858	1.31068	0.599556	1.35753	1.39825	0.760415	0.470544
Igfbp4	2.082	1.48046	1.29902	1.94043	0.807912	0.409303	1.6382	1.15426	0.887728	0.938284	2.32014	1.14516	1.42393	1.57475	1.68618	1.75276	1.64829	1.15101	0.769101	1.60437	1.00664	2.03375	0.697398	1.02423
Gpr153	-0.0218966	0.0697463	1.19451	0.109238	0.913498	-0.058877	0.0781745	0.484835	0.471621	0.242049	-0.236031	0.616445	0.698293	-0.209303	0.789161	0.575004	-0.0984533	0.515927	0.818409	-0.384711	0.35622	1.05882	0.531528	-0.146044
Renbp	0.0665698	-0.03889	0.364336	-0.0611144	1.01537	0.709691	0.0174904	0.526678	-0.232317	-0.274837	0.866751	0.396847	0.546577	0.567871	0.648019	0.655943	-0.26575	0.334436	0.816251	-0.0959016	0.615418	0.486372	-0.123058	0.239037
Apod	0.260418	0.955304	-0.483579	0.504495	0.592531	0.38082	0.987146	0.961643	1.21841	0.29191	0.19503	-0.544605	1.39505	0.3364	0.548092	-0.579259	1.06546	0.638465	0.519444	0.280128	0.617125	0.314066	0.644845	1.30039
9130008F23Rik	-0.959797	-1.368	0.05254	-1.27699	-0.626728	-0.595633	-1.31647	-0.687244	-1.94835	-1.66031	-0.759304	-0.710646	-0.630172	-1.10066	-0.384883	-0.637979	-1.47222	-0.395838	-0.798223	-1.35492	-0.206182	-0.158572	-0.649995	-0.734051
Atf3	-0.280872	-0.392752	0.861392	-0.501986	0.305072	0.178131	-0.688604	0.016634	-0.383666	-0.617076	0.501184	0.608526	-0.102219	0.0451141	0.802283	-0.580416	-0.548556	-0.104057	0.207359	-0.475881	0.157997	0.116323	-0.588839	-0.201582
Esr1	-0.679144	-0.848382	-0.00866833	-0.263436	-0.893543	0.0783282	-0.981832	-0.17753	-0.803755	-0.887627	-0.353805	-0.582505	-0.187261	-0.15797	-0.126214	-0.730704	-0.883987	0.252702	-0.663696	-0.837496	0.491689	-0.624604	-0.939555	-0.578824
Flrt2	-0.0681981	0.590015	0.559319	0.166437	-0.509239	0.94805	0.812144	1.254	0.469138	0.607186	0.212929	0.593625	0.806361	-0.142983	0.0273226	0.761935	0.290654	1.16461	-0.263275	0.422132	0.0618193	1.10001	0.408508	1.04901
Wnk4	-0.268246	-0.562342	-0.00440771	-0.365548	-0.275372	0.0216014	-0.278575	0.809529	-0.549082	-0.75079	0.428842	0.105839	0.178903	0.286947	-0.159059	0.403863	-0.825919	0.369771	-0.651651	-0.181495	0.311998	0.250693	-0.532378	0.0265776
Ntrk3	-0.487863	-0.191589	-0.81978	-0.660604	-0.879372	-0.892899	-0.248552	-0.951199	0.267031	0.0566405	-1.26782	-0.58361	-0.710075	-0.836258	-1.1029	-0.914111	0.150046	-1.06941	-0.932122	0.0421471	-0.807934	-1.01609	-0.277048	-1.07427
Pfn4	-0.669973	-0.377495	-1.09806	-0.411827	-1.23378	-0.993846	-0.396402	-1.05755	-0.340709	-0.251198	-1.28877	-0.786236	-1.10978	-0.60085	-1.01179	-0.900745	-0.136839	-0.778994	-1.05811	-0.275387	-1.02622	-1.05939	-0.37424	-1.41286
Pax6	-1.37526	-1.2921	-0.979854	-1.3843	-1.2336	-1.22734	-1.29869	-1.4228	-0.590383	-0.112402	-1.69007	-1.22647	-1.62619	-2.09311	-1.92012	-1.95377	-0.962356	-0.494201	-0.992578	-0.27328	-0.87148	-2.2667	-1.82275	-1.49769
Tmem132a	1.11028	1.13102	0.429878	1.34661	0.340855	0.270195	1.0591	0.386999	0.916019	1.23602	0.00684752	0.670232	0.555224	0.543688	0.551629	0.524939	1.33329	0.491742	0.359424	1.22017	0.773238	0.455425	1.41306	1.09682
Cyp2f2	-1.58475	-1.83969	-1.46119	-0.27643	-1.58378	-1.57712	-1.74991	-1.69925	-2.09901	-2.11363	-1.348	-1.95598	-0.971285	-0.548727	-1.63871	-1.82747	-1.03031	-2.25351	-1.74418	-1.69237	-0.38999	-0.696372	-2.16723	-1.20885
Tlr13	-0.11038	-0.202885	0.641591	-0.239161	0.134059	0.412046	-0.10985	0.761068	-0.493674	-0.252396	0.710625	0.276726	0.620761	0.487667	0.473792	0.0173767	-0.31535	0.454385	0.312274	-0.243711	0.228158	0.450788	-0.219319	0.145132
Lhfpl3	-1.31988	-0.576637	-0.858938	-1.25001	-0.882603	-1.21387	-0.473122	-0.607336	0.221391	-0.322332	-1.64225	-0.549262	-0.810225	-1.56363	-1.41879	-0.86707	-0.882883	-0.711921	-0.69125	-1.31322	-0.494888	-1.23449	-0.683546	-1.32375
Net1	0.462405	-0.195389	0.716282	-0.0258145	1.47212	0.153428	-0.068762	0.724572	0.233387	-0.0645574	0.0905114	-0.060622	1.25089	0.415654	0.621515	0.465576	0.07856	0.729183	1.10797	0.0960566	0.630278	1.20043	0.0988301	-0.0570282
Litaf	0.75401	0.317596	1.30898	0.477795	0.960096	1.45766	0.303394	1.15073	0.537745	0.265267	1.24197	1.26718	1.1313	0.95966	1.27019	1.06961	0.40368	0.996871	0.888933	0.447922	0.802281	1.07235	0.277825	0.674222
Gdf3	-0.87224	-1.26646	-0.27042	-1.24633	-0.818923	-1.01802	-1.33122	-0.901656	-2.06954	-1.75555	0.0891106	-0.497192	-0.369156	-0.6568	-0.38798	-0.838146	-1.69655	-1.10362	-0.489515	-1.42838	-1.10997	-0.692956	-1.83207	-0.800562
Rrbp1	1.59857	0.724891	1.45129	0.689431	1.59266	1.44475	0.720368	1.56727	0.874496	0.768474	1.31408	1.486	1.50908	1.24538	1.52632	1.44421	0.749008	1.38184	1.48959	0.899374	1.53174	1.69208	0.769751	1.10989
Baiap3	-1.1432	0.0653471	-1.0586	-0.142192	-1.03432	-0.96734	0.0174186	-1.15798	0.590598	0.377797	-0.942315	-1.29818	-0.867515	-0.882197	-1.09647	-1.29869	-0.258196	-0.80139	-0.926786	-0.779865	-0.646453	-0.862364	-0.791438	-0.414469
5430437J10Rik	-1.65339	-1.93598	-0.568869	-1.78261	-1.34752	-1.72146	-1.83187	-1.48482	-2.2908	-2.40046	-0.680545	-1.05449	-0.94174	-1.19179	-1.31212	-0.995737	-1.92977	-1.83042	-1.19036	-1.66149	-1.95911	-1.30682	-2.16023	-1.77022
Adgre1	0.0841405	0.321721	1.23349	0.18936	0.645114	0.676875	0.215981	1.21963	-0.0398813	0.0151732	1.24897	0.859075	0.919652	1.0702	0.541941	0.25958	0.21948	0.7308	0.760721	0.145773	0.703609	1.02986	0.130018	0.480801
Abca9	-0.387399	-0.192059	0.719286	-0.335026	0.0178281	0.60548	0.0606614	0.564256	-0.100505	-0.373413	0.669727	0.271776	0.445817	0.936893	-0.00561312	-0.378767	-0.223618	0.0500296	0.150093	-0.316702	0.521123	0.208353	-0.176383	0.352966
Rbpms	0.332369	-0.641123	-0.709892	-0.0507096	-0.200417	0.488922	-0.529621	-0.246785	-0.621052	-0.711544	0.396141	-0.261911	-0.203707	0.3891	-0.380301	-0.661353	0.0568302	0.277715	-0.0341954	-0.0443898	0.456205	-0.623272	-0.492534	-0.408487
Neurl3	-0.0323449	-0.276142	0.535308	-0.305402	0.260336	0.370182	-0.537995	0.285799	-0.691187	-0.517117	0.605016	0.349511	0.508499	0.403941	0.382465	0.200856	-0.322857	0.163202	0.269453	-0.331419	0.0873526	0.248762	-0.58742	-0.0494939
Slc25a24	0.241735	0.166641	0.893195	0.350091	1.20455	1.17723	0.19846	1.18555	-0.0909446	0.195637	0.837471	0.958463	0.755944	0.412279	1.36626	0.886741	0.325078	1.19444	1.02298	0.266344	0.840667	0.947303	0.506964	0.4279
Tmco4	-0.0981804	-0.401786	0.108001	-0.3292	0.37194	0.41639	-0.458791	0.0624881	-0.546699	-0.615691	0.20599	0.261102	0.376065	0.269681	0.474985	0.243771	-0.581228	0.0979038	0.215061	-0.514836	0.00854809	0.0992674	-0.616025	0.152692
Acot9	0.470294	0.296233	1.04573	0.269825	1.13647	1.06033	0.304636	1.16367	0.36222	0.341403	1.05979	0.839568	0.979365	0.719859	1.16299	0.929399	0.213861	0.975509	0.952902	0.213252	0.902757	0.834855	0.258217	0.391263
Kirrel	0.400926	0.329448	1.15267	0.18152	1.22381	1.07533	0.407138	1.0443	0.0569193	0.266271	1.03373	1.10341	1.03485	0.996555	1.01832	0.921128	0.0697873	0.88746	1.08055	0.350884	0.95843	1.1963	0.519476	0.546273
Ppm1n	-1.27961	-1.27435	-1.13326	-1.31508	-0.767267	-1.09616	-1.46906	-0.88264	-1.54914	-1.60019	-0.746408	-0.894864	-0.953928	-0.256022	-0.354345	-1.13561	-1.62438	-0.452293	-0.64274	-1.65997	-1.84726	-1.50682	-1.56357	-1.48335
Magel2	-1.35966	0.130115	-1.17398	-0.533705	-1.12988	-1.14832	-0.47448	-1.20679	-0.215667	0.560172	-1.78592	-0.718258	-1.16794	-1.60265	-1.00159	-0.83456	-0.165745	-0.910277	-1.49801	-0.45396	-0.713469	-1.00587	-0.724209	-1.62534
Traf1	-0.885495	-0.857226	0.055906	-0.96704	-0.685389	0.034455	-0.825821	-0.669461	-0.89573	-1.15964	-0.001131	-0.236142	0.151345	-0.463343	-0.90887	0.545741	-1.12908	-0.823918	-0.621793	-0.954988	-0.726384	-0.235108	-1.20523	-0.699973
Gli1	-0.316999	0.0718087	0.314879	0.450323	-0.447907	-0.582834	0.50188	0.0827117	0.157698	0.441609	0.49541	0.18771	-0.24535	0.611919	-0.888735	0.234431	0.092999	-0.315741	-0.536228	0.727772	-0.139055	0.212177	0.0179338	-0.601627
Gprin3	-0.833543	-1.56712	-1.97531	-1.12119	-1.97419	-1.96022	-1.49079	-2.06651	-1.58796	-1.23792	-2.02313	-0.917346	-2.17903	-1.94652	-1.96649	-1.66228	-0.784872	-2.05099	-2.03841	-1.13064	-1.90363	-2.01912	-1.4936	-1.3523
Ppp1r18	0.545687	0.393871	1.26049	0.558891	1.2539	0.956568	0.465318	1.21799	0.223459	0.470719	1.11596	1.06098	1.10978	0.760923	1.25289	0.973025	0.365449	1.08591	1.07654	0.429412	1.2324	1.17966	0.632841	0.409297
Rnf19b	0.198708	0.0441351	0.954225	0.11482	0.922638	0.87775	0.161118	0.931449	0.21358	0.42336	0.842566	0.752207	0.718797	0.388767	0.704789	1.07634	0.0885214	0.546817	0.806181	0.148645	0.797682	0.89324	0.123341	0.205014
Akr1c13	-1.17791	-1.28278	-0.350625	-1.1661	-1.145	-0.597125	-1.29848	-0.58585	-1.46018	-1.65797	-0.260653	-0.674644	-0.654019	-0.634574	-1.02053	-0.0611387	-1.57004	-0.943121	-0.956286	-1.42253	-1.03478	-0.565726	-1.38538	-0.873938
AB124611	-0.775938	-0.42131	0.255682	-0.564195	-0.26644	0.0069984	-0.44533	0.556505	-0.898051	-0.689724	0.46258	-0.00929802	0.199575	0.245495	0.195929	-0.291962	-0.568912	0.0783771	-0.0777502	-0.550115	-0.176025	-0.0326487	-0.844716	-0.297691
Tapbp	1.2569	0.54716	1.22744	0.724055	1.41464	1.63511	0.694785	1.47079	0.662549	0.725737	1.42006	1.2787	1.27698	1.47607	1.66446	1.16427	0.782613	1.47371	1.32556	0.794508	1.45672	1.06541	0.542441	0.99975
Cygb	0.0348752	0.610068	-0.061619	0.149156	-0.539928	-0.124136	0.334222	-0.585627	0.553718	0.365462	0.0135471	-0.376694	-0.0528382	-0.0970784	-0.399362	-0.68493	0.592677	-0.491901	-0.358133	0.785837	-0.278857	-0.212847	0.285789	0.153341
4930570G19Rik	-1.18391	-0.969501	-1.51809	-1.08641	-1.47964	-1.52622	-0.601704	-1.50198	-0.440724	-0.456315	-1.39103	-1.13318	-1.57029	-1.55231	-1.67238	-1.66964	-0.671006	-1.72277	-1.64221	-0.803164	-0.927189	-1.80311	-0.741747	-1.32582
Ddx58	0.667051	-0.167065	0.633325	-0.148141	0.558565	0.38604	0.0264643	0.856546	-0.156047	-0.247281	0.700962	0.595442	0.554121	0.77486	0.635446	0.362038	-0.228365	0.772447	0.564734	0.065542	0.694344	0.486837	-0.216165	0.511886
Trim14	-0.0163887	-0.480521	0.153126	-0.658038	-0.312302	-0.207035	-0.625779	0.343606	-0.822423	-0.820674	0.34849	-0.114291	0.110054	0.13057	0.0354971	0.0818528	-0.665749	0.138617	-0.0716851	-0.553244	-0.131829	-0.0875818	-0.7559	-0.396352
Aldh1l1	-0.399382	0.417563	-0.800574	4.74497e-05	-0.51295	-0.648849	0.427041	-0.80555	0.607392	-0.0113322	0.0278122	-1.01948	-0.601141	-0.750611	-0.766535	-0.210781	-0.00564242	-0.516132	-0.227887	0.0189948	-0.674971	-0.598468	-0.618193	0.766239
Btbd19	-0.308738	-0.617392	0.327935	-0.428911	-0.260973	0.206409	-0.505131	0.143579	-0.655635	-0.549397	0.166677	0.201692	0.213469	-0.302272	0.120579	0.0143365	-0.715643	0.144831	-0.405953	-0.628221	0.142727	0.115104	-0.566071	-0.114355
Plpp3	0.440523	1.35095	2.25375	0.890655	0.473906	0.453837	1.27761	0.329581	1.4014	0.888848	0.338645	0.573414	0.861666	1.98367	0.299364	0.705806	1.07923	0.383643	0.598673	0.987085	0.605479	2.03318	0.917657	0.982158
Rbmx	1.21791	1.35292	0.554416	1.32209	0.456415	0.577396	1.30796	0.595891	1.07303	1.28554	0.745461	0.841148	0.680683	1.04819	0.62697	0.788864	1.39402	0.757942	0.629934	1.39041	0.714115	0.628112	1.30089	0.789542
Cpm	-0.259577	-0.661837	0.787892	-0.341594	-0.00287074	0.264635	-0.699593	0.653404	-0.0162185	-0.439179	-0.523713	1.33508	-0.390082	0.525248	-0.0306456	0.162559	-0.525503	0.203021	0.0681343	-0.447934	-0.246667	0.305113	0.163482	-0.567931
4930447C04Rik	-0.382549	-0.294315	-1.44339	-0.206766	-0.611681	-1.01326	-0.323285	0.248427	-0.108693	-0.515156	-0.492811	-0.400473	-0.903655	0.702678	-0.968286	-1.17914	-0.571113	0.0419126	-0.277828	-0.650073	0.424606	-1.15447	-1.52589	-0.439754
Nfib	1.69495	1.78476	0.826469	1.76464	1.01489	1.01241	1.71835	1.16542	1.52133	1.7437	1.2318	1.10948	1.36555	1.35883	1.07793	1.00391	1.9685	1.42483	1.27498	1.83008	1.02643	0.783645	1.81985	1.14502
Cttnbp2	-0.134518	0.277079	-1.04927	-0.739086	-0.11934	-0.49607	0.18619	-0.977833	0.650802	0.238878	-1.01084	-0.339454	-0.505894	-0.758092	-0.739264	-0.596727	-0.111587	-0.699108	-0.00299449	0.0428964	-0.788365	-0.866341	-0.305871	-0.302201
Hpca	-1.01419	-0.494357	-1.19965	-1.14625	-1.10944	-1.23023	-0.75939	-0.937684	0.338289	-0.14408	-1.1661	-1.47055	-1.40688	-0.914431	-1.4438	-1.63727	-0.524605	-0.189138	-1.10864	-1.34456	-1.69335	-1.91299	-0.863785	-0.118882
Chrdl2	-1.36499	-1.37645	-1.22608	-1.22297	-1.06672	-0.259767	-1.29201	-0.323705	-1.75056	-1.01719	-1.74355	-1.49811	-0.40186	-1.58991	0.995848	-0.541443	-1.23013	-1.19495	-1.40146	-0.908075	-0.727314	-0.712823	-1.36402	-1.61476
Uchl1	-0.25486	1.25393	0.677	0.473353	0.593488	1.28998	1.21703	0.7427	1.46315	1.28672	1.23781	0.737907	1.01099	-0.362749	0.903606	0.871733	0.635421	0.707347	0.784413	0.440175	1.47262	0.132513	0.717295	-0.00934267
Cstb	0.921466	0.918645	1.46938	0.821721	1.48733	1.64551	0.777604	1.46926	0.6777	0.764525	1.55646	1.2609	1.23766	1.03294	1.51138	1.69412	0.731475	1.31246	1.31365	0.749006	1.31057	1.28556	0.741683	1.14752
Trim16	-0.513782	-0.46624	0.144665	-0.385333	-0.115289	0.0301462	-0.572788	0.0212268	-0.58483	-0.728589	0.126807	0.10883	0.169879	-0.605556	0.0219494	0.21359	-0.597001	0.258093	-0.154708	-0.535876	-0.771304	0.444136	-0.388736	-0.405833
Ifitm5	-1.11685	-1.29634	-0.65993	-1.16239	-0.659295	-0.954955	-1.28922	-0.832446	-1.71721	-1.70702	-0.586567	-0.622526	-0.583512	-0.463371	-0.635617	-0.516766	-1.80385	-0.778709	-0.851023	-1.68248	-0.812062	-0.623871	-1.34517	-1.18857
Pfn2	1.16198	1.6203	0.755803	1.46736	0.568156	1.0427	1.60962	0.785972	1.6768	1.63392	0.698821	1.12275	0.989885	0.646404	0.71832	0.822157	1.45999	1.04313	0.756761	1.29747	1.08491	0.779621	1.42159	1.33325
Themis2	-0.0187898	-0.488279	0.45619	-0.480674	-0.0325094	-0.146485	-0.600013	0.612103	-0.830127	-0.724362	0.620347	0.0913204	0.292828	0.38136	0.169099	-0.380834	-0.476612	0.210656	0.152519	-0.3558	0.104765	0.0854484	-0.604117	-0.107454
Plbd1	0.331778	-0.763598	0.811986	-0.234411	0.307027	-0.0766322	-0.878165	0.904084	-1.21412	-0.998389	0.86846	0.371778	0.473667	0.646034	0.344	0.203376	-0.27696	0.220042	0.421355	-0.0838344	0.0270613	0.408821	-1.01191	0.218193
Ror2	-0.594047	-0.332242	-0.635702	-0.493001	0.332273	-0.403686	-0.471951	-0.0450636	-0.672874	-0.792384	-1.02338	-0.112801	0.357121	-0.502116	0.266605	0.164425	-0.592625	-0.111683	0.108858	-0.0204488	-0.698407	0.200776	-1.0176	-0.799861
Il4ra	0.120007	-0.151532	0.771961	0.0696993	0.282604	0.33068	-0.0997225	0.755851	-0.199679	-0.172119	0.571981	0.502041	0.745854	0.477441	0.555409	0.217353	-0.23266	0.527317	0.366996	-0.0965187	0.69813	0.703818	-0.248689	0.201164
Khdrbs2	-0.774948	-0.487611	-1.24758	-0.99452	-1.11812	-1.29614	-0.556524	-1.07701	-0.337251	-0.144157	-1.54908	-1.08656	-1.28783	-0.945797	-0.65887	-1.00129	-0.308715	-0.945408	-1.31327	-0.716386	-1.41858	-1.33359	-0.530155	-1.73255
Tox	-0.905832	-0.246895	-0.790267	-0.555328	-0.892749	0.794431	-0.15778	0.243701	-0.158425	0.0919778	-0.920373	-0.613353	-0.79692	-0.738333	0.388545	-0.632396	-0.179517	0.442853	-1.09825	-0.229258	0.54975	-0.184308	-0.575436	-0.172898
Man1a	0.165398	-0.0234166	1.0575	-0.162793	0.465207	0.599548	0.0101965	0.928952	0.140145	-0.0647334	0.680348	1.06767	0.725309	0.496454	0.181108	0.0579153	-0.129353	0.441813	0.301951	-0.144358	0.649883	0.619445	-0.0468151	1.1048
Nwd2	-1.06499	-0.436754	-0.0871342	-0.730392	-1.25594	-1.46551	-1.15969	0.0739373	0.45812	-0.5522	-1.23674	-0.409633	-1.00494	-1.6203	-0.988934	-0.557985	-0.610583	0.507939	-1.07702	-0.725116	-1.31261	-0.575919	-0.930306	-1.76416
Gpr137c	-0.888937	-0.38412	-1.16642	-0.694564	-1.03372	-1.09876	-0.472832	-1.12971	-0.178951	-0.287388	-1.30189	-0.816634	-1.33663	-0.717764	-1.28077	-1.36483	-0.484634	-1.01764	-0.947912	-0.502856	-0.916952	-1.53156	-0.413642	-0.480751
Mafk	0.155054	0.0872648	0.8972	0.0213923	1.06795	0.632281	0.241582	0.521809	0.103877	0.0929139	0.899184	0.652123	0.709729	0.18344	0.899132	0.568942	-0.175851	0.590771	0.89565	-0.0678212	0.938026	0.654391	-0.0236953	0.371543
Ypel1	0.17497	0.339695	-0.336137	0.396639	-0.358309	-0.0813975	0.328852	-0.396689	0.15045	0.431994	-0.0665619	0.0610827	-0.319248	0.0647058	-0.24291	-0.113537	0.542694	-0.415382	-0.368408	0.482554	0.00398846	-0.204553	0.518869	-0.357352
Gas7	0.0399472	0.0286275	0.882655	0.0549795	1.00469	0.629958	0.0560168	0.426501	0.300465	0.295815	1.12153	0.0380291	0.698092	0.0946757	1.11573	0.356371	0.0916508	0.379335	0.748768	-0.262735	1.09692	0.557356	-0.304583	0.598053
Npy1r	-0.0219805	-0.206151	-0.928871	-0.462053	-1.06359	-0.938671	0.232353	-0.558629	-0.0215278	-0.205641	-1.17259	-0.438035	-0.569125	-0.852252	-0.991442	-0.762674	-0.338714	-0.151204	-0.80857	0.675565	0.0224919	-0.58602	-0.845048	-0.737676
Mafb	-0.155496	-0.0590551	0.694755	-0.211262	0.0794483	0.717991	0.148236	0.581439	-0.176158	-0.168254	0.636802	0.4138	0.670339	0.501131	0.528111	0.0660399	-0.169097	0.325982	0.241848	-0.0191856	0.568037	0.631773	-0.182889	0.0841721
Rarb	0.661741	-0.377101	-0.0982068	0.0214899	1.06891	-0.897497	-0.18976	0.0855839	-0.296046	-0.388289	-0.855378	0.54864	0.178977	0.696151	0.294411	-0.578305	0.066556	-0.0304035	0.785599	0.37292	-0.549732	-0.0919889	0.326554	-0.0375805
Phlda3	0.421612	0.104709	1.08662	0.0438237	0.900192	0.93405	0.116095	0.903518	0.339294	0.284385	0.822323	0.867773	0.683375	0.472771	0.752625	0.616669	-0.139037	0.930386	0.822513	0.133325	0.93328	0.930165	0.0240396	0.508627
Aplp1	0.1142	0.760671	-0.0204874	0.633788	-0.0611628	-0.0418798	1.10201	0.0880556	1.30177	1.03768	-0.0289456	0.348503	0.0557648	-0.587151	-0.123397	0.178653	0.511335	0.309983	0.0370546	0.363444	0.629955	-0.270621	0.432889	1.2422
1700086L19Rik	-0.813123	-1.37918	-1.33092	-0.675281	-1.13401	-1.71662	-1.52472	-1.62387	-0.669687	-0.412588	-1.84467	-1.27313	-1.97889	-1.79294	-1.31031	-0.724406	-1.02202	-1.56519	-0.895297	-1.23309	-1.75116	-1.70277	-1.10143	-1.44432
Pcdh17	0.932171	1.33375	-0.0600889	1.27568	-0.0902359	0.0300953	1.35161	0.524493	0.907761	1.07233	0.354094	0.621129	0.280616	1.0876	0.438621	0.7909	0.972887	0.815002	-0.0757618	0.839587	0.649404	0.848011	1.03646	-0.122491
Cxcl3	-1.85613	-1.9663	-1.52832	-1.88267	-1.72982	-1.66587	-1.84579	-1.62974	-2.49691	-2.33793	-1.40069	-1.15087	-1.56337	-2.29011	-0.736829	-2.13972	-2.63862	-1.43638	-1.80905	-2.21424	-1.40249	-0.659854	-2.28955	-1.69058
Psd3	0.537545	0.966182	0.772541	1.07448	-0.29052	-0.00151179	0.944142	0.109106	1.22105	0.928052	0.495839	0.495276	0.416241	0.188875	-0.113198	0.590179	1.15309	0.203844	0.0902726	0.785824	0.0577997	0.547579	0.651432	0.419267
Stab1	0.532547	0.211722	1.51841	0.515272	0.828239	1.10206	0.152113	1.40977	0.0735214	0.317292	1.42749	1.07638	1.4008	1.11197	0.854936	0.539051	0.239688	1.01717	0.853781	0.375132	1.13027	1.40559	0.493959	0.599908
Tmc6	-0.400532	-0.693052	0.118336	-0.550498	0.351745	-0.292044	-0.676633	0.0102809	-0.615097	-0.798036	0.0729608	-0.327004	0.00947903	-0.325967	0.473634	0.403769	-0.677457	-0.112024	0.00820183	-0.658336	-0.513743	-0.273248	-0.808208	0.198561
Apoc1	-1.16036	0.267434	-1.09516	-0.312576	-0.88046	-0.359246	0.35987	-0.631251	-0.26495	-0.188025	-0.84305	-1.04971	-0.964142	1.66385	-0.78215	-1.18053	-0.203467	-0.680995	-0.831695	-0.351698	-1.13822	-0.407955	-0.699346	-0.18751
Ccdc88b	-0.343194	-0.391409	0.363236	-0.462814	0.560898	-0.199666	-0.507802	0.19135	-0.611737	-0.62161	0.389251	0.13775	0.261206	0.318202	0.23623	0.151978	-0.508829	-0.0741797	0.314134	-0.334813	-0.178195	0.179122	-0.558016	-0.372238
[truncated: 3,264 more rows]

## Sheet: Figure3_B
mice ID	Tamoxifen	tumour sub_location
25059	E6	extra-CNS
29038	E6	intra-CNS
[truncated: 37 more rows]

## Sheet: Figure3_D
averageGeneSet	29048	38594A	29050A	R26P98	R26P87	43825B	43987A	43989C	43990A	43992A	43998A	29941C	29225D	R26P170	R26P123	R26P115
[truncated: 2 more rows]
