# Supplementary material for: Imaging and multi-omics datasets converge to define different neural progenitor origins for ATRT-SHH subgroups
Source: Nat Commun. 2023 Oct 20;14:6669. doi: 10.1038/s41467-023-42371-7 (PMC10589300; doi:10.1038/s41467-023-42371-7)
Supplement: Supplementary file 15 — Source Data [file 41467_2023_42371_MOESM15_ESM.zip › Source_Data/Figure2.xlsx]

## Sheet: Figure2_A
	ATRT01	ATRT02	ATRT03	ATRT04	ATRT06	ATRT07	ATRT08	ATRT09	ATRT10	ATRT11	ATRT12	ATRT13	ATRT14	ATRT15	ATRT16	ATRT17	ATRT18	ATRT20	ATRT21	ATRT22	ATRT23	ATRT24	ATRT25	ATRT26	ATRT27	ATRT28	ATRT30	ATRT31	ATRT32	ATRT35	ATRT36	ATRT37	ATRT38	ATRT40	ATRT41	ATRT42	ATRT43	ATRT44	ATRT45	ATRT46	ATRT49	ATRT50	ATRT52	ATRT53	ATRT55	ATRT57	ATRT58	ATRT59	ATRT60
LOC729737	7.90218167202844	10.1142952389772	7.92014083619973	9.45421156881066	10.3689934897862	8.31614109065174	9.75833541169589	10.7775866504499	9.16294462869966	7.36239319023438	5.92211064503382	8.25259140199305	9.36948448144416	9.91087381479823	10.1278358791136	7.65891029405172	8.9383473667422	6.98635191712193	6.32180383860097	7.8817786483406	7.85464018171155	10.2600788022985	7.36772490386057	6.94167371275658	7.73789250370495	8.89715595793652	6.89727446884453	7.11411438672751	8.72148866012621	6.12613043372586	8.17499577868525	9.12718471946825	8.24662204323211	8.84748102959026	6.7049471093199	10.3311429275402	8.45532732842097	6.00783288095118	10.6955808002944	9.93064941890057	7.92364917375695	8.39422816449521	6.71182846990916	9.57532917152249	7.2121196990785	7.49515719061321	6.69274747047186	9.38109450905551	9.08933342228612
LINC02593	9.64893588838275	7.21204643491775	7.84376309897416	7.83219237500118	4.74909708673602	7.92278640788851	6.96611457284105	3.79213038354269	6.88888733370683	7.67962738041907	5.58661980880747	4.33072258479395	5.18684350608405	7.66169006223007	7.03796941443847	8.110204118793	7.21440904285422	8.42928519461388	7.65757426323564	7.70619359633914	4.11628098629814	7.58627697302941	5.81723791484217	7.54380512114269	6.77629989499864	7.74744727631203	5.1277175673182	6.3324927841076	4.69582148296863	5.87319877186978	6.79350714040833	6.1519524253599	6.02674186351534	8.57321533945831	6.81199602201222	10.2535939399744	7.8873754985322	6.1473741121305	8.46831842824087	9.42332785086325	5.19411009453202	5.19912650178714	3.8167664415626	8.85831592424176	7.65193619507964	9.35291240423621	7.32322004974349	6.44860891726249	6.58025087679269
SAMD11	9.86530510362238	8.96149256458457	9.86495656780076	9.71361440782478	6.57759427356226	10.2141318323392	8.67439643809298	5.53306393834946	8.67113141914254	9.21476525592661	8.21427335240279	6.24519608173934	6.5846117079363	8.89419975304512	8.58679386052239	9.08941845498278	8.00084453971167	10.6898131227021	9.35136621483502	9.62544744181839	5.18439891760152	9.10878010567371	6.38287150972229	9.52526298086517	7.95652584919659	9.36369062151491	7.32158625682243	8.29647191877252	6.81157922807988	8.76761655153799	8.28896264522781	7.65635237324883	7.7500658780547	10.7606876944198	8.99952084345754	11.4142604427868	9.95049711260209	8.50330895279342	9.50884699433268	10.2657264838526	7.15156776131787	7.13645200852193	6.95248615861435	9.52802427051909	8.6890186481672	10.0245587628454	8.68804323450858	8.5362747574752	7.57121495684224
HES4	12.3054374856005	9.66233519447195	10.7407424632736	9.67058113809895	9.23802537721026	11.4241193748059	10.8068299253493	11.151992611557	9.72304037078825	9.62648955291181	11.4126902958303	10.0110166834637	11.2347121989447	10.0227929568144	8.97166096881553	11.9767649420931	9.31258537442067	11.7489951565021	10.5428241522652	8.61092138142567	10.9637837559535	12.1596139163538	7.80178773635047	10.9440640399407	9.1529724753518	8.88701603405411	10.3826677449884	10.6837531481509	10.3838608456006	11.171348448753	9.44632387768051	13.975930856136	10.1892376615617	12.9525898808326	11.3005309909079	10.2999477351233	9.46126800655587	11.3200681018457	9.63760932160877	9.64896647813876	10.0131880378891	11.851337988246	8.07079396522404	9.45331043914957	10.3999933049596	7.72775041778077	10.3022509939821	9.54969203627238	9.30054460675784
ISG15	15.3008517137904	12.6875020388588	12.9378721861784	11.769717151732	9.91827669852045	9.1416680632584	14.9395621071419	10.0047720391006	11.4011821190556	12.2095001140263	10.9975310268043	11.6915151000847	12.1290861339245	11.40554744342	12.0400775670935	11.1870275612961	11.9074883160558	10.7855730153643	10.9187422692217	12.4266995406386	13.5822544099978	11.8610777110474	8.28507416700609	10.0052153016987	9.16307862778674	11.6269095266292	11.6863464160422	9.36615248474237	11.7974714836345	9.42863664791212	9.34415450837692	13.1145670625358	9.95421837262759	11.4847219620774	10.173167933138	11.990986621851	12.142715902114	9.64355021477461	11.474035922457	10.2849910604624	9.76731355135394	9.50544853415025	9.84905880815579	12.2621102956252	9.52500286895959	9.45997590130964	9.58350270214534	11.8720091903091	11.6478330517171
LOC100288175	8.09859962595855	6.1025266363993	6.25649295598732	6.67848362085138	5.2124513277164	4.91807420042844	4.46451368566201	3.80205342715682	5.13289202286329	7.00071127174133	6.62143784401029	5.80426126752944	6.23198961400249	6.00951390080151	5.64506151182364	6.64471164271938	4.89723008620672	5.83157673033332	7.13828923199729	4.77428651002118	4.89157500561725	7.75821859955262	7.01511544130777	6.45262891225452	5.63077824456723	5.07167952759857	5.34737744489834	5.89440332242792	5.91163944560088	5.56817974652033	6.52817541955958	5.23568737832234	3.48297642138714	5.37962693564011	4.82300254119894	5.77884660591229	4.10396297357729	3.92478279084809	6.46116646215824	6.33441617663128	4.80828041602276	4.31850232104144	4.1040748371217	7.08576725741399	6.28868290421976	2.96475088725425	3.00088672983465	4.61825120768272	5.56530343226008
TNFRSF4	6.83763644183199	7.72395487895886	6.36272238584941	5.98406381839017	5.07327559235114	5.10884418204638	7.09425764806544	6.3648227041079	5.95860086308597	6.31723626139158	7.32802145439431	5.96947918615751	7.18720123188474	7.44297744747968	6.66635386801967	5.9293170287493	7.79341905501526	6.35409691130833	6.78777271076656	7.8803479811812	5.38445055131043	7.49348996692757	5.24469616013706	4.31608751147868	4.4789054773556	6.50839087170635	6.10707002107147	3.79788805736162	5.28686923449351	5.6929426670972	5.93127004588855	7.1615712464207	5.05338257030025	7.53503594043534	5.21626905119622	8.10444538158127	6.74891791592078	5.43013874466396	7.84697007095609	6.21480555444677	4.74323755833223	5.9388271730357	7.21884623313124	5.36376839215405	6.21220157450384	6.4049032404183	4.99519564876916	6.31685215629678	6.61451878428542
MXRA8	10.9835428960292	10.3769404763664	9.37830719878282	12.1923778931341	10.2790783575017	8.20369883170499	11.7066964248612	10.0487936420816	9.80327353530792	7.87769262353433	9.8069721725998	8.80857792539311	9.05602116205493	10.8265726645393	9.77274222485507	10.1744287266887	8.66773084592219	10.4217530650238	9.37563597146105	11.2528629480149	10.1788751820285	11.93393982951	7.3053983111237	6.80548374406379	12.2615091617557	10.1064825989334	8.17530766424886	7.9746966697787	11.5137288337156	8.02767118130976	10.299660923054	10.9817360429625	8.40174897911787	9.01896097323968	7.85231057001185	13.325155970948	10.700747141166	7.12451854460565	10.4250881652431	8.16814827017481	8.15314299183673	7.81831797697755	9.96987079113266	10.3509906830544	8.40296672860884	9.3690477509612	8.97859067806644	10.3917605324506	12.0964822246986
ATAD3C	9.57314472401515	8.14103951258726	8.35344425702052	7.33870701684856	6.6911658501931	5.45008572997206	9.80699517881536	8.82310467606007	5.57908149690815	7.35865062446161	6.36893068567631	7.89004252026723	6.74962424511209	9.01414793186637	8.80564720517993	7.00591494634003	6.96543043804839	7.50090642321122	7.67430108742896	8.91505036422493	7.41474041357265	8.54649320552079	5.64883584727604	5.68551262380592	6.96132080439045	7.39951518097523	5.63983767251499	5.72670730656906	6.22692178842612	5.99518792995416	7.55457521432162	11.1975326876803	7.66198240263668	6.58999814577656	6.67837190113306	8.13472037177354	6.27931163433315	4.51266176011881	8.24463755203277	7.5557537320432	6.64618913072373	7.35535582392976	7.08499677325805	9.46592155351303	7.63320387367687	7.34353648494055	6.30437641392862	8.44260648625848	9.06647273384749
FNDC10	10.5763480018665	9.41472345992032	9.46202025699687	8.45836842131738	8.0704326258475	7.67724410270603	9.91089818138546	7.33125579266321	9.1197838548161	10.8669933473919	9.8141829951115	8.07153456618924	8.81890275569103	10.6014149162388	8.35774203056241	7.93036935419365	9.27045452699786	9.08959429920328	10.587414376722	7.55482574334345	8.72389163616457	11.9906561217823	8.99650638854073	7.18036701906596	8.03491949251745	8.51216143036067	8.05545637459089	8.3426457280039	8.90239949274377	8.12952366633316	9.7022029550504	10.5461089778107	7.54815210709385	9.55015346667378	8.35829135066189	9.89981953303275	7.61771219540845	7.27809523196899	9.3765353090026	9.96304119886812	7.86882188632924	9.10452638048277	9.11606879168844	8.17653860914185	10.7231657704961	7.89833851137478	8.81377897425367	9.38534729466334	8.41855776587118
TMEM52	8.49344430170012	7.6349742101554	7.18179830732208	5.83329657019605	4.89837011934364	5.14135280233907	5.03466045334646	4.54135706389499	5.34599264744273	9.40651584875432	7.69528569191883	6.30938080194218	7.23184327707526	6.92634221859111	5.25861905351601	5.28110894680029	6.87593229634813	7.13027729983995	8.22899541642709	4.84585169055493	6.15903535751445	8.61267510330564	6.52006206775353	5.36221851133206	5.36776195170428	5.84574089477558	5.87663864121551	5.74477378568342	6.48815818378817	4.86672498646438	7.86258382064073	7.97793477419165	5.33859575498276	6.68889608906872	5.9811659308544	6.67485365952967	7.23087660169705	5.14366802317502	5.9436395021412	6.29831000091967	4.31225674619916	6.53346151823568	6.49545143973721	6.67519715505179	7.4981890182319	5.80549733261213	6.16664875906523	6.29884560718062	5.96739088105192
CFAP74	4.35838374755064	8.74671860378871	7.24614067723439	4.61656029253741	6.05888887882951	5.61329994607199	4.94574840690586	5.16437295849479	5.53649083387053	10.803400898605	8.74421080264957	7.16767597999685	7.26371988154084	7.42300119380284	4.90285776722413	5.95295487171549	6.59345324313452	5.38940407507088	9.27529542980398	4.94254502835129	7.03126027211752	9.21144660977725	3.18856933280165	9.05247157199193	3.70081337266067	4.2557648298534	5.51282251975587	4.65330561606645	7.46841518606543	6.17122910341276	10.5733074097316	7.56976990043011	5.86360452618297	6.52530281113861	6.64030627476481	4.3370529880347	4.0449011257402	3.41391480983308	4.85608558802531	8.50191177710207	6.00646052434614	6.80418604135863	3.33665082420858	4.79433575743385	8.58267188503676	4.24154770744546	3.1995538061466	7.29697250819433	4.0293797911682
GABRD	9.81752332187195	10.1695952734776	7.48265781261347	6.70470273042266	6.02471176234654	5.95822667518693	6.03405639926436	7.8649030682027	6.82149995172238	11.2633472750808	8.1475505707428	6.43198686291337	7.42989882006372	9.28404795261332	8.03634501785093	7.94786467271164	8.20916230513814	8.25194072982669	10.8929223012435	8.02749178901377	6.68416650115634	10.5791337771137	7.85035926018247	7.45237625439365	6.44355439457544	8.00041847676059	7.42114548696456	6.45243697330168	7.93515045831841	6.52849950454679	9.21770590077738	8.35002371269844	5.50499390300493	7.79227185146767	5.55189614626739	7.06363898928811	7.24633862641012	6.04292902190127	7.80808696944387	9.27304346227946	5.73795420670406	8.00419070346186	6.16155271047819	7.80727015558545	10.360412287021	6.01633605903487	7.17406805393883	7.93584560194701	5.83768153115391
PLCH2	6.53907333381372	7.12096493925295	4.48521391034477	5.29821628657916	5.78010092498318	4.58626842433373	9.53292293375817	3.84412370964144	5.63409924684511	4.18818189537868	5.31091598160613	3.64710190435376	4.51505952243995	6.39520628287816	6.99278831375941	4.79499093858197	7.30517994905573	5.22051662066624	3.74980536311386	6.11347732940765	3.80510482420197	3.97249485538407	4.00534306121883	3.67593606860242	3.9504317854443	6.58793385483246	4.11694909030604	3.59132339811911	5.97381535371098	4.376268604157	4.18474552039969	4.23277898143794	5.99963695623874	5.06925297915672	3.4715752559035	5.64042223900309	5.57985829096302	4.51009373595744	8.42138700941879	6.35457839960451	4.30652308790071	7.68463391863449	3.59259241306741	5.99696717788209	5.04882288363625	3.80111907743648	3.91289279199503	3.49580500385907	6.37189570371124
HES5	4.76473513926758	5.27037994877164	7.43842742490726	3.7062037858038	6.59198209778873	8.12085045314467	4.19749469212391	8.84950469917821	6.23818198347449	5.12290500578582	6.49642939581052	6.75924410054104	8.72773455182802	6.47215690920062	4.72862671931416	7.47839653657209	4.44738325651919	7.14046184156306	5.47098715140444	3.15186299506951	9.66966620024564	8.35827359087341	2.9659311850336	6.85169845615622	4.00821147678443	3.31019944385427	7.92938974411236	6.07096063044289	8.05614402306733	8.74684238607938	4.16316663662651	11.5007532069401	8.97316726886122	10.413132631706	8.73245780216743	4.2887036580434	4.07657655675561	10.5162167661832	5.24665200300056	7.38821878347906	8.270657698216	10.482823835037	4.0631721625894	4.61249031249077	7.83203882948916	2.77725610656747	7.61455584079958	5.00568128192231	3.44826719580129
TNFRSF14-AS1	6.55745226247109	6.20960453559992	4.28903693451581	6.04797353794589	5.76291787726729	3.00792179981466	8.10210830022017	6.5325965368705	5.56881181296967	5.20059236821588	4.23801711225383	4.38516259792134	5.30270513225686	6.82932575483353	7.33492127179621	4.68517135293495	7.24773506795293	5.11005594458711	3.58855380754971	6.85238401675801	4.74175917089728	5.9815987844225	3.88869684253041	4.13041748636751	3.39211443338753	6.2479962508619	3.61004788811566	4.19708783728738	6.04985358149652	3.70084972182214	4.82338018065976	7.06078443929348	5.00809618329411	4.94709308487788	4.59417330036772	6.3818871841786	5.72059254801394	3.32181730077103	7.99115649499022	6.843465835386	4.07524431999852	3.44412983796009	5.84503085712946	7.09730633220499	3.21189883453606	4.50061623556203	4.04339680923072	3.57991881599285	6.81061745591162
TNFRSF14	11.6863490173796	10.3279908198694	9.54973284859469	10.2638957489411	9.57020982606962	8.14525769524712	11.791991476293	10.5871857104804	9.25885200277302	9.3342643492622	9.24502599469448	9.94466721641016	9.99606681538295	10.6244416267777	11.8717917864159	9.70974496802542	10.753193363208	9.43292029880871	9.0427457336362	11.0825769336637	10.3415896960796	12.5209170533659	8.66613864384251	8.38962750999542	8.47881065264354	11.0407009114729	8.16787852315157	8.10766750288914	11.0506551838773	8.21790005301947	9.87266487426414	11.1566146785558	9.09246573091952	9.56891967118228	8.78698209066972	11.5207260887249	11.3472120923291	7.63857706378682	11.5276387655444	10.7245175879185	8.47747307051945	8.33606950693147	11.1586822825749	10.8224444415613	8.86753637561745	9.67640627329675	8.76061193257453	8.69689141126532	10.5914819593113
LINC00982	9.61301380998574	12.2899853114472	8.55424786712615	6.57879870637023	12.5659075572366	8.24488587275601	6.82192352116827	10.0259042994623	8.59792083201125	12.9375371508559	9.97132941735088	10.4288947080792	9.5351916071377	12.1296291306851	9.73835430139684	7.89707752473086	6.69788981438107	6.72144523733756	12.1551176056474	7.71511614576238	10.0651075632964	12.3952840000744	5.89280689971319	6.67843314390712	5.94444382937381	8.28798154451627	9.80057592483662	5.42814302654242	11.3496717198551	8.29538885347845	12.2201122281938	12.2013509640142	6.97955188179473	10.2035630295905	8.21371576592046	8.53571479696606	7.0469985776546	7.79825989861823	8.00453507619985	12.1711013436556	8.87940907871526	9.89070899122497	6.63034096487024	7.38040839116991	12.1677033973178	4.99685167421587	5.88506988095918	7.19668240564224	5.92471628384343
PRDM16	9.71046274724135	11.2096667888812	9.86059445725097	7.67548699576003	11.7539864277941	9.83058521183375	7.60758924987109	10.9842561128731	9.7623497499996	12.0330397566904	11.1836864330926	11.0915205569358	10.5978961945537	11.9193342464922	10.9193401176398	8.90439697531793	8.45060754339257	8.28957370016764	11.8921530624235	8.82323240281744	11.1948467476965	11.7339466163221	8.0587336081115	8.99813741836722	7.58951493815388	9.23091031437926	11.1675671496301	7.62840200998515	12.3037146387087	10.4961502273948	12.0053051161008	11.8300454199403	8.34959390236608	10.3500760052313	9.48437008638547	9.13710249631237	8.07280434179902	9.60054481242913	7.71881326741416	12.0210222978877	10.4740414282771	10.7424871874458	7.18970823372071	8.47037976260914	11.7068540958853	5.71807007652216	6.76646904561319	7.87572348423707	7.16894751655285
ARHGEF16	7.37085406111834	8.93978881186075	7.15733788590774	5.49719319858937	5.48062858384593	3.88251737990321	7.36523150824769	4.80760317574743	7.02616256626404	8.73698786231585	5.08523623469025	4.18108804813743	5.16663965336948	8.76157711397013	4.64265407053953	7.19576646072226	6.62325917914948	6.00564580756573	8.16195321623968	5.65978177976224	6.6134138673253	8.66574513062346	7.50014536484028	4.43800410457504	5.4088780132041	4.34333982992227	5.02020054790668	4.35801292618839	4.26822230224751	5.18569612530043	8.58687860920471	6.05818371144946	4.25579922458864	5.51589683123638	5.08235141659509	7.55715175875922	5.23061218508041	4.20260918248267	7.21869079241272	7.63246031490674	4.65162280820878	5.75040749777758	4.56650529094688	6.22652699749263	7.97902910732686	4.59228901236261	5.03501349345996	4.92994056533213	6.34769635042383
AJAP1	5.93952189230302	5.47685771996644	7.46567814021374	5.22211319072954	6.38186866780238	6.15829977174895	6.34865159551843	5.29036184580545	7.5506152753622	6.74062240650585	4.7720976513845	5.27363920131406	5.50959932197835	8.39985339648911	5.71687689849781	7.42980237201909	5.77190405681366	7.55305532590925	9.81795688787304	5.66899665941492	4.20788061413123	9.17147351251216	5.75656831280118	7.65345212252745	6.817846392011	5.06872107797788	7.48256823185781	5.0286771052406	4.80789574326277	7.90366016261557	8.46702257672546	5.13005640183549	6.10424803268821	7.39240050606373	6.84172214389057	4.03306238172073	3.92992953043149	7.62780566221754	4.77559423543959	8.50669628311798	6.04488786611798	8.11029779597882	3.98990350708071	5.32166535768596	6.1363246529794	4.05359602090617	3.35863026094946	5.1814858183245	7.1810197130764
CHD5	8.98981565835503	10.6070738814114	8.73620463798698	10.1608173804802	10.8883231700702	9.79313449647822	9.08530066053295	5.93638503288534	9.04177861955517	8.57712029898063	11.2380051943995	7.73109557321473	8.18209212188373	7.05634523628494	9.86515193203248	10.0429353846725	9.79693790756136	8.10009420345156	8.14354762058904	7.09747419087988	7.10529546318832	8.78633247818176	9.28260750047873	10.3789953804553	8.54939756366822	7.80965872090779	8.77649764584126	8.14198591836704	6.63691483676936	8.54068226644265	7.80382555859876	8.80569654338717	8.60277129321513	8.49845684190424	8.80782883758452	9.07951602344616	8.9199845244418	8.83664563892291	10.6089111991028	7.31909162376196	10.2697993870418	12.3716637541639	7.93396094664408	8.51444026577793	7.00269811655732	7.36244741504105	8.01386970784613	6.94998409133628	6.78077906343628
TNFRSF25	11.1672586636213	10.4800189564669	9.59969813047395	10.4364857995332	11.2387576861649	10.5512228939483	9.76871939504112	9.87332786592719	10.0190337479886	11.7708406514383	12.5731283267579	8.93905543201161	10.7732262729044	11.766262678339	10.1485153917365	9.96946954995084	9.37599217495749	10.2274839976152	12.0989595317552	11.0228636800111	10.3245376696107	12.8788378894032	9.81750124510704	12.0423809186024	11.1971174562106	10.7774791995973	9.94219663841719	11.1802649425452	9.12615458562659	11.2267404437807	12.4626117678212	9.49624806129065	11.8119635865439	12.8806052881677	12.0746084105969	10.5394556704717	8.27896475203176	9.66944320952538	11.6305300706468	11.3816847178947	12.0001175126493	10.8543110867993	10.2966879412487	10.6087140001542	12.1723737471181	9.80823457293074	8.21901254238001	9.58078658407554	10.5774302099572
PLEKHG5	11.7466778581581	11.2162511800136	11.0027649844563	10.928212924733	12.233662953151	11.936112478275	9.6960446642853	10.8849076268803	11.2078035885441	11.9902042475177	12.1314540264373	9.98549483558027	12.583455780703	11.8348641132769	11.2349487349466	11.0876008052666	9.97675765938825	10.8969046767555	12.2403145343689	12.9857885813447	11.4905316598809	12.8632109157973	11.2128994873883	13.8141016421044	12.6596641454942	11.8605063233844	11.8626726924133	12.3778541258723	10.207251416776	13.1068492789076	13.7571625759718	10.387596106487	12.7596653276593	12.4694052192187	12.5704043224873	11.4898318568874	8.94745027744421	11.0811673480119	11.5718386947646	12.4759361965485	13.1819099469224	11.6834521909323	10.9350527756249	12.0979925133917	12.3716121006143	10.8832965413843	9.29649914854482	10.7104826673291	11.5749005847031
UTS2	0.704726307139522	2.42392180160109	5.02489672487345	4.99507841299392	0.312424598661093	0.414274535186713	0.0414043967722286	0.432919772198144	4.5270361007742	0.372093165084172	-0.568280359875152	-0.324494709679336	2.37751192736649	4.86604072289953	4.04159525824071	2.33011701612661	3.04276779194577	0.659130619742807	-0.423741646430609	-0.354811015401154	0.456575380803398	-0.438522431105318	-0.335540623990398	0.467605996892521	-0.335291293441946	4.22484346497643	0.249991449364567	0.934119343895866	-0.0485677190946006	1.95723794369555	-0.128572177216927	2.53367491117956	0.00559020897457163	0.253045348568358	0.0335662177504727	2.95949445708266	10.1673771616582	0.358542285265366	2.34273501079137	2.8095487876255	-0.0619241150276482	0.0679192669642015	3.55440162530579	2.18562037369043	-0.0822146198195342	0.592316984594462	0.0387438764677377	-0.0715360487349475	0.110410773958967
TNFRSF9	5.80231664946022	5.88784119118872	5.67445660058587	5.72917222347036	5.10337348808777	3.84777049861122	4.11860497298354	3.74160990636159	5.5711516085964	4.45812470632222	3.89438700484711	3.99597588461231	3.39872269699077	5.48622120416158	7.44829066805396	6.62863356433654	7.91184453758176	3.95228568697708	1.70428674888338	3.81914298494052	3.77237580483654	4.168896064035	2.12616948374391	3.46330135623424	4.79735413585222	7.44301132062111	4.10516729277058	3.35320471217841	5.30678012201633	3.8608881807971	3.44368856075828	3.15751221482363	3.53396964466219	3.98037968150257	3.58429102625953	6.28782592986317	8.65336882007045	3.12730949786206	6.17294605326532	7.25173671565997	3.56340195900153	4.60115543794606	7.47299359438044	8.01849608715701	3.52676138305057	5.67617829234275	3.74795904482957	5.16101500266498	5.72018952916371
ERRFI1	10.5791703168599	11.1810612632079	12.4091673770902	13.1645500082325	13.1927248429394	10.5135746479746	9.83639706065521	10.4309719065423	12.32581648704	10.3321336295702	8.96627227972492	10.5425215863508	10.5744483078374	10.6800636459561	10.7542269743919	13.3739436877877	11.1102255609484	11.3804936996419	11.5911502268759	12.9752703094353	10.2770291732111	9.37909815104912	9.81652861542732	10.5737964346652	12.207132688543	14.1189188963642	11.6344611708981	10.7984266041553	11.7924777819281	11.7130420353803	10.2742906811924	9.17020189140615	11.2137837955017	10.1405253990148	10.977212039403	12.7360102529094	12.3822504713257	10.5909579847602	11.7089276588404	10.7079313560111	10.9597628867687	10.3410839794211	12.0305607431165	11.3122267003284	9.74090121825689	12.4923381627852	10.2367678351578	12.6693071999937	12.5072095832903
SLC2A5	9.20744999980237	9.59436477696605	8.82490459335988	9.50249367756661	8.29456497042619	5.83406528569482	11.6878321110207	10.4766333754088	9.18736896141598	8.38467935284994	8.41537392913805	9.6053106759773	9.98591622974571	8.55676111917058	9.17663946350022	7.87046318169234	8.45641598110525	6.49848754044158	7.01352639954515	8.46131787170769	7.90834286125408	8.81951948412437	7.96749386100551	8.26089003021395	6.5904426088898	9.31859423488151	7.55580962967995	6.74549779290405	8.19369544462316	7.51474635398346	7.98091896428734	9.82142729723044	9.35486974363812	7.66386344919834	5.71071429060695	9.71117829011428	9.91579960945513	5.15004787239195	7.58763037059638	9.00126406520338	7.23082110164017	6.09650658517934	9.47906485524195	9.53580807319881	6.93484779873846	8.01420066063488	6.79376883082105	6.19019170935919	9.8557521250761
RBP7	9.64647514576642	10.326098034845	10.045343453319	8.52062030714906	7.40281846419814	6.45604334713731	8.86918827312352	6.58284505392021	8.52867391527349	9.83246415133259	6.72865576862798	10.6950625991612	10.2838143439073	9.96421824390698	7.23801680300205	8.10397964800649	7.96862306468	7.37704005152294	9.04486647694267	7.60169188226298	7.88580290622939	9.42570967467112	7.76499495935665	5.80133210076859	8.80846321846151	8.72854426163037	8.61707278009822	5.74656968228463	6.74155499964259	6.77667553087203	8.99355339385167	7.77736467254295	6.70395611276022	7.75493836724061	5.79396223529054	11.9260706048782	8.46012194098385	6.89133330003261	9.69717788091237	8.93193317077949	5.88342836136956	5.63981766907728	10.9902529774188	7.04041588174548	8.95092154427889	6.72493054380206	7.34709838066432	7.14145844354396	6.48095323966861
CASZ1	9.57048102958675	7.83715846675174	9.40826921421639	7.65902821746161	9.08313953643846	10.5219754529729	8.02170979892362	8.10480852327476	8.470260857864	8.55304952700265	8.77996301038074	9.50720911115045	9.78221202722096	7.91931319142466	9.08394655558348	8.91983375518717	8.62414298148259	10.0971535347548	7.11355463764232	7.83489702521066	8.16130463965967	7.36242125274549	7.35009501121286	11.0946834963277	10.1958782030738	7.67908988983252	8.01267082016233	9.03261680651792	9.94011699661031	10.3745926330681	7.8594541292364	8.87789791293012	8.27796412867562	9.56445055057022	10.4671794858597	7.71209220544156	7.6883976514715	10.3962725427273	8.57307055084112	11.0488572050203	10.1384312717093	10.6255873158849	7.74032343152723	9.79403846080996	8.06013294900332	7.11653293459076	6.84758929464428	9.70280983002826	9.89768494317394
C1orf127	6.43776446103706	6.40672885001317	3.76514844694763	5.34652825731918	4.60503244256355	3.28984636439888	6.44244664320949	6.32686398567723	3.71887557791279	4.76998963168288	4.78311547342717	5.57449643439242	7.36030290104048	5.60522870909074	6.42664187007129	4.24773923450246	5.14319233817043	4.24300778571483	5.03688424812555	6.04105264889185	7.93184359504597	5.9845276144805	3.73205647431352	3.35009939519618	3.49377253925666	4.1888971173236	2.88029126077843	4.00496131953176	6.47580821935364	2.97769737045973	5.75955129866794	7.21731841066762	3.76384833379611	5.0889059864593	4.71201299526862	6.06824293211507	5.18974335624683	3.41922645587985	5.24350813337349	6.29786459397358	5.07931503377191	5.52992474054423	3.44761861002311	5.04402927612795	5.93197883644564	4.14645496861098	3.04627136416565	4.148910442305	4.66402051328091
ANGPTL7	2.83227720350837	2.78687364385385	3.8528201517111	3.44271355974796	6.66069016086288	2.42023486134438	2.38197728617439	0.861820683349338	8.38312097036032	6.30553095615715	1.62846299459451	1.41046676284661	1.46577388786304	5.13730701304274	8.66385135728097	4.74387759010503	4.10421152638285	4.39747806346745	4.29634699543304	7.68204404193722	1.79463768706292	5.60549232345879	1.75654387964003	4.86456390918624	2.72375331898838	7.75682876367008	4.26016969402357	4.11297343612159	1.81325648017032	1.69464105107845	7.4982224056719	2.40292427833089	1.22724384884907	1.50704743040987	3.30832392247153	5.69412530032893	4.24325039882284	0.809166218701581	1.5212618509485	7.23958971332118	3.26583125381278	1.99052465247788	1.87812591738947	3.93732783862338	2.1720691589076	1.94204209410874	3.31873558327653	1.14045714006361	1.34756099443708
DISP3	8.12182089677408	6.63464103552278	8.79239107719045	8.7659778975764	9.976343191966	9.95261149339494	9.48695271181057	6.99678747603005	9.49304586935356	7.03986574490933	10.6050549908892	9.99873099381107	11.8928619046722	7.8303025652518	7.81851139006388	7.63004557059748	7.10866142031885	10.7319949368497	7.34576670062794	6.42294148236817	10.2209668546093	7.53638679328349	9.10832765934698	10.0932632631118	9.75715011342065	7.22729919576227	9.65558639637959	10.1410485192067	11.5006171456147	10.1120048848113	7.41155554249634	8.84867488492497	8.36616129174885	10.2380885130142	10.818177724105	7.68783686727879	6.95908766200096	8.79878011724907	7.49604528304415	7.60877986166466	11.1659274726737	11.3226873799333	6.21103476284677	7.18616494957509	8.21691831048196	9.5755338046648	6.39200559669824	9.71634845890815	6.82839616739727
FBXO2	12.6363423897505	11.0995980301098	10.8338446630642	11.0575691766811	10.0824376396352	9.40880961477131	11.6024406979699	8.8463033433457	10.4586454679065	11.4766350781574	9.19503942648848	9.54998395388643	11.3308615314073	10.4515930888765	10.9789866363819	10.2310585500004	8.31468103978706	9.78718563560208	10.2743168648119	11.1306333867173	10.2300261084927	11.176311173447	9.53652518120528	10.301963484882	9.19130371044495	10.3772003323132	10.6409340125463	10.2430909704229	10.9086812653288	11.1054195691071	8.89666179322722	10.3601292324087	9.68404278824065	10.5524893224507	9.56029237890357	12.1235090397515	10.4188235728605	9.09235843671327	10.8037358730526	9.73321786544779	9.56466779023281	10.2059128840081	12.7888725864281	11.2450882952021	9.18052016315047	9.51775333342569	7.2702794757441	8.53996740761357	8.5426345349106
DRAXIN	4.94642419272934	5.76350042562056	8.25673324641103	6.5515486100811	7.15123559635428	10.0193475617727	6.7330304307237	4.88004751911234	7.64373316486216	4.03263036157433	6.48723483907	6.36271812381164	7.49595512137279	4.79852330899753	6.99650087516224	6.34936070224543	4.00770375709907	8.91142508820565	5.48753249180795	7.52729222965155	6.01229980168717	4.68269481191639	6.27515223708589	8.93584378647753	6.8788605760899	7.2406152503008	8.44321147525911	10.4016785497866	8.12727785771632	8.74935027953199	4.55136318060008	7.02208402108395	8.88439126766432	8.18825491439825	8.39009101961366	6.61736223636658	4.58293285615311	10.9014625809817	7.91666173451295	5.32849742906097	9.48212440821282	8.12444938646644	4.29814116847192	6.53007976610536	6.43570130986863	5.90009704932655	5.5644872789714	5.9656102603523	6.31751974243909
PLOD1	14.1730152528381	12.8994419893301	13.1494832474902	14.0609022549659	12.3398737744892	11.9637447221273	12.9999479769069	13.5838572638756	12.5081274090059	12.5354521338358	12.1782373558615	14.4784043174406	14.8435237793789	13.0824377013345	13.6042417117599	12.7651914780296	12.9767187476267	11.9826826456289	13.0106751548259	13.6811158665627	14.0492597384779	13.1507081857217	13.1685501563781	12.9233177567737	14.3930985403028	14.9204541968258	12.8830849409994	11.2513274326583	13.8596698996385	12.3646254530289	12.2414067311294	14.8686900261812	11.4223235818244	13.0733677602318	12.3200431691168	14.1263663955552	14.0915735396949	11.7253606040535	12.8000448904602	12.071233293413	11.7228227927805	11.2151325656737	14.1278578155177	13.9336246341101	12.6144032999075	12.9445313872037	13.4693267050149	12.4280793200531	13.6115966379044
TNFRSF8	8.90060286363988	5.79572298761244	5.70062422555035	4.84240805627761	4.21564611846979	2.84038004496861	4.30291487389573	6.64390208793549	4.52312413533912	4.89649631499713	4.58149828052258	4.10881297034641	3.65837963132818	4.95876000799197	5.78413666041657	3.7132664472685	5.83248210381389	3.56731286128197	4.66399654523597	3.36617092768636	4.88725794150735	5.6641520336067	3.6347544304887	3.9456563749802	4.73629419096142	6.76518213754269	3.97654440135188	3.58663379726105	5.58629339273588	3.5450961466225	3.34714104142028	3.95067412138222	3.43612721817416	2.13684513379447	3.30530596362831	6.42136539016845	6.01744631958619	1.94399080874079	6.28949508924468	4.64890973110526	2.9321565549505	3.36557458257993	4.28519329951607	6.55775160756586	3.97273590515179	3.99291376123205	3.3143485968048	4.22597944352388	4.85846449583195
TNFRSF1B	11.0333399800921	10.7010145017567	9.68004938835016	10.2674152584768	9.92302372271528	7.83294276153303	11.6264139322428	11.9911426694846	10.6210172274896	9.37568074955161	10.1262656928962	9.90278191965719	10.2832168568643	10.5024103190573	11.4494941938679	9.56408610170798	11.1040509655774	9.38330046737658	8.88509931478832	10.3158030298419	9.73112926426678	10.171137188891	8.47944476912629	9.72793807773652	9.3113472829124	11.2283274447413	9.17765369504949	8.33741685606311	11.2468230935787	9.00687947199251	9.36101995648771	11.2162397068393	9.87242960709626	9.1874739675538	8.93843860959088	11.5447046778191	11.5071754696221	8.58776210699464	11.527430626491	9.98094298893083	9.09787027982129	7.91421662245424	9.38093827474516	11.0194448866859	8.80062948926782	9.4507619580109	8.39855774405697	9.40054428528491	10.7252826664637
DHRS3	10.830472958067	13.3086502356869	10.3617795138795	10.5047839835317	11.4441530229399	8.37198234759679	12.2604134767019	10.3888171356028	9.92211648359168	12.0033604769258	12.5681004654697	9.69242963026191	10.3806605916466	11.194434515786	10.9277515127201	10.8007122331901	9.6291470062118	9.38536798862742	10.9138418531878	9.34904274759376	9.87714272527773	10.3705715166818	8.23228154800899	8.3052623846188	8.42054483567098	10.8122314368872	11.2532738146994	9.12354204627432	9.89049558770997	8.25822192406345	10.1495689085676	10.7027778100998	9.49000093743044	9.38311584533254	8.46418969468282	12.640153916957	12.2546183899961	8.30074209584296	11.167919868863	10.9922916164319	9.27622100150959	8.78738060933526	10.598482481573	9.71991228012639	8.54596473852057	10.8402287300126	9.88401878433715	9.55199778242955	9.96813247140613
PRAMEF4	3.41076684071442	-0.361194235135554	4.70253409081935	9.76566125002509	2.28778901379668	-0.194482224573239	1.99524679392256	0.544319026317747	1.19250329383344	3.31965421300487	1.59879439919384	-0.178852982346403	4.52482210605412	0.38846331627644	-0.149053883097279	4.44987121951482	0.37415698400065	-0.318000946478813	2.67932794339597	-0.208820322856769	4.90722413933142	1.55178553056207	2.63707491742625	-0.159104197850275	1.29879570020552	3.82857697914637	-0.303421390836184	0.147883988912924	0.0956990274068836	-0.3808539337956	1.32986017394277	5.57757859137459	0.149960225561137	1.99657148318355	0.178037615587129	5.00635676473648	0.671961985304807	-0.231457613198608	2.01867119158143	2.23093299683401	0.0823359300802429	0.212560274440935	3.82755024890214	0.655659960709392	0.062049418371984	-0.0764808117502789	3.0064187346726	0.0727237578049147	0.255331060220179
LRRC38	6.54869621703233	10.945516741466	4.32744667254893	3.15650161470084	4.01395586444563	6.19167598041029	2.05553913838083	1.51743431776933	2.56464344557708	6.77016751253104	3.20775722118373	3.41046678900021	3.56583186127233	4.70548766580395	8.58191845192025	2.3092354326978	4.4176012190341	4.15133981689621	4.96358105529887	0.966979571617053	2.55879201438955	4.15264313752029	1.85734143424842	2.17563214189445	0.987307651284468	2.39748371487302	6.4353949194477	5.47832509082104	3.49884089404754	2.82359359836845	4.85674479438759	2.53517725752905	2.96065572736454	3.42672807746932	2.77050032743636	4.33458645500509	2.0084368170829	4.73525062190604	3.19021938417511	5.40245923672132	6.62962915092239	5.70402656797578	2.88701198775545	3.09027843047295	3.15685923079107	1.10798698809674	4.7995334705427	1.88612048570178	2.16161184049105
PDPN	9.86753322834493	15.1674517107654	10.9842444490997	12.3431678178844	11.1434275583307	13.197553048615	12.1136112634374	9.43927603385697	11.5798897329749	14.4531388719555	12.6033860777272	12.3676253458596	11.0353714024984	13.9505421167779	14.5969447560642	11.3512838681392	10.1119480826104	11.0255724530833	14.3836398840292	9.89478560004713	9.64713269146854	14.0910172240132	10.1270696918752	11.3397479229699	7.87687433469005	9.87515626694466	12.5751934608755	11.6692844098744	9.79577705600157	11.471272717755	14.01141574299	10.0697797802419	12.2570958871745	13.099303166272	9.71176307494591	11.1388665021493	9.32469579288436	12.9320334411516	9.61303691005211	14.9510542985414	12.5471587926703	10.7728679781541	8.64714045892664	10.3361428356553	13.3467960754454	8.50770090093129	10.5850358557768	11.1375046197075	10.0182712764225
KAZN	11.463083064937	10.4246743572049	10.3041144867765	10.7977234812478	10.9700759273859	12.2101047130553	11.2720643900102	10.0382901395862	12.1186625261326	11.0456865523193	10.549660970509	11.6845045843766	12.2698457322851	12.2195020696949	12.9041888687624	10.9142733260654	9.8519993246318	11.2486504795734	11.8354783589937	10.053814249859	10.6514226510754	11.2045835394921	8.7093013524777	13.0408642137483	10.3867988108001	10.1331560444276	11.3702799971736	9.86007772583804	8.80792144673393	11.2869855888583	11.1603608029119	9.8410383334315	11.3251784214572	12.7812964007397	12.3709185685002	10.7291001073669	9.32995031128501	11.7858841892944	10.1735051110878	10.9529261715624	12.757175711398	12.7812924828663	10.9288955105294	10.9077400454946	11.0356907366088	8.79862077923451	12.4873994178328	10.2764603647629	10.2237777488875
TMEM51-AS1	9.03545817661542	7.7389268601667	7.01188858371165	7.95090723068389	9.55868787852051	6.20202703379863	9.17485663800888	7.52607356237728	8.31111399654459	8.20070119232135	9.83775766476391	6.23221580360688	7.5043208249402	10.8938132923802	8.87065177629158	6.82171422860342	6.71654869171763	8.11973182885984	10.1138865484273	6.6374698418908	5.66623881785772	9.31328724367341	7.39593520209911	6.43368574444215	8.10971741426901	7.25416053898399	9.31853108349477	7.54681331282777	8.81498896505098	7.35809044841788	9.1920887697537	6.92591989432053	8.44501733562135	7.6982730244242	6.44109950978467	8.46612062899066	7.65091591594137	6.96111690815082	7.54783085011297	7.07524897673954	7.77914829874692	7.14298349181177	7.7463635842007	6.56221165450754	9.59853838461299	5.96882775471682	9.25204557181575	8.63779682284034	9.71353230192661
CTRC	6.74635100141124	3.28571511908498	2.71428896158758	4.6773460466333	4.82578767171363	3.7949975110962	3.71156386845143	3.33898774324933	3.87203786319507	4.89615072945514	7.65918533409178	2.79003524157253	4.19824454136064	5.19322030879835	4.63446830390304	3.19900124718148	3.2778960418693	4.75346889146615	4.81111418229317	2.99460067678585	3.79439158039045	6.8659453193666	2.43107328744973	4.31923871283453	3.85912209303714	3.48950978218694	2.82770897219788	4.36521939652382	5.40919771675248	3.77193288982543	4.16083737009286	5.98862254676718	4.30055574326434	6.82417999800093	5.49014960763221	4.95079124611462	2.33508269663163	3.24632086878496	4.75204367390993	4.04420433130421	5.27825871543789	5.89404887276438	2.36247685684921	3.78696312655851	5.17956909250228	3.62413730878877	3.82843383050021	3.36893798676165	3.13307020971059
HSPB7	5.95192734428687	5.45479126524018	5.25173230316557	6.2497546057482	4.76416897725027	4.44417084620707	6.68279016832262	4.77052282082196	5.52206327166934	2.87462261069804	7.89251969066808	3.96096148002432	3.71823127461727	5.24675034037393	5.71121881435764	5.324424643554	3.5522891396037	5.04371217151645	3.76494278199038	5.41409395638552	3.09948357493264	4.39424975436201	4.04340033488147	3.52398575507814	6.05727945387487	4.47864521610895	3.17217588122497	4.67826940812211	5.40237886924086	3.78727158352072	4.56088384722268	4.0224028544042	4.35954640059529	4.10482143512203	3.551657329954	6.43329469200421	4.46230622461942	4.85441990637924	7.15211018216427	2.58645350190821	4.59764871773214	2.95336062162088	7.75105369958517	6.64371394369971	2.41202081362879	3.48671565850085	4.69347049412155	3.19773152313484	3.8461577623909
CLCNKB	7.2586639242617	6.40014103251389	6.15248121450683	4.07564685799575	4.64079121877172	4.06201888899247	5.26164743692476	2.94074178171289	5.62381484513533	8.1397180951552	2.04471878388254	4.73255347214395	5.74495061187728	6.65503357954832	1.96049963449558	4.8693507718324	6.55549899909124	5.13406643902512	5.11129054845558	6.51456175408214	4.63003868408007	7.14331248777556	2.54766069523723	3.12669833161491	5.04780120030893	4.46921267430583	1.84732202516069	4.62470634623559	5.02998459740279	3.63920025344644	7.17363293457927	5.79642372515397	4.56164126630699	6.12535665085277	4.09423920930197	7.22786666673696	4.50424786701013	3.60840064961236	8.40752354367003	6.94914621231331	3.36308194776808	5.4339746531587	4.483246276053	5.39768315089184	7.50961994173817	4.29650074492818	6.46781690141815	4.59557613244325	5.08333239308126
LOC105376805	6.89068036221749	6.32453041568803	7.06024134560104	6.26881274631185	5.84847754326488	6.31421813423382	8.10814761244143	7.08038518421864	7.03391026507726	4.92065927712918	5.3872370293203	5.1236461147345	6.82581396110566	8.98647377430048	7.02853777934786	6.55110038160652	5.24670668446265	6.02467431358876	8.10843338641501	7.71910312314564	7.06215321772491	6.23120199205884	6.11271356947235	4.32267469009603	4.43650907101313	6.03321962769928	5.51810285512581	4.80320508364423	7.74276298803643	5.65119492533262	7.23001178649476	6.2932588621047	6.03172144001698	6.47680240771638	3.84024860714208	7.10952871264431	7.95798271313685	4.87209544961042	6.62972410088745	7.36724445943756	5.04295048489548	4.21908491993448	8.51150908686152	6.96080971450639	7.07434702386083	5.58212256555406	4.30382711184319	4.91795056121945	6.77786940448586
PADI2	9.40061537820635	7.26246292018259	8.24481005149404	9.45556187691185	10.0490057435329	6.87626217144623	13.4115656434529	9.38097191531905	11.0015010641432	7.81885258279162	8.66022364507288	8.51111660858496	9.37515349418526	7.52173653786045	10.6901269089241	8.91896013764585	9.22379888505082	7.33273087525105	7.78700470572818	7.91979462998934	8.40989529171322	9.25111951570458	7.91928620656481	10.2353825059561	8.30795532680911	8.96222823436765	8.59597401790066	6.88604737217308	8.62892253791308	7.50131060581515	7.45251241400901	11.1465348612298	11.186765884059	8.64193100802297	7.20658637898279	8.33827182541105	7.50705307909471	6.55828188205873	10.1059778602546	8.92691920095459	8.7792557394529	8.74171543919127	8.6829920813772	10.689085108504	6.8303078827451	6.86260546618755	6.15003247886142	6.35492244006183	9.70652096077318
PADI4	0.839945303247113	1.86319764012298	3.46202989598302	1.42264784803743	6.2377350144871	1.30228485618047	2.7141564662093	1.32514801094127	0.731796732985505	0.933197730183051	-0.416743980470481	-0.170133490923589	0.61698233623493	2.9234173650706	2.82696684918928	0.800899656056713	3.81000906113653	2.36585737925963	-0.270672779794627	0.514554687741494	1.02954552525337	-0.285629130031273	0.543106102766324	0.589107231341572	1.31143887305945	3.70138358095165	0.793823026739652	0.163672394643365	3.96813031319258	0.659917768059903	1.96002783200026	1.39717392652024	1.5777808178469	0.411734657204565	0.19437921903361	1.34887741212819	4.52013033636489	-0.224096122245643	9.96411673577699	2.24544509210187	0.0968703960340698	0.229517938209818	2.59686989442948	2.52723262655183	0.0761808082563562	3.28324764159686	1.63645190304686	0.0870681500307036	2.14249158717655
IGSF21	7.46878623374918	9.0822250658245	7.79449517559707	7.31185521516428	8.55126050733729	6.92949104343501	6.70336039212016	8.42051141356185	8.471939110828	7.99444935012769	9.42934669719538	7.20809220374743	8.63014695951046	9.38709056804009	7.3612467816022	6.2906708617238	7.65299173602613	6.9776355685995	9.29412608362709	4.99911891653282	8.46560825696769	8.95619978702936	7.25481963291509	5.78719346120079	8.81349269796402	7.98608251423604	5.78576201741414	6.4445351851495	5.63143627348267	6.70595150656887	7.57200281465082	8.65531974458193	7.83671967848187	8.90029861055987	8.04448169960848	8.19755405957418	5.68783036645486	7.1929034943528	8.28538916893427	8.21632859412875	7.03531311441038	8.05136304505093	9.23979063870279	6.67166591698195	9.28223722397697	4.63160508846839	5.59884162486617	5.7092269643385	10.7918049727876
KLHDC7A	4.00644739570658	8.12484742976392	4.94789207545313	4.9433182266547	6.03053014176776	2.22418459197753	2.21636848721684	3.33613061589366	5.17246666895114	9.4682024457394	4.55186340162133	8.78423860502454	8.25522605999762	9.16088978722524	4.23501194206185	4.9138536434445	3.23205386490091	5.8411361866569	8.15180684906672	6.37581990452578	10.2933797911292	8.69339661808694	1.83988919866229	2.55496711266844	5.18416449842655	2.16670851150351	2.55647974547731	2.17567622601339	4.16859609769561	1.66995302445963	10.8049775782349	8.79107797834383	2.17788254976592	3.02590542174403	2.71527467046826	6.37482462669428	2.87777020138969	2.66678676984103	9.92046920609764	10.2217862633671	3.16513110591302	2.24524803772219	8.20205045149433	6.36389772131459	10.4242371259843	1.94751477001653	2.21348896331452	2.57056120839059	8.37200801078537
PAX7	2.313692478635	-0.124585901053161	4.09548065626327	2.12763377885947	4.40635148345697	6.19158626840183	3.90639093216222	1.23742712105508	4.50880014125235	0.0463827026134913	-0.19631762518937	1.81787942491516	1.89460824142771	1.35544074359523	1.29727563186733	-0.0479659793137048	1.02855979840496	2.05558287951775	2.69565605862223	2.29157579879287	3.18717740381084	-0.0381496776573473	3.60708955718832	0.123593885710981	7.53623429877027	0.48241143118926	1.56678397173517	1.83566520889868	0.430225319679257	9.79906403464846	1.11530010343863	3.01999029196024	3.97747674088647	1.7339057606673	0.528419984708608	1.64256230642958	1.39282779723598	2.79861834122452	4.88521662195624	1.02189170612842	1.22316882198376	1.43567830938645	5.11412457338555	2.64656245654917	1.67926433287396	0.223614148674436	3.27307625810145	2.54237668993747	6.12292154408106
HTR6	4.61074851686127	7.15318879519326	5.6437317136086	4.30481602112851	6.62394336023125	3.9725008332354	6.50953823769796	3.26609943105145	7.63318349321171	7.2844784139881	6.12934658941394	1.61364650070801	3.90881704450581	4.48792760511323	3.60530184246717	4.89140144708328	5.23751912089848	4.49863489428854	5.13486861256967	2.85012362247396	2.9228013462544	9.44329518985702	4.81172055665233	4.44764344637397	5.92494763614756	3.61510682473064	4.91900732837655	3.29518221697278	2.73072113610149	2.79680291346822	5.73912296208945	5.4845141535357	3.63466878107635	4.69082243643459	1.95585438897796	7.37852462529963	3.62193525703433	3.84198409874677	5.45082487536032	5.37573644110812	2.71033594269198	4.56087399390227	5.36569954817083	5.11816783773429	4.0187603117582	2.15905504530531	7.23546427199468	2.35354399265243	5.71878501517298
PLA2G2A	5.57366177231124	3.97583021573919	4.04156594834274	3.67886203596815	3.16884331395229	3.12094615291818	3.13175612646058	7.04918356910825	4.33112116419917	1.11518201781368	3.53974202521621	9.40632636468962	6.61265862490222	3.47391764506706	8.41577752676958	4.27670295809968	6.16737912086518	5.34230650490499	4.17056903525949	3.18931070482786	5.99095600665385	2.92562519458687	1.98152482923095	3.19210887181088	2.77268513549207	9.32923653406709	7.34322114793276	1.51784139203557	1.45906888183569	0.952941835751234	5.64545260898139	8.66039250211776	2.53329450234645	3.91267877897517	1.55212410682482	6.47567365306375	4.93807192609337	1.10581453452478	2.97148295559333	1.30723786853193	2.7095526582918	1.59167161688384	7.8794455523754	6.72393832574455	3.09231176680391	2.83216135274456	3.12675067841538	1.43341325704188	3.63519248218076
PLA2G5	4.4989781446353	4.86249246705145	3.30799085497402	5.92926143607529	5.43804894135033	1.75179450436397	5.96748987012562	4.70875167250467	7.01153984690985	6.03644773813594	2.74508564464862	5.31484637058272	4.34408728410618	8.76723784733613	6.24797156382424	4.35712894535624	4.14395985986536	1.88637292675521	8.21193980568025	3.05829579265008	7.63728232976677	9.54585695737111	1.75816572213531	1.31963180805861	1.2888160882327	3.47304300217606	1.60584866825237	2.23216122500545	4.4104497312287	2.19969764751094	8.19091458716465	5.92801879356005	4.58737802205906	3.97340118581111	3.19071884664887	4.26445159148362	2.69739153077778	1.24677913571093	5.42002879951877	3.49295323724904	3.84375381019061	4.59750744198605	2.30087653274678	3.6351556845739	8.62331961358539	3.19650774291436	3.70210593704494	1.56301666321177	4.29704074657617
PLA2G2D	3.74782721384944	5.80010129754099	2.00131457542964	0.973689986188743	2.68710364847747	0.203822139804057	4.97838075623487	0.21836060024008	2.31894680709967	2.45018332112808	2.02215003155903	0.895600400482249	0.267191777546496	4.63021677327139	6.80309372543548	2.00831438607715	8.5981796274928	0.0582221144875819	3.34181775253905	1.27061588193006	2.7995040818071	0.0897078192991287	0.209353678105648	0.245386068532469	1.8621694237692	4.55294651284271	0.698867308605246	0.605005790897318	2.98871688343008	0.575957341362841	2.26635866701353	1.86441132743049	0.607438109622428	0.891770146803289	0.640339280827881	6.64188397382709	7.9540051340945	0.812607391964513	5.63914325399446	10.3237650672131	0.52824775347284	1.51828593592119	1.25284668470561	3.43513651443378	1.7517256423938	1.5051938455067	1.47087986951605	1.2937124394804	6.24221725722613
UBXN10-AS1	3.36067175874626	4.11935970782408	4.03302468747649	4.3606626377959	4.73848033124302	2.44448677757634	3.14660898514441	2.08300081071211	4.10594246350664	6.7929217398589	2.6791016484212	3.40160290558472	2.82973772079068	6.67979718431891	2.81343269417663	2.25479565568996	2.64481153971304	1.61799839649696	7.24379371410982	0.947162058167947	4.1728825559076	7.71631149985454	0.964916166041025	2.79421864311461	1.47100223291082	1.92174188224069	0.860443425684867	2.34194812970949	3.28540679027452	4.60536402082415	5.65671126364899	2.4005441544329	4.01193841072321	5.50234911995914	3.57750228284223	4.9893571970821	2.44233594907058	3.53909323623387	4.27590082109973	5.30803834096426	3.3865917549289	2.02685039874983	3.9561007315119	2.75786913495976	7.24266093565608	1.9862780296766	1.33212026967927	4.18928614509665	2.83120981687535
UBXN10	4.70515909546416	8.12830988522564	6.53596603059024	6.99848764942062	8.33725755529328	6.8518219245333	5.66476190683292	4.36353175889514	7.88346389470183	9.66604550672376	6.60974274184621	6.21328215739058	5.41665674554959	8.96131839048378	5.25097683577903	5.87570287027231	4.89230606349371	4.84876155952191	9.10538520015043	4.31445156750658	6.58566913474276	9.93621839288311	2.88191714873406	6.06241796969661	3.54973386507727	5.18894227492964	3.26397084341609	3.73882094546479	8.06181846394933	8.49498455147758	10.1585578848858	6.29546067720818	6.58090018124857	8.28164361463656	8.04893552824136	6.90590723456968	4.18679174657682	6.53935269224922	5.61671796934653	9.71305306556998	7.2633136719354	2.91559033564514	3.42288199218536	5.25490967632318	9.49334766692595	3.58124422476901	2.88981745133394	7.27026441445446	5.51979955187493
VWA5B1	2.79049622007386	3.83914438973198	3.68641515625085	1.50800240263469	7.29382661190199	2.69388952640893	2.67303459322695	0.921027667709791	4.17034764339006	5.57784954043836	5.25479873358412	2.26204501396953	1.49299371809055	3.76106330057832	0.952167635163626	4.18519409210284	3.05367088501272	3.61047481555051	3.35562462022035	0.896077999393779	0.935773602028879	3.90016753361079	1.42730348194753	2.62741941092674	3.34952963584423	3.02617884798049	4.6673301125286	1.89171614508491	6.60083720814996	3.54971384027393	7.72744374315256	2.3515894605298	6.75563709196864	5.40059222595026	4.74785182727859	2.62006277651774	1.00253359102148	3.66576485558407	2.73474699254234	2.28045791282549	5.08396489078315	5.46236045885764	5.57887139986943	4.160902048156	5.87003711346906	1.02151875773681	1.28072139885937	3.45153666834014	2.04748777212487
LINC01141	4.18732550397059	4.57232199307902	3.74320905544663	5.64461020208738	4.52290692439628	2.2660559777716	9.56017659453856	4.9321124045376	6.41052086918043	3.06925375874463	4.41529548943409	5.16394369659857	5.41292162265598	3.73059860813093	4.4972411838388	5.10780970519454	3.01593779942389	3.56656892288659	3.14087589590023	3.09580636172167	4.63626193905664	4.77555150618682	2.27366743082405	5.78080581023104	2.47346702672792	1.56362787315746	7.46929638360457	3.25258721710114	3.58036273594568	2.14876929309447	3.30268376134695	4.74218436185795	5.12784532730414	5.67765061313614	2.20516729249517	4.91352042090463	2.63369555379545	1.20327925978836	3.9168324420443	2.25122202709367	4.47215719189927	4.03163033702596	4.9704481788162	5.22302571382288	2.90996533880039	2.84337967284094	3.31852054792178	3.2726198421777	4.38892372740149
CAMK2N1	9.77912424675338	11.2488243190799	9.56187404243394	10.5226492393419	11.7090477380555	9.41519872310158	11.9496937342732	9.76515173829584	10.3415000222774	11.409411439112	11.323350534996	11.2194610536469	9.91465463152825	11.26111368746	9.19259774805575	10.6109111319598	8.70016456027634	8.51820994796661	12.0803328585537	8.93767360734196	8.86900305668609	10.4734090106626	7.69956760349699	9.29444241497629	9.29958149399446	8.37679989260164	11.7891054045306	8.26610813624945	7.90496745341532	10.2697682443115	10.4958561819181	9.56131853572979	11.3610515907715	9.92809476818773	10.3901055604581	9.42279142640978	8.48006918718167	10.5244989948128	10.9591673412445	9.07339776923546	9.56751860316146	10.8728136294013	11.0718357322099	11.421910393763	11.9799380718938	8.07534768453116	8.89165336346582	9.4194683922495	9.80137941646466
FAM43B	8.6584399966843	6.27749839390752	8.09419218178222	7.54102921248437	8.18861542423686	7.46347712238247	8.05832471912821	7.11944790072247	7.74156584149096	7.75856707095248	9.27616612141683	5.93077388050538	6.53641572478145	8.41568170274231	6.33132752084736	6.88081368932321	7.19059437042411	7.21677588787287	9.16447675981426	6.32781860912818	5.98945378784336	7.3788748062778	5.09019471652274	7.14663503148567	7.48737845541993	7.60876859264963	8.10776994802583	6.93232937006096	7.77015837259316	8.49327185073455	6.55955943970424	8.0060997093797	6.54782651497842	8.36637205780756	9.14785535800235	8.20127386794056	8.02272729312376	8.30849043071232	8.19550624761209	7.08161225461219	7.85298183458373	9.08269303594883	9.72414390387831	6.45528232342386	7.41670429276632	4.56933024687136	6.37693823592475	6.71994786280437	7.05805142410027
CDA	7.25654990079513	6.01326833962334	6.10136793659736	5.78339773215862	6.8495099775821	3.75775097591814	5.35435029348358	6.3629742785332	4.75432869547261	7.16110089706065	5.03500117804876	4.29390275728809	6.33173351264316	6.55453180016827	7.26154641060718	4.6999343855421	4.9894361591686	6.08768148109453	5.3439048826461	5.9231240054105	5.01090905753431	6.38034176576942	4.10933283912548	2.53167723047804	4.49976335455146	4.75035081852181	3.77170600781118	3.95237224793255	5.59831188127006	2.29703047623561	5.60381165596352	8.25835052422492	5.53430254072215	4.39830422901663	3.25150993809774	7.46182034250887	7.15042064638511	4.75957065465515	8.60964402357326	7.6291165188351	5.00962476919485	4.41719702701337	10.2828499330922	5.75609817716143	5.40999915227929	5.1458386857197	5.34872192740675	5.49227809721994	6.19948723044449
SH2D5	8.98563823440204	9.94761360967296	9.35029531902111	7.14874795210038	6.77180149928078	6.66060238821666	7.18169310423821	7.78694450694373	6.46836254445662	9.02990014360327	6.57598515105553	8.89425678997047	10.2767232624737	8.43266014041424	8.59087534694828	6.81689042440207	8.19268452369345	7.79584204743371	8.40348886608168	7.60338740014742	9.5458602127843	8.64912862069757	8.94197398857752	7.78324517466496	8.27069036115079	7.09623096174264	9.3426997164172	6.51380081544205	6.84916172513088	7.90082587314864	7.96161978848801	6.01304891477417	6.17590461638757	6.48701783799283	5.81040455098721	8.73733790620539	7.9725512781914	5.92445609296517	8.0506430995472	8.29572219601047	6.68915866488344	8.20741744556585	6.55296422274685	9.35263403451165	6.83412460970969	4.89382164392711	6.1487868979166	7.4785399589021	7.916308498817
WNT4	8.45434559052747	8.04770905579851	9.23117813966104	5.02736263377625	8.32221965974377	7.55747953287768	6.70203764996849	3.42685150711969	8.5559796676962	6.54935575454674	6.72091226571252	4.85596465369651	5.73163014676253	8.04724974887309	4.90880489026852	6.90805370575149	5.49104926991453	7.20958215356504	6.29052051771462	6.23801787169176	6.89086461892706	6.44286758826499	5.6907380133584	5.08632570099822	5.4824857110928	5.82720026515383	7.02718732609407	6.7750898584608	4.64950546444178	8.25957689469709	9.09549720959474	5.74287846828383	6.05818278327066	9.46842299653359	9.35340295346933	10.3232216374343	6.37400370810993	7.56691571330131	5.94844917032524	6.43829665630792	8.3261874418415	8.17514879441119	7.3595138524746	7.4214503329103	5.37933434953741	7.17910676426621	10.030667285621	6.8454778522183	9.76584633968726
C1QA	13.8027023415534	13.1769097768139	10.968468567328	12.8241521427931	11.2537768452749	8.8793455768988	14.4428180012367	14.5229378628343	11.9644747693363	11.1125102863014	10.6306690058356	11.8046692401698	11.8399965725029	12.780168011415	14.2938383369507	12.0419129310287	13.1735103696736	10.6280464471696	10.1153416162748	13.4902855171177	12.2834419878884	12.6896279852713	10.1716784063516	10.1552321691666	11.1681494674454	13.9842132849078	10.168221622021	10.813569272548	13.24017778125	9.97059517883124	11.4777858420605	13.0546444232888	11.5707364465718	11.502887609724	10.3177638829896	13.7429839699199	14.843243588628	9.64614190262373	12.842280034628	11.7829152448042	10.4432379301069	9.25891281353417	12.2243935101889	13.10937786702	10.9645511438523	12.1725710769439	11.1926829169305	9.89886948144801	13.3531869207347
C1QC	12.2163071052454	13.0997086562533	11.3092239322891	12.8346346261665	11.1336603760744	9.05359044104091	14.5193611467525	14.3801797486252	12.1061955645015	10.8140320523153	10.0629622238603	11.8937977078643	12.0245078936929	12.0343895256531	13.7974795592603	11.8273729158612	13.1190618759846	10.3879541175215	9.07991842179933	13.4521812066763	11.9713743120186	11.9650384400493	10.1566372201127	10.4373681255088	11.0234995089922	13.3913546942353	10.3694990084954	10.6161670196824	13.2624678115856	10.2455149063724	11.0486720217691	11.9566642463833	12.0648379877565	11.1930106684418	10.2714101386043	13.2240783861509	14.4166967873584	9.65137875665782	12.0032890639135	11.4642188713533	10.7124155059887	9.19335899459102	11.2059067487406	13.0026025693076	10.5704444015445	11.442130737339	10.586787412321	10.2238674516446	12.8408630159522
C1QB	12.6898263567754	13.5185640501393	11.5286869605725	13.1680965318944	11.5284797091701	9.03963680867317	15.0562045985156	14.7241309799414	12.3428336453593	11.1539724632422	10.4647549691222	12.2257336982646	12.2824568864131	12.4283281523913	14.2335205928263	12.0652580329094	13.3602286978189	10.783307116504	9.11797740082075	13.7534202652294	12.255522028426	12.5429052301955	10.3625969030755	10.6366482055703	11.3243574578867	13.903825256864	10.3010595985094	10.9393537889872	13.2552666639116	10.2847965700394	11.4643981103826	12.5552891962436	12.1056588668575	11.6720437265468	10.3616765074838	13.4761498247407	14.7996404649813	9.65015964443647	12.2910951045137	11.5531812889164	10.7881539106764	9.33838779155237	12.149751026028	13.1804333957748	10.9448029857894	11.7714437132375	11.1341708680204	10.1570208478742	13.2228422315911
HTR1D	7.28364152975719	7.75271156199651	10.1468301200221	8.96849325244694	8.33533380329223	7.41452670769613	9.43008335977891	5.32387449596677	9.13936631806925	7.45727595996365	9.9529503901811	7.85092717878924	8.85478137565784	8.73415573151102	5.53443267504017	8.83205725939822	11.9933799959955	9.33907698143816	9.07087517806233	11.4122557112863	9.07153093662807	6.96271778981471	6.25161356859903	6.77369194696911	6.29303775205599	6.47034514912236	9.39225084061263	7.72268755530005	8.07648765602008	8.53752044943005	6.64375081680438	6.78909773943335	6.8016842603621	8.64158250038215	8.21470627265326	8.36901814072326	5.91400127055729	7.45008474101271	8.9153203895799	5.80483892144115	8.18121875340159	6.23564332499729	7.25804917232439	8.56492468117609	6.38548307476368	6.32113831290916	8.7246101040136	8.16841775638749	5.13507043669001
TCEA3	8.47718356863362	7.21194533354015	6.30553283340845	9.38831814382755	7.39987115374466	6.99156745920257	7.56550403767526	7.33574443640015	7.9499385820951	6.69847292059498	6.76917579489849	8.73306391199807	9.49198291966432	8.52246101117397	9.54589705683184	9.03145087608131	10.5107874335286	7.53776290592225	6.54147286645367	7.62534277541219	10.2872354293971	7.40721412289656	7.8485380287601	5.39275769298659	9.37431980518249	9.47686283987068	10.1367527686846	7.1667144261056	10.543334227611	5.63810995801344	7.32461930698238	7.47322798992807	6.30894177495356	7.05584257071168	6.21809508628508	9.09917558216808	8.51410251496112	6.7709102002885	7.59142462896188	6.22215696665106	6.98183923355539	5.82586163150974	11.3853731630034	9.13624891495721	6.17149857711716	8.88306546843929	9.90350520992958	6.91058121742899	7.93632144883888
MYOM3	7.15206940326467	7.32331674160009	7.10493707120046	8.52536351407308	5.47962050224716	7.06961498078414	7.96462146358911	3.88369879074639	6.29372417867539	3.551882129975	7.11826533448196	3.96525287169172	6.89602070378218	6.499561128784	6.80979273929722	6.43417822457311	7.4500580116429	6.52276080141728	4.2867780257263	9.14496822922282	3.74004631725445	2.81223758187388	4.20335841967518	4.26100063129911	7.16848356131	5.10911317466418	6.33461859703997	6.77318856566108	7.15274139191527	6.67374358266338	4.14808243667411	4.51141955586233	4.71949983196499	5.12212285791915	5.23573940652964	7.47684834188088	6.48561862118954	6.22620518360689	9.82227456579753	4.64881804107569	5.58314466994836	3.66657998014749	6.90134187080171	5.99811424397787	2.96028809497813	3.05376219476484	6.14763100133803	4.63911997959732	5.89306386155373
IFNLR1	6.92835286359891	8.3788189090258	7.68771502124738	7.5195074037213	7.2887370419311	5.57492342908235	9.17167949790344	6.0585486518934	9.1607263926258	8.13695358329917	6.59022979054536	6.93763674051217	7.75771017829024	7.47969799304442	7.00475337873567	8.17843170222282	10.6508778500232	8.62150063737359	8.5655838082456	9.52879383998573	6.28301010436045	8.291887826302	3.45649731858114	7.59175001848047	6.7634361507507	6.57933049574693	7.51461993128377	4.43054152773168	5.65219748261065	7.82786342382167	7.93362789593934	5.0399820523121	7.32015840766501	5.71506606244651	4.89248440134044	7.80509172452463	6.15070145195774	6.23271748265582	7.79753606911387	8.33610447195442	7.51076392401276	6.46537651655108	6.12709798658409	7.59203108507731	6.865560963183	6.33569798523599	3.76622191682502	4.71893093400887	6.63949098147583
LOC284632	1.1651975435464	0.0839563757279311	2.05675671215117	2.75232871409212	1.14576694090787	1.96705566315049	4.2356565912229	2.42443551181934	4.14280732536407	0.210043275787152	0.0326823768537605	1.80453709065241	3.93099455948048	2.32158437212023	3.53481872510825	0.713307648911653	9.92267871635427	3.68015089242027	2.70321696081016	2.76858804718716	1.29877179855742	1.09904769442759	0.240194260412823	2.03417221097326	2.80965925440375	3.5973015408219	0.136089761129994	2.14890870765597	2.52134669471685	1.61266802368572	1.15175427817863	1.71581037162919	1.81658750027064	3.11020730634844	1.86381708729288	3.6238373872788	0.993825316954715	1.70836113841203	4.26818107613574	0.378418279125884	2.67263025634884	2.26629800773867	3.21037657721685	1.69723584399778	1.99517325724098	3.04976896358459	1.39368504560224	1.23319426669435	2.83428607751754
GRHL3	5.64939884875829	5.52936550961799	8.33941802775145	8.75231024822193	7.74249986706514	6.16962467564156	5.75455578504494	7.15751641638679	9.65746149139682	5.91267211048806	4.92922044267171	5.99077586733954	8.54172358894727	7.21012700522275	5.14405686088565	7.07777467926723	12.4781048046968	10.0629235111584	7.9933611205415	6.81500508420254	7.03151711110547	7.07918549653386	3.87975955131324	6.84502441818124	7.21104763302946	6.42736630703668	7.66780487199493	6.91050871767917	6.39074396284523	5.30897698617221	7.02978836138642	5.40803868299348	5.5199028344587	4.59676007470047	5.26822065278886	10.2201084037107	7.08370765313347	7.56756702345887	10.6654547493048	6.17018661519052	6.91003867811398	5.9175417059088	7.76091069918874	7.20826756649979	6.20652786797852	8.15432518543148	5.38988994313415	6.16742235477529	5.9314273314374
NCMAP	5.2050218291599	4.4671878199476	5.7391311671262	7.95825909338966	9.22162018739602	3.21764827229237	4.53265515044988	4.7553647945664	8.69759750635743	6.78086769566375	2.74157639795253	8.68180137856279	8.02890428834761	4.83929198031283	6.09655850213917	6.958615923866	6.97959991659914	4.17947894911996	5.1782070737698	5.10459628627493	4.75495375152236	6.26077081889318	2.4656723448688	3.71319525758316	6.77963043248454	8.20648246342556	6.15257898602903	4.27681560891236	2.7979858149122	6.33312293498166	5.54554877316103	4.37927078905918	3.78973997804579	5.9093776642234	5.32619757988116	7.5309130286232	4.86697600924723	2.85512548154907	4.40338175088767	9.15617059592051	5.66531222751765	5.44022896585147	7.73743522528568	7.86070345272114	3.28727365141833	2.22350189355325	2.90922034011208	4.22889829625253	8.4430549190375
CLIC4	12.2483539207829	11.7994553215827	12.2881059172848	13.9887594591141	12.9849981659421	14.0287377074198	12.4139852111588	12.4816299773927	13.274087045467	10.6411443799258	10.8383699625882	12.4705064188126	11.053271849764	11.0324996488501	10.9949632455454	13.2943554478899	13.4298989323252	12.2202243065672	10.3953018949642	12.6332285582937	11.0846515333548	10.1071759230805	11.5172683902616	12.3330965413479	14.7067433039662	13.1931893512288	13.4938736073597	13.21412027795	10.6233579546071	12.7531602149461	11.9222814533863	10.8424154388256	12.5998037387796	11.0362129992383	11.7331047070479	11.5123475426621	12.4872328892093	13.786438465972	13.0004395606618	11.5151769356273	12.9282166423185	12.4085117882743	12.2006747431782	13.5483713845355	9.9760882008517	13.6568014160623	13.3319259675154	12.9625931067106	13.8303032395454
RUNX3	8.88870415762094	8.27493483191987	7.32510281926895	8.65734660690346	7.70077784462564	5.83479524715745	8.46689492328162	9.48577947827435	7.59805571895505	6.68578529845711	6.26700970298937	7.25916662678641	8.12900957830086	8.47739787881857	9.97741164858704	7.95792805803818	9.5259998901607	6.69342580135866	6.22361557907639	10.3067664925244	7.89997243207062	7.30884132433719	6.25446861829632	10.639492583935	8.57898656682178	9.34790300263258	7.80435303839469	7.23684819758137	8.80033162717815	7.00883478981468	6.27865527792118	8.19166871209313	6.88221015802068	7.12882959130584	6.8742860255242	8.50170333376852	9.68272654709327	6.59563016433741	10.2297152629053	8.53480556566243	6.93067008928314	6.20627339554292	8.81207826154662	9.76590195290956	6.40726645891533	7.01679306585402	6.64258063389228	6.10076435315212	8.96585152515212
MAN1C1	8.74071347396477	10.7660108919458	9.14103168530167	10.2932940077463	10.9572093332864	8.72063274709532	11.1408100581496	11.6479749119581	11.4088787133024	9.73861072734778	10.4318599294648	10.4244868806153	10.805063414204	10.4466964577165	13.6291407033151	10.4064909010285	8.98628137991976	9.68451268477479	8.56926723247152	9.11324720327635	9.73175629121219	10.728598690584	7.97531228958446	9.00079036254562	11.5210391041506	9.0314734317845	12.0186106448087	11.6562507980244	9.77881572495602	8.79904621741813	10.6841251189309	8.31154109927064	9.61127208244733	9.33815939839949	9.99145119487639	11.1003240075683	10.2348882135322	8.53589585905732	10.0607949758543	9.81258086371792	9.77532596411079	8.89534577228849	10.012270354164	9.66743544736132	9.09649298283749	8.38804763796348	9.12391154252446	9.33337946487095	11.8834372906882
CD52	8.9270275798216	11.4863255794053	8.16863482052554	7.51922432131574	9.4686274724574	4.30987850200197	7.80421060761466	7.20995081142855	7.88975926213586	10.2438328165784	7.94084831494865	6.78234556167949	5.83732572271404	10.0683124951545	10.5893297407909	7.07491087800146	9.57877167231519	6.79645705022329	7.82147326430519	9.38325160374461	7.58414042504692	7.25839315977241	5.6543877839917	5.75753535780844	6.28530564659336	8.65390056122441	6.59849878216378	4.68129215940965	9.45441998022691	6.72913921210193	9.3592775334948	8.31906114368738	5.82981141344227	6.47898978158873	5.74912142978061	9.09075699999421	11.034404754712	5.17954662728306	10.5815519635057	9.29192854623246	5.20686890409435	6.32354934949026	10.5250825956829	9.65493704028265	6.48929879617171	8.05406966836629	5.29630885874945	6.21487901832452	10.1454085307451
CRYBG2	7.17100681093592	6.67305863926314	6.59111101108793	4.42849553398908	6.84109568814741	3.434748165277	3.79230252991399	3.25229608986986	5.71054296453151	7.23145456011909	4.84164021778404	3.25813892447924	3.62635355854122	7.62066792622451	5.07426589008649	4.45350989629909	6.55809723559127	6.09561110808651	8.24062842835558	5.52849474384452	4.6497134580361	9.74191850900662	5.19575572340335	3.17269527376609	4.56665017717338	2.90803461583375	4.14234727866629	2.57654160653116	4.32912438138418	2.99744889089412	7.33119009786787	3.22569736590736	2.07147306742714	4.18485487336515	2.09997057036096	5.74838061713242	4.40751936023567	3.16401928231599	6.36631630687381	6.70444458599961	3.95698082591527	4.63981100245501	7.14945018314927	4.98887999096431	5.0720311573887	4.448520193303	5.65557145100866	3.83275030277407	4.1833161308218
ZNF683	6.41009278060023	7.63485478993789	2.16020572669135	4.32700944016063	4.07569533793674	1.3212805992639	5.01752054604791	4.53315545008844	4.51068281569099	5.96394557733	4.71918192245197	2.87852400985956	1.84585817079335	8.54857488484902	8.48651656232139	3.99290498414653	7.03706859169904	3.28119182123688	3.67654135547388	6.44586028423343	4.32579923043938	7.79614797976746	2.34455788021719	2.39505430834	1.78082541415273	5.63842678482452	3.72219653848009	3.14128445593489	4.86108363803757	1.53485777106559	5.42361973118271	3.85453356102763	2.2486744468006	1.93946526609347	2.28929055442452	5.52322381486334	4.92795620623063	1.28677175559132	6.91131546203693	8.78329544708031	2.52261147467231	3.25960454393361	3.59714538541945	7.10377093466094	3.59161118506055	2.91728786846294	2.29684835491029	2.13855842866424	7.66573633912798
LIN28A	9.4103930982172	2.71390878160787	11.8064920609027	7.26257856259626	8.56090470015945	3.05595242986082	7.31408224054503	3.06720309872528	10.1677189389947	5.93339678579937	4.00586084193124	8.56956706637587	5.7558966337486	8.46811140248911	2.83392138131141	3.96775037016398	10.3828244339114	10.3958225239588	8.73503979778727	10.2503462994497	8.74155846938742	9.47197944825682	2.80883190385055	3.94711383036808	8.6866495861581	4.63033194479698	3.13827008384427	3.04783478325147	9.80371942216042	2.70409458014172	8.38950660992501	10.4017957550413	3.0495276143372	3.26641532885729	3.07269612682818	9.31304913029772	9.28242775923243	3.02292302121211	10.1753983806377	5.36356400822645	3.33178974852514	3.47916318125926	3.59750514038761	9.95795723001202	3.75598416886606	9.51588395366419	9.50848521847764	10.568885777705	5.61489828999061
RPS6KA1	10.7578914716506	11.194016842901	10.0553125715961	10.1578403454717	10.1027342301754	8.00363648870444	11.755419376139	11.0847436681173	9.79121139817468	11.0934398027459	8.93204618579225	9.2937627021031	10.091118904397	11.3939656962854	10.8663634454262	10.0116746218373	10.8239120124244	9.75591160734351	10.7817273271885	10.3193779755492	9.48262105100602	11.4384605270614	9.41864485839761	8.95039040884067	9.41672086231569	10.3560244321279	8.62918428405462	8.84344236105169	9.95808475133585	8.74724936892792	10.9254072696279	10.1699665210595	9.49895631849378	9.38874377357507	8.52412098103989	11.1292211223022	10.9777374841845	8.01476931008248	11.2535884907054	10.980381302622	8.96326875810548	8.57357030130105	10.8976489902144	10.8289453073296	11.0315862841947	8.89056306030901	8.15669135535238	9.21631723503548	10.3942645622295
SFN	12.6563421700528	13.3131505348214	11.2751659556855	10.7644350658162	7.5431458767717	5.59144444017607	6.85413680934975	9.02489977657595	7.59949017881759	10.4339396841782	6.80536353646846	10.0665665408288	12.603941956027	9.95705961792152	10.8845181447325	7.21024122076414	9.30047913772509	7.02532348022738	10.449501056746	10.2948833477596	11.7026267193374	10.1792501446768	11.3018425955797	7.6027792734149	10.2263245730878	9.86552883844697	10.2971196746796	6.29434913407429	6.92522188017427	5.97840123147171	9.05200476589376	11.6799493212269	6.33205675664355	7.52207903672678	5.790342412376	11.9769898915388	11.2863058878439	5.73283709098693	8.47170061223838	9.77947591559434	5.88046937703132	6.75890769465464	8.02161159851716	12.0550960775742	7.28081191289919	6.62020347353823	6.23670299149214	7.04185983360281	9.12792914286352
TRNP1	8.50505248613343	8.39565095217327	8.72547078164745	9.95048486361147	8.47338014523613	6.54550212369708	7.62491930574488	8.05770113434281	7.86075010080339	8.91855579215334	8.99308084229211	9.29440385454541	11.4728575318491	9.47841766115947	10.5569405449565	8.25590003109268	8.1845448832193	7.50690391638413	9.85409993022216	9.3790310375073	8.05375266158077	9.05152468714242	7.73411514949546	9.31468609734503	9.1770439524337	8.14900882443494	8.94267088290234	7.01272588511777	8.29809750689056	7.55325940732578	7.60968920014111	10.603449258866	6.9842131652345	7.46048946460258	7.28922129721823	9.92405110727791	7.47899704603375	7.48494042302279	9.43956732845434	10.7009037011461	8.62221347039903	8.98810919927711	11.1547433001567	7.76421499723861	8.88310550729107	6.52202038766568	7.15842367799457	6.83925280591214	8.32830470696473
TENT5B	9.30522301603739	9.13838673478511	8.27766499672686	8.9016743478795	7.08294082561544	5.1103936225971	7.2781800410985	7.65204868875614	8.2015702900303	9.05989077247316	7.39899149137715	9.75613730866605	11.1984987319248	9.19723887648146	10.4952750417413	7.42750900130945	6.62369092718911	7.71567262362361	9.54593554159472	8.92205442458072	7.76045651667782	9.01949179623792	5.46045698883694	7.7236613679847	7.5232549549597	8.14400405449856	7.61352088721782	5.88098538319243	9.09734883314019	6.94019613508518	7.38346232863126	10.8296695994861	5.02798722010068	6.10283339886535	5.5614439667276	9.46650921780803	7.3089144397143	6.10472588944883	7.34590019630884	11.0111270937298	7.14970235122023	7.16986683270909	9.63066779401531	7.37134612424819	7.42840874370799	6.11870204124472	7.12208609176413	5.27552890370734	7.01517960247313
SYTL1	9.15000714304705	8.80052880680945	6.78177574342599	8.47237861994888	7.60259899345258	4.87652334633715	6.69886617355127	5.70112993105746	6.81512307519758	8.73631112105181	7.68386566665808	5.41603013828809	6.51836385324229	8.18343454009715	8.19853844799284	6.45338046020092	8.43650838164384	6.32044170098029	6.98931863502836	6.44109258477993	6.18036275052808	7.18690047159118	6.40967422405272	5.32808723707334	6.78101273477754	6.98684259748534	7.00895557483874	3.8430488292739	7.20531795817021	4.70073854968795	6.50816645440929	8.15685546856133	4.32961553009273	5.43318154017715	5.0356495704105	9.39170877490286	7.67431996360524	4.0712535911802	10.4171568935221	8.15351288006243	4.71986735427038	5.23207629542206	8.50461879432354	8.19603129440446	5.76603548890891	6.15476401003336	5.71064447259394	5.66664353945271	8.68510879637121
FCN3	7.37129101025553	6.47207311039781	3.84772681078754	4.64652247619203	3.30986377627834	2.73170887541371	3.36640556428647	5.57661957554141	2.94357468146789	4.87360172180737	3.77252264698699	4.60350388537416	3.23884080917104	8.03907300442674	7.12760615628219	3.39378798285075	5.48831173307145	5.28360727217289	4.38998294974929	8.06217046369346	4.90529718105088	6.42134020422347	3.60652408005986	2.08947470887746	5.96804245182418	6.27627621298753	4.01935010267502	2.47322330537147	1.91015299476899	2.08101996667738	5.55596166022614	6.92813382056429	4.27446626309359	3.73621140793327	1.9876135597807	4.81529149398257	5.82769050844347	2.95801326293375	7.21441839121146	5.52293799773729	2.38728896622184	3.19460387283958	5.44788013715893	5.35732352325233	4.95185902579032	6.10524153059065	4.95793551978293	4.40121811642057	5.51660658507967
FGR	8.36016933595871	9.17583629669691	9.18080506531657	8.4393472467498	9.74561720745773	5.93955697778046	9.8957093074856	9.24783522888077	8.0963473597121	7.77764159769163	7.49986864016294	7.84207647274905	8.3831326157607	8.09373957330521	9.26334179563556	7.250693307833	9.1941810508961	7.48772351744137	7.25903997390063	8.27095364427812	7.54498976296715	8.04123781314924	5.78423615542076	7.13665224445453	6.64928080344603	8.30738352166492	6.95910786178714	5.71113474124619	9.73569057455135	7.50815184198603	7.72493385888181	8.49957146795979	8.31730693701632	7.16915246982928	6.59078361254355	8.50504127099114	10.2206290772093	6.15092577190323	10.9820094589006	8.7496332747683	7.36230009152269	6.84364839618463	7.70031541225224	9.72115127093639	6.80845845824592	8.13083054265918	7.23008522084623	7.27634270375504	9.22264422956843
IFI6	15.5217665824491	14.9385563881876	14.014778157104	14.2798904856098	12.3800810455815	11.6597814584532	15.851210759053	11.9624181692285	13.0511204328122	15.0050938917905	12.680024200505	14.4519940073841	12.7547634358866	13.0961776917722	13.9998148625419	12.3935606031661	13.0895346024184	12.1594816295186	12.3756130036244	14.3833369500846	14.9196431619241	14.5580606063964	11.220328205001	11.4733043312229	12.1103960593166	13.6841747522916	13.5960367620145	11.5012721866616	13.5702074512059	12.1717521890983	11.5457564317763	14.2149068542534	11.407135017603	12.7339530847693	11.5166911708673	13.6289656003612	13.3556714637031	12.4696690243947	14.0072875466679	12.4819926387036	11.2195017503679	10.9668741756555	13.5370281943742	13.68148233203	11.7774060404846	11.4892850078184	11.4548649253964	12.5384091849888	12.729940573193
THEMIS2	8.92824091547427	9.97184172516483	9.05582230957525	9.3142624692752	9.41487450040786	7.3323246799	11.3913070903365	11.3053280614862	9.48461822677392	8.3442185564269	9.30922265770036	8.59430239872292	9.49538151343023	9.61864157041684	10.5757797344548	8.7756955729612	10.5944690310021	8.29144044238846	7.52960208720992	9.85372312834397	9.0538426603197	8.81557827307618	7.61445833999976	8.44266867437849	8.26452827855136	10.4636898434976	8.23612662407682	8.05386247367437	10.027874858556	7.95030205956574	8.10660740196897	10.4448963386662	8.89851674445344	8.19129814172619	7.18666104558133	10.5011463675314	11.1159916107579	7.54016784909569	10.4999407531017	8.90422577514144	7.78219005752804	7.26566443462109	10.3536789385562	10.1039944529931	7.72632137585751	8.81683436467053	7.95276347998288	7.76307216663481	9.90741198293416
SMPDL3B	5.08893860766929	8.25276484689003	6.17123806310834	6.46121807497468	7.34466926373574	3.69700337077721	4.17005127715388	2.79066069920923	5.13081993137174	9.08825592874463	6.03368744329643	3.80882452435088	5.34991557156363	7.32003854871013	4.82504771053512	7.52203837109054	5.9820594354048	6.47902604999193	7.15372471357798	6.85046902281601	5.52505266040584	8.76539162116368	2.22278728501258	3.45405246545665	5.52480260134964	4.63459591024665	6.29614284652326	3.66805742720793	4.68361766159691	4.37280957658224	8.44726890387783	4.42682397320113	3.8360813678837	5.47075401529834	4.78069646166504	6.59179941485044	4.42432648647234	3.54227017063718	6.64180594185095	8.73104493434451	4.93443685301799	5.34306132001898	9.26619892400407	6.22790894448386	7.25859876606234	3.13688100149371	3.52904918484016	6.23728488162933	6.23871057446609
PTAFR	8.92788989607112	9.14851742265676	8.68263705529413	8.67764892024848	8.80599123143096	6.10187488174283	11.3399889619875	10.0772197363683	9.5192859930512	7.12667147299956	6.50415165742824	8.0710787261489	8.51143969685914	8.34594510608439	10.4131840791261	8.06269864736393	9.37438506669538	6.86742162618588	6.00635127168112	10.9524280520651	7.89133077427677	8.17343225579173	6.11022942839918	7.04704080175718	6.86109024488429	9.51354941544908	6.84405909376487	7.83173917590909	9.96646025720688	7.47097321158287	7.55232489367664	8.21915626572833	8.6733837722312	8.33282926539169	6.74837633784817	9.56208481043678	10.8042706650326	6.48055208479422	10.1064955920806	9.13121866278343	7.76932953691118	5.77675034085979	11.0570652559485	9.17916930227681	7.03138676349776	8.32819347829794	6.94734143185974	6.69895862666183	9.16427347834776
OPRD1	0.73869677960288	-0.420726569485848	1.77824946969118	1.01300724378724	1.54392056710346	2.36672543757613	0.0958597182721939	-0.252602200496761	1.46011214530949	0.856468682742169	2.2134919020868	1.25129337846981	1.96143959063536	-0.351498753356989	-0.221439723289451	1.78521448224721	5.41369856035294	1.43268982376894	-0.341656715883503	0.439069030958267	-0.237814492562593	-0.355310390846647	2.65466679172179	3.70136289047861	6.71523031655902	4.26244750789668	2.12966014428281	0.0597306963269084	0.010184477814785	-0.439101974754114	-0.065613443532492	1.27953741532121	0.0617028252714606	1.91926178112102	1.5381238180777	0.240024589954853	2.34441724980554	0.841378028329005	2.34158925643967	1.16048137438641	0.864849082155459	1.59850432271275	0.70115484080064	1.63940778680277	-0.0217390176684682	1.69808781784173	1.54719470699966	0.850587830142988	9.66150045990623
TMEM200B	10.8802402047408	9.78991443601724	10.7684551747187	9.08454061057611	8.82000925223053	10.2881993654614	9.52590661207757	7.09878679344094	9.31816635936968	8.68641906948181	8.95200422448305	7.32107163219107	8.05875905725724	9.65294000865961	8.68219947465672	10.1550226024073	10.1149358280335	11.0697507431053	9.19027580945493	7.88260712431423	7.96250592135616	9.00122159342219	8.51836163305988	7.36061187289582	8.88242976698012	9.97441424090462	8.90855201908643	7.13944195343555	8.14243011079592	7.52064437491502	8.62733870305311	7.87017469579699	7.37460968883607	8.73464677438981	6.65418218076151	10.8808674154508	9.66416136927543	9.66730533663081	8.76731517019051	8.6292070440967	7.46222831036568	7.16464055149858	7.85448518278772	8.91692538970877	8.74414021095765	8.75683082408254	10.9614081711316	8.40349751614367	7.89735835240086
LAPTM5	13.3314711368917	13.0520923110015	11.8350921686449	13.0745229106866	12.0859527046718	10.0832378476534	14.9062754226027	14.3026969310994	12.5023446590969	11.7545474036819	11.8958423305851	12.6548048889619	12.7098018381361	12.6229387282396	14.2584187635204	12.2097233310025	12.6849481516677	10.8705322707166	10.8322561411895	13.5532924557845	12.113478068737	12.7107087863434	10.223769191657	11.3964577389306	10.6856323816778	13.6220930939153	11.2319687877749	11.1872901757202	13.6280678325581	11.1836746835129	11.6305608253231	13.9405271730653	12.5438577048796	11.58773869444	10.5089031232128	13.3594317432718	14.5986359677519	10.3431071000491	13.3234637235432	12.4720411463547	11.4998823585183	10.1957652379688	13.9039748839736	13.7149368227999	10.9952636392315	12.1507320124276	10.7134957564658	10.7935432332006	13.5945988681099
NKAIN1	9.14528084762852	7.08590897184391	10.0089723432146	6.25461242964038	9.75239209078236	10.7297665706266	10.1138527613989	5.86013699229762	9.45159145134639	7.14622132466143	11.6402509106318	8.84436238809206	9.11919773395969	6.83128434821194	5.47453003418538	8.86058136040768	9.9928081792413	11.0886643583933	9.51216681689916	7.89662321752136	8.66338162652633	8.63576050873047	8.15653099537918	9.8114583338711	9.59788400184407	9.07921832951144	9.98724862707918	11.0118881873885	6.0658305549801	10.1695545678686	7.07727621065301	10.0103048067959	9.80971050757933	10.6286815439997	11.3188040326986	7.88553280415781	7.76809654066775	11.222779387974	8.22856090901249	6.90599534509944	10.5081537799399	10.7329419182686	8.72481191324324	8.94556273605697	7.6973923194468	7.63932710632637	10.6904447656897	9.89531337578281	8.57804078575398
FABP3	11.4889918516516	10.9061090725014	9.18222535675588	9.23636545555222	6.75539329449575	7.13145151892542	10.6136721362285	5.82326228113776	7.98886398565464	10.586373699736	6.93123040833372	7.37543854596288	8.28210928221124	9.1404321702935	7.36821442430384	7.61564796147288	8.0601157312342	7.02369020638025	8.50704293844057	9.09630405980442	6.97851371252596	8.81398483431494	7.75461042258506	7.06214661582002	7.993128732909	9.3251653863495	7.44583256906612	7.47970352686727	7.63823010999266	6.42000446670528	8.93013273215027	7.51734265597528	7.54901332936503	7.56416354490717	5.73834433118907	9.75250402263704	8.32425138053862	6.62131104398583	8.80254789067895	9.29930418624738	6.49078207409712	6.24119339030957	10.9085641583065	6.72899640221998	8.46178436180072	6.54003660303391	10.0214813760472	6.14227325348697	8.43294492316763
SERINC2	9.88041709249205	9.57635307757283	8.45027984662232	7.59335945035961	8.33648390531674	9.71306786354741	9.73159479920994	7.00549670114608	8.14988398914948	8.73078085753818	10.2846167950958	6.95503484301917	8.7082252740828	8.47813580698266	8.07577640210755	8.57068581595177	8.20548942164985	8.64640521878739	9.19013284069282	9.63436614376443	7.79585825075913	9.54499086643834	7.66183863055087	6.85107205497495	9.85941914773594	8.06075997024562	8.6234743405599	10.1057885775153	7.39054817941526	6.83060982737692	8.43787665193514	9.3309632367361	6.58418431373119	7.22668602241041	6.34085533156755	9.74478825574974	8.11150043419422	9.70741376493551	10.0067881563762	7.89012662002784	6.90271456132175	6.07514516628736	9.19670440014441	8.38035404750277	7.24035871241731	7.3284271520997	8.0806244402513	7.62209526837175	11.1817765397667
TINAGL1	7.34785025631628	8.39337193316695	7.05356953021669	7.61888417567189	7.87442308767918	4.8593333872611	8.81056432911373	9.07018786173914	7.01235817429577	6.35385459999304	5.27328558247298	7.69325931446159	6.47549775826916	9.48528446758388	9.0436450289424	8.15758623516225	9.27522156374068	6.71187666461825	6.53003231939067	10.0477726539847	6.73220840797032	7.93966752363612	7.97713750102335	4.60444066033403	7.43459091126004	8.65176935403705	5.79697779426888	6.11217627904341	4.04510613042041	6.73991079231326	7.59154943594668	9.20145391392606	7.41489815623062	4.91197130015169	5.8531835217508	9.34857370224865	8.38866665064186	5.56275203629028	9.35658016461185	6.36427159908176	5.38315710531918	5.80141322627994	5.71672107984404	7.50143733776857	6.56496732656127	8.88064159068506	6.78745885587229	6.94086924568651	9.74906771212669
COL16A1	11.6384084767973	11.1553718207926	9.86677219869491	13.1688536921488	11.0097291357939	8.49093151641558	12.780856669239	11.2371467080076	11.7092621782746	10.2760204692916	12.0399271296385	9.47930843396391	9.85399249002143	12.0441065327479	9.78982053390204	10.634670854299	10.247604028418	11.2679848545222	10.0068717870378	13.5641839106714	10.0414470588327	10.9366204065988	8.88717793080251	12.1586587988603	12.6981411387235	13.788738354049	8.22844084415053	8.47277473500378	11.1572209241972	8.67359197005417	10.7784996395487	10.169164564344	10.3610286809774	9.94396544081037	9.08571758603489	14.0257795983242	12.2816989025231	8.43606354705188	12.8656121480087	9.61580077049714	9.87073551537795	10.1587990577494	12.2817625764985	12.1251832425096	10.8976285595083	12.1284339860437	14.372295051225	9.9985122863488	13.6367872418802
SPOCD1	7.1091079539662	8.6783463114401	7.89620176304045	10.8558042695041	6.30122746201396	5.30813287257583	6.71630326826239	5.75068820007989	9.55486198076206	7.12628885695669	6.08170908879705	6.19289129444865	8.35161683921268	5.371165184716	5.97662764126637	8.12568371439806	5.53846406162164	6.88963956635709	6.73863334861846	7.9168653630523	7.79952423028753	6.6037211959808	4.77051024718367	6.31305942417063	4.60291669134569	7.54098524107842	6.59989412493153	4.14928393373709	5.84596377063902	5.687416048119	5.75947938371175	9.41000155361785	6.24615913739905	5.98168599042396	4.04428147816516	8.92551103403238	5.55481153444134	4.05260071390339	7.3776677869279	6.76955338622593	6.50514827534644	4.59069736393637	4.79001019437495	8.78709851978743	4.68576323106243	8.33093732194483	4.89277560394079	4.77240648567886	8.45005312539314
LCK	6.4595709894284	8.01415858631248	4.96518740468703	6.20466620572832	6.86849669599106	2.90271953121565	6.86274891989163	6.11683509688839	6.45947381854962	5.52634967148835	4.51845129851695	4.04953302988207	4.52374527088238	8.83292627449611	9.94632773025746	5.97553112321482	9.25534387259292	5.11960202221147	4.82044415931963	7.41188281370682	5.8198090566429	4.39831520990177	3.24890024681325	4.48731787658764	5.83713829168757	7.86912427367381	5.11261664386962	3.0539082071101	7.82518251877116	4.77241739676288	5.49283939776531	3.7627002242842	3.77071859852162	3.36990031457026	4.35838320956674	7.91658439866206	9.55266027143146	3.43854821480453	10.1217206806349	8.28409382203725	4.28378680987827	3.87332706073475	6.22756555962856	9.48945106185439	5.15226858739397	6.8180147163284	5.21931422348729	4.43993552657664	8.5290985546477
ZBTB8B	5.54500462556271	6.64793476764016	6.86527430889634	5.65504719088587	7.67870706630296	6.8289791055281	5.24125645553194	5.44254071215472	7.30106863168258	7.77204723796153	7.53180620786386	4.72432799798039	5.45781430524456	6.87737735878095	5.69235892225385	7.10559709030763	6.05575193473966	7.63116558421917	6.60247320027833	6.29001693694993	5.07955405289826	6.83318306529201	5.79566874217469	8.22078970395776	6.96393065496255	6.60198478984542	7.13411960265071	6.49249655432712	5.88410609634733	7.68487386331954	7.51092321066633	5.6032504300639	7.15929186577296	7.63843489904759	7.2027974306988	6.07539206189973	3.81825593843878	7.54576100514559	7.05275480983495	6.24292084517233	7.60255203976272	7.64585276190807	6.90252958909405	5.1600922468028	7.33193512861816	7.0259234230656	5.23624792056247	7.96910202112211	6.47605450959033
SYNC	9.80768008053866	10.1563032547893	8.83423510592067	10.2285220196514	8.82282879047809	7.26936049012937	9.22419697108251	8.46256233478693	10.1044553379911	7.81857297729556	9.76977639414064	8.83306811797932	9.76201674663884	8.27761387147128	8.93582990460856	9.18351225681935	6.93587440999247	7.05065482156878	9.85960935171004	10.383377932606	8.5819156618281	8.58131201412748	8.23368479471621	10.4330980120883	7.37564779851702	8.50621910008761	9.92072991953792	7.32394741948648	7.0393589924666	8.45557320698155	9.34952001317755	8.79953547168622	8.8349722024124	8.041742952011	7.54264840801753	9.484611002161	7.17152985294018	6.62870851873374	8.45526238284555	7.53756681971457	8.48781091049668	7.23688895338532	8.67325171581187	8.89803889706648	7.52401875534375	8.80518046205938	8.90620753818141	7.1518807597512	7.588300987823
KIAA1522	10.7345085383036	12.4734397542083	11.3270925615908	9.80967110627153	10.7883122351503	9.74883154027173	10.4428045422545	8.67141263572958	11.3913400520868	12.0890887499839	11.4176272909079	9.10329712999756	9.98930395755732	11.6007491453992	10.288643057628	10.6508681771632	11.1822582413751	10.3222905979789	12.4622090693152	10.7173849551927	9.2315233298483	12.1167520159749	10.692679254187	12.1366139518001	9.5840359743715	9.38344073963141	10.5374130665397	9.75598901172438	9.02944092250116	10.926214327295	12.0184915126728	9.29635650375792	11.7019963944971	11.7360900808588	11.5543706461543	11.5796041829684	8.61026980874343	9.14220450628956	11.0505433833372	12.3446846110425	11.1975326118315	9.77917262675157	10.7740981093364	12.0624262952116	13.0478042512098	9.60882746196543	9.35124059662252	9.53079418361653	9.21084518991821
TMEM54	9.49184774739378	8.31120036252998	9.0976476726201	8.60023126268645	6.51939493013678	6.43480346941529	9.08093540285939	8.05034910322964	8.10351205842107	8.3973133714749	8.26181313547724	9.17591739071451	9.97908064348569	6.98181113947527	10.8381673464728	9.57879133108627	9.80799255041916	6.76509853804218	5.8856256338207	7.78346746251313	7.79418830825359	8.33533055476554	7.49586388115204	9.47547991035065	8.44725617677063	8.90559927505036	9.81602571798263	6.07875670715438	8.3436239614968	5.86756603098188	6.60697536594428	9.37305414225672	7.46055063313533	6.57186281942186	5.4493595565183	10.2968803984212	7.39575272571038	6.48252357782155	9.88551979565736	6.56793600084991	6.08464470005886	6.41183272404759	9.29992763671365	9.53772369303684	6.07644612990839	8.13032097432848	8.51274836575683	5.16721807000596	7.21264567783027
CSMD2	4.97753346576617	7.18509316438415	6.82149449556525	9.38102044816461	9.64612792210781	8.26327280214509	7.27734082465436	9.27144710766205	9.48849354788031	8.22612234858207	6.26743734067504	7.62383544843695	6.67392784086023	7.67718758388666	9.11055421741394	7.71346924826859	7.72458624625075	6.57180676618733	6.579777416611	6.21270854944617	6.88909334190658	7.49577909463344	8.85688500167501	7.42584982807168	8.61617036484515	5.30238720985618	7.8083935376227	6.67719041763212	5.49148376804716	8.30531628143643	8.1732473742572	5.92953659477914	8.84025024910906	9.93954695427191	7.14473818694475	7.1274330255008	4.9230467473835	9.72618610065062	6.33012356336006	6.431814285086	9.02300803338908	11.1524687977421	5.79780371134751	7.43251171394165	7.63665533524908	8.03105363250867	3.87916872030099	5.9832262808485	8.27436455505927
TEKT2	7.09537064452987	7.44591921598111	8.89678756460645	7.64067217608699	7.94196164709416	8.5645178738726	7.81394722968498	6.86173698518894	7.75932805733004	10.6455160087483	10.9426632876179	7.41908127053031	7.12661323701074	7.8084244632608	7.05253059878627	8.39552213196293	6.11651271784161	8.78983851336011	8.96106222065835	4.93252557339526	6.98634374456519	9.43834032597831	5.65173714770702	9.55536478011443	5.31539436571738	5.92307085815811	8.68432200555233	8.21455208572997	9.32407835641678	8.22158068952765	9.8256387101952	8.98155206358584	9.4110494145678	10.2281456671121	9.19403505280491	5.46582759789632	4.41321681172316	7.82062364996862	5.38948245759886	9.78188262382697	8.84263889114872	9.40182493648475	7.03469628996587	5.13296238644829	9.52503263137615	6.64857396064199	5.60541065002374	8.53376318650995	4.67532009065963
COL8A2	9.29586710636907	8.95957213341944	7.79228070314308	10.5166654162318	9.77978544021731	5.15318977217744	10.4539104160933	8.53035678243324	8.44699702152884	8.42002860034255	5.86861792711489	7.3823357040846	7.15714353713248	10.8180431438008	8.7650806343529	7.65396161363636	7.44939901392929	6.70353707216555	11.0164669064453	8.53026369069925	7.33729387352261	8.70928340569949	6.97295961781603	7.39247894186041	9.12070838131064	9.24023446460824	7.75866408624488	5.95753108297064	10.8843516420118	6.37307155490541	8.89687217585302	6.17912155213251	7.34322278230756	7.31516134963465	5.57817153591064	10.453797128231	8.44644945768688	5.10607690996987	6.64769795411921	8.13379522540201	7.25597346569844	6.02906573683109	10.5177966217653	8.61302058326527	11.6696618288204	6.18623586266053	12.3191790718195	5.52721629606185	7.70067867816816
EVA1B	11.3412207852437	9.44378881439826	9.90913676154571	10.3911387569135	7.92345311092145	7.69092478263309	10.1361102873542	9.52443352173513	7.54749105355079	9.44409259357575	9.16954837018989	9.56843137177517	10.5593892318826	9.65134578440092	9.51704532130261	9.52717983226002	8.63740489982729	9.33754103773984	9.57965527501571	9.1869118132344	9.1609223361984	10.2098977620596	9.731093399692	8.7418757626596	8.15380360333334	10.4117139029102	9.82629651434151	7.39509108761962	10.131014685889	8.36966842418486	8.0878213338669	10.7346646513687	7.55805013915124	9.60524072722653	7.52722220351884	10.7506360116182	11.1128465766021	8.27784590055084	8.89600285883456	8.60523264970046	7.14136315162636	7.68796402227006	11.9651919000967	8.96019152540182	8.43253040502896	8.88766692215096	10.4152987840447	8.77611639489547	8.97607399172253
CSF3R	8.06794295705554	9.01028324313128	10.0909715189254	9.53088767158535	11.4166009672768	6.33535085399917	11.6459074350131	10.5391245838701	9.3742893060448	7.88533745895443	7.76664812100936	8.49210245715286	8.97163932853307	8.6372126246089	11.0291499271226	8.17711673553418	9.29659871892475	8.30862843488449	6.91232880548656	10.0722878045726	8.32743782996776	8.73810039104543	6.35892727330273	7.73565132890887	7.54250917698575	9.35227206479029	6.49093901036976	8.28957982915801	10.5052012783672	7.22834748326332	8.18117434290449	8.65303719142041	9.58752345089137	8.49260945613139	7.26311149403719	9.47040848771761	10.2570225695275	5.82376926238546	11.9780080776919	8.77623357631053	8.16426302439514	6.16159744301171	8.00614138636749	9.66263572789289	7.16516694683004	9.10658249892199	7.92490430107469	6.78271371625798	9.53092440737221
GRIK3	5.60661581060846	6.20702312416455	7.42431158801774	6.7596044674892	9.07360295876097	10.3277919316084	7.61558858026588	6.13316854527245	10.0925846606453	5.94952056127553	10.0939672556425	8.34649002198345	6.59706820212566	6.95126259828986	11.7195309808778	7.83130223220719	6.02518742613508	8.10871996091157	6.5109764233779	5.89145538938973	7.88232841898969	7.77138734588458	7.98167400546405	6.99525854132058	9.05748602268902	7.86251994628476	9.64520549293985	9.1541297573966	11.5212458339745	11.654789260104	7.18644092803451	11.2525668526083	10.8873965440292	12.384338804078	12.0661898433785	8.17797520857062	6.92055381727177	10.9976784084334	6.57783633571958	6.70838850400405	12.5084513825875	10.6092843981334	7.79073659238214	6.9768245390536	6.29520286338608	7.06688674921073	4.64398434222337	7.35201275610734	10.1129087011751
DNALI1	8.32283142636921	10.6698408459077	10.9569230495374	9.96026058857639	11.4395761812594	10.8537336006649	11.4461984914567	10.8278724235294	10.3692824631716	12.9376682700544	12.6285924953008	11.3827647050396	11.4129436222038	11.3385324044378	9.3628379497662	8.55644149278768	10.3610372398275	10.7844715447477	11.9839208732012	8.37505462857502	11.4546223379098	12.3402130833807	9.33178620872619	12.3263263596505	6.64755285717605	7.42345373717215	11.5679908502927	10.6928779932114	11.4710872550097	11.1048817071414	12.0755463193405	12.4423798917397	9.30104522579588	11.8755544025745	10.9902042173439	8.49232200800039	7.59952288173214	9.45785684811811	7.11284125032419	12.3295694508249	9.54586416957652	11.5285743713125	6.98032340390148	7.70534446050817	12.1715759823578	7.90235117677345	6.66100388974362	11.4954788100229	8.24676028987681
RSPO1	2.89257509411635	1.79912659006906	3.37830287684662	1.92402699509918	8.40683779853209	5.17380367486161	5.20812579287901	0.963077892260519	4.57288078998408	4.07067705866912	4.67000813409028	0.966456052050579	2.17724836120467	2.45105232605773	3.44129244168811	5.49910119767947	2.56292267906473	3.2847839338658	3.69630928169804	0.935481324640837	0.979362406154751	8.66367277817568	3.62416374737284	3.56332072023854	5.45228854479883	1.30729452204255	3.48786109430103	3.68931499891746	3.87443606094078	7.09347040970933	5.60651820324623	2.47592907524044	3.69359681367657	7.09939178931587	3.50090687383637	3.67255888445401	2.25376995658035	3.0160911079981	3.15438163306712	8.39137174573819	5.33824164664196	5.68887961641464	6.39924159930575	2.23483307650312	3.26896141688171	1.07370328687277	3.36214210869151	1.23403037628678	1.43705707444584
EPHA10	5.68413321887114	8.26480175281545	7.38650227435081	4.81933579719779	7.6130064355217	4.84394012133637	8.64838808899635	3.4768398408057	7.41017478682976	7.72353547191433	9.82538879076738	5.41691235736072	5.8305300567171	7.18239773175435	7.12691007546739	8.38020381812941	6.46082298466099	5.82188557142883	6.30619467244548	6.04482298346708	5.88097296525393	7.03811264654574	9.87344240888685	6.82174677538309	5.81597921088831	4.98524550762948	6.21252741909486	4.64369423319119	5.52701528453019	5.71083242768054	7.05391520168824	5.96778299997301	5.7681071885941	6.0338096778367	5.99819310935979	6.60723934226118	3.95081002945788	5.51757570284357	8.18472225299468	5.95875156127817	6.49636975303151	9.02327556602944	5.24672539673774	8.40877466764416	7.5551241691133	3.06224579097787	3.33434009389252	3.98450921825084	4.84074310768795
POU3F1	5.60149134576152	5.14824269911474	8.50230460337288	6.06900769326571	7.90716726693844	10.9701208177839	6.40691970467117	6.16782253274779	7.7735643034146	4.91932316941398	9.13406534964676	5.49980369544383	6.28233819210213	8.62557812171867	9.86934956387741	5.94613035193851	5.93987409335441	7.1599524034971	6.34743720823168	5.13605930939547	5.33096014636311	4.3280226527219	5.17331891536721	4.92779905605756	4.6069447326496	4.71744735583254	7.66115493575476	8.94913042964225	10.2266588125974	7.84944142443516	4.10489505714642	5.3522195647198	9.62187672594204	9.62596512592229	7.56401958718002	7.5967400164941	5.75516495386307	10.1414805164024	5.09134039918187	4.32925679548	9.09120402933264	9.85000601921652	5.25458416042011	5.20832399601074	6.98585427813066	5.48268458679924	3.59783934256544	10.6794700031257	5.36501993352772
HPCAL4	6.28372945882195	8.73108520827762	8.32123959793925	7.3606113281129	10.8764201736002	9.15887510904799	9.21090235779995	4.83849433381652	9.32214771223548	11.7899864608129	8.66779248534101	5.45419846910483	6.0323556252329	11.0522375935733	6.90178140700526	7.42702526209403	6.67305052703285	9.58978429272452	8.32840521681855	7.60930190987503	6.19784893531947	9.48906740794192	11.466578844353	10.0504465626486	8.39471691891379	6.87472357729772	9.15011636394231	7.29004216084493	8.62797903073232	11.0926404042957	8.688467283909	5.66941998104768	10.6889578497291	9.70410938419581	8.34163324895905	8.3477810141546	6.75661528481719	9.92686608053622	9.91624943244717	11.5994635061424	9.84363743065356	10.5666518289663	6.23287408565959	6.04627066449165	6.67399035353031	5.40155236494639	8.63658042007579	7.9466629702663	5.78989267485739
BMP8B	6.12781647860018	6.65955407174409	6.76261129868541	5.60682441519836	7.84469912204732	5.74754289605787	8.31320564631952	6.23207738234939	6.39890478250846	6.67145619159275	7.52000969297617	6.46304481278572	7.74571804694432	5.56736599714971	6.82500653576486	7.88674438519725	6.06022765218534	6.80185756522549	5.49150101419428	6.74874397430449	7.19609230906649	5.35360954668041	6.99380339813136	6.33523103996933	8.43663789144243	6.86700919383532	8.27006986463938	4.37579134359828	7.54318120511062	6.86662691658471	5.74107514162615	6.93797809894798	6.78997117824089	5.50618902197736	6.57025676680149	6.1054978759729	5.69561121626659	5.60355124604217	7.39742319796816	7.62178955830932	6.5757081663811	6.80227425887952	7.19329984021972	9.04367746897297	4.75986072569985	4.14212497820837	4.43109113989894	5.93082291056921	7.59786307510773
MYCL	9.4437062084542	10.6306270545578	10.4062236519916	9.71185928914021	10.4743749857548	11.0253517301195	7.48624026873182	8.82002897495258	10.4606450464495	10.460328125356	9.85654676039743	7.56223400627404	8.47658141965598	10.0957261200135	8.96698786980536	10.309386899786	9.38618954368807	11.4820057391146	10.2647409283289	9.00820719834233	8.76705661711885	10.3024844312558	7.90829658146867	9.95899818645805	11.6943296825282	7.93544236880969	9.48529310118102	10.4770697347521	8.61970122107797	12.4109035799765	9.93819406438689	8.27837070526588	11.8116550810339	11.3922685828017	12.9571121967441	9.66756330775987	8.600450482871	12.3719999015569	10.2749242078867	10.1999142250822	12.314414157565	12.18539033523	10.0186407215282	9.10921240211795	10.7242954559476	8.43372417750633	9.46578749944945	11.3964766963014	10.2725795359616
COL9A2	10.6638187713318	11.5863976514333	12.0413491748818	13.8872044519005	12.0274492644224	12.8954191651314	13.6566534597829	12.5990548024861	12.2549846888243	13.0046092943374	12.4230030053626	12.4264004512765	13.3636334543799	12.1322588116419	15.6120994507836	12.4365570823561	11.2031855970029	10.5993871030046	13.4950685184261	13.7696117294049	11.9531682806392	14.7037100964313	11.3808933292219	11.5549462307198	12.8034204325576	15.1221800329819	12.4556257089045	11.7041742672603	13.392377060478	10.5383468778624	13.6830457537752	13.2100951793093	12.0547066895415	14.7416374977132	11.5158268930546	14.6328479687238	10.2468075446681	10.6407543125117	13.1245010525592	11.2264544611004	12.8750063817565	10.7584972603069	11.4608519311662	12.757801115096	14.6684996198308	11.8745115260701	9.80014825270889	12.1367571748321	10.10161868813
FOXO6	6.57028654434595	4.84157889795709	6.34896550331913	6.91913722186875	5.71449121673198	5.26251140193955	6.03577584328793	2.90582696952004	4.70679581570306	5.02599122314137	7.65457527403145	4.34458761016576	5.51453301355415	6.10242418468626	4.99614942354817	6.51504981424711	5.00112422111779	6.57937642366029	5.70447491554267	6.55231888124339	4.96027794173989	5.38239986165314	6.8569593820603	6.99544975677153	7.03969973573232	5.50127841725994	7.59884585981411	5.26026889897332	6.61269806087475	5.5742487951469	4.19735381569415	5.54950742625647	4.25031560609866	7.02747734835381	5.18916805863853	6.9016720349013	4.07655527112709	5.07638763382547	7.16879593194438	4.83630428657197	5.20601181036234	5.83978799127309	5.63433590467252	5.19283836724918	3.1959841807561	3.9492199581828	6.38008641469009	4.97743271381669	8.35004261445291
EDN2	8.08937648751481	8.36943573758228	8.67740486561515	4.60835755385779	5.94428955388938	5.38011582558799	2.62675976649456	2.32999804032244	6.48863887610233	7.00316789444119	5.53551599070349	3.49083710545811	7.84350513562016	4.41557130830213	6.85441234675082	5.7735848268125	3.30250663224843	6.23282396794271	8.76928656288044	4.87662862306573	5.18041876652157	6.53211998665559	2.63105211171471	6.74440101714157	3.05519411800439	4.25700990034078	7.98154328830871	8.04692930411706	7.49458726185726	6.32490240966573	5.9151396833656	6.92345359696891	6.11099726615937	9.58747638777371	7.35663926397683	6.74237921046676	4.09786246115218	5.13426222965611	6.2451321449493	5.80707105790559	8.63094079101933	2.65135798729424	7.02305787507871	6.98859210807445	6.52647032394201	3.38342458194081	4.6184232663528	3.20707691358258	3.91224051841352
CLDN19	2.58534187863672	8.75340340799652	4.5583219582749	4.89644576685492	7.09357549112918	5.42673508492497	1.92923828579263	9.97802451266506	3.48994922074357	7.3030630446077	4.69319110737881	2.29083174041925	3.4468592245222	9.3666660918219	5.0335153975911	3.13788019853788	2.11428147841933	3.82624609778235	5.78666940458381	1.51457227441002	1.99928274575302	5.39532691990686	2.27436357331254	5.30526457932731	6.76133324547753	2.42126338545234	4.83332608813973	3.07531929008767	8.64456380328562	3.73655634953758	7.7232927990666	3.10380927979613	2.80306387913187	7.9812029618554	3.53735942894941	5.1805441375841	2.41643457082649	4.34990883596202	4.14193956809078	6.50693246439758	6.83769182480782	4.65873970602814	10.2234366721345	2.84692707252509	9.74271916797698	1.64787797147459	2.48453986080756	2.94672213368647	5.05488767500616
FAM183A	4.88490497352678	5.49246861511498	5.94602944832902	5.07917520108752	6.20149372061889	3.88755822878577	5.34524093748423	3.47809941757506	5.21885773392275	9.49765884634363	8.86495131839811	4.76397997298261	4.24472455993723	6.81655291848992	2.77568282541805	5.85145446927107	4.89050074042153	5.44462067839519	8.23984372393538	6.03427231899933	4.61199955715721	9.43661203106657	5.83084798822442	6.73225779600073	2.17794457646561	5.02056161570628	6.84067913566764	3.42243936203968	5.4099754103271	5.15762770643673	9.12377152455994	5.74078649873705	6.00450585187786	6.5950271712236	5.19722862846787	5.67092946264668	4.20981266318607	3.88600272555595	4.77720219744267	8.63882822723371	5.38143740295572	5.66146865094426	6.40138421593309	3.36002162771693	9.24928325427178	3.25852413094701	4.12462824535499	5.72062261926467	2.53358760432927
CFAP57	5.10582666438509	5.70040269028292	6.12666778226188	5.22739873353999	6.98532293302697	4.81413050004658	5.25702203340548	4.22762547825833	5.63173637449152	8.93999389608404	7.70436035426024	4.56261459866586	3.82359991738046	6.08280421145181	4.1101259650776	6.28683323664272	4.60137613912023	6.44091284349776	7.50942586406476	6.66227729904257	4.36254281451616	7.84555366353257	5.83945743833176	6.93796503465949	3.32188617847029	4.90874747766116	6.56980761423793	5.59210998168712	5.78190170955736	5.69247959105019	8.989462686893	4.94013837657591	6.57719579427397	6.18545525095712	6.34942523688507	6.09489895084369	4.13951662261701	4.64065017022199	3.92120502773514	8.71745008060173	6.31205163640973	6.82350586516176	3.12654117281168	5.02629586303698	7.77211534848262	4.24523204392353	4.40603573318817	6.24539425253987	2.66090682084828
TMEM125	1.91962601028625	5.21058299680922	0.663359743045652	1.84492105893071	1.34627131351564	-0.429529406168526	8.86917523265422	-0.414670083132854	2.48502853706928	3.91957339357688	1.01539921603281	-0.410761142198314	0.465800512461443	5.944019710717	0.451717753346013	1.26841199161901	5.12935411711097	1.44278294030287	0.239265940166544	0.839745429985503	1.54425235401759	3.91529062449064	0.87531238229045	-0.387132789077836	-0.423575810236688	-0.040268922347876	0.661899822807351	-0.0306927637372045	0.853942474902181	-0.658552036732508	4.55442712094768	1.28811922047793	5.82936422946875	0.240598021595609	0.00335468665859273	4.33527336526092	-0.312499368564619	-0.474181023217316	0.253698058150691	1.51700751797752	-0.105251316277534	1.04625111837745	0.665948038047246	2.51907744962685	2.0124606262641	-0.289276461992015	0.00921068607193098	-0.116249805178999	2.41102028942258
BEST4	7.13579677553219	6.90097075989365	5.74056526674127	6.82738438410859	7.72575872465663	4.277094449328	4.38330013369855	5.05455728626153	6.26963961164568	8.1818289552988	7.01985547745314	4.83978439642384	5.16708903965741	7.5396230633228	6.35247963914486	6.39884989031702	4.34049535151663	6.35485367425892	8.13968054350996	5.29712425192979	5.36368843139817	7.60019085367974	5.06723925696174	7.67524792975305	6.54783444297944	4.59292815301572	4.41198808079845	3.74620765451685	5.55713341915684	7.84920421961047	8.28785525729922	6.2639226157093	6.40651148883444	7.86333034804945	6.58166542718649	6.45674738952515	5.4156662803062	4.62770312025926	6.65149124348465	6.58308269249579	6.63038230997082	5.95195626479804	8.88766105333944	7.63935546241147	7.04285606175175	3.59956554167097	4.12649532066393	5.84023768374736	5.81999465926202
PTCH2	8.98822618847863	10.3668757899085	10.9960520425226	11.3899607510163	11.1601986318661	10.6923465477649	10.0165022429085	9.91780778366592	10.0383231075637	10.2291332130848	11.9222471779577	9.932018481041	9.80933141401045	9.25616023053941	9.40525282529998	10.2404827181048	11.4883881859572	11.2885233819178	9.7365082316064	9.92645990604827	9.72088744652005	9.81763017211092	11.5505185396025	11.6908311583869	8.45586572841921	10.010999745248	10.171716792533	11.2986523965808	11.9562426264189	11.2185903110843	10.1726057051809	9.53937712722626	13.0647081404829	12.1425643289291	11.4011136649835	10.1524313391427	7.90403712939504	9.99820284796897	10.135741185453	9.83175891025182	11.1056709438636	11.0048731048475	8.72951643174954	9.20147316596483	10.0452782934874	11.6443020035626	11.4992414029716	10.6261378421498	8.20740706900994
HPDL	5.43398658935753	4.71770407119249	6.2563952540123	4.06506466039732	3.40668532320991	6.68118783982113	4.51569156135275	6.55198294793554	4.07692823673642	2.70491297716363	2.5342650655406	6.23007771880307	6.86820857202942	5.16288176557994	6.27773519485369	3.47903672790954	3.8271316328203	8.52500897478436	4.40554646744773	3.78716556985932	7.14229312847069	6.63043106041028	5.9643784539352	2.6219709252723	2.08253761085638	2.48385054811612	7.33822300985213	6.22315641963677	6.71044256254497	5.83229508367837	3.85437375954332	6.37015825481241	4.01639623889591	7.15569971204035	2.01893332406636	2.75521597662544	6.28615910014471	4.77629259036957	3.54224110428238	3.43307859178959	3.52929761785143	6.96738631716748	2.57979038896829	5.21303796706908	5.04039219033565	2.51355449600232	2.02381631090374	3.18907011920901	4.32470424001228
PIK3R3	5.59888608964277	5.33291994150446	6.88893742925991	5.33678557559469	7.34810638151901	7.51766093855179	3.68245700228772	6.36261670967392	7.20875674225268	3.90211911707894	4.81828973927098	5.90623907013629	6.0170723550422	4.96578547720086	6.10327843113594	6.87862111296465	7.41932435651913	7.44918047353981	4.09768570032281	7.20060825754905	6.61740760607135	3.6261855550643	7.80623209652414	6.91913853204293	8.14320182862699	5.74078770776956	8.98435697067406	7.65602423957907	7.5355829601583	8.26725194574618	6.13956256053081	6.32607316825329	6.84660770220528	4.19841185175932	5.72169476136942	5.11524634011569	7.12904831793818	9.29816234066459	6.97185711468711	5.85313001392499	8.110654860612	6.69681955752164	4.07805037015795	7.19735390352839	4.53271444653485	7.6698361834543	6.6781967510036	7.25055431071146	6.31056305079708
TSPAN1	7.12025960248231	10.313340495104	6.96530777591213	4.90047373949738	4.48967247634589	3.79812659673881	4.6395914373574	3.94811582919704	5.93930641260941	7.5594115999614	2.78956578486728	3.22545047468763	5.72167334074585	6.34514909693141	5.39081800139816	4.46667174600738	7.18298635690292	3.66996423927091	3.49507307092311	4.77949222691987	5.72768262047276	5.93986077874895	3.50494060644587	2.4203216407243	4.40671809628095	7.91956130056528	5.44186363545728	3.83241906896652	5.42540081216374	5.20553139184868	5.47905087844325	4.10771734616975	4.16658822834639	3.27793423206826	3.19883044168554	7.81151099632998	5.29515338252612	3.65637611238408	4.18894882077864	5.97709812108726	3.24814343558929	3.66045910571618	6.03398934829125	6.60430768563351	4.31569041904424	2.781426733519	2.57889258745368	2.76543372906428	6.13323483810283
DMBX1	5.14752872898906	3.65676167847495	5.95187144197967	2.06225813042577	3.09548091859881	3.38101451565625	2.53406097801989	3.07238128066003	3.19128636336838	4.81786499884581	5.26323587194193	5.00944345008433	5.0431954449353	3.3868311258553	2.2793798697602	6.05913143086738	4.46353071701862	4.27582935632312	2.89264497566757	2.54264112824768	4.1935039482671	2.5376380296977	4.61493909701209	4.68387593254973	2.84392177787528	2.0820208157735	4.81972169351205	4.51518087229759	3.07642128818271	3.30178212711093	2.75522303570684	6.08981837490945	2.76162417660202	3.17930308192496	5.24660431163693	2.77630719236582	2.56627090794918	3.9379513030805	2.45279399799024	3.95010485830431	2.37476528954411	6.37276183944495	2.07626620317966	5.36983015506811	2.6165704239715	2.77178855815618	7.75997215810088	1.43681627232795	3.92140521547474
PDZK1IP1	3.93161817202964	7.76247727554767	5.3483963877058	3.06608938471178	4.15602826646001	1.1913048988591	3.73583382688972	4.31475651151927	2.70254369336867	4.08919473094377	0.359241671059408	1.21462644740875	4.61293056691191	4.09571247393397	4.85247276714283	1.89180062861788	7.17128345197024	2.4537047126632	4.54348593428074	0.589886686928841	3.46939625626448	3.05473981532894	1.19832422371821	0.645142480281549	1.19869198180665	3.40285933913192	4.75624569431649	0.992326724299216	3.54282133479786	0.400483802126901	2.48801490025185	2.20598478422764	1.71385691070196	2.09865440079783	1.75755357534396	4.72512971910816	4.41796041699511	1.13622094318293	7.31308847312071	6.51319199639594	1.60945045267559	1.81158774782759	10.9768821260006	3.11301895178436	2.78123191906755	2.67789440349521	2.22209752726078	0.906283554258551	2.68747663448967
TAL1	5.46317674038836	6.72980078231853	6.47763581140361	7.73958834146007	8.05815196736109	5.7709036225631	10.1294114829713	8.0431918458275	7.68827285743474	5.43325536984111	5.38984841040135	6.34429613217003	7.18288952309794	7.71803328310987	7.59434799344476	6.21975968666536	6.72854977708776	6.99289113279895	6.50123909131142	7.88103604053454	6.29749402592958	6.90959540587222	6.07021595818659	6.05628981885545	5.84551050554413	6.61897561865302	5.93216639597127	6.80930169667232	4.24337438615283	6.19684545191451	6.87989755699532	7.92197858855558	7.91718694292409	7.26530184537399	5.93098393757287	8.02195827249383	6.74122223123822	5.60856893876678	9.26135195688262	6.23267100110195	6.69329426405073	6.39005192542219	5.25561601091477	6.23417839446937	6.03273201869692	6.94508245142857	5.62245218189218	8.00996842119964	7.53443122407959
FOXD2	5.42810266024879	3.85510872934139	7.2328365519597	4.42086408869925	5.95886467813059	7.05328494243098	4.92524010118407	4.47454143433172	3.7273865819193	4.31242872744477	5.96587375403129	3.42101504559488	3.38305413673187	6.3932842518351	4.46504102389895	3.7803054580282	6.12388104843343	5.32527932470886	5.38060265418913	4.11860412027141	3.85566258395469	5.73125927523098	4.89075283964514	4.16823368025538	5.10135560927903	5.06770464720163	4.56349875772296	4.79156161451021	3.80594594145022	5.38129344067715	6.64733222470175	4.18098018224444	3.24637064585432	6.14598393395862	3.9577182766764	7.59575020484048	4.6922480872155	6.31020228238706	6.75143690721467	4.80619908009677	4.18349704593189	3.08653244534059	5.55851000121152	4.70571935023239	5.38439914157209	9.71771378547818	4.91966522956978	3.76406032587779	6.19767617827546
TRABD2B	6.45145920930021	6.86585247742682	7.96355797444048	6.56251368352669	9.31165650429444	10.3395425557862	7.39620496453667	6.22141702748237	7.31576913026966	6.99493874028989	8.16562341432767	6.67949874592752	7.39178012507358	8.91896110028545	7.68472419275558	6.78167531371335	7.7284156530804	8.24515928180215	8.64560958659826	6.55140911240442	6.82592857373871	7.43824391994857	7.89202947626979	5.98830819176805	6.13648721419231	8.516060051076	7.59645469625462	7.48294300712474	6.72424278948107	7.02651822086938	7.97799225064287	5.70518803398214	7.45208790410291	9.6209728460915	8.21434390269307	9.64352487997611	5.95473573242675	8.51050664741215	8.39138632358403	6.62341830884919	8.33163605873453	10.0832551325632	6.06471737605675	7.81105738411066	7.9140200933625	8.0469794405984	9.43475777037363	7.78187959858717	6.16082767526516
AGBL4	4.44063769402455	5.7227654002016	5.95886694537729	5.37374287298261	6.94240723427318	7.10260838802611	6.79016936638651	5.08332469018742	6.62883576610896	7.49138234595605	8.12053070452778	6.0623878191436	5.2225305399609	6.66572451712799	7.20485610254827	4.84844011441504	6.75842104291286	5.03196836810667	6.6624805886233	4.84616205140811	5.99088464697324	7.15257765999893	7.86275355070291	7.97388592617586	4.98008074555275	5.57059058112691	7.19661866201512	6.47197434651382	7.20074031941539	7.47076907453232	7.7707124252998	5.15628142518882	7.42225886077814	7.6950966133152	7.14502036431828	5.4826027508478	3.62129648672138	7.29369649454274	5.82782583148379	7.33028370345826	7.25300505132455	7.49912511559776	4.02584978715718	4.34345084845774	7.42433981373719	3.99327368937136	5.12186950640618	7.94483915471522	3.72547283361031
BEND5	7.44207330384684	8.70986044656421	9.22820961381871	8.03578892635845	8.94867254753662	9.74284057913301	9.38429402640788	7.14951904627402	8.9242271850584	9.47647901203506	10.7502774306788	7.7161317462676	8.54144057512046	9.24407573017877	10.5452093939775	8.10556964815452	7.59867023030374	9.54550071958409	9.95875528959195	6.27919759844161	8.13527929373637	9.70462012151696	7.84846502457823	9.3813038689385	8.63437186160542	8.6002319076911	9.20316875187931	9.76757859692024	10.0464903785401	9.62716296130426	8.88066005417396	8.71561701933729	9.23886547064798	10.4243172714193	9.95137088018301	7.85442409087077	5.75909675606515	10.5171040937209	7.53783741051066	8.26480336019523	9.44100815808995	9.91458952160992	6.97993188004432	6.34185379021168	9.85586239036339	6.55321676956873	9.72501126875886	9.11727886114857	8.07482825430197
ELAVL4	5.11301790466501	5.78702652657987	8.55499845746571	5.96722541405335	9.76370877330186	9.76524066038323	7.58381106347765	7.35704604101065	9.0456816574441	5.2064884588883	10.5419876231645	6.35464936271185	5.69362744780036	4.87879785030149	4.55392631695603	6.39156830917332	6.30954763742908	8.02938702225354	5.53845985556169	3.17637983674564	6.03708488715302	5.73924776950284	6.49209033546022	8.45591587123956	3.53390615410951	4.26776889421398	10.1469052030999	10.3268002574868	8.08660799264477	8.14848754878323	4.84630710734026	5.6547554455347	7.65622170394737	7.46675760079853	10.0775421069395	4.24505707854887	4.80793422124571	9.88047406779789	5.8732666892517	5.21336645634018	10.4830051160156	11.1983445941748	3.70628971631457	6.12167255056187	5.45340365492504	3.49961098042774	3.81224629202292	10.6085980799757	4.993747559892
DMRTA2	7.75995787358804	7.0797070132016	8.18653258102112	4.03347617659265	4.66896656651385	3.90230446493924	6.06800978736831	2.44530991452822	6.6494905785287	8.49469190334589	5.55393664434726	3.15069563768032	3.08001511138894	4.19529671874853	3.78810236574598	9.55774019411102	2.28399489463034	5.94534426394468	7.82204610903499	4.19211904257989	2.87826361462207	7.95895335369715	3.13143926249535	5.53382033463238	3.91227642152491	2.57703747304406	7.02573161725118	3.73954575430879	4.27166794949913	3.73742728661694	8.29751930175643	3.260253632088	3.87799418203754	6.52345160633793	4.65926189028107	6.89040957002763	2.26682858169665	3.05812759804802	8.44862222482372	8.52858856038481	3.86870104399236	5.95279639491503	2.71397074254544	4.19788249267725	6.17746210587037	2.59750403000704	2.11642080499927	7.81362494801446	3.10391880370913
RAB3B	9.26185004860228	9.25655476416245	11.2140117521631	7.8380834488344	11.8619380675194	8.85821125452026	6.47500332008404	5.53235510912898	9.36963967435106	9.34825618226108	10.0538601288344	7.77383921363386	8.76577831339699	8.44897843585198	8.16838588099911	10.4047026159944	9.53402550440152	10.3288314120303	9.98140543307402	8.53128242289149	8.31067599246862	10.2040944767746	7.88503671267896	12.7287152842764	8.0119958724258	7.65157372033365	10.3522325830141	9.87778159291536	7.40787098712935	8.35761179151613	10.7154388853621	8.90817173186142	8.22396627758867	7.38798280638688	8.82903746486014	10.1495368790543	8.24937482154271	9.14649843624824	10.6867400097423	9.74919740400255	10.2281966200279	10.3518041546479	7.83498065036922	9.33368199857615	8.14496649571685	7.98507089004863	10.8753768365116	9.23802940660238	7.21226747311775
GPX7	10.7601276582096	9.79909565537091	10.6585391679919	8.64163278691367	10.066108914803	8.84894981879685	8.82282522227511	10.0858281233902	10.3018719889286	11.2606770718965	7.38039745749263	6.97954961620702	10.250590630045	11.1779204609274	10.5650419070009	10.5912021455136	7.80768730699892	8.18957521408023	11.0213633145148	10.7547838099873	10.3581510863791	10.493043996053	9.0976990513124	10.4321095097717	10.8631090825001	11.2617119869871	10.6349936820818	7.35112154737184	8.95325228154388	8.31951969865646	11.0853339226732	9.65271645921957	8.07355259221004	9.74545263881906	7.53239258378969	11.4241472697813	10.0287401678109	8.39414266053551	11.104594803046	10.9269251154155	7.44017266701102	7.89099880277938	8.40433772379776	8.33423298258674	11.1181253649327	8.77182786271608	7.13334331225681	9.97930405203958	10.3678551592449
SHISAL2A	6.03693273757652	4.1337144238032	6.64463360995473	4.61419784308636	5.48723394200311	3.50744869836059	7.88448837376336	3.69203723414007	5.14769800839675	5.05454202120419	6.79708157532298	3.96503022945707	4.78957929257741	5.77475915661081	5.69270340914918	4.82346760578701	5.07280863897077	6.07952526316592	6.93533200543567	6.08393261473082	4.38331910556448	5.93818526524669	4.45296489071275	4.21829963151262	4.294483600116	5.47434027054273	5.58772295673487	4.53501702324402	4.12203844224065	3.10539778860703	5.18014452044064	7.27376317124049	4.83814821126008	5.34445052425785	3.07421633101188	4.98669180454341	5.15353462774615	3.74129403810463	6.52914341542348	4.54743786435817	4.2623978948049	3.12254573146285	6.92354867406872	4.97576310265219	3.96666082497118	3.26744921592199	3.32511012509598	6.20704770595768	5.29622293094994
ZYG11A	8.98573305653373	7.33093870108102	7.17296530491912	8.22952246799287	8.28215259224442	6.27610582664111	5.41139079273862	4.5100362851387	6.6415839289954	7.53702090565864	6.50486742858547	8.21711868745468	8.08417054394977	6.5673918964099	4.67606618033113	6.86344370462496	8.37069093848713	7.42895283097939	6.93626588622723	6.7916207982804	7.4819100778818	5.98961243582566	8.73817659219844	7.22052150822782	7.38243704003631	6.78085078228957	8.07759760088536	7.22312330164027	8.25686758779758	5.5238778720958	6.46243881637779	7.38208532516331	4.48625138954157	5.90774637180381	5.7212330044698	7.93005693547809	8.06481217323958	5.62624561504401	8.11494649101697	7.90569376983681	6.96716730805184	7.49690683786469	8.19925078884659	7.65510014679137	5.74474521597781	8.36180577996928	7.52512735160828	6.95711088908155	7.25306640208708
PODN	8.33904255068884	8.01208878451832	8.94863825645715	6.81967310376488	8.71086230550513	6.78949348715201	8.07032229506183	7.50764141176561	7.35497558448458	5.99350469533472	6.97992672045932	6.34233246401194	7.43353290645931	9.02462212388703	6.6566487163442	8.65084284983897	7.93790945775557	8.51018251196877	10.875082213919	9.17809306331118	7.42949826089539	8.07055607557585	5.35988222652633	8.38993505865236	6.89162247643075	7.54134537648285	9.25367935300369	6.42345697346247	5.71585443949064	5.8938551225002	9.20994511015413	8.52539826976028	7.19137008309878	7.9504293227947	7.57549899588106	10.7557397478364	5.35097130047872	6.79340099737384	6.29134629588682	6.42892227946314	6.58355127093663	8.46930432603894	5.02491669595914	7.59082088350698	6.5255911700335	8.00060016351103	10.8877480237687	7.07167710838445	8.46463269787573
GLIS1	3.73086644941844	3.27602032526146	4.75506607985386	7.05042290285461	4.24400465166529	8.03240051676047	3.29813624104079	1.94515319776146	3.62552839801412	4.00847483839091	3.54482233987446	3.48865844400745	2.90219238614633	4.72784637297611	2.887401958396	3.75013214050099	4.16749403548087	4.69913587562581	3.12556975633093	6.42490162038303	3.97531322059086	4.98534066835338	5.35154973506728	2.86998547133145	3.75323044643522	3.55465125386989	3.52135958849211	5.24156718696995	3.47345143254479	4.51130872924844	3.87071984583673	2.97033783584861	6.01649751050297	7.46778985000798	3.88917659001026	8.64871641141663	3.36557188307661	8.01266195874858	6.15198838553703	4.17631775382119	4.69982458797955	3.12168448356389	5.92102031662487	4.29819585880715	3.25873251785171	4.49358453238277	7.30120179271772	4.77039134048536	4.35242326566347
ACOT11	8.19357386933552	9.29926020451977	6.99642774627275	8.57376094387766	6.09105132456315	6.23936614877773	7.33468448653768	7.21503725404048	6.7180156181788	6.78654968192629	7.17667404093989	6.6715862004912	6.55838656432423	7.66860284063391	7.78762388909577	8.701282707525	7.30824086170636	6.14811853949775	6.21163076928529	10.9041140968753	5.86939067007003	7.77319773810232	7.52681211864884	8.11969398558132	9.92424428080701	7.68508542721382	6.58800578379242	5.66451839272645	7.23972170422138	6.13485904903089	7.60964339445084	6.17110204573564	7.24663737759205	7.08245348035409	6.10970543048932	9.22564848067191	8.57573550661011	6.94211489438386	8.93131584437718	6.92616403277228	7.23900199565474	5.30010106783337	10.5954640618568	9.59918305344097	8.20334944610374	8.23904038751443	7.370084776071	6.07759173301632	9.41808003402502
MROH7	6.46564519038774	6.01605800867184	4.11333499417075	6.56838507323355	3.82653029403795	4.86505726237112	6.17832792051829	4.18806474053151	4.82603758846863	4.80439895678807	5.89196243530373	2.90836159190027	3.56279481757828	7.10054107257454	6.60968974821335	4.73019880691575	4.61767291313306	3.71736970052206	4.80201403409022	6.51976558698068	2.29771986719863	7.80232887170868	3.78319635531729	5.97257973937314	6.28023699034776	5.41889696842234	3.18381099677764	3.22215965071674	4.33091824243122	3.21546738900768	6.09546966342255	4.13007749290498	5.52936850634509	6.00631756603488	4.04305679539651	5.72113738318474	3.88976921806298	4.29865023418926	6.81358905751038	3.99224183389097	5.29598371391921	3.70677171102311	6.00735874212633	4.7357289299498	6.46111680665132	4.40042145863612	4.8779683399124	2.86725615571796	5.02775350273164
PRKAA2	6.46437729920093	8.66674033181437	8.92084030510828	8.89345251862013	11.2464810769266	10.7096558188036	7.79300572319318	8.75429387873149	10.1957158794484	10.2286776869648	8.38922790265736	8.68692075465945	7.71421140027501	7.85346616875768	7.10969648826663	9.9503319453216	7.98693909193589	8.65811717059371	8.74929734746292	5.27886637324419	7.25077974361114	8.96644453509136	8.73308311002764	9.7547610879027	6.5210400601665	8.02548755610407	10.0095388947096	10.387428042673	7.19178979189449	10.4563356307286	10.4356224835464	8.15833063208502	10.2118631738505	8.07050734250046	9.64964947783372	6.41909976545544	6.06492795201836	10.1502213034291	8.56093400541351	10.3759644719598	10.2910247196274	9.91574135159739	5.68210734416763	7.83630809564653	8.32732742772084	5.60691587702972	6.26817890343797	10.5895692379601	6.87409833707262
FYB2	1.46083339043892	3.23071077509063	3.07787745328789	3.33078261551605	8.01957045721822	1.70530680183103	2.08262450488264	0.999980492817193	5.48681607596115	9.12481389621521	2.11249328107056	1.00520083125322	0.397618168793341	5.02745706007028	1.47921446790452	4.65527996435034	2.87226529649705	2.06137408198574	5.95099617654693	1.37225410957537	1.44814812262697	8.82487096731643	0.337500342267636	3.18415394472796	0.337801503312425	1.99786124973152	2.36663723832889	0.748947573342666	0.685339145026903	1.34766453050996	8.83662043649036	2.0244099407335	0.751479875858835	1.04799257720456	2.91000337604536	1.84444060976085	1.13756964981472	1.63480108133964	1.06279409650443	11.9138017468889	2.23281064845375	4.45083780874787	1.42674754881718	2.32727501308731	5.18420159351057	1.16918867701461	1.58901278445163	3.03520110046274	0.880222486028647
DAB1	5.83634006029095	6.35203648703751	7.21482027301399	7.54225233649537	10.2716051351856	11.3953268251232	6.46906701477326	5.19099604856889	8.88738600938384	7.39155674831242	7.97913814943932	5.12520855518098	5.33115433413574	6.67906797906145	5.92447475985782	9.41350406312047	6.53285888948264	8.6887029265269	7.22757891954921	4.30946249929006	5.25230505389529	7.63482697148532	5.66479443438655	7.75204876648097	7.86880748687826	7.3421660696888	9.52556918830022	7.90748294969317	8.62960378545763	7.75261501475767	8.0188437708413	5.62390422486637	7.74095120213067	8.06687477468837	7.84407974130456	7.04839846921275	4.95661079236089	11.1512837382607	9.26642349892011	5.97190492492216	8.57528726836609	9.02165424785643	5.34658430159247	6.06212857049293	6.12943499197542	10.2036888548648	11.1146089178728	9.30438017356106	5.48463112291155
TACSTD2	8.26256797314394	5.30695428533057	4.69765837057885	5.23549021134375	3.92731008832912	3.13002986954223	4.97851667067247	3.72344662473258	4.20029591828301	4.72507663696252	5.13191140941892	5.26308371846514	5.35183941539441	4.97642586037234	5.79549338129221	4.47607084816285	9.29272993278161	5.27462069080292	2.86608163804827	4.38905985896432	4.57877178914854	4.76473317877008	2.59640613269853	3.39330859839779	3.82849973492889	4.96315756436826	7.45982788772391	1.7466563368747	4.4811948974643	2.42772039717169	4.36831986485037	2.88760394178564	3.90064854225781	3.07709886625055	1.77783498184999	6.47619598978165	3.42046735717274	3.06030766323539	5.71261228207548	3.94281878154078	3.86736019002781	3.48250240993955	5.06057878637822	5.30509047074367	2.81161364515247	4.00318003684768	1.78324461574321	3.84827705147711	4.98640867522382
HOOK1	3.79211919089683	9.20205559042963	6.76955722476423	5.21360326942269	9.1521665014355	6.45467621890179	5.51098807973082	3.73237427880206	8.6707434704777	10.4165401797333	4.46616551074062	3.60495105460077	3.07466488281993	9.30659078844724	4.5323500179248	8.44722360281368	6.64234472929794	7.74569551521366	8.71249097345323	4.7299628143873	4.23504578215617	9.26458200251897	10.7557207909911	6.44718744208169	8.34211815438169	5.42130759112093	7.5447318230292	6.4539690514788	4.82060381660528	8.49520890094136	9.95098152191065	4.94186572750562	6.67762163695008	6.42571779252874	7.1162646337468	6.84490105300738	6.07451023836425	6.25735984728682	7.50756830333875	9.89301680030148	8.29268369581703	8.70783523436667	6.35062720652526	4.71804961825118	8.46362020791784	5.86908112822518	4.50297093768439	8.16781941052137	6.84329033309896
CYP2J2	2.10373626779894	6.2952900912458	4.02347093464343	4.47713867045899	4.55442359704179	3.5301580598229	9.34667074753027	5.09462681144251	5.38657972144064	4.23665626106208	0.93389188409927	2.41322878488705	3.42594416773372	6.26167323080731	4.0989870998932	4.80101716300103	3.81682843866971	2.81048154111641	4.78404945441534	1.59029042116351	3.52131097290695	3.86890989369723	1.9425197255629	5.26250139705343	2.39489707275644	3.71021989454841	6.35170189010521	1.46316081029708	3.24298070530583	3.70665915122872	3.74339521225711	2.56707819706755	6.01574481604285	4.53107625762941	5.25968898464781	4.78704997957307	2.34522583985136	3.24161745084734	4.13341382690291	4.45610496640972	4.17328828720585	1.52979791245616	3.77919885034046	3.89430560393047	3.55586846589106	4.41918349408056	1.4994260741428	1.3873298560604	3.69713882798427
NFIA-AS2	5.94004216068381	4.53074919900616	5.12844863162295	5.54728420261393	7.93868603317799	4.9928220098591	6.54388893024497	6.4102409824433	7.44112081840437	7.91767952556953	4.46111059769306	5.05194366788341	5.38679137256754	8.66813260024273	5.14082593793595	5.09848788063343	3.52341759900992	5.27947144750907	8.83689816353433	6.32410482438387	4.81922762752479	8.28298288226717	2.56984136525566	4.44947253688383	5.93166386993394	5.22890579190254	4.83459987489094	3.97688735256044	6.83613169950471	7.09204776574845	7.67333780001996	5.53846767628725	5.06811862274735	8.07621064333857	4.90609105887581	5.507790267955	3.43573155508617	4.96490929752117	6.19576480135708	5.31626445860631	6.26591092973048	4.33329007881785	5.30372841308115	4.55234408924363	8.23546814028002	4.74620402469076	2.98573440047442	3.36545939287669	5.92660968838102
PATJ	10.60263586667	10.817761651011	10.8320674102173	11.0637503693552	11.58442945234	10.5748242852442	8.84881970455349	8.95613083229774	11.0979274503686	11.7670917793129	9.54627529467571	9.23459601832995	9.19816724552016	11.2750717437391	10.0673042838619	11.5821953063819	9.23472900726293	10.5236158954774	10.7131987067338	9.88462888182773	9.19137071911601	10.5738393140136	9.42811608953563	10.7057428463562	10.0514837092594	9.16383296614167	10.0302813962578	9.35717607110792	9.866181550102	11.271198651221	11.8187229664459	9.029523933393	10.9148607269282	10.0324534398251	10.7312846007588	11.8949050009599	8.51882193402984	10.2035413826057	11.3732770664873	11.7982899682075	10.6386786275858	10.6113908297193	10.9788313710703	10.2521248367455	10.9017116816206	11.5389641540739	8.88600390244024	10.1029826706947	9.49659505137411
L1TD1	11.3188475229398	10.9942420000068	9.23645247596325	4.46621078314005	5.20955508230469	2.57613214668502	3.7795156178648	11.3700088181147	7.72600940486318	3.42315919540249	2.27015680063597	8.94388997162288	4.69103871566738	4.13855113417591	9.68684333277876	4.60786227646572	10.2948008052785	2.91227203044287	3.96457887145613	9.85412450258832	5.36988798371847	4.08449249725313	10.4513759970363	3.02487199912283	3.66791871321638	4.38720183121755	8.25071334358585	2.74539856528918	6.37338734512613	4.1769895901726	4.8588147345954	4.82772378098165	3.7149402805364	3.97404948960562	3.59018839602302	3.37813144766504	4.58057203455355	3.74428453210888	3.9963514755982	3.51871349967067	3.74145552525245	3.82775359988046	2.90676411275603	10.5425966401233	2.17520329381111	4.47767001395162	5.71871775281813	3.85293688110369	4.85658916812039
KANK4	12.5363155884088	9.025294782555	9.15159833959586	7.09341985675797	7.69114844421732	6.20478405591737	7.5728991699443	6.29652881768872	7.74423313076145	7.62058608079318	8.23911025275524	7.94974867308478	5.19088850780585	7.11782200540912	12.6003542957955	8.37727992301961	7.62478274395494	7.17736023699868	8.05427806626473	4.8590500584913	8.47896165009983	6.442713762721	5.69453681546599	4.11503474214604	10.9372681842218	7.61207880968973	9.57428076564238	5.31498820177125	12.3413485734847	4.50706318452269	7.83766403404436	8.32693903309461	6.89431952477601	4.93444658131921	4.48927810644316	9.03130395597916	5.38192826841497	6.53364857827692	11.910374597241	8.49845932186917	6.2834240130687	5.28235109330822	7.08484301681087	10.2993825077722	5.53720855629183	8.563991590878	8.8762534475989	7.7575666697394	10.0515037766
FOXD3-AS1	3.42246412194321	4.07388269139637	5.86656486924768	2.91013808020295	8.77855129571184	5.02301256766586	3.43904476127529	7.25120952778425	3.99258049965791	6.597251623841	9.40702990062538	4.17022578522406	2.70760320550151	3.99153947656401	3.9575162847437	4.84957314280288	5.47154378774093	4.70034864549104	6.23267758888269	2.78259136229071	2.17465625694155	7.34125942685136	6.06802608787707	6.21978198498818	4.67576579520072	5.59495027947917	4.77733274617195	3.83666093166746	4.06091999541489	4.96081038758562	6.47619828899135	6.0598371636005	3.55375578542653	4.92141826000926	4.91318238457257	4.88208743236512	2.96395799648127	3.02854741585612	4.94705045518824	5.26967135449751	3.58290092613844	2.64611682316921	5.82971617118897	4.82390136476348	5.25343595709269	7.93806326822317	4.4873416588211	4.74157068027389	5.077853329613
FOXD3	4.25214258742303	3.6731309969404	5.44702193101587	2.82487759603149	9.02988892966753	4.93915763651494	2.69718074190296	7.17540568550764	2.33764294503153	5.42824734567237	7.37340164899073	3.86770296772889	1.63907956748387	2.5608457872354	3.75115148576614	4.81304050923177	5.78788152894425	4.34808440119906	4.38729967971616	1.60569578889087	1.62608045667167	6.33903108811295	3.37603464115169	5.76034242204447	4.36407404523362	6.58737715471608	4.55541608892257	2.63939796641182	2.56187685437602	4.37414092260676	6.09183898919477	2.81845560619195	2.91430537557616	3.95450595715844	3.53525546924463	5.70993387211154	3.27174337149093	3.01712348791515	4.84642021053405	5.02699261222541	2.21193190520598	1.86219938393132	4.90332047789639	4.01883903390053	3.68613828752095	8.71964461957042	4.12633042045413	4.60962875047323	3.68414085496767
ROR1	8.74993755780627	9.06168975860774	9.34950961147086	7.02869838217861	10.5823147423285	8.66157127865066	5.96250257762985	6.44749797107327	9.08975150615421	9.63015223274825	6.65922857504722	5.93806524767828	6.82108140293483	8.899974938702	7.13759701439499	9.65620791885942	6.85616899598865	7.96387424455505	9.10098530607764	11.173730300289	5.68006580843594	8.18026866849682	6.07519158103469	8.10420738221592	7.18817663411015	6.39042609952698	7.69444688702828	7.75097889450543	7.45958773057109	7.38563766164078	10.7537347680697	6.4799057432372	6.94980463319941	5.5951788986165	7.85254487641661	7.22965709357493	6.03313966995501	9.40015628242664	8.2119416526095	10.3735038933126	9.23807355624628	6.77244126409994	5.34530747344861	9.0859641798073	6.85437431818425	6.91750157806261	10.5551489070732	8.03687338041308	6.95372214330952
ROR1-AS1	0.971521020478243	3.58218256813478	4.80602977674813	1.52195789453227	1.5177663167721	1.07795762382959	0.339912994188607	-0.0658825604481383	0.836210691978075	2.58824548639872	0.972808332466409	1.10548302669106	0.717509010345137	3.41074772139887	1.74019687023308	2.59124536224396	4.59215848324751	1.16564349092388	4.82110312652528	8.28197542394718	1.91445795996398	3.55493019176264	-0.0744221639564988	3.83264072200242	-0.0741474246397273	1.1544100519048	2.49821871817032	0.298288670294639	1.58991788534018	-0.289008558807721	4.07615080537209	1.54408358195543	0.300562742308982	0.56460511952421	0.331299830443953	3.59250982493986	2.05629812371919	-0.120947465859105	2.14991645736137	2.16563186272797	0.226405690655286	0.36905501274572	0.931777134342763	2.84199362432873	0.204120949089078	3.62178104083562	5.86756797480087	2.17548333334067	2.53882087852742
CACHD1	9.32612676232346	12.5948690088572	12.4504549391912	9.98286641252331	12.6955587516051	13.8401684175711	9.26598162348849	9.53474043726962	12.5875000618036	11.0293316527309	11.1419555210182	10.2657928218975	11.5974949744546	10.0684401689341	9.78200166085558	12.2612116969242	9.65140309909349	11.9764310415958	10.9770228720564	11.6083060938214	10.6704452568736	10.6650999724217	10.1843047054489	13.4374660930447	11.5559342119516	10.2712568236661	11.2095716267404	11.7201925000484	10.729845542526	13.3733849232884	11.9303188254823	9.29960287313586	13.2083603966127	12.7686791037919	12.3789727496148	9.71389477558153	10.0274052914209	14.2159485807962	10.8331841980539	11.7002480607666	13.0235189727652	13.5127222959621	9.18660456202994	8.80927368917913	11.7465574610879	9.76262894711317	12.0766680866064	12.1048427205851	9.70997119055261
DNAJC6	5.37657389671512	8.43461214887172	7.40544450286597	8.25286193608133	9.80254767867824	8.65084490170092	9.9054528313649	5.76691511568427	8.64639647300971	7.22559262614628	6.11046139616948	6.75117543312429	6.6953403197147	5.54296025371406	6.89462223372508	8.48147803341369	8.78425051693497	7.50095296451071	5.86749639290602	6.75642792412909	5.12748714477352	4.48659990684488	7.78382801847878	9.15746379644693	7.83477258923121	7.09735379854759	7.97228683376057	7.45298560037806	4.83782339145616	9.39617454286162	7.07706641944377	6.12839952357234	9.26786524494966	6.4274063275978	8.24701224793126	6.12909473770675	6.58640132211724	9.61397303703439	7.65338858638321	7.01409670486962	10.0586544591797	10.3742709539043	6.63620365750189	8.61837828869406	5.74969802501897	5.55588629669838	6.97495895673151	7.88652653426794	7.0094043820793
PDE4B	9.40546726436759	9.43676847465118	10.0911751071343	10.0352722034871	10.8936292739771	11.4262688004585	10.5410566539986	9.98231350634251	11.4266748400814	8.51737441500046	10.6201942849264	12.3758222169245	11.4608222352976	9.35796809107157	10.3668777496639	11.190778997216	13.3880716352435	9.46525840123781	9.13567048309711	9.93639399137258	11.0705207806984	8.60020739088471	7.52804920236929	11.0535829703341	12.9221661300196	12.1893760020743	10.0435496409037	10.2851017681944	8.50634564495494	11.6765297753461	9.31039886033073	9.34756670867114	10.7124787990656	9.51825229715274	10.6313397413271	10.6709207263556	11.7125006531687	11.6471838743018	9.60816601591817	8.65691190172669	11.3469230838108	11.6662783636652	10.2041919740109	12.1374678830443	8.7979554037839	11.4042098921893	11.0513610420032	11.93187484348	12.168193431963
TCTEX1D1	3.18295080085673	6.39360050871559	5.11968544819945	7.2159959105319	7.46993728710736	4.72539708861629	5.54730780711224	6.79239441943585	5.97932440295029	3.91948410679725	6.8111806685144	7.19142474976815	5.21224054952445	4.3548755421613	5.81893077049018	5.39481372929011	8.52026317524845	3.68071230391811	6.2038957523567	4.93850315327162	4.78283832781308	5.14456376482557	3.45961502338796	9.80426251104744	6.09778152397294	7.77457427193406	6.28517105702764	4.60682413055835	3.63216516662226	6.76112991733642	8.6156084672518	4.46473872656789	6.8616088574363	5.83391886074085	5.84053291408649	4.70846298915171	5.87838787294887	4.83531751218142	4.93765842260361	7.18528129592376	7.33617986110381	6.13813543030029	4.89014551230883	5.65861236462109	5.13903046840384	5.5103882508494	3.77152957627557	5.1609265011588	5.76483855820206
GNG12	8.46964272206928	10.9942435228643	11.1415965664314	11.5878948575545	12.0015828696155	10.4472320093442	9.18893854981925	11.7379393002807	12.0815881109831	9.66473363869929	8.75253641796733	12.643960984953	12.2727447406564	11.2471512751597	9.00353033970627	12.3181138837239	9.3582157787049	9.39581351967698	11.3935668882792	12.4800231656123	11.6615088815875	9.74513827619586	9.06865342047827	8.84485373114054	10.1828113021075	10.1970131511124	11.4834351895379	9.22705487790022	8.48637129904418	10.4278489071291	10.6997290384676	11.2409383605058	10.3862766640898	9.98292431410265	10.406202413429	11.7385443026848	10.3927919954068	10.421202308838	11.4033621684186	10.9905865073042	10.9405598486562	9.97184700744065	9.08742508348332	12.5164696943499	11.3365110934367	9.84421612706592	8.90479205677034	11.6063591785029	11.6190355936516
DIRAS3	7.56467139582407	8.26039869901126	8.72165200381325	7.85199433583514	11.7953260058784	10.0182072912687	7.43845966021555	8.75293828721781	9.63593406875257	8.36490943380229	7.0269860528817	9.96146576124272	9.7637648960952	11.6170705666983	7.06657206776622	9.72435852773745	6.38084904533324	7.72278195551246	11.829754600823	7.07575415628619	8.64098172928416	9.50935542243457	5.11731256983211	4.78268534654387	5.90704300079044	8.92946949192994	7.40113691263417	8.56410454751317	8.72023541878892	9.19008263805583	9.86690370370932	11.5794893274978	9.96060261940799	8.57512326276258	8.88250074630051	7.10192491778522	5.90723918595705	7.32216386080476	7.33881894495865	9.31453235728739	8.48882746458963	8.89699342612335	7.36953712690028	9.43922673831486	12.7225454999336	6.42189769432208	7.64472457089129	8.99703670782452	7.45550867038204
WLS	13.0897196317644	14.5319635180038	14.5814795477459	12.7176799730733	14.9672392941241	14.2144493732676	13.0121556354205	13.5619757719007	15.813387375685	14.4767687175309	12.3642309134637	14.7752522867198	15.0565530834235	13.3938888105877	13.3473441937284	14.5949511620498	10.9885806311088	13.4639101853692	13.6783662394398	11.3084717573166	14.1554085284196	12.1409040442484	9.87141736867262	11.8133825563736	11.3735063297163	11.7448919353706	14.083113954459	14.1074277882674	14.0582874987889	14.6020829480404	13.6261343266346	13.4605410500855	14.7614610226446	14.4960386654747	15.2989704004216	13.5167081225686	11.1836616825785	15.1855839451257	14.5018641872597	15.0440435111242	15.1698117562028	14.7468151372498	10.3255392159111	13.9253135385243	13.8102377117535	10.8404281930417	13.4737547147901	15.4925289368697	12.371810391757
LRRC7	4.782317711396	3.51251158598023	7.92056029283671	6.57548631115582	8.16723787266632	7.86026712989341	9.89516519470419	6.75519541623622	7.45286354265051	6.04520686647415	8.73577053583143	9.46567864738866	9.06097015794163	5.64593992795028	3.26413927975944	5.97137625052526	2.92527574892648	9.02987254379058	7.16762866620561	3.00102519426769	3.79712602081906	3.70637700114087	3.65173186500607	8.73617440447405	8.15398828310673	4.39339910384632	7.56394949436469	7.37856544292963	3.76248461216034	8.02336318663101	5.8466317665436	6.34933234628695	8.32663691012344	6.07691790669835	9.23916896892525	3.16378288746413	7.20388230324242	8.79299516674971	5.97703428835526	3.8675433865618	9.04849188783953	8.46840990733805	5.67175049896178	4.17123557560182	3.51570073835286	7.05802287951772	6.62308493221476	8.39292745551719	7.28857410900406
NEGR1	11.5822931017412	11.5425673599811	9.57004701425118	8.23399127846618	11.187453451005	10.983513405907	9.99778866225673	11.5634490664981	11.39216669962	9.29382800594244	9.82417819644781	11.8929798388553	10.8022482244366	10.9301106874233	10.0206973100361	7.9523325496654	8.11233146647939	9.56583325515227	6.84410069519814	6.64145024852068	10.9602181964422	8.84926289895332	9.87978056096214	12.7376704787392	8.6611182934938	10.2044355953787	11.3952826688153	11.2660141323486	12.1762889154958	11.6849743806844	8.72377746375136	11.7423670832918	10.6186340093936	11.5097619292321	10.4877438373301	9.17646112937191	7.13070785974894	11.5343942834523	8.90547987143922	6.81430133114418	10.5438732073879	11.2348769377731	6.87197378310908	9.81505583313502	11.1371545820041	11.8168297707823	7.67667587460502	11.2778893849104	9.59158867339128
LRRC53	4.16578609567254	0.501372216199248	1.17715056582245	0.908142046759929	0.219929034232796	0.32268060507959	-0.0805988288419601	4.09729576365418	1.64806544943456	-0.488063868305073	0.704608637945715	2.63607754130871	0.404688357761329	-0.553797999999157	3.94723099292177	2.58607025848435	2.5916329223377	2.14031449832949	-0.543143026004968	2.99032031796927	2.14071069365054	-0.557927928656788	0.329833281429299	10.9881704398963	-0.454778698340285	-0.126410929258132	6.01483341460429	0.845966500079361	-0.169642533561044	1.22163202523507	-0.24899908363146	1.1510535343055	0.849179423376299	0.1541861445453	2.128858037517	0.0828781099592639	0.472086436542723	0.266465273759577	0.169974489727014	-0.306631168721424	0.744888113395713	0.946426495711148	0.565097098245528	0.946955077303139	-0.202997022336437	2.46160890407292	-0.083228759352082	0.730118434844511	-0.0124551420049854
ERICH3	8.50005245974716	4.51704362839405	2.89475263439003	4.62860533394542	5.9643178955012	4.19386780979841	2.99196292685618	9.12053666506832	6.09720527842775	2.66547180887149	7.18084153649328	4.77530455611293	4.18006254459108	3.11750993174083	6.80627789280122	7.27089302119813	7.7910623658098	3.05617141012893	1.67767826306381	3.93635333191826	4.97081704098841	1.9584217776041	3.3991782893513	9.11181750715546	1.7927721930194	2.24726104285854	6.74072226001848	3.88519519859229	3.54387865529135	3.46241729729865	3.51141149732989	2.86181663213682	5.92468867725573	4.99678427467919	3.94608737146309	2.54033643756967	3.04329915501044	4.1915605552544	3.83569944466106	3.27884284163728	6.22018147300953	4.46490730135489	2.32820658818184	3.86531109504199	2.13709577671185	3.92920736247316	1.7196051783338	5.34505020060411	3.71229431931724
SLC44A5	5.23031899385285	6.05171407792024	8.94002510975644	7.58858766151477	9.1374779402362	9.66214189124241	4.39522703139042	6.88914096658521	7.85595191961277	6.55002337366103	7.8229978037383	5.80795350054351	5.10152174447347	5.1140389790503	6.84835197681444	10.6140204187296	5.07014481539887	6.52170249784288	4.01209060278188	3.67967705450137	5.17418933025794	6.55218867519275	5.45156162104217	11.4110273743936	3.99752358408664	4.71772300245632	7.61422382196344	9.00900494201763	4.92631434067661	9.35712084860151	5.37623653781882	5.84332417923217	9.94181239377219	8.56626260978425	8.79483700967595	4.16519649356003	3.5647570530773	9.69412843079741	5.01181415890398	5.42364830944597	8.49544497652023	9.57837031123381	3.60734436752188	6.36682724607248	6.76392481187291	5.26090558288709	3.12696908708233	7.50088882265073	5.22802183271494
ST6GALNAC5	6.08439839817479	7.38677909524701	7.88670744937288	6.52933295779694	10.8800981690531	8.25366806895645	6.3148259886708	5.38504053810572	8.1729141060063	6.77525836174639	6.5699299760343	7.92378912342334	11.128994034466	6.71106083135497	11.6833974528139	6.82419383990711	5.6133592316699	6.71048556666743	7.53597385599277	3.67613427350867	11.8625324710633	6.44733939841874	4.80244248404886	9.68683964725085	8.80748950744043	6.62752459226436	7.76537299330177	8.79990680752306	4.7541735370667	7.89604089821577	8.27622895859562	7.82911694076079	7.1076928133426	7.86880620754299	8.05621564913546	5.55695833124532	4.53907924345937	8.58229543375394	8.11009254596264	7.03670138699002	8.6157560882603	8.72925976065805	6.27442992645386	5.43956959229697	5.51035459523746	5.88085960490284	3.55356230596476	8.26543087271582	5.95856503796603
AK5	6.20020951864133	6.17156625056558	6.1406751355718	7.75818524071163	8.10168966476502	6.5329111761382	10.8699875598849	4.34054053654565	6.73293205382969	7.19489999142444	5.6613796532936	6.92062032858241	7.24852398518064	8.42063752964515	6.17925698942596	7.37678282590533	8.51135618253295	7.78447170039493	10.2988458819583	6.24962006133947	6.80835121882169	8.06525767585196	7.78263805744514	6.540471642262	9.54054282709831	9.46926320079052	8.46198987682333	7.01489649650976	5.10162243649767	6.42796059952778	10.5077579016196	6.10518832249701	7.74473083750989	5.98480316616561	5.87560466359552	9.30341228564556	8.37133546733634	7.26004545951002	7.73299558392402	4.81628560050577	7.72462925974093	8.77882974041116	10.3227949977976	5.87024663655707	6.22696812595194	6.28424319560864	5.95707382321835	7.66715998766585	7.62246620161419
PTGFR	4.9051508137817	9.61484683811056	6.41535295216635	9.56633998303147	6.75837718761044	12.4027111522624	4.87707338705602	8.47980109418845	5.86091906246992	3.62773444242252	7.065685601898	4.01034326474579	5.90312422082423	5.31679237019077	3.8476569249266	5.205466940238	4.1913927184312	8.02853087712026	4.99704820424304	4.90300030817807	5.32688167639951	3.088683047487	5.19740332518497	7.73357418884762	7.96767391282587	5.3061428163093	7.37647684239442	8.48880524664745	4.63396217139568	12.1990005403406	8.43623150304564	4.24676485360538	11.3247370053135	9.44606697006244	10.4226762720172	6.94916484473078	3.47626460886238	12.0565240738539	3.8237702006532	3.53884312110098	11.9730396091989	5.39411241695247	8.44290298816516	5.54893018284345	4.48647361202521	9.0963411421725	9.86148610321517	4.75522465517924	7.55423924128966
IFI44L	11.7466632567739	11.1180127403449	10.628524826487	12.2830448677674	11.4452451853852	11.3566854611334	13.6622998125182	10.9785221043062	11.9578525831358	9.72633017185048	11.0443106510408	10.7185749954353	10.5778208082575	10.5811789719328	11.5328851953201	10.3227395953301	10.4801792765875	11.7193254237483	8.38717479271275	11.0991366359035	12.5583096266783	9.19187209916712	7.81571667541897	9.80559543363811	11.8805311037222	10.6669978891902	11.8304785573337	12.8745341724436	11.5651626671959	10.9091351864309	9.522771402153	11.1318481715679	11.6102000682754	10.6746348781046	11.6056618715241	10.7979776060113	11.2599655352758	11.1649740421236	10.6745080354779	8.58309253063715	11.4782132863144	7.49220771500645	9.88596909190576	11.9199332529945	7.36496585743952	9.94524599620848	8.50639389890617	9.95537927350419	12.2084908469637
ADGRL2	13.0123625197098	11.7256739449125	12.6565232496532	10.2669400657195	12.6622480901327	13.8454112379002	10.6479128244266	12.3555099030353	12.5035245627705	9.07512832407946	10.9423851521251	9.98059465901499	11.0612307835415	10.9904148073994	13.8999081091231	13.9015595622266	10.2280201384172	12.7240767070346	10.9370901824709	11.0549432155351	9.93696367841049	9.59629445281367	9.26840803012893	11.5394616369722	13.6729762085012	11.0297841753364	14.4946385968889	13.6023346596584	8.24977317326492	12.4965184004821	11.0466685625676	10.5843144435859	12.2989590495191	10.5649033660607	12.3922298428098	11.0646108541572	10.0893087835731	13.6220132725602	10.2667027769376	9.72180034496866	12.7339059872705	12.2730285874163	9.80626514714841	12.9520467023735	10.2750834519649	10.0839766780411	13.9436379603459	12.7194527357744	12.7702249390053
TTLL7	6.93180995887554	12.2341847696386	9.29118385720251	10.8321035336913	11.0336377327872	11.2249091645553	10.8202582078688	9.93860331656448	10.5047823783111	11.1227877338377	9.95703236313262	10.3718892788342	8.51458004068951	8.1326643276976	7.19504878680831	10.7248715926632	6.89807153011739	9.38570934171806	10.3516972827047	8.60190060858919	7.81157653528603	9.55328878926122	7.85524577041226	10.9565129227726	11.4464776582132	9.07695654769869	10.9612686425778	11.0936083467781	9.68280841810905	10.9806596146911	11.1122847227256	8.94898531465438	10.963389015604	8.79107104570622	10.2564746522602	8.34140912432906	6.30125021153385	11.2597491806026	8.87484772062075	9.77017787894077	10.8404758809871	10.4906865427756	5.74097227397227	10.1781735648482	9.55597469655624	7.05919518951972	7.96719953922168	10.3699881108229	11.0130413408347
PRKACB	10.2025212108263	11.6475869029659	10.9854684636372	12.9661307787661	12.2355698379853	12.1474838270981	11.5293740660954	12.9349761687093	12.3207965545592	10.9242946837566	10.6251490143608	11.3511482732307	10.3779086057768	9.86114934965912	10.7314157890013	11.281310062112	10.4305540105949	10.3897715836432	10.150401432359	11.3138818686288	10.7170866632061	10.0125597042336	10.3499956855444	11.1507847255051	13.7452812449779	11.5788422895612	11.9734924407085	13.1638426076921	10.5251825951274	13.1631781638983	11.3377610329502	9.64503217837057	12.1995596584464	10.3767022999476	12.1758608873118	10.4851407430769	10.6222944101235	12.3083065819144	10.8495103262764	11.1397170154171	12.7155635629691	12.0548965137916	10.1128771592234	13.8380138209985	10.3691957312279	10.685179271859	11.3580619598041	12.0880587331067	13.7066461976023
SAMD13	5.22925707394857	6.23860473687985	6.99657197127693	8.267458064795	7.73041877099449	8.52080822217168	7.67631182792442	7.58086100282901	7.96403977032227	6.75639285486618	8.01989741489528	6.88124232238618	7.06376715708234	5.73717695547085	5.08843228654819	6.58297762139719	4.67769831523282	6.93727465464905	5.75897643542821	7.09055726123893	6.01790663984816	6.66634486190749	5.87711021218355	5.46073412013706	8.67723879238172	8.13624521513201	8.17038252511653	8.60848127119045	5.90456474654778	8.74097228202725	7.12171866957438	4.4101983909438	8.04010045070007	7.56649726390749	8.71808722432068	7.01781653531016	5.22074744285377	8.57261919443995	7.5817931363307	6.33581270878861	8.3013872910577	7.90332243591217	6.27406006686203	6.733102886396	6.70564688060192	4.41999534391821	6.46424103536129	8.32904759896244	9.26883613750265
LPAR3	3.2866622777178	3.94237570442462	3.60472264162075	4.52240054361137	4.95440866040111	4.72426092950162	1.90377644967961	1.9719217209295	3.55320485867533	6.31499810434632	8.38794527419189	2.69450738495294	2.02304583005409	5.65221964524292	2.90801935648081	5.31849127391965	5.09727448064917	4.84304695725298	5.29208062208708	5.84130523010695	2.52361515698842	5.5811303475194	2.97699669506232	1.58400518273064	4.3163341293447	7.72347995294102	7.42361278007797	8.04340851328643	3.49700975216093	8.22023688658084	5.97500392028047	3.01519782684299	4.40377325401378	3.69997820690403	7.18138115744612	4.4531220766421	3.27337899711915	6.97790548384493	4.23736994904015	5.28878729514285	8.52492125761003	3.55650036276457	3.24009319508526	5.79795362862757	6.42936386171453	2.10345815277306	3.0953055195305	3.70968294516492	2.55177151309961
MCOLN2	7.13768145070332	8.45069438079251	5.65409672622122	6.76258326424626	7.73665150807453	6.86366492356693	6.99434490937854	7.11146982070311	6.36383165064203	5.35491688095113	7.48885084385755	7.75251873348983	5.52076763547852	7.02212291874726	8.51126650400728	6.14095004539167	7.71583003741828	6.15183495845626	6.89521968870569	6.13104748742287	7.5471326716462	5.63559578653625	6.33844062534878	5.17852440233969	5.46465694478413	8.12892753394607	7.01340683343625	7.40919665080323	6.45906820875309	5.20617902173753	5.71713641806625	6.05292373632365	4.59640887624412	4.49017711429351	6.71307877098416	7.34618583699497	7.84169520091498	4.91772020963327	8.19516022444684	7.2480669073186	7.49482803027892	6.09324573505071	5.9051926190787	8.17418030812358	5.58090283143299	5.36899117520835	4.90501314051554	6.04528706709955	7.52307425033341
MCOLN3	4.00674728616103	10.273279429265	5.20717069253392	7.41348108656258	7.17018183864122	5.86123973959638	4.14038084783777	2.29394721207995	4.02834271163228	5.86228247463759	4.38178174326025	5.17465124514595	3.88121132146654	5.89614626573607	3.70638373755042	7.89672658744501	4.70401024701473	4.5794889786291	5.70165120554105	5.97749434751269	5.6853655709157	6.24378633890825	5.10681335951315	3.76944384901791	5.97143638791511	8.92154425636199	4.85317955916984	5.96502714141305	4.41583802378666	4.51706089512018	6.34757602247655	3.38355304549036	3.6739788561121	3.42260523655181	3.0845401509544	7.88560827548827	4.49198449147801	5.15876799623088	7.63767585223543	7.44915845929764	4.81179757594526	4.57224186558076	5.92252350997577	4.71803489988876	3.35282978572213	3.12519928863451	4.43017719309206	5.4297588138046	5.36587233514995
SYDE2	3.25052709130577	9.32760625602564	7.43357881222981	6.06129432483797	8.06626060121138	7.66721407355985	3.10376885641695	2.69445864302003	5.86256694144095	7.38541876952735	3.61727911870631	6.28675135992725	3.88602174931007	6.90585644622125	4.292145566172	8.18669363733968	4.49380619773537	6.78268904978663	7.31821745469727	2.89065803887127	6.37772082433892	6.67101214559125	3.09817452562955	7.2915778988415	5.91342895255231	6.44107801736632	5.19807225524693	7.50019643762076	2.99554330176865	8.28380777304166	8.45508291865773	6.02114616690874	6.29887860587956	5.13333943850225	5.49945531178027	6.84077294580655	3.3912375728821	7.19089991264319	6.89032674840372	7.99031441124775	6.86558147763534	5.64540815511585	3.21725523710647	3.51661868011464	6.55231214418312	4.08282214224916	7.48235409260896	8.45378850763055	3.94308176911928
DDAH1	12.4803353103573	12.619133569876	10.9933577991774	11.9975513146726	11.1530372101148	12.5222272802861	10.182453809031	13.4026057602394	12.1846705301497	12.2562194408293	11.1113428032358	14.1001769120475	12.826536369414	9.90554206914972	11.5914677152283	11.881261661657	9.2095975669929	11.5273004619413	11.1676475168476	10.3490185764822	13.616564659272	11.8237320510595	11.009734981579	13.4083343609256	11.2676933424858	10.928787021288	13.4641554835061	12.2506476216877	12.342102809204	14.2990779773317	12.8062045961805	13.9099169749995	13.0400391803256	12.0049532950971	13.3573957086933	10.8849373902381	9.38805829187417	12.8042861684845	12.5193823807368	12.1434113525929	13.2487017062882	12.5647981785913	9.94417365449144	11.5752292409732	11.6890581338154	11.6364564330301	10.5828237666965	11.965981247477	10.4397459092498
CYR61	13.1682157333492	14.0288181050502	13.1368828522725	12.9356464645161	11.9087331814104	12.5195068404258	13.5854313096742	13.9347333445503	11.7337885916423	13.124196726544	11.4731583724838	15.2326619719867	13.5779853754229	12.6610573427202	13.0316910133375	12.7011322248311	11.0425242407484	12.1644304892564	13.2875587816959	13.1118673813882	14.0898163161023	12.7646684208221	9.51025803654136	15.6235448212251	11.6222038741139	13.6796785118202	14.188445726291	11.7792893831379	14.500281290197	14.4108559680708	12.8362272878096	13.6162243538248	13.0316145940003	12.3361671299099	12.0438003140658	13.4888260371674	11.180984095726	11.0919050433708	13.6406975763402	12.3131989407274	11.9048627094954	11.0792388521648	10.8212671117814	12.8702724916858	13.4226709546261	13.494098648694	14.0135396878349	12.3199280854273	12.187450634365
COL24A1	4.94014123604736	6.19613901243441	5.52036088601704	8.15866386402269	8.64248234592522	7.31357829215668	4.66180864420385	7.9672831325869	8.59565945845428	4.57393761560568	7.95583300621892	6.02182262977905	4.64973306028197	6.07268784737913	5.42762118758879	9.08792831061227	6.23324780659201	11.2289457728022	6.87854786589739	7.30963304610473	4.94614214429368	5.32549026427587	4.31304864966248	6.80665342576782	8.69464345150206	7.58674778420385	6.30371409940233	7.87344375904735	4.69866794070575	8.53942895338157	6.63348299113956	8.05225587929462	9.31217255121268	7.74852341388605	9.83525298796445	5.17701576114417	5.77983635881398	8.58631339435239	6.0742803504993	5.6124594128926	9.74701891883279	4.79439758616896	3.96181552812713	5.90854465031348	4.72141266134457	5.54449212471104	8.72282684305503	6.98739381225402	7.7887648767793
LMO4	15.2297986374763	10.161722795946	10.2780228742058	11.440199620683	11.6243589794208	11.5537370187608	10.6789137067129	14.0881978919639	11.792984436014	11.1534356354578	12.1038941516795	10.2098001731945	10.1137464633526	10.0912071161119	12.9730380092443	10.5408283868809	9.81562788928269	11.9454188034177	9.99820677868105	9.80174199783768	9.36798104280042	10.4973397404424	9.71823599571916	10.9122429909379	10.5150749308832	11.0560474404701	12.505467717929	12.3573825414094	12.1959315614484	10.7219913364406	10.846554009466	10.4546142379985	10.7991781989361	11.2850556516298	10.6907020927122	11.0080335952378	14.2760241011719	11.3349735434045	13.7408070823084	11.0709270767693	11.3265724291528	11.8954331688943	13.8859657139954	12.9412770881775	9.28404958772576	12.235292282868	12.9272749508413	10.8872708739816	11.4050737343239
GBP3	7.65079766488015	10.1221040831475	7.67842266136151	9.33262169953995	8.67492129748973	5.86155842768823	8.96332015103186	8.88316430257736	10.0535042947067	8.20895830092302	5.54157330471037	7.62484466927766	7.81359346495073	8.09126804094545	10.4044960149199	8.81309478807868	9.40248613086426	7.78624580082489	5.90335587280534	9.10432290249783	9.17519970944379	6.5902889162891	6.80423046009674	6.79025030431441	6.19360412601044	9.95314864012652	7.52568848023645	5.78311669038906	7.50707222100212	7.15409055396673	8.30994506863136	7.12486493543707	7.89075149068718	5.76148546266255	6.23192324066732	9.63499907273735	10.0281867243153	6.19557510569706	8.38436402170625	10.1969680516866	6.94306303532087	6.49143892694929	6.2459058645399	9.9038391816854	6.25218778546258	8.56063949772158	6.5541961541567	6.61180666488752	9.70130851532434
GBP1	9.09309812921076	11.105199811666	9.47641405313754	11.3133390341379	8.86690541960348	6.43034373743496	10.7130089111107	9.42061446364328	10.6498844321622	8.93254340570467	7.06245719126108	9.06069894408455	8.10577957598402	9.58504232545927	12.1353756026788	9.67789214638115	10.9737234944417	8.07020062139295	7.22022719259744	10.5657718131101	10.3346514583201	7.32233411760509	7.62381986167252	7.92801013426933	7.63438572183266	11.0472395444792	9.73840008691436	6.79979238354324	9.41725597235474	7.89339081180871	8.92565282310039	7.39292864686038	8.1013857647168	6.73238689407067	6.99691648064438	10.0293223232582	12.5511479513229	6.42912086413123	9.77665464046518	11.7676753895508	7.56568767287038	6.86686474449944	7.16243335843715	12.684459805193	6.3641308820184	9.66843736378536	7.49519849698335	8.20795534475702	11.6555216040859
GBP2	10.1883643608638	10.6267299924315	9.01020431993962	10.4728216012552	9.51310655888992	6.62718691770747	10.9997821857173	9.63688274750244	10.703434327928	8.72698402801313	8.58343204613858	8.98033368079736	9.30023727185763	10.2721484806578	11.6892065184064	9.53206681991014	11.4217089532855	8.35578493812668	7.94025366509533	10.2500995047454	9.19014312460605	9.10505130216693	7.38021252187754	7.76577759845855	7.6384214469073	10.3163753124857	8.42301188123285	7.19410236324936	9.78662963683367	8.07562644085562	8.79537846289759	10.1934712248402	8.47574202818261	7.29008046870923	6.63995706737562	11.1234159053811	12.0615230262208	6.45910871203309	10.5003270110065	9.86994004510215	7.55545120897712	6.97151200778584	10.0750358495655	12.1250260585713	7.54588122923238	9.47910270274776	7.93637549431953	7.73477900403453	11.3946106176897
GBP4	9.36857270646029	8.97612727941666	8.18426965308564	9.13891001467274	9.09628895929368	6.28428730661509	9.42924830533022	9.02510448209309	9.71549491761855	7.36883706736437	7.13970601667063	7.63649554978802	7.46750181555582	9.09245926131769	10.8593012568551	9.33152051208122	10.294601958554	8.08756824517309	7.12155744132095	9.29787563406268	9.20758616738699	7.66606222229277	7.44400313497605	6.64995996182102	6.87891427724283	9.50272871829798	8.4875769009578	7.06334382232618	8.10882060049991	7.96385882237152	8.05830282939511	8.27966761353071	7.47113642659527	6.95427583156731	7.15228650833448	9.51606144752939	11.7524722154375	7.24636422210178	9.39821633606165	9.77483935994828	7.84345388247398	7.33221509788607	6.51274160082828	11.6986215113742	5.90671798430358	8.41985007198045	6.53398907647863	7.77729228898386	11.0774052048152
GBP5	7.91297178895891	8.89102961621635	7.70325024178871	8.19861727240154	9.59944947775397	5.36485686222863	6.88224811852801	7.86549608381006	8.59804165638045	7.83362102359045	7.17983769810354	6.88157793420087	6.20228957464834	9.00421264310581	11.9051536816737	7.69690093805411	10.5379714076534	6.09271910883123	6.40890269533619	8.10954556522475	8.1845767130045	5.57652213946066	5.09737917894804	7.4226820800647	6.72121975040473	8.89495456894072	9.52413995978629	5.72256811641964	8.74010939140441	8.12800262676976	7.35630400518177	4.74090962149738	6.49538021606919	4.75665148818037	5.77731671945503	8.74969304580248	11.8677418891421	5.0667017657799	9.58423908708787	9.45535321498533	7.79991443287755	5.01363621916232	6.81106173588014	12.4414077683081	5.79502254561569	8.30803702161738	6.05554334675021	5.5001218000567	10.5846712576281
BARHL2	2.64313315011622	5.36360732754526	8.13992312990525	2.86426974011847	7.23874934139239	3.90006090499712	2.55413101797593	3.30555243823902	5.73083368328091	7.14544576965875	4.35771270948494	2.59494311271417	2.42213280186105	5.03305771063114	5.9701690704631	4.58088007519616	2.41239974701734	5.61798608482536	7.19820150094543	1.64116178409843	1.67822576378997	8.98585306105734	6.7521892042233	7.27565436761921	1.65791737858223	3.50209466577696	4.37586650852887	7.18650153735562	2.77421071849767	4.34378889252378	7.87606922704888	3.14769084901075	4.66944141183523	4.6364393487888	6.60947796363032	4.17698634571295	6.62447544285243	4.12929531032248	2.87036186898237	7.32482427306416	6.78582508760218	7.20446290510673	2.60834680775721	2.16447785834166	6.23733058325753	2.2035370565791	7.37446675985788	8.68852943476333	3.304908536191
HFM1	6.79331448261724	6.86159067860583	7.87910739607385	8.44508381559954	9.59861472705825	10.0694224742927	6.66763190245622	7.85223696027344	8.70424543199075	8.33664470557452	7.76519669728521	7.45099981632696	6.31310872953293	7.42550642293062	7.86209166194791	8.89653280816453	6.83313447143882	8.41117345246275	8.24368889406762	5.03237444274596	7.13720317822318	7.28858845717008	8.67317584682906	9.30096746736493	8.25666958544359	8.07647951439738	8.25061323661214	10.0308543566943	7.82141986305395	9.94585679967807	9.16314318096382	6.97386890910815	10.2119518643608	8.219468843158	9.59505986308831	6.47140475744077	7.2995781793264	8.94645505221751	7.00935386895676	8.34903408770501	9.87131677671273	9.98235052580212	6.67672977716423	6.03491379590794	8.26684746026899	6.78976104889767	8.074046435298	9.66310501877033	7.77206929313796
TGFBR3	11.4138206485628	11.5269434515633	9.91026145097656	10.6950767640809	10.6264414526263	8.17189004326509	7.74579291700385	8.16981556030286	9.83241345455532	12.2200208977048	7.55617190875057	8.63754070087002	7.68182343245147	8.94650192261469	9.24699558356589	10.934818156226	8.58686844927866	8.60345404246835	9.15549093451776	8.29940213717894	7.76053212979038	10.5284426556501	9.24572324265427	9.95307345972186	8.40548476609268	10.1841850150645	9.36817970322656	8.64567053965217	8.48792519368496	11.067227655227	11.2101872231967	8.52223815102962	8.49614487395603	9.59245213629838	10.8969533858223	10.065955610747	9.49194864580205	8.88494029924872	9.17659672196159	12.5014957443242	9.57270221188639	8.0589579907652	9.0688774869691	7.92151103920743	9.21940985332044	9.77406984665317	11.2819971245205	11.4139924311806	9.06366981071903
F3	8.45823846771992	9.60302766248575	10.3327146359083	10.3602957558578	12.0092163063234	10.0521921567253	10.4021823536435	13.249720553349	12.9424160900563	10.8762212680511	10.3577959068273	12.0485501467583	10.8831037306722	12.5477640238829	9.83310170574229	10.9354329397106	8.87382975626661	10.5079113539617	11.236791574402	10.1991739901613	11.6750803012093	11.4480975145986	7.47851348613468	13.9356135438402	11.6279817385053	7.83285844249375	11.9929059183203	7.28494795037265	12.4929099990783	9.20800986111326	10.9756424914007	10.3560360931033	9.91186377329756	8.90294211038744	7.61863231476926	11.0506911213681	7.90427712385528	8.19137954851353	9.11279648654863	11.5875991540037	10.1495336329492	9.81168435155518	7.93367931535938	10.0467969333232	11.6113063591727	9.30359356523354	9.25378916911171	10.146501213217	10.5546903113834
DPYD	10.0449795975757	10.2992611330565	10.1146280149934	10.203626855343	10.097576608954	9.88762697746591	9.53488040253027	10.8034005822666	9.49059756814882	7.69880169745673	6.86196668290733	10.7908221070222	10.6703220429273	8.18776006205708	9.25099810094178	9.55986782348252	9.67817791614968	10.8225989947998	7.25082064362124	9.50138812699153	7.86262166065199	7.91028524742168	7.73459649984858	10.8362133189254	9.15933267192881	9.66788689091311	8.3101846469424	11.0711793023373	8.95949065873799	10.1890499088214	8.64465238208674	8.87421674248139	10.831096214307	8.50038479462593	9.14057397794692	8.70187605482701	9.95001359836585	9.93199219012876	9.05726915104124	9.47260528896576	9.7981925113213	9.6431322884891	6.70525303657617	10.6590285316843	8.70520742671324	7.96534109460844	8.35011873820553	11.4361654183831	9.49636935904303
LINC01930	7.36693262990188	6.49378473888403	5.74934635869005	3.69860526448025	5.36428838778363	5.02869213577384	5.38396409839663	7.44458025284396	4.89827713727411	4.32382709171975	4.53122428299337	7.60611396075901	6.15683700929798	4.64239237972676	1.61989807357092	4.15709942196099	2.34877301863591	6.83317821270662	4.77855316326154	2.48340627170266	4.61319723599972	5.21258292136451	1.99318117868508	2.32869753454087	4.15395861190386	5.31374846570504	2.51471497986671	7.58881533175913	1.84408776715752	5.18092978101482	4.43689543781755	7.64631599902645	5.54193435504988	5.24031498516064	4.93141727276133	2.69317508988491	2.41901125349706	4.02022543036249	2.1639218330894	3.60679558482414	5.15599038329172	6.54754296585713	2.50629579993892	7.85166261667582	5.76583197210471	1.68353509109109	2.47504197304755	7.19599521433213	2.95277857397069
MIR137HG	7.90219360800763	6.66962702688404	6.64051738764947	3.43986916521518	4.86196155419866	5.39019970267035	4.41203871627379	6.88131672502478	4.59460195602049	4.32866558086206	4.497414964274	7.74034407232356	6.44429076001816	4.49701051107358	2.02521360549832	4.19591877810072	2.79982272657546	6.49149812119268	4.09752508739827	1.54021316870252	3.69977478172018	5.83156140815045	1.55690421011345	3.38311098957497	3.65355857476367	5.70381163284276	2.90615759131905	7.38116334071537	1.82591107328346	4.60667978485875	4.3876867723405	8.56309360943517	4.92608470931286	5.5049718573557	4.98674475106016	3.60965076849651	2.09228978002159	4.50710625536141	2.15425510962503	3.38613362622286	5.59773602680852	6.42231334503148	4.05563150279121	8.46379095947056	6.14340429542854	1.65951918368503	1.91518702652617	7.26267989311599	1.99106959055422
LINC01776	5.78864137745856	2.01323139376729	5.90717513185537	2.74252023677565	2.98049045142852	4.57953067859749	1.14367035899027	6.84218740441687	3.68874010106741	2.56037337649856	1.74121762668269	7.57991211058974	6.63422579850803	3.43302531704859	0.80803128369121	2.12853411619741	0.671006858311492	3.91615943783916	2.94947185033945	0.75172625496374	3.40369915192958	4.41754458827369	0.769535195784914	0.798478894107163	2.74635052581779	3.2728541680695	2.40174375353144	5.32453689766286	1.05019282506822	5.94828683651876	3.79226537472076	6.2925582714584	1.78399180749019	4.05446717874989	4.55977487953304	1.30547632010494	0.858797537084536	5.84724493389659	1.37818307446319	2.91363942995234	3.78391503587621	1.17169214752753	1.71093875973168	7.27735827449938	2.97237114349859	0.877974051558756	3.36079541587814	4.96329463901812	1.21704687179306
SNX7	9.03850459483028	10.3682000408886	11.0465153877816	9.26816520338607	9.47204604961354	11.1221303826062	9.43588995264643	10.5437230478972	10.1411754346486	8.99852171411216	9.78065172699889	11.7242269770943	11.170385563922	9.06287800156619	8.40194412192171	10.3762816999881	8.02121601531383	11.3525589955931	7.9588852651196	9.2978833204483	8.81526836528627	8.70610849357748	10.2307479521556	10.2308229221327	9.47373689566446	9.87898547847914	10.1628633071139	11.3886357580542	9.57420069536469	12.505059951381	9.63414288621021	8.3381830408222	12.1609959690388	11.3067232049647	12.7901448513869	9.71469951001915	7.65610342999005	11.5624153740727	7.78617085584818	8.502667927579	11.7345598990108	11.9355220184861	11.7344188274934	11.5420846521579	9.51956741816681	8.12518975584362	9.01532984113555	11.4474580968969	9.90423533459336
PLPPR5	4.85872026581005	5.27747021150433	7.82047335036706	5.30744035383027	7.76829597507798	10.7925916203595	4.6508489025417	4.7530748318338	8.03591080334555	7.58497748996474	7.76591673963217	5.20835422853966	4.78649307236865	6.13819341333272	2.90341218314555	6.57896688869428	4.99911857131589	7.71189748000169	7.2068694696526	3.10401531031409	4.54101810521864	8.14745242994314	4.03020919939557	7.27547571987977	4.18795744806082	3.70347258490428	9.18971541407556	10.3380239584346	4.28255790623929	11.4923042142985	8.11649417360644	4.86627015580124	10.3323161373406	9.27700945142334	10.6639974174988	4.38926129007674	3.59183916919584	10.6674740926491	4.66325988637758	5.76467198199373	10.9583163308794	10.7534275670368	8.64547406065119	4.59037779850046	4.53048717985834	5.22419691003672	6.71182380666231	9.43450235995014	4.77296776310008
PLPPR4	6.05122626946216	6.18644343239581	7.86840363817419	7.86542694693432	10.1551370044329	11.3947298498625	7.67472319999984	8.83655148677189	9.13320130113097	7.56919057779519	10.68160990513	7.52168871538453	7.15209068067	8.9992756097398	7.24741810309993	9.56950367607187	6.69758585658368	9.13436068458716	6.1842529335171	8.56356421511007	7.95451779631895	5.26999067121764	6.28965521374977	9.07097078300122	6.63301424957349	6.47714126626938	13.2162921520107	9.29108978591934	10.1562026069205	11.6012936281292	6.27599679756409	6.25901503522872	10.4674986772568	8.60906449311978	9.96210324965683	6.68373790864675	6.74849255692989	11.3733546632279	6.95724397490965	7.7658233361818	11.7361783451564	11.0802972377919	9.30480754047693	7.73971552535437	5.4810586446596	9.56179094920154	4.74102804291635	8.57901341020053	8.39680414641945
VCAM1	8.1966276912556	8.48579946497397	7.246524194114	8.07456080198924	7.63665489442223	6.34379938142663	7.99008255614497	6.34544501758958	9.72639384255443	6.12201472534482	4.19853081869256	6.32770819520748	7.08458710567919	8.1536988252419	8.10266505337031	10.5912897749264	9.74442757153128	7.41537255562732	5.78879747429845	10.602929127243	7.84882180070234	6.89579605760191	6.00940652110572	5.13535300135821	6.90087842230738	9.02127929812003	9.64205476325144	5.82877588461384	6.72581374472513	6.45259534375019	8.93623479282417	7.12922370026031	7.10940664839636	5.17419307541459	5.76135825691977	9.42110668209678	10.3953357576489	6.20737897735434	8.07765816957016	7.86906632988718	7.06913734984517	7.14094691165024	6.74306136155824	9.32269862082853	6.36465045090501	8.98049114257411	8.58526593577416	7.68280174189663	9.11737795411345
OLFM3	3.44626609728136	5.80948062359399	7.22776263206026	5.95866231557875	7.56805341473099	7.79879205200675	4.98538460556523	2.88792882847111	8.56526784307152	5.01099592244107	4.19154158287406	3.55969076899281	2.64349471485672	4.98233591077904	2.91956758384984	9.07445420366703	7.57397005913035	7.41516395804844	6.29057806107655	6.5552122292458	3.89243281568884	7.65713204620502	5.85419804716524	4.4537185360832	6.73786633218714	7.51300774422698	4.18667149860332	7.67098338086674	3.1762467066876	6.18513574155804	8.12954800710035	3.94733267790298	5.15061365844413	6.62428766480485	6.10688662396319	10.4610859282217	5.59159498205945	9.0325640544822	8.23488698911574	7.01902606284221	7.15521668633641	8.12227499029821	5.70733794282362	6.55314582686657	3.78032872511922	9.71995463099493	9.01588185161953	7.39752400502266	7.28069324634064
COL11A1	12.2991824516476	13.0219628084817	11.6041127273709	16.403402372064	11.7568780539242	13.4521015126085	9.05599739928482	13.5837836932945	13.4437491626162	14.6085837581731	10.8204493334706	16.2880493801112	16.0394571004212	13.3119886483815	14.7666414132297	13.6563117620479	9.69713122628877	10.1373846748938	14.1284975374809	12.7316716638993	15.1077588361856	13.4183624261748	8.62939331196109	14.3815674931054	15.6782418793723	17.4368585110636	15.7671754942634	8.603874912386	9.70442721867444	8.73373950493156	14.0316550804259	16.1662724858537	9.51781273350698	9.22344172865562	8.70409930889585	15.1946308545176	11.7266637522005	13.2364706775631	11.1883911903463	14.4283593237741	9.45944156564118	8.72976806237678	11.1024926649798	16.1386795162146	13.7105057154033	15.661614007191	14.1938905864823	12.1390416325009	15.1714293881276
NTNG1	7.62082392194181	8.82177344034493	7.6131078955552	9.57099130994374	9.33077470711521	8.83825309340453	6.70736434290995	4.60722590441364	9.37587038384052	10.7368855144493	3.41482315130714	4.3453669098531	4.61156160664917	9.1135598720444	5.30007529101455	8.31019720767958	6.40142230439135	9.33862327031174	8.21608861645268	5.75576947503022	4.63199373104302	10.9665261178819	4.75614710695416	5.67454093933291	7.52161881959582	6.89853096703657	4.81825113852359	6.88944278798641	4.5613365693386	6.6797479778812	10.8162462754961	7.12926160799419	8.58090968188212	7.95205742451902	8.24744895207085	8.40686103786041	6.62108119398657	8.93333991999251	5.2706316869016	10.7844690277643	7.53588515926871	9.62579362893328	4.02366480151447	5.92193884739128	9.04594050756892	5.81447792930868	3.57746027059984	9.32726249942423	7.44779457645593
VAV3	7.14265145147653	7.32516749270525	7.86341244141289	7.63504900584955	10.5843968397338	9.58981834784427	5.95755712240818	8.13016242568313	8.70017130842408	7.46026584338851	5.15119330677533	7.77138864827118	6.09039482723698	9.54836019548682	8.32369381289303	8.92105521453496	7.93333928911974	7.17439346103255	6.54247924353608	8.55189599085853	6.7116773199947	7.40511636376811	6.19880685978498	6.41221677844851	6.4707845862303	7.78346082229721	6.24165541626043	6.32286154241505	7.74308491185061	6.15390982873885	8.59234263946584	5.27788041492437	6.58281939548964	6.19214999806297	6.04605915979987	8.19596729416157	8.53948704843972	8.85283633212126	8.42218315196773	9.04190424822924	6.76957637807215	7.32068502777237	7.83480286053348	10.0463738559016	8.43685745173847	7.0856216543066	6.05596330184725	7.4014184347222	8.22505167880487
NBPF4	0.114118959948793	-0.366373050535984	2.59513586439675	-0.954925733842495	0.945898228890283	0.4314833781961	5.66810366617727	-1.0078831555447	1.78578131575305	-1.04888724313721	-1.25490711118249	0.459959536770572	-0.966089606593787	1.73742503759632	-0.974621057085922	-1.12823035237234	-0.263033574684078	-1.1477776496669	-1.10481205125199	0.405328109966997	-0.992058082488243	0.254030807224317	3.08107048832434	-0.984702439538127	0.440510079120653	1.03772044746148	0.231782228340558	-0.656565166538818	9.24822640452158	-0.398225481198567	-0.813018437827147	0.664925229871195	-0.653859210069668	-0.33718805875392	-0.617269635450546	1.84580310558997	-0.92204836223048	-0.158676349337885	4.2950873974328	-0.868887405454946	-0.742068817311619	-0.572271747374831	0.0758852661179806	0.590226104868096	-0.76858112770817	0.0855670456245696	-0.610493061778311	-0.754626943753647	2.81277648260785
FNDC7	3.39103884789827	2.3773362115908	3.40790471424756	3.73446127764756	3.55527895170805	4.86857546751447	3.95764681496711	2.44252537266788	3.3292454416072	1.68657382020351	2.66510377680959	2.03906127538392	1.44541617719042	2.52867739461291	0.863961768515318	3.23023741298143	2.04030827023475	4.7043291335712	0.717776486426995	2.92344802633393	2.77402361905151	0.701229484640642	3.66065253180922	2.48713071011315	2.24242324758	5.56710229103204	1.55051315501654	3.87605848012053	2.7810911369503	8.56545219202023	2.08962601005578	4.19680817274695	9.69426225933121	7.81126456107479	9.1706936789351	2.98932814096832	2.77279170176338	6.3249266915552	2.77428192090151	2.28574967943354	8.68877357339591	3.21443814944346	1.89102581780765	3.3342380933721	3.08781643092	2.64732828343418	2.94924483681743	9.5480984422714	3.30015061867459
SCARNA2	9.04380986975388	4.23340364076376	6.10734837981794	5.03303783343576	4.41248430430361	4.02058341039917	7.33578847660988	4.04527326428598	3.42578432266143	5.95382864416244	7.89007447696914	4.26134955567426	4.59672183293943	6.30154746436931	5.51317969147448	3.86553293455249	4.14961172439564	5.55880917956575	7.05521881564816	4.62700355357848	4.37862288813185	5.89299391628531	5.17989008516459	4.3018120626215	3.07658343126572	5.44080044401213	4.48464646541616	4.42896232566276	4.92327745849749	4.66482016428126	4.37944689966088	10.2543775891304	5.28916781391954	7.94393263868457	6.36940297239267	5.10569841288101	4.61004146378403	3.76105179696525	7.29276741555365	4.84243400226246	4.51323293290953	5.7821186773924	6.04024080906888	3.35080386536038	5.67436038697405	4.25636290983203	4.90171504997801	2.58697201953955	4.46838509167853
C1orf194	5.14166345129047	5.42499318300133	6.5171044741084	5.35871133498584	7.19180775232417	6.63014358606694	6.09604340443592	5.53300713758381	6.12258256038327	10.0957085334615	10.2558406868209	5.39614278058128	6.01174962728433	7.16805223697875	4.44363120633666	5.51789865813788	3.7103956473065	6.70163630132166	8.6014267895951	3.76044286375961	4.61460211689942	9.26876345998265	4.52343476263737	9.16289932458315	3.44681978470645	4.62469799005444	7.50574427998531	6.1763803216045	5.95214619446496	7.60718076408681	9.60481135725167	7.95350354594502	8.10692075804376	9.20734094538401	8.06311895750641	4.68401750413208	2.70884565512892	7.23463318172638	5.68839004335265	9.21799598290363	7.18231336849041	8.22988438475726	5.24738493377985	3.92262028027823	8.31858216663831	2.72245825081157	2.92427981640247	7.72457810859112	3.39998390199828
KIAA1324	6.96344366974084	6.70829179990741	8.32637257025442	7.65040106438906	9.38511918986609	8.6826220736597	9.17525808410821	7.02475649781103	8.4980741732922	7.29605021249449	10.4782415330899	6.54327051553988	6.53059459827213	7.90878347375833	7.63597841949308	7.57274914799838	9.46005248560228	8.56413527945628	7.25648007445997	8.08850338798071	6.77307200832422	6.66480403707179	7.90582967350908	12.4606818720862	7.51480680419805	7.59521199198546	9.84657466523707	7.57725370257689	7.62726982829369	10.8189793148162	6.86162951604346	6.91406198576306	11.2759304000979	10.1998665285959	10.5769664844344	8.08911184207369	7.56151007564452	9.102047895146	9.51845067829721	6.92821315378255	9.75495478904381	9.68647902285469	8.41232790890263	7.14112915025503	6.93966004962004	6.82598141489058	7.16815864694829	10.1776913715905	7.31498163326645
CELSR2	9.58333863847253	10.0913830161083	11.3566751451482	10.7644115355221	11.0905727074577	11.0824005158824	11.3237143238545	10.927886641834	11.3859358432422	10.6375675238695	12.6980816421177	10.9503334996074	10.7810687452986	10.1933115509579	12.6033233710167	11.0892510005848	9.64777192622902	12.7274609143711	10.5436050914363	9.78767758803622	11.3067756844117	10.6185224641699	9.60098728007886	11.7577620265531	9.73535235308509	8.86193421620964	13.2781831814731	11.178681249418	9.46157588104117	11.6443356054968	10.5755362042969	9.9042609008119	11.3896962726576	11.2682586709447	11.6602417319134	9.16329591206425	8.85825390548467	11.0054287072546	10.2030219699018	11.2374129143241	11.6087557063649	11.6685398623329	9.21174990597196	10.5118831327799	10.0564412849505	8.8592829731255	8.67265724806991	12.9218595936343	9.8752946163329
SYPL2	5.71012234585584	5.31729170815071	5.96377194071569	6.45976586565986	6.29369043987791	6.13087688361397	6.06214063078007	6.25371505518524	6.37216745435488	7.09930042348538	7.10945460081574	7.42739976968581	7.34532239612986	8.06541405640915	6.47119295555941	7.42713623102389	8.0918448246493	6.92779670904663	5.13435119411768	5.48348255568838	8.32287362488781	7.14290872612751	6.69862418028694	5.27686479949681	9.51311263735888	5.73991407802285	6.04041153820483	6.27342209938809	6.5558568353596	6.08331567020033	7.37166579123043	8.15432833090307	5.09899961956481	5.13446681382382	4.74012640884	6.88968233343558	6.72650332957364	4.626836565775	7.64441257726868	6.5328328143056	5.49328215822321	7.551694381858	6.92474145314297	6.18044700078633	5.03953244704162	4.68036195414673	3.47126542958815	5.32654064415672	6.67294913408646
GSTM1	3.65512733992544	3.47043535679996	10.1200809589873	3.34527815730642	10.2228215574952	10.1912931900365	3.73860145380421	11.0930564996659	2.89931659791189	10.6101392114482	3.03445973125334	2.82072803594719	10.5066755114835	2.75315727444117	5.59690676870621	2.74605984616426	3.15944379245394	9.71625246887904	10.498124523679	10.8095948810313	10.1371544162547	2.75075082990209	9.28767789755372	2.833732991884	10.9423436283933	9.95726742357754	9.96909283421183	8.67763755365395	10.6225205094119	9.86167836963464	9.83844530993293	4.15897448760878	9.92108752623674	10.5296383806203	3.45897839461172	3.23479824073513	10.0065412577189	3.65006319998967	3.29985457540045	2.91532910149248	3.3507248588771	3.12002165789993	11.5690435200523	2.868979606746	2.99440979925751	10.1812321465779	3.09448450761461	3.34017053170946	9.49049925822496
GSTM5	6.47624236533375	5.24892194605155	4.79925819892662	7.58391529104967	6.9080925626563	4.4627828724139	5.41514414863065	4.89172067071584	7.11708259420261	4.64826857619308	2.45453898627289	3.20968951632932	4.21000540957365	8.32014301299889	5.08025907955253	4.95854330915728	4.77084192132653	5.83088320917475	5.38660259745918	5.55804280953575	3.94557261222508	5.07879352451552	2.94196248620955	2.66312157477757	4.00948146596237	5.01938012728731	3.18526558709379	3.51386514375222	5.08169047908155	3.66896651555993	7.60907241252362	5.85900632039571	4.4509871193858	4.8765340574724	4.27259674194642	6.80735854265155	4.14369022279924	3.11783765417757	6.65092860333701	3.18653806135049	3.02590573761681	2.12702689214197	4.10593599448105	4.27843675338644	4.0450885585974	6.1307025899795	3.57655395480349	3.01084996347973	5.53455068555373
SLC6A17	3.86515155706506	8.08474703187376	5.74219824586633	5.62194907352486	7.66365150032682	6.04309993190061	4.70329571434875	3.3799617990735	6.58926145519921	6.58811165617039	5.50421162250102	4.7790686045235	6.1439837004992	4.71267028945083	4.76922015769389	7.13211819717921	5.60366032303885	6.70942684087512	5.99271626429715	6.67524795749116	5.17331543582907	6.03064369787644	5.55774344768495	4.88430992234726	4.7236642478919	4.05036989229546	6.57803698618449	5.28984999742581	3.98120750119678	6.4451466702165	6.04058740865023	6.81914270080767	6.6434000464004	4.48185696324886	5.95387372916279	7.68416679389598	4.04849451040719	7.42003797059866	5.58627391091842	7.28728231670273	7.59982085753732	9.20410776395278	4.48723101652028	6.02994914225071	5.11545110231549	4.22541144517346	4.5363407476739	5.25335418914504	5.87251100183984
SLC16A4	8.03733298878131	6.96510976180059	6.14892940608723	8.59875982394659	8.15315235823167	6.52829639332217	6.66191091036402	8.72313822237816	8.3027738883206	6.28315290350435	7.00781186242057	8.20894259834501	8.31988114209698	7.10316921440138	8.69529819038168	8.48639845471983	6.95738096653974	6.80595591351265	6.51867616639919	7.80974047949876	7.35331439617609	7.12624876448623	5.86042179114912	6.96279463117368	9.06705649118879	7.741018621377	8.03083951477323	5.92417377634177	7.10423598534838	6.85943544031846	7.71624491720984	7.75873698972004	7.23112188979521	5.96617176070078	6.6270291675337	9.12105976977592	6.22608957388413	6.5581571104242	8.24946767408659	6.39596067229712	7.18495006449838	6.78918139899558	8.89278912608811	9.24044013537221	7.33215977819931	7.18502444746745	6.7107914331417	6.66041549858624	8.88911352907941
KCNA3	4.15962073911659	6.32412781917181	4.89567036270074	6.37094235759901	7.59832442363287	5.5610996505907	5.179690674173	6.50893258132453	6.88766214136437	4.35975813793959	5.64606338470779	4.87645017812754	3.35962320199445	5.74031773565755	7.24040009280496	6.09046154414912	6.84320590546108	3.88113368344678	3.90113588003428	5.5749487207326	5.21219179495903	4.17968353458665	4.58700330150828	6.3455913878991	3.8627006872294	5.47952171684206	6.14192844834742	4.09339545082124	6.34282956118214	6.71771664657056	5.18675831273213	3.59992638916768	5.96343904060774	2.73895702395003	4.89577388723008	5.39372045070308	7.65486263755757	6.24279181633477	8.15259633121194	7.04632984681255	6.81155799283576	8.22873273737052	4.64909312242867	8.54360263258212	3.52713837183061	5.49361708353085	2.97866099887741	5.16081795314227	8.30100210771239
CD53	9.30966615959345	10.690924628624	10.0550439684059	10.7889946427579	10.5282058286706	7.51401445235343	12.6807632694144	11.9064529169205	10.3181394727805	9.11292384819294	8.44785618531607	10.2080802087614	9.98519255808557	10.3474650970914	12.0921879956925	9.63334902261782	11.150778205051	8.11307865983717	8.10700636917293	10.8753407589719	9.72928608932292	9.52012651385893	8.05367948478479	8.7067380451449	8.72795933012982	10.8015023137171	8.43826785152815	8.7787453039123	11.1590480305	8.732990220592	9.21071895134465	8.37591478479378	9.94577100491748	8.78126913635184	7.94789004602242	10.9773103974736	12.3990528470409	7.46077269198707	11.3410153030861	10.3985960232831	9.11135441175342	7.49193174277936	10.6224298681722	11.5361239850139	8.24796033666113	9.69518426542171	8.5664801111864	8.32967244793629	11.4718743443015
DENND2D	8.38793947907595	8.15552360954373	6.70846218985778	8.10772172012522	7.8229628667189	4.46741801261916	10.4691886634548	8.19191938570422	7.34714139165889	6.70749527508543	5.85091915822221	6.74085648714263	7.28958541684551	8.30866604262131	9.83888854391931	7.4872647383763	9.61641837504421	6.27531925519678	5.58710956099089	8.90805250510811	7.11860587334091	6.93156571016977	5.71951299117701	5.5329330431817	6.55364939392441	8.37593857356687	6.51347579475966	6.15195243607566	8.73273881374707	6.18990917439154	7.27583611653941	6.84854554434914	7.17345910049545	6.67762082259606	6.21194433256243	8.17569131757783	10.2643533037231	4.94360359716112	9.79018225408692	8.43256767284546	6.52255122068973	5.41849891073208	7.65733222856671	9.28333533166545	5.68295975470057	7.15215271367316	6.27498856240039	5.83351903375778	8.74788481489716
CHI3L2	7.09992575121634	10.6320785087963	8.57634778698736	7.27167723996267	8.16412794651904	4.29136184159179	10.5543219234104	10.3499323397856	9.38165135466292	10.0644031270809	6.68926008115972	10.2178597180331	10.6061840625522	9.53182751470877	10.1525754151393	6.44003795116149	9.0086117552142	6.28675879819295	8.67504962117657	6.87013594865273	7.93177394754341	10.8410185307658	4.470549276842	7.1757063480699	6.25871534968527	9.67273291663875	7.64252061335544	4.38132720210215	8.6315172881912	5.98518304022035	8.91705005119757	10.3932519575497	9.60415551633077	7.06046797432549	5.70169985881347	8.04759919591861	7.19911644351658	4.42262588185788	7.54236169518263	7.48064518324236	6.13141543202867	7.28955101714725	6.75562706206896	9.23577759744916	10.1279935199316	6.62852153728099	3.97389347012212	4.30700055809462	7.69093080573957
TMIGD3	8.15378960918502	8.89329954879739	9.21781595632715	9.47595406808255	7.63205456682025	5.96015850212537	12.3218086012105	7.60201715073348	9.15189960400609	7.11870148788056	7.30434848065241	7.9795360216155	8.8736120814244	8.25141212123994	7.9865709965459	6.87844300476351	6.93709980949204	7.96482438288789	4.45028200810193	9.23592643276894	7.45423191151528	8.36249979732706	5.87608932558277	6.80179980677466	6.0714565817606	9.09904810322704	6.86940310092401	7.09428040686564	9.71134342853596	6.8993189237576	7.66384829951856	9.9249251489961	9.56702715347183	8.5656782568834	6.88297781418902	8.04976399373044	10.2414400902122	5.81673794018753	8.33896880348358	5.82498471032328	7.71082247637643	5.55016391330269	8.66133155280503	8.37849211632311	6.85174147695907	8.20858931036097	6.75415066867925	6.09139704598152	8.11925002893339
ADORA3	8.44172067412212	8.23887647353641	7.15658942971301	8.9410389943142	8.13399416810258	5.50089122407025	11.1687003892384	9.96396879912373	7.79806617654474	6.3650830928604	6.37590828886087	7.47294040117168	7.3481220513158	8.27208077140253	8.64725341361336	6.57072518892373	7.02048062220329	6.19872247307031	3.72417638325249	9.19604606839127	6.67398001405821	7.7332812380702	5.46075805584497	6.04888086285878	6.44581154347139	8.28530501559264	5.9199685229869	6.82106928504284	8.98092874799871	6.62749616081912	6.6902546375295	8.08377976301338	9.19428516139076	7.95973270142458	6.20045263002558	7.05103212001101	9.08209667894225	5.58432421806104	7.68119786845721	6.45100824602624	7.17761014126778	5.57093769404359	7.60274279791127	8.09810007552782	6.34605337404085	5.84478987797706	6.91072764708134	6.24925913678481	7.33788798908917
INKA2-AS1	5.96142074389825	6.55640188929902	6.56404292381237	6.14007876566366	6.82301805577778	6.55155642926849	5.52155667943625	5.12274434205596	7.33539108636774	5.48193389997703	7.1191996099476	4.56710987832923	6.82189154870909	7.05759353941497	5.36675486726886	6.28135642276754	5.17239774818036	7.35100321611767	7.44637870030385	6.85750606932896	5.06823798402751	6.04796133452146	5.30669829497942	4.77429929000377	7.64924924686651	5.88322947598499	6.55638276940112	6.73424201695266	5.12402329409659	6.80644786325481	5.22474663382549	6.76370637072546	6.60214854127905	7.37250176927935	6.50806318002533	7.49987415266805	5.20690257753937	6.79359649573625	8.24546595368837	5.45827102228447	7.59616034215574	6.81071214016125	5.98122550089719	5.18523266183028	7.39979273505599	5.27604537425812	4.19507933811968	6.08396056806381	7.42334902392155
KCND3	3.71993010073565	6.42572235057563	3.45514397685526	2.56704373436621	7.22822106871782	3.45291810808454	4.19920355571062	5.01504073944334	6.20290904297717	2.60742973406551	4.25390134130379	6.7287274050144	5.33383001611371	2.3263292849941	6.72123082686643	4.96772133497134	3.46656001703747	5.61585017183901	2.80415742750908	1.93462549076347	5.61147492925601	1.47897818968971	3.46201849514206	5.04622488295953	3.8060796546185	4.01449204708371	6.33012584769388	4.03118854739499	6.85471926310734	7.15324934499502	3.17325599542173	7.11473414818932	5.04609308991123	3.13011262890724	3.06042539126248	3.3327766720366	2.61855492804986	5.72861692485524	3.6878967643967	6.12337788091948	5.73142432494937	6.06649284088534	2.44368349259442	4.98016377487704	1.76950643024668	4.43880746022956	2.42988714408998	7.73855421619338	4.03046455006434
LINC01750	3.27050694195036	7.55632863816884	2.66934331778994	4.65543835829185	5.25029387045268	3.92060061493818	4.95259550430366	6.14418394978404	5.853278526428	4.09749898709149	5.30783550753887	6.53774841635699	5.10676569909866	4.11649637930667	7.50630655576034	4.60064742732146	3.19997690789498	4.85602956859961	4.95062214473897	2.27889521473438	5.3202218403992	3.43276966078121	3.39994364367206	3.16083373429149	3.10714503436548	4.41832204724777	4.21705764966883	3.25158246620626	6.36587811117563	4.52318960181906	3.03060495657869	5.40570261731328	4.87617887738852	6.09246944801285	3.48245746479339	3.58314653182018	2.42908270894801	4.11998831171156	4.20713216023663	5.53490962973556	4.08651877083221	6.72626494105621	3.22573854654985	4.14982707997082	3.10718533436502	4.83033098779358	1.95581793509979	6.63867944092552	4.72249409897652
WNT2B	7.06862243095459	7.00537993794983	7.04538750177796	7.9316888497493	8.88510269824549	6.20031368162408	7.3775032553545	8.83410411773206	8.08896255637718	6.85344444364324	6.35393529223902	8.26049270301582	8.08393643602912	6.74883861773859	8.78979876973713	9.09966772618474	6.3395518449039	7.2652608616221	8.54859920554625	6.79948590477291	7.58106651749665	8.44840389248246	5.93232583565743	11.3086285938556	7.08410783470342	7.16270286432267	6.26963345941303	6.55930341621707	6.02469600690956	6.33045970881098	8.69727785021479	7.649256592853	6.48540089311285	6.42614120768091	5.78166616508014	9.24289735022553	6.74122634564371	5.79847752214835	7.72228857067767	7.20826892422532	6.92706880977523	7.03566980324382	8.26024762931044	7.14137735815433	6.70451069852893	6.33295692927592	7.62797201553348	9.17597816544314	7.3920538953255
PPM1J	8.61894467772303	10.9204712825631	9.63175472304109	8.1820568824285	7.52033896926886	7.28682965935467	8.92896740606135	10.444096241951	8.5260831303053	9.73056128426503	6.52088696192616	9.92694504088388	9.04949700422439	9.61780750832418	10.2070588188411	9.26929561386869	7.74786331788435	7.777558829548	10.6168326526601	8.61075745778866	11.3923860356155	10.2736118522254	6.05139078254282	7.55598750451243	7.35041638683715	8.72692771356687	8.52170743308811	6.3065603468367	7.58897251652417	6.02477047020194	9.10347003775548	11.1374407450293	6.42571299972298	8.03645560299498	5.90323764461498	9.27485203699253	8.45930566798779	6.78083235268266	9.11570503681918	8.72761224601718	6.87384952083628	7.67641826534576	8.92731420667586	8.85667229731925	8.48555125961314	8.24135088368983	6.48472205080188	8.28115445005158	9.05759264761887
FAM19A3	7.01524539951727	11.7298050985873	9.54563891274582	7.04049132017348	7.72738976629923	6.7412645918783	6.01194008011343	11.7719332946557	8.40842716791425	11.6704451596142	5.05879066495372	5.96844722303293	9.52020418263579	11.5172033171617	9.75179163781365	7.36420214043176	4.5931747905836	7.21684187072848	12.6292168627668	6.20247753835988	12.9616491258412	13.3139056233146	4.64248154167791	6.4777203573275	6.8985538120461	6.81471164823899	7.3423058209596	4.95330088524285	6.9444847349414	6.57145796591113	11.9146335170888	12.1046492286029	6.31323240553555	8.35791417584717	7.34239808107713	7.48631408643397	5.73006299595987	7.39978578467748	6.27438766606003	10.7171931215967	7.76627313500649	8.32746755749104	10.1077230907011	6.84257857527827	11.3727069467379	7.07503733697601	5.28119046868511	7.30263919727704	6.05046468699936
PTPN22	6.15614556198754	7.28814045141157	4.82426633943596	7.25516004702395	6.75135329711618	4.38117378263752	6.55009981151039	6.95266507308051	6.59112627620027	5.80915532930227	3.27851647465993	5.94457427896399	5.35854049905945	6.29813088854298	8.15437040318647	6.63553282043048	7.98712435822476	4.14550096474511	4.07095654096407	7.22985094967653	5.18615912995112	3.72726157755398	4.92008486961795	5.75693288869742	4.95016212560617	7.50812866482421	5.32837038846847	4.58973034124321	6.94692349054737	5.18725210206552	5.5437442558038	4.54302314329992	5.88077529480377	3.39801444260735	4.56171038893076	6.72410505653611	8.66928478839607	4.26119399878112	8.10346250598885	7.9045480977007	5.19419644981359	5.32719128658144	8.22231573770505	8.837088641069	2.9951582914952	6.44050315497027	4.87723237103813	4.45014598719113	8.38200981686968
OLFML3	11.0650156976487	11.4516170021676	10.8431443725716	12.1857592713645	12.2241972866996	10.6609853076109	13.4003619590382	12.3257392261421	12.1649767277712	11.7374676444859	11.3085179347059	10.3804829177053	10.8363527475563	11.8057249162402	11.7015752580974	11.2269558744339	9.72625294827592	11.7428889030625	9.97045285688543	11.3491729751652	11.5402716293215	10.9914481837187	9.42304330163797	9.52444619658935	12.6737872730437	12.6232724239287	11.138201777808	10.5831965424015	13.8423094396134	9.74556984650413	11.2433025649713	10.7274201479314	10.7069293685587	11.4886895980705	10.3920041139446	13.2176580513845	11.4921593519928	10.1813549578022	11.8260804236014	12.4351534479822	10.846894342779	9.80953856721974	13.279859127987	11.6078570431525	9.73656089254667	13.1958063580533	12.7050853683248	11.7145771576887	12.3255948590856
SYT6	5.80163512953954	7.69084301755149	6.9493535313624	9.76039896010272	8.25709607132867	8.74536324743929	10.1880794619743	8.0149615693051	9.3210489181878	7.88728830040799	9.52467685958777	5.92208831805796	6.36154744149685	5.7214998336591	7.66974674352031	7.12034637061328	5.4251755937693	6.78321155268755	6.04032076199575	4.13117561129228	5.94697755720363	6.24253428598776	4.39933770525748	9.63962507730599	9.3623627034329	7.9407224017788	7.7724953560873	7.90334042890535	8.56796043965095	6.96910698479815	5.38589373161151	6.61674654293506	8.31919827983881	9.5438513241484	7.21292493601444	7.80911888466635	6.30760804083551	7.19711023745845	7.87341581289607	8.41926483998302	7.97046929075127	7.54799605566695	7.07154030919432	6.49168734415933	4.05195796201434	9.60594818308398	5.49553663368486	7.7682569983477	7.85637507269387
TSPAN2	5.54777211777031	7.6022527033815	6.98294581541639	7.08844683254	7.52375830166611	6.89646523450165	5.52911413198618	6.29283792618362	7.35568096215768	6.62176332010979	6.69284643632664	5.15686126653684	4.56841495099537	6.12922969236635	5.47185798627056	8.48341223638551	7.17606011216691	5.75287312532387	6.79488366984072	7.8541673289877	3.96707044728819	6.47447547036447	5.13632150400015	12.0388413220382	4.65490197512006	7.62910559032098	8.13846682573701	5.30413067947336	5.31143031409515	10.6021448105912	8.28059665147603	5.44567068553493	7.72608939125006	8.1304987464098	10.1578321567111	7.35167784299177	8.05632709931103	6.51330515738681	7.06108783349019	7.5407213153857	8.90228798598287	9.23914247196537	9.33741724854102	7.66926697550919	5.7147110276105	7.37232167430385	7.32117440186623	6.43741588062347	6.03252507136483
NGF	4.28296507158013	6.77354442161287	4.70779594139475	3.77620085239424	5.78115901864866	3.79892326324592	3.29158153175937	4.40670639705489	5.07610700750299	5.90680255198415	2.49966923293294	3.30002056590037	4.40828932545888	8.42988148865557	3.81600347963186	4.52979894688418	8.13501691870964	4.64847395849141	8.89016977456552	4.66946407710642	3.53019093796287	7.33320846907891	2.86945154022429	6.98360707689005	3.93995300020912	7.31274452190112	3.71017965812382	3.43894082261103	2.55130079650088	2.1990517644003	6.2474999663034	6.93325532864215	4.13513465028156	3.87941679688242	3.49178370381517	8.13109698736228	8.284903794764	3.97143477746214	4.4025402852243	4.8615980472738	3.32537240160188	3.88950616123136	11.4245242967173	4.60659634836118	7.66739716672868	6.08290447470415	6.96269737063041	3.98517640738816	5.75052859642966
CASQ2	3.38206629512977	6.04011671398543	2.28058137991413	4.2662963058293	5.14409297841731	3.15769107174505	3.72611840194058	1.86336298717971	3.851889248907	5.33900660324279	0.827162021762382	2.32882960022841	1.58200513609394	7.91926164712344	5.19808303821481	3.73709850236059	4.14681306806723	3.42319133472472	2.99210634707108	2.27733082562105	1.04710226765161	5.7009282619483	2.76066459584316	2.81859323659572	3.52773929982099	6.34725910222887	1.68321413737574	2.6689090787388	1.29565556325736	1.79729604819639	6.28957754996436	2.43294494549101	3.8542118441858	3.10233137902832	2.95738969894099	4.24584988124266	4.76467168500709	2.68201520568325	3.91935539739235	3.27224923695538	2.26934202529869	3.21794820142658	7.16098839508621	3.03641888578523	6.2375557340394	3.30367718157184	3.92274676544849	2.54053120330724	4.0725385381924
NHLH2	5.61475715326733	3.24570331856551	5.79499051911981	5.15756952230249	5.87671282850569	6.85215270309318	5.72872361681532	2.29437512251163	8.4928010750902	3.6641425042132	5.07511447345385	3.352405974816	2.77905776702489	7.01959128276555	2.57327591529082	4.17162987686341	2.13639893393799	8.00735115204835	4.63709388300977	2.96223990017929	2.02678937673881	2.14393191432488	3.23079328482204	2.03544143891274	3.33196520711151	4.16314184606378	3.96815554887711	4.67809173815874	2.35683768265194	5.94285403763786	5.26815764039316	3.05308583416174	6.47211595645397	6.25411047412019	9.09734881110482	4.25336252589418	5.64959479733149	6.35464822426678	5.4524976244189	3.39356689965286	7.0538159275029	7.76969703491648	8.08726241393332	2.09782533320821	4.70432230509709	3.0548682190142	1.94182789857822	8.65045204981516	2.01383541359428
SLC22A15	7.31694626671463	8.21530758385419	7.04177163395252	7.34343811119363	9.40678061681737	9.0560632260848	9.41755067132955	7.37504224857985	8.46198581657244	8.51637388397372	7.0221780756924	5.67294812297169	5.31540239891957	9.9279180835519	7.75866484202645	7.05441639890419	7.78021089565383	9.10808956261491	8.58964424775079	7.44509970375179	5.69470717980659	8.38688090888817	8.82245107979898	8.60950738368043	5.46761054795439	8.5985027646767	6.06988571558792	7.90390017894321	7.61373824723095	9.21580998915448	8.60411702312483	5.45095982652445	8.96000179402977	7.86064546105838	7.55423033955944	7.14959985924866	8.96778327381906	8.2769248380523	8.83458821635442	7.37428050807973	8.72455353440857	8.53814923413241	9.91377119093212	7.09866079291398	9.1945718759122	6.5578940905792	7.64469955802381	8.28702434619208	6.94359026542116
IGSF3	8.400516548512	8.6784705778643	9.70619339229028	8.85614436952791	11.4633139607222	11.1822806133403	8.48058576408098	7.18190434722155	10.7476624820289	9.16803348357226	11.1201553836068	8.01297067071091	7.83212419397661	8.79294714723613	10.247703092073	10.9195474288444	9.13391975550048	10.7074700181866	9.88682277441302	8.11302669138309	7.67388803939396	9.64512564995696	9.77905762831653	11.489091372063	11.6976153063693	9.45250060666846	11.912656216135	11.5994463946825	7.99112387549874	11.3425180866912	9.96534931865245	7.43360256167566	10.7270017647909	10.2542683389706	10.8074975025379	9.59629320213048	7.85469920287862	13.2668137555348	8.3658914140363	9.26965886801731	11.6778833433894	11.7904464058938	10.344664061199	9.32562679596102	9.58548746098968	8.13486130590333	11.4411538462266	10.2840764059391	11.2032575416258
CD2	7.53960667378394	8.45763554408692	4.82899280077581	7.29930952276	6.63321704432096	3.04960200117843	7.06136955333461	6.79720377614349	7.02726044817178	5.93811064321214	5.41819105819926	4.54618768526453	3.81363409645494	9.48863976226013	9.88648369059897	6.86415773232147	9.29597654878012	4.55253001410528	5.87368617509926	6.77125118677754	6.23318905160073	4.57066896699033	3.6299333035183	4.83362161462012	6.12729035234188	8.44804493877096	5.76690090491625	2.81443694472881	7.81645528992446	4.35680901433251	5.5986745263646	5.71991386333459	4.83149928841243	3.51008735982527	4.73455497441113	7.957994193975	10.3299862505429	4.06358747746957	9.61547618764554	8.30386974584179	3.6078958892561	4.6231220752873	5.8772769383646	9.61020369902291	4.73154326990644	7.14085146510731	6.00640478666609	4.16883336668182	8.62478535113605
TENT5C	5.96191477186733	9.66827970122134	6.91272127892982	8.67737311482652	7.67933853303784	6.15973595250099	7.94898712002869	7.90240957028341	8.13600318799338	8.7673284550165	6.30782129261747	7.02292376584087	6.9322247794771	8.35918700019297	8.08493633109039	7.23655057539953	8.69451852244034	7.63147267744128	7.54324394509374	6.1573146386649	8.02235754045596	7.19568526254722	5.46674343103369	7.48388047404485	8.59012081522595	6.76941709376714	7.83572705351501	6.30700241879328	8.34492074695982	6.89915646246414	8.53796513967851	5.92523678322185	6.23648941430231	7.09216823084926	6.02951023041026	7.88034777136587	8.30297546640459	7.62210237842568	8.83823785899389	7.97121605113041	7.12267843585783	6.43581348351031	5.17484353232786	9.07074545918379	7.57211376456967	7.20104947104281	8.43897482041194	5.62007338363318	10.298314068006
SPAG17	12.3681066868	10.7396281277439	9.10817808189855	9.50318239716466	11.0460324437958	9.02948290575628	10.8094846706655	8.92330010769672	9.63654596698062	11.4950532429556	10.3382978065063	11.5409278267301	8.24979736564983	11.7111952341601	7.9878100226784	6.61723693308246	10.6266380726996	6.95336293755713	11.2940756023602	7.78979319930866	9.88952932074354	10.8091129386409	10.7275679656026	11.3528953397403	11.5918504337285	10.0771821941413	8.44788457299465	7.42518217061975	10.092189908522	9.25365684740482	12.0257045779055	10.3720596546384	7.78276111142717	9.89095075552287	8.27449674607671	10.4055030680319	12.0554759283801	7.68360636731313	10.3293936751244	11.1499032911712	9.21941538699788	10.1684390083528	9.11103286231019	11.0723267535882	10.9011724084275	8.53455399150892	10.8838446153558	11.0045833962589	10.613400616671
TBX15	12.3736566209852	8.94042408893497	7.74605103297625	11.2311156402555	8.20462080828815	6.37640513620968	10.5448461138853	8.0544479269385	6.7277430048767	6.69945514794472	9.98661477322161	11.4840765004944	8.14891346219749	9.57665134932261	10.9523861727854	7.57259126312839	9.28019144369579	7.71869440921624	7.65259886755211	9.39479044080223	9.17402695456768	7.19627616341649	9.36396034498691	9.75030661627388	12.7521367377524	11.1193212835607	6.80591155514845	6.81325696473198	6.25162057494311	6.97031407015721	7.39530850018122	8.70140416466993	6.79668949937403	5.97322818254562	6.04919523460482	10.4358729337444	12.4050627410037	7.46024110360023	9.34628984608986	6.93949864452667	6.69424625868061	7.31037153578066	7.65910764467608	11.3751930553377	7.03372445589334	8.92617347729103	12.1365269884032	8.2922200163319	10.9467778367957
FCGR1B	8.05301415608612	7.07056824953195	4.714390827207	7.66725366921759	6.60619021279002	3.53207035801595	10.1842581552761	9.08085939469935	6.72026251365007	5.09990810052316	4.32171418838834	6.8620948434553	6.65761352310552	6.12283700657531	9.30117982037553	6.11247475024614	6.16057193098765	4.48487281853096	5.12730667933408	7.36160258723903	6.16142357604098	7.73751768742355	3.92643552937282	4.13034626161654	4.91102965494601	7.79850755444764	4.54936814959814	6.4556757305898	6.93795653805568	4.46313418623385	6.49890392569931	5.92777073296663	6.35759749915877	6.95179368291891	4.65203811829256	8.15263130615364	8.35069081598627	3.22487597036182	6.50794326482275	6.07180467015026	5.78602588025971	3.9992846767521	6.02878106446659	7.73697929938623	5.81759635180981	5.37603428294214	4.57131958578447	5.40651457843256	7.71676919623985
ANKRD20A12P	3.37317903659942	4.31670851612206	4.76064606571065	6.08356827886954	4.28493787184968	2.10453953855199	2.5688459540369	5.66300076091358	5.1045922004221	5.58127682886565	1.599237320711	3.49847221380788	7.16375095415996	3.29474291099763	2.4367677311247	6.56585928030295	5.30439790287397	3.05953376064412	3.66532770608342	5.67316328355151	6.52157580714224	2.89116984045006	5.38019594690487	4.67154792547159	4.06082183872061	6.76081022173637	4.57615919570796	2.86221649415617	8.43597765945364	4.27283657568941	5.30594694512542	6.88135863478228	4.37979760766891	2.85502865405194	4.18260279653547	6.2652712158048	5.47717212468987	3.6931972803283	8.21787827106181	6.15254927606639	4.2441849930359	3.62723397469154	5.78597146801803	6.99650839453562	3.36012761101175	5.92010677214319	4.77460455629183	4.54516874789198	4.51450013765804
LOC100996724	7.10456662333376	8.31560129579709	6.7628709872926	7.2825110109152	7.81774231693613	5.92633294054604	7.11697525501434	5.47807576681839	7.44780423902626	7.77423725479244	8.02099127935476	5.74756645096583	4.541277116295	6.42582739720694	7.41922029808988	6.63824654487755	5.22342322321087	5.31716901289669	7.05508360095338	5.35865211487219	4.32416935265472	6.66847453681783	5.80499329512839	8.3495461026663	5.08815196245375	7.65595300245973	7.64713297170343	6.28515016101777	7.66613699049604	6.2986140394161	6.72988617726219	5.27851004128081	9.22278329194178	7.6685092805171	6.72707003810228	7.24638067644515	5.10327429968209	5.83326989178848	7.62315740899357	6.47073266010477	7.13205088505518	6.69467724622441	5.34557384695717	5.58683889375778	5.86035598559206	6.38408499920194	6.29720693579149	6.81225067606649	5.61992238132646
PDE4DIP	9.36055772012195	12.4671000036854	11.7316082033026	10.8962354822111	11.4143416184282	9.15459071409506	10.9645671143366	9.63261636427117	11.2103639024638	11.5196971854193	12.06966430512	9.44030386448728	9.34896236030917	11.0226836834569	11.2929437172638	10.6860226700435	9.59016012545743	9.63568436921361	10.8503802747181	10.2458138819262	9.25188976468071	10.8030790106414	10.446758122069	12.4737581410744	9.52058809360447	11.6535135236286	12.6518292119353	9.75193799652489	12.0837614170701	11.5531450893555	10.7991093510996	8.03267982117943	12.4360025745921	11.0214479668544	9.75370820643901	11.6376462109496	9.98178858868903	9.83532513712596	11.8362395047398	10.4288299803554	10.1858496140995	10.6876898351457	10.9729158260093	9.91703228792283	10.6153522565639	10.2602211486145	10.8447365650143	10.2401465905199	9.65634529629
NBPF25P	9.41366619340397	6.32561875916139	5.28304310315902	6.11682969004983	6.3124141452319	4.62340654674286	6.9491720852289	6.37441441637846	6.16595109392722	7.07156424711017	8.00841107289429	5.54555604932017	5.15380531258517	6.87512424713529	6.39280096429301	4.24728986505234	4.43191978642125	5.49776628332314	8.05838751474998	4.35705510145107	5.45060772665064	8.15600340035541	4.14874627030117	3.96972378185863	7.07850591986805	6.63958003388308	6.81265932796245	6.95469812898832	6.57088174835094	6.77216877433116	7.07853404633664	9.54871172110137	6.79565866365699	8.74109232236811	8.28655632914893	6.39800255974977	4.93451272978648	6.22587497337735	8.34371576512109	6.255478076852	5.47280414718578	6.37862260523847	4.68813380857837	4.35694008374542	8.22520087344423	6.4219278558512	6.16309646822035	4.52331765243318	5.93033991894707
ITGA10	8.31865913645706	9.93075092794828	11.0908328810049	9.98039313725534	11.2547018238446	8.09854065571842	8.88067874457844	9.52393266137325	9.8039565873847	8.69898648776443	7.67732509605175	10.286693218413	12.2194260876899	11.1269899685529	13.7781581968729	8.78131911108787	8.5021220638477	10.1081416377315	8.81917050620997	10.4220902666051	10.209945457864	8.76569485605319	7.99752689637687	7.70456531291384	12.810801816593	13.0165544921841	8.54317580131714	8.8007107505294	8.3692288601085	8.17424005565171	10.2820351199508	8.49110299458219	9.08258471281164	8.16215576924644	8.18471734968139	10.9206180814835	8.61647310547792	7.80784031384325	10.5803587790232	8.12561453418334	8.9504147393982	8.40932214628647	7.67023438669605	10.7783365576384	8.37649065895075	9.4535837957619	9.77261101288732	10.1517502348032	11.7234277943059
ANKRD35	5.80893110640956	6.17533372657905	5.46434764801022	7.33150062817328	6.93606146594458	3.20457046283185	8.14796087147951	6.56103996129558	7.04269834802175	6.11300164253918	4.36499983368472	4.49646101399455	5.65837976226826	7.48594726990428	9.28165143368901	5.25780861824856	5.46321810201557	6.14675583080427	8.92367138729285	5.47469623064458	5.8255234350891	7.87679176710733	5.33310096567378	4.49068724212982	5.18466147350207	6.34143239703732	7.47550791244635	4.61517565950664	4.05696973658822	4.35169718432777	6.69645048306549	5.79472083245892	6.44378925719376	5.37858978671423	3.93629030336053	6.94427791840342	5.61364160517746	3.84416298082729	5.52314631276878	4.93375143380228	5.33552628861812	5.45586752710449	4.70252267933886	5.857836473303	4.82628108511886	4.65279340475965	3.78222157595235	4.89903478576178	6.58452730435067
GJA5	7.08613105380505	7.47629139100443	7.17326838581346	6.1347914076937	6.53634154103168	3.54165221526052	5.95992124054281	7.12205495766641	5.29856282979413	4.88754125609919	4.40044200813475	5.5835444577108	4.42974667092329	8.90520916048721	9.03910671082279	6.69891535854858	8.56796232143084	5.81557866768945	6.25540953484478	6.97615266363316	6.37026202794383	6.82801548385626	5.71119491200326	2.93004509738826	4.49438277331471	8.488216989747	4.66250071298444	5.79500325310504	3.18597452055427	4.13694431382222	6.63039277779361	6.64995317399614	5.79935424301	4.10788591680378	5.08732983051292	7.88587536082794	9.03515470558415	5.11651975316594	9.35216803824004	7.08648662418008	5.65828001254664	4.53806942075682	6.35572108104485	7.34094169707277	5.87245151746097	7.22473207533905	5.20878751763509	7.9876745500397	7.31705225632673
FCGR1CP	8.32315331197901	6.56342843316921	4.36807670485648	7.49250496054334	5.45648933372416	3.61070991237115	9.7110472930577	8.52845965956878	6.5677881658129	2.55824930827972	4.23100934497996	6.94100476579974	6.30045899674426	6.46608168944549	8.47292114556054	5.29450438778173	4.82735538112634	4.56699456576717	3.02858801392124	7.38654460622685	2.83818782871587	7.28119434834716	2.99513061073315	3.84724305721459	4.34385239216278	6.98307058670765	3.79758934659988	5.97705797288016	5.64237970884936	4.46251438302918	6.21116171076436	6.70798023210031	5.98161936540453	6.1115472988158	4.63545580400317	7.42697701908116	8.23111474500294	2.94018833561107	5.96098177182122	5.7810930579918	4.77672456910489	3.94618920666818	5.88308930678055	7.26024284538738	5.51508594487593	4.79009406548272	4.38368210498744	4.63883666530712	7.52348573098556
LINC01145	3.30580238513558	4.7717603527054	5.61473898228373	7.16989562204014	6.73351379640905	6.67488498941925	7.11900754915973	5.28254482987847	6.07872489812271	5.61843792603625	3.87763470947835	4.70737779310673	5.12872271152051	6.52752925322494	5.85090922642065	6.19956075351358	6.52159886759867	5.49061581031762	5.86592178463808	5.7465631882987	4.96268577796332	5.74619856556669	4.94452113489992	3.61109433112692	6.66776402269254	6.8964080479553	4.13516236935424	6.26276891428032	4.41284589189519	5.26749691125639	6.60732429402795	4.53566484491377	7.16813289107096	6.91223499162161	6.57087045621541	6.95935924588187	5.34824484387242	5.76147614836105	7.70853780906545	5.55524835112713	6.60449810901728	6.66241595287912	7.65803405760499	5.19726733022337	6.66994140726675	7.65512467647378	4.57131041537222	6.09916918682904	5.76437122103993
FCGR1A	9.75072265241767	9.21793905121928	6.80746684379627	9.96414022004979	7.86595422872112	6.06854850059459	12.2733872573342	11.0703844743576	9.08682157411339	7.39559097540973	6.75034367636794	9.01501322292867	9.07987489846607	8.40311155771756	10.9811667728264	8.25997020815319	8.38914235240904	6.50802775113968	6.79377736935881	9.4645094509288	8.59583150497765	9.56091853550053	5.70804040443354	6.95296430896711	7.51599421184494	9.76732972122917	6.73131184358712	8.1955539045951	9.34249589449273	6.57158875183816	8.35662336901542	9.43497841988018	8.38191218625616	8.41192989840726	6.62109874880588	10.2239773704568	10.5050480657681	5.76206689384394	8.24081600299599	8.12188717155526	7.73223791835447	5.77631545091103	8.19917717614578	10.1137231710665	7.94957446426115	7.83648248874229	6.86115600479945	7.14158913416677	9.80774574114542
MTMR11	12.0235704503194	11.3117641833912	11.1093078605075	11.9414606016267	11.1313335419388	10.6624470532365	11.0715107169628	13.2615177580341	11.2740356736045	11.1815176672613	10.8098410034073	12.8712777588362	12.5286126073861	10.5573022033584	12.9885183924748	11.3597641863294	11.8571708829687	9.95669409108887	11.0110432273739	10.0982342631927	12.7507329585206	10.494470973166	9.37451406103522	11.7316421081329	12.0753607364534	11.9595520270997	12.3729743075861	10.0910253787924	12.1421071865299	10.2196123251927	10.4656909558933	12.1382590420044	10.4394327614792	10.1479276568659	9.16869210458803	11.7284701355811	11.3766131594196	9.77591944314723	10.5917574298825	10.2418559806017	10.2817696622428	9.78193501025569	11.6267353932736	12.7385817724327	10.7814706380493	11.0854495613999	11.1371618751982	10.6515074227848	11.649346779675
CA14	10.8769710260036	12.3500807999638	13.5205972264582	11.7970401899072	12.5353057391189	12.9341115640299	12.2473280746757	9.1638771645309	14.1885461601256	13.606951022071	13.0954792635081	14.815861328407	14.5684277019833	13.3921273622727	12.6059737245511	9.01279612779281	11.3839332937511	13.3599435202284	13.4156226385744	10.9971128858499	13.5714885360565	14.1192259186704	10.7749435204325	8.58819291308852	11.9545132398979	11.8591248140078	8.58270115012209	13.7079070427682	10.8672551554799	13.0592019504521	13.9688446027059	10.6979150831163	13.4291226399373	13.3029831983067	12.539761755728	12.5731582507027	11.0122559596084	13.6405072893102	12.4196766132666	12.8221344061846	12.7488701299336	12.7741940575499	11.2107823490226	10.356859669736	14.0864657996036	12.0831552165599	8.28183381289013	12.5954743482095	12.2550312018168
C1orf54	10.4717438300471	9.26523393506122	10.7095838682353	10.8382848364051	9.33027699732489	10.7331584147209	11.9271304058397	11.0781049218753	11.4267907496498	8.96638160708029	9.50471978134635	10.4735924321241	11.4267229730483	10.6370916054438	11.814183761039	9.41938550579026	11.2307153163741	10.7067249994795	9.55796132198014	11.2026477170852	11.1202731376151	10.4784359456263	7.96108268581059	8.14940763438097	10.4328525473152	11.5741767880516	9.24900833722299	11.0904528493779	9.46543882508643	9.07877232038918	9.76003795037205	11.8457632129208	9.31839601854382	10.187597345975	9.01699100306408	10.4368521874588	10.9794690592164	10.1306976474424	9.91738388931454	9.07341029826465	9.50322408491999	10.3111248356769	11.771856536111	9.48167742479132	10.3072040032438	11.1753830466281	9.70555762271215	10.0136255255581	10.7887318484362
ADAMTSL4	10.8207702922281	11.4197017402391	11.6476920250582	10.4164978678737	11.1070389151592	9.86788949319643	9.61320635600496	12.1582953626576	12.4361369762767	12.8791689625574	8.93790658483881	11.9924650290464	13.2719686270783	11.6293590781215	11.353644626593	10.3783858094826	10.6694044821082	10.4478247181687	13.2484514886352	10.6351859261896	12.0488225064302	13.9278031976868	9.78247169499153	9.05026936117567	9.9718486511685	11.9742245721357	10.1786504633312	9.72999942870499	10.2557783271558	9.93420426881961	12.0565005291488	12.6264277484028	10.0895360453392	9.94382611154439	9.57847031813887	11.6447601595224	10.7402847162516	8.64901700402671	10.4424667240413	12.2664891236517	10.0033287290081	8.98776732657625	10.2983320155566	11.2601609916145	12.2637629782087	8.51386713987209	11.6118430895492	9.97407387120635	8.98745168697403
CTSS	9.52038039087819	11.3802123875809	10.1761840264566	11.0135069314182	10.9804593732776	8.5466571435093	12.3870563589149	12.4852900660008	10.6206088393318	9.45445920558004	9.23901807343878	10.4848700746179	9.86639845170979	10.7005874839792	12.4535375516047	10.6279071397948	12.1737182926338	8.80108294472598	8.43132406918023	11.9585607851629	9.82584328170951	9.56464173314203	8.85638130550053	9.28512524134584	9.11344884472321	11.3791790316077	8.81811467305768	9.05306501425282	12.0550354149818	9.77304595585754	9.97275296573336	9.04455448111574	10.2407226620191	8.54153777067141	8.70691323548154	11.4525855600991	13.1366302375789	8.40591940294607	11.705699531628	11.3228165595686	9.45058999965295	8.54554529043618	10.1022850543732	11.832092104922	8.71409702311152	10.5625455837934	8.87773505220571	8.70981643447118	12.0593864730383
TNFAIP8L2	8.71039216565976	7.614958307217	5.58680944400804	7.92807173786226	6.27776125870763	3.89896068881575	10.2927008923853	8.9921197770452	7.00851032125176	5.52098565582251	5.17998135185607	6.49108147033298	6.70941741060887	7.50401741746295	8.74054048674749	6.67234906230031	7.38724574722666	5.85281252785229	5.97781764447262	7.5970894330026	6.64316604203836	7.31991820133108	4.50722659308355	5.18040751496206	5.28369641151877	7.03617274880577	5.0560252966863	5.65522134571926	7.29602828331229	5.24325656926609	6.01667633098566	7.92987588144877	6.86553660887544	7.05324192300018	5.75131492863466	8.09866801870398	8.61277272282504	4.85032797667277	7.90691840761535	6.73258805697231	5.45168557050687	4.48108642376393	7.20643239339842	7.48840677649799	6.28106799684509	6.02083075812092	5.43832758382391	5.02612404105203	7.81383041902779
SELENBP1	7.01003907775645	7.45983709804384	6.20829676479435	8.22053464867973	8.1908658816534	6.04744585858343	9.88609848433214	6.4030641062143	8.76518339153104	5.33899345105263	5.69443027333547	5.51946674551385	7.08091697026752	8.17175785933359	6.74667254897786	7.07231898940448	7.69914960119202	8.04890842605396	5.74604386644441	8.16997878042477	6.94021683332871	6.97053006160499	5.47486250756577	3.50255111924045	5.37746567101847	7.49620214716224	6.29649881843206	9.91128103507893	7.27869541523328	5.30042122689762	8.57181531827218	7.14912934386797	7.57206796375685	6.730768633572	5.98166575486449	9.24476296240548	7.45895520305011	5.16184359952153	8.36615944831245	5.55132188361655	7.12517079208954	5.95210621057603	8.43597607127425	6.56523946442134	5.51603682473236	6.99314316026589	9.42363570621594	6.25890085555048	8.85692555575677
TUFT1	9.77048925395553	10.9043357334652	9.88887320819255	8.93609803762708	8.79966228912502	7.93914171959843	8.02367714563838	7.94716231740879	9.10842881691519	10.1623437281692	8.6291376287487	7.61110405798822	8.80877198507762	10.7805852104034	6.90933533618269	9.19798841153081	12.0143803284232	8.66879054880218	9.58357124766698	8.93792598631791	8.85170986753911	8.96033388537403	9.02821383525527	7.01728186098828	10.994711111282	8.06645327140438	8.54048054469163	6.43066855631514	7.55638088518174	8.11772167811984	9.13771350756402	7.01260590618679	8.18826626426255	8.00028766560989	8.2473627601359	9.35901698192514	8.19349377928363	7.52721514718723	9.54905096908123	10.1034812006037	8.72669814002559	8.03319111804256	9.92762786953816	10.7144668230914	9.2656597339424	8.36169331970623	8.22170560650006	8.56836297217049	11.5742898854115
CELF3	5.61772872795087	7.22299297307958	8.48794458326496	5.2191179144124	9.83466188173434	9.00711465989254	7.3858008241226	7.92710136760888	9.40270750076211	5.53553755450532	11.5570708581628	5.90816285062721	5.87973520374494	6.93495862953173	8.64402398371225	6.45022028044792	7.82129422597092	9.80718890412867	6.94307080526904	5.58389888545788	5.15149904911826	5.21513085530581	6.15220163251148	6.82399738486433	5.81717228117551	5.30392125021038	9.37031029410946	9.77127271432761	7.1965182482674	7.92807521730076	4.31124460265127	7.60999002396132	8.47238831567063	9.19449374786812	10.2239745261887	4.64203717030444	4.26302941643876	9.36754670605092	7.61345925942353	4.93118819415855	10.323970899492	11.7908158411158	5.24432556916246	5.86907335933262	6.9621835370095	6.56430757298297	4.06833707106671	8.31714922493304	5.08819442633908
RIIAD1	2.93502426376812	2.96086352141823	3.50588143357289	3.49943654186582	4.11342770698865	1.94155084301578	3.22587220917544	2.40199234545711	3.058890260013	7.85118454434906	5.89515726553005	3.2445254203835	3.13703069148253	4.60489304695663	2.62658115213375	3.4610729462728	4.69526848253571	3.36757342513565	5.12222240628116	2.35745636741651	2.74149082416917	6.46383397216258	4.50790680074544	4.30765154058755	2.19211030392348	3.44259942441507	4.90690961816264	3.79994886664543	3.69587242383072	2.47501385303394	6.77109811616127	3.60614548691002	3.80410709921481	4.72884979324516	3.86048185671347	1.65924432714932	2.08448121495166	3.70649333962089	2.43056623439861	6.68462787099977	4.83663642807159	4.88887978056624	3.39075803507353	2.32262376434825	4.56130593611211	2.75387141634056	2.11556715565517	4.29530429560728	2.62378874774589
S100A11	13.6340493693507	12.4004705864558	12.7421002086975	12.9413248579006	11.1657936533729	9.45721288905604	14.0311149384218	14.3522822886399	11.7536105385568	11.0243448555094	10.5510814927215	13.9540169315152	15.2935512521043	12.8492633479311	12.9162326245736	11.4904559478557	11.773643796593	10.8796986633928	12.6776807023749	13.6517767956603	14.3706100026655	12.1855738543195	9.19423402733548	9.69927250696036	10.4139509721762	13.3302870429283	11.201316868627	9.71235497534734	11.9502899108428	10.2483008269418	11.2547588497526	16.2131111114243	10.9072419219374	10.9565965389627	9.49135581239933	13.8204508019034	13.1922079176577	9.57090117965486	13.0499836866059	11.0158031455523	10.1256653384811	9.28174888501419	12.9098273509527	12.8930908214406	10.6721669648754	12.0639799970415	11.5347720297356	10.2343820661476	12.6512442192361
FLG-AS1	7.29368411231773	8.13404394868441	8.20135796872923	8.57940050507628	9.13254828900581	9.48309228895056	9.35061914466395	9.58230208018263	5.40283305830795	8.96768855020823	3.88028282977124	9.23327806755564	8.47620150072011	8.90387002540362	4.68674637243459	5.99603180473612	7.85422785668424	5.36836556101276	8.93190100760648	9.52730389449595	8.35183777251472	8.09804421970734	8.6124574055419	4.74409900612183	8.92797542328595	8.9874573365942	4.95486277659762	7.29323113244909	8.55733887657562	8.62183908133258	9.82854266115806	8.24026361611666	5.75796081608052	7.95587269876584	9.80189913936315	9.09047053305049	7.931235011503	8.73797867554664	8.57062050764449	9.52092785139464	7.59694115303247	4.11517053594104	8.35651917083766	7.9179025407566	9.41158590318443	9.66149915747874	5.12305325275207	7.49311915072371	9.16310584808517
S100A9	8.56194367790739	9.55354516208839	11.2799944370469	8.9027564603676	11.6430406405873	6.60289447562406	10.9855930069732	9.1761033828971	7.43516750859931	8.57256688742805	7.5989287249282	8.64873687968493	9.57920135174822	8.51004151388966	10.4576625829245	7.59814653531349	10.8637349639179	8.10874589522071	8.2905799626334	9.75185045289286	8.62641326642478	9.40713640692549	8.11710148834742	7.66660876123346	9.54272287814801	10.787129330932	7.42068290659854	7.62315225215346	11.5245105041701	8.32790103816769	9.21898011467675	7.7752711452363	7.97516691691182	6.3698048307944	6.83976662017573	11.1875872846069	12.6305721133174	6.94796784821812	13.1805782589643	8.80908934514631	6.98925222332091	7.35460963930691	14.9215988930453	10.6422677136499	7.89942048227737	10.4388789024918	8.13827344422564	7.86459289173432	11.2795761979568
S100A12	1.4820827731446	2.25410681693073	5.16104806199711	2.09780327373131	7.50437713640769	0.457067335113233	2.69724750748852	3.32738490567814	2.2205026761461	2.7598387691332	0.221585444569795	2.6330818289677	1.54443161245993	2.40852156700554	3.96656116447764	0.346309866287342	3.62342917578458	2.55610744339392	3.62980789528844	1.71901556217141	2.02812989083523	1.5710440598436	0.462064910375553	1.80816639532047	4.75219006475976	3.41447711755538	1.54939009490247	1.57321087192053	5.68995588684587	3.00148522020637	3.36293057762472	2.02450903669331	2.83991909549945	1.09910069836268	0.860060078906898	2.99521365807151	6.52125887951681	2.09503978464263	10.2558951510353	2.46310584268259	1.47352320579845	2.96471182586339	1.45020216890114	3.93256069795861	2.84229744928834	5.70426760243196	2.09506217836229	2.86374263965199	3.77544612968367
S100A8	7.22409516799651	8.14252736373992	10.1810654585117	7.89436498298124	11.0909776720846	5.25341246934264	9.84894536900007	8.00193879840897	6.46472245853535	7.39112296115109	5.37284953562243	7.67417077165532	8.07413134781879	7.21346064653964	9.53316219803984	6.0288327138772	8.02007930267531	6.92708278994888	7.73516478093223	8.2753193823457	7.49327797192045	9.21187529677895	5.06152172939286	6.30830348570622	7.81614155041626	9.15126147196775	5.98220156084228	6.74080303750767	10.3057966159721	7.09692006230195	8.03395446012262	9.00761694569101	7.41939791338123	5.5538733100586	5.28428891096782	8.14388758878027	11.1406170864145	5.40027850253861	12.3533839283022	7.32022653272973	5.76342865431914	6.08701788275179	9.97971995741005	9.71206366043008	6.50079754260088	10.0013887593897	7.4906743217345	6.59182023103766	9.63500435127923
S100A7	6.88067548020739	2.77389239860415	3.57058139493398	1.56633403226042	0.574594132206613	1.12274705577312	1.79975018138037	3.89481206193496	2.9795034441223	1.07309144502388	0.721804519447405	2.10836243541975	4.50524065922852	2.81261682202665	3.38715297590764	-0.1454085327047	1.24838765018223	0.902911767016472	5.14735341563727	0.658318379382248	1.74960315400005	2.87227086963433	-0.0197091557987705	3.36409950170774	2.6037018897764	0.352567746128491	3.70471698636556	0.362054657424557	4.25909062845823	-0.239814634484151	1.01094683692796	4.12388228007134	0.364383536780491	0.634895411963849	0.39586219148373	2.75227931580107	0.835051735074882	-0.0674006494493611	2.88929783793124	0.148212725717875	0.288441551855954	0.434530801928212	8.39605114577774	6.65465356298241	2.60699014081729	0.109189696574814	0.401689153221769	1.10075306657574	3.17835379008637
S100A6	14.8500829502172	13.5457480472457	13.3117524679036	12.6720657674793	12.1039924313962	10.6693913119889	12.4721795060718	13.3684619988551	13.0161565647326	10.3159347079759	10.0736643132541	12.4614646914475	15.7191272743753	13.6709818429189	11.7918126189341	12.1560978634904	11.4852814208403	10.4492506860456	13.8073269100748	11.6458952537317	13.0675811394349	12.7513520791295	9.78845684913861	8.85932375094212	11.190847661427	12.5888993178208	11.8584564007762	10.2333928391418	14.4825438402031	9.38887427862016	11.7835897563662	14.4456456027456	10.9508190611496	10.5130041571953	8.13654170978337	14.0127863444215	13.0873347621814	11.0813238800214	14.695007939493	11.1532422047459	8.84589300558635	8.50853881519441	15.9719262579249	13.3876174825511	13.2446128936894	11.0790547280735	11.5137477906703	10.1464834650741	13.3350978947417
S100A4	15.1483130091229	12.2447846723179	12.4390945329164	12.2597902983254	10.6522655442843	10.9170812232571	10.2512397391202	10.3798792912964	9.97936963948209	12.0263180823831	10.2371018014104	10.5736967199831	14.6020666794121	12.4310616959226	13.3258491633023	9.85450210959059	10.5629293313826	11.3363775836316	11.6972568139709	12.0595228898706	13.1681259457428	12.3468786923754	10.4656527933591	9.32808070653458	10.2514475533892	11.2025789842314	10.816873406735	10.9029220566214	13.4187829521191	8.66530321743273	10.2556163551752	12.9590883500647	8.43014970752525	9.05282667091382	9.01507790593691	12.6497630700129	12.6264525623763	10.7909730560261	13.6994616239062	10.2050407501122	9.97703338012992	8.67367163516581	15.1320727490435	12.8751902938889	11.611003008572	9.75504677204275	12.4502960110164	9.23545703850717	12.5660068908106
S100A3	7.93268868646851	6.70950848460763	5.37752811210233	5.0191809936636	3.60854685740419	2.04529912952746	4.92236937463807	5.44398954914068	5.48080109085951	4.57556357458293	1.79126787435566	4.06143097830287	7.07336075779922	4.95482319230171	7.29884486725573	4.61574083180722	4.96834670443917	4.54954936426296	4.780351227699	5.13447746320216	6.8319498346422	4.48019603468093	3.8759362174927	3.32021533458072	2.74368227334784	5.12621847370091	5.30008792431236	2.47717034618072	5.95008055084264	2.07750081642815	2.87936513483446	8.05946690962552	4.35984431624551	3.50986794727041	2.51779638007166	6.41579701546544	6.05674059096532	1.62054920431587	6.26795373571846	2.9851116772922	3.9736878774644	2.92784678488805	7.4902825340097	7.40553254371552	4.25489057028756	4.62528246770518	3.15162555787942	3.35150001119601	6.28059440889302
S100A2	9.98316359075106	8.43162738286085	7.87047755325121	6.76238097201071	4.90879071456514	4.78013451287343	5.40546574805356	5.61877263520093	5.90811171030367	7.54478805719131	5.4282571462777	5.85344542942057	10.4079274739171	6.39612085018739	7.94649696900247	6.25379971150847	6.26729310451796	5.82480114928313	6.87224204219058	6.58626564205804	8.5659206356117	7.7334239268148	4.48603146030889	5.82027705190019	5.914964993004	6.51888960571703	8.86217134798234	3.95481943107062	8.44492206292733	3.98044558919967	5.47392478867456	10.8186075803988	4.1110739325915	4.35325986991421	3.82025584654026	7.90066385351464	6.92452737088824	3.0858068455601	8.15872460997024	4.91045042754985	5.51266128001348	3.35992270639086	8.59789241521973	10.7827610426037	5.06483289320379	4.74913415498519	4.52874810214691	3.98695472432136	7.34098339093636
S100A14	7.2104261350659	4.00763153283143	5.65389269467192	4.97539559510409	2.88309850692971	2.03687551580408	4.9194753264214	2.94546822532556	3.36970865135166	3.68130006884191	3.33960984305527	1.80393949402867	3.02721487408158	2.63563729177653	4.46627344516365	3.64832544029372	5.98829353135578	7.03082297962251	2.6559402544139	3.15989548095471	3.80251366654253	1.3171545876752	3.47849338370195	2.88358866038169	3.59649490032056	3.46706125851275	1.30182774853958	1.90367798766801	3.78239810782515	1.20436532471312	3.69849475821818	4.52286427284635	2.85094117808933	3.04558515846527	1.94629070072149	5.5086401268201	3.54124585546796	0.906362632357139	4.43467134972188	2.28857637789066	1.81221746046081	1.99551585342659	7.64672928567457	3.87982298782184	1.1799787439128	3.15328833730871	3.27755764427735	1.79893513083574	5.1504745964689
S100A13	13.9301363998963	10.8949399183699	11.7333815204905	13.0123262123481	10.4220235763684	10.2792293934025	12.8383115926279	10.5502178647811	11.1262288535692	12.1230991513298	10.4940178046764	10.1570308576374	11.6139419715197	11.8032352767784	11.0141563218438	10.0743053461354	12.4380996741829	13.9728310079587	10.9284963224345	12.1484057540741	11.319739042006	12.2193700971968	11.1413238799605	9.6497143438883	12.1036522082999	12.5876150602178	9.30364601752886	10.0531493203172	11.4755910733826	9.15003337903844	11.1368722740534	13.0068694077457	10.0087615734671	11.4442852525942	9.30219207700633	13.019121892916	12.6966474330025	9.16707562402346	13.2621408174711	11.4157928086441	9.69219412822523	9.66797427142595	16.1138430333088	12.133938105721	11.0810240210166	11.7975918100597	11.7554824025753	10.4457824802444	12.8140034536446
S100A1	9.51524933624286	8.81634185229648	7.65871954476108	12.2778195563273	7.36571564093235	7.82155405950324	11.7092302402353	8.33039902527951	9.30420279330638	7.84307023449218	5.60530016957012	8.22702091951361	10.8863313664504	8.65543547095197	10.5701107110611	5.92748080250984	10.8601126545876	9.73246364580153	6.31361813929559	11.2863994554208	9.06553025228352	9.78442503217716	6.46554355637137	6.94819064897545	11.89325974494	11.7084009005016	6.71076778273095	7.57555746160214	9.79046624042605	6.63083457188328	7.35400140628636	11.1343971078106	9.14599106298057	9.21952244351043	5.50298891621729	12.0143024357911	11.0492535806091	5.14305174644355	12.1913950665241	8.11289287965331	7.06108956967818	6.58985350094643	14.591896219711	11.1085069725392	6.24967430539057	7.10634171223065	5.91170630125571	5.30363579402225	12.8514209307852
NPR1	9.49046391324141	9.12814612574021	8.92510916752896	10.1702070564551	7.30850595092904	6.66214258844311	9.51830594539941	8.69807487092462	7.27351220588231	7.4235396794413	7.15395578955405	11.3429594155663	8.41799929072493	8.76857341645761	11.4277788198173	7.49476887400853	9.40434123941726	8.68425865721231	7.63138473687318	13.3221936185786	10.385894500529	8.03910764646925	9.81215422757279	6.36698547533556	9.07753293038854	10.0591494004862	7.46080375540428	7.07802031280985	10.5098262940667	7.43179734366878	7.6565651590493	8.91292790423946	6.71894459881944	7.49692092646502	6.04376085595176	8.42914012390755	9.1128026889738	7.28968346517442	9.06840390075152	8.47795229992879	7.46202371607272	6.22512932263275	9.27944883818532	9.61104798160382	7.47625507209428	9.13978344810772	8.66554502847153	9.117549029344	11.3292983769757
LOC343052	-0.221922045528565	-0.667930012348938	1.29074355370174	1.6930086334287	0.465517147094594	0.200609079787562	0.22582780485152	-1.42639990015807	-0.177054179518377	0.147120127365981	0.421592860287315	-1.42199400814213	-1.37042180605408	-1.53984951548876	-1.38185903499923	-1.55254553764354	-0.559671821589136	3.80382883493907	-1.52882979564916	9.79664125318082	-1.40521763330333	-0.550311572447395	-0.381998166085573	-1.39536667635938	1.71053409868221	-1.00224374646099	-1.55689228700506	-0.991241409142415	-1.05917636423632	-1.6403426930789	-1.16358300929483	0.327908831334622	-0.988540244505353	-0.672429869019358	-0.952015464386715	-0.743986213800331	-1.31126686327604	-1.48172046184255	0.578071310913645	-1.23952537739141	-1.07659364612047	-0.907097260639422	-0.260088033377026	-1.32584036804926	-1.1030590072992	-1.2850821548542	-0.945250890982604	-1.08912953405499	5.92418930501179
IL6R	8.86014117294355	8.701076455576	8.68169284942956	9.69439298832429	10.3632365350977	7.09056157534118	10.662019828186	9.26392841913947	9.33923790843182	8.46152570902119	6.79186750718253	8.21771652247338	8.34154264507877	7.82383677617556	9.70881385840593	8.61157722748465	9.22217957200109	7.75773670940027	7.0510453121782	9.3612886784184	7.62870673312008	7.1164469646817	6.68816043725602	8.1856184720709	6.79699888921592	8.96734560786946	7.16820236821768	7.79107802979198	9.42643977003246	8.33305629351988	7.7746006172491	8.09181289286666	8.81242289406743	7.88538096301428	7.98055913795137	9.31435524222769	10.1619039949304	6.89694693891393	9.71469474979386	10.6392660215821	8.3479486855349	6.64273209639918	8.36624754461369	9.32258352958794	6.50010965398061	7.72059167895504	11.5440474024049	7.94272374717788	9.57090105113486
CHRNB2	5.72318757521513	6.14375431276959	8.08622278651294	6.01747064878599	8.09911781713162	8.09644923077624	7.49134270516574	4.87427211253099	7.17123413558623	6.07087335079929	9.04462980164637	6.26147220080097	6.69771898060992	6.71690780596034	4.50774207410256	8.18879241462441	7.03259371851165	9.0901648014796	7.20692602000434	8.32110671809202	6.93686863976122	5.95098246259998	7.6062068163727	4.3554550132519	6.73626250226478	6.18197081645651	8.0787495665422	7.93646624745321	6.31384160852111	6.67905126980889	5.72516280735282	7.73885758713938	7.24770659612548	7.82863813031389	7.28964563199431	7.60347388568391	5.48266007351283	8.19533620169275	7.97665626920111	5.35796332053296	8.32122302870713	9.35878664596254	8.22317059127406	6.78779256974579	7.10292264961349	9.60517117839055	6.02196929408256	8.3554687750314	7.32157828038895
KCNN3	7.10449344833234	7.61244332822862	7.63612390405619	9.1968169566213	11.4840924908069	8.46023357106601	8.30690777440019	7.87243102047559	10.0873050675218	6.98567419803818	10.4247527175745	7.84171377732649	8.47374881858163	8.23617231859789	9.42176675149205	9.93699710946862	9.34869387544343	7.72247777304051	7.64606627334801	8.62511647395253	8.14465545146643	7.78541151617404	6.49953071856882	7.92647113514925	7.87095975412838	7.40008999387593	11.420480259259	8.71334707564745	12.0419411202711	8.84022560201375	7.28496625360388	9.66820857055968	9.12969707125005	9.20285392658101	8.84591060918127	7.39605229750159	7.48062930611357	8.79743437638425	9.07527536196777	8.38956449699328	9.61005861682994	9.86052517356653	7.51488551902111	7.84806893260966	8.50914515767175	7.2731072003702	6.68582431344026	7.81358669888018	8.52229209399263
SHC1	15.2180739868252	14.1700401470143	14.1990930332837	14.2723186931151	12.9118691393111	13.0081065693452	13.5454657180502	15.343173482728	14.5579813273936	13.3123552947365	12.2299821295805	15.7889358383055	15.7426501155921	13.7417321540692	15.162934030242	13.2689994787207	14.4368762488739	13.8777520384478	13.8166219161263	15.0309734331972	15.8841542982403	13.5152758327823	16.0012971062989	12.9701586567805	14.9943579596112	15.109650650406	13.5939989929948	13.8143037980981	15.1041978670472	12.6120381505926	13.2234832946376	15.8762783389976	13.3195395887817	12.8982499304159	12.3546908329801	14.8364788886296	14.6323337172014	12.586385105364	14.7108986560557	14.1882743239386	13.2563185407954	12.9259088821112	14.3244970215216	15.3830202543219	13.5563388554766	14.8376138421026	13.6755191509515	13.9622874149837	15.2238248367812
MEX3A	11.2524741537102	9.77476630207335	12.2180240795372	10.9455968133062	12.0088033794918	12.9631486284532	11.4928210600858	10.6748053350702	12.1789435992331	10.1862037120413	12.8770357645354	10.815658344315	10.6644364473693	11.3581826633138	11.5103325512629	12.1272191487756	12.3822692996696	12.9793173014457	12.6269427538916	11.1146825041949	11.6842298163391	11.2368709460746	12.193940552666	12.654949497914	12.7538737891871	11.7639296953818	12.3644059472205	13.0515282405236	11.0647569251211	13.0729255899885	11.5054903305851	11.9809889047763	12.653455368768	12.6300482888939	12.7996360088059	10.8484935832131	10.588636843958	13.1731089443029	11.1657686578032	10.6312715625708	12.8485549863134	12.9444810503355	11.1714923073673	10.6797431750746	12.1648777936417	12.4138558458709	11.8601142194684	12.3537127838243	12.1555720132338
GLMP	9.36228428037519	11.297989652042	10.9429995205186	10.8270133009246	9.96830435243574	8.55132431655831	11.1705989458491	11.0593647743699	10.1000255401301	8.05710444456395	8.15849112137488	10.4941661368539	11.885917411129	9.45866161399689	10.2902788721195	8.79027772710956	11.1556655513413	8.53717426349146	11.5116155199499	12.0651930596923	11.1306370359621	11.0995920084382	10.9369419116294	7.3058908990138	9.21402516790791	10.9492095657948	7.47725830214042	7.7948452910794	11.0294810394283	8.96796512561394	11.5183004976	11.5724157065827	8.79796056474449	9.82894761166897	8.75456714411417	11.8261128259785	11.5733323840534	7.88507287842311	10.401293666273	11.3294384286621	9.36575525544187	9.34214781749478	11.7842060939736	9.93284547452397	11.2990427861785	11.0090278316253	10.8491799310578	9.35721587901459	10.3842761047618
C1orf61	8.33161814645801	8.38103094607506	6.38804795734105	11.9778103321145	8.73605943043871	7.89874823496613	11.4140549396846	14.2703504740087	12.2673418710515	6.56226381540584	14.0931956868977	11.2285778748063	10.2736915172582	6.10956313271188	9.13294035347013	9.30634522402266	5.46107120869277	8.06087469283525	6.17399500165323	6.3406284203629	13.4167688780666	10.4753924480972	5.73540194971977	8.64513755704921	6.82575871991406	5.11687110309074	8.43141507061959	7.21134814995033	13.7748377449741	7.38081687501578	6.09119390094959	13.9488207303249	10.4277579408023	8.59442872838844	5.93518669982507	9.42999733132046	5.17637899394858	7.51283001389397	9.99468123248486	5.46686850550983	10.3849148915779	9.5855851282746	7.4636037579364	8.99845288644265	6.03758056532737	7.27102835731898	4.56027586336737	5.77453399306846	8.31303206546169
HAPLN2	6.35092521029955	5.76583387016831	6.38888742903509	6.69157475900267	7.19333328155653	7.96103704362905	12.0316670612982	5.15514207611717	6.98655872716986	7.33170833838039	8.35387897719043	4.65086734679329	5.9003752033414	7.12048941477027	6.7107939618999	4.80290925678378	4.86854920007159	8.9522917435755	6.42623537621675	4.72641129466597	4.76390196067433	7.69621492647084	4.91542729187594	6.27239371843235	6.57140632935399	5.89274666040903	5.34572271800805	6.72067657078404	5.68215592401332	7.31537518891504	5.52061509625632	5.2811929411743	9.86594897312804	9.46574772254597	8.45611131469298	6.21694438845128	4.53044497030892	5.7367059394532	6.93898138512732	5.8128343715335	7.81106760341705	8.72892517311884	4.78699517543317	5.87012435137963	6.36718321936839	10.3166744851559	5.3335535611949	6.42219834380188	6.04312696147921
BCAN	5.58115729963432	7.99237126398557	5.07943003069622	6.45509991354274	8.26575747967745	5.84326288065591	10.0377517991556	7.13760781305236	11.3787476890499	5.64319149563408	9.41861854180164	7.88101431171508	6.89693953518288	4.59080993641938	9.2997268070637	7.30477907534203	4.77592652584754	8.38678044266966	4.65164217014498	4.107558440024	5.95053362688688	8.44664388501493	5.83595138613914	6.14480580762394	10.8703696499798	6.12605998982668	9.25778866229085	5.84757563816106	7.14044886402145	6.97020296774266	7.01220406958512	7.79330277849982	10.6856483368835	8.1502713085328	6.6854336932263	6.50786151953777	4.69034532809118	4.99779726753717	8.26521889955752	4.777648524853	9.89956036896631	9.51973319652344	7.52046840717143	6.59895659590325	5.89124684102163	8.5208911370711	6.47093424359715	4.66619385283429	7.52367457911546
NES	13.8812831021091	11.3087181546004	12.4759954017427	13.5930032062227	12.1992401773647	12.3876930218849	13.1433233093708	12.6982169360446	13.8615544694078	11.0111141207971	15.9419211087924	13.3600741818118	13.0837391958812	12.093657809923	11.5353389807257	12.6456923032455	11.1522849558086	13.4162645713956	10.74181074571	12.7324209734319	14.3704282334054	12.1200116995581	11.3491253044574	9.61361111162389	15.1483328560735	12.4869035930868	12.4336387455581	12.2556194883313	9.91853905040906	12.09755409828	11.2949257455635	15.7017462985425	11.6375288097356	13.9885738896333	12.5124670670109	12.9321815869892	11.9949409988458	11.1443216288311	13.6582502239973	11.2856215408044	12.1532457371911	14.4084600904121	12.7001183713393	13.6648975105623	11.622628482184	12.2556400010377	12.5807442023607	13.7506948571634	14.9712652878037
CRABP2	13.2972734906272	10.2849682385579	11.7460986483216	12.1482571186153	10.0617022170295	8.90429573622058	11.0079074278111	7.59974649753509	13.2398787658643	8.88230878197139	10.2978663243824	7.71846069762484	8.97886088277564	9.45545127932153	8.29428558037134	10.1308002058653	10.4776358919076	12.6334796846212	9.27620674277603	7.59502819063327	8.89102131001431	9.03275314491698	10.9607175281954	7.80877258215694	12.932043670129	10.1173035715848	8.48200566492857	10.4238501052171	8.44717046508712	8.44342881501706	9.6448200133852	9.9513034437377	8.13148983379181	9.28801640469758	8.61195550608829	12.6940755082202	10.9075508285243	8.16858307765003	13.0470461517062	9.26706030485279	8.86311380332434	9.07421209946136	15.2856545003751	9.62742943266474	8.30325737183889	10.3727860402308	14.141848294709	10.1773075850061	12.0027237190068
SH2D2A	7.048232099981	7.40874767411271	6.05519878668887	6.27730296817436	5.55827798645333	4.10405438569052	6.5714267454062	5.31677401600895	5.78903274145359	6.75645677963714	4.58338429084401	4.83326536536438	6.36215419456459	7.76127792049458	8.16684620748666	5.6281112268871	8.80285699130206	5.59896294233745	6.73074195138905	6.19749514115695	6.3034278412845	6.96763029633539	6.57093108350555	4.1661851756753	5.89880892443502	7.65842715285558	5.39030628667825	3.86343507011959	6.20683350531247	5.03266708273943	6.53687294347363	3.86426344987319	4.72633428593908	4.92730077756292	4.70159202116608	6.81293576543733	8.8270161261223	4.10224895688511	8.51164953925235	7.21867785810188	4.26195931515732	4.91736761022158	7.717901664578	8.30973279421094	4.92825998642076	6.5070338374	4.20946062599115	4.94896054447472	7.86635051917013
LRRC71	5.61547215589006	5.13839458173269	3.83090236874818	4.54164552774857	5.54114818935573	2.25014154977954	3.11344140532038	3.80755067022637	4.75606816437959	9.36107320211953	5.37952857317039	2.86565745833996	3.68162894315992	5.98130919599081	4.15708741205429	5.35335778886943	4.17443676023756	3.69768477625309	7.65049002799467	4.25305818716882	3.46387141715145	8.03152269693037	3.72651021129403	3.97577885880376	3.96798338011578	3.03390394834133	4.91620371820114	2.77373109011964	1.80713492083765	2.18959475985365	8.86784261041781	6.14619893127116	5.36278904889313	3.17617368522717	3.32246006872369	5.39906651280875	2.07560830753074	1.48306040849645	5.03719691103688	8.88356350861492	3.74438673283711	3.38473655478935	6.83662469195903	3.66731539367456	7.16788355781667	3.63995287309982	8.54761432129294	4.62670728704262	5.34467530051473
FCRL5	1.71588009984117	6.19930676776244	1.0968796691048	4.35613963120957	4.27998016955684	0.689862814949425	2.57374132276735	3.98440266832546	5.62644213709152	2.77768938269225	2.46570357318987	3.82002182135774	1.32749556478636	3.43023600926739	5.15326499564413	3.3505452416635	7.27760999649134	2.2206432200218	1.96811856404372	3.16446145253324	5.71025293068976	0.590059157196252	0.694748952449591	2.18398546371811	2.31300104136227	3.11653730113973	3.03415136378418	2.75389268667403	5.81208080994017	2.22764576753531	1.96552834529483	2.21909232936802	2.50838240490443	2.12653275356592	1.79544527849533	5.35859731110807	5.32623037029618	0.651592512533254	7.84033537034843	4.89554795338853	1.65224485628522	1.84778132383618	1.68325627207934	5.4844312472705	0.96139010263592	5.20872834773384	1.09345289999489	1.63800273586663	8.10465241236528
FCRL3	3.95594892560111	4.34614097467465	1.96354367962691	2.89128385784919	5.87495839113773	1.30352363579544	2.86389000190085	1.96314253257322	4.5658505362733	2.44596555630927	2.50293917565007	0.770540688921381	2.03545324312626	4.29982646366948	6.65796347544874	2.42982854066415	7.93975595986548	2.39263336146855	2.80054746735055	4.73324258061118	2.55458414460536	0.655530617212136	1.67583166293967	1.35366468902986	5.23156198850111	6.89601939265697	2.64739809441974	1.11740099113678	5.46842794062519	2.38266416808901	3.18368591157177	2.27713314216813	1.11966811410693	1.38981713167778	2.28210455722888	2.89379968423924	6.52385955701202	2.0932372635826	8.18032009991466	5.73127191980158	1.70272990004516	2.34091950930464	2.68088934117055	5.97422033918647	2.08736836051567	4.84307786649412	2.60911188667271	1.0358836642039	5.96328459219369
CD5L	3.33390555956545	5.43925028540988	2.32038913355273	5.0513915517281	2.01685392072473	0.149396562201634	9.75611977718387	2.00912675691928	5.69601796395327	1.49076036653207	-0.0918378911346491	0.166250241785987	0.2076029016967	0.0494209086861193	2.64973304079398	1.58212588516169	3.97940491570081	0.0163739425498295	1.82039953887936	1.21021420649204	0.179661014463635	1.59755089917412	2.31298667592052	0.867365554575465	4.26790190480183	2.65044322498214	0.649790945099221	1.33637092863073	6.33587559778086	1.19779481600676	1.59694822512052	1.74734865772469	2.18077628994379	2.64639097985445	1.38331437902619	1.63557980501526	7.3335029147644	0.10954590926255	5.30348614969432	0.314081152507314	2.31902755103407	1.4373289455285	1.13894104736383	6.29160676775916	0.426922137152452	0.276797672356551	2.73909468316114	1.22020773904758	4.16652349419867
CD1D	5.65264521958978	6.02451665147247	5.5875153367053	5.87990048395393	6.69647978463169	4.32211641336124	7.53228603413053	8.87944371296086	6.34700995396311	6.02086427089466	4.07449541883564	5.32737225920225	5.56595915102737	6.53681421974611	7.65339512385582	7.05302321135197	7.90596058826709	4.52263270534675	4.81337218913645	6.42055567977858	6.39965198210009	4.39995780682493	4.38055843414272	5.16269902387427	4.99394531737285	6.62579105784169	4.25513305010758	3.78698928148785	6.6266728221024	5.09335043397934	5.62852001791137	6.43649681898846	5.93865541092146	4.63715110939151	5.41569832101701	6.90527658684549	8.06110105999572	4.82209825854815	8.0632660901672	6.51068633278754	4.19080015739657	4.92124250711876	5.37267543007632	6.70787258690638	5.21768708143897	6.21742983608304	4.86428399154822	4.98456065771117	7.69514783563631
CD1A	9.49674879987313	3.73068195795054	-0.269921874582085	3.74859853486421	0.423590712343642	-0.174568549060623	0.168240790084562	0.534761177122519	1.15836942602368	2.73119263597339	3.71295355067879	-0.160700157142211	-0.126602696497751	1.8258929642242	1.58180307088637	1.65814685081302	2.41679946475783	4.91619876497527	1.97523626549896	0.497532865617912	0.556676807114459	-0.260018466255257	-0.170395220510903	2.08649960481163	-0.170176551067617	0.125838525155714	3.80515593347111	0.133543452429565	1.7727208708042	0.924965084627236	0.0136600834906024	1.31843308990249	0.135435845015354	0.357410350270702	0.161050886175121	2.51175676562624	2.57854282186252	0.884933360028211	3.97484546337999	3.83721372562924	3.40739905917342	0.192604987279312	0.746333911852311	1.86570794251416	0.0555329442628236	1.13808251326364	0.165799670778842	0.0652096698880986	2.57883444285116
MNDA	7.47218636852725	9.1344415338795	8.59565648416393	9.59482623556032	9.77964477177996	5.70048596452741	10.5655313174972	10.14921132127	8.46924800951468	6.83966447723425	6.09797069646352	8.05439915604569	7.43367697622726	8.12870891817915	9.95904332057312	8.05803625621761	8.52383137519335	6.41979876639257	5.74671874948505	9.21279091435949	8.21902354207799	7.73837606310472	4.77030378963939	6.09275926581967	6.42865092374359	8.50531129542245	6.82525555397233	6.9250946743241	9.66786066797303	6.37640447245259	7.47448983595234	6.97839214858302	7.11725585716075	7.06600250183938	6.47416415456022	8.82586131365193	10.3130956415882	5.71741114854252	9.99726440865166	8.40909563274297	7.12450418603582	5.58834002799288	6.10251681477945	9.58868608982218	6.67484083092839	7.49490159866629	6.77083482394334	6.59998711283469	9.65095555463675
PYHIN1	3.33962662492381	5.23905261284674	2.61204477780352	4.41277976693431	4.92852621180152	0.924911504930773	3.80104044885609	3.5709172608387	4.09161190090358	3.6484719305886	2.80880342520714	1.45276509740404	1.50405462595557	5.89612789919292	7.08633118833589	3.78582532793201	7.01128152914755	1.26998794454365	2.10132931000294	4.69417979342956	3.60441984929212	2.39067123641121	1.43822217464528	0.957730498892885	3.86411546467165	5.22880586244789	3.05198988675418	1.2589502237744	4.70386876854844	2.73641139908411	3.35001841110911	2.37052102166064	1.90722396078443	2.72743863565346	2.36583276245815	4.55386188642654	7.61897054242988	1.38303550226877	6.53900092474271	5.59834135867104	1.81092821350676	1.32592354606872	1.86428034814348	6.88614591602968	2.17764148508919	3.52408440820623	3.29182419190019	2.1947660633576	6.28721163048129
IFI16	9.96800814609075	10.6783035919383	9.79143274682066	11.129310725543	10.409328104612	7.97705331309701	12.1344541663318	11.1263249592346	10.8939935506223	8.82656990107634	7.76826009487065	9.81656998209812	9.37853470624085	10.4538058066768	11.3385855679716	10.0928325470644	11.2308168463206	8.95851663212211	8.49695703837809	11.1788882391495	10.1869408667255	9.24674550160058	8.19851457852368	8.04556301037688	8.85034398344745	10.6107105451397	9.26739307936023	8.57698559958275	10.32209769521	8.79171411606973	9.60778471702934	10.2072902422769	9.49220291449992	8.44277066364259	8.37797041580659	10.777980154191	11.6367377231447	8.32571983153949	10.9570924551211	10.0798217505648	8.97310339305457	8.17008975099876	8.94420719751492	11.4714518728952	8.28079778149959	10.1537063926036	8.15442606118201	9.50590482501331	11.5555667369878
AIM2	5.93610671108678	5.23001059616113	4.30801734397639	4.8329775657633	5.54791914568783	5.11693628554379	4.78573920496348	5.59218814163125	4.54072051291689	3.65457059426412	5.81729417814382	4.77757451065696	3.21192615095738	4.42949463218312	7.35608771842013	4.4305661739053	6.85310564205834	2.8981642380604	1.68739293510672	5.08432981336987	5.75049231903981	4.39203571222275	4.52339154393217	3.47762803811702	3.84382523380639	6.08575042651377	4.30631966310132	4.85779812203174	6.4401762446032	3.0598742499165	3.61070126102675	3.02554806477467	1.972536970422	3.70737479505492	3.79662587546483	5.21737878601332	8.52236775237841	5.69663145011596	6.54046535154989	5.48058225965071	3.16043441940921	2.0247710628294	2.51837542646278	6.88595548774212	2.34870252849274	4.66663337981755	3.33322392815676	2.36159107102575	7.48912926270017
CADM3	6.53839353455845	9.31504374213147	5.61948064238438	9.33476976780695	8.40179693446372	7.30607281954495	9.04457616672528	5.98042099038047	11.0021591132574	3.46436693830397	7.67204898555827	6.4230223321233	7.67639978845779	4.70129019898919	7.83396848221215	9.13803431531429	6.57932515351943	4.57165967401084	2.67854757182614	4.62319989032446	7.22844606089222	7.2290910732995	6.37081459879394	4.91679925797965	2.99066824179943	6.52232976646515	6.14762272908342	6.83656077543232	2.93053732104583	7.33242316367998	4.36620241735632	8.84785292135706	9.02973240608612	7.13498175920533	7.24771015846916	7.95118383751055	3.99363445473542	8.92932689801647	6.52358333302157	4.08066777245334	7.580502080083	7.1005096148971	3.52416425582583	9.07572462931391	4.13832840839009	6.74257908745127	3.00213965359513	3.25542700238561	7.63892063354969
ACKR1	6.13806920376953	8.3554640619841	6.91016628507064	6.77259234882443	5.71432224729995	3.892893973079	7.86672423456313	6.27866784108612	6.77688790398066	2.79710683334685	5.95538895682667	3.17432045912814	4.56566808348894	6.46249577725565	8.48201928754026	6.18167164929524	7.66082932072346	5.01090495714742	3.43752298556942	2.81633993197578	5.70817114692638	4.1737011172101	3.90186197057947	2.6817999295365	3.28449638536635	7.41529558828689	2.84087960116523	3.55060186095593	2.2885962177439	4.14202376973894	6.29370439938545	7.6954631300979	6.03185026274256	5.32524559585628	4.68666214070876	8.17501419797825	4.08067304004271	4.80080854533679	8.45188724180729	5.26263920634389	4.62424238894424	4.94845219404262	2.91707269781882	6.24444199064637	4.98442259259688	5.51008722187155	4.28177783951549	5.2354896380956	7.83350985712755
DUSP23	9.94490127400829	9.75369232793168	9.26555649253739	9.27579969611429	7.71175952100787	8.14387828219146	10.2342552183891	8.95506347830362	8.03257979929722	10.005686916887	9.87295941195803	8.21750962510032	8.73772369750472	10.0540207101565	9.42687534926129	9.1030324516669	9.20596804153944	8.89630078130827	9.84355344869155	8.91094991129289	8.61430051714275	10.9699840249806	9.52684071220909	8.14243321068317	8.12618102140089	9.14239589228831	8.97298842949203	7.44158486182741	8.65424106683636	8.20603181583368	8.96884441844935	10.1494718375962	8.30550419404537	9.8753358442096	8.31954293099044	10.3347359245546	9.14915850459987	8.81213521228527	9.8389241718743	8.66357779905448	7.13972105242734	7.95209214478956	11.5960719742614	8.4635071408537	9.92383210848144	7.7990740731173	6.39667983160556	7.81912866852398	9.265762561586
SLAMF8	8.73517954585036	9.50153374453445	7.666606766439	8.94015568119417	7.57056966331245	4.59764649322386	8.824172986975	10.4172626181243	7.52879524786413	7.10630104874155	6.85173268870451	7.37490716788793	7.81991090627862	9.10120500006462	10.5157905071278	7.86301660030914	10.0442251769012	6.10761658686912	6.57537140784068	8.77469761522025	7.11303286761354	7.90689696084186	5.1909695311026	6.23189945074866	7.28427544623285	9.64033554032942	6.62068876694811	5.41583245818224	9.75912044453561	6.31080229393459	7.2058120123878	8.58171396765164	6.68552173215222	4.98387053485062	5.86198117385946	9.91864670377033	11.3005325200913	5.25912038683559	9.30854951268855	9.63314427280659	6.14032536220992	5.58329898509208	8.67779629092318	10.1613754788991	6.43530726216173	8.16890086268156	6.41166652386384	6.35599096147802	9.65535600339248
CFAP45	5.64111548861249	5.75549724987235	4.79944254466647	5.2941680608491	6.27030355388316	3.99939993534693	5.18337074912055	5.06825925680709	5.48048103943623	8.20400179362172	7.82954993206547	4.28707864490185	5.36874744823085	5.51713449215301	3.82822458626814	5.22903047107242	3.90103412918937	4.46154440568739	7.63179282718689	4.57349933456326	5.53432881885484	8.3322264456769	3.30308985983169	6.17803985761434	2.90269557956965	4.12154365956017	6.03305155036864	4.48469152008691	5.58350726802796	3.3828306943634	9.26377916791656	7.33719859416727	6.1856978092215	3.37922450871734	3.04076324141385	4.87239662825959	3.46919747065795	3.11427601444762	5.35087515330895	8.953016208773	3.90781292555073	2.74639277547951	2.78300173365049	4.68398224533598	6.36255604156671	4.23517802031753	5.03872105258337	4.65209397701909	4.34676246355104
IGSF9	7.59654331821659	9.03622430358656	11.0986206841243	6.52883197222248	9.30180364287706	10.3782560861779	8.99978574492183	6.69441210163442	9.51166751760896	9.81008720417391	12.0362156851377	6.6357937782165	6.46007430999913	9.23966650308327	5.62170851839335	9.74151995350597	10.5056408419783	11.102008344853	9.72922051110823	7.37820828137158	7.24349272852601	11.7080389778425	9.43850774039915	10.9230803974264	8.21782627044957	7.11377622497124	10.1963830194962	10.665130930983	8.78609482521445	9.04740761213813	10.7388049966626	8.49153765864187	10.0874751666602	11.0187298587224	11.3225452783067	8.86827614344993	6.20642806098573	10.0018237557577	8.01981919779224	9.02715787203832	10.5034105326387	9.9121392552257	7.12318147551251	6.63009352751869	11.0700713800994	5.85452900889243	9.20359835588381	9.97190842326045	7.04401116952445
LINC01133	9.11963497801784	6.69075342976379	11.6696253809817	2.67324719580149	2.88562337771766	1.62289856239679	0.669669057684206	0.900987769067108	4.34904651375044	1.25897103592877	-0.0650500199450743	2.10601847359337	3.24110180697229	3.6227284386585	0.265255846748661	2.62634266479077	4.15216901238075	2.26340490736625	3.68878770939243	2.5016076144701	4.17505542095752	1.87420464176792	0.215782059275047	0.937976882300882	0.216081887100513	3.49554340263484	3.19662745838766	0.623846523537646	3.01510934233654	-0.0182795007795762	3.22378444489454	1.90035153204653	0.626348237598572	0.918399129180622	3.68718726796696	6.12987286932854	1.81085687124123	0.165018193706045	4.1990950331905	1.12619445030979	2.1528860260748	0.701791882401624	3.71807545466784	2.04385417905585	2.11386118838164	1.070766079994	8.71090310524407	0.533277249748915	1.60978754126554
KCNJ10	6.45673953620385	6.73687303498187	4.99346534671078	9.6805704605798	8.19122909861206	8.9915144437732	11.3772581605911	9.5809071149594	11.1856731860275	4.28161489014105	9.85319633257145	9.20132201135053	9.37388500541712	4.64556326031381	7.68253061754418	7.36734968363897	7.34539815453988	4.87490910950645	4.48257191278502	5.3623841621712	10.3685935271654	7.78059165809002	4.26115208208818	4.51334716572869	3.79546281391003	5.21392773669619	10.0115384446331	5.83730785599055	10.9859374527509	5.1944746577669	4.30428780668704	11.4370658406711	9.12693121857991	5.48945764068971	4.94189219654152	8.30124783413849	9.60664896171283	6.33084302964211	7.65484486002609	6.77660123378796	8.51638067723331	6.36161598218039	4.33869094663717	7.16776263896853	3.28683857781543	5.42887308887948	3.36983573192485	3.98432981814046	7.38331876677896
ATP1A2	10.5076824984037	10.7773561677911	9.90289740141779	12.2321238657297	12.9872592417855	11.5931672150344	11.9733555303206	10.7042356274549	13.691104022473	8.83393475609838	13.2727654937108	10.8995646802826	10.6081419530405	11.6794574466423	10.5406473853699	11.5168353964697	7.10810988834254	13.0437375790939	8.83939385724951	9.50693523700499	13.0487854849126	10.9745960817283	9.98150526248954	8.70747293502623	9.07671356183483	9.34645861883234	13.0141500113438	12.2855781598463	12.3774121116625	11.2069273956673	13.6861308794211	11.8467890314284	11.6819173393725	12.404005917187	11.9445124735185	9.38351300439925	7.3851026615493	12.0945713772345	11.1457976564129	9.24107855126508	13.4343597311159	13.4607787342456	11.3207900312575	9.010124093945	10.2932139052898	8.38153578561916	9.65705302818245	11.0392504010561	10.8378288398936
CASQ1	6.49748192182376	4.23443363277578	4.39615575280927	5.52191355921341	7.25681070880656	5.89121537226803	4.66281853703279	3.43180903623039	6.67966446965793	2.99932991933758	10.6784299360293	7.55026691376752	9.26559230770361	3.4190414722108	3.68309569853819	3.96361759037501	4.30484672358256	7.06367493672863	3.35192716728113	1.80740920351094	10.7146348330622	3.63580106191987	2.49773457374916	2.95067054298979	2.21655144318727	3.45568820515647	9.8382144080976	7.19761445074475	6.33709520045876	4.43046414737074	4.08812913764303	10.4168677053485	3.8029438338083	6.29151708817939	5.0096676660538	4.97994467289332	3.21599630369501	7.05793182084289	5.94275447982728	4.73118537328764	7.61098809376134	6.92051310615352	5.18892765066756	5.84198636758227	4.26145043390277	3.08769333883265	3.31959100718315	4.1112823843297	2.27534523565332
NHLH1	6.24883652328733	5.85779957386038	7.5011287523411	5.96042480396231	8.07819664668913	7.97428892733297	6.05348985033033	6.23276126215195	9.59823882701081	6.17702365392719	10.9592569632681	5.70299656272173	6.20484641915783	6.3645377560349	6.43316759854417	5.46810161100201	5.197435275376	10.1037063541019	5.94417352303699	5.28043717001515	6.17337069370457	6.13622728384071	5.5657177838235	5.89731985294827	5.62494135971578	5.24041965497751	8.3202271208591	9.58214059620033	5.68894068326951	6.18784463266129	5.46404497988619	7.60081249329238	7.56457036634686	8.91708753372266	9.62775700987929	6.04027602419733	4.45419374123873	7.62684161144315	6.29131270824258	6.17762353199535	8.31178022507047	10.2629964687658	3.70304056978921	5.92418990880971	5.8528672255474	5.85986120879958	5.47448739930463	7.38169090229894	6.51801768167712
VANGL2	10.1327435459527	10.0428727112716	12.2388146717342	10.7554883287993	13.2277091397813	14.0227963715313	11.5997052422797	10.902631614976	12.2382944619764	11.3962349191595	12.9069990045361	10.7882594692298	10.7947691676402	11.5757809221368	11.5663565943243	12.0675896019721	11.3353620495197	12.6360251552211	12.181937721363	11.7911121750123	11.2335258852104	11.8467712185529	11.131996403532	12.3458124608407	11.5202736814684	11.172946901543	11.773602372025	12.6912424540378	10.680994137907	13.7288015242647	11.7801550845232	10.7506927328569	13.7251446092934	13.5628903561096	13.1592749884714	10.4695482752659	10.0078981077596	13.1872587226371	10.2450578376879	11.7972637551739	13.6190277140062	13.7688084106983	10.0193521094652	9.77977083191852	12.072461974319	12.0724657496353	11.6949385524762	13.4586627863364	10.7482449989455
SLAMF6	5.61023253785895	6.61599832987653	3.1442420663213	5.55741677748645	6.83409019656861	2.64371639452791	6.46434264211881	5.86499189433998	5.63858128613618	4.3994362270188	3.0213023650476	4.41593032824933	3.33240821071953	7.01917158538543	8.62524217733357	5.22725936028094	8.24695048001794	2.62655576069242	1.68778669188188	6.20527768182865	5.02252141945577	4.38773177142634	2.65092842992283	3.68116479784158	5.14746522296842	7.14139403905289	3.7869403057845	2.07448974991113	7.02246188889568	4.02098980087933	4.49544192034087	4.14393005574811	4.19470168964602	2.92773830488135	2.10518299018005	6.57658035033846	8.62200184595222	2.09835167628927	9.19740239149775	7.02126407592555	2.82601405672477	3.9866176252213	6.40646228119595	8.27213907517475	3.42371466139649	5.7262924221663	5.00388578267955	2.81150782339182	7.86336508692243
CD84	8.69130872666088	9.41571828373457	7.42205297038627	9.62670212419074	9.68152931688751	6.3129180139916	11.2108628095055	10.0830092329138	9.39085525499717	7.53927714409021	7.02082515495659	8.75350694821536	8.3077733175249	8.31511660065254	10.55259920106	8.72734178737171	9.80917174480531	6.64206595684354	6.23538146939916	10.6105740144187	7.70503163089365	8.2836274426723	6.75789719084004	7.71642759199041	7.86978995232981	9.45051460505656	7.04535394127432	8.17892066242294	9.70578975200063	7.47857609431361	8.3130267789933	7.3974710235029	9.17897212404227	7.46939345466603	6.74178147663907	9.47544039755915	11.2138171110803	6.43490717809911	9.71983897166658	9.33517554337521	8.38504907126364	6.08989944738377	10.3985474235674	10.0502495214754	6.7694098313058	8.465142654263	7.66249044688573	7.29805964512087	9.64161597711489
SLAMF1	3.89421383498861	7.12627777283164	3.15882321394445	4.58290518257924	4.92867967139473	1.72101178357642	4.72590708652686	4.23334026436182	5.25868650724831	4.40528760146108	3.93150421759265	2.49139838529131	2.72490107290864	6.6708155989963	6.53079090565842	4.75336246294042	6.78013367470154	2.96790690148093	3.64144026249536	4.49266782006413	4.30393129560626	3.10372699878679	2.27715631323615	2.52458921419377	2.78242288218307	4.8951350770803	3.5849820190671	2.16455068242243	5.56282122963666	2.15620325678864	4.08230866759987	2.67653210952975	1.59061439965802	1.83639053904001	1.61782821416527	5.74869956693914	5.38090842608414	1.97719228350808	7.78873308470799	6.43234522180065	2.44281277343531	2.64741681357453	5.16563308184935	5.63145273317333	2.68443454724338	3.75993693701731	3.11703545678237	2.92165504504996	6.75569916835893
CD48	7.80077109077567	8.09304395225845	6.72846094845442	8.34896463923654	7.9326029907793	4.27128006888847	10.7261812074342	8.38000714562445	7.99957482665597	6.68084167963647	6.32045541389868	6.60151062621659	6.72047539966943	8.6871179361546	10.1821577690939	7.47199448490058	9.44023104902225	5.88640312031782	6.55288666667911	8.4171980500992	7.61451507759619	6.66372386088375	4.66574417474781	6.4133635115784	6.01447750146323	8.3579242478841	6.07256749286122	5.28416236551796	9.04015029043029	6.3570746047655	6.24983495828302	6.44357908948008	5.40031462496407	6.31292146857561	6.05387757488161	8.61779627119538	10.308733436438	4.60079451675664	9.86303134305685	8.16804687099409	6.40446348798648	5.27034827779723	9.95219994442121	9.61643377899549	5.70038369943049	7.34584166584338	5.21927442641755	5.84824755182934	9.56517200300465
SLAMF7	6.36260920416105	7.89132905702714	5.00933076696985	7.11438406142111	6.22968915958497	3.20216654460397	7.21471724068464	8.07152951234353	7.56923377027165	5.14919332445246	5.35654169339682	5.53228591648563	5.3928231299921	7.50242044189925	10.5407849797824	7.54699184076823	9.8170522032322	5.32914586526083	5.30512491235356	6.81319735809892	7.43768282663603	4.90209851632687	4.51429246699602	5.2790483284307	5.40601566681728	7.65024257411374	4.84960677853846	3.60582440921251	8.75365973998526	6.19869266903907	5.78969616074865	4.76005928651466	4.27626743938088	5.13543944024122	5.49929451582705	8.12733686979284	9.94861371980689	3.31918902528222	8.50685631023364	8.25207466644131	5.66130787044427	5.56915773679748	8.92556855107678	9.64999745019576	4.00601860469868	6.83687686612939	4.8253587832253	5.05886013945003	10.1452462499868
CD244	4.99804964901256	4.9377153039572	3.56780070125056	4.62983743415162	4.82948912610004	1.21968061835048	4.12731621682758	6.48294919692011	3.23793555651612	2.93527805692279	3.03663065979383	2.62919054971872	3.46319482537309	5.10279977364512	7.49798350064132	4.35407855681651	6.35732468820278	3.10512766734996	1.15118699208815	5.04287043093005	4.05062897574888	3.77994949738978	2.88309168897838	3.25635758568105	3.75495208282871	5.71627729139659	2.88074857680976	2.51384877446806	5.94347933449164	3.44852707478235	3.60190060267312	3.69712504846771	2.80450260355346	2.91567147448514	1.56702928900476	5.48101148961981	7.81124816464423	1.93664752632288	6.52393659632988	6.18310884537723	2.41049545218692	2.6175789358691	2.96797481647525	7.34114363867817	1.45272411646806	4.04784921088055	1.57227699651829	2.02352784160838	6.13601851181896
ITLN2	1.75081749432709	1.06287048298683	4.50686094796239	1.49726943071282	1.76218128293306	-0.348477126619124	-0.0187449382439708	-0.337892052449793	1.02600591841183	1.07871755530295	-0.537928252144068	-0.335100998365787	-0.302223576887423	3.93106613460588	2.35699290058017	2.1313491029077	1.54547062956604	1.99475329187624	-0.41860392102744	1.55034328117607	-0.324447395880778	3.46908613073389	-0.344451703193204	10.328300184246	0.37966988472127	0.845710190356317	-0.441150281346138	-0.0520090579370205	0.78253169201062	2.85195675014459	-0.167157311623781	1.14379529895347	1.38369711200151	1.80513571527935	1.43149243059124	1.13842012833796	0.509988247641737	1.30614408013402	0.204676799136986	-0.217261047693112	2.85277979064378	0.952453349615423	1.70549954452137	0.494630954800762	-0.126903077934034	-0.247053711992596	1.80886311440458	2.09956489149147	0.042089047658028
F11R	9.24899745673181	11.5295670883606	10.3867288875405	10.5720330587503	10.5218978629781	7.9585116750939	10.2275903846923	9.50755789049162	10.4630539602212	10.8929183560899	8.36515619606464	8.7335073356094	9.31940873550137	11.2986864430149	10.9234428510624	10.7839089150408	10.8330745333212	9.12172999208013	10.9030927148681	10.2347642535037	8.70315773125727	10.814064581158	9.40549864562956	10.4816152638205	8.64724695180713	9.99174374547231	9.21049532319889	7.66161578192246	9.81404957719857	9.60546183172651	11.1552838726103	8.55279290629799	9.30810200447317	8.51397582541403	7.61650897614883	10.6264435121595	9.87150466178659	8.18451949729521	10.7793608879864	10.7664001695724	8.66734143579343	8.15234137859567	10.7905350479375	10.4095273960638	11.1866870984815	9.14725942745921	7.59952021778642	8.87280091922623	10.3157311413954
TSTD1	6.05845238289108	9.93152244813841	9.17441223281189	6.31129671410626	8.52423522735454	4.65430365413769	7.69164882301939	6.12294669534599	8.11056380967325	10.2547779456749	6.17502893214537	5.53466804653391	5.6119848810291	10.0283465786381	9.20368410909831	5.13274093341435	9.07272843283752	5.99102490936338	10.4658909583047	5.87132102889231	5.44382729530642	10.7327272550172	4.91658198518808	4.71409095456517	4.75418323220447	6.99062138015212	4.67669991216498	5.14246630503234	8.18351596418867	7.43984299344876	9.43161108591098	6.15331191367104	6.18140188635405	6.03454273675252	5.47011458449489	7.55679165309805	7.01862942247343	4.44306958740025	7.87995671914268	9.51768596818694	4.75495260283785	4.80040139757345	6.8314633123884	6.82950844813384	10.8135016343467	5.0835510816099	4.75192084279173	5.59361055749808	6.72069682527461
ARHGAP30	9.50120539821418	9.83145427485292	8.76388001208443	9.68448138700364	9.84418517673193	6.51422760940217	11.3944074306545	10.7472706737938	9.50784015403119	8.27667897255464	7.89912158581463	9.05806338058649	9.20936644484731	9.93134507164269	11.3531962024242	8.77451490959237	10.7568853741733	7.87297439135932	7.34119358619379	10.2074699902656	8.80975254149359	8.87268957792368	7.05416110473693	8.06432500778637	7.93683338466378	10.0012495424452	7.61371406704834	7.69921016760066	10.4829535108331	7.95369239547672	8.31258334480088	8.61693149582256	9.03974482753611	8.40604539061197	7.15276151716311	10.3976852869276	11.2506835062136	6.61848310296947	11.3786526507652	9.9096936901696	8.17001644324711	7.05401281660889	8.4979976682078	11.1788919968438	7.61001416356019	8.74929612869568	7.74091981608547	7.68160406042025	10.773525228557
KLHDC9	7.26364574620705	8.98314639788694	8.75871820306011	8.50498699904409	8.6304134521236	8.04502475754931	8.38389044600759	7.33515707178949	8.84760009904773	10.0255013551868	10.007521304006	7.61369172591114	8.59030577440783	9.26518214150947	7.59416385754119	8.12536147123172	7.03052092379458	8.54318135208411	9.45484336819269	4.77737759297474	8.2026690803594	10.2766254811615	4.3313827709115	7.95930282363118	6.05700096114731	6.96617142552709	7.77162778794134	6.59455837929199	8.38650959093474	8.85825109674889	9.31310750089499	8.92193072648153	9.86272302577727	10.3276341645987	9.55095936917142	8.04078308195097	5.38113213346365	8.17719597852733	7.9274419171413	8.80869494736953	9.08597534075335	9.24784076209628	7.58763870642021	6.31325691737702	9.98121033697722	6.4511491452952	4.76750025780312	8.10457101672464	6.75953576094384
ADAMTS4	8.49792339394189	8.90898739311305	8.37526965316158	9.00374194742087	7.33626833315798	7.00359792029474	11.0120757270397	10.6592250515471	8.33409714866297	7.64107843736796	7.30890303051394	9.02229171517556	9.07046256594458	8.9257220186683	9.63779730519452	9.05788582610052	10.5521471838889	8.94386288506369	8.49114066437571	10.9820499820201	9.96230286850807	8.59319332456745	8.37805460869412	7.48243668226053	11.0005016967841	10.6322347589818	8.83344731178373	6.39731594247425	6.19262057803799	7.932953561862	8.48499045379877	10.6125856143083	8.81344853678636	6.879880488429	7.01818303330866	9.06782811254281	8.67730615963643	7.79936573395182	9.18248360363382	8.74944992677702	7.53152453451496	6.72449653720694	8.29465797058378	9.52663423355845	7.51786042390633	9.41676132998526	9.78875585276204	9.01334384466797	10.7675210885418
FCER1G	10.1659707561088	11.2927097398759	10.0323359371241	11.1942841181292	9.73883869453715	7.90436544259953	12.8254613795456	12.2367473189741	10.0772283243813	10.142486388365	9.42230629089383	10.3060351734127	10.4142757842463	10.8471579066987	12.2852904937901	9.97874559721539	11.2746350144602	8.84645533998222	8.4552194665527	11.1779018630988	10.0533748886636	10.2891140466337	8.36153196325579	9.09374014183351	9.17929759738622	11.4930803773173	8.71048397770052	8.96295532851878	11.4388234869829	9.07121415555287	9.88065892384516	10.4531642648055	10.0097352345339	9.0824614204264	8.52314356548586	11.6279453994088	12.6093214540617	8.09121931078037	11.0781668124369	10.1433391290034	9.18830224378086	8.0724830716557	12.3276164235255	11.566182842663	9.33945876831266	9.81637502849288	9.34958474573135	8.73043042862809	11.623579306369
PCP4L1	4.68626006467905	4.54022882808949	7.80150803644668	2.70082588507342	4.23925244825033	4.15841006400166	2.16711127532438	2.00438746691638	5.08535980299331	4.74639061467347	4.09334539506482	3.9920273764373	3.0703024418647	5.0061828263429	3.75398048906209	4.54871735481722	4.46787202440758	4.66020785485444	2.70519671303028	2.70459211536804	2.27122438985627	3.91012891029118	4.40005199934211	3.67411111968947	4.82173536481967	2.76692964613904	7.44857433574759	4.09657619985609	3.09983641871225	3.59795166941762	3.66487712124005	2.59215091291935	4.82695322669462	3.20480685892739	3.0602430403844	4.49289106823101	2.12911011681096	4.59484760695855	4.85803533969756	2.67864707486462	3.79755314625075	7.32903744415797	2.10981742549676	3.71775154700134	3.99514649693731	3.39355817036847	1.56259758192198	3.58562889675256	2.26369853285817
CFAP126	5.09951100151157	6.33858423849124	6.20180908212947	6.14896132592369	6.69828545429739	4.55453156489182	5.53833751800422	3.62149937289861	5.5057999818763	10.5007410806173	9.55155552069124	4.62575099805688	5.24720586147722	7.43348683324271	4.89812166583166	6.23179291948573	3.59060269084603	3.99074703857044	8.26160409570938	3.75075968315194	5.0915322968633	8.97223481034753	3.7854817450896	7.2143343979043	2.16203728087054	3.21297713921889	7.36528349787295	4.50113889965697	7.27867322318008	6.71097192153701	9.95951775491747	3.6282119249321	7.52463872252624	8.02644569378437	7.430591362875	3.98975487880699	2.88093386666372	3.53490854116141	4.44757787491166	9.65939578086654	7.25408164408968	7.12643916365381	3.07778458538294	3.53292513706122	8.75671868769702	3.30065208090963	3.72330879519536	5.65935459187892	2.57174979944233
FCGR2A	10.8495960985419	11.3746491461425	9.67360073081785	11.0132921494872	10.0149799300307	7.75546698612575	11.8218268895363	12.1083648949865	9.89853860506826	9.09508566299938	8.1355179831005	10.0091923320527	10.4649177108058	10.7828773676829	11.3818734854501	10.156529887577	11.1877607678585	8.58791431120348	9.05755075452946	10.7634018660753	9.84094402376254	9.51372304681774	7.97218185810041	8.9333582535022	9.58635429892959	12.1028511287459	8.28558355066139	8.77961591085617	11.2347409619131	8.54717996763372	9.24918745443995	10.0622447290928	10.2039492174492	8.62461514279347	8.20682331976826	11.5445555674909	12.0565442442467	8.00707909312693	10.7772005852699	10.5155438025077	9.01344484812506	7.52368852344816	10.0082312567356	11.8930420636641	9.11941892335955	9.63874547629568	8.97479745743349	9.20420306097702	11.1511765325923
HSPA6	8.82560511856581	8.33103983322846	9.45109029623123	8.86830669338475	8.28337783859862	7.36152670882229	9.72877528748686	10.2886032384865	8.45692824544029	9.32193178711442	7.28424107924718	9.1431097375754	9.10162527348365	9.44551479980542	8.96438323292997	6.8112513124191	8.3704443008146	7.36045679685983	9.15611014617566	8.14116302938098	9.35351046847856	9.10978705062889	7.58779297060098	10.4697934339822	6.67349952527181	8.54070603532673	7.70955751829512	5.84627332233346	9.48314172849338	12.7188082804092	7.34440687205145	8.58657331044349	6.63339252564438	6.64109373241132	5.62341637553749	8.71799228642506	9.60697653140893	5.77985142831392	9.55493565624671	7.81491037839727	7.62244526700061	6.04312356364291	7.04154829211356	10.048733600735	8.02355451095715	8.4726205500211	9.64951957690103	7.66291805319245	9.18307488712626
FCGR3A	11.4489843563372	12.0882731002801	10.6947889079404	12.853229989788	10.8622826880392	8.9689155581228	13.7502395665579	13.8637667776865	11.9535358166093	10.0686341091024	9.76600636686665	11.6695826154394	11.3651799024321	11.3362858875039	13.7812565817413	11.3794325217664	12.2256986755417	9.20340257223222	9.13167758489315	12.5126308780032	11.308045523118	11.09298075035	9.20456809528486	9.88396408089879	10.5200195294497	12.7962121974709	9.87207537190057	10.4237185226733	12.6682733127954	10.396347588746	10.7736984874158	10.1656543476785	11.2613413973287	10.5779431544574	9.29555272200886	12.3857150074173	13.7657408570961	8.162674351168	11.5015299059506	11.1810978746849	10.3622503905578	8.43981561196302	9.75518331054892	12.8844391483221	9.55234040756466	10.7526266943888	9.89211289088564	9.35234883682109	12.6319480538944
FCGR2C	8.19136299767094	7.23164159942162	6.51927985379166	7.91703376094955	6.69736808769508	3.62746293550085	6.44553922407348	8.29396897600301	6.38164485643211	6.12111376851473	5.02669805099005	7.57513028751092	6.94311791223217	7.69871854766082	9.09120418836591	6.35240264822021	8.62919918322201	5.03093170896403	5.53398945672215	7.90057657187822	6.61918503646915	6.43911524768811	3.82931737062729	5.86662238968848	5.27966341847088	8.7854986005041	3.99682629581097	3.21574508669327	8.01435030499826	4.93893003677252	5.96542424159555	6.63408701055087	3.88888984400981	4.28350798379197	3.24991451804447	7.8949590638123	7.71811090626183	3.57175514322613	5.52120128729339	7.57855568464452	5.30552354734452	4.51525529307665	3.94951147139554	8.82326251418096	4.65718331985033	6.5399753191992	4.81285461974221	4.53183850412909	8.1731278045406
HSPA7	10.2887351625573	8.88845736070295	8.30732405733282	10.0460157577708	7.85310571625218	4.825844795024	8.95578817089006	10.1499038912361	7.16419550514192	8.01704342105465	7.30000815859831	8.28664165481356	8.78003475465594	9.64526703110784	10.5167575048685	8.05114076362232	9.71342798950633	7.05207378741613	8.47276850550649	9.98683475245219	8.68833672691496	8.64729100975081	5.44303986396285	7.16950573142498	5.99758710991592	10.2162993119503	5.46364950294518	4.98032173354601	9.91091749883599	6.57020917296911	7.64829553111523	8.84730189922319	5.66096426105664	5.53127005714637	5.02076878953994	10.862744675008	9.61538854769681	5.10020234881952	7.56379122465732	9.25124689935934	5.97741172963891	6.21594175652675	7.19732191226868	11.1549419627328	7.74289607700226	7.36043710278559	6.94705576488224	6.21399620054163	9.57390791604054
FCGR3B	4.19315815863563	3.40700591191192	8.47486568498434	4.16832627864958	9.68896492714775	1.6072261233858	4.81601566398383	4.46648626450491	3.46294863268256	1.5681008239347	2.31057630079381	3.96431782736763	2.51074105494787	4.57277246665918	4.89644533868511	2.98243391931014	6.09553360086889	3.38671488743179	4.04460875882866	3.68333065997487	2.46418008623711	2.79914295293326	2.59777441458723	3.84884559779212	3.72499425538374	6.66513780149179	2.97399870612533	3.03740020473897	7.60699557225657	3.24936772918475	4.39048310039496	2.67767281282818	2.507084004667	1.76652425668534	1.5167801436504	3.77965364977611	8.08058767112422	1.55556604343715	9.24595065165248	5.19075832057773	1.40897265136386	3.52825680123185	2.14537920373747	5.3748434354366	3.06950158088505	7.1081725224231	4.64981517414268	2.37869894680156	6.27976018938024
FCGR2B	9.17424295492717	8.0795240352255	6.49157158761021	7.83010195624155	6.2014549518364	3.47194363407191	10.4617867808661	7.61700313728274	5.7511878962202	6.90034567499997	6.809967441988	7.49809930111851	6.69378403665921	8.14427718829168	9.43439820684458	6.38566580004018	9.39717923893646	5.87968480393647	6.31083703773119	9.0938118003498	6.55239493631071	5.98334026467011	3.47755424683824	6.09651557517824	4.64247749093316	8.75334758061693	5.10206964761871	3.11447048058332	9.15529797586492	5.31064644505124	5.93890311790731	4.16449318212712	4.91479146670389	4.77483958279453	3.95878903878484	8.92935136390423	8.79679672194152	4.30795479848042	8.13962922028595	8.13429530840368	4.92439950002973	4.78491990702469	7.70844706154266	10.1893318495069	5.58849919742993	7.49510101084064	4.9757215407623	4.11625080075782	8.01641936751724
OLFML2B	9.1581473603345	10.2098699250092	9.36032940196518	10.4420321335686	9.73199270653055	6.75956003155841	8.87204975468827	11.3357440019646	8.59854093388492	8.69760900398063	9.11484800300177	9.86314856124481	11.0262982468367	10.6032298196715	10.7451557367229	10.1721849692648	10.2411758232755	8.92310550655035	8.96767539521481	11.7576009008605	11.6109806077688	9.13789752116845	8.27044070668381	7.68849996728755	9.71126999905891	10.8591800102802	8.95397631387007	7.75910642573765	10.1862745395352	7.77864587164148	9.0584989679346	10.6320627123241	7.70125303159034	8.22528656816886	6.99067301540208	11.9913080919084	10.8247239945954	7.5489868915178	9.60837733273085	9.62222455628705	7.53349059564925	7.28496349952064	9.69028701151286	10.0351808704809	8.91079592443189	9.99078063691505	10.7551265192208	9.47948893476944	11.1971153775706
DDR2	8.62895926148745	10.7499658457623	10.1702775039344	12.1695643523728	13.2455766583429	9.29220871115264	12.0200518062486	9.70881139536841	10.9560360594168	11.8838144439694	8.33274387108796	9.34681639183924	9.55274583227671	12.6754024214714	9.36381097225608	9.90897650122194	12.0230118266523	9.67176009951417	11.5472115245043	13.0470746943589	11.8273203747509	11.9024694823515	9.51545258137372	7.81146820390506	13.2790643895887	12.7378088833196	9.3339851781785	8.97806066154796	12.412917700765	11.1934889648645	11.4232898178616	11.1730747498083	11.7799573571046	11.3518275933623	10.3398406171213	12.3141893303325	12.5018628100616	9.77715712165838	12.078746648618	12.7777095551228	9.04164187616319	8.4661409962284	12.1383314625183	9.86757674121523	9.60756799176384	13.1271123248413	13.3243748907092	10.1891377033071	12.2292656592606
RGS4	7.02553190855066	11.0967085779934	7.42274069412873	9.39760863829821	8.32607023559352	7.05992991267496	7.14377840539033	5.32984128147027	8.10977687015695	6.12894393675144	6.74609486949614	8.37129389993271	8.27694390880311	7.30132358506181	6.69194105717625	10.2592028977214	8.55552342216663	7.49080451313911	6.23860315507754	9.61049101650827	8.80780361309317	7.43360642908635	5.64421831827314	6.82878084998588	7.82748065790092	7.2940280601786	6.763923623011	7.39357575059478	9.87482017757888	7.46221505703034	8.58846277338006	7.96990816297341	6.64047060327396	5.94479712936652	6.98637163809237	9.11665515652534	8.07378958852275	7.63389704031041	7.44803651169858	6.95396770617726	8.1913881557982	8.85776388970432	5.6833805764926	10.6141676029767	5.91407330036547	12.8711985996388	8.38818690915517	6.63042569974783	10.0660883108753
PBX1	8.29405991477899	9.99127623843856	11.7399710984978	10.7424332270924	11.1026746928113	13.9149371524272	10.3110557822313	9.2977986944137	11.4162119027	9.73145116780057	12.3594363439432	11.6908719261974	11.7674375160598	10.4507889719038	13.2835979945033	11.6119302525805	10.5131894525186	12.3850139335975	10.112395305558	9.19066549064579	11.8753480955336	9.60355051112529	8.71052867461074	13.7189940346536	10.6146646133584	8.69093987515457	14.0217058092433	14.2135821813364	13.3542409119151	12.7377405545519	11.0019326155883	9.14037448769305	12.412411787355	11.1598919900841	11.7506975668497	9.83587539937268	9.48954633618307	14.3373747352543	9.91652884869842	10.3540911096298	13.2786281087286	13.1798028497638	8.2215287593925	9.4044649661412	11.1786155664028	11.3839315741367	12.0885583442608	13.0013529542217	9.60151659819478
LMX1A	2.81660988445354	7.70210801971534	6.7357159508673	4.76053514802754	8.46147365397756	5.36346696474061	5.16199406952674	1.79493880529909	3.82990928121341	8.96703724379917	4.54979248337575	2.19906516767626	2.24781936376365	9.10900076325705	4.20895306142297	4.28610750049594	4.63373502045952	3.75081937815012	8.68753239008847	2.16131187381756	2.50424150715366	10.2063242504142	7.66965529813928	2.51487117127066	3.7490779514903	5.19124739823358	6.75544463659567	2.1274465642543	2.07206035822754	5.07490248357391	10.1789278327037	3.34087847052561	3.45532113711493	4.25088279637584	2.15994480936789	6.15760481946466	7.62149964697911	5.00150246051462	3.68599177433459	10.8958048366532	3.13077623469088	2.19760414111372	9.4989620423451	2.29070530939179	9.72804733030754	3.61051298624392	10.6324350457163	5.87665614592482	3.14901083876747
RXRG	4.03430615938355	3.67486909844694	7.39715383858746	2.25258487562441	7.59292100034764	7.89332134272535	6.94875211396669	5.80157817458533	6.21495171708982	3.76695498562399	8.14487738259749	2.61230570498104	2.47883489702114	4.48980762734876	4.0310952065788	3.8091304696589	2.57005109668052	3.72134096394186	4.61421271731171	1.43902843960294	2.63338841017045	3.37143971466132	1.45405853391835	4.85810610232757	3.64888593732001	4.74931094584269	7.02192673353798	5.22332451154763	2.86820991489287	5.569975485208	4.4835678129948	2.90182158043568	5.29470574134251	2.66183839621527	3.00881194722863	2.98822006048145	4.61481855585573	7.41846998188008	5.4810005138366	3.02119871053821	5.75701562692656	8.09756565673269	8.7681180147319	2.28540248159246	1.67304588760597	2.00566325115239	3.7365705372951	4.38574858747942	3.56897377529394
ILDR2	9.06432240333306	8.26312376463104	11.9380032380074	10.0866725327042	12.3999815048645	12.5357193685817	10.0121817893784	12.7750325628402	12.064737794715	11.5577296509774	11.4459909097267	10.3419009526247	10.8016777273598	11.6377505820288	7.56007425108441	11.3413186978562	7.85988274885393	12.2611551230226	12.145641283753	7.45750973474617	11.0316027683547	10.81090203869	10.6029012274527	13.4249855536843	10.3467475722115	8.53782882653875	13.1170577588045	12.3192398505782	13.2134786164352	12.7061175496522	12.2968090204706	11.7844726948374	12.1423016819073	12.0836158997211	12.0387807961473	7.99612840104164	7.40356782084817	13.6461357510716	7.70491558668352	10.3747301387335	12.007368644284	12.5208011981002	9.40573102322007	11.1649556347563	12.2106097582031	7.59790291076826	6.77207814963528	13.6740995476004	9.16724908218569
MAEL	4.7086557110598	4.43269865127321	6.65764951457149	5.20943468444219	8.07881995077061	7.26661320696985	7.81568401874849	7.62485432837078	7.6819997452894	7.62448566912576	7.30581846981497	4.95969458301377	6.23712926395976	8.92186347747293	4.03085599346503	6.26864775869224	3.78925493375341	5.97931497197371	7.42155795616126	4.32549613843331	4.84776082573046	7.38275234164732	7.15801505181849	7.7407215487651	5.39981434980229	4.69397861386446	7.82131549921617	6.23827294750827	8.21728654371556	6.37443520894109	8.63353685342608	3.96476232905797	8.63325072546933	7.71905780717172	7.39283201754555	4.54490423900548	2.74546110108367	7.58828320878861	4.15005350209067	6.10563609169412	6.19200861029057	7.70221530979329	5.89175547336022	6.33341034403496	7.44659579797698	3.74156185078947	3.3165722552262	7.58493237109829	4.82463946629229
GPA33	2.93634517232997	2.38667903059782	5.38739955644583	3.2556033364204	4.58985040170217	2.81582888891724	1.49708632121367	1.94936517476027	3.55710553615648	5.58213520930594	2.68732320786666	2.84489432557668	3.03256154014886	5.39477012629424	3.4626569633186	2.83112974546151	4.27325337165435	4.41665286625363	6.67031334837725	3.89919339971726	2.22127916906027	6.63715068332153	1.15473514868715	4.34853718302388	3.69533625340542	3.44555271598963	2.35240843529134	2.44937445255704	3.79391311000348	2.46979217453232	7.25443580283175	5.39529957170648	3.32367910129513	3.79411871719824	2.78920792370916	2.32884092726229	2.99901043512019	2.96214174199465	6.16414897694306	7.54544423163745	3.33604152431619	3.58747711942563	4.24794687021734	5.26788786188172	2.59357178444762	3.03593311320946	1.49445951527679	5.94141969010086	4.29266640413189
CD247	7.03379256355205	7.5950444225329	6.4760799559971	6.54195893879574	7.75536649025041	6.57561540776752	6.85665615660279	6.10660812749268	7.32720956998692	6.1052373328577	6.86271344029378	4.88216503058905	5.575164928645	8.199609985523	9.13688636695315	6.61717393282219	8.86499479216024	6.81120512133397	5.56988455734482	7.30777116204149	5.84970060283758	5.29424768153624	4.90124049384165	8.23334675921022	6.16457561258615	7.68981075967352	5.85810621528995	6.35772222616692	7.76876534291467	6.19390379482241	5.46853176984012	5.93142440434134	6.14042318821013	7.77304867316531	5.9202092930546	7.42392294080462	9.04056176399517	6.03800732941995	10.2593768814255	7.88885130518131	6.50092927439806	6.88627629270342	8.51854705887579	8.82527395076433	4.84719076306873	6.71495803861406	5.19240900403763	5.10665219078445	8.17981199486384
GPR161	9.51056585931101	10.2927693107809	11.1696561864026	9.89079315417598	11.3351235272273	11.9536065753612	10.609891650885	10.1150203405789	11.6779535201641	9.49065114672807	11.9105265810393	9.8483235721553	9.6265879254045	10.3713459213906	9.91180490465299	11.7961033060426	10.4162624855035	11.8663162766917	11.3543667151932	9.78044542125094	9.76827098309318	10.4339343210943	10.8646605347811	11.3414145060023	11.3469227683068	10.1488547114957	11.7432924686823	11.9785394343621	7.80687633267486	12.1727515582567	10.5892081174442	10.1065785640602	11.6413889451077	11.7061325891209	11.7543381365526	10.2092378621911	8.63803420998151	12.6667529345786	9.31177853740793	9.73528351447012	11.7586015302169	11.6004208962082	10.2895663262194	9.4825335782632	11.4409974683383	9.41625156600313	10.6305214670808	11.4449433169298	10.3939556935655
ATP1B1	9.00941442647594	10.3533054503307	10.1373697083391	11.8475294679327	12.1802650170441	12.1288380221805	12.1312967017362	9.88001167316598	11.0440351318411	10.5283038594684	11.457608318446	9.39813776324272	9.28684865543814	9.05085715263868	9.12251594888786	12.1751239221327	9.68829397788599	10.4192935729685	9.72415168622958	9.76976930111849	8.78659207378471	9.29738717343579	10.5966130316706	12.8779102519649	9.5183193845279	9.83597476439861	12.0008876525996	11.9948650605776	9.60930630827311	12.548790625977	10.3143976861972	9.06539526088831	11.9953157411933	10.9709370448405	11.1237115142939	9.78595319998967	10.9383039123254	12.8075912736169	9.16635186669024	10.2238215835722	11.8318781107993	12.0432701238489	8.12288079667787	9.93387183495994	9.69620702545408	8.44111283144613	7.67662879469832	12.4274829006778	9.45030448933227
CCDC181	5.82199800837491	8.53896686368934	8.42510704164076	7.92170567999983	8.90110176744662	9.09635143842183	7.54932523500141	7.57136911639296	8.00298725264144	9.64641516569933	9.68573275198347	8.16875435612905	6.93341518616264	8.6923292947904	7.08264874417161	8.2557083974051	6.23712906364037	8.7805843048143	8.8686890666536	5.00415929222888	7.51321628200146	9.45244233336412	9.53516079370942	10.3247157242291	7.33525458727646	7.72309343182098	8.77978236206525	8.93904429729592	7.1157083219104	9.64088274120711	9.90300529174485	8.76020380514284	9.30405922230487	9.12803275308744	9.4469083172006	6.47145694462112	5.50026378925457	9.06466147281935	6.16716147415596	9.47012925495731	9.14485652336469	9.55575330293846	5.77418826292798	5.48297747125705	9.29779155286299	5.23241795768135	6.18548066391464	9.67572709442081	6.66463674993995
F5	4.44611105108709	7.44430332412718	7.41196693216819	6.87221038317379	8.32123494626084	4.91517356323079	5.4895959120362	5.00445900836115	6.22795204930558	7.58244950477974	2.47588148875416	5.84910276236465	6.70341369539025	9.20799518248727	6.35214300509313	8.36409335228443	6.59929348301412	4.60176433378764	9.84494058711709	2.88554506942127	4.74994909334435	10.0686747189109	7.10624723153814	4.76416238384847	4.19206968988973	8.59908623942369	7.75935641016465	3.2705206453062	5.42710871161796	4.74084794174569	10.1468084296441	4.72178494110821	6.90446804482682	5.19422379234018	2.91292890972383	7.68889364054211	6.27169883418738	5.77650036817722	7.22020249599476	11.447560107847	4.3441754456557	4.46490427606425	8.35114887424087	7.20446165149503	9.74375202758681	5.94637901271456	6.52947353457264	3.18333207347424	6.78895087927856
SELL	6.39799123939368	7.82128374304282	8.43525724839791	7.70458158037232	10.2003118002702	3.92223532947247	9.21092909957984	7.98277591705365	7.35326546657354	5.86699550772724	4.01700953883947	6.34963813527538	5.03726885262858	7.3958455050751	9.28628964857758	6.66069865906875	9.60572283799004	5.31568280942292	5.94596997616193	7.96003459892298	6.97995559295844	6.20597958617877	4.50155632350436	5.51513223001352	5.96609498896163	7.72171129954169	6.34852155144064	5.16027584256069	8.82117795920895	5.36058118327345	6.75645462758474	4.91993298681515	6.42610295923113	4.83427500640036	4.86857758836467	8.20640164734634	9.56286460791582	4.25442205392947	11.2806844126143	7.694701040074	5.20026058270067	4.0881735465266	5.87248371126635	9.26184943671894	5.81355019789448	7.898436012582	5.97436145457382	5.93964686927546	9.24293648733843
SELE	4.86256409636835	7.56112228378467	5.6704048207641	5.74713333340907	2.84496649880341	2.41576513671143	4.02974421006522	4.13357521702021	4.39114297835854	3.61879575193372	1.63825093703334	3.71062223895822	2.96103517273999	4.76346997629129	6.46513620827985	6.92265567417478	6.38204919795154	3.47150983361341	1.09653701578732	5.93387646174439	3.99610408407243	3.76988430951034	4.23009826296255	1.20407294164139	3.7447222526185	3.62198697218681	3.32846708368595	2.10515125326963	1.45144727360302	2.50894372267247	4.71917620326406	2.61675691481332	3.86071968340037	1.76433589688221	1.53562621313774	6.55489749551518	3.8234952354701	1.59577132443144	6.10712867725272	5.42443904651325	1.43798259175035	1.57154956387361	2.11625729910322	6.22828432980082	2.86174724306967	5.39606961360372	3.82388606926857	4.41011882143697	8.04244484602637
FMO3	9.67284174188682	4.65540150378479	7.00410025443091	5.15219056013455	4.28986225673403	2.19391056593829	5.89367794079086	2.45264910392469	4.49259565226972	2.74223733988134	2.92597154019827	4.24456117692186	4.09090632946713	3.92227873760251	6.02445131430352	8.25001733018727	4.02804930422981	5.34459295250688	3.36978682828309	7.48427030418416	4.60155971126151	3.26248026376331	5.20885523341227	1.47718868380797	4.99280570387885	7.16694397823568	4.77120948411061	1.79299766802099	5.77033120191789	3.35812679964521	5.12946962713909	4.52164203614555	4.52861411846632	2.06695761090645	1.8257060043536	5.32570127375104	8.97298491109224	4.35785576769794	6.60768662859415	2.42535935700317	2.89075022636649	3.11487223394008	4.29297144324214	5.04190177055654	3.40928716750411	3.92277169383113	2.78105448264808	3.68855314331828	8.87574978496726
FMO2	7.62683412337141	2.90187043457928	3.62509026291155	5.36085892238792	5.04684088325071	1.0274779728545	3.88528562917505	1.73763460619843	3.06944545724843	0.386194341182294	0.179386750343776	0.432613206414763	0.47353814957253	4.44893598154192	3.1583408805772	4.91492155601622	6.78009330800073	4.89379254929023	0.328590119804161	3.30734819750905	1.06881422842796	1.7647547279705	0.420972144443197	0.453685629750388	3.07043711941232	1.98893230393566	1.92722137554135	0.785897128400068	0.728767959654566	0.754325618805891	7.16577276303934	1.98044157952457	3.62538211728621	1.05718330656624	0.81904196072348	6.72831629103533	7.0571531611221	0.376646779160448	7.22598333986976	0.579330904958052	2.47075143504706	1.63927162825863	1.40565670035868	3.81242454687393	0.692081160746113	2.36917695212595	3.21861749031775	1.87424239747916	5.46561397670181
FMO1	9.2338139362914	7.19860205927162	6.77236690740228	5.79259020031132	5.38434487150404	5.13743090681191	7.47276793453945	3.90538522817766	5.90967678252841	5.56642031805242	3.63964435775274	3.23249264879893	4.40047258422645	5.9195147749928	2.48394215428963	4.81321187445414	7.74928659524989	5.65189904997855	4.34226877188986	5.05950249057529	5.61681859306191	5.3791000833847	4.25158284396692	2.47229933894052	6.97657194711223	5.50394164878322	6.03150995918799	4.36985850407243	3.09159327950206	4.76782374038954	6.07406022208121	5.23932727013164	4.81949956543638	4.94535064809799	4.74597409272105	9.55386636951655	8.54689250020343	5.48535383186657	10.7397748293628	6.56818149725774	6.17568987480737	4.88325287970163	5.39882825677132	3.88990835393865	4.20621106931642	3.53446411180085	8.55328243248097	5.97696301747356	5.75545824336205
MYOC	5.88754407200178	5.47832046962092	4.60148099261267	2.48700621389825	4.05121782529352	1.54513579712929	2.10569226221558	3.18774799086491	3.43049028749028	6.82930401898814	1.9600228760188	9.28486445077765	6.06268429686181	3.21839561604586	6.92753651821645	2.84917832176346	8.33473525014029	2.46056407870501	2.21860915757853	2.80615209481424	8.93492784331769	5.99832695139797	3.07283665982038	1.59588258251238	6.60177397706541	9.29948900617189	0.91653019219545	1.41510913259152	3.53865865104216	0.835007329023623	7.09806310556274	2.61713575917476	1.4175008497453	1.70331487290413	1.44994111296069	7.08367816487109	5.52544710990942	1.8328912742994	2.90422685929092	4.6235266090219	1.34009486636325	2.87722301291511	3.45710673516374	2.52749916635761	1.91906742395016	5.29870165030764	4.92825925302733	3.36336060101186	5.1353105665402
DNM3	7.39198223581986	7.72122951963	7.53040667348587	11.0181242820162	8.95835024183128	7.92295092829709	10.186869856157	7.39311105566536	8.88013624908525	7.82256256718558	6.37426294757529	8.0343954324128	5.68467075944204	6.66138202935967	7.35437616592336	9.41825849112508	11.2237147149823	6.25725905725843	6.52779589924681	9.22899699660036	6.2593997172651	7.51975771811353	13.1091540602599	7.74071720756487	10.546164976861	9.70990586279337	7.39702243373301	8.67152730394992	7.81257940420424	7.82331237938849	8.16285795325079	7.64213331079328	9.02088844168179	6.75518478640641	7.35050216881227	9.79681648413425	10.6728536076043	7.84788771707888	9.3252022991314	7.77812643735609	8.54405274173114	9.48219219402258	10.499276088872	7.77533795563761	7.6852177581531	8.94280629385871	12.6600134069939	8.59178662799492	10.0158766757301
DNM3OS	8.12702335212516	6.68980181023395	9.25448527152895	13.1946036009036	9.59280231776517	7.71932003366609	12.0712900923038	7.57301682888144	8.87942003192857	6.67154432812553	6.40794334832947	7.7140157652647	6.77702584181534	9.29558499553293	6.81808569187058	12.1234529524412	11.9028464710641	7.76410393455458	9.84868840160017	12.6603361071171	7.33072563775861	7.92616195109414	14.9126964629284	5.5678811550555	12.7844051386643	13.1725771880622	6.19245043457391	12.4854993104602	11.1340694761327	6.12213586412815	8.61941585184856	9.16559057238134	6.65842481685807	8.60571024930346	6.11286524206542	11.8030418132957	13.449275731682	6.53023590226082	12.3615221282087	7.57109547758899	9.70504583705206	6.03628853409904	12.7549308538655	8.56758930577286	7.67405299902074	12.6684990283807	11.9898762142831	10.8533684317778	12.0283254268116
C1orf105	0.640265513913225	-0.703996245360365	3.93151623689256	3.08337167185209	0.205561401822288	-0.507451553780906	1.51894495795581	0.33709664104445	8.10618964188974	1.38000880355512	1.97616152758318	-0.489345879083825	-0.445158721849903	-0.616058718364273	2.70697775365724	1.91725906999335	0.621532612649661	-0.65243385447938	-0.603688773762639	2.36518543585259	1.22085093054462	-0.620857857671646	5.73877380461497	0.374799448145189	7.61218713924173	1.43200048757707	-0.635135738920942	-0.12111197514668	-0.178732012474075	-0.72762755116903	-0.26781771566933	1.21004695067804	0.879461397838718	1.28078998501439	-0.0880043340397334	3.00790044707799	0.995088526267449	-0.550491473732579	2.36288726012949	-0.332874700699293	0.768834168485981	0.982310292248768	3.344930998958	1.61800846325336	1.28804504917752	-0.371952368125641	-0.0823084159249425	-0.204233251989806	11.3420542910984
FASLG	2.67188750540787	4.97034227622963	1.08448457549484	4.25099327680139	3.2526036347221	0.674720185593517	4.00307901671737	3.04924577264117	3.20084537887643	3.71738204704265	0.445267548328229	1.63595144717124	2.39831648253418	5.57086483376873	8.03605144629455	3.54305022564727	6.41054442694674	2.21260630109935	0.58953811976852	4.20111073170177	2.88629054499222	2.26490637198725	0.679621134601004	1.28908830993586	3.69507774937973	5.69922067415584	2.79311523451798	2.17809967435891	3.88769147109534	2.53893784987325	2.49885336513643	2.20938306225055	1.0426732608872	2.95101520531286	1.78486808487513	4.56606038692532	7.95609939267321	1.18560990483716	5.22721462828303	5.57186593584212	0.968917008899095	1.8373140634871	4.09322261631892	7.84952855192309	1.6112524076086	4.25935819680971	1.07925649190029	0.958495614764571	5.87857123456985
ANKRD45	5.431974996497	7.19581711189247	7.70496146230168	6.78995667446947	8.11157810040497	8.64116050760897	7.09346256643462	7.18501873784775	8.14709073578411	7.99763947354407	7.88982069257209	8.10785761710877	7.9204679314667	6.78449624685659	6.12163968420256	7.95028710451071	5.88600797189694	7.94903041377807	7.25070923401036	7.17467939956103	8.13193121297597	6.83139573883724	8.37217226325	9.75233772929634	5.75919429376048	7.68702625236993	9.35039667343205	8.16919447374985	8.16740818165572	9.17216656322239	8.92227886842342	6.36358126761287	8.78955402512362	7.7241650671602	8.04767282098939	6.04192540402614	4.83794655522964	8.98357896295373	6.17028724988668	8.05536798573014	8.85822237822261	8.24763786480058	6.87152606804578	5.32314893446221	8.25684073786214	8.29192921718562	5.61534877381439	8.71179370748094	5.580206385955
SNORD47	7.87313737984877	6.62723765746583	4.34402808185472	7.7423267129111	5.59833656911711	5.89601628800745	4.36239292475537	6.07339093789958	5.31503955330187	5.46123925261236	4.64711205793568	6.37150245884729	3.68959824853757	3.68052967214176	4.44517322520013	6.46006732172269	5.19857526562694	3.62654951060191	4.46679216560503	5.67929637207714	4.41121720758451	4.1673556583769	6.79884206090196	5.97624150775709	6.62885248495336	7.16976388464176	5.05968880001236	6.04082461290971	6.28765428567347	4.92519811746972	5.53390666264991	4.38443448908899	5.03784308700756	3.24540054055983	5.6349602474328	4.91797264454362	7.50932104464261	5.51694920092309	6.57092201646563	5.85927518846241	5.27017959960438	5.30543338696615	4.39245533948767	6.32263928543577	3.52145829478765	7.33466909457795	7.24839000766331	5.10155078318618	6.84050568578396
TNN	6.10198585533185	6.12510513026914	5.59883789826291	4.51640274563626	8.58373847690219	8.22203584725242	4.05662905616403	4.55290831303536	4.6122217107943	3.19688028068327	6.42531554814921	2.47068462808366	4.06187358540754	7.45841159005768	3.98479423285718	4.67099064327402	5.42754937487473	8.90996372098732	4.5368073236417	5.26341390533451	3.40311051379622	4.095723668266	4.38946702487514	6.181741685994	3.62805587578739	4.26222355360108	5.11395932450625	4.70524790312337	3.31844364306499	4.05750125924988	5.65677263868077	3.23895355944456	5.4003216629697	3.61117794480348	5.91550385893196	8.0189437321736	4.02535800565067	5.12143461635921	2.957595040535	3.39350010916925	5.18712603515501	3.03925535537902	5.33929822653776	4.47999468644403	4.63988089041624	4.87889542325024	6.18490964764722	6.00253615279625	5.24433836981014
KIAA0040	7.96577146504106	8.8769524074779	8.23986655118645	8.72696745463978	8.50803500282	6.30394965465637	8.70059476357615	9.25051378990207	8.49657227235069	7.66334164310348	7.08452175439776	8.13376757052252	8.62153779788476	9.01411851007723	9.72896352196582	9.45545733743927	9.30505701217231	8.3371803159685	7.17653976542856	9.73020133964176	8.43499483076169	8.40753638407407	7.43182237775907	6.33964168671261	7.71236862636905	8.34438074177366	9.75584133590571	6.59810907050943	7.87229510718115	8.10357737559993	8.0595980651329	9.43489143044225	8.1257538790014	7.39368332366917	6.69793563677448	8.93177291545516	9.39434441296438	6.82602106355128	9.41548670604372	8.54136733905566	7.15870920748156	6.71956074305415	10.6133835305822	9.4773891980255	6.9168460465819	8.09857526873393	6.88487454373237	8.1886757666042	9.61363203098196
ASTN1	4.65930482952585	10.3373038267776	6.17504371026388	6.695995565842	9.61140174828028	9.30573375801758	8.40313507501568	4.127897799528	10.5682981080574	6.64392465263169	8.28493619185351	5.26506624776854	6.098340483992	7.76669163501298	8.95140142945869	7.37772702912815	5.05961684714149	7.03122343028234	9.64024731411044	3.41321100520223	5.23235210175658	8.15611900378558	6.36855387508119	5.61661854365398	6.56143004514333	3.80335191939829	7.08716157107136	6.002208251836	3.74981620768458	7.80689397271644	6.43259610691773	6.13128904707383	8.47518025067794	8.20313017134531	7.75841392755192	6.21154346169268	3.53035121387787	9.89984161961992	6.41872760400583	4.93649769756723	9.46563194700444	10.3710784051149	7.07792337157546	6.31554253035603	8.89258052623173	4.52413956290466	3.26782689452862	5.76391251379404	5.93613248770758
BRINP2	3.67043821348272	9.17200544542706	5.50820129040065	3.90751636583705	8.14989222709959	7.78492319006275	7.74246460874237	2.89188780709051	7.65435379932377	5.8044192191856	6.54238465886161	4.34838099179523	4.03163304519567	5.64200706221992	8.05557513989349	6.04080109477677	3.59652173804897	7.18929427926842	8.41341333452246	2.40607615931449	3.23219427266687	5.54717760647905	2.67881705702913	3.48774767575389	6.49839563305513	3.1330647396456	4.78062495955342	5.78698352989696	3.3081405272049	6.14567020893305	4.18032673168779	4.85090313571374	6.96931790334479	7.36449726990007	6.77065488631013	4.61759952642785	2.16366189860748	7.75193786657712	5.1861262157684	3.57148913961004	7.9182184051977	8.63083488259781	7.89584418979846	4.78457985521918	6.78374663123367	5.01928827551689	2.40761350445006	3.62859642909601	5.01048789959501
RALGPS2	7.02747705513308	9.38660271314863	9.84491211438481	8.99645697204791	11.3497167131909	10.8086605910101	9.0380197505298	9.27183443772191	11.0071755688596	10.3956893073672	10.1970775837271	8.81551074976143	7.83764932490392	9.22790702724682	7.46802609322385	11.1073587261819	10.343553825719	9.73528259982239	9.61085420862207	8.68149307944634	7.71228426319623	9.90600638618148	11.833343432488	8.02423118964852	8.18432671492597	9.19352309971568	10.9494328203329	10.0849746835578	8.03291926178442	11.0152259407924	10.8062056349691	8.20473289698985	10.5803253614515	9.75688754074139	8.14344239029648	9.49588864177836	8.15956173262099	10.9678965816481	10.6291961514982	11.0062804376114	10.3570535122934	9.56031026427261	10.5988567597099	8.08563873308349	9.83195040394023	7.76075783406191	6.22287877973559	11.2275195065799	9.26110076414291
ANGPTL1	4.94643534765483	5.19816002662607	6.85882860177632	5.6449588839427	6.55376414131353	5.26856028253337	7.53804018780966	4.57440314479277	7.99015326237852	5.62234904682634	4.76997013459501	10.4993425505402	8.19398708556708	5.09602552845222	3.83452684037772	8.27848068432187	6.32954394505935	5.7202374826426	5.14103094073757	4.69324711546946	6.3093697805019	3.13196748173592	13.1022482748797	3.12192408590766	8.15725898073104	6.958873723597	6.67896600704649	5.70294941240877	11.1741892002865	2.67858579381943	5.95672326744419	8.57516354569214	4.08241883475659	4.32788440314628	3.27462402713116	9.42446513730762	5.16761202913031	5.01049558780264	9.44662170995847	7.07390901589293	5.35257061750881	4.02732733143184	10.7891198968727	8.28242690139461	6.05653629003172	5.30086653269057	3.56937832792687	8.14463946126604	7.85343135128272
TDRD5	2.75776710469166	6.29653494344252	4.98052423747982	4.34953207733928	6.22159599334902	3.25742318636185	6.51504650165585	3.7970471902551	6.24219100934307	7.13493975105311	3.91076160462559	2.22419529550368	2.5443402005245	7.79734964320333	3.86107952278318	8.00092738792695	7.38822163586233	4.72515563732997	6.37464553095975	7.22645600239581	3.50968828830442	6.24207193875067	3.37102768749039	3.61198352811651	3.46731573492626	5.66411225611071	5.93703457660543	3.59084467071892	3.99786360154379	4.74545990167968	7.19771397662819	3.24949158565955	3.9947205786554	4.0357451055162	4.42693924414901	5.55599886360931	3.17225577186999	4.1397161432131	6.43114556705628	7.88319701621848	6.4508973734193	7.0702032361672	6.85184251674953	3.70912140635671	6.13297129009959	2.63192638743149	2.66557865518386	5.98565714297016	3.38641149711369
FAM163A	2.23045926858835	2.71559127796841	4.58053062490545	2.39654095193556	3.24766649835015	3.38059196486221	5.85071960276067	2.50720966774446	4.48187018306341	4.17591542731787	4.90928848283949	3.79427975730894	4.11709739991721	5.2983486827083	5.70487767470063	6.46700622511494	5.38448348887606	4.41446323622398	4.24820456471132	4.83616936263247	3.57920668987457	4.12480049316349	6.32189288028053	4.24009432352424	6.54026830435332	4.39589607611624	5.32638040946656	4.06076225333755	1.57236065951977	1.80331182773658	3.52464803055341	2.68376056772325	3.06759346191031	1.86410936095474	2.61025996214992	4.68431410538728	3.40580240046353	3.83482540298685	4.29630833244044	3.89644542442244	4.33534665182628	4.95939466353934	4.10481562012739	8.08600138810307	2.70104862704141	2.99890960436499	1.65519814697002	4.37078976294072	2.33698959554556
LHX4	1.25785145906929	0.642385105689364	3.65924214048192	2.48501638121935	2.97284698870902	4.38782280670217	0.655289261177032	0.259332438438243	2.08839917904296	0.216420794679239	1.19224617420334	0.913120178310682	0.970254278501508	0.147672857904396	1.68459502161987	4.29025029317576	2.66545917209047	2.84666884835968	1.6828804866268	0.868525996592219	0.276042660189741	0.143371526578141	2.21420925159361	6.071746516114	4.77521878680479	0.604761416686461	1.40345635444456	2.496412306669	2.39518488618305	9.89529620953426	0.47111383237597	3.76929984561516	5.64052287932234	0.881375490678906	6.55038051567119	2.22437246029819	1.78087530818693	2.89203592542225	2.34573039469385	1.87983042010682	7.24526840766175	3.86726999296121	4.08947139196032	3.38749840917394	0.521008831369136	1.06605885943164	1.46117483374482	3.03885373505047	2.43263337249572
KIAA1614	6.88126396705611	5.39781867170599	7.58776047630751	6.97219667954699	7.70763895799995	7.11665969687111	7.31085226371369	8.01351638394394	7.48019969909513	5.89309826193472	5.65087314220635	8.76181292922309	8.42201860856315	8.17435545634664	8.56680830124476	7.82593993089174	8.69784300071873	7.12047817733789	7.09841935956563	8.27764738364637	8.13050545091282	4.59082309166486	8.71701357600465	7.78307694652293	9.86145475284203	7.9024988215191	6.53581165102071	5.47523424768817	6.91959402301739	6.14386510548416	5.44787669882984	8.26969090105092	7.53025150968493	5.49581229856091	4.96427573671076	8.11514915346947	5.2809465508062	8.04057930564633	7.73500152022597	5.37926575086589	6.56688771626249	6.24341335156927	7.2283834214441	7.38304639631924	6.81192034223614	6.77996676879202	7.77057686015001	7.22098438119647	8.56970192535817
MR1	8.66946897538268	9.69841431969906	8.07467427689127	9.58456502687138	9.77956842763648	7.49425620991743	10.4657492239322	9.50239604656379	9.02129211136301	8.69340253582591	7.72289862933257	9.05291696213104	9.38650142756865	9.2077685190223	10.9870365709716	9.63096985050559	9.29852132652331	8.06377518958708	7.70601969194555	10.6682773300895	8.8022003848431	8.35154496257333	7.59943893200932	9.41146847754102	9.78428370474104	9.71468017166869	8.94462141230417	7.63220199455673	9.98884522258612	8.72482560653158	8.66057192376126	8.51278365329102	8.53655461044191	7.24296748044426	7.61892695091089	10.0726345612599	10.3685847607563	7.65647077819311	9.56177467040816	8.8421231007889	8.75228549709859	8.23809922867044	10.0372975661952	9.99159449936391	8.31824851462975	9.63656349651774	7.17194291211726	7.94295385038244	10.2467373901666
CACNA1E	5.43651320799328	7.57208155574146	7.46881484325649	6.56941712685023	12.4606128622644	9.98732347965499	8.7868713249785	5.51850088722863	9.15245660963718	9.1922951774406	4.92435123192962	7.21053200023846	6.56145570557751	10.2257588631157	7.34410375662812	6.704029042439	7.87068184537179	11.6503946039864	10.8752655192728	5.07496367318285	8.00649707698274	9.90854649210571	9.29638308394105	10.3422855606121	7.64941701989382	5.58708399149336	8.58476967050794	10.8646790187283	12.6925982125475	11.8903945896981	9.10611099820622	5.70824596666552	11.8191300786111	12.5564294522263	8.56533739890333	6.40545247863529	5.21065630658509	9.89239463680827	7.9209461600184	7.22539066728285	12.6230735346474	13.0233729771102	5.77260021922648	6.70220526949165	7.61182087608234	5.98339920649177	5.82231197130353	9.28039025630267	6.70467965362494
RNASEL	6.85203428648713	6.78800785991181	6.03375686431227	7.77618112043834	7.75210714362943	6.4301915953675	8.24968171225389	7.86579481086101	7.39834834590769	8.0077525668826	4.49933087565279	7.39425969941898	8.4276363883847	6.86062508249497	7.51292812579224	8.62566057506966	8.26263559023517	6.85064053285424	4.09086473513918	7.8323514252618	6.47246390118258	5.92214774448668	5.59075032373118	5.10189452939964	6.33216363554905	7.09933101180057	7.2312798260443	5.51978841508971	8.38750488954634	5.74078298236273	7.01805006825693	6.73208634175458	6.77012138017003	5.40035880553477	6.91325345135788	7.8081421666063	8.54004075920282	5.28417939525081	7.90907930515968	9.29886314911212	6.32028511421781	5.39620882520073	6.951425915376	8.4732020078937	5.58717064119227	7.22319011124852	5.4955957239216	6.61879655248416	8.09511015581405
RGS16	8.84785157811804	10.2205105846053	10.7484395754993	9.26443968057126	10.5831749384498	10.9379013027582	12.1051389457006	10.6353954021454	9.97516211339543	10.7457312623486	10.3234120012664	10.4154515061132	10.5129829976118	10.0525435940409	10.8313272140195	10.342554218456	9.60819756684431	9.74829506120876	10.8499378460984	11.3092997998348	9.80454187786003	8.91018388164325	8.29950639623065	8.79051333482655	10.8327561902076	8.80176995290683	11.0409780179042	10.1340801626944	11.3582476273834	10.5637594140853	8.16970418927555	11.3682417810628	9.19553818334968	10.6869981809149	7.71568781056152	9.12369723860137	9.49826163158734	11.5028778453642	8.49347169019601	11.2072441640837	10.2783225484231	11.9127925342335	7.2650158041475	9.96479447367724	9.91350364744997	7.93541316295042	9.57620453111377	9.98769991538641	11.7045730027079
RGS8	2.70853402819915	4.05757766537538	3.77656517918552	4.01666636780137	6.07607938693165	9.98610158049195	4.05148386851245	2.96853761304129	5.52684038521838	7.68520198084262	4.79235077802472	3.45038563451084	3.78362637670949	3.03735037438571	3.8409393300638	6.57947809460293	5.91483334658366	5.29800529328233	3.0567612183555	5.34020625686325	3.87528372143894	3.55339392221333	2.3750414553161	3.00904417634956	6.10420501490144	2.52506674653497	8.33494302522575	6.2314916327711	3.07414594056847	9.35992233163834	2.68583000448832	4.14616971825824	6.96825555151748	7.90751046534019	6.61128176233089	3.4947609995304	2.51488998563117	10.7881373069445	2.91676164955797	12.0517546882697	8.34901254221274	8.91575075797375	2.67226856279053	4.44104215884558	3.2276026387478	2.22789132877107	2.58765734749704	3.03547824399572	7.82238490480076
NPL	8.75317092244032	9.40766885163161	8.41904236995338	10.2230101054173	9.43230644423206	7.79894285561277	11.7875129911956	10.4664981287034	9.42602610963189	8.55590241638602	7.57873356476191	9.45771824875523	9.19206991773803	8.8656620890214	10.2759464211715	9.12349825701787	10.2229300842834	7.73921529813776	6.87951720240915	10.7717208278729	8.42412299733259	8.45827125451661	8.34938237105272	8.1198957794373	8.07212309011873	10.4771543474698	8.21263703178888	8.82368396018829	10.5981425504381	8.20901964382245	9.01651034635806	8.25272856443435	9.78864246223181	8.4572100591235	8.10596351119697	10.23075892279	11.5729873453694	7.66529660531408	9.9129429034004	9.81647115106505	8.40849920081508	7.70893148132722	8.47246716614097	9.88578820234444	7.32070525040509	9.51656214603384	8.40642816617209	7.79070221223285	10.2757135984206
LAMC2	9.108788778747	6.71541373327097	6.51955492440484	6.42326070024765	5.14091793264242	3.74068315909347	4.60853506644639	5.2727599663037	5.38679557835421	7.11181401255447	3.62311746465313	6.32605224354897	8.02696424948144	6.71075044291821	3.2487026691483	9.84019286773128	6.65183141007725	5.37934749783641	6.1307171642885	5.73990467601275	7.25195876884904	6.95492723295032	4.17123697920237	2.29057255540306	4.47355001099989	5.13525811919223	4.36699630037348	4.01823037007534	4.26055331552598	5.90677847608093	6.57201228330509	7.62757578627538	4.14697034040371	2.79405683174423	3.56846523945572	7.71925847606238	6.2629959975587	2.54576513630805	7.3318950487512	7.22529090291314	3.42106946685933	4.95325367319325	7.3295301837784	9.95898382121669	6.06249151123179	7.5247703731074	6.76915703419938	5.32196473910365	6.20185898403584
NMNAT2	7.52379948869068	10.9209182451508	10.8384348611005	7.35518175601016	9.65498214236567	8.92190197659057	8.41179546965891	7.63772906631188	9.56161467034623	10.5813298242309	9.53688198960433	9.73732165548959	10.4283127338818	7.98701344195127	8.7470242133064	10.164408532438	7.74804890833461	11.8283110404252	7.7592793289599	9.47846362223023	10.3517035812911	8.8231306551929	8.04618717525077	6.63603296396371	7.17104131499308	9.39708782774879	12.5202974278433	11.4899359620815	8.03800331573729	8.69812754232556	8.63220481855057	9.33620390900379	9.23239176253944	8.39551232423869	8.4612306257131	9.72773171592368	7.15103411451887	10.6947672039053	11.7834524618505	10.4875641000459	10.4003044500181	10.5859093183591	6.86068610187271	9.19229511530956	7.35255050153574	11.7915664316607	8.0801044192123	10.3470115552929	7.76526381682521
NCF2	8.16051665442499	9.6844159519205	9.26106940664486	8.74270723404087	9.63029708917837	6.24207328467043	11.0233413306971	8.80596458746337	8.45903818869353	7.85322435447158	7.34211240133011	8.45977139399185	8.69413048005878	8.8063716512713	9.45493040474117	8.01175862171531	9.6118386946479	7.21722623416838	6.80122307833569	9.7496309994593	8.14398769719243	8.29652151628373	6.30931993471941	7.81235876250912	6.98671945670568	9.44093001413079	7.47801015027255	7.50200545531284	10.4260194306799	7.74649084127804	7.90115304682996	7.43880225707924	8.56423743178512	7.4630983881727	6.67576527502972	9.37364906831352	11.1565155698858	6.52973740433784	10.2743819571712	8.36568607147363	7.69993228679344	7.14575993655557	7.42077591108665	10.3765316520606	7.04109597209368	8.343112459541	7.14711465536988	7.06222308458487	9.82791292402478
COLGALT2	8.07183670279402	8.88534487086421	10.3800430413667	12.0120587348443	10.2301489038827	12.9830439962447	11.2919984670971	10.7816324146274	11.4433528899035	10.1229985069274	9.96633667177054	10.2693088809566	12.7715585523464	8.10534080074435	9.36542378079245	11.6685083574599	8.0941118830083	12.0389182562723	10.2024731996641	7.87728178791139	11.7937369203003	9.81798175151286	9.89336422554386	8.27620459376845	8.44223354382748	10.1472038934136	10.0656333967232	10.6448779042343	7.50497985484617	12.3144722240502	8.79889203569244	11.0624255591163	12.3292086793033	11.2059024996037	10.5234157170617	10.771361920901	7.55799277102987	13.176348351222	9.01570748114572	9.41831935277151	12.5763071461954	13.2699705530512	8.25767283851548	11.5751992117177	8.40296478847797	9.59918419630932	9.51540816352648	9.06002116622623	8.85647808318941
C1orf21	7.70566524815222	9.4817561237074	11.0485846330846	9.24126103083429	9.83413022462963	11.5276527847265	8.67716206031877	8.44701576451902	11.9475842725249	10.7132015518316	12.089277873088	9.01273599872778	10.2677143775383	10.0256723240894	9.36452234267959	10.4326310969366	9.73574676756291	10.9657826510889	10.7772377258604	8.05443270439639	8.0392094772771	10.1645077802684	9.95102631849694	9.88705193961088	7.92820005861269	9.61963836995748	11.1660576172485	10.9778319104991	8.68512886442686	11.2847448247032	10.0025937969129	8.90885452749694	11.2483413642156	10.7405183628828	10.6453226358907	8.92801066096854	8.97762985409121	12.0676696310958	9.29460807269067	9.27252503354123	10.9182068698324	11.4494798943922	9.57431800680961	8.87114491313017	9.47762447501903	7.87316769402397	9.022022408311	10.3010299672013	9.045671725812
FAM129A	8.97262429020018	9.72446741286981	9.683075780585	10.349641412769	10.8178966682241	7.50540816721951	10.1348476963273	10.9527970970314	9.98941504751004	8.03289837432902	7.55935708586901	11.5280097231967	10.7624439660888	10.150037511874	12.8159757335317	10.7345100584742	10.3362861230477	8.82445371005129	9.40783442978709	9.18536755733185	10.0962851388383	8.74900833095451	8.87685452492368	8.98383445713987	11.1003012706328	9.70408803859229	10.8824385460465	8.35640773632785	9.07467195113534	12.7410224319322	9.59238994879349	10.1122238893829	8.82929406708528	8.8502566753163	7.68696878181968	9.11068033232013	9.44726455355348	8.66849179294595	9.78693165950109	8.85374909214182	8.78752402788375	11.4029053898654	7.55993941948576	10.4042292103866	7.58643338369749	8.65725292564944	8.25424581019572	9.73725120499645	9.82101319359246
HMCN1	8.53236645872891	7.93896987187655	9.29208212830381	8.44220850389899	11.3478228387549	11.3532941325938	8.52682769764461	8.46254486015719	11.1392947856506	8.85391106351167	8.63465570854281	7.3774991439806	7.73665448217546	8.65915223310732	8.31196277650972	12.8067269429455	11.5555477977654	11.6174319205733	9.22560350828275	10.3620881620049	7.17861691570964	8.82050469472514	13.4564598249704	11.3630034918028	9.10244301656763	9.34456518044396	10.4737400036172	11.2219891209939	5.8565339085287	12.9012839246898	10.6060288890911	7.67816376423804	11.4831688368781	9.21834676218891	10.324671366275	9.60167237954519	8.47401678715325	11.7076824999163	7.73168734529397	11.9933983702818	11.273871194914	9.78262518951309	7.26122821234287	13.5080397232038	8.99774480555812	8.998229840623	8.88972873915914	10.7474528713306	9.1505781189787
PRG4	8.85780060530258	4.48788243023739	6.35711090584236	4.96265768030124	8.02124239345773	3.40182664183355	4.08492095367422	2.67757619900316	4.70688337488503	4.81932385775071	5.32915604915773	3.18691423791102	3.6008833678255	9.44507120047865	3.36475519981336	6.69037522575549	6.26689071376339	8.63653163517555	6.37589198073098	4.69880445044151	6.02880742851039	5.29080601560129	4.40341041378372	3.56763444235385	9.67869422950518	6.10503869067969	4.32568809324035	3.88393149352033	3.91801511934214	3.96461333345623	9.77980788738705	5.90672484997966	4.9051102093278	3.99563191852317	2.8463453606646	10.5977573927803	4.34825331260308	3.33808573583582	6.33960756318217	3.87835487275936	4.70925385274631	3.46999542564994	6.72119760792823	8.54352220178466	3.9700861373184	4.76415596963468	5.43174054401545	4.43069791491987	9.4381866878932
PTGS2	5.32313997663791	7.9391294741474	8.5721684773201	8.42680860870317	9.57138315198934	5.78512913233261	9.11544909243143	9.24132929345747	6.50276149333319	6.2647238294498	3.34707114185357	6.76230363971262	5.44806565513493	8.41232386875465	6.18607853362221	8.05876049840318	10.8419393769963	5.63302781516797	7.66071522210395	8.1739894590474	6.18615806311897	5.07335958522569	5.09808984287412	7.11012876016554	9.51619364314938	6.25289716748645	7.70116108592421	5.56717667218123	7.43153277522561	6.08524532262608	6.34080882855008	6.45464795383038	5.6114298008618	4.37764752523349	4.07546684661918	8.57106648881321	6.76752895200811	5.8022318912946	9.9028320160796	5.6701666427179	6.2560669609318	5.23688114902154	5.42303305886415	7.29457668291442	4.42681679015008	7.84623489497673	6.36656075923981	7.30605073986993	7.91952647080734
PLA2G4A	4.22787608004082	6.98583734776225	6.49880540791342	7.811694830063	8.5533133240992	5.50288371932633	8.08386153953096	8.07899987112843	7.66791212909892	4.79814003938017	4.93888454098722	6.29256783634691	6.09326860887211	6.55416347304674	7.66743199670497	7.90514281018481	8.54803497260468	6.67432122634498	5.16020242426947	8.17620385662138	5.98267474933065	4.38159493621912	6.25804307090135	5.71110184334206	7.9089120806991	6.10315426592078	6.1944220388231	7.19391031257235	6.58869112905018	4.95023249443858	7.73908330522401	4.17483258796838	7.01725526772437	4.48419652590661	5.60399768030334	9.18860389507562	8.40024359745063	6.1555168883274	9.35853968547102	7.00077371692189	6.76585881967315	6.5322050908328	5.01897130554462	7.58326934928919	4.69404331607081	6.85422935085687	5.05060128828777	6.85693578795728	8.39490988125204
BRINP3	10.8089801813116	5.9780617629728	11.1785175877755	10.1142525530011	10.7058235576901	12.3853231381164	7.42687810018323	12.9068952385477	10.9472726105485	5.44916409206146	10.483461370593	11.8003795013536	11.7169585149755	6.69312316849043	6.0085824688848	10.6633399669343	5.59027092591822	10.9149642368837	5.5349777178482	9.41276526601058	11.6558383919634	6.00668545126732	12.3073453063063	9.32943453427334	12.5685544949398	5.82601041898745	11.468616540861	11.3344026978316	13.1486365666271	7.92491677186939	7.72012746264175	10.9677161043968	8.10268398675541	8.36458639408712	8.68258253684227	10.1556389367933	7.41162401716659	11.4817373422147	9.35030422143952	5.59032786456035	10.7794365110353	11.8608505092564	8.66202775282473	9.98747897173342	5.162943958546	6.60212531340434	5.19782343532599	11.1934231170499	10.6512550342314
LINC01351	7.46153423255546	3.84919453358094	7.23398296560607	7.46142335521241	7.96142686979874	8.63520487522969	4.95982175629883	10.9010952636075	7.8703518351229	4.08530553384337	7.81862903615225	9.45209711718539	8.08093831250942	3.20558230165516	2.98547285828289	8.61080398014198	2.61556413941038	7.12952753716211	4.05758293115962	6.19241400136545	8.55663211409209	4.44129823768594	7.62053636307315	8.06846105524203	7.47748349894529	3.290811119639	9.14514302321733	7.56837216103699	9.63468385981453	5.45230109587267	5.92847204493456	7.46189551460404	5.65507292720074	5.02220840853477	5.60371983458339	6.04800607705929	4.2287423020835	7.26129667476983	6.91825089208454	3.82034720897248	7.54731331416148	8.03792080194898	4.91740061882261	6.62104823849667	3.83521655931291	4.09229497845193	2.95688378142354	8.06100376653322	7.28999348849964
RGS18	4.32558478857838	5.71623048923379	5.31249067971849	6.88909668198252	8.21524270972723	2.76114127042682	5.98336970654556	8.87087113310522	5.59000546570577	4.1374127269504	2.94230697117228	5.65552472807894	4.48847766758676	5.73951968852442	7.7108841408235	6.26232358537453	7.2794431202603	4.63108586052959	3.46789239751265	6.12657372834753	5.59620931780055	3.59183450587284	3.62993014791177	4.53154013230556	4.96473382871446	6.66653663123863	4.30212076819569	3.81892752329167	6.36609262284162	4.17086306391388	5.30468406830827	4.24851055032034	5.70829051060806	2.48024794657572	4.23164087113849	6.20672468138493	7.54524739732122	3.77594183533594	10.1161856934515	6.28071496152291	4.75930432212773	2.79388223252638	2.84076002019301	6.98039134191224	3.51978392366586	5.58115747336528	4.13457482843764	4.29388891260985	7.10986744701602
RGS1	9.63007210731693	11.9178069543987	9.79380211878049	10.4621387059855	11.6722560257075	8.54399756946132	14.0467688414169	13.5704770428291	10.7219516369224	10.2474558017439	9.60413222757124	11.7243933318969	11.0753962699986	9.78426230650392	9.29585646033109	9.59658619904677	11.1022183137102	8.22834877074072	8.25638167647492	11.0788009737769	10.649104299014	9.65395379815006	7.10578473418775	10.0863181593968	10.4512077165706	11.7887348019326	8.92875717392837	7.72671776458021	10.805148256932	8.11759673224948	8.18012063749945	10.4097563090318	9.31205835762226	7.0927622185967	7.6814260928717	12.4852475295337	11.1836093846592	8.89490094188613	11.9327631525303	8.70615389198539	10.245762019088	6.9433890567765	10.3949193006094	10.6471639444638	8.20228523333354	8.84556786536641	10.1058558420935	8.72146339377636	10.3641875291194
RGS13	2.33619285127661	3.77283891784684	4.5803707978576	6.11777613122034	3.64984413214494	5.6957305576338	8.89415967396804	6.47235416502034	4.18429106687337	3.39929048237679	2.1352154433358	4.81934884198291	10.0765781318307	2.36363580499064	5.56554586251173	2.6461046036135	3.32024847218428	1.58839957063133	1.20417743903858	2.81498863684448	5.5103191443933	1.18994408045817	1.2905852652367	4.3426845831409	6.77955429722001	4.22511951168863	5.28774406284593	2.23298962063031	3.04076555883368	4.83038659334316	2.40560208514823	2.83776827828904	7.39720014572907	2.60122652475095	7.83111339062056	6.95452495285303	4.75915017448759	2.26300321831516	6.05074081200141	3.26316631875939	6.24547614479807	2.3280907905364	3.10406062359793	3.25681336992245	1.55277907875479	6.41671507337957	7.05128387235097	4.36142931526723	7.77661135125308
RGS2	12.5118993031545	11.7369683964873	11.4719728821296	12.672183075904	12.2192164073632	11.027269202594	14.6805894947253	12.3398809922881	11.0542397749218	12.1905270679178	9.84677196535998	13.7405723665245	13.7321544155147	11.1188240247331	10.9992123900221	10.4977559896667	12.0001719812925	10.4846178578308	12.0868345327254	10.4087345373421	13.7020162304637	10.2684336970799	10.6125676724803	10.8502095425091	13.876609297343	13.0735258474466	11.7961455599613	10.5154003830921	11.1347233136304	11.7565847164332	10.2027078449557	12.7869417109379	12.068008495292	11.0261314813418	11.8567836394345	13.8281981349558	11.5641117795696	10.881319357616	13.5691279173312	11.4674282160151	10.8078329741308	10.3065750709972	10.5777097717624	9.62092302906466	10.4397750370038	11.8710133933334	12.334703634886	10.8336257810687	12.5574469032169
B3GALT2	10.1456297185424	4.23293212752486	6.40057933366856	5.29755388516501	8.38588655582696	6.48065119638721	6.85804000315953	6.23803148985311	7.00173350600677	4.65746237070093	7.37467780337484	10.7434862638609	9.16821986377911	4.50279078942975	11.6243253624157	8.91695266816199	10.3687166138742	7.66008052464201	4.61504301795059	4.9788533768337	10.7161497240836	4.2758933292668	4.6603821477617	7.17397025584094	8.48567741343214	5.73733725427904	9.33770160535708	9.05295232459725	10.2550430388354	7.30450955026094	5.11463258827863	11.0292859566267	6.62088473207528	6.42205024731037	6.91377502890733	5.2074008507277	7.68236058423862	8.1714561852397	5.49826827673875	5.3568772415462	7.77707353668158	8.69236881865853	5.54102809534131	7.22202064112589	3.92236294363246	4.66737221524191	4.52725921342183	9.44120070270216	9.27706534569754
KCNT2	8.4951957286412	6.55285827487234	7.98976776779919	11.1091797018953	9.6431746926966	9.92231046552185	7.89915274782309	8.1887589873839	8.67247426735462	5.71382884167249	7.75419467045118	7.47512389371589	6.80710490226599	6.56083183709245	7.45954905458813	9.87610615113623	5.97731988296912	8.28435254036401	6.45125253955005	7.18513536916469	6.68511296309452	6.17787280088769	12.3065256155102	11.2891675335504	10.3381201691647	7.89956162560696	9.32163870687931	9.11246569800602	6.48506024116947	9.38966968001284	8.83924532916792	6.96634228109716	9.47351478427545	7.07146249153422	8.70548940397611	8.48091486604646	5.50114287516834	9.58388609075365	7.14053387750018	5.97815409675067	9.37210651567865	9.00451639181625	5.24218610170615	6.56405441601726	6.75821831593338	8.12756387267936	5.86886079032633	9.68739949022778	9.56783555959933
CFH	11.0498375367399	10.6588728650672	10.2799609976483	14.4085264007527	10.488309532067	8.84154884473916	10.9657931861309	10.2692157642021	9.54417745739839	8.94003895767574	8.29572655041718	9.83150260816774	9.46792678912664	11.3591601406786	11.3613547640068	11.615458203086	11.0229288637396	11.2118787198029	9.10098531986852	13.4212036681909	10.1248193966341	9.4844542823075	16.1819022872022	8.96886794402922	15.2623059734594	11.5495000099966	9.48974361510464	8.60170076893537	8.77673516015423	9.14652405172172	12.3702164395798	9.37200364486917	9.08693664185112	8.78071891936014	8.99641270081907	13.8847221398607	10.5553110741441	9.99898727927582	10.5418812295312	10.1175301137325	9.27382112242253	8.3589517022227	8.22888101578125	11.0537329860351	10.1819754080761	11.9581199259936	9.48670780689717	9.88308566383739	13.8027286697356
CFHR1	6.48970167110883	6.5775776263543	4.15349046480384	5.81620713817795	5.06670019832186	4.68890278870213	2.04073445656252	4.59123678727837	5.19389738394062	6.78776780192299	3.74304787687924	4.83588659105664	7.35824879671246	3.02124625643578	5.8079293543319	4.08264965940566	1.58006624973981	4.47148734353562	1.59744543160575	1.65730489376682	4.83626765746699	8.24476074941294	4.08752740485967	1.70224539837766	5.25154443851916	5.59496520723066	4.58378211320742	3.35367193741435	7.23709151187517	4.89303390981553	6.36653813750452	5.30785298686373	8.98115662083686	5.37366914347597	9.20667570499968	6.70170056454833	1.76049214858225	4.66453214715039	4.17862981673121	9.00839269789795	6.4547178372519	5.08326774883335	4.39861125058853	5.4017864515091	4.23352398154459	2.22386800232681	2.57064106740368	4.83028935633206	3.88967503103485
ZBTB41	9.96541930564847	9.92445145745422	9.09825940709509	10.7083207068748	11.0370370883894	11.7621073166411	9.37289106163199	10.4490847241716	10.7952607007032	9.90498066593618	9.39172592576316	10.5095090310624	8.81634408036506	8.83383022889907	8.86321666869432	10.9863989105544	9.03424219146942	9.17892495797641	8.74828580484034	10.1703314576607	9.2750896509446	8.73724422805044	11.2062717596286	11.2721857480734	10.4023294181125	10.6611262753251	11.6545075257352	10.9435587648151	11.0272734593382	12.1795609129395	10.6559920519024	8.03690513349577	12.3487794237358	8.82235514508907	10.7869174428967	8.81102333767453	9.69490514885606	12.3392917779166	9.52853683911407	10.6510174761541	11.8201344909804	10.598528298167	8.80926010268937	10.5393709156399	8.92563269446747	11.0045657641457	9.6164506272676	10.8798466718557	10.4913930327834
CRB1	7.96021778501405	6.67268236239417	7.90531126741329	7.4561169302987	8.68691218161132	9.61793215017124	7.04755752805624	6.63082272946058	9.50865127591875	6.91100012202417	10.033420314169	7.28015073229598	9.34084388973828	6.80609807543861	7.1456842477726	9.57862185174534	5.75955018034593	9.76215586778918	6.25976623172059	7.90047888615648	7.25106550393883	6.60564765175491	7.08183686195088	8.79655377127587	8.58983954864431	7.33335877638	11.7589824002695	10.122129190814	11.598697846178	9.51516622070012	6.58432010501746	7.56399391903892	11.3531083346303	8.10534601397529	11.2060233299946	7.12266919660576	6.21268150384676	10.5141436191891	5.38740123503567	7.44795298230159	11.0213109060269	10.1430151403876	6.78930167659495	8.22978536131968	7.6541566123866	10.1810781865863	5.00330790193533	11.0115513434559	5.54348737012707
DENND1B	8.66720245653786	9.20575842264028	7.77287335752018	8.66630468880109	9.34628327023734	9.68308772732179	6.48575267380432	9.64340965860469	8.9524343718101	8.45270253400456	8.08598907911389	9.29814883389438	8.01459808770164	7.50471619519533	7.69064637593847	10.0520310058172	7.36334440448311	8.20201695749478	7.81708779783784	9.44919777607961	8.25234933501404	7.34161435676784	7.035164399615	9.89011030662148	9.05024787602067	8.03015943812286	9.89773943088162	9.75937981877963	7.64792671828717	10.6922937041347	9.00260442243995	8.39253135644287	11.2630547295313	8.30413522989055	9.30797303566161	7.47044279612772	8.43048380368292	10.0456165273464	7.99714437514371	8.20555108151825	10.1885558936057	9.34680835137083	7.58699400784811	9.59509744594768	7.18752360318948	9.46374911976675	5.97103655677123	9.61144734973898	8.8721166682396
LHX9	7.87686710194887	3.24552929969984	6.13879652625666	3.55936428327008	7.06135677436684	6.84855359716466	2.96275594009604	3.16561616193684	8.14292008123292	5.11195812336672	9.26527000947561	4.56815024200397	8.22025365939764	4.31769552077032	2.70957433377222	8.71866584264363	4.08673240080953	8.33129864175812	6.56132056585246	10.6697652737073	8.05428143222396	2.62288576366399	3.60253971976693	9.6622954219877	9.63171851050184	5.17700024999685	9.37218742013564	8.29824816031032	4.4831650031164	8.93865000980815	4.77330896030691	4.74541611280172	10.9635023175739	6.40214275035991	7.68778172905088	6.77741027324456	6.83363860376128	9.54773263514279	3.16626139395715	3.82323150099544	9.22041824512213	8.89017211182608	3.49031793509545	6.37631541847177	4.11293229471465	9.17827908588288	2.96045484540121	7.63668111922456	6.80232799498078
PTPRC	8.92847335984803	10.2570602906211	8.75362294787683	10.5192738090548	11.0844297722409	7.01857714572864	10.5236511738162	11.4197337326676	10.0270958729284	8.53080684787835	6.93597432043996	9.51552979699516	8.4055431254474	9.51342276770269	11.5121696636077	9.82119964834344	11.6396527091976	7.40500075599921	7.00078906438892	11.3853107040706	8.29733271977764	7.58776294703868	7.52640302286463	9.00308852049253	8.9548572419332	10.4803513319509	8.31775432998623	8.07130891334046	10.4423461308786	8.28734458439226	8.9680992995934	7.44449106236653	9.06241795845883	7.44569453470494	6.89003169378568	10.0584535903067	11.9987457471818	7.23912370988728	11.3699091563739	10.7399386606876	8.42980342149842	7.13354671356473	8.6116401150515	11.8531540981755	6.58898714203013	9.0709909331208	7.71155984457537	8.2537409341135	11.262387524843
KIF21B	8.8510596574776	8.58503171442028	9.5505054601257	8.53267289096386	10.4024364507211	9.31745636095181	10.4620790543176	8.96204580558262	10.2919043654704	7.69616150079049	11.0169905879877	8.11397171132134	7.94606013365806	8.71143527834054	10.398807680851	9.45240351730443	9.37912653355313	10.5223943950666	7.55218731819158	9.30861224788512	8.22429241490035	8.38112678837392	8.85482642981619	8.68302866568086	8.15934372066839	8.58921801556289	10.1600169597838	10.2430385028389	8.96461281007464	10.5865839038497	8.32269344622714	8.4082516482443	9.40646913893619	9.58978726495216	10.2631931988544	8.9379704192633	9.09694885650011	9.9381634467517	10.2616580266722	9.05608549294039	10.7788174827504	12.0275347393753	8.02154022730624	10.3492645284602	7.32565588967293	8.76646488778495	8.32933608638777	9.72832450641856	9.36315476601084
TNNT2	8.58951635201931	4.77874222317006	5.85563372941101	3.77176196385238	4.40337805923357	1.39072427962653	4.10931469212729	1.7699188671958	2.6650712810808	3.07649271750972	0.622656810422835	0.87053425946983	4.55088410486724	5.84536260398126	3.39586596200707	4.66336181373898	4.2419936227729	6.45555469969302	2.8722988917667	2.80405563476293	2.28835932405087	2.8420025324263	2.95250076037832	2.08178973110587	7.76356079650564	2.85363320869334	2.36272493637749	3.75278486284067	1.1673572297632	1.12782371937379	6.11509156869274	2.39647877649361	1.22773755830853	1.50464022959465	1.25921757088847	8.41771491559662	3.24606708896422	1.69016173501745	7.62388643928938	3.45320812849103	1.15257768931166	1.29815076883771	5.93967581158491	3.9829338806556	1.76270708862849	2.80331386174722	6.58289874646695	2.49000416962063	6.5015024297166
CSRP1	11.6139731152427	11.3706921993001	9.924564132761	11.8445917225647	10.6200241412558	8.82688810255729	13.4386762738569	11.6989028005635	12.4394041975706	9.96445153938107	10.8955802494461	11.2734749302903	12.8190046361435	11.2909699684134	11.3543462397198	10.93912595765	11.2102149281015	9.86413049348724	10.1351503078325	12.1236793776094	11.3519150430278	10.7911211403428	10.2037219329047	8.17845528877113	10.8897771931706	11.2824867561088	9.86047005232347	8.39759238784529	11.1892428629102	9.87705198910835	10.225646280938	11.9824759739503	10.8695440570778	10.3992712676642	9.05085719433118	12.0906990373171	10.8324065875523	9.43205061378415	11.7523037551179	9.85329268811056	9.41645152246014	8.64296624789637	11.865581615002	11.5721711676204	10.9534243513231	10.7668984438905	8.55766379009848	10.2587961684717	11.4870003257051
RPS10P7	3.64445929630554	4.22595000515768	3.17582918843123	4.42566941897107	4.17354887006626	3.84625137719092	5.38333078287614	5.75371231055364	4.16995281692096	3.89015158796995	2.69319675659064	4.81332207767749	4.99069888642701	4.18537205515256	4.52096627036803	4.05695764237375	5.33596344178658	2.77453624023747	3.14371064006172	5.10642378714716	4.34560090432752	3.53494804135706	4.25813957197501	2.79659135411455	3.47510354380726	4.20935125888316	4.14977398494137	2.29114676885605	4.791318273188	4.23311712242419	2.92644123645138	5.55117079463415	3.76091341600112	7.33307048508509	5.36577395308175	6.34405716465672	5.49695835501455	4.46169049107084	5.2246679177539	3.39483979991722	1.67169473803873	2.37993264981826	8.96338133190796	4.92528557907612	4.12532221220944	3.8448550706873	1.77047988291003	5.21934807784492	4.59569314632248
SHISA4	9.67634928797664	10.5216496376401	9.18400058446333	9.91294577102176	9.06493230127748	8.95630755689606	10.7821071900741	11.8659628447976	9.88711567831094	10.1052646059321	11.4337138285865	11.701306098572	11.8944121336456	10.6710269299563	11.7643820502963	9.18691578776897	8.18360738173544	8.57452825004279	9.88005468275009	10.0239588909331	11.0425779892638	10.7356639164384	8.0433103781693	10.3351604301518	9.19497623190268	10.6036811156884	10.5328530416874	7.63873803308329	11.1058266455013	9.46371604490805	9.54600589400603	11.5178497533457	9.94441054347682	10.7978850306588	9.08509302639813	9.86760861408636	8.60364431459208	9.49078075105482	9.27742212689185	9.28862481124042	9.15340756756873	9.47336915929802	9.96329867443262	9.24215855004047	10.681027709915	8.60053950143085	8.28310934214539	8.05360939971544	9.4225835366234
GPR37L1	6.42818107823798	7.29570831491993	4.58048798813432	8.24123314151196	8.33332267288046	4.30469773612043	9.99698821531108	13.2848733093953	10.9945920910689	5.72809932689755	11.19691668233	8.97261806278375	8.46645694910521	6.70272904940953	8.27954603803657	9.100984100921	4.00045455676511	6.45315794368227	6.50050660121862	5.58379753879791	7.1472353615786	8.03092188017133	4.31188402639028	12.6778845647371	3.72050599375201	4.28516467832359	8.81029811434559	4.93524609590575	10.9049738689688	7.69164689927913	5.70893018309798	10.3378401164974	9.65056707141786	8.06980960424218	7.2741824295378	7.68361686776438	4.19234434766486	5.14332848844996	7.51355121518468	5.21645506694699	9.17775737786496	8.2404246058169	4.73058956148292	7.39062438885176	4.30837761499343	3.99139088050232	4.72213619058676	4.19142605326022	5.27589052837346
PTPN7	8.02141497884634	9.0263462320633	6.45906762732318	8.0612868347061	7.13947747782748	4.65295138067045	8.78178597276968	8.95412593451278	8.21639957431102	7.06043861005943	6.33947753534504	7.64693200789979	7.51819885364337	8.584037595474	10.3115957307596	7.20800578269078	9.52422919630007	6.12660046154937	5.82806389598567	7.57010776468591	7.33829132045004	7.74361529750906	5.53170195598648	6.74829533198289	6.27567284843609	8.24746522217892	6.12601986668414	5.8163758878149	8.13455613566404	5.50913950978438	6.58794901182049	7.22906594231194	7.07651728575045	6.17123081916979	5.62656549435667	8.48020253648539	9.7739092132329	4.87498882995726	9.26655147792953	9.19880556933001	6.32704991953754	5.59247740577048	7.70522695326368	9.9227248237769	6.65635348632008	6.99341182804766	6.05401604352583	6.22448994310553	9.06720184457079
LGR6	5.82026975584805	9.10125115614464	7.06457808632057	8.25648056808365	6.50769904303756	5.25086014016356	7.30710842716954	3.60261215894108	8.43899217590928	6.74257436779516	5.27572201052774	5.44455804819953	6.55951121284398	6.6139766197584	4.93450636748619	5.77550596028544	6.24430196644464	5.08365947523671	7.48205358957187	4.20723182055985	5.26722533818425	5.73870783146401	4.56883264056518	4.74514668761986	4.44158362680534	6.28532637010118	7.208933790388	5.20432869172645	3.47574664244997	4.39374358613621	4.44781848588625	5.80693579328759	3.90150589667461	5.66692035203917	3.94840975540365	8.45874487720417	4.71350121684776	5.01128908076387	9.06395163350587	5.27693283404292	6.28868436158232	4.49019370390433	6.98037915357517	7.15324459665126	4.46350837269384	6.42008490776795	4.61415593226655	5.13723393294968	5.1682210333292
SYT2	4.81596426379037	5.99454899400201	7.75385426457215	7.18916465012846	6.8127987388337	7.58820405827185	10.0315443851204	2.43689294834501	7.02052849141082	5.79080242918652	8.00190459791299	2.94699544870929	3.34196604414625	5.64405955693521	4.56293967563972	4.60365384397475	7.11855593460468	9.67524184747001	6.11031978468356	6.74682573569231	3.85566533051737	4.90071888688121	6.34748555503147	4.09859448337365	5.25884792256329	6.30843590689139	7.33030699620816	6.72480458646196	4.77367194013745	4.75684616960858	4.42001388043146	6.46596920111093	6.47987121654996	5.55064657605319	4.93475291925583	7.30333055533681	4.51800686042998	7.23990048885688	7.7950080006738	4.72529878107475	5.27803098315781	6.7527529092288	6.82261532798748	3.22763409016551	4.05385714908802	8.27417880021104	9.20114578566329	7.1759972411777	2.77125541577856
ADORA1	6.98798812667904	6.91710414774263	6.19090297743149	10.0014595948351	7.12107493169835	5.10694434025511	10.5801155995179	6.32513522634728	9.49331694172172	6.95559389972949	10.1461123007821	7.0266457541109	6.17463089638412	6.74847299665646	6.69897449122109	7.1607235773402	6.4239540884004	5.92989414018153	7.1349048969707	6.22342059388993	6.00724831674041	7.84304389140431	5.89769269793105	8.97645577970497	5.63641733828791	5.46423909102433	8.46020631301953	6.21583328926113	4.22770944501404	5.6351688238017	5.82551188374799	5.41720926530388	7.23502336645483	8.28401755344253	5.88799847259031	8.34145007887778	5.44364821553224	5.73081359916107	9.99332921347064	6.79276970754919	6.48441323601056	6.91648321076251	8.07735947969526	8.45118431723531	7.0018104840796	5.61683091797186	7.62874626636871	5.14554888866505	6.87153065583375
MYBPH	2.38524635133946	3.24559968764669	3.42421409197369	3.46515292886002	3.5594574155592	0.967620001489238	7.89205800200012	1.90446712201699	4.16686543897464	2.32154844345828	5.81811361670365	2.93647121638873	4.02903727617784	2.70438330831296	3.08183908081739	1.87130963890174	2.29441139907636	1.15963586528051	1.91456845491735	1.33770085705366	2.12608473233437	3.10581826200083	1.65972473868817	1.71380475602066	2.91371866782901	0.697129644369661	3.61714902717092	1.46558715742162	2.16741323277228	0.703561651934736	0.569589173041901	3.76859428557773	3.87841366021841	2.71653750168675	1.51067770118522	3.109331181479	2.57459374608808	0.319731927001735	4.28084246585397	1.61166550992855	2.78057409578883	1.56261893558614	3.32707997855091	5.03968063460099	2.35852415171734	0.475565498649395	0.742733249236452	1.35422499997052	2.45922380000687
CHI3L1	10.9262553017646	11.7300981228697	9.89942172006915	12.1095422691916	11.2795256652116	6.23716667991966	11.8021524323188	9.63888124469641	14.4493498972315	7.66848004117881	11.7506873895311	9.09212481271701	11.9653634383151	8.56558794010211	11.414098615798	10.4301794077014	10.1360584229318	7.2067025857821	7.71180041449892	7.14998791876944	11.552918962639	9.95543440140479	7.00132789176679	7.64467416400076	5.77633415580849	6.34158749552609	12.3017969620848	6.02584349253812	9.88747034209632	7.12434199296232	6.33460833153351	12.8029328577356	10.8572210518627	6.32838659134991	5.24325003768688	12.4402182635576	7.31918629396661	6.21708520331857	8.08955489677978	8.23092063146193	7.19661500303759	7.98873024763758	8.70801883264875	12.2839550219908	7.10413060435511	8.62371718448934	5.36261482322715	6.05518963861146	11.9790757226253
CHIT1	3.73030956345965	5.58151251059916	1.97388793272443	3.38574426248734	5.21880502726675	2.75937653803996	13.6370676393114	6.14221880829828	5.31530177908602	5.21523700841614	8.07487059380411	2.78800284165034	3.91429813975212	4.91652799886874	6.64105255409927	3.0470995034387	5.23899154727191	3.00973337645924	4.147271603267	4.74255556620848	2.81078882254126	3.65189988125658	2.14911794353192	3.42320344016157	1.82689786338821	3.1898060573082	4.29472804494652	4.31188593253643	7.42080768610155	5.21559835826408	5.08035751264061	4.52661495954047	6.03368346767794	4.56021207209549	2.74122422571691	6.51449900945937	6.66925145224841	2.08415178703237	4.77874281296807	7.26510701281576	7.4250621348577	5.1061242139255	4.29362006633952	5.35923769224188	3.23359218036519	1.48230693918878	3.27078617148325	2.19812323497438	4.82559168861184
FMOD	8.93840180397991	8.33426492576136	8.82515237498599	7.36631640091085	10.0754038696834	5.08687612717585	7.09383277707646	5.14773133706252	7.32493064762608	10.0611921626063	6.96132460855268	5.65086904276868	6.62616298958232	9.64837914092287	9.4866199554992	8.24356121047215	8.99234952164761	10.3205037869596	6.18682725001847	10.3361045337056	8.85602843683624	6.86058951391416	4.65866787569913	4.75701750853093	12.6952917452698	8.36564713670191	7.01134505971595	5.7513343134421	9.91909479994606	8.36774712227777	10.7721230305588	6.14586111528083	7.49405229580296	6.69669883618822	8.21745865198519	11.8682042662794	5.61542043956023	4.73955268995716	8.49436876958332	7.64193627240041	8.37931501008497	6.8684970312888	8.888916044532	8.22171022829263	7.0127221079705	10.5958326805073	12.1007521223433	6.51725292621716	10.5348602644697
PRELP	10.3241597271062	9.03029452474236	9.54074503257429	8.60187172387492	9.88695647500195	7.28534342107811	8.56003046348658	7.02298244583685	8.43393456030745	8.20191851451725	10.280192505614	7.53262389409797	8.99394691980027	10.1230624403762	8.68478028123985	8.36400771200156	7.73742664143702	10.1408098684149	8.59089757723598	11.0822092165495	8.44020856371941	9.69696418408879	6.37794897555379	6.38000799006645	11.5781847959568	9.58051532657189	11.5653602330149	8.1011425828856	9.43827105047787	8.02033790105324	10.4503323852562	8.64742292639475	8.82101326459183	8.74939030488643	8.96860078285372	11.0865151464861	6.06789130074829	8.11508737452484	8.43871516918555	7.53559150827076	8.7288298134906	8.7569591420922	8.92573758063153	7.21091413777573	7.5524541470031	7.69804511240412	12.02706681136	8.87216137075456	9.22157299635371
OPTC	0.607159690119702	-0.630221326845796	2.77200143081899	2.08505975272314	11.1340757609022	-0.458896267314378	-0.0763518047029688	-0.446278631575904	3.06150147660313	0.282296633420405	-0.689836303596614	-0.442956049284581	-0.403952357182991	0.958582653493144	1.21991283339694	0.613118386143308	-0.563910604302045	4.27001924424531	1.44077189960209	1.57999141912518	2.00631809964303	-0.558152583147946	-0.454094736553036	-0.422842806063859	4.61799908337511	1.38615036610729	1.17951141954343	2.8236673934086	1.30830041655703	-0.650589572947001	1.81050122835932	2.4328050844136	0.853438036177098	0.156294499110943	-0.0841572274561022	2.45843107282665	2.53769758689055	-0.496687794283555	4.70530998450033	-0.304233318771745	0.748853579749518	1.51731877066278	3.50766262976665	1.29888759821363	-0.199699661496758	-0.339032598813389	-0.079000967957755	1.92338751807239	1.01798422700106
LAX1	4.54181560983243	5.37944446876022	2.76484260209585	4.38754925778943	4.75314338302443	2.41620341072873	2.55466269767793	3.28011397075566	5.45853127949663	2.36884472997527	3.63770604268578	3.4430245815229	3.07339191948939	5.01175047684686	6.46466210090179	3.86637079235934	7.02971560624012	2.73561550006342	2.81402337482262	4.40311352326859	4.91451583320066	2.78634009302904	2.22486867653537	3.03798662171642	3.78972068997575	4.90350008598973	3.69100730089278	1.5101759725639	5.57511959918429	2.61574854079284	2.77704318385773	3.67011426222541	3.6344055459293	4.12254504205116	2.14844354651758	5.74910277114896	6.15629532791478	1.91793872695519	7.06694911531323	5.54152114171307	3.50206131987225	2.19715224692521	2.11061444299892	6.70449567497539	1.42529401660568	4.63716244944252	2.15574781519169	2.00288068488928	7.97533388248989
ZBED6	7.35255587085721	4.29342067188786	5.83344126497302	6.0272289533815	8.88566450130698	4.77374329038912	4.61500691278023	4.40362896302901	5.78805995978564	4.5377849619737	4.21026749969262	5.50040193912513	3.65239700674189	4.40676548732093	5.02324083248069	6.43604194843119	6.39167037629833	5.99406527874389	5.19254668779787	5.15322233166746	6.90501085190524	3.98660481517247	6.25921692064611	6.61797849745463	10.0017728852859	6.73272552949492	9.19730357733849	5.20396996972684	5.37461165571689	9.05210386325215	5.20805901691464	6.64831699877479	4.46080353804205	4.13728030986534	4.59991723564079	4.04194046044488	7.68393995062804	8.87165392959795	5.74356265011399	5.83668933854299	5.44725709491803	4.95878777936985	4.71129310925736	4.73006111955295	3.99953884430012	6.28869225157106	6.89107459329782	7.11408889785456	5.37952533902797
SOX13	7.86757314965317	9.63197467693737	10.520076019781	9.72878277498729	11.0990636775858	11.9334635648959	9.83102476538316	8.92257229881268	10.7964641788445	10.8704894411532	10.7700817716042	7.99475324284912	8.37472916917628	9.92817865055207	9.15476841479991	10.256385238551	9.48000970662227	10.9686754997044	9.1376996398008	11.1995761090138	8.23899132951504	9.84123417020263	9.24317251337996	8.1054020677588	9.81835948277423	8.75464321337349	9.51352047714299	10.1587098759985	12.5597455218423	10.0619222729991	9.77668315820674	9.14166195350068	10.6639687526556	10.6590902899959	9.92280708987142	10.0278565784696	8.20976000231422	12.4845660419017	10.3523624718191	9.50981883963715	11.4977217635532	9.50062705223395	7.7506177067115	9.41674222577737	9.25626610705532	7.62745244988439	9.60324960040703	10.1717435313816	11.699921791446
KISS1	10.3052885253269	12.4232718556047	9.10838197767014	6.26470452929031	6.92860470688433	3.04136758188816	4.41646020397915	1.58597176171411	7.76982694871508	8.69327023555244	4.69748785676046	2.02481483728902	3.96213621078037	4.71031926509889	4.57192256494064	3.63190289073028	5.04374006892838	4.6870795702245	5.22767239602279	2.28622743743469	4.41689686285075	5.45133045463608	2.31501983429732	2.05124174241404	8.97933416384232	3.50690160132833	6.14228241567013	3.94409799863161	1.87914374524049	2.56792269157821	4.5798003339819	5.3382823222648	2.8464755664285	4.55782279306082	2.89222458423149	9.20040081761836	5.88982663830424	3.48639097190969	6.05671860973556	3.77652811870961	3.69305060838444	5.15463887046456	6.37732953927407	7.27276364843329	1.84225850135795	1.69442728502446	1.97694339070192	1.85391728993606	12.5613845126873
PLEKHA6	8.7931318845337	10.1068191148635	11.0285502575277	9.11464920893654	11.4241944713891	10.8220098035519	11.8875916634447	9.30886847580005	10.9908183400029	11.1515544133244	11.7684123029087	9.64709842304444	9.51093454531666	11.1738857718899	8.86834159813818	9.97685664098643	9.39049071304841	11.6633825138519	11.1052245325389	7.60609284783054	10.1541522379315	11.2772666325564	11.8517957457829	11.4032925439475	7.92539446067391	8.2141546257612	10.802968243161	11.3842996209437	10.738064934384	10.4082101768756	11.5617725989057	10.7323967321835	11.4952331885111	11.01139350266	10.743941006207	10.2332630227004	6.58940532983143	10.7963675504326	10.2089594851517	9.73622542418634	11.3804256740134	12.0530502644942	6.98114306646592	9.18404549702771	11.1564154251406	7.66250628853563	8.06527257122036	12.3808576907657	10.0992921103321
LRRN2	9.11338395712838	10.4860746301202	10.7910978212552	8.79733545736823	12.3251249059823	11.020311418757	12.8057747289313	10.1735034427551	10.8478823308511	12.7607994769115	12.5317989368007	10.0644791983641	10.3991931040592	11.4926559922404	7.83276525199535	10.1794297512774	9.91769680975916	9.57019819795632	11.8973450465315	11.3658793199678	10.2956870238352	12.9106698048983	9.26579337429239	9.60992840962767	8.62487239149754	9.86822437989336	11.5144108280444	10.8463756383673	11.6969969049609	12.6040267460669	12.7146394414103	9.42415721210125	11.1497375376268	12.7323877101537	12.9476080391085	10.8549524623239	8.73678172892757	11.6805428182729	10.2128950800859	12.3799831323305	12.4277749213437	11.3636558108702	9.82167412357886	8.13545284335077	13.3322679823995	6.81878704356216	9.4325745445262	10.1877668696147	7.76396319354925
CNTN2	5.6653204695827	6.42947452573246	7.10513516700989	7.0810091620509	6.93918565007919	7.32750717871258	12.5098486663501	4.10003508172219	9.78570285640954	5.41601175058484	7.85743221471211	5.56864966018717	5.76394422088606	6.30039418069602	6.4996271776834	4.667023592818	4.28653515273168	9.26918726437436	5.60801049836679	5.35681810153067	5.09432608154964	6.3937920108018	4.98317199447716	7.12935156783373	5.95902271823395	5.43701856320521	7.4871347773082	7.13561957206684	5.7137955378451	6.8067482532635	4.42937256002844	6.76447759341236	9.43374849926452	9.39211720713729	10.3946802525182	6.2808958328778	4.06124920984515	7.18005052365189	6.85838243940012	5.43492587356838	9.06123904229355	9.66398495222482	6.28998214019936	6.74314074333366	5.32681377632094	4.42842637125168	5.27980893130899	6.30722789321409	6.2999162376901
KLHDC8A	11.2049601363219	8.15908149130985	10.5071453997181	8.69606859910836	10.4483668473994	10.9263937751136	6.55488490464374	12.4539943643691	12.4025908916925	7.09622673269836	10.6156050451457	14.3225138568694	12.4831933133441	8.55164846079157	11.7533696136124	10.5040454502717	9.67536628313656	9.72282149204624	9.02760126444466	8.69563790383726	13.9607632969935	8.69590287123777	6.24823057330886	8.98627502153818	12.3805179298513	7.82791491216772	9.1071040395783	8.3580457647742	6.38603845880834	11.2812896423583	8.95104205869323	14.1311594635464	11.7213845404579	11.941478912664	12.5071332995514	9.12574345090228	7.20153535962552	12.0201707378411	12.2124749307422	7.30863601981664	11.9915218044254	12.3734631574137	7.25543657490752	13.0345145807331	7.58392399164729	7.17880467018419	7.10322998459031	11.9825496470328	12.3818459068933
LEMD1-AS1	4.37568212818821	2.06219449581114	4.45097494883638	2.64277638664964	3.01362489994544	2.18992662221735	2.63006480776643	6.29552450443474	5.18609993414783	3.09561193816987	2.21999741638718	6.55923245712268	4.46487122347627	3.29818280731595	4.0371703854528	2.76703070676689	4.67162930750104	1.52465067092123	2.49506169707949	1.69200369415621	7.91529599496679	2.01942244736731	1.37021025892089	3.74030965737121	5.93095836586629	1.82617841391338	0.739134671566624	2.25700693845932	2.47179847452553	3.51627939467891	2.56397104681502	6.30272146387302	3.57293341416425	2.20092862469205	3.231475692307	3.15985611003831	0.934403405984794	2.70068854759401	5.08625723624369	1.95204243528096	3.63709073587668	3.29917979352837	1.77811308383448	6.29624123572363	2.84136250025299	2.17653813396996	1.21411827051287	2.43192684676864	6.91450244268576
LEMD1	5.24370631855364	5.65946230586882	7.10607806923648	5.98669239400199	8.46788393648128	5.40979539917926	3.11499982041164	4.3204688366237	8.75201537620115	8.30898202113396	7.05449035918639	9.06332421325872	9.12438229299657	7.42133400981145	7.9015825579097	3.56760061763695	3.847338524857	4.7038250878838	7.02015707127239	2.83795625473638	9.48354979032569	9.19514105064811	3.29428851437956	4.35990538783613	8.64261593079829	3.68509730427366	3.3221140978177	4.74825516515182	5.35175960458466	9.26858477119815	7.58418847428342	9.47589089300542	6.34108764291531	9.66779400060103	9.05299898505821	8.45338630719125	4.40008867790253	6.90882375417472	8.65156736712233	6.87906668884675	7.99927074858248	9.37129274545642	9.78989818483404	6.49338504793004	9.44376579148789	3.42126320844957	3.11279886469668	4.10417534133695	7.4441880172509
BLACAT1	7.22882158905373	6.83967348164066	8.40832044884655	7.31702161678205	9.38011364023471	6.59378794493474	4.60175892845046	6.50416452807926	10.6957501317007	8.70986023325441	7.16445632638017	10.3227030392264	9.66168045837931	8.54658862785285	8.53826471936215	5.80017023283043	5.85349420687819	5.7969229240124	8.5439837629163	4.08994645712187	10.9920947238697	9.40789537480223	4.10411315611774	5.19685458085548	10.5623743465135	5.54658288488066	4.36198617127051	5.98934464642786	7.0291238801236	9.33222819950328	8.58356608523259	11.3612974652777	7.71165995656263	10.3226416164387	9.95583716157392	9.21026519790978	5.67729309500756	8.09206588643794	10.3074626407153	8.64003264777698	8.9150777185849	10.0280817534514	8.77579902307802	8.00275573775489	10.2073542335432	4.19390896569815	4.73724113003259	6.81100440403273	9.34771984660446
LOC284577	3.43950453907486	3.2776261585637	5.23784475423935	2.91676712347458	6.44212119258493	4.15199295847608	2.09124588964653	3.24324842226539	6.48180044200592	5.24889772257587	4.9471544010633	7.48868669165197	6.49410052119152	5.72068508737362	5.81325011419378	3.47177070290876	2.64443055650147	1.6250031155486	6.07647977224941	1.71645379924527	7.48447397870263	5.90458241019269	1.7329684166891	3.95076577983744	7.16543884806091	2.0436266204562	2.46181809602531	2.0522206071249	3.46920187898514	8.98005397906675	5.94178741281311	7.19839370620858	5.7874261799644	8.48102809913323	8.03776566971797	5.59768640904495	2.24391461642546	6.47021157777754	7.09283348124041	5.38109997185129	6.70106339385428	8.19006571336536	5.9802509199035	4.23021239488075	7.95341726690922	1.83457080988717	2.08848285980292	3.70942849194819	7.02978954695129
LOC284578	2.78452368176004	4.45974483199409	4.28194052094848	2.51947939305772	2.42432714138928	3.18612233892004	3.43019670617437	8.46388663292419	3.74710584080021	5.04411018746524	2.25057492134052	5.16313082856878	4.86429073638559	3.38744414989197	3.10410896087628	4.53197582715444	4.75469905074165	1.55527401016696	0.796438601392297	4.12313144506825	6.43258364767805	4.28369061904834	1.75373417412428	2.8754795386109	1.40343262729309	2.27903406964799	2.34597043842047	1.8760470702028	3.78744637528206	3.0063830775742	2.36786079000828	4.85403632257366	3.60684612260694	3.30094082707312	4.19584828525638	3.40534170286127	1.90033364709377	5.78758029659654	3.71883340111368	2.49378926501187	3.75956015170549	5.72348682665486	1.83333807176213	3.88603239912272	3.3130994695489	2.43206946032723	1.92756101788739	2.4664909141145	3.03909508830562
LOC284581	8.97110203572725	4.8518933112067	5.56765375302986	6.18531502759786	7.82326836897653	6.73550372761547	8.4967276494046	8.97975447283927	9.97045971829315	9.66350531492101	5.84076430075004	5.41582707185782	8.70649536655077	10.6616969593422	6.03033990055651	10.0556934664004	4.39590508703668	9.31081528663628	7.05209377833812	8.7821716451679	9.42526528654728	6.44224288304387	7.11756257063226	4.56904580632517	5.55886714871556	5.5621375412651	7.64260820113046	8.55734726445001	5.70293075984386	5.98741235807834	9.37008351631579	4.73252720796314	8.89093742224785	6.12463464245225	9.26489917454236	9.36497549881335	4.85236355422911	7.63841235414631	10.0339103035946	7.61359768189452	7.33826039952957	8.72757600298847	5.83901815349681	9.04844287198764	10.8556413026174	8.94435829274483	8.75821706918015	9.64164581681969	6.07651048060915
SLC26A9	5.08012892759798	3.71940251651586	3.6775902294289	3.06221674981026	3.30144620399679	3.1043524201686	6.32123952639229	3.63506453362223	3.28437707603704	2.42759820625718	4.40988846988188	5.66128621635412	6.6895185405884	2.54992307029688	4.09359781406797	2.62958732064996	4.38151501257173	3.29075108153948	3.37975474918899	3.35427624204859	5.09273394303953	3.11776530321114	1.34920039050502	2.39248369281364	1.69421702332838	2.74102276958418	3.63727482109775	1.14435983681889	3.99478470993077	1.41173260564329	1.6194163296098	4.42363720546439	3.96937774970222	2.61808345187774	1.17354346319737	2.07177043144111	2.10698758139887	0.797976186571218	2.63867496769733	1.54214507110546	3.26725330576453	1.8912419945288	3.54048626188862	7.56886529272306	2.79409834257013	1.4965612397714	3.0195544125681	1.69666153827993	3.15624722845748
AVPR1B	1.84368288481882	1.7170808588746	3.67634274947295	2.10666150410652	7.96866822139672	5.44689572358699	1.24089338698669	0.868934251306885	4.20723307711893	5.08234757475027	3.411932355775	2.70461348887847	1.45453731012443	3.32010835516731	3.61799874306634	3.59822552806352	4.10070682400216	2.74929888897163	5.58048113730216	2.64656515891299	2.25897925405387	6.98322153413403	0.86152344472444	2.74287287445557	2.54937997091363	3.45740425051004	4.24669474510474	1.86022392549781	2.19339241077237	3.22446783978823	6.37932680039216	2.32626786591926	7.60084124338442	6.3243504086256	2.88230665563701	2.92704560366398	0.952941165116741	6.2549818302229	1.47650099768317	4.71379481569254	4.73231679753386	3.14975386799873	3.25546776696845	1.50030646594483	2.86330695925628	1.91723089451511	4.19799103262529	2.68861123926386	3.40727095911956
IKBKE	9.28716449974502	8.47419299970812	8.41654952552346	8.75798555962582	7.86263072560362	5.97451603481166	10.2054972511587	8.93992850750117	9.77885993128259	7.75563644451358	6.77372106184123	8.24720380902509	8.72826467681234	8.37314616683364	9.73388145040856	8.15295571956942	9.3456227806843	7.33296476474691	6.95796225050608	9.17126654953328	8.64243732360021	8.28299242685865	6.13980410289809	6.19653857258424	7.92369037094594	9.16539040990007	7.17236296191366	6.58412772898147	8.58515746803776	6.09907283019697	7.67616229590268	9.44403159681709	7.32748509375579	7.01891441218055	6.01182287876869	9.49405251380152	9.46752942321253	6.0470663657433	9.44957705742753	8.74710276972131	6.9728053245694	5.90060006925343	9.52581897703846	9.2180867601733	7.28859095926185	8.45625761854159	8.60460312464741	7.76096030485679	9.60271445866852
RASSF5	8.83494323806866	8.9330775443645	7.81873172131423	8.64059636378153	9.09412273871457	10.4147408519239	10.2291445030658	9.94317457229747	9.18031651155951	7.57030641388079	9.65369310473264	7.67248652619295	7.52166968279647	8.95458712655538	10.1992414481208	8.04160610598414	10.152798123549	7.76598444439198	7.2208393275806	8.88944086309492	7.92806741661562	7.16260053227505	7.02893333211877	8.06336025022555	6.85778214713686	9.251640297561	6.88538271751244	7.99610711532043	9.08214076876556	9.54416080019958	7.55132230429011	8.7813611261705	10.0079713577165	8.73702298407776	8.13752089148712	8.97547660934024	9.97361465705124	7.66271112886057	10.4153814664566	8.82959776781687	10.036751979093	8.65830669247681	8.52121975233038	9.72377292175894	6.6833636435117	7.70550574941876	7.6921243426482	6.87287246497489	9.35234182521499
IL10	4.5666221728798	6.21364636361519	7.26834110647804	4.61333989085772	4.477173912891	2.51570021926425	7.29626916428826	6.82676633759762	3.96131712082184	4.59235232147949	3.315725676745	4.07071059101132	4.28773220461307	4.81990289196488	5.98367422934465	4.36642389377887	5.79261035690543	3.08378133753123	1.6080531319848	7.34886081332546	4.59735074218922	3.51030304447398	2.70441739475771	3.46990657905921	3.41229266460665	5.08546525160223	3.60620843719394	3.26351492214486	7.39103766208749	3.93239581317819	4.85608893063107	3.01004849697889	4.98794605514198	2.77100802072735	3.31567260529646	6.09719564765529	7.62024263577092	2.63825197672829	6.36666172639947	5.19638173106716	3.1515200472678	3.15666337080242	3.7045008647148	6.87105724590956	3.11722496295658	5.33616124190705	3.79841805133715	4.08608967178801	5.7294107901089
FCMR	5.33767077899518	6.5690525846019	5.44561645606656	5.59205519824796	7.81019709940666	5.9544076607055	7.8107082838579	6.38241280946411	6.41044654431076	5.27143601914665	5.48380954736078	5.4049894403791	7.03941775812626	7.34374980310388	8.03500448369502	6.30659126751232	8.96714354716222	5.90100426279924	5.65289802275893	7.42634572820957	5.23953321737424	6.23819570567367	5.66954690049035	6.15515264487798	5.14050796284604	6.81249169033393	6.71241563474526	4.21933879292571	8.07625961083158	6.73648956565677	6.26962716426145	5.53096831869776	5.35421015337565	5.44704337582056	5.4092063195821	6.72944939321547	8.3290704933363	6.37508493581002	10.0445481543297	7.09486917003384	6.13689036051316	6.66651290750048	4.94502963292394	7.27069136471577	4.70129090293113	6.60054671315275	5.41943446911649	6.07668119385855	8.16525903769658
CR1	4.37592549612487	6.80241856428003	6.36519168894337	5.32272588243158	7.9282818241541	2.61646974465555	5.01567457974313	8.64553352327999	3.82260792510289	4.93326424691357	4.06535375031127	4.45244364988368	3.68231703333923	6.32770360258547	7.65525403638718	6.46090992436318	8.99030326064954	3.72021914337146	4.93061315141026	6.56870400232792	4.13610366379049	4.87587695308137	5.38396153702185	3.96303736262232	6.66416948968606	8.61393405033613	3.61811413726835	3.5501861009389	7.69408346424001	3.71091890373402	5.93268686311873	4.82044191286041	4.00220908920154	2.55851470871733	2.33751459255269	8.48614846458576	9.36662516700736	2.56771910810487	7.94523311558108	7.95256335749411	3.44023045098725	3.45285424991913	3.58289907038991	6.62838524320558	4.46308850519211	7.21014039587061	3.15156586105315	3.97447200845377	8.06491871704991
CAMK1G	4.06373136314931	7.92510396168398	5.08854233706016	3.61821838000656	7.40354139273192	3.40143959099063	4.0742688002735	5.2008365952733	5.04939231403504	7.08899232683001	6.34398369402728	4.05893156405154	4.72402484021753	6.82869085965965	4.51496485067726	5.79953640785935	6.27895357852688	5.03577220267637	7.75849521026836	6.40978878329222	5.85723632736264	8.28383905805209	4.47233712232861	2.69098572871479	7.34913969534219	9.41487963656083	4.1156127516806	4.93356842314144	3.78390681608372	3.17868815977501	6.99540498686479	6.03742790614785	3.73415112144285	4.16802926692944	3.16150093712975	6.069978382526	5.51112031291685	4.21628846829619	5.92403134873949	6.87985757328824	4.99019553476421	6.86788189261771	4.01346805916189	5.4277190995012	7.16461486757764	5.79772459550651	2.84292760639438	3.98120517847695	5.1012939990128
LAMB3	6.19752100432475	7.92084046784666	7.04312894754548	6.51687508153641	5.87782718893057	4.18070845967365	5.47942149758196	5.67329851645547	6.38899983237322	7.24906574141496	5.81468574594323	6.44832958357931	7.44097130631895	6.83930287334953	8.41208256736702	6.4548102164483	8.00404211167657	5.31100945474387	5.24922650480107	7.28184281854495	7.72634942476318	6.0458817734605	3.69162816081006	4.71614283948742	7.13921291219503	11.3417981496865	6.59361103704057	4.86819808550764	6.79098891947888	5.19125806383538	5.73124835978829	7.82756051169325	4.55412370465582	5.86112044264943	5.54570438986373	7.53270531263253	6.68733089504883	5.09414067446587	6.01787988351964	5.97490989708999	6.46728127254212	7.32902127076551	5.98839693906304	7.50812003916304	5.23124606670288	5.9836848656592	3.81752769438813	4.72795060902988	7.87812144854236
G0S2	6.00785255140338	8.92005434642579	8.76454098657468	5.60129051552161	8.14193638044197	4.52008994596392	8.13524646158853	4.89203416688219	4.61454347063181	6.80799811121575	6.30938701567451	7.23994595473261	6.90678027067043	6.48225736632537	5.80198050531352	4.96325588737884	6.49716046666862	5.4178574251602	5.90652916734783	7.09005210654182	6.54366768064446	6.80414495826059	3.92967600232583	7.22609544379331	7.60641599003711	7.59191982354677	5.76813204655449	3.5074156172475	7.38290672776723	5.36592885758187	5.05689984644519	7.15037673644633	5.27763262647869	3.07738006792792	4.46445561549068	6.67027091301934	8.14729259745677	4.65466093167438	8.11299403306781	5.917236324368	5.04927038799002	4.71527671287205	6.7195105670345	7.92158917989804	4.52296552424532	6.64096708845478	5.6640599746601	3.61568131910709	8.07077480724266
TRAF3IP3	7.36129834944953	7.98663182259783	6.41684100423968	7.85984190654835	7.99615619883039	4.41930628295957	10.0300884608057	8.31924705453909	7.58424468626243	5.98016321831212	6.9508309823529	6.87535936443461	7.00789658982515	8.76851680352927	9.75216672273739	6.74929336380703	9.08549783182556	5.66570983989674	6.04864179597248	7.95203482073041	7.04217349517302	6.76191959124269	4.4264388088194	5.72463441902725	6.88418166723503	8.76890461796595	5.93319695484367	5.89910209367327	8.32024108446087	5.79922484054781	6.08104549055287	6.85717418515157	6.56656104965724	5.86346894827574	5.58947793319647	8.06568141335668	9.2586947524613	4.7976130163596	10.1984521749065	8.07767955727896	5.67274027343805	4.83374746837695	5.47582302381382	9.29003983339644	4.89621907808594	6.80480249725176	5.29676149150937	4.91439581245061	8.89476861915431
SYT14	3.79390328223047	4.68305241537727	6.00691625491002	5.53014368995542	7.33395788304915	7.60095666269488	6.56298198088258	3.57428672263794	7.35920362116435	8.00621921934104	4.15421795115096	4.47821851341166	5.10145010888963	5.87607969476531	3.81303856786517	7.30322001954725	6.38098023880861	5.28426263471513	6.93688114717691	3.19376994009184	3.49440294104643	7.24865310161177	7.79097085186863	5.16500713857791	5.05015284171876	7.34762025519443	5.01116877157611	7.31760881183564	6.76494418198439	6.46882520607902	9.13255007847049	3.66015914320853	5.62955613774053	4.44298222862962	5.74975392435194	4.47419998173585	4.20864580675787	7.81641555027848	6.04865787576085	9.47371143128979	6.76509335330349	7.40928970318885	3.15281734846463	5.17191906485155	5.38063732926093	3.74536398126023	4.19150218177267	5.9719672870188	3.14955720743639
SERTAD4-AS1	5.50671357938795	4.35156524413938	4.59896893722054	5.10369578936925	5.34904480627043	7.63406594067113	6.42014705904395	3.67763827934378	5.57573182506251	5.38475911431244	4.9657184417112	3.77224745098009	4.51913769011078	6.74035243687656	5.35109595315338	4.98478612481477	4.29753009110935	6.05391986661296	7.45689350642554	5.60900445079303	4.81594434061277	6.09268703506107	2.86593661330712	5.70434306370882	6.26242421860394	7.45525839268058	7.34710467276809	7.51244306673295	4.58047914716598	8.58478483934872	5.88650224428966	5.97139634098394	7.2658073588325	7.98890634286094	7.92847738767659	5.93818264542626	3.72224820792874	8.32567627841516	5.67324507527917	5.31419216265396	7.25043817966981	6.63580103258954	3.14743092202322	5.35220840337316	6.17740674584696	2.75459263049004	7.04301758409287	4.38777636131169	5.25928596071529
SERTAD4	6.0671585845633	5.93878757505642	6.74002703460814	6.96168740513688	8.03447057625683	11.54820159905	6.61880467578446	5.15340078315111	8.50153044011906	6.08629373325197	7.15654360011164	5.60487661109547	5.48437731197769	7.83488366856307	6.55876368219464	7.10389068658534	7.65564540457493	8.51705248145913	8.54275534611367	8.51216579435503	5.97768098730605	6.61600917008467	4.42136073244417	9.28253734644809	10.0438025921584	10.9081580945372	10.13508817107	12.0641063723057	7.90841576665317	12.0179541125776	9.08036713534673	5.00547040795693	10.76116059485	9.75778390789462	11.8593164948785	7.4746833789257	6.06533415052338	12.0595268390656	8.12769789519962	7.53135671724697	11.4568929920789	10.2440630350046	6.12322361350584	7.18315960653163	7.47168054882628	5.75026290288199	11.2510608554525	6.63600430944968	8.20480930491115
KCNH1	6.36741820739548	6.37724584473999	7.68451524290307	6.75891725089846	9.87690349684188	8.47500722658401	6.98922449997636	5.40289065812948	9.77062846004203	7.425259039156	8.06937904585531	6.16417110807725	6.34460050800365	7.7111180795211	5.61292707367559	6.9824420910119	6.3226750965819	8.26311053465074	8.34360271623541	4.14128910711782	7.14110950474374	5.1960108091932	4.98264267452616	7.35319163017407	7.76319383460708	8.0089437200533	7.50803548477544	8.11517493568762	7.17935137675976	7.99862089101057	6.071424932662	5.09016415427051	7.4644307565858	7.65339931006625	7.91289363870788	6.42738681074052	5.06508536748373	9.42550449999571	5.64472506503647	7.16791663695442	8.64610067855285	8.90228838218226	4.77188678409217	8.04434242690477	8.96574413706374	6.58419415827662	7.36254581732994	8.32621733106035	5.83988462308513
VASH2	7.36372979586107	5.47958393519133	7.19706085707344	7.81313491608534	9.00114776054228	8.02610617713897	7.69993093029984	6.48923905558122	8.4869688627168	6.53684931659122	5.91957273409876	6.47407376918339	5.38111727828077	5.96604666180765	8.15920281428465	8.91021733547066	7.87278704887693	8.24709204800084	6.40285567720982	6.63070454562696	6.9794328365112	6.57239423955736	8.05873970230039	7.44785231780515	12.6042188214456	8.26739102624846	6.90867369871388	8.89401915702787	5.17069256626669	8.13231969684431	7.91576500718882	5.71451801261902	9.59528495794507	6.70187784115364	8.82315934577756	6.97571410545949	6.98354578919253	8.48324282091417	7.07474020736043	7.38767049351743	9.77342420846572	9.0236538049669	6.77261868606633	7.18541994694378	6.26960136332851	8.9307331567833	9.12197937130541	8.21743946249541	12.951449605671
PROX1	4.26661525303154	7.10662706979639	6.38091485876462	8.28096025148717	7.90640413950264	6.7384260191611	8.14369268816274	6.40418221185624	8.02882175652754	7.40136324972877	7.18925215988102	6.60703065924315	4.38249257059542	5.86470320309278	5.89070995816709	6.13251210625132	5.03110052410736	7.10699837998748	9.0962573325032	9.90104831344446	4.68099503772285	4.80687502905919	11.9301835448161	9.19350508599419	5.18867994670906	8.3636184549101	8.61122170699486	8.38001695086145	4.70986432680494	8.73949942687346	7.77060968808537	4.2300928294269	8.65222217733888	7.6602011249234	8.61463041228165	4.72455081507613	4.22325404379038	7.2532256850429	4.84086051389241	6.78201641112502	9.19884386538946	8.0348203395975	3.70550261490147	6.01192831201779	4.56906374612609	4.89265109491582	3.55279114593457	8.53489122298205	6.05111483295792
KCNK2	4.96439110817181	5.0782534804443	5.46332118996119	6.44705820291777	8.22223091678541	4.89858138890253	4.76922188266863	5.18812849938014	6.01446590800019	7.79573607413836	4.30569875733445	3.47204548453934	3.64689516734541	6.72689381564857	5.3054978811257	7.01163245620851	5.78573003370502	7.48589753091412	5.47845621535301	4.5639658680118	8.59784727670794	3.65569638663499	4.33767689412623	10.8599232853934	6.39124180283669	2.97631328159978	5.74878655224772	4.26052993798804	3.44606012992062	7.7546685670119	8.49051259854708	3.69421014549284	5.7441501678627	6.38836597271855	4.51231666375167	7.45530330411014	3.9189277290311	6.867568631314	4.62456911644728	7.1357766606654	6.26545452596344	8.28685622522716	5.22217626787261	5.19639069311178	3.58016589750324	7.09485011745066	4.6890879918256	8.20275957672696	6.94091766121417
USH2A	4.28159294435309	1.54128253361516	1.80422219450628	1.87967007871489	1.89323461598903	3.10328670686147	-0.164576473895515	0.278146310049205	1.8273492047951	0.690359220216689	1.41501819851188	-0.527961979485218	0.834808855881379	-0.638493882230988	-0.497795962330718	3.21970909298911	0.101861036984839	-0.670019242369705	-0.627751261041873	-0.558387619747887	0.302186327230714	1.15225703854656	-0.539042045451834	0.313392838424812	1.35504402516034	-0.210180277027059	0.0918974054229609	-0.201868524631697	-0.253270051875864	-0.734864933115946	-0.332503387692898	1.07937310519356	3.04146117536493	0.0823573723941771	2.98277056095412	0.0110387265165326	0.409724681907956	2.77658369330473	0.098148067026915	0.492780258549588	4.24132866094398	1.85667168170731	0.493329473424867	11.460769383337	-0.286551178716036	1.80215776672447	-0.167192821374935	2.10745935656022	1.53964568314706
ESRRG	3.88504677181438	4.75114033690361	7.38117509966025	7.28338515722545	5.79321021525145	6.56333537001262	5.43019244921946	6.2467940099685	6.1220045629987	4.84891569164123	2.82638226552128	6.60122077884522	3.31827904595632	3.68916234153803	2.48221986075752	7.69777744582504	4.58349410869504	3.4342296939019	2.83304071301512	2.61561628796412	6.09627891300434	1.68911681663745	3.94307078128422	6.47088271996822	5.485008619841	2.06004724592264	5.11391195799871	6.38763674560726	2.01817880914807	6.56960226821141	5.12448102358947	5.91208617853473	6.02172498086792	4.17144942115116	6.66109942238351	3.49209651390798	2.78651041862463	7.92988618245563	2.92850975462479	2.63315420928849	7.47686987315847	7.39679353420552	3.38669659762779	3.76366254245397	3.55518377449663	8.12426405873798	2.10291800132394	7.07038534055275	6.56478956315725
TGFB2	9.61819471700682	9.38841324764484	8.79775418255046	9.78090283281959	10.350418187619	9.51057907207369	7.84029832349753	10.7920504135732	10.4729304680087	7.6988950562927	8.55078983474675	12.3871949332194	12.3182278535193	8.50443943208986	10.75599449523	10.926728149763	7.99014509786665	7.92354973710355	8.37642581020158	8.88517586984996	12.7286404620136	8.60099657748491	6.96527672636405	9.74555630007824	10.3453080841162	9.43824611813782	11.105463451419	8.784939385644	11.0662927106947	10.6710897952741	10.7003270065125	12.3648148684715	12.0958224667583	8.34582383975832	9.76493112863994	9.44649935200998	12.2919903800428	11.5604275801237	9.85131382963752	10.5801651893631	10.6617692484177	8.60494321936276	5.99921028721427	12.9743109901286	7.0781187463856	12.0730385165679	11.6429730348371	9.28427539569285	10.7043263612987
SLC30A10	4.41677608047182	8.49392496960098	6.03682497196341	5.95412299952995	8.3210121882174	5.17515001246086	4.50215842021153	6.55766357310694	6.77222940603697	9.11928362097397	6.82537705679524	5.25694820703518	5.0278094503955	5.85789140678872	5.21638237582678	7.63397773756029	3.47403354685885	6.33579823433402	6.89597727605841	6.07886286724382	5.79894335894075	7.20535947071651	5.43309812864951	7.61376035098217	5.13353258623384	4.31711475104952	6.87741910412671	5.85783318738243	3.29222223686755	7.02097942497519	8.72399231968322	6.41868467660056	7.79438414524539	5.79246899190563	6.44857522167681	4.97087283346993	5.49987645373783	6.28118564455207	5.81782843517041	8.62887324260089	6.86822419874326	7.06699171012395	5.0603807252061	5.380509446541	6.31123297473412	4.06364336185987	5.64828514421262	10.0491921109361	6.40450317626683
MARK1	7.11513104235259	10.9939360623483	9.55638649606497	9.3334113562661	11.5419142019476	12.5778131697202	9.39149986605035	11.7773831072448	10.2383203461595	12.5148658306923	10.8181788242291	12.8930467088489	11.4039544354808	10.3202771022684	8.8918599872766	10.3468751903797	8.14547866928401	10.8751704583862	10.4421667426617	8.19213984241186	11.488272938387	12.0366684657641	8.99067138664876	9.76530115694464	8.53032596193554	8.22009633238148	11.0457779546924	10.9350694896583	11.4923679569615	10.9514289445411	12.7960685879069	11.714133671137	10.9156769873755	9.67057995787893	10.7736410614161	8.15355096793766	7.53891435792915	12.5186841827866	9.63221431225815	12.5124979596823	11.1304007330331	11.7484928574276	6.29762024259379	8.12402301509564	10.4803283632942	8.18493048827361	10.2564927106913	11.1789085739139	8.98822581220577
C1orf115	7.60837134115034	10.5404386975194	9.1962312633028	7.75092949405824	10.590868354412	8.83221745376593	8.78026697279161	8.56891074630544	9.42977094012642	11.475014140331	10.0569460718529	10.4475737992946	10.0580636069354	10.7033606213824	8.54187146849052	8.92859954477088	8.72889339264485	10.116366425289	10.4462201900504	8.31545546534132	9.89120935998469	11.5471493438805	10.1200613228316	7.70786094749862	7.38329455592445	7.82026941119592	9.85266013917724	8.96271552114395	7.59667118854174	9.90240614065863	10.6257496569877	9.58651705938968	8.51376940974351	8.73766819078715	8.74700395699993	9.31844076998249	6.89069317615895	9.11767197855283	9.91474087246873	10.7939074084823	8.74889670014484	9.80028847880449	7.62291072358965	8.5284820089246	10.7262136728535	7.56320035922393	8.99654546874817	9.95589164005811	8.89174941438291
MARC1	7.79570041547064	9.19913025281225	9.0322308066424	8.1264090254775	9.44978125927433	9.85022028110094	8.62023928715054	9.73074053513896	9.23483715205998	9.98053933694437	10.5348384124726	10.596738724775	9.8763079998221	9.11437725415286	9.73348348336545	8.90368037157031	6.39234590803797	9.38223732294112	9.01653952466819	8.0904114236827	10.133238260534	10.0158757754739	6.08606766763337	10.4014407572201	7.53122133419318	7.35500105300327	9.59843734294401	9.263634934086	9.07393885798913	10.1685417215836	10.2719767094197	9.74200267432143	10.5034389100377	9.88715395879616	10.5946810057588	7.54622149982836	6.79517251467743	10.3925517711352	8.97455082893164	9.78358993736484	9.90635920217168	9.91677770846228	7.23094656822357	8.19892018547905	10.3347635252292	6.6516738277595	6.81679150605646	9.3992346756386	7.50826458272543
TLR5	5.1987255641207	6.82129563147835	6.2779428072706	7.92280762727493	8.64857360181273	5.88756110366639	8.74846862989749	8.85052377645648	7.36500634598527	5.90345494915056	6.15125928742238	6.60309103332085	6.76903541330268	6.60584976799993	7.9678584667048	7.35490503500149	7.92370744903782	5.8344346748363	5.93483645227871	7.69865702001338	5.84857480651157	6.13636836414875	5.61779356400039	6.85383988824939	8.27257507567027	7.25100432618791	7.70887370288329	6.53477641107881	8.62335922325588	6.00580934178392	6.92285891274015	5.96604373476681	7.33711093494556	6.1342681485274	5.78338334718887	7.33465073207386	7.70303048116561	5.4736984408662	7.3762626997614	6.67760198886819	6.43115968411727	5.98915290686562	8.44152614566014	6.55712346061438	5.89200335686627	5.98022414550988	9.3135512945168	6.28726075105225	8.73401961763155
LEFTY2	6.87525942716692	7.0751300988491	5.57204726172213	4.30787497811773	4.44900316391354	1.37468068455901	2.31411025531388	3.86555521245725	4.97373616345748	4.42187218164336	3.36562758873608	5.31234738212544	3.89619431136248	4.8011438862017	3.93472829253414	8.21659098381031	1.96943050997182	3.12987197789851	5.61579910427362	1.79174841452323	6.52308243432573	6.37414320068577	1.81551681321189	4.32262505575926	6.79737087616041	1.68700637375594	4.14645969218739	2.63552842358951	7.67585600953102	3.44644764273238	5.15243598903112	5.55825854174236	1.69761716031851	7.12688311114255	4.28641249469116	4.12771334654649	4.2934309544844	2.64821162645405	3.36529308688858	2.59993377811869	2.80506164296786	3.75016580417599	7.07555714639767	6.10911365403858	4.25650792123942	2.54396103006237	4.89470714094283	1.62085003080713	2.80777965925193
STUM	6.50553985221834	7.77035562803659	8.26498056067189	6.55331977708193	10.8633071174969	9.63101878098113	9.82007598346946	5.49520725488559	8.67628579060509	8.56145730923332	10.5800705971986	6.05832324219412	7.22308473956722	8.06234277418847	10.1680353882239	7.5593189069665	6.96988968122266	9.45765691361619	9.64529832188671	5.02094561940234	7.6474299847548	7.84832793231875	4.99333892023599	7.21092583587091	10.3667213737049	7.38356349677032	7.14220375213531	11.6896541404091	9.04964530437632	8.51308245788752	8.27654591651284	7.97482488769578	7.92112482735858	8.59073822837019	10.2321447290826	6.76833856412624	5.3610731794456	9.3442174572276	8.86658954448742	8.6212575802174	11.250071220591	10.7649392852361	4.67891655227094	6.96756702709778	7.62894920239092	8.44295270482279	9.11598473295303	8.47961429808526	9.24590605920289
ITPKB	9.71036133168385	12.7965104004074	11.2900649172966	11.9977104767864	11.4524767391338	10.3368188016242	12.2460016228406	10.2946805963486	12.5065484590529	12.9677001195711	10.6173669819564	10.6043205040846	10.5853898017639	12.5059477626186	13.2201900520584	11.1918813937233	10.2539994323778	10.0519145123489	12.8651157991089	10.9384440069798	11.1542920218692	13.5784279020437	8.65237794334597	8.49707731552241	10.5771725255897	10.1570006876849	9.61973325649745	9.16489717026756	9.40980402470153	10.5393754041641	13.0569860130043	12.4332462691692	10.9518887924686	11.1628919679184	9.68582351685656	10.5855525388466	9.78082903775813	10.119730188613	11.0903604333263	13.3893019166839	10.2904510115769	10.0029461178536	9.48373667070069	11.8015614204532	12.983453636561	10.7930088535868	11.059498088964	9.79084086064312	10.5730519906686
WNT3A	2.54967900155467	3.92385188589101	4.89531373338221	0.47016206755549	7.63131447778606	5.53701021567221	1.62983237098263	1.0457993257067	0.547616816176455	3.96753944455362	0.12626037835591	0.411374988384429	2.08304936532894	5.27764747847249	0.446755379662426	1.25110810154257	1.7761932427665	3.05825921402657	6.25608881484601	0.375795552611898	2.0324083226091	5.22197364169406	1.98669760538214	8.05580627986924	1.44472452911941	2.02776617390625	0.263424125902824	3.05135965117174	0.738014469347846	8.41000039251609	2.93288618521084	2.06197620420164	0.802912995345102	8.39482604202798	11.2745840933821	1.02883350238902	1.60910390505276	3.49787766475077	1.10957715044768	0.573920537659891	1.46354012937612	4.51804414385128	1.47038487604878	1.90203413531515	6.30960078432595	1.21191313206266	0.842803902136449	6.79125013249407	0.929500717440085
OBSCN-AS1	7.99991086190592	8.67776550824318	7.26304650745964	5.34706263830306	7.59818719788658	5.93486247683365	5.37242929781496	4.17599311059396	6.86325202035789	9.8857909574119	7.33162667132912	4.71295542476785	5.06891368020838	10.3340577096313	6.34913633331633	7.20825924623189	8.01754240510048	7.0227039280107	8.66016439639485	5.71457540512822	5.63324492644259	9.48598567230438	7.42110213673262	6.84290117493407	6.09533589567402	5.96581961728569	5.46584945392166	5.65668731052285	6.17069440691874	5.74058950001344	9.66391234012882	5.69097540984173	6.09499641439339	6.70726682465015	6.48582335259693	6.65992699358352	5.69034653887799	5.27947184830848	6.65738170807156	9.97459177504847	6.52194052467556	8.0185722999275	7.47863269831055	5.6456790647959	9.20914557832659	6.95556051530966	6.79947348194116	6.18555671896634	6.61147919394879
TRIM17	7.11214831386693	7.25032333610168	7.71368713964675	5.22370307672479	7.01809734767767	6.08871765342375	7.73788966898309	5.29221337243593	7.00851898398678	9.19884546412952	5.38021425613007	8.5231740179552	7.73223367966176	7.48538093981479	6.73640188812027	7.22999318924392	6.04507077021424	5.98820374568443	7.32668358196106	6.75787335607945	7.1045500100224	7.37918123263358	6.08645606721912	8.50506838989481	4.86910446042602	6.08960511694559	6.95300302353837	5.21260860336085	3.94193920435619	7.05016433397973	8.29451791380868	5.8979351037052	7.69989862842797	8.05477560639103	6.50817722416167	8.12732756108673	5.87878395138389	5.63405491864262	5.81719318350073	9.14731572280434	6.79544567126449	7.5149952288872	3.74882130671373	7.16237462749731	7.16017853276811	6.94424199671848	6.40367858818997	7.00688619891577	4.15494006682476
DUSP5P1	6.08520393881061	4.3044083629634	6.21997515300385	7.86260364534026	8.14162416358107	7.05832966832527	8.98843178841044	5.85737028163871	8.25100889952268	6.63590230111097	5.88654871803877	6.23000164886883	6.11776313321973	7.79126646817587	6.80918483632152	7.95745424953415	5.1369270719252	5.60050539160398	5.74494919677162	5.23415404297471	5.7414785385993	5.00064892805624	8.04974652835592	5.82537032023015	7.31008357479886	8.42331412725273	5.2124063744188	7.57083361208079	7.00063385102189	6.93498822936954	5.72688466788677	6.78063925295525	6.83629893652943	7.9539365613163	5.46291727441588	7.68930730900392	6.79091326026048	4.9060717968459	7.33466600225086	6.92801310808345	6.87724982324393	8.46698186655216	6.81669774468974	6.75016538927147	5.79314193001852	9.97892361291407	5.21546951001391	6.62908562471123	6.46275593950197
LINC01736	3.45882197827642	6.38374586624901	3.14459452660656	6.39355205226965	5.02553720537065	1.50159037590152	10.0673203356293	5.13541442904062	5.78542818617765	7.71996783374747	0.756460798951697	5.17695855894028	4.64575504935091	6.86543405475451	5.83179755166096	2.58676767796646	2.14180784076397	1.90218287828389	6.2932479859226	3.18191612582594	2.37755731859401	8.19227442572304	0.990488379882098	2.98390763856355	0.990746480145176	1.34683303382014	1.34921708663394	2.71399593153606	1.29811880926795	2.73527473774442	5.98937419546557	2.5295568776416	6.00538181820511	6.2616118171106	3.21131066740762	1.57326910510476	2.28405016495696	1.44963523922577	5.2460601499085	6.21945737516457	4.10887534879447	1.42930903107281	3.40467621446352	3.76937906855567	6.28890687514479	2.04033116303813	2.46997946772143	1.27269958808206	3.15751484470212
AGT	8.57083482260325	8.73194230063929	5.97787983799206	8.56295920869759	8.99226347897704	6.27642929619372	11.2139999406711	7.81728347465675	10.6966742406826	5.98525520554977	8.17578139047665	6.30795452100251	6.81387648097598	8.6901836095189	8.96060566730984	9.37217980555519	6.05668668699913	9.63205629008275	6.56026230860493	9.58040392591639	7.42299678245501	8.85689847281769	5.37602575033468	15.636754016294	7.00205676793339	7.57710182162166	6.28748558003307	5.07741218586291	6.101520053766	6.89962520065236	8.69185085146586	10.1482033996095	10.539260228589	10.3641030022067	6.46893136009797	9.36024871318044	6.43332145432699	4.31890178857996	9.27737708232729	6.59834087299361	7.46150435393488	8.0299255221468	5.48491450934056	7.48716796329414	5.82014353517661	7.52776327771935	6.71558530813119	5.3077782918489	8.58362182077606
[truncated: 4,527 more rows]

## Sheet: Figure2_B
	ATRT01	ATRT02	ATRT03	ATRT04	ATRT06	ATRT07	ATRT08	ATRT09	ATRT10	ATRT11	ATRT12	ATRT13	ATRT14	ATRT15	ATRT16	ATRT17	ATRT18	ATRT20	ATRT21	ATRT22	ATRT23	ATRT24	ATRT25	ATRT26	ATRT27	ATRT28	ATRT30	ATRT31	ATRT32	ATRT35	ATRT36	ATRT37	ATRT38	ATRT40	ATRT41	ATRT42	ATRT43	ATRT44	ATRT45	ATRT46	ATRT49	ATRT50	ATRT52	ATRT53	ATRT55	ATRT57	ATRT58	ATRT59	ATRT60
[truncated: 49 more rows]

[truncated: 3 more sheets: Figure2_C, Figure2_D, Figure2_E]
