# Supplementary material for: Imaging and multi-omics datasets converge to define different neural progenitor origins for ATRT-SHH subgroups
Source: Nat Commun. 2023 Oct 20;14:6669. doi: 10.1038/s41467-023-42371-7 (PMC10589300; doi:10.1038/s41467-023-42371-7)
Supplement: Supplementary file 15 — Source Data [file 41467_2023_42371_MOESM15_ESM.zip › Source_Data/SuppFig4.xlsx]

## Sheet: SuppFig4_A
symbol	padj	log2FoldChange
LOC102725121	NA	0.533136
DDX11L1	NA	-1.74111
WASH7P	0.782893	-0.296565
LOC729737	0.917759	-0.153752
LOC100133331	0.710245	-0.210923
LOC101928626	NA	0
LOC100288069	0.943163	0.085559
FAM87B	0.321821	0.86289
LINC00115	0.127984	-0.598845
LINC01128	0.359742	0.439608
FAM41C	0.0143511	-3.34711
LINC02593	0.0571086	-2.08531
SAMD11	0.0198056	-2.16402
NOC2L	0.836691	0.0994248
KLHL17	0.643945	-0.278182
PLEKHN1	0.907097	0.17605
PERM1	0.0812252	1.5487
HES4	0.0227014	2.06992
ISG15	0.554437	-0.784506
AGRN	0.0294515	1.00271
LOC100288175	0.86607	-0.241453
RNF223	NA	-1.62472
C1orf159	0.751288	-0.206243
LINC01342	0.0177643	5.99208
MIR200B	NA	-0.79882
MIR200A	NA	-0.720646
MIR429	NA	-1.41822
TTLL10	0.935492	-0.174778
TNFRSF18	0.862428	-0.26394
TNFRSF4	0.294339	-0.894275
SDF4	0.00528213	0.803177
B3GALT6	0.905397	0.0770092
C1QTNF12	0.728509	-0.316215
UBE2J2	0.950915	-0.0329658
SCNN1D	0.694115	-0.287717
ACAP3	0.412725	-0.571985
SNORD167	0.134719	-1.17207
PUSL1	0.904286	-0.100747
INTS11	0.850732	0.111828
CPTP	0.661379	0.262734
TAS1R3	0.467044	-0.616118
DVL1	0.287143	0.409499
MXRA8	0.220275	-1.3857
AURKAIP1	0.474985	-0.547351
CCNL2	0.245427	-0.407313
LOC148413	0.633467	-0.171655
MRPL20	0.381842	-0.472931
ANKRD65	0.75084	-0.332348
TMEM88B	0.703116	-0.645685
LINC01770	0.740954	-0.290238
VWA1	0.141934	1.08884
ATAD3C	0.277017	1.16066
ATAD3B	0.582626	-0.299153
ATAD3A	0.772634	-0.171863
TMEM240	0.413213	-0.544645
SSU72	0.936297	-0.055317
FNDC10	0.802419	-0.311161
LOC105378586	0.934824	-0.0828198
MIB2	0.895019	0.0934353
MMP23B	0.161241	-1.43443
MMP23A	0.398903	-0.845685
CDK11B	0.711491	0.169198
SLC35E2B	0.649035	-0.205437
CDK11A	0.91851	-0.0699963
SLC35E2A	0.344781	-0.440074
NADK	0.826739	-0.0784907
GNB1	0.0584445	0.414855
CALML6	0.685467	-0.37618
TMEM52	0.979363	0.0332283
CFAP74	0.00082936	2.96913
GABRD	0.886753	-0.214756
LOC105378591	0.411962	-1.75581
PRKCZ	0.516122	-0.531567
PRKCZ-AS1	0.917057	0.0944632
FAAP20	0.882526	-0.13451
SKI	0.808467	0.130667
MORN1	0.8756	0.0724167
LOC100129534	0.926897	-0.0747498
RER1	0.967538	0.0174141
PEX10	0.000335487	0.999567
PLCH2	0.0295188	-2.48712
PANK4	0.0939761	0.35888
HES5	1.79437e-07	5.48914
TNFRSF14-AS1	0.686364	-0.51863
TNFRSF14	0.830991	-0.28487
LOC100996583	0.687282	-0.700329
FAM213B	NA	-0.939282
PRXL2B	0.934552	0.0865627
MMEL1	0.306948	-0.926958
TTC34	0.840064	-0.24025
LINC00982	0.000226714	3.89216
PRDM16	6.18459e-08	3.92972
MIR4251	0.912784	0.437138
ARHGEF16	0.168666	-1.41057
MEGF6	1.80433e-05	-2.4072
MIR551A	NA	0
TPRG1L	0.127188	0.519782
WRAP73	0.707134	-0.113017
TP73	0.934552	-0.112136
TP73-AS1	0.910686	-0.0375827
CCDC27	NA	1.16421
SMIM1	0.92398	0.127282
LRRC47	0.775637	-0.0876121
CEP104	0.103745	0.430004
DFFB	0.303464	-0.299641
C1orf174	0.0537717	-0.461852
LINC01134	0.652305	-0.432044
LINC01346	0.209289	-3.127
LINC01777	NA	1.15331
AJAP1	0.727695	0.464209
MIR4689	NA	-0.292721
NPHP4	0.355589	-0.425286
KCNAB2	0.79036	-0.169529
CHD5	0.471722	-0.822493
RPL22	0.266898	-0.371899
LOC102724450	0.116871	1.47455
RNF207	0.877124	0.167024
ICMT	0.81386	-0.0945258
LINC00337	0.928621	-0.105047
HES3	0.909121	-0.282351
GPR153	0.971626	0.0344448
ACOT7	0.153938	0.702081
HES2	0.141358	1.43575
ESPN	0.28165	1.06377
TNFRSF25	0.648619	-0.434044
PLEKHG5	0.443139	0.63369
NOL9	0.988197	-0.005184
TAS1R1	0.247522	-1.16579
ZBTB48	0.902273	0.0815496
KLHL21	9.75108e-05	1.32
PHF13	0.246232	0.315655
THAP3	0.940452	-0.0519159
DNAJC11	0.879277	0.0463686
LINC01672	NA	-1.17696
CAMTA1-DT	0.000838732	-1.43975
CAMTA1	0.306562	-0.384083
LOC102725193	NA	-0.653431
VAMP3	0.00698007	0.713968
PER3	0.414201	0.487898
UTS2	NA	-0.85102
TNFRSF9	0.613133	-0.752103
PARK7	0.531519	-0.354327
ERRFI1	0.021975	-1.81135
LINC01714	NA	-1.76197
SLC45A1	0.858488	0.177395
RERE	0.0187261	0.971797
LOC102724552	0.00373373	2.44089
SNORD128	NA	-0.964183
ENO1	0.498183	0.344938
MIR6728	0.719775	0.570653
ENO1-AS1	0.345263	0.733539
CA6	0.605	-1.1155
SLC2A7	0.924746	0.160155
SLC2A5	0.657122	-0.539877
GPR157	0.451135	-0.688915
MIR34AHG	0.29414	0.588533
LNCTAM34A	0.232053	0.776348
H6PD	0.128242	-0.403729
SPSB1	0.501694	-0.446892
LOC100506022	0.0162635	1.28153
SLC25A33	0.789253	0.120662
TMEM201	0.0601622	0.565457
PIK3CD	1	-7.29445e-05
PIK3CD-AS1	0.948463	0.12199
PIK3CD-AS2	0.804621	0.241077
CLSTN1	0.00481248	0.905943
CTNNBIP1	0.367696	0.539794
LZIC	0.942318	-0.0260692
NMNAT1	0.827876	0.0680316
MIR5697	NA	-1.04012
RBP7	0.554694	-0.767414
UBE4B	0.276609	0.336724
KIF1B	3.5352e-05	1.50175
RNU6-2	0.351914	-0.641444
PGD	0.0575146	0.669338
CENPS	1	-3.34758e-05
CORT	0.115219	-1.46605
DFFA	0.885926	-0.0868334
PEX14	0.0332459	0.598902
CASZ1	0.142036	1.21626
C1orf127	0.0201381	1.92406
TARDBP	0.966851	0.0134864
MASP2	0.970656	0.0525441
SRM	0.515654	0.40387
EXOSC10	0.911149	-0.0382283
LOC105376736	0.520911	0.580598
MTOR	0.976121	0.0107117
MTOR-AS1	NA	0
ANGPTL7	0.432984	1.66074
UBIAD1	0.186444	0.324211
DISP3	0.000292469	2.81704
LINC01647	NA	0.256542
FBXO2	0.507057	-0.665589
FBXO44	0.969236	0.0214566
FBXO6	0.19288	0.670848
MAD2L2	0.955677	0.0462222
DRAXIN	0.192873	1.31812
AGTRAP	0.914106	0.0901953
C1orf167	0.670319	-0.519798
LOC102724659	NA	0.61975
MTHFR	0.0534109	0.474245
CLCN6	0.00150289	0.707762
NPPA-AS1	0.376082	0.650058
NPPA	0.556844	0.998761
NPPB	0.980514	-0.0639986
KIAA2013	0.566291	-0.249295
PLOD1	0.407513	0.502346
MFN2	0.281616	0.211874
MIIP	0.599922	-0.333347
MIR6729	NA	0
TNFRSF8	0.159635	-1.54525
TNFRSF1B	0.851723	-0.190583
MIR4632	0.870032	0.800201
VPS13D	0.35258	0.297066
DHRS3	0.270339	-1.03943
MIR6730	0.227683	-2.17285
AADACL4	NA	-0.861635
AADACL3	NA	0.86963
C1orf158	0.409517	-1.63984
PRAMEF12	0.660994	-1.17312
PRAMEF1	0.31547	-2.06516
PRAMEF11	0.982057	-0.0662095
HNRNPCL1	NA	-0.0572387
PRAMEF2	NA	-0.87564
PRAMEF4	0.636838	-1.24668
PRAMEF6	0.585868	-1.90137
PRAMEF18	NA	0.752332
PRAMEF5	NA	-1.32912
HNRNPCL2	0.976579	0.0963009
PRAMEF15	NA	0.132437
PRAMEF19	NA	-1.20037
PRAMEF17	NA	-0.0572387
PRAMEF20	NA	-2.64387
LRRC38	NA	0.378964
PDPN	0.012681	2.38863
PRDM2	0.119847	-0.486604
KAZN-AS1	NA	-2.64758
KAZN	0.231706	1.00943
TMEM51-AS1	0.761277	-0.3813
TMEM51	0.971079	-0.0447021
C1orf195	NA	-0.99812
FHAD1	0.58723	0.470599
LOC101927417	0.167636	-2.05887
EFHD2	0.947503	-0.0494383
CTRC	0.950505	0.0969046
CELA2A	NA	1.51418
CELA2B	NA	1.25112
CASP9	0.362695	0.278976
DNAJC16	0.753434	0.142546
SCARNA21B	NA	-0.0572387
AGMAT	0.864972	0.170553
DDI2	0.59094	0.479412
RSC1A1	0.696754	0.169982
PLEKHM2	0.00102808	0.714497
SLC25A34	0.117228	0.831246
SLC25A34-AS1	0.963253	0.0942433
TMEM82	NA	0.229378
FBLIM1	0.909538	-0.113345
UQCRHL	0.675869	-0.275024
FLJ37453	0.266834	-0.389188
SPEN	0.885286	0.0883583
ZBTB17	0.694863	0.197661
SRARP	0.38686	0.963154
HSPB7	0.235016	-1.23486
CLCNKA	0.547471	0.804987
CLCNKB	0.0822422	-1.92555
FAM131C	0.506467	-0.762539
EPHA2	0.154036	0.994589
ARHGEF19	0.034965	-1.22211
CPLANE2	0.747224	0.169942
FBXO42	0.795466	0.0770691
SZRD1	0.446352	0.17012
SPATA21	0.765035	0.305463
NECAP2	0.46845	-0.23694
LINC01772	0.956166	-0.0292021
CROCCP3	0.796807	-0.154958
LOC440570	0.990253	-0.0384267
LINC01783	NA	-0.768269
NBPF1	0.188509	-0.450519
CROCCP2	0.685631	-0.188645
MST1P2	0.713352	0.261195
ESPNP	0.227412	-1.45124
MST1L	0.53621	0.559079
LOC102724562	0.962882	-0.164952
LOC105376805	0.7338	-0.352969
CROCC	0.750429	0.291677
MFAP2	2.57502e-06	-2.79243
ATP13A2	0.569407	0.2633
SDHB	0.787807	-0.161513
PADI2	0.593342	-0.780383
LOC400743	NA	3.31061
PADI1	0.116963	-1.97753
PADI3	0.00654736	-3.85109
MIR3972	NA	-0.966393
PADI4	0.633995	-0.797912
PADI6	NA	-1.52471
RCC2	0.755147	-0.114871
ARHGEF10L	0.00326082	1.10859
ACTL8	0.0760863	-2.45947
LINC01654	NA	-0.653431
IGSF21	0.389474	-0.942634
KLHDC7A	0.607209	1.33012
PAX7	NA	-1.62325
TAS1R2	NA	2.26034
ALDH4A1	0.661574	0.26728
MIR1290	NA	-0.972793
IFFO2	0.00582918	1.58536
UBR4	0.325775	0.237547
LOC101927895	0.746633	0.25502
EMC1	0.000103402	0.73535
MRTO4	0.908349	-0.0618599
AKR7L	0.429853	-0.445847
AKR7A3	0.338319	-0.585678
LOC100506730	0.564629	0.241886
AKR7A2	0.250551	-0.574865
PQLC2	0.0342369	0.87937
CAPZB	0.722431	0.108099
LOC105378614	NA	1.13126
MINOS1	0.323029	-0.563659
RPS14P3	0.589349	-0.604465
NBL1	0.763138	-0.401899
HTR6	0.0546442	-2.06989
TMCO4	0.717798	-0.27055
RNF186	0.524728	-4.1695
OTUD3	0.702684	-0.183997
PLA2G2A	0.411386	1.44105
PLA2G5	0.319632	1.68542
PLA2G2D	0.239887	-2.33689
PLA2G2F	NA	1.54925
PLA2G2C	0.889934	-0.305202
UBXN10-AS1	0.745945	-0.576125
UBXN10	0.346594	1.29082
LINC01757	NA	0
VWA5B1	0.235918	1.92587
LINC01141	0.449804	0.85717
CAMK2N1	0.662298	0.527886
MUL1	0.0490316	0.536591
FAM43B	0.227245	-1.08893
CDA	0.236196	-1.47104
PINK1	0.930365	-0.0554814
PINK1-AS	0.0756732	0.51849
DDOST	0.928248	0.0444495
KIF17	0.59791	0.436908
SH2D5	0.0687241	1.52518
HP1BP3	0.790217	-0.133932
EIF4G3	0.0214788	0.688038
MIR1256	0.603449	3.6264
ECE1	0.214095	0.79002
LOC100506801	0.933409	0.0769111
NBPF3	0.436179	-0.392475
ALPL	0.446336	-0.606587
RAP1GAP	0.318431	-0.653881
USP48	0.0160028	-0.39739
LDLRAD2	0.00177054	2.11823
HSPG2	0.00112702	1.88314
CELA3B	NA	0.741188
CELA3A	NA	-0.54035
LINC01635	0.746687	0.403287
LINC00339	0.180233	-0.401082
CDC42	0.517683	-0.154268
WNT4	0.00253505	-2.90678
MIR4418	NA	-0.653374
ZBTB40	0.80888	-0.0928846
EPHA8	0.880293	0.187582
MIR6127	NA	-0.268604
C1QA	0.534223	-0.672977
C1QC	0.634509	-0.538102
C1QB	0.530985	-0.707105
EPHB2	0.906563	0.137267
MIR4684	NA	1.01922
MIR4253	NA	-0.653431
LACTBL1	NA	-0.0572421
TEX46	0.840387	0.205841
KDM1A	0.121544	-0.471435
LUZP1	0.361662	-0.424518
HTR1D	0.36767	-1.15299
LINC01355	0.0888578	-0.904782
HNRNPR	0.791542	-0.171957
ZNF436	0.00651978	1.47841
ZNF436-AS1	0.583832	0.291586
TCEA3	0.853736	0.194047
ASAP3	0.751165	-0.218653
E2F2	0.857754	-0.150882
LOC101928163	NA	0.104535
ID3	0.782389	-0.24467
MDS2	0.682135	-0.638994
RPL11	0.561226	-0.294519
ELOA	0.535966	0.116333
ELOA-AS1	0.534549	0.355811
PITHD1	0.0965098	-0.396372
LYPLA2	0.803947	-0.13384
GALE	0.755147	-0.195166
HMGCL	0.110665	0.579103
FUCA1	0.413407	-0.43656
CNR2	0.471246	-1.24808
PNRC2	0.931838	-0.0589644
SRSF10	0.51065	-0.402474
MYOM3	0.10063	-1.87362
IL22RA1	0.617125	-0.847411
IFNLR1	0.16229	-1.59655
LOC284632	0.630997	-0.664055
GRHL3	0.094648	-1.80548
STPG1	0.80888	-0.183652
NIPAL3	0.281616	0.693173
RCAN3AS	0.0410484	-1.87483
RCAN3	0.4788	-0.5575
LOC100506985	0.727695	-0.7867
NCMAP	0.91005	0.243986
SRRM1	0.2504	-0.357367
CLIC4	0.273948	-0.93213
RUNX3	0.878793	-0.163355
MIR6731	NA	-0.79882
MIR4425	NA	-0.629274
SYF2	0.448749	-0.228287
RSRP1	0.829899	-0.140076
RHD	0.302432	-2.28302
TMEM50A	0.386654	0.233788
RHCE	0.120976	1.04198
MACO1	0.250401	-0.329935
LDLRAP1	0.00465566	-1.11242
MAN1C1	0.0470058	1.83546
SELENON	6.02842e-06	1.49105
MTFR1L	0.186936	0.368913
LOC646471	0.647375	0.52614
AUNIP	0.138122	-0.753442
PAQR7	0.205214	0.650471
STMN1	0.893941	-0.102384
MIR3917	NA	-0.29273
PAFAH2	0.018716	0.590173
EXTL1	0.41414	0.680015
SLC30A2	0.215277	-2.05458
TRIM63	0.963053	0.0967348
PDIK1L	0.796236	-0.184893
FAM110D	0.0456878	-1.21394
C1orf232	0.213089	-2.09933
ZNF593	0.861148	-0.21845
CNKSR1	0.729021	-0.27275
CATSPER4	0.992857	0.0188995
LOC101928303	0.157868	2.17726
CEP85	0.170624	-0.57432
SH3BGRL3	0.585065	0.506839
UBXN11	0.585868	0.434966
CD52	0.667059	-0.670843
CRYBG2	0.136148	-2.07319
ZNF683	0.80723	0.56615
LIN28A	0.971433	0.11561
DHDDS	0.0273315	0.787711
LOC101928324	0.0431516	-1.00376
HMGN2	0.0327302	-0.728454
RPS6KA1	0.352521	-0.751785
LOC101928728	0.882994	0.0979078
ARID1A	0.359146	0.362707
PIGV	0.841093	-0.0962871
ZDHHC18	0.46993	0.223532
SFN	0.601051	0.84303
GPN2	0.732151	0.121323
GPATCH3	0.36622	0.357563
NR0B2	0.74796	-0.59166
NUDC	0.999961	0.000196629
KDF1	0.00794891	-4.167
TRNP1	0.300383	1.04434
TENT5B	0.0285528	2.09874
SLC9A1	0.0585169	0.567291
WDTC1	0.116529	0.476122
TMEM222	0.0165737	0.993362
ACTG1P20	0.793268	-0.22665
SYTL1	0.145111	-1.467
MAP3K6	0.490694	0.717069
FCN3	0.864578	-0.28812
CD164L2	0.503896	-1.35859
GPR3	8.78123e-05	2.01666
WASF2	0.660994	0.141135
AHDC1	0.513019	-0.380072
FGR	0.665177	-0.51414
LINC02574	0.892273	0.223172
IFI6	0.943411	-0.098872
FAM76A	0.397745	-0.332346
STX12	0.0306548	0.81004
PPP1R8	0.882521	0.0467474
SCARNA1	0.594033	-0.813503
THEMIS2	0.540934	-0.542528
RPA2	0.124525	-0.487597
SMPDL3B	0.190342	-1.73024
XKR8	0.0531736	0.607352
EYA3	0.0855174	-0.414746
PTAFR	0.331793	-0.986345
DNAJC8	0.903402	-0.0498734
ATP5IF1	0.162566	-0.846116
SESN2	0.0961463	0.625474
MED18	0.573897	-0.235599
PHACTR4	0.254088	0.293026
RCC1	0.290712	-0.440151
SNHG3	0.0371404	-0.872447
SNORA73B	0.00597652	-1.70384
TRNAU1AP	0.745941	-0.152871
SNHG12	0.455182	-0.430168
SNORD99	0.0707879	-1.03627
SNORA44	0.505135	-0.763913
SNORA16A	0.468796	-0.361658
RAB42	0.579847	-0.401243
TAF12	0.108877	-0.501085
LINC01715	0.190928	0.664152
GMEB1	0.988426	0.00799796
YTHDF2	0.213431	-0.382744
OPRD1	0.119451	-2.41763
EPB41	0.16753	-0.649436
TMEM200B	0.011444	-2.01333
SRSF4	0.884218	-0.0507719
MECR	0.744151	-0.16687
PTPRU	0.805842	-0.254745
LINC01648	NA	-1.18419
MATN1	0.144956	-1.09882
MATN1-AS1	0.00642785	-1.16501
LAPTM5	0.828053	-0.251325
MIR4420	0.294444	1.60669
LINC01778	0.0264993	1.81498
SDC3	1.1222e-07	1.93433
PUM1	0.936773	0.0397818
SNORD103C	NA	-0.708494
NKAIN1	0.93105	-0.120401
SNRNP40	0.0464803	-0.655092
ZCCHC17	0.566964	-0.174493
FABP3	4.38175e-06	-3.06072
SERINC2	0.143856	-1.36415
LINC01225	NA	0.584964
LINC01226	NA	1.08366
TINAGL1	0.315051	-1.01555
HCRTR1	0.00524518	-3.40216
PEF1	0.743986	-0.152396
COL16A1	2.35759e-05	-3.14704
ADGRB2	0.532005	0.335729
MIR4254	0.766492	-0.61688
SPOCD1	0.719345	-0.549263
PTP4A2	0.0884252	-0.428087
KHDRBS1	0.667059	-0.171883
TMEM39B	0.195588	-0.443673
MIR5585	NA	-0.800946
KPNA6	0.917208	-0.0420711
TXLNA	0.888882	0.0381721
CCDC28B	0.961912	-0.0487428
IQCC	0.60683	-0.207212
DCDC2B	0.842637	-0.229729
TMEM234	0.646193	0.255067
EIF3I	0.803268	-0.152178
MTMR9LP	0.641441	-0.389379
FAM167B	0.201369	-1.03096
LCK	0.943552	-0.137973
HDAC1	0.77191	-0.163111
MARCKSL1	0.0552496	-0.854769
FAM229A	0.791181	-0.330911
TSSK3	0.692104	-0.401028
BSDC1	0.487381	0.197467
ZBTB8B	0.457389	-0.533285
ZBTB8A	0.0719393	-0.636655
ZBTB8OS	0.846436	-0.11105
RBBP4	0.318836	-0.301201
SYNC	0.879925	0.158398
KIAA1522	0.958978	-0.0584358
YARS	0.0533619	0.555221
S100PBP	0.158155	-0.385559
FNDC5	0.323029	-0.844592
HPCA	0.656882	-0.468985
TMEM54	0.477054	0.672473
RNF19B	0.841535	0.112091
AK2	0.399379	-0.200286
AZIN2	0.406607	-0.603524
TRIM62	0.100055	-0.69937
ZNF362	0.78162	-0.127933
A3GALT2	0.962046	0.0594651
PHC2	0.468092	0.316662
MIR3605	0.76842	-0.374758
LOC101929464	0.426067	0.729401
ZSCAN20	0.606423	0.18654
CSMD2	0.941357	-0.119404
HMGB4	NA	-0.0572387
CSMD2-AS1	NA	1.86496
C1orf94	0.970377	-0.0817511
MIR552	NA	-0.653431
GJB5	0.952272	0.15357
GJB4	NA	2.42566
GJB3	0.656882	0.998567
GJA4	0.618579	0.520185
SMIM12	0.754543	-0.139865
DLGAP3	0.000230809	-2.52003
LOC653160	0.697228	-0.251446
TMEM35B	0.298303	-0.557774
ZMYM6	0.430068	-0.28967
ZMYM1	0.276943	-0.707106
SFPQ	0.604776	-0.212146
ZMYM4	0.60249	-0.187897
ZMYM4-AS1	NA	-0.291829
KIAA0319L	0.000417733	0.69858
NCDN	0.0761393	0.52441
TFAP2E	0.482807	0.466773
PSMB2	0.86828	-0.0759442
C1orf216	0.475056	0.210224
CLSPN	0.57904	-0.356623
AGO4	0.309943	0.424912
AGO1	3.85769e-08	0.820396
AGO3	0.267632	0.503892
TEKT2	0.00289616	2.21542
ADPRHL2	0.772556	0.159683
COL8A2	0.239545	-1.52559
TRAPPC3	0.877662	-0.0864151
MAP7D1	0.0788234	0.557074
THRAP3	0.920896	0.0357407
SH3D21	0.971193	0.0277273
EVA1B	0.393711	-0.733824
STK40	0.0114778	0.751212
LSM10	0.745941	0.239212
OSCP1	0.619795	0.237188
SNORA63C	0.407488	-1.13427
MRPS15	0.970908	0.0354355
CSF3R	0.677461	-0.606804
GRIK3	0.000732283	3.20863
LINC01137	0.348518	0.651987
ZC3H12A	0.466715	0.386132
MIR6732	NA	0.265496
MEAF6	0.977079	-0.00967803
MIR5581	0.893936	0.172055
SNIP1	0.853736	-0.0513603
DNALI1	0.0030849	2.60053
GNL2	0.247241	0.576258
RSPO1	0.270132	-1.82268
C1orf109	0.8666	-0.099284
CDCA8	0.0875491	-0.77584
EPHA10	0.497198	-0.974555
MANEAL	0.0179605	1.19155
YRDC	0.533934	0.224599
C1orf122	0.855645	-0.162433
MTF1	0.332768	0.310212
INPP5B	0.784396	0.0719262
SF3A3	0.124334	-0.334495
FHL3	0.0216476	-1.03921
UTP11	0.083039	-0.446083
POU3F1	0.000522231	3.46201
MIR3659	NA	0
LINC01343	NA	0
LINC01685	NA	-0.629274
RRAGC	0.449804	0.253181
MYCBP	NA	-0.538797
GJA9-MYCBP	NA	-0.0572391
LOC105378663	0.376889	0.662285
RHBDL2	0.653273	-0.44594
AKIRIN1	0.780019	0.177293
NDUFS5	0.997173	-0.00438722
MACF1	1.79923e-06	1.56028
KIAA0754	0.0331141	2.04079
BMP8A	0.0691321	1.24704
OXCT2P1	0.66731	0.497641
PPIEL	0.646627	0.3498
PABPC4	0.617607	-0.155136
LOC101929516	NA	-0.165991
SNORA55	0.950505	-0.080173
HEYL	0.0882646	0.897769
NT5C1A	0.872313	-0.430062
HPCAL4	0.104605	-1.93751
PPIE	0.833899	-0.0986817
BMP8B	0.144956	1.2256
OXCT2	0.489581	0.843117
LOC101929536	0.848079	0.300636
TRIT1	0.891346	-0.0640275
MYCL	0.159214	-0.924373
MFSD2A	0.234956	0.793425
CAP1	0.115278	0.378351
PPT1	0.0139237	0.688406
RLF	0.773937	-0.161677
TMCO2	0.986498	0.0362634
ZMPSTE24	0.994533	0.00530521
COL9A2	0.678554	0.623789
SMAP2	0.917759	0.0666616
ZFP69B	0.719855	-0.282782
ZFP69	0.00199396	0.856875
EXO5	0.551487	-0.20266
ZNF684	0.498545	-0.356844
RIMS3	0.729838	-0.214362
NFYC-AS1	0.373508	-0.434952
NFYC	0.219857	-0.346632
MIR30E	NA	NA
MIR30C1	NA	-0.902776
KCNQ4	0.993461	0.0144151
CITED4	0.549143	-0.769651
CTPS1	0.457389	-0.4335
SLFNL1-AS1	0.124331	-0.690812
SLFNL1	0.664417	-0.410378
SCMH1	0.445013	0.241078
FOXO6	0.458224	-0.752318
LOC101929901	0.00898015	-2.29168
EDN2	0.282464	1.48128
HIVEP3	0.0738099	0.876056
GUCA2B	NA	-0.540351
GUCA2A	NA	1.20021
FOXJ3	0.396704	-0.277566
RIMKLA	0.611213	0.468566
ZMYND12	0.166655	0.854844
CCDC30	0.479571	0.437138
PPCS	0.535266	-0.225431
PPIH	0.029259	-0.966379
YBX1	0.442826	-0.363204
CLDN19	0.539368	-1.35352
P3H1	0.994626	-0.00466819
C1orf50	0.759468	-0.206879
LOC105378683	NA	-0.093289
TMEM269	0.770468	-0.172754
SVBP	0.0534109	-0.929382
ERMAP	0.828053	-0.12352
ZNF691	0.190885	-0.412756
LOC339539	0.670888	-0.326887
SLC2A1	0.226873	0.715796
SLC2A1-AS1	0.667714	0.435344
FAM183A	0.86068	0.291398
EBNA1BP2	0.953348	0.0278609
MIR6733	NA	-0.274954
CFAP57	0.662171	0.483007
TMEM125	NA	-2.28053
C1orf210	0.622511	-0.694189
TIE1	0.955552	-0.0517311
MPL	0.895055	-0.180029
CDC20	0.29414	-0.69748
ELOVL1	0.885965	-0.0912585
MED8	0.434268	-0.243738
SZT2	0.120077	0.433969
SZT2-AS1	0.397404	0.826875
HYI	0.721374	-0.311423
PTPRF	0.00266615	1.46036
KDM4A	0.958151	0.0178726
KDM4A-AS1	0.773618	0.178966
ST3GAL3	0.808932	0.110287
LOC101929592	NA	0.228311
MIR6079	NA	0.0841251
ARTN	0.825732	-0.18978
IPO13	0.300364	0.381025
DPH2	0.477659	-0.223431
ATP6V0B	0.657344	-0.303029
B4GALT2	0.440554	0.442123
CCDC24	0.833899	0.216607
SLC6A9	0.18726	-0.804036
KLF17	0.608962	-0.795638
KLF18	NA	-0.164238
DMAP1	0.661148	0.300535
ERI3	0.793642	-0.115138
ERI3-IT1	0.527294	-0.417216
SNORA110	NA	0.102922
RNF220	0.927753	-0.0375055
MIR5584	NA	-0.901021
TMEM53	0.97619	0.0209936
SNORD145	NA	-0.44872
ARMH1	0.49531	0.579584
KIF2C	0.0808081	-0.823787
SNORD160	0.462462	-0.701192
RPS8	0.101992	-0.995271
SNORD55	0.532484	-0.472444
SNORD46	0.827998	-0.174579
SNORD38A	0.581675	0.446064
SNORD38B	0.92286	-0.107347
BEST4	0.617143	-0.66157
PLK3	0.300701	0.580109
TCTEX1D4	0.928809	0.210165
BTBD19	0.598026	0.468307
PTCH2	0.652305	-0.464193
EIF2B3	0.346854	-0.330625
HECTD3	0.407897	0.310278
UROD	0.626282	-0.257335
ZSWIM5	0.176101	-0.701446
LINC01144	0.30371	0.488643
HPDL	0.0119802	2.63093
MUTYH	0.969983	-0.0226154
TOE1	0.352913	-0.281265
TESK2	0.853188	-0.216503
CCDC163	0.983416	0.0206713
MMACHC	0.861856	-0.0842848
PRDX1	0.943678	-0.0382479
AKR1A1	0.754615	-0.166277
NASP	0.356619	-0.402966
CCDC17	0.670569	-0.27517
GPBP1L1	0.59776	-0.163625
RPS15AP10	0.226164	-1.02087
TMEM69	0.357661	-0.251415
IPP	0.984508	0.0173887
MAST2	0.845797	-0.123326
PIK3R3	0.45484	0.869435
LOC101929626	0.136431	-1.3486
TSPAN1	0.389441	-1.15139
LOC110117498	NA	NA
POMGNT1	0.0112493	0.713999
LURAP1	0.772541	0.217949
RAD54L	0.0516493	-0.876882
LRRC41	0.94506	-0.0205527
UQCRH	0.527501	-0.256798
NSUN4	0.799404	0.061421
FAAH	0.927165	0.102796
FAAHP1	0.991184	-0.0162794
LINC01398	NA	-0.3665
DMBX1	0.902614	-0.229856
LOC105378696	NA	0.153465
MKNK1-AS1	NA	-0.26158
KNCN	0.726537	0.999088
MKNK1	0.410117	-0.289258
MOB3C	0.677461	-0.241132
ATPAF1	0.212054	0.377792
TEX38	0.197403	-1.31632
EFCAB14-AS1	NA	0
EFCAB14	0.679884	0.171475
CYP4B1	0.565675	-1.02856
CYP4Z2P	NA	0
CYP4A11	0.905961	-0.278017
CYP4X1	0.0593833	-1.81168
CYP4Z1	0.197946	-2.33836
CYP4A22	NA	1.043
LINC00853	0.742413	0.395937
PDZK1IP1	0.00680199	-3.53338
TAL1	0.0808224	-1.52624
STIL	0.104734	-0.68224
CMPK1	0.422149	0.382238
LINC01389	0.00234472	-3.28438
FOXE3	0.0104832	-1.60051
FOXD2-AS1	0.0376752	-1.67108
FOXD2	4.26533e-06	-4.05481
TRABD2B	0.134971	-1.25602
SKINT1L	0.789487	0.291104
SLC5A9	0.597774	-0.802781
SPATA6	0.502703	0.300575
AGBL4	0.580436	0.596073
BEND5	0.0801677	1.31067
LOC101929721	NA	0
AGBL4-IT1	0.956954	-0.146067
ELAVL4	0.00561594	2.97357
DMRTA2	0.294444	-1.66982
FAF1	0.429511	0.31834
CDKN2C	0.657344	0.302215
MIR4421	NA	0.102607
MIR6500	NA	-0.130589
C1orf185	0.564614	0.991021
LINC01562	0.122075	-0.9902
RNF11	0.755828	0.232733
TTC39A	0.139234	1.24078
TTC39A-AS1	NA	0.893033
EPS15	0.449313	-0.375298
OSBPL9	0.470382	-0.299261
NRDC	0.791559	-0.0947683
RAB3B	0.71022	-0.470597
TXNDC12	0.408042	-0.19751
TXNDC12-AS1	NA	0
BTF3L4	0.620303	-0.238056
ZFYVE9	0.595116	-0.216036
CC2D1B	0.472558	0.312413
ORC1	0.127638	-0.84585
PRPF38A	0.908094	0.0366042
TUT4	0.601814	-0.286637
GPX7	0.785351	-0.345407
SHISAL2A	0.661924	-0.569146
COA7	0.417131	-0.376355
ZYG11B	0.809565	-0.14425
ZYG11A	0.688126	-0.398223
ECHDC2	0.662871	0.53276
SCP2	0.0571249	0.705099
PODN	0.233902	-1.38953
SLC1A7	0.258231	-2.0006
CPT2	0.80203	0.0959702
C1orf123	0.598186	-0.239636
MAGOH	0.167636	-0.517454
LOC100507564	0.782833	0.180682
LRP8	0.00025209	1.95746
LINC01771	0.266834	1.1118
SLC25A3P1	NA	1.12233
DMRTB1	0.509449	2.11963
GLIS1	4.72711e-05	-3.92861
NDC1	0.128719	-0.562057
YIPF1	0.671052	0.131757
DIO1	0.656204	-0.776428
HSPB11	0.00254845	-1.03911
LRRC42	0.298693	-0.493524
LDLRAD1	0.82854	-0.850738
TMEM59	0.800859	0.101988
TCEANC2	0.95603	-0.022017
MIR4781	NA	-0.292761
CDCP2	0.885537	-0.16262
CYB5RL	0.615783	0.266033
MRPL37	0.244196	-0.587691
SSBP3	0.31233	-0.454751
SSBP3-AS1	0.953047	0.0623924
ACOT11	0.113169	-1.34539
FAM151A	0.254479	-2.22639
MROH7	0.268269	-1.28398
MROH7-TTC4	0.777545	-0.419943
TTC4	0.99189	0.0112949
PARS2	0.963115	-0.0211726
TTC22	0.942318	-0.168057
LEXM	NA	0.406744
DHCR24	0.675051	0.338565
TMEM61	0.87294	0.28459
BSND	0.850068	-0.356015
PCSK9	0.274323	-1.44917
USP24	7.58144e-05	0.799422
LOC100507634	0.195363	0.57301
MIR4422HG	NA	1.93932
MIR4422	NA	0
LINC01753	NA	0
LINC01767	NA	-0.653431
PLPP3	0.000580645	2.47019
LOC101929935	NA	1.42726
PRKAA2	0.27612	0.998342
FYB2	0.843017	-0.532597
C8A	NA	0.321484
C8B	0.927129	-0.245926
DAB1	0.817126	-0.388497
DAB1-AS1	NA	0
OMA1	0.348596	-0.310184
TACSTD2	0.939291	-0.130309
MYSM1	0.614591	-0.361774
JUN	0.768863	0.28186
LINC01135	0.898586	-0.180177
LINC01358	0.383688	-1.07819
HSD52	0.825926	0.535963
FGGY	0.629929	-0.293734
LOC101926944	0.786079	-0.288548
HOOK1	0.00568301	-3.19149
CYP2J2	NA	-0.379502
C1orf87	0.379197	-2.37108
LINC01748	0.379908	-1.31782
LOC101926964	0.82486	-0.433592
NFIA-AS2	0.927317	0.146779
NFIA	0.904359	0.0996236
NFIA-AS1	NA	-0.653431
TM2D1	0.99263	0.00741755
PATJ	0.0571512	-1.22289
MIR3116-1	NA	0
L1TD1	0.835902	-0.50041
KANK4	0.554437	0.912031
USP1	0.755575	0.238643
DOCK7	0.10107	0.647455
ANGPTL3	NA	-0.292761
ATG4C	0.976542	0.0207643
LINC01739	NA	-0.652955
LINC00466	0.223562	-2.44131
FOXD3-AS1	0.215418	-1.60282
FOXD3	0.0739742	-1.98033
MIR6068	NA	-0.0572387
ALG6	0.302823	-0.496256
ITGB3BP	0.0477886	-0.646347
EFCAB7	0.920167	-0.0663507
DLEU2L	0.777545	0.310483
PGM1	0.861472	-0.109373
ROR1	0.520155	-0.832183
ROR1-AS1	0.15504	-2.28162
UBE2U	NA	-0.862716
CACHD1	0.674694	0.392711
MIR4794	NA	0
RAVER2	0.205947	-0.567837
JAK1	0.410161	0.337436
LINC01359	0.888752	0.157858
MIR3671	0.00613598	-2.02773
MIR101-1	NA	-0.373972
AK4	0.0993948	1.22764
DNAJC6	0.431781	-0.925588
LEPROT	0.628751	-0.190032
LEPR	0.0516417	-1.92174
PDE4B	0.772321	-0.359496
LOC101927139	NA	0.340058
SGIP1	0.998767	-0.00315344
MIR3117	NA	-0.435716
TCTEX1D1	0.473172	-0.918601
INSL5	0.363112	-0.99597
WDR78	0.575177	-0.309675
MIER1	0.36701	-0.470769
SLC35D1	0.369874	0.427342
C1orf141	0.0520599	3.73804
IL23R	0.369776	-2.26916
IL12RB2	0.790086	-0.351932
SERBP1	0.498519	-0.263074
GADD45A	3.2606e-05	2.259
GNG12	0.0534384	1.50537
GNG12-AS1	0.0294793	2.0228
DIRAS3	0.000200209	3.15875
WLS	0.0138408	1.85416
MIR1262	NA	0.2059
RPE65	0.767028	0.716546
DEPDC1	0.136148	-0.920359
DEPDC1-AS1	6.12749e-05	2.93354
LINC01707	NA	0.142223
LINC01758	0.192966	-3.13452
LRRC7	0.756419	0.610936
PIN1P1	NA	-0.54035
LRRC40	0.71502	-0.287239
SRSF11	0.156781	-0.586862
ANKRD13C	0.960751	-0.0262175
HHLA3	0.598571	0.338603
CTH	0.232821	0.542175
LINC01788	NA	-2.19675
PTGER3	0.58318	-0.722195
ZRANB2-AS1	0.710507	-0.761054
ZRANB2	0.527694	-0.387851
MIR186	0.871422	-0.299728
ZRANB2-AS2	0.111233	-0.962121
NEGR1	0.111769	1.61077
NEGR1-IT1	NA	0
LINC02238	0.77234	0.65915
LRRIQ3	0.913947	-0.112859
FPGT	0.74445	-0.221829
FPGT-TNNI3K	0.72987	-0.709502
TNNI3K	NA	0.480191
LRRC53	0.141358	2.29774
ERICH3	0.759558	0.540756
ERICH3-AS1	NA	-0.51149
CRYZ	0.541104	0.367599
TYW3	0.583832	-0.221094
LHX8	NA	0.469259
SLC44A5	0.288312	1.2104
ACADM	0.922195	0.0700035
DLSTP1	0.992814	0.0151286
RABGGTB	0.966323	0.018844
SNORD45C	0.8756	-0.229702
SNORD45A	0.836067	-0.286944
SNORD45B	0.774939	-0.3622
MSH4	0.263137	-0.799926
ASB17	NA	-0.0572387
LOC101927342	NA	-0.799324
ST6GALNAC3	0.564897	0.465096
LINC02567	NA	4.09128
ST6GALNAC5	4.132e-09	5.29392
MIR7156	NA	1.97181
PIGK	0.983824	-0.0141019
AK5	0.00636998	-2.62122
ZZZ3	0.36185	-0.317989
USP33	0.535966	-0.315345
MIGA1	0.83433	0.145126
NEXN-AS1	0.507057	-0.423866
NEXN	0.564441	-0.32478
FUBP1	0.874176	0.0652507
DNAJB4	0.466808	-0.512304
GIPC2	0.0649682	-1.38129
MGC27382	NA	0.138621
PTGFR	0.0257047	-3.1537
IFI44L	0.999875	0.000660915
IFI44	0.946953	0.0939953
ADGRL4	0.000746428	2.02963
LINC01781	0.0354482	-5.01942
LOC101927434	NA	-0.246241
ADGRL2	0.319632	1.21291
LINC01362	0.0993078	-4.48252
LINC01361	0.217753	-2.60046
LINC01725	0.23385	-2.28931
LOC101927560	0.405146	-1.50067
TTLL7	0.795318	0.391393
PRKACB	0.855495	0.236565
SAMD13	0.370406	-0.897601
UOX	0.734832	-0.402923
DNASE2B	0.763042	-0.474082
RPF1	0.710443	-0.138224
GNG5	0.625709	0.237482
SPATA1	0.870572	-0.122343
CTBS	0.282032	0.639652
LINC01461	0.23623	1.09903
LINC01555	NA	0.0855432
SSX2IP	0.38284	0.606999
LPAR3	0.874776	0.323567
MCOLN2	0.81386	0.284552
MCOLN3	0.00915832	-2.8694
WDR63	0.0362156	1.39093
MIR4423	NA	-0.739438
SYDE2	0.655106	-0.635551
C1orf52	0.610117	-0.264047
BCL10	0.357528	0.303591
LOC646626	0.513257	0.454224
DDAH1	0.000103988	2.53581
CYR61	0.09605	1.33701
ZNHIT6	0.867684	0.0848879
COL24A1	0.487318	-0.943359
ODF2L	0.845545	-0.117377
MIR7856	0.514317	-0.959834
CLCA2	0.106155	-2.33449
CLCA1	NA	-0.578661
CLCA4	NA	-1.51015
LOC105378828	0.825926	0.167204
CLCA3P	NA	0.043953
SH3GLB1	0.698039	0.175592
SELENOF	0.691899	-0.22805
HS2ST1	0.266902	0.6493
LINC01140	0.00606863	-1.33372
LOC101927844	NA	-2.02399
LMO4	0.0959489	-1.55327
PKN2-AS1	0.0228785	-1.80394
PKN2	0.735695	-0.275719
GTF2B	0.136148	-0.425638
KYAT3	0.797207	-0.10718
RBMXL1	0.348833	0.404069
GBP3	0.951764	-0.0875759
GBP1	0.861179	0.277158
GBP2	0.92276	-0.132825
GBP7	0.678918	-1.08035
GBP4	0.982505	0.0336182
GBP5	0.484996	1.12623
LOC729930	NA	0.333923
GBP6	0.575156	0.746107
GBP1P1	0.923179	0.163851
LRRC8B	0.344944	0.66734
LRRC8C-DT	0.955652	-0.0725664
LRRC8C	0.683583	-0.361788
LRRC8D	0.726191	0.216884
GEMIN8P4	0.912549	0.0691376
ZNF326	0.294045	-0.41332
BARHL2	0.238966	-1.78755
LOC105378853	0.898548	0.135584
LINC01763	0.93641	-0.127174
ZNF644	0.964235	-0.0354512
HFM1	0.815352	-0.217674
CDC7	0.0685199	-0.797855
TGFBR3	0.00698007	-2.00938
BRDT	NA	-0.319855
EPHX4	0.891257	0.140637
SETSIP	0.940452	-0.16136
BTBD8	0.578246	0.583835
KIAA1107	0.963396	0.0356546
C1orf146	NA	-1.01762
GLMN	0.0372274	-0.853363
RPAP2	0.378934	-0.278479
GFI1	0.926402	-0.114943
EVI5	0.970377	-0.0253677
RPL5	0.150251	-0.743941
FAM69A	0.682885	0.387982
SNORD21	0.32431	-0.689928
SNORA66	0.677353	-0.244081
MTF2	0.0227107	-0.866663
TMED5	0.0242184	1.129
CCDC18	0.939291	-0.0462321
CCDC18-AS1	0.846436	-0.136908
DR1	0.740528	-0.224225
FNBP1L	0.905752	-0.107006
BCAR3	0.556272	0.549836
LOC100129046	0.910443	-0.273486
MIG7	0.0663531	-1.38099
MIR760	0.891083	0.273931
DNTTIP2	0.870423	0.0467164
GCLM	0.187772	0.750256
ABCA4	0.886753	-0.18954
ARHGAP29	0.152081	-1.15582
ABCD3	0.0778013	0.898056
F3	0.0036374	2.42735
SLC44A3-AS1	0.0266759	1.71624
MIR378G	NA	-0.253175
SLC44A3	0.153526	1.16167
CNN3	0.00992221	0.99345
LOC729970	0.155437	0.857719
ALG14	0.865976	0.113999
LOC101928098	0.993461	0.020245
TMEM56	0.560142	-0.616517
TMEM56-RWDD3	0.576966	-0.689446
LOC101928118	0.889131	-0.155913
RWDD3	0.0404521	-0.795592
LINC01760	NA	-0.901021
LINC01761	NA	-0.653431
LOC100996635	NA	-1.28264
LOC102723661	NA	-1.69987
LINC01787	NA	-0.653431
PTBP2	0.611752	-0.323316
DPYD	0.443847	0.698885
DPYD-AS1	NA	-0.540012
DPYD-AS2	NA	NA
LINC01930	0.0947949	2.38017
MIR137HG	0.0948104	2.54958
MIR2682	0.0044532	3.8367
LINC01776	0.00957852	3.99269
SNX7	0.276943	1.07567
PLPPR5	0.51755	1.00848
LOC100129620	0.855227	0.438695
PLPPR4	0.000509124	3.67425
LINC01708	0.828517	0.612161
PALMD	0.768182	-0.261346
FRRS1	0.0353105	-1.24947
AGL	0.144011	-1.11393
SLC35A3	0.687659	0.285911
MFSD14A	0.829129	-0.159319
SASS6	0.42295	-0.482083
TRMT13	0.347872	-0.456629
LRRC39	0.519621	-0.524776
DBT	0.851707	0.0966238
RTCA-AS1	0.722431	-0.259035
RTCA	0.420343	-0.226462
MIR553	0.39426	-1.09836
CDC14A	0.904359	-0.0893349
GPR88	0.489535	1.11205
LINC01349	NA	-0.653431
VCAM1	0.407735	-0.778405
EXTL2	0.280941	-0.553856
SLC30A7	0.525886	-0.409395
DPH5	0.127706	-0.552518
LOC102606465	0.0298274	-0.682579
LOC101928370	0.0447521	-1.53163
S1PR1	0.0821301	-1.249
LINC01307	NA	-0.90029
OLFM3	9.09118e-07	-5.02835
DNAJA1P5	0.193739	-3.64572
COL11A1	0.782652	0.593807
LOC101928436	0.816575	0.383193
RNPC3	0.369696	-0.711142
AMY2B	0.0316632	-1.46472
ACTG1P4	0.442872	-0.817517
AMY2A	0.30181	-1.64194
LOC100129138	0.458085	-1.73097
LINC01676	NA	-0.901021
PRMT6	0.832525	-0.160639
NTNG1	0.00626115	-2.78048
VAV3	0.631381	0.611614
VAV3-AS1	NA	-0.153668
SLC25A24	0.298408	-0.772837
NBPF4	NA	-3.27289
NBPF6	NA	-4.28659
FAM102B	0.77719	0.192752
HENMT1	3.0949e-05	-1.90859
PRPF38B	0.376854	-0.264492
FNDC7	0.318836	-1.50005
STXBP3	0.644294	0.286304
AKNAD1	0.178517	1.5326
SPATA42	0.514867	0.794121
GPSM2	0.0321574	1.30958
CLCC1	0.752888	0.080273
WDR47	0.12386	0.95026
TAF13	0.205012	0.785915
TMEM167B	0.219857	0.416952
SCARNA2	0.0532756	-1.50865
C1orf194	0.0154624	2.36648
KIAA1324	0.722311	-0.411907
SARS	0.0852457	0.554622
CELSR2	3.24345e-05	2.48204
PSRC1	1.04936e-05	1.90474
MYBPHL	0.0412884	1.9831
SORT1	4.64072e-09	2.58299
PSMA5	0.194328	-0.515968
SYPL2	0.399717	0.789302
ATXN7L2	0.655913	0.223975
CYB561D1	0.369637	0.279933
AMIGO1	0.00956833	0.888337
GPR61	0.0699225	2.85191
GNAI3	0.644264	-0.189679
MIR197	0.969591	-0.0590816
GNAT2	0.165115	1.20439
AMPD2	0.377424	0.255943
GSTM4	0.0610855	0.901864
GSTM2	0.77595	0.187583
GSTM1	0.972039	0.12146
GSTM5	0.0875199	-1.81773
GSTM3	0.531019	-0.525589
EPS8L3	NA	1.27698
CSF1	0.751372	0.214237
AHCYL1	0.289297	0.397503
STRIP1	0.497829	0.120607
ALX3	0.437688	-1.20074
LINC01397	0.465068	-0.755688
UBL4B	0.943544	0.104226
SLC6A17	0.833971	0.289928
LINC02586	0.0771948	1.77585
KCNC4	0.00915725	1.62399
RBM15-AS1	0.0789554	0.827633
RBM15	0.539368	0.234123
SLC16A4	0.750863	0.291625
LAMTOR5	0.766379	0.172695
LAMTOR5-AS1	0.0398797	0.820511
PROK1	0.328841	-1.25632
CYMP	0.984117	-0.0488506
CYMP-AS1	NA	-0.90102
KCNA10	NA	0.340058
KCNA2	0.998982	-0.00285379
KCNA3	0.988069	0.0307051
CD53	0.661278	-0.514409
LRIF1	0.611752	-0.272765
DRAM2	0.0307518	-0.612132
CEPT1	0.146361	-0.443293
DENND2D	0.483639	-0.771133
CHI3L2	0.26555	1.57712
CHIAP2	NA	-1.61747
CHIA	NA	1.12689
PIFO	0.0639849	1.34617
PGCP1	NA	0.828828
OVGP1	0.825137	-0.173711
WDR77	0.797988	-0.0874256
ATP5PB	0.626595	-0.193009
C1orf162	0.75409	-0.305889
TMIGD3	0.879882	0.21147
ADORA3	0.393427	-1.01064
LINC01160	0.507872	-0.744774
RAP1A	0.852199	0.0824593
INKA2	0.989528	-0.0124437
INKA2-AS1	0.342928	-0.809035
LOC101928718	0.631267	0.631342
DDX20	0.253381	-0.328029
KCND3	2.56383e-05	3.88795
KCND3-IT1	NA	0.76173
KCND3-AS1	NA	0
LINC01750	0.00303725	2.75108
CTTNBP2NL	0.00091394	1.22302
WNT2B	0.88672	0.164239
ST7L	0.1411	0.293331
CAPZA1	0.51901	-0.268201
MOV10	0.373221	0.492894
RHOC	0.421849	0.510998
PPM1J	0.0170972	2.03275
FAM19A3	0.000969103	4.31402
LINC01356	0.303702	0.859881
SLC16A1	0.111539	0.599345
AKR7A2P1	0.58723	0.867388
SLC16A1-AS1	0.775969	-0.151499
LOC100996251	0.0213748	1.46676
LRIG2	0.880293	0.068983
LOC643441	NA	-0.48314
MAGI3	0.333152	0.792644
PHTF1	0.217754	0.394288
RSBN1	0.950691	-0.0498573
AP4B1-AS1	0.975005	-0.064199
PTPN22	0.769611	-0.423197
BCL2L15	0.786079	-0.202473
AP4B1	0.151978	-0.390993
DCLRE1B	0.571646	-0.235358
HIPK1-AS1	0.410161	0.701624
HIPK1	0.79992	0.157544
OLFML3	0.560071	-0.583308
SYT6	0.15406	-1.53142
TRIM33	0.963253	0.0372262
BCAS2	0.835521	-0.122877
DENND2C	0.682286	-0.402182
AMPD1	0.877807	0.303344
NRAS	0.488885	0.267694
CSDE1	0.762759	-0.110158
SIKE1	0.465272	-0.344036
SYCP1	0.264377	-2.69911
TSHB	NA	-0.292761
TSPAN2	0.302836	-1.20043
NGF-AS1	NA	0.0269296
NGF	0.000319973	-4.20129
VANGL1	0.0426319	-0.981155
CASQ2	0.0356201	-2.48157
NHLH2	0.000218663	-4.04868
LOC101928977	0.000297259	-4.88474
SLC22A15	0.000105847	-2.43311
MAB21L3	0.05663	-2.98216
ATP1A1	0.0154765	0.914253
ATP1A1-AS1	0.010449	-0.926734
LINC01762	0.815184	0.294281
CD58	0.300753	0.61034
IGSF3	0.940452	0.106249
C1orf137	NA	-0.653431
CD2	0.858665	-0.318096
PTGFRN	0.850963	-0.156203
CD101	0.895055	-0.117943
LOC101929099	0.757817	-0.31788
TTF2	0.402456	-0.340886
MIR942	NA	-0.786319
TRIM45	0.17024	-0.572728
VTCN1	0.818242	-0.426616
MAN1A2	0.618316	0.215035
LOC100996263	NA	0.411464
TENT5C	0.582575	-0.566993
GDAP2	0.937032	-0.0296559
WDR3	0.726866	-0.216326
SPAG17	0.481236	-0.766365
TBX15	0.305177	-1.05233
LOC105378933	NA	1.04661
WARS2	0.0431061	-0.565701
WARS2-IT1	NA	-1.61875
LOC101929147	0.12417	-0.510804
LINC01780	0.945904	-0.159657
HAO2	0.505135	-0.804378
HSD3B2	0.918944	-0.152562
HSD3B1	NA	-0.594921
HSD3BP4	NA	-1.74386
LINC00622	4.49195e-05	-1.89187
ZNF697	0.111949	-0.733635
PHGDH	0.963396	0.0397408
HMGCS2	0.324512	-2.47101
REG4	NA	-2.1639
NBPF7	NA	0.776508
ADAM30	NA	1.08509
NOTCH2	0.0402317	1.03943
NOTCH2NLR	0.143834	1.26823
FAM72B	0.250053	-0.682529
HIST2H2BA	0.534779	0.850192
FCGR1B	0.670162	-0.612074
SRGAP2-AS1	0.572876	-1.13199
SRGAP2C	NA	-0.177429
SRGAP2D	0.475682	-0.477643
EMBP1	0.441647	0.698249
ANKRD20A12P	0.44313	0.913501
LOC102723769	0.687807	0.935936
LOC100132057	0.427893	0.810204
LINC01138	0.0410484	-1.08805
PPIAL4G	0.417131	-0.94702
FAM72C	NA	0.176662
NBPF20	NA	-0.0572387
NBPF19	0.536916	-0.539575
LINC00623	0.205707	-1.78676
LINC00869	0.000954583	-2.43688
PPIAL4C	NA	-0.653431
NBPF8	0.746633	0.213842
PFN1P2	0.410161	0.894584
NBPF9	0.759412	0.311413
LOC100996724	0.935216	-0.107829
PDE4DIP	0.754832	0.363532
SEC22B	0.892186	-0.0656818
NOTCH2NLA	NA	NA
NOTCH2NLB	0.0331128	1.15905
NBPF25P	0.872567	0.261539
NBPF10	0.222288	0.731607
LINC01719	0.69256	0.368297
HJV	0.924592	-0.161617
TXNIP	0.466601	-0.572755
POLR3GL	0.8762	-0.0954564
ANKRD34A	0.911526	-0.104221
LIX1L	0.400715	-0.329867
LIX1L-AS1	0.59776	-0.534805
RBM8A	0.531007	-0.196309
GNRHR2	0.35639	-0.545789
PEX11B	0.420577	-0.194839
ITGA10	0.320596	1.23917
ANKRD35	0.412049	1.06309
PIAS3	0.229667	-0.593235
MIR6736	NA	-0.596131
NUDT17	0.0413614	0.862419
POLR3C	0.544077	-0.140949
RNF115	0.539326	0.168636
CD160	0.313781	-1.01171
PDZK1	0.0707879	-1.3684
GPR89A	0.969591	0.0285843
PDZK1P1	NA	0
PDE4DIPP1	0.840054	-0.407604
NBPF11	0.690385	-0.31752
LOC100505824	NA	-0.0572387
NBPF12	0.970561	-0.0362189
LOC728989	0.948933	0.0801613
RNVU1-8	0.201058	-2.01485
NBPF13P	0.472694	-1.17773
PRKAB2	0.406241	-0.379379
CHD1L	0.164712	-0.335519
PDIA3P1	0.563957	-0.299488
FMO5	0.639151	0.362057
LINC00624	0.722193	0.479367
BCL9	0.904577	0.0691242
ACP6	0.778339	0.15264
GJA5	0.389006	-0.977159
GJA8	NA	1.60688
GPR89B	0.355788	-0.38032
LOC101927468	NA	-2.16391
MIR5087	0.0384236	-2.1228
LOC100996740	0.00760224	-2.0813
RNVU1-19	0.95603	-0.119336
NBPF26	0.953843	-0.060465
NBPF14	NA	NA
NBPF15	0.391475	-0.349004
LOC101927429	NA	-0.288828
LSP1P5	0.000567671	-1.90084
LOC644634	0.000228037	-2.28573
FCGR1CP	0.498575	-0.927247
HIST2H3PS2	0.253593	-1.024
LINC01145	3.47629e-05	-2.51789
RNVU1-20	0.017541	-1.62568
LOC101929798	0.8756	0.28698
HIST2H2BF	0.223687	-0.835045
FCGR1A	0.679175	-0.552044
HIST2H3D	0.792806	-0.415768
HIST2H2BC	0.218115	-0.760354
HIST2H2BE	0.367735	0.523295
HIST2H2AC	0.23574	-1.18853
HIST2H2AB	0.967597	-0.0647985
BOLA1	0.466509	0.416585
SV2A	2.01163e-05	2.53032
SF3B4	0.210358	0.433447
MTMR11	0.000217186	1.4134
OTUD7B	0.0261725	0.465266
VPS45	0.00953211	0.510617
PLEKHO1	0.646193	0.366827
LOC105371433	0.487584	0.568048
ANP32E	0.556188	0.345027
CA14	0.00957852	2.1228
SNORD13C	0.478477	0.90356
APH1A	0.855474	0.0728784
C1orf54	0.991166	0.0131105
CIART	0.256307	0.740275
MRPS21	0.824112	-0.183696
PRPF3	0.519247	-0.201481
RPRD2	0.846436	-0.112327
TARS2	0.999367	-0.000546326
MIR6878	0.373658	-0.921724
ECM1	0.753366	0.260254
FALEC	0.32514	-0.4916
ADAMTSL4	0.0954376	1.59873
MIR4257	0.0619003	1.80479
ADAMTSL4-AS1	0.230648	0.992683
MCL1	0.290798	0.406658
ENSA	0.841753	0.0736025
GOLPH3L	0.299217	-0.44717
HORMAD1	0.0129945	-2.96361
CTSS	0.670162	-0.497005
CTSK	0.00691514	-1.5914
ARNT	0.0826114	-0.439231
CTXND2	NA	-1.21594
SETDB1	0.775979	-0.0805811
CERS2	0.061168	0.450654
ANXA9	0.221876	-1.0916
MINDY1	0.0182057	0.634972
PRUNE1	0.143834	-0.394844
BNIPL	0.0803333	-0.755806
C1orf56	0.329545	-0.367936
CDC42SE1	0.449518	0.239141
MLLT11	0.505319	0.440082
GABPB2	0.104734	-0.628437
SEMA6C	0.82885	-0.138861
TNFAIP8L2	0.306915	-1.02735
LYSMD1	0.764069	-0.114215
SCNM1	0.46568	0.38058
TMOD4	0.487001	0.514207
VPS72	0.768863	0.121685
PIP5K1A	0.535605	-0.262595
PSMD4	0.996373	0.00319606
LOC100507670	0.0247726	-1.25971
ZNF687	0.878348	0.0630461
PI4KB	0.902096	0.03572
RFX5	0.399078	-0.275996
GBAT2	0.0600927	1.09386
SELENBP1	0.00790478	-2.2463
PSMB4	0.744259	-0.216067
POGZ	0.476143	-0.255323
CGN	0.568591	-0.601394
TUFT1	0.0894141	-1.47565
MIR554	NA	-1.33779
SNX27	0.893155	0.0579546
CELF3	0.0804222	1.87409
RIIAD1	0.851309	0.281847
MRPL9	0.716544	-0.16049
OAZ3	0.746633	0.260041
TDRKH	0.530919	-0.39448
TDRKH-AS1	0.671185	0.339994
LINGO4	NA	-1.16927
RORC	0.535085	-1.07889
C2CD4D	0.281138	-1.81254
LOC100132111	0.911722	-0.109559
THEM5	0.746633	-0.889785
THEM4	0.973186	-0.0321229
S100A10	0.95865	0.059056
NBPF18P	0.825926	-0.394644
S100A11	0.0244342	1.87321
LOC100131107	NA	-0.0572387
TCHHL1	NA	0.340058
TCHH	0.193777	1.18378
RPTN	NA	-0.409742
HRNR	NA	2.12787
FLG	0.610815	1.7606
FLG-AS1	0.618498	-0.620652
FLG2	NA	2.66857
CRNN	0.276766	-2.52308
LCE5A	0.0881861	-2.22328
CRCT1	NA	-1.25962
LCE3E	NA	-1.54484
LCE3D	NA	0.104535
LCE3C	NA	-0.90102
LCE3B	NA	-0.0572387
LCE3A	NA	0
LINC00302	NA	0
LCE2D	NA	-0.0572387
LCE2C	NA	0.876827
LCE2A	NA	0.340058
LCE4A	NA	-0.0572387
C1orf68	NA	0.340058
KPRP	NA	1.27928
LCE1F	NA	-0.43095
LCE1E	NA	-0.537537
LCE1D	NA	NA
LCE1C	NA	1.01052
LCE1B	NA	-0.90102
LCE1A	NA	0
LCE6A	NA	0.340058
SMCP	NA	0.339568
IVL	NA	-1.74478
SPRR4	NA	0
SPRR1A	NA	-2.77094
SPRR3	0.256552	-4.76548
SPRR1B	NA	-0.394278
SPRR2D	NA	-0.143025
SPRR2A	NA	-0.786877
SPRR2E	NA	0.278658
SPRR2F	NA	-0.292228
SPRR2C	NA	0
SPRR2G	NA	0
LOC101928009	NA	0
LELP1	NA	-0.0572387
PRR9	NA	0.1671
LOR	NA	-1.45034
PGLYRP3	NA	-0.268604
PGLYRP4	NA	-0.839758
S100A9	0.14917	-1.53091
S100A12	NA	-1.8041
S100A8	0.314216	-1.43842
S100A7A	NA	-1.59405
S100A7	NA	-0.793098
S100A6	0.891257	0.220359
S100A5	0.825926	-0.526369
S100A4	0.912444	-0.171983
LOC101928034	0.969591	0.0723202
S100A3	0.443244	0.920402
S100A2	0.0374631	2.35313
S100A16	0.107607	-1.39049
S100A14	0.0506642	-2.67429
S100A13	0.00718922	-2.53182
S100A1	0.0208594	-2.67918
CHTOP	0.23374	-0.238566
SNAPIN	0.892206	-0.0799617
ILF2	0.079347	-0.632316
NPR1	0.354004	0.754638
MIR8083	NA	-0.368682
INTS3	0.411311	-0.340506
SLC27A3	0.0179982	-1.11629
LOC343052	NA	-2.2497
GATAD2B	0.878455	-0.0802111
DENND4B	0.941473	0.0277789
CRTC2	0.890197	0.0669567
SLC39A1	0.825926	0.0760922
MIR6737	NA	0.104535
CREB3L4	0.285894	-0.514597
JTB	0.385617	-0.436348
RAB13	0.916625	-0.0643061
RPS27	0.291701	-0.480302
NUP210L	0.86101	-0.193581
MIR5698	NA	-0.79882
TPM3	0.624794	-0.215927
MIR190B	NA	0
C1orf189	0.647163	-0.494161
C1orf43	0.346513	0.315786
UBAP2L	0.616555	0.171692
SNORA58B	0.471536	-0.644144
HAX1	0.730372	0.19758
AQP10	0.634105	-1.30745
ATP8B2	0.792265	-0.154639
IL6R-AS1	0.396704	-0.880746
IL6R	0.158685	-1.33647
SHE	0.0383685	-1.33272
TDRD10	0.351488	-0.800213
UBE2Q1	0.53627	0.108416
UBE2Q1-AS1	NA	0.324109
CHRNB2	0.346414	-0.900067
ADAR	0.642463	0.161729
KCNN3	0.000226714	2.79634
PMVK	0.8606	0.116815
PBXIP1	0.0130187	1.00394
PYGO2	0.0446674	0.686111
LOC101928120	0.0665875	-1.20943
SHC1	0.102819	0.794074
CKS1B	0.021009	-1.0567
MIR4258	0.709141	-0.363244
FLAD1	0.805596	-0.134204
LENEP	NA	0.364239
ZBTB7B	0.358638	0.318719
DCST2	0.159335	-0.908391
DCST1	0.414767	-0.669922
DCST1-AS1	0.000718197	-0.998062
ADAM15	0.404725	0.253016
EFNA4	0.00792002	-1.19221
EFNA3	0.531007	-0.37321
EFNA1	0.850833	0.177932
SLC50A1	0.755359	-0.163457
DPM3	0.910572	0.106335
KRTCAP2	0.873595	0.164317
TRIM46	0.922219	-0.0781421
MUC1	0.196321	0.94591
MIR92B	0.00598067	2.22729
THBS3	0.0849569	0.746879
MTX1	0.940962	-0.0499654
GBAP1	0.324512	0.528504
GBA	2.33049e-05	1.14515
FAM189B	0.918854	0.0446663
SCAMP3	0.262965	0.340854
CLK2	0.71893	-0.141969
HCN3	0.610117	-0.279357
PKLR	0.961681	0.065407
FDPS	0.829899	0.115417
RUSC1-AS1	0.206479	-0.698315
RUSC1	0.191212	-0.528688
ASH1L	0.702616	0.225639
MIR555	NA	-1.60487
POU5F1P4	NA	0.340058
ASH1L-AS1	0.0442025	-0.736218
MSTO1	0.934881	0.0504297
MSTO2P	0.242433	-0.546114
YY1AP1	0.913881	0.0360895
SCARNA26A	NA	-0.621621
DAP3	0.353624	-0.27114
GON4L	0.200912	0.331616
SCARNA26B	0.82345	-0.418921
SYT11	0.000357506	1.95978
RIT1	0.00901993	0.580197
KHDC4	0.121443	-0.448636
SNORA80E	0.836846	-0.231306
SCARNA4	0.581471	-0.742648
RXFP4	0.0178367	-4.20159
ARHGEF2	0.200912	-0.471039
MIR6738	NA	-0.0673776
SSR2	0.571646	-0.340173
UBQLN4	0.791559	-0.0904199
LAMTOR2	0.885427	0.129422
RAB25	0.000760738	-3.17287
MEX3A	0.717191	-0.269813
LMNA	0.102365	0.957034
SEMA4A	0.923179	0.0918892
SLC25A44	0.276943	0.356975
PMF1	0.782459	0.271775
BGLAP	0.878793	-0.160736
PAQR6	0.409617	0.732008
SMG5	0.33505	0.236413
TMEM79	0.757633	-0.151002
GLMP	0.845501	-0.196633
VHLL	0.62644	0.629952
CCT3	0.413503	-0.29725
TSACC	0.793642	0.293645
RHBG	0.0516481	-2.68406
C1orf61	0.00597652	3.47976
MIR9-1	0.0501702	4.0227
MEF2D	0.558287	0.225883
IQGAP3	0.660217	-0.275074
TTC24	0.969056	0.0920367
NAXE	0.696916	-0.292239
GPATCH4	0.965408	-0.028284
LOC101928177	0.739131	-0.893597
HAPLN2	0.00654736	-2.54173
BCAN	0.80203	0.407591
NES	0.388495	0.867084
CRABP2	6.71167e-10	-5.22577
ISG20L2	0.457546	-0.202466
RRNAD1	0.996284	0.00329576
MRPL24	0.741848	0.234132
HDGF	0.640435	0.14627
PRCC	0.874776	-0.0649397
SH2D2A	0.391873	-0.884006
NTRK1	0.0682305	-1.13076
INSRR	0.0122969	-2.00454
PEAR1	0.00802812	-2.19033
LRRC71	0.144011	-2.14264
ARHGEF11	0.808593	-0.10464
MIR765	0.957074	-0.0629719
ETV3L	0.0840859	-3.25976
ETV3	0.587813	-0.250241
CYCSP52	NA	0
FCRL5	0.294506	-1.88492
FCRL4	0.268439	-3.10855
FCRL3	0.346781	-1.67934
FCRL2	0.058607	-3.02217
FCRL1	0.0060727	-4.19438
CD5L	0.534138	-1.34162
LOC105371458	NA	-0.292761
KIRREL1	0.459852	-0.579724
KIRREL1-IT1	0.0105613	-3.41419
LINC01704	0.385617	-1.9547
CD1D	0.397083	-0.77988
CD1A	0.871125	-0.500156
CD1C	0.0995364	-2.23932
CD1B	0.363934	-2.06511
CD1E	0.2471	-2.07453
OR10K2	NA	0
SPTA1	0.0390545	-2.64012
OR6K2	NA	-0.0572387
OR6K3	NA	-0.0572387
OR6K6	NA	-0.0572387
OR6N1	NA	-0.268604
MNDA	0.779394	-0.411358
PYHIN1	0.86607	-0.359354
PYDC5	NA	-0.0572387
IFI16	0.572773	-0.517096
AIM2	0.71717	-0.607187
CADM3	0.848657	0.376596
CADM3-AS1	0.733387	-0.845269
ACKR1	0.719083	-0.576612
FCER1A	0.351822	-1.44721
OR10J3	NA	1.60647
APCS	NA	-0.0572387
CRP	NA	-1.29603
DUSP23	0.225192	-1.04498
FCRL6	0.944054	-0.128255
SLAMF8	0.805227	-0.351709
SNHG28	0.920308	0.1217
VSIG8	0.0855174	1.89583
CFAP45	0.218862	1.48914
MIR4259	NA	-0.653431
TAGLN2	0.0399161	1.01323
IGSF9	0.830401	-0.307724
SLAMF9	0.920081	0.216897
LINC01133	0.00323873	-4.83784
PIGM	0.286984	0.394919
KCNJ10	0.314651	1.50973
KCNJ9	0.382042	-1.50357
IGSF8	0.39426	0.443896
ATP1A2	0.130744	1.62448
ATP1A4	0.238521	1.43433
CASQ1	2.19846e-11	5.7644
LOC729867	0.863937	-0.138755
PEA15	0.00262818	1.07058
DCAF8	0.721449	0.0901458
LOC100287049	0.845638	0.236778
PEX19	0.902614	0.0593861
COPA	0.566964	-0.212894
SUMO1P3	0.0226376	-2.05096
NCSTN	1.06961e-12	1.17059
NHLH1	0.0444082	1.56769
VANGL2	0.987767	-0.013995
SLAMF6	0.79337	-0.522467
CD84	0.471287	-0.80484
SLAMF1	0.462415	-1.07858
CD48	0.527338	-0.780181
SLAMF7	0.950505	0.112344
LY9	0.851392	-0.340557
CD244	0.900771	0.24556
ITLN1	NA	-0.707426
LOC101928372	NA	-0.230212
ITLN2	0.919061	-0.261765
F11R	0.512993	-0.579307
TSTD1	0.910688	0.202392
USF1	0.368052	-0.271799
ARHGAP30	0.833971	-0.274848
NECTIN4	0.371733	-0.797092
KLHDC9	0.280371	0.96268
PFDN2	0.943362	-0.0655841
NIT1	0.775573	0.0905362
DEDD	0.9286	0.0287337
LOC112543491	0.104448	-0.788199
UFC1	0.643904	-0.259736
USP21	0.256307	-0.303354
PPOX	0.443202	-0.393777
B4GALT3	0.868848	0.069154
ADAMTS4	0.663609	-0.418764
NDUFS2	0.446972	-0.280177
FCER1G	0.488094	-0.656854
APOA2	0.30181	-1.95369
TOMM40L	0.955652	-0.0260127
MIR5187	NA	-0.773317
NR1I3	NA	-0.0448575
PCP4L1	NA	-0.459865
MPZ	0.308841	0.838868
SDHC	0.612121	-0.200091
CFAP126	0.0537031	2.17342
FCGR2A	0.676883	-0.432356
HSPA6	0.804719	0.266163
FCGR3A	0.910686	-0.153445
FCGR2C	0.825926	0.338206
HSPA7	0.85395	0.277995
FCGR3B	0.239498	-1.78659
FCGR2B	0.933409	-0.140389
RPL31P11	NA	-1.27392
FCRLA	0.705784	0.673839
FCRLB	0.0141198	1.39779
DUSP12	0.181759	-0.388009
ATF6	0.379159	0.291015
OLFML2B	0.929567	0.0980489
NOS1AP	0.00917297	2.21156
MIR4654	NA	-0.0572387
MIR556	NA	0.28155
SPATA46	NA	0.817082
C1orf226	0.263991	1.08914
SH2D1B	0.651578	-1.12112
UHMK1	0.603249	0.398472
UAP1	0.0418478	0.917714
DDR2	0.0759745	-1.71151
HSD17B7	0.871347	0.11048
CCDC190	0.545164	1.26731
RGS4	NA	0.823083
RGS5	0.0954624	-1.3024
LOC101928404	0.0384228	-4.58527
NUF2	0.339106	-0.531094
PBX1	0.000367105	2.97446
LOC100505795	NA	0
LMX1A	0.00648861	-4.60391
RXRG	0.321298	-1.73461
LOC400794	0.964119	-0.111969
LRRC52	0.0153758	4.37108
MGST3	0.859795	-0.156283
ALDH9A1	0.365333	0.487249
LOC440700	0.825926	-0.298135
TMCO1	0.306377	0.271989
LOC100147773	0.94164	-0.0411571
UCK2	0.178677	-0.467719
FAM78B	0.756892	0.31511
LINC01675	NA	0.00876359
FMO9P	NA	0.0439474
POGK	0.266732	0.318261
TADA1	0.975628	0.0204058
ILDR2	3.44089e-06	3.76904
MAEL	0.305679	1.27584
GPA33	0.945927	0.130407
DUSP27	0.807784	0.408607
LINC01363	0.875246	0.314078
POU2F1	0.86856	0.0928242
CD247	0.510838	-0.780455
CREG1	0.157784	-1.07103
RCSD1	0.622241	-0.429445
MPZL1	0.340657	-0.315098
ADCY10	0.949985	0.0516268
MPC2	0.12806	-0.570218
DCAF6	0.161264	-0.534054
MIR1255B2	NA	0
GPR161	0.921419	0.0896377
TIPRL	0.835579	-0.118334
SFT2D2	0.6871	-0.268642
TBX19	0.668137	0.211992
MIR557	NA	-0.653431
LOC100505918	NA	0.312502
LOC101928565	NA	NA
XCL2	0.965779	0.0970294
XCL1	0.380108	-1.22904
DPT	0.00142262	-4.38038
LINC00626	NA	0.46298
LINC00970	NA	-0.0572456
LOC101928596	NA	0
ATP1B1	0.774057	-0.350539
NME7	0.865872	-0.0958824
BLZF1	0.517681	-0.34004
CCDC181	0.557794	0.586988
SLC19A2	0.782652	-0.214277
F5	0.5659	-0.874092
SELP	0.705784	-0.781109
SELL	0.440056	-1.1956
SELE	0.42518	-1.25288
METTL18	0.120548	-0.421256
C1orf112	1.83193e-05	-1.09328
SCYL3	0.302332	-0.334032
KIFAP3	0.826739	0.108195
METTL11B	0.29053	-2.57672
MIR3119-1	NA	-0.653431
LINC01681	NA	-3.10482
LINC01142	NA	-0.568839
LOC101928650	0.0158709	-2.44232
GORAB	0.0863368	-0.700637
PRRX1	0.0253676	-1.74409
MROH9	NA	-0.67105
FMO3	0.00408204	-3.19118
MIR1295B	NA	-2.25333
FMO6P	0.491722	-2.37639
FMO2	0.00322073	-5.0045
FMO1	2.94459e-08	-4.8455
FMO4	0.188899	-0.83855
TOP1P1	0.503068	-0.503752
PRRC2C	0.702434	-0.207902
MYOC	0.751708	0.788893
VAMP4	0.943357	-0.048872
METTL13	0.145056	-0.424793
DNM3	2.62515e-13	-4.85491
DNM3-IT1	NA	-1.58255
DNM3OS	9.99565e-06	-4.7792
MIR3120	0.0705971	-4.15742
C1orf105	NA	-2.53859
PIGC	0.000269074	-0.914764
SUCO	0.0613162	-0.881581
FASLG	0.662675	0.866337
TNFSF18	0.995219	0.010322
TNFSF4	0.614834	-0.402325
LOC100506023	0.667418	-0.256535
LOC101928673	0.942318	0.0440339
PRDX6	0.930365	0.0528752
SLC9C2	0.620016	0.546808
ANKRD45	0.10304	1.31267
TEX50	NA	0.777659
KLHL20	0.923969	-0.0739918
CENPL	0.0544614	-0.655261
DARS2	0.716908	-0.231083
GAS5-AS1	0.565036	0.365349
GAS5	0.928165	0.0766438
SNORD81	0.107193	-1.55008
SNORD47	0.0200531	-1.83557
SNORD80	0.00859442	-1.20236
SNORD79	0.25991	-0.976805
SNORD78	0.309428	-0.89368
SNORD44	0.0501223	-1.37893
SNORA103	NA	-0.653431
SNORD77	0.335622	-1.51747
SNORD76	0.42113	-0.696238
SNORD75	0.714122	-0.561791
SNORD74	0.0703325	-1.15888
ZBTB37	0.382042	0.633628
SERPINC1	0.747969	-0.324291
RC3H1	0.674694	-0.250511
LOC102724601	0.919302	0.145803
RABGAP1L	0.787807	-0.220854
GPR52	0.870032	-0.297243
LOC101928696	NA	0.937434
CACYBP	0.191208	-0.499832
MRPS14	0.324902	-0.374884
TNN	0.0230217	-2.5079
KIAA0040	0.969983	0.0404597
TNR	0.0867289	2.49617
COP1	0.0625743	-0.338415
SCARNA3	0.835226	0.429564
PAPPA2	0.185205	2.32813
ASTN1	0.559596	0.854232
BRINP2	0.977794	0.055906
LINC01645	0.185957	-2.28821
CRYZL2P-SEC16B	NA	1.641
SEC16B	NA	-0.0572387
CRYZL2P	0.780796	0.282028
RASAL2-AS1	0.794536	-0.251805
RASAL2	0.549494	0.500794
TEX35	NA	0.685818
C1orf220	0.0974602	-1.36468
MIR4424	NA	-1.0504
RALGPS2	0.246134	-1.15454
ANGPTL1	0.829163	-0.421942
FAM20B	0.779526	-0.139506
TOR3A	0.579847	-0.279895
[truncated: 24,115 more rows]

## Sheet: SuppFig4_B
BGIV_vs_CAL DEG	BGIV_vs_CNCS
ISG15	CFAP74
LINC01342	HES5
TNFRSF18	LINC00982
VWA1	PRDM16
ATAD3C	LOC102724552
TNFRSF9	DISP3
LOC102724552	LDLRAD2
C1orf127	GPR3
PLOD1	TEKT2
PRAMEF11	GRIK3
IFFO2	DNALI1
PLA2G2A	POU3F1
PLA2G2D	ELAVL4
SH2D5	PLPP3
C1QA	GADD45A
C1QC	DIRAS3
C1QB	DEPDC1-AS1
TCEA3	ST6GALNAC5
RUNX3	ADGRL4
SFN	DDAH1
TRNP1	F3
TENT5B	MIR2682
MAP3K6	LINC01776
GPR3	PLPPR4
THEMIS2	CELSR2
LAPTM5	SORT1
SPOCD1	KCND3
LCK	LINC01750
TMEM54	FAM19A3
GJB3	SV2A
TMEM35B	CA14
OXCT2P1	KCNN3
TACSTD2	MIR92B
L1TD1	C1orf61
KANK4	CASQ1
DEPDC1-AS1	NOS1AP
ADGRL4	PBX1
GBP3	ILDR2
GBP1	CACNA1E
GBP2	CRB1
GBP4	MIR181A1HG
GBP5	SHISA4
GBP1P1	NUAK2
SLC44A3-AS1	KLHDC8A
VCAM1	MFSD4A
COL11A1	C1orf143
PSRC1	AURKAP1
MYBPHL	MARK1
SORT1	MARC1
LINC02586	RNU6ATAC35P
CD53	EPHX1
DENND2D	ACTN2
RHOC	PLD5
PPM1J	KIF26B
PTPN22	ATP6V1C2
AMPD1	KCNK3
CD2	SLC35F6
TBX15	SULT6B1
ANKRD20A12P	RMDN2-AS1
ITGA10	STON1-GTF2A1L
MTMR11	LHCGR
ADAMTSL4-AS1	DGUOK-AS1
CTSS	LOXL3
LOC100132111	CYTOR
S100A11	FAM95A
S100A9	ANKRD20A8P
S100A6	CNGA3
S100A5	LONRF2
S100A4	SLC9A4
LOC101928034	SLC9A2
S100A3	LINC01102
S100A2	PANTR1
NPR1	POU3F3
SHC1	LINC01159
LMNA	GPR39
C1orf61	LYPD1
TTC24	XIRP2
SH2D2A	B3GALT1
CD5L	MAP3K20-AS1
PYHIN1	ZNF385B
SLAMF8	FAM171B
CASQ1	TFPI
SLAMF6	ZDBF2
SLAMF1	FZD5
CD48	MAP2
SLAMF7	MARCH4
LY9	EPHA4
CD244	SCG2
ARHGAP30	PID1
ADAMTS4	C2orf72
FCER1G	OXTR
FCGR2A	ATP2B2
HSPA6	WNT7A
FCGR3A	ARPP21
FCGR2C	TMEM158
HSPA7	SLC38A3
FCGR3B	FEZF2
FCGR2B	SYNPR
FCRLA	FAM19A1
FCRLB	DPPA4
OLFML2B	SLC9C1
XCL2	LOC105374042
SELP	IGSF11
SELE	STXBP5L
MYOC	SEMA5B
FASLG	KLF15
ANGPTL1	NME9
FAM163A	PLS1
LINC01732	PAQR9
LAMC1	TM4SF1
LAMC2	MINDY4B
RGS2	CLRN1
B3GALT2	CLRN1-AS1
PKP1	P2RY1
LAD1	SCHIP1
CSRP1	IL12A
SHISA4	TNIK
LMOD1	SOX2
PTPN7	AHSG
CHI3L1	GMNC
LAX1	ATP13A5
LEMD1-AS1	ATP13A4
SLC26A9	ATP13A4-AS1
IKBKE	TFRC
IL10	KCNIP4
CR1L	SEL1L3
LAMB3	LINC02265
TRAF3IP3	CHRNA9
FAM71A	RBM47
C1orf143	SHISA3
AURKAP1	SLC10A4
HIST3H2BB	CWH43
NID1	GSX2
LINC01139	PDCL2
KMO	NMU
MAP1LC3C	STBD1
RSAD2	CFAP299
LOC100506474	SPP1
FAM84A	TSPAN5
SLC35F6	LOC105377342
EMILIN1	ADH4
FOSL2	MTTP
SULT6B1	TACR3
HAAO	LINC01091
PLEKHH2	DCLK2
STON1-GTF2A1L	TMEM131L
LHCGR	DCHS2
PLEK	LRAT
TGFA	FAM198B-AS1
SPR	C4orf45
ACTG2	RAPGEF2
DGUOK-AS1	LOC101928590
LBX2-AS1	DNAH5
TLX2	MYO10
LOXL3	NIM1K
DOK1	PLK2
REG1A	ZSWIM6
VAMP5	MARVELD2
CD8A	F2R
CD8B	OTP
CYTOR	ACOT12
ITPRIPL1	ATP6AP1L
ARID5A	LINC02060
LOC101927070	LINC00461
KIAA1211L	MEF2C-AS2
IL18RAP	ADGRV1
LIMS1	LINC02200
SH3RF3-AS1	MCC
MALL	CDO1
MIR4435-2HG	SEMA6A
MERTK	SNCAIP
IL1B	REEP2
IL1RN	LRRTM2
PSD4	NRG2
LINC01191	PCDHB6
STEAP3	PCDHB7
LOC100507600	PCDHB8
KYNU	PCDHB11
NMI	PCDHB12
NR4A2	PCDHB15
IFIH1	PCDHGA1
B3GALT1	PCDHGB1
DLX1	PCDHGB2
DLX2-DT	PCDHGB6
ITGA6-AS1	PCDHGA11
MAP3K20-AS1	PCDHGC4
ITGAV	STK32A
MFSD6	HTR4
STAT1	SMIM3
CASP8	IRGM
ICOS	C5orf47
LINC01857	TUBB2A
FZD5	LINC02525
CRYGD	TUBB2B
RUFY4	SLC22A23
CXCR2P1	GCNT2
GPBAR1	ELOVL2
TMBIM1	ELOVL2-AS1
CATIP-AS1	PHACTR1
SLC11A1	LOC100506885
TUBA4A	DDR1
SCG2	COL11A2
SLC19A3	GLP1R
CCL20	C6orf141
PID1	DST
SP140	LOC101930010
SP100	ADGRB3
AGAP1-IT1	B3GAT2
BOK	LCA5
PDCD1	LOC101927314
BHLHE40	PNKY
OXTR	POU3F2
IL17RC	FYN
IRAK2	FABP7
HRH1	CLVS2
FBLN2	SOGA3
VILL	FLJ46906
TMEM158	RAET1L
CXCR6	SYNE1
CCR1	OPRM1
CCR3	SDK1
CCR2	COL28A1
CCR5	DGKB
LTF	ITGB8
SEMA3F-AS1	EPDR1
GLYCTK	STK17A
STAB1	VWC2
LINC00698	ADAM22
SAMMSON	EFCAB10
GBE1	PTPRZ1
LINC02008	PTN
CADM2	GALNT11
DPPA2	DPP6
DPPA4	PTPRN2
CD96	CLDN23
ZBED2	LOC157273
GCSAM	DLC1
SLC9C1	LZTS1
TIGIT	TNFRSF10A
IGSF11	PNMA2
CD80	PNOC
STXBP5L	FBXO16
CD86	FZD3
CSTA	NRG1
PARP9	PLAT
DTX3L	FAM110B
PLS1	LOC100505501
PLSCR1	LINC01301
TM4SF1	TTPA
TM4SF1-AS1	RRS1-AS1
LOC101928105	ADHFE1
CLRN1	VXN
CLRN1-AS1	HNF4G
P2RY1	PAG1
IL12A	CA2
FNDC3B	TNFRSF11B
NCEH1	FAM84B
NAALADL2-AS2	ARC
LAMP3	GLDC
CHRD	MYORG
RTP4	ENHO
FLJ42393	CNTFR
TFRC	MSMP
ZDHHC19	LOC105379252
MELTF	LOC286297
FGFRL1	AQP7P3
FGFR3	AQP7P1
AFAP1	LOC102724580
CD38	ANKRD20A4-ANKRD20A20P
SEL1L3	LOC100133920
CHRNA9	MAMDC2
SHISA3	ALDH1A1
CWH43	FRMD3
SPATA18	SHC3
GSX2	HSD17B3
STAP1	CDC14B
JCHAIN	GABBR2
CXCL9	BRINP1
CXCL10	SLC25A25
CXCL11	DNM1
STBD1	NACC2
CXCL13	NLGN4X
CFAP299	LOC105373156
DMP1	GPM6B
IBSP	AP1S2
SPP1	PTCHD1
HERC6	PCYT1B
HERC5	NYX
ADH4	CASK
C4orf54	MIR221
DAPP1	MIR222
TNIP3	LINC01186
ANXA5	CHST7
TMEM155	ZNF157
LINC01091	SLC38A5
INPP4B	MIR325HG
LINC02273	POU3F4
TMEM154	KLHL4
TMEM131L	TMEM35A
LOC100419170	DRP2
DDX60	IL13RA2
SCRG1	RAB33A
LINC02362	SLC9A6
PURPL	SOX3
OSMR-AS1	MAMLD1
LINC01265	MTM1
OSMR	GABRQ
PTGER4	TKTL1
FLJ32255	TBL1Y
NIM1K	FAM107B
GZMK	ACBD7
GZMA	GAD2
PLPP1	ZNF488
ACOT12	CHAT
HAPLN1	C10orf53
ERAP2	ANK3
LOC285638	LRRTM3
LOX	NODAL
ZNF474	CHST3
P4HA2	PLAU
PDLIM4	LINC00595
IRF1	PLCE1
TGFBI	SLIT1
SNHG4	LOXL4
SNORA74A	NKX2-3
MZB1	SCD
CXXC5	ITPRIP
CD14	RBM20
PCDHB7	HABP2
PCDHB8	EMX2OS
PCDHGA10	EMX2
PCDHGA11	INSYN2
PCDH1	ADGRA1
SPRY4	CALCA
SPRY4-IT1	CALCB
SPINK1	PLEKHA7
SPINK5	BDNF
SPINK6	C11orf91
HTR4	ABTB2
CD74	CD82
SYNPO	SCGB1D2
SMIM3	SHANK2
TIMD4	P2RY2
IL12B	P2RY6
DOCK2	MIR4300HG
LCP2	FAM181B
NKX2-5	PRCP
HK3	LINC02552
SERPINB1	GRIA4
SERPINB9	CADM1
F13A1	LOC399975
ELOVL2	LINC00940
PHACTR1	ENO2
HIST1H3A	LOC105369691
HIST1H4B	BICD1
HIST1H3B	KIF21A
HIST1H2BB	ABCD2
HFE	DHH
HIST1H2BC	C1QL4
HIST1H1E	DNAJC22
HIST1H3D	KRT75
HIST1H1D	METTL7B
POM121L2	ITGA7
LOC100131289	TMTC2
HLA-F	SLC17A8
HLA-H	ASCL1
HLA-A	MSI1
C6orf15	VPS37B
PSORS1C1	TMEM132B
HLA-C	LINC00943
HLA-B	TMEM132D
MICA	TPTE2P6
PSMB8	LHFPL6
HLA-DOA	ERICH6B
ETV7	PCDH9
CDKN1A	EDNRB
RAB44	LOC101927248
FGD2	SOX21
TMEM217	SOX21-AS1
KCNK5	ABCC4
CCND3	IRS2
C6orf132	LOC105370361
PRPH2	SOX1-OT
C6orf141	SOX1
RPS16P5	MYH7
LOC101930010	FOXG1-AS1
EVADR	FOXG1
SLC22A16	LINC01551
RFPL4B	LINC02282
LINC01268	NPAS3
CALHM6	TRIM9
TRAPPC3L	CCDC175
MOXD1	SPTB
LINC01010	LINC02324
TNFAIP3	FUT8
LINC02528	FUT8-AS1
FLJ46906	RGS6
RAET1L	DPF3
SYNJ2	TSHR
MEAT6	CATSPERB
TMEM184A	TC2N
ELFN1-AS1	SERPINA5
CARD11	SERPINA3
LOC100129603	TUNAR
DGKB	AK7
AGMO	GOLGA6L2
MEOX2	MKRN3
LOC105375166	ATP10A
LOC541472	GABRA5
IL6	CHRFAM7A
HOXA1	GOLGA8H
HOTAIRM1	GOLGA8K
HOXA2	PAK6
HOXA3	C15orf56
HOXA-AS2	ANKRD63
HOXA4	GATM
HOXA7	SHC4
CREB5	FAM81A
AOAH	C2CD4A
TARP	CA12
TRG-AS1	CTXND1
INHBA	ARNT2
STK17A	EFL1P1
MYO1G	LOC101929679
HSPB1	ST8SIA2
SEMA3D	C15orf32
SAMD9	SYNM
TFPI2	GLIS2-AS1
COL1A2-AS1	SYT17
COL1A2	GPRC5B
ARPC1B	LINC02134
TRIM56	ABCC12
SERPINE1	ABCC11
PLOD3	TOX3
LHFPL3-AS2	MT3
IMMP2L	ADGRG1
LRRN3	NDRG4
TMEM140	LOC102724084
DGKI	OSGIN1
GIMAP4	COTL1
GIMAP2	DPEP1
TMEM176B	ALOX15
TMEM176A	WSCD1
MNX1	SLC13A5
MNX1-AS1	ALOX12P2
CLDN23	ATP1B2
LOC101929128	SHISA6
LOC157273	DNAH9
DLC1	ADORA2B
DOK2	KRT16P2
EGR3	SPECC1
LOC254896	CCDC144CP
TNFRSF10D	NOS2P3
TNFRSF10A	KRT16P3
LOC389641	KSR1
LOXL2	SEZ6
NRG1	PIPOX
HTRA4	CDK5R1
IDO1	RFFL
ANK1	GAST
PLAT	HAP1
CEBPD	LOC105371855
MYBL1	CACNG5
SULF1	CASC17
JPH1	CPSF4L
FABP4	ACOX1
COL14A1	RNF157
MYC	DLGAP1
PVT1	GACAT2
MIR1204	MTCL1
LINC00977	CDH2
GSDMC	GAREM1
WISP1	DCC
ARC	CDH20
LOC101928087	PHLPP1
LY6K	EFNA2
LOC100310756	ZNF560
PARP10	TM6SF2
OPLAH	LINC01224
DMRT1	HSPB6
DMRT3	LOC644189
CD274	LOC644554
PDCD1LG2	DLL3
CDKN2A	MIA
CDKN2B-AS1	CADM4
CDKN2B	BCAM
AQP3	LOC400706
MYORG	MYH14
SIT1	LRRC4B
TPM2	ZNF649-AS1
MSMP	TTYH1
HRCT1	PCSK2
SPAAR	LINC00652
GLIPR2	SLC24A3
CCIN	INSM1
LOC286297	RALGAPA2
AQP7P3	ACSS1
AQP7P1	GHRH
LOC102724580	NNAT
LOC100133920	LBP
MAMDC2	TOX2
ALDH1A1	PKIG
ANXA1	CDH4
SUSD3	JAM2
BARX1	CYYR1
TRIM14	C21orf62
KLF4	RCAN1
MUSK	CBR3
LPAR1	PCP4
SLC46A2	SLC25A18
FAM225A	MYO18B
RGS3	SEZ6L
NEK6	C22orf31
DNM1	EP300-AS1
PRRX2	LOC100506544
SLC2A6	LINC00634
LCN1	SEPT3
C9orf139	FLJ30901
UAP1L1	SCUBE1
DPP7	SHISAL1
TMSB4X	MLC1
FAM9C	PANX2
LINC02154
GPM6B
ASB9
AP1S2
PHKA2-AS1
ARX
DMD
LOC101927476
PINCR
NDP
MIR221
TIMP1
SLC38A5
PLP2
MSN
VSIG4
AR
IL2RG
INGX
CXCR3
P2RY10
SRPX2
PLS3-AS1
PLS3
SH2D1A
SASH3
ELF4
PLXNB3
RENBP
PFKP
AKR1C3
IL15RA
IL2RA
LOC399715
PROSER2
RSU1
CUBN
LOC105376444
GPR158-AS1
GPR158
LOC101929352
CREM
FZD8
CCNYL2
LINC00839
DEPP1
ALOX5
WDFY4
CHAT
SLC18A3
LRRTM3
POU5F1P5
PRF1
ADAMTS14
CHST3
PPP3CB-AS1
C10orf55
PLAU
MAT1A
RGR
LINC00858
SNCG
FAS
IFIT2
IFIT3
IFIT1
RBP4
PLCE1
PDLIM1
PIK3AP1
LOXL4
SCD
ITPRIP
HABP2
C10orf82
EMX2OS
EMX2
GRK5
INSYN2
VENTX
PGGHG
IFITM2
IFITM1
IFITM3
ANO9
EPS8L2
CRACR2B
MUC5B
SYT8
LSP1
H19
TRPC2
TRIM6
TRIM22
SNORA23
ADM
CALCA
INSC
SOX6
HTATIP2
BBOX1-AS1
BDNF
LINC02546
PRRG4
C11orf91
ABTB2
CD44
ALX4
MYBPC3
RAPSN
TRIM48
MPEG1
SLC15A3
CD6
CD5
ROM1
RARRES3
FERMT3
LOC105369340
BATF2
SLC25A45
FRMD8
NEAT1
EFEMP2
CTSW
FOSL1
CATSPER1
RIN1
CLCF1
TBC1D10C
TCIRG1
MIR6753
MYEOV
P2RY2
P2RY6
PRCP
CCDC89
SYTL2
PRSS23
BIRC3
MMP7
MMP8
LINC02552
CASP17P
CASP4
CASP5
CASP1
CARD16
CASP1P2
CARD17
SLC35F2
IL18
NNMT
TAGLN
IL10RA
CD3E
CD3D
CD3G
POU2F3
UBASH3B
CRTAM
ST14
CACNA2D4
NRIP2
TNFRSF1A
SCNN1A
CD27-AS1
CD27
TAPBPL
CD4
PTPN6
C1S
C1R
CD163
SLC2A14
SLC2A3
CLEC4E
LOC101928100
BCL2L14
GPRC5A
PLCZ1
LOC105369691
LINC00941
LINC02450
PCED1B-AS1
RHEBL1
DHH
LOC101927267
PRPH
DNAJC22
KCNH3
FAM186B
LIMA1
METTL7A
GALNT6
NR4A1
KRT75
KRT6A
HOXC13-AS
HOXC13
HOXC-AS3
HOXC10
HOXC-AS1
HOXC9
HOXC8
HOXC6
HOXC5
LOC100240735
LINC02381
GPR84
METTL7B
ITGA7
MMP19
TAC3
MYO1A
STAT6
AGAP2-AS1
LOC100129940
IFNG
LYZ
TMTC2
USP44
DRAM1
USP30-AS1
FAM222A-AS1
OAS1
OAS3
OAS2
SDS
OASL
RHOF
LOC100506691
SCARB1
LINC00944
LINC00943
TPTE2P6
LINC00545
POSTN
LHFPL6
EPSTI1
LCP1
PCDH9
ACOD1
SCEL
SPRY2
GPR18
TNFSF13B
LOC105370361
GAS6-AS1
LINC00565
ECRP
CEBPE
DHRS2
CIDEB
RIPK3
GZMH
GZMB
LINC00645
FOXG1
LINC01551
PYGL
TRIM9
LGALS3
LINC01303
FLJ22447
RHOJ
GPX2
LINC02324
ACTN1
ACTN1-AS1
DPF3
LOC101928123
ACOT4
LINC02274
LTBP2
BATF
LINC01629
DIO2
LINC02328
GPR65
LINC01146
IFI27
SERPINA1
SERPINA5
SERPINA3
WARS
LINC00239
EXOC3L4
TNFAIP2
AHNAK2
GPR132
SNORD116-18
ATP10A
LOC283710
C15orf56
ANKRD63
B2M
C15orf48
SQOR
C2CD4A
LCTL
ITGA11
PSTPIP1
ST20-AS1
BCL2A1
SLC28A1
ISG20
ACAN
HAPLN3
IQGAP1
FES
KREMEN2
TNFRSF12A
IL32
CIITA
ABCC6
IL21R
IL27
SPN
MVP
SEZ6L2
ASPHD1
ITGAL
PYCARD
ITGAM
ITGAD
TGFB1I1
SNX20
MT3
MT2A
MT1M
MT1A
MT1X
NLRC5
FBXL8
LCAT
SLC12A4
CDH1
NQO1
MLKL
OSGIN1
KCNG4
WFDC1
COTL1
CRISPLD2
PIEZO1
VPS9D1-AS1
MIR22HG
P2RX5
CXCL16
ZMYND15
CHRNE
SLC52A1
SLC13A5
XAF1
FBXO39
CLEC10A
ACAP1
CD68
MIR6883
DNAH9
TRPV2
KRT16P2
KRT16P1
FAM83G
EPN2-IT1
KRT16P3
MAP2K3
TBC1D3P5
LGALS9
VTN
CCL2
CCL7
CCL8
CCL13
SLFN12
HEATR9
CCL5
CCL23
STAC2
IKZF3
GJD3
TNS4
KRT16
GAST
DHX58
CAVIN1
CNTNAP1
WNK4
IFI35
TMEM106A
ETV4
C1QL1
PLCD3
COPZ2
HOXB-AS1
HOXB7
TAC4
DLX4
LINC01969
TMEM92
CACNA1G-AS1
ABCC3
ANKFN1
MRC2
CASC17
ROCR
SOX9
LINC00673
LINC00511
CD300LB
CD300C
CD300E
RNF157
UBALD2
TMC8
LINC01993
SOCS3
LINC02081
LGALS3BP
SLC16A3
CD7
SECTM1
TEX19
EMILIN2
DLGAP1
DLGAP1-AS3
DLGAP1-AS4
GACAT2
MTCL1
CHST9
MOCOS
GZMM
ELANE
GNA15
EBI3
STAP2
TICAM1
ARRDC5
TNFSF9
CD70
TNFSF14
VAV1
ADGRE1
RETN
CD209
ANGPTL4
MUC16
LOC100505555
ICAM1
ICAM4
ICAM5
S1PR5
CNN1
ZNF878
JUNB
MIR27A
IL27RA
LINC01841
LINC01842
ADGRE5
RASAL3
CYP4F2
CYP4F11
HSH2D
F2RL3
BST2
BISPR
UNC13A
JAK3
ARRDC2
IL12RB1
IFI30
GDF15
MIR3189
LRRC25
CILP2
PLEKHF1
FXYD5
ZBTB32
HSPB6
HCST
TYROBP
ACP7
ZFP36
LGALS17A
ITPKC
MIA
KCNN4
BCL3
MIR8085
PPM1N
GIPR
IGFL3
EHD2
PLA2G4C
EMP3
SULT2B1
PLEKHA4
LHB
HRC
GFY
RRAS
IL4I1
SIGLEC16
MYH14
SPIB
MYBPC2
KLK5
KLK7
KLK8
SIGLEC9
SIGLEC7
CD33
NKG7
FPR3
LILRB2
LAIR1
LENG9
CDC42EP5
LILRB1
PTPRH
TMEM150B
SIRPG
SIGLEC1
SNORD17
CST7
REM1
SPAG4
MYL9
LBP
PKIG
MATN4
WFDC2
SMIM25
LINC01270
RIPOR3
ZBP1
ZNF831
SLCO4A1-AS1
COL9A3
SLC17A9
HAR1B
PTK6
HELZ2
TEKT4P2
MIR155HG
EVA1C
RCAN1
MX2
MX1
UBASH3A
GATD3A
LINC01678
ITGB2
ITGB2-AS1
S100B
ZNF280A
IGLL5
SUSD2
POM121L9P
PIWIL3
KIAA1671
LOC100128531
CRYBB3
CRYBB2
LIF
LOC91370
OSM
SEC14L2
PLA2G3
HMOX1
APOL6
APOL3
APOL1
MYH9
IL2RB
RAC2
CYTH4
CARD10
CDC42EP1
LGALS1
GCAT
MAFF
KDELR3
APOBEC3B
APOBEC3C
APOBEC3D
APOBEC3F
APOBEC3G
APOBEC3H
MCHR1
EP300-AS1
LOC100506544
CHADL
SERHL2
RNU12
TSPO
FLJ30901
SCUBE1
PARVB
PRR34-AS1
MLC1
PANX2
MAPK12
ADM2
SCO2
TYMP
ODF3B
KLHDC7B

## Sheet: SuppFig4_C
symbol	padj	log2FoldChange
LOC102725121	NA	-1.62701
DDX11L1	0.747967	-0.898115
WASH7P	0.505825	-0.527022
LOC729737	0.703475	0.419874
LOC100133331	0.329305	-0.407915
LOC101928626	NA	-1.2481
LOC100288069	0.664095	-0.373614
FAM87B	0.304188	-0.773523
LINC00115	0.584953	-0.224604
LINC01128	0.082346	-0.676315
FAM41C	0.0138549	-3.15718
LINC02593	0.725685	-0.441869
SAMD11	0.0348564	-1.87184
NOC2L	0.539409	0.215211
KLHL17	0.652974	-0.229158
PLEKHN1	0.0530458	1.79168
PERM1	0.53731	-0.564353
HES4	0.721275	0.386122
ISG15	0.00390921	2.68847
AGRN	0.503121	0.338537
LOC100288175	0.799196	0.280696
RNF223	0.844537	-0.386763
C1orf159	0.75725	-0.163643
LINC01342	0.00509161	6.59215
MIR200B	NA	0
MIR200A	NA	0.33007
MIR429	NA	0.0835565
TTLL10	0.152365	-1.83615
TNFRSF18	0.00173198	2.81014
TNFRSF4	0.720571	0.311286
SDF4	2.33778e-06	1.23894
B3GALT6	0.82927	-0.108166
C1QTNF12	0.709233	0.277051
UBE2J2	0.785332	0.108382
SCNN1D	0.391585	-0.476392
ACAP3	0.572093	-0.363064
SNORD167	0.197635	-0.941547
PUSL1	0.265547	0.611807
INTS11	0.910223	-0.0560248
CPTP	0.73623	0.174747
TAS1R3	0.513988	-0.484572
DVL1	0.312437	0.350981
MXRA8	0.534183	0.69398
AURKAIP1	0.725443	0.253588
CCNL2	0.153515	-0.43841
LOC148413	0.787717	0.0861779
MRPL20	0.837817	0.111804
ANKRD65	0.60085	0.423407
TMEM88B	0.0109426	2.876
LINC01770	0.0300392	1.23643
VWA1	9.63269e-05	2.36605
ATAD3C	0.000895644	2.77405
ATAD3B	0.176171	0.56091
ATAD3A	0.169947	0.548928
TMEM240	0.217264	-0.681749
SSU72	0.553262	0.288221
FNDC10	0.419138	-0.718871
LOC105378586	0.0761687	-1.04101
MIB2	0.731983	-0.185427
MMP23B	0.21798	-1.15657
MMP23A	0.595144	-0.493928
CDK11B	0.59447	0.193113
SLC35E2B	0.014787	-0.747754
CDK11A	0.653393	0.222718
SLC35E2A	0.0417204	-0.756824
NADK	0.0307977	0.476138
GNB1	0.927113	0.0255702
CALML6	0.591816	0.403936
TMEM52	0.811881	0.227002
CFAP74	0.956904	-0.0675127
GABRD	0.564963	-0.625983
LOC105378591	0.0969827	-2.74129
PRKCZ	0.576402	-0.402984
PRKCZ-AS1	0.0189689	-1.24368
FAAP20	0.648424	0.306282
SKI	0.240506	0.427071
MORN1	0.0908887	-0.4871
LOC100129534	0.00083297	-1.51106
RER1	0.148553	0.37242
PEX10	0.71305	0.132205
PLCH2	0.954701	-0.0855299
PANK4	0.500575	0.149712
HES5	0.886901	0.216942
TNFRSF14-AS1	0.016478	2.0628
TNFRSF14	0.305741	0.932238
LOC100996583	0.673146	-0.607064
FAM213B	NA	-0.342663
PRXL2B	0.977937	0.0243842
MMEL1	0.255688	-0.904711
TTC34	0.539516	-0.52131
LINC00982	0.918002	0.154747
PRDM16	0.228226	1.0315
MIR4251	0.942718	-0.239353
ARHGEF16	0.342282	-0.931846
MEGF6	0.0021801	-1.75075
MIR551A	NA	-0.277113
TPRG1L	0.0727763	0.548068
WRAP73	0.800235	0.0643229
TP73	0.0850159	1.42324
TP73-AS1	0.035826	-0.422699
CCDC27	NA	-0.156403
SMIM1	0.748844	-0.319233
LRRC47	0.953807	-0.0157801
CEP104	0.23703	0.299662
DFFB	0.289552	-0.273864
C1orf174	0.271965	-0.26378
LINC01134	0.327543	0.726616
LINC01346	0.231214	-2.69837
LINC01777	NA	0.413644
AJAP1	0.0107982	-2.16038
MIR4689	NA	0.0835754
NPHP4	0.199386	-0.499997
KCNAB2	0.0524153	0.784617
CHD5	0.0154202	-2.04804
RPL22	0.0442669	-0.558631
LOC102724450	0.0285272	1.80189
RNF207	0.0758376	1.1897
ICMT	0.287362	0.291835
LINC00337	0.274173	0.823972
HES3	1.42877e-06	-5.88396
GPR153	0.98053	0.0198979
ACOT7	0.0213046	0.970781
HES2	0.0151256	2.02943
ESPN	0.0780732	1.45786
TNFRSF25	0.000431974	-2.19563
PLEKHG5	0.0699102	-1.16612
NOL9	0.563851	-0.128078
TAS1R1	0.739028	0.358318
ZBTB48	0.957519	0.0296703
KLHL21	0.000203434	1.23963
PHF13	0.304204	0.256576
THAP3	0.940496	-0.0429482
DNAJC11	0.878645	0.0375534
LINC01672	NA	-0.545702
CAMTA1-DT	0.00953146	-1.10704
CAMTA1	2.71521e-05	-1.1888
LOC102725193	NA	0
VAMP3	4.855e-06	1.09801
PER3	0.258209	-0.56767
UTS2	NA	3.01241
TNFRSF9	0.00239208	3.09518
PARK7	0.920981	0.0569487
ERRFI1	0.584953	-0.491529
LINC01714	NA	-1.69376
SLC45A1	0.523496	-0.452417
RERE	0.218216	0.523834
LOC102724552	1.01738e-05	3.44092
SNORD128	NA	0.474256
ENO1	0.00131432	1.16339
MIR6728	0.0286547	2.4925
ENO1-AS1	0.628234	0.354372
CA6	0.797362	0.505485
SLC2A7	0.0160503	2.62542
SLC2A5	0.0165469	1.97844
GPR157	0.0993516	1.19368
MIR34AHG	0.00184079	1.36378
LNCTAM34A	0.0162592	1.28219
H6PD	0.440927	0.205877
SPSB1	0.000193503	1.73792
LOC100506022	0.176564	0.729204
SLC25A33	0.0503747	0.559344
TMEM201	0.17749	0.393146
PIK3CD	0.908893	0.0962339
PIK3CD-AS1	0.0143016	2.89085
PIK3CD-AS2	0.550064	-0.430585
CLSTN1	0.253279	-0.394924
CTNNBIP1	0.372276	0.473357
LZIC	0.203931	-0.287338
NMNAT1	0.239838	0.24485
MIR5697	NA	-0.797007
RBP7	0.0137603	2.28683
UBE4B	0.289128	-0.295175
KIF1B	0.0226626	-0.864849
RNU6-2	0.282952	-0.640044
PGD	0.16888	0.470585
CENPS	0.612751	-0.271088
CORT	0.779854	-0.292454
DFFA	0.0681625	0.679928
PEX14	0.0728603	0.484184
CASZ1	0.305115	-0.817158
C1orf127	0.000292148	2.71043
TARDBP	0.527712	-0.13851
MASP2	0.0542948	-1.58861
SRM	0.0943462	0.792665
EXOSC10	0.942823	0.0207819
LOC105376736	0.00474382	1.84143
MTOR	0.298251	-0.239956
MTOR-AS1	NA	-0.501306
ANGPTL7	0.152943	2.44373
UBIAD1	0.940521	0.0218592
DISP3	0.846503	0.202525
LINC01647	NA	2.85026
FBXO2	0.385984	0.729103
FBXO44	0.345659	-0.334893
FBXO6	0.0107204	1.09063
MAD2L2	0.734298	0.209264
DRAXIN	0.0026271	-2.47469
AGTRAP	0.42783	0.454229
C1orf167	0.729319	0.363912
LOC102724659	NA	1.26097
MTHFR	0.362302	0.230188
CLCN6	0.782	0.0793507
NPPA-AS1	0.0682718	1.06962
NPPA	0.185643	-1.68914
NPPB	0.404802	1.43753
KIAA2013	0.0415699	0.642833
PLOD1	3.43515e-10	2.64972
MFN2	0.871461	0.0343318
MIIP	0.741057	-0.187956
MIR6729	NA	-0.0305995
TNFRSF8	0.037269	1.99954
TNFRSF1B	0.00078893	1.99524
MIR4632	0.532844	2.17848
VPS13D	0.888909	-0.0474802
DHRS3	0.209267	1.04441
MIR6730	0.678112	-0.781063
AADACL4	NA	0.632357
AADACL3	NA	1.9805
C1orf158	0.253224	-1.88076
PRAMEF12	0.0131469	4.58838
PRAMEF1	0.20463	2.3498
PRAMEF11	0.0053347	4.88559
HNRNPCL1	NA	0.570518
PRAMEF2	NA	2.35379
PRAMEF4	0.0143983	4.58194
PRAMEF6	0.690605	1.26056
PRAMEF18	NA	1.86163
PRAMEF5	NA	0
HNRNPCL2	0.0589824	3.90034
PRAMEF15	NA	2.45807
PRAMEF19	NA	0.570518
PRAMEF17	NA	0.570518
PRAMEF20	0.799372	0.963636
LRRC38	NA	-0.783993
PDPN	0.97113	0.0482726
PRDM2	0.0569623	-0.53133
KAZN-AS1	0.829015	1.23847
KAZN	0.554914	-0.492581
TMEM51-AS1	0.984125	-0.0227537
TMEM51	0.395505	0.70007
C1orf195	NA	0.0837648
FHAD1	0.740717	0.258222
LOC101927417	0.26724	-1.54677
EFHD2	0.857432	0.103755
CTRC	0.218931	-1.19526
CELA2A	0.828447	-0.35972
CELA2B	NA	-0.619792
CASP9	0.65122	0.133422
DNAJC16	0.521828	0.219026
SCARNA21B	NA	0.33007
AGMAT	0.00153124	1.85208
DDI2	0.580843	0.418664
RSC1A1	0.0336683	0.61907
PLEKHM2	0.0139481	0.534727
SLC25A34	0.542693	-0.334952
SLC25A34-AS1	0.136116	1.93009
TMEM82	NA	1.48641
FBLIM1	0.195372	0.83041
UQCRHL	0.106322	-0.748863
FLJ37453	0.00914217	-0.73178
SPEN	0.273625	-0.442896
ZBTB17	0.702363	0.160896
SRARP	0.438533	-0.766603
HSPB7	0.287164	1.01837
CLCNKA	0.0115204	2.43431
CLCNKB	0.734492	-0.426487
FAM131C	0.423838	-0.777076
EPHA2	0.00404886	1.67762
ARHGEF19	0.58893	-0.351504
CPLANE2	0.540535	0.244529
FBXO42	0.361025	-0.191132
SZRD1	0.0119202	0.419221
SPATA21	0.0594873	-1.16957
NECAP2	3.13463e-05	0.957048
LINC01772	0.784679	-0.106695
CROCCP3	0.169473	-0.54989
LOC440570	0.449663	1.4742
LINC01783	NA	0.330068
NBPF1	0.00582619	-0.778599
CROCCP2	0.865847	-0.0698679
MST1P2	0.514714	-0.35776
ESPNP	0.116435	-1.59711
MST1L	0.428003	-0.595738
LOC102724562	0.599265	1.29074
LOC105376805	0.0229579	1.52845
CROCC	0.0388998	-1.22069
MFAP2	0.00814178	-1.64695
ATP13A2	0.843495	-0.0854978
SDHB	0.0139792	0.91063
PADI2	0.358856	1.07223
LOC400743	NA	4.17351
PADI1	0.643559	0.63152
PADI3	0.538084	-1.02135
MIR3972	NA	0.570518
PADI4	0.0921208	2.13538
PADI6	0.743964	1.2475
RCC2	0.859578	-0.0548305
ARHGEF10L	0.902395	0.0626505
ACTL8	0.173166	1.98273
LINC01654	NA	0
IGSF21	0.85997	-0.19773
KLHDC7A	0.105423	3.07538
PAX7	NA	-2.12925
TAS1R2	0.165077	2.01934
ALDH4A1	0.807681	0.130046
MIR1290	NA	-0.461569
IFFO2	2.75123e-10	3.21761
UBR4	0.440094	0.171956
LOC101927895	0.0788803	-0.909872
EMC1	3.62887e-05	0.762726
MRTO4	0.209988	0.435604
AKR7L	0.000811398	-1.37443
AKR7A3	0.125994	-0.777043
LOC100506730	0.000143494	-1.08107
AKR7A2	0.964511	-0.0262159
PQLC2	0.0381301	0.80862
CAPZB	0.000415789	0.670685
LOC105378614	NA	0.131914
MINOS1	0.519778	0.346011
RPS14P3	0.265415	0.97309
NBL1	0.980895	0.0288226
HTR6	0.717461	-0.448252
TMCO4	0.000274808	1.70582
RNF186	1	0
OTUD3	0.359386	-0.330241
PLA2G2A	2.02139e-06	6.00168
PLA2G5	0.584278	-0.888462
PLA2G2D	0.00154283	5.29626
PLA2G2F	NA	1.93656
PLA2G2C	0.875533	0.276617
UBXN10-AS1	0.00802533	-2.91772
UBXN10	0.0775476	-1.96143
LINC01757	NA	0
VWA5B1	0.453685	-1.1528
LINC01141	0.430273	0.774415
CAMK2N1	0.874987	0.172854
MUL1	0.112887	0.41349
FAM43B	0.100193	-1.28055
CDA	0.137779	1.61483
PINK1	0.873753	0.0783262
PINK1-AS	0.459484	0.223887
DDOST	0.0079561	0.747674
KIF17	0.0890316	1.03049
SH2D5	0.00112653	2.36443
HP1BP3	0.189707	-0.440872
EIF4G3	0.265043	0.346414
MIR1256	0.456673	4.24915
ECE1	0.00441295	1.4725
LOC100506801	0.572361	-0.359059
NBPF3	0.10997	-0.638425
ALPL	0.876277	0.12477
RAP1GAP	0.900734	-0.0893844
USP48	0.815355	-0.0473277
LDLRAD2	0.011522	1.66815
HSPG2	0.00219901	1.72831
CELA3B	NA	1.1285
CELA3A	NA	0.570518
LINC01635	0.146434	1.24116
LINC00339	0.21652	-0.339007
CDC42	0.21857	0.232788
WNT4	0.0084313	-2.47555
MIR4418	NA	-0.558126
ZBTB40	0.97667	-0.0102867
EPHA8	0.194308	-1.03423
MIR6127	NA	0.570518
C1QA	0.000931596	2.50768
C1QC	0.00222887	2.32058
C1QB	0.00410225	2.29859
EPHB2	0.329711	-0.766361
MIR4684	NA	1.40653
MIR4253	NA	0
LACTBL1	NA	-0.673916
TEX46	0.41368	0.583082
KDM1A	0.0106648	-0.669326
LUZP1	0.948324	0.0334873
HTR1D	0.708896	0.469541
LINC01355	0.00293053	-1.36501
HNRNPR	0.116435	-0.665665
ZNF436	0.222104	0.701912
ZNF436-AS1	0.252396	-0.473903
TCEA3	2.07719e-10	3.68329
ASAP3	0.399256	0.42454
E2F2	0.751103	-0.205169
LOC101928163	NA	0.967814
ID3	0.953805	-0.045398
MDS2	0.220987	1.42298
RPL11	0.414869	-0.341517
ELOA	0.462259	0.116774
ELOA-AS1	0.830728	-0.115188
PITHD1	0.423245	-0.194813
LYPLA2	0.483162	0.273937
GALE	0.900644	0.0680792
HMGCL	0.0202958	0.735972
FUCA1	0.00989135	1.04079
CNR2	0.353617	1.39897
PNRC2	0.355337	-0.418524
SRSF10	0.0234989	-1.01614
MYOM3	0.797749	0.331345
IL22RA1	0.111111	2.05412
IFNLR1	0.780458	-0.349346
LOC284632	0.703895	0.460533
GRHL3	0.578534	0.640005
STPG1	0.703733	-0.224455
NIPAL3	0.0181834	1.2272
RCAN3AS	0.33097	0.974341
RCAN3	0.882464	0.116063
LOC100506985	0.792915	-0.489831
NCMAP	0.647894	0.723006
SRRM1	0.228352	-0.335013
CLIC4	0.402667	-0.664346
RUNX3	3.0216e-05	2.53886
MIR6731	NA	-0.0305995
MIR4425	NA	0
SYF2	0.677058	0.117681
RSRP1	0.35702	0.414579
RHD	0.104513	-2.95525
TMEM50A	0.0271328	0.463395
RHCE	0.240471	-0.731308
MACO1	0.111477	-0.393052
LDLRAP1	0.490344	0.312091
MAN1C1	0.0142556	2.0573
SELENON	0.00511147	0.954192
MTFR1L	0.461775	0.201589
LOC646471	0.466382	0.651717
AUNIP	0.560873	0.306466
PAQR7	0.00754219	1.12839
STMN1	0.00845651	-1.19718
MIR3917	NA	0.0945823
PAFAH2	0.000142013	0.859788
EXTL1	0.0825089	1.1478
SLC30A2	0.720564	0.634221
TRIM63	0.818529	-0.347239
PDIK1L	0.0233559	-1.00955
FAM110D	0.581135	-0.37064
C1orf232	0.029643	-3.02314
ZNF593	0.101469	1.28662
CNKSR1	0.0541733	-0.999073
CATSPER4	0.984128	0.0296602
LOC101928303	0.264071	1.59651
CEP85	0.178068	-0.514186
SH3BGRL3	0.0365341	1.39279
UBXN11	0.956615	-0.0435565
CD52	0.020511	2.44849
CRYBG2	0.00315037	-3.45095
ZNF683	0.254901	1.79304
LIN28A	0.559783	1.32098
DHDDS	0.0410208	0.691751
LOC101928324	4.62758e-06	-1.90482
HMGN2	0.0724802	-0.588529
RPS6KA1	0.355337	0.663967
LOC101928728	0.871255	0.085411
ARID1A	0.231176	-0.404222
PIGV	0.891524	0.0541524
ZDHHC18	0.00701125	0.610778
SFN	7.96183e-06	4.7311
GPN2	0.263688	0.281259
GPATCH3	0.199611	0.427255
NR0B2	0.0209256	-2.463
NUDC	0.606465	0.22654
KDF1	0.621067	-0.926515
TRNP1	0.000802292	2.61303
TENT5B	1.56038e-05	3.63145
SLC9A1	0.0171297	0.644085
WDTC1	0.830728	-0.0734526
TMEM222	0.0995849	0.678019
ACTG1P20	0.210617	-0.723836
SYTL1	0.0176157	2.05671
MAP3K6	0.000552763	2.54537
FCN3	0.0733309	1.88532
CD164L2	0.497471	-1.18729
GPR3	3.96921e-09	2.86355
WASF2	4.49987e-07	1.02131
AHDC1	0.506337	0.332817
FGR	0.113141	1.34091
LINC02574	0.0478962	2.06078
IFI6	0.0173478	1.92932
FAM76A	0.429884	-0.276207
STX12	0.344402	0.372155
PPP1R8	0.53495	-0.139573
SCARNA1	0.00734972	-2.64093
THEMIS2	0.000885489	2.06195
RPA2	0.108246	-0.464217
SMPDL3B	0.251858	-1.3961
XKR8	0.0888371	0.504568
EYA3	0.0837678	-0.384408
PTAFR	0.0275131	1.78421
DNAJC8	0.969542	0.013598
ATP5IF1	0.637204	0.299509
SESN2	2.99024e-09	1.79779
MED18	0.596453	0.19134
PHACTR4	0.264071	-0.258789
RCC1	0.598556	0.214233
SNHG3	0.0069618	1.02685
SNORA73B	0.0154268	1.4749
TRNAU1AP	0.307169	0.342935
SNHG12	0.0412375	0.89542
SNORD99	0.36574	0.530465
SNORA44	0.901982	0.143776
SNORA16A	0.21018	0.507056
RAB42	0.0397357	1.07492
TAF12	0.12542	0.442542
LINC01715	0.340085	0.446171
GMEB1	0.778733	0.105018
YTHDF2	0.448093	-0.225824
OPRD1	0.967942	0.0801223
EPB41	0.00526462	-1.09294
TMEM200B	0.145503	-1.18171
SRSF4	0.11662	-0.343934
MECR	0.197501	0.454086
PTPRU	0.574138	0.433437
LINC01648	0.861499	-0.409206
MATN1	0.43499	0.588638
MATN1-AS1	0.00697324	1.11497
LAPTM5	0.00042668	2.38234
MIR4420	0.0225238	2.93111
LINC01778	0.224596	0.97106
SDC3	0.000614116	1.29595
PUM1	0.11433	-0.488437
SNORD103C	0.572973	-0.940631
NKAIN1	0.0119403	-2.00875
SNRNP40	0.361901	-0.311137
ZCCHC17	0.693855	-0.107254
FABP3	0.742123	0.296749
SERINC2	0.556755	-0.565814
LINC01225	NA	1.39333
LINC01226	NA	0.311395
TINAGL1	0.0562735	1.57997
HCRTR1	0.114768	-1.98083
PEF1	0.774019	0.10978
COL16A1	0.465947	0.662332
ADGRB2	0.121768	-0.635977
MIR4254	0.913948	-0.193961
SPOCD1	0.00401985	2.81038
PTP4A2	0.0149513	0.53898
KHDRBS1	0.213842	-0.365271
TMEM39B	0.678409	-0.148475
MIR5585	NA	-0.787888
KPNA6	0.670117	0.126049
TXLNA	0.000300922	0.566768
CCDC28B	0.793444	0.195449
IQCC	0.0140815	-0.685235
DCDC2B	0.611237	-0.412713
TMEM234	0.0502644	0.760727
EIF3I	0.429473	0.346161
MTMR9LP	0.667142	0.306197
FAM167B	0.556057	-0.475865
LCK	3.36035e-05	4.48025
HDAC1	0.293154	0.412339
MARCKSL1	4.85993e-06	-1.72876
FAM229A	0.438908	-0.695511
TSSK3	0.59864	0.433761
BSDC1	0.93947	-0.0227117
ZBTB8B	2.89925e-05	-2.09891
ZBTB8A	0.125682	-0.511369
ZBTB8OS	0.435991	0.314016
RBBP4	0.000241621	-0.84339
SYNC	0.0349874	1.34426
KIAA1522	0.258457	-0.817545
YARS	0.000331241	0.896151
S100PBP	0.000286931	-0.808128
FNDC5	0.754558	0.271574
HPCA	0.174493	-1.04431
TMEM54	4.38e-09	3.77545
RNF19B	0.0817232	0.616739
AK2	0.307072	0.208632
AZIN2	0.697475	-0.271699
TRIM62	0.633737	0.219129
ZNF362	0.0195408	-0.671146
A3GALT2	0.20603	-0.940853
PHC2	0.228116	-0.427371
MIR3605	0.669312	-0.416388
LOC101929464	0.52836	-0.493455
ZSCAN20	0.452896	-0.220157
CSMD2	0.021915	-2.15566
HMGB4	NA	0.33007
CSMD2-AS1	NA	2.72824
C1orf94	0.0330216	-2.65107
MIR552	NA	0
GJB5	0.0244467	3.62437
GJB4	NA	2.81297
GJB3	0.00305726	4.72297
GJA4	0.0657471	1.38155
SMIM12	0.0807814	0.515284
DLGAP3	0.0524566	-1.39344
LOC653160	0.0996284	0.737963
TMEM35B	3.61282e-07	2.03327
ZMYM6	0.59405	-0.179618
ZMYM1	0.120251	-0.862746
SFPQ	0.666503	-0.153742
ZMYM4	0.002806	-0.735842
ZMYM4-AS1	NA	-0.796542
KIAA0319L	0.528467	0.150897
NCDN	0.835381	0.0713065
TFAP2E	0.0290453	-1.07876
PSMB2	0.806055	0.0867202
C1orf216	5.93158e-05	0.831469
CLSPN	0.757304	-0.180098
AGO4	0.820898	-0.0980162
AGO1	0.0597742	0.311919
AGO3	0.170838	0.542727
TEKT2	0.146875	-1.12675
ADPRHL2	0.327365	0.381809
COL8A2	0.157518	1.61011
TRAPPC3	0.0797874	0.610983
MAP7D1	0.109023	0.474446
THRAP3	0.725668	0.093565
SH3D21	0.0018215	1.36026
EVA1B	0.00953702	1.69875
STK40	1.75588e-07	1.37406
LSM10	0.0290861	1.03329
OSCP1	0.275609	-0.400494
SNORA63C	0.254204	-1.292
MRPS15	0.0956704	0.97997
CSF3R	0.545259	0.709445
GRIK3	0.40743	-0.913828
LINC01137	0.00251111	1.60695
ZC3H12A	0.00010459	1.45989
MIR6732	NA	0.759835
MEAF6	0.115743	-0.323831
MIR5581	0.166323	-1.10324
SNIP1	0.26887	-0.204445
DNALI1	0.786811	0.301998
GNL2	0.0138377	1.0008
RSPO1	2.98168e-05	-5.25643
C1orf109	0.520437	-0.269843
CDCA8	0.334876	-0.43739
EPHA10	0.888771	-0.200588
MANEAL	0.112594	0.794177
YRDC	0.0201458	0.608103
C1orf122	0.64045	0.309628
MTF1	0.757828	0.0995868
INPP5B	0.0894298	0.289248
SF3A3	0.0282956	-0.417092
FHL3	0.914029	-0.0634682
UTP11	0.607239	0.143097
POU3F1	0.372341	-1.02393
MIR3659	NA	-0.94469
LINC01343	NA	-1.12413
LINC01685	NA	-0.0305995
RRAGC	0.0167774	0.600178
MYCBP	NA	-0.493459
GJA9-MYCBP	NA	0.0945828
LOC105378663	0.19378	0.809181
RHBDL2	0.0267775	1.52778
AKIRIN1	0.702957	0.190172
NDUFS5	0.170452	0.94324
MACF1	4.39405e-05	1.34424
KIAA0754	0.379248	0.888993
BMP8A	0.029604	1.34474
OXCT2P1	0.00800955	2.14003
PPIEL	0.512757	-0.403964
PABPC4	0.11435	0.359293
LOC101929516	NA	-0.474066
SNORA55	0.79064	0.253273
HEYL	0.138201	0.733443
NT5C1A	0.187959	-2.20193
HPCAL4	0.00155258	-3.2104
PPIE	0.841443	-0.0752746
BMP8B	0.0242716	1.63336
OXCT2	0.0145961	2.21577
LOC101929536	0.387547	0.935002
TRIT1	0.0096499	-0.718918
MYCL	2.40972e-16	-4.09231
MFSD2A	0.146837	-0.848684
CAP1	3.54654e-12	1.31301
PPT1	0.00233323	0.790218
RLF	0.303059	-0.405409
TMCO2	0.850123	0.280721
ZMPSTE24	0.476855	0.330805
COL9A2	0.429884	0.92607
SMAP2	0.0225732	0.867854
ZFP69B	0.321275	-0.571627
ZFP69	0.164643	0.408029
EXO5	0.32879	0.269086
ZNF684	0.175946	-0.562161
RIMS3	0.0204825	-0.928206
NFYC-AS1	0.0153026	-0.912859
NFYC	0.53314	-0.173793
MIR30E	NA	NA
MIR30C1	NA	-0.772227
KCNQ4	0.138503	-1.3355
CITED4	0.582795	0.615382
CTPS1	0.626647	0.260633
SLFNL1-AS1	0.569447	0.267946
SLFNL1	0.125473	-1.03212
SCMH1	0.753531	0.0953572
FOXO6	0.628358	0.451349
LOC101929901	0.361195	0.965908
EDN2	0.691406	-0.552539
HIVEP3	0.00206296	1.30929
GUCA2B	NA	0.570518
GUCA2A	0.345771	2.25332
FOXJ3	0.500575	-0.19983
RIMKLA	0.856559	-0.15355
ZMYND12	0.938827	-0.0573159
CCDC30	0.0411737	-0.946945
PPCS	0.36901	0.269348
PPIH	0.48125	-0.340715
YBX1	0.819803	-0.105203
CLDN19	0.870628	0.347225
P3H1	0.00229945	1.06047
C1orf50	0.2288	0.562113
LOC105378683	NA	-0.57754
TMEM269	0.00812655	-0.950548
SVBP	0.0230528	-0.994818
ERMAP	0.337653	0.374705
ZNF691	0.185766	-0.377123
LOC339539	0.000386187	-1.69954
SLC2A1	0.874324	0.103524
SLC2A1-AS1	0.517982	0.523333
FAM183A	0.0450021	-2.02454
EBNA1BP2	0.132866	0.441019
MIR6733	0.998503	-0.00367637
CFAP57	0.0248145	-1.6668
TMEM125	NA	-0.497325
C1orf210	0.298823	1.17494
TIE1	0.865175	-0.120892
MPL	0.917806	0.117213
CDC20	0.873132	-0.114176
ELOVL1	5.14691e-05	1.45904
MED8	0.000895596	0.755535
SZT2	0.571524	0.165406
SZT2-AS1	0.539847	0.543761
HYI	0.79488	-0.190353
PTPRF	0.343659	0.51396
KDM4A	0.308861	-0.224937
KDM4A-AS1	0.883289	0.0761153
ST3GAL3	0.282602	-0.335459
LOC101929592	NA	1.33709
MIR6079	NA	-0.254041
ARTN	0.160559	-0.782594
IPO13	0.0899315	0.521001
DPH2	0.560873	0.162887
ATP6V0B	0.253043	0.584568
B4GALT2	0.592716	0.280255
CCDC24	0.55803	-0.442295
SLC6A9	0.847211	-0.130101
KLF17	0.190984	1.64357
KLF18	NA	1.01476
DMAP1	0.956934	0.0355679
ERI3	0.426606	-0.250956
ERI3-IT1	0.0262699	-1.06227
SNORA110	NA	-0.354041
RNF220	0.148391	-0.368582
MIR5584	NA	-0.558363
TMEM53	0.023178	0.929719
SNORD145	0.819644	0.419436
ARMH1	0.572952	-0.424499
KIF2C	0.272501	-0.509009
SNORD160	0.713392	-0.328063
RPS8	0.776813	-0.195239
SNORD55	0.976033	-0.024673
SNORD46	0.386635	0.484406
SNORD38A	0.157106	0.865143
SNORD38B	0.0542804	1.28487
BEST4	0.334527	-1.00077
PLK3	0.0644425	0.856136
TCTEX1D4	0.242516	-1.69989
BTBD19	0.0412375	1.29381
PTCH2	0.0378584	-1.47804
EIF2B3	0.026526	0.616017
HECTD3	0.0101428	0.72964
UROD	0.30455	0.420386
ZSWIM5	3.47555e-05	-1.70997
LINC01144	0.17216	-0.551458
HPDL	0.950783	0.0872092
MUTYH	0.0960475	-0.595511
TOE1	0.514657	0.182796
TESK2	0.00990751	1.80145
CCDC163	0.702219	-0.266948
MMACHC	0.54648	-0.209388
PRDX1	0.00279705	0.922901
AKR1A1	0.354629	0.35423
NASP	0.0069618	-0.908796
CCDC17	0.338848	0.471221
GPBP1L1	0.601483	-0.138338
RPS15AP10	0.382674	-0.690547
TMEM69	0.560151	0.149502
IPP	0.35869	-0.516879
MAST2	0.75532	0.152967
PIK3R3	0.731624	-0.380158
LOC101929626	0.864182	-0.179563
TSPAN1	0.144568	1.61004
LOC110117498	NA	NA
POMGNT1	0.369569	0.275539
LURAP1	8.63529e-05	1.76929
RAD54L	0.354292	-0.42976
LRRC41	0.354678	0.182491
UQCRH	0.351871	-0.311222
NSUN4	0.0324336	0.322754
FAAH	0.669533	-0.34531
FAAHP1	0.451013	-0.655573
LINC01398	NA	-1.76502
DMBX1	0.620273	0.678655
LOC105378696	NA	1.0661
MKNK1-AS1	0.968585	-0.0911497
KNCN	0.802675	-0.574324
MKNK1	0.169103	0.395935
MOB3C	0.00490774	1.07549
ATPAF1	0.317606	-0.282088
TEX38	0.121238	-1.38642
EFCAB14-AS1	NA	0
EFCAB14	0.145564	0.431813
CYP4B1	0.827424	0.366082
CYP4Z2P	NA	-0.536904
CYP4A11	0.371918	-1.34912
CYP4X1	0.0300668	-1.89366
CYP4Z1	0.0732073	-2.7709
CYP4A22	NA	0.843843
LINC00853	0.0309654	1.68638
PDZK1IP1	0.0843743	2.32418
TAL1	0.899945	-0.134211
STIL	0.194452	-0.516437
CMPK1	0.820875	-0.106393
LINC01389	0.272027	-1.30872
FOXE3	0.295716	-0.700986
FOXD2-AS1	0.856289	-0.178194
FOXD2	0.0230047	-2.12716
TRABD2B	0.000967876	-2.30979
SKINT1L	0.521806	-0.510068
SLC5A9	0.591516	0.706778
SPATA6	0.183083	-0.470879
AGBL4	0.257863	-0.949095
BEND5	0.319656	-0.743011
LOC101929721	NA	-0.0305995
AGBL4-IT1	0.677238	-0.790234
ELAVL4	0.0446047	-2.13021
DMRTA2	0.459591	-1.10469
FAF1	0.116435	0.503981
CDKN2C	0.875406	-0.0973442
MIR4421	NA	-0.0450893
MIR6500	NA	-0.0769753
C1orf185	0.505286	-0.861533
LINC01562	0.0177198	-1.28741
RNF11	0.906662	-0.0768862
TTC39A	0.0150602	1.74763
TTC39A-AS1	NA	0.332108
EPS15	0.123968	-0.605227
OSBPL9	0.00479722	-0.852105
NRDC	0.678461	0.114921
RAB3B	0.111836	-1.38534
TXNDC12	0.793057	0.0616958
TXNDC12-AS1	NA	0
BTF3L4	0.111808	-0.558332
ZFYVE9	0.223924	-0.378988
CC2D1B	0.0198937	0.752598
ORC1	0.0102261	-1.22129
PRPF38A	0.44631	-0.16748
TUT4	0.0117782	-0.961233
GPX7	0.155468	1.19573
SHISAL2A	0.346205	0.942565
COA7	0.131778	0.564754
ZYG11B	0.154827	-0.561213
ZYG11A	0.0711199	1.23635
ECHDC2	0.937866	-0.0923207
SCP2	0.672472	0.176497
PODN	0.892925	0.176523
SLC1A7	0.726427	-0.643822
CPT2	0.4023	0.227437
C1orf123	0.676698	-0.165991
MAGOH	0.649231	-0.178896
LOC100507564	0.846146	0.103299
LRP8	0.565035	0.379162
LINC01771	0.912552	-0.119834
SLC25A3P1	NA	1.50963
DMRTB1	0.0938277	4.19089
GLIS1	2.27072e-05	-3.99681
NDC1	0.0441761	-0.65665
YIPF1	0.00861751	0.54269
DIO1	0.368402	1.29903
HSPB11	0.428277	-0.312578
LRRC42	0.288542	-0.448969
LDLRAD1	0.618663	1.4887
TMEM59	0.715665	0.115296
TCEANC2	0.0252978	-0.521543
MIR4781	NA	0.570518
CDCP2	0.225051	-0.859812
CYB5RL	0.868228	-0.08129
MRPL37	0.357896	0.432128
SSBP3	0.00588524	-0.97104
SSBP3-AS1	0.000273337	-2.09817
ACOT11	0.0584351	1.44354
FAM151A	0.710915	-0.750203
MROH7	0.310915	-1.06934
MROH7-TTC4	0.778492	-0.334082
TTC4	0.707578	0.259076
PARS2	0.560605	-0.179842
TTC22	0.190671	1.9415
LEXM	NA	1.82187
DHCR24	0.0130029	1.34142
TMEM61	0.0238878	2.46949
BSND	0.0138171	2.91513
PCSK9	0.629483	-0.637115
USP24	0.0325111	0.451425
LOC100507634	0.0338595	0.790327
MIR4422HG	NA	3.36433
MIR4422	NA	-0.0305995
LINC01753	NA	-0.558362
LINC01767	NA	-0.0305995
PLPP3	0.150054	1.11623
LOC101929935	0.538188	-1.05428
PRKAA2	0.00222313	-2.2044
FYB2	4.52655e-05	-6.08937
C8A	NA	-0.536736
C8B	0.209155	-2.02206
DAB1	0.0155537	-2.48118
DAB1-AS1	NA	0
OMA1	0.489991	0.210429
TACSTD2	0.00740187	2.64899
MYSM1	0.242572	-0.64132
JUN	0.629483	0.356986
LINC01135	0.954701	0.0671634
LINC01358	0.105924	1.6778
HSD52	0.661474	0.799697
FGGY	0.5673	0.290564
LOC101926944	0.480723	-0.51679
HOOK1	0.0023911	-3.32051
CYP2J2	NA	-1.17042
C1orf87	0.422245	-1.93542
LINC01748	0.178021	-1.67015
LOC101926964	0.44011	-1.06146
NFIA-AS2	0.0667865	-1.75176
NFIA	0.284891	-0.585075
NFIA-AS1	NA	-0.0305995
TM2D1	0.487971	0.3232
PATJ	0.0204044	-1.35027
MIR3116-1	NA	0
L1TD1	1.86755e-06	6.58893
KANK4	6.27456e-09	5.89977
USP1	0.694484	0.239532
DOCK7	0.189639	0.490679
ANGPTL3	NA	0.570518
ATG4C	0.951456	-0.0352557
LINC01739	NA	-1.43174
LINC00466	0.299266	-1.91246
FOXD3-AS1	0.0265933	-2.39047
FOXD3	0.238853	-1.27478
MIR6068	NA	-0.197693
ALG6	0.116957	-0.636182
ITGB3BP	0.307468	-0.340002
EFCAB7	0.000317825	-1.33096
DLEU2L	0.00652081	-1.78402
PGM1	0.0576248	0.734408
ROR1	0.117976	-1.55159
ROR1-AS1	0.619454	0.855828
UBE2U	0.991342	-0.0284262
CACHD1	2.5263e-08	-3.22259
MIR4794	NA	-0.501306
RAVER2	0.000486431	-1.25297
JAK1	0.82144	0.0916758
LINC01359	0.0118478	-1.64433
MIR3671	3.49146e-06	-3.01567
MIR101-1	NA	-1.91941
AK4	0.578789	-0.439283
DNAJC6	0.004057	-2.50476
LEPROT	0.83419	-0.0740617
LEPR	0.00311785	-2.58555
PDE4B	0.729765	0.341923
LOC101927139	NA	0.967815
SGIP1	0.571332	-0.520996
MIR3117	NA	-0.459146
TCTEX1D1	0.619228	-0.578389
INSL5	0.0149558	-2.03266
WDR78	0.0365902	-0.829352
MIER1	0.13811	-0.638904
SLC35D1	0.779673	-0.133376
C1orf141	0.283741	-1.90626
IL23R	0.53731	1.51983
IL12RB2	0.0139792	2.04736
SERBP1	0.446572	-0.252983
GADD45A	0.00267104	1.65827
GNG12	0.022744	1.61541
GNG12-AS1	0.283776	0.950726
DIRAS3	0.903899	0.14455
WLS	0.54155	-0.523245
MIR1262	NA	-1.53073
RPE65	0.0386152	3.20903
DEPDC1	0.798663	-0.175093
DEPDC1-AS1	1.75283e-08	4.0602
LINC01707	NA	-0.970441
LINC01758	0.348725	-2.14509
LRRC7	0.672739	-0.656109
PIN1P1	NA	0.0835565
LRRC40	0.296322	-0.597312
SRSF11	0.142583	-0.55111
ANKRD13C	0.290066	-0.35775
HHLA3	0.767818	0.171189
CTH	0.488821	-0.302994
LINC01788	NA	-0.195208
PTGER3	9.88222e-07	-4.20509
ZRANB2-AS1	0.0391996	-2.66344
ZRANB2	0.097471	-0.773148
MIR186	0.139695	-1.72546
ZRANB2-AS2	0.324317	-0.580005
NEGR1	0.698642	0.429873
NEGR1-IT1	NA	-0.0305995
LINC02238	0.312188	-1.59661
LRRIQ3	0.205286	-0.84035
FPGT	0.808263	-0.135608
FPGT-TNNI3K	0.743404	-0.547997
TNNI3K	NA	0.00439306
LRRC53	0.0110168	3.4255
ERICH3	0.584792	0.73939
ERICH3-AS1	NA	0.864628
CRYZ	0.921862	0.059738
TYW3	0.935475	0.0330065
LHX8	NA	1.8587
SLC44A5	3.56285e-05	-3.55813
ACADM	0.267357	-0.515
DLSTP1	0.690078	-0.412325
RABGGTB	9.25029e-05	0.949052
SNORD45C	0.730168	0.385193
SNORD45A	0.976808	-0.0361473
SNORD45B	0.82927	0.222361
MSH4	0.349085	-0.612876
ASB17	NA	0.570518
LOC101927342	0.981709	0.0466276
ST6GALNAC3	0.0537105	-1.13716
LINC02567	0.109024	3.7895
ST6GALNAC5	0.0405666	2.03439
MIR7156	NA	1.02079
PIGK	0.704806	0.183778
AK5	0.491952	-0.754131
ZZZ3	0.0593494	-0.526995
USP33	0.032851	-0.796601
MIGA1	0.612305	-0.261277
NEXN-AS1	0.671391	0.247074
NEXN	0.435991	0.363876
FUBP1	0.00521646	-0.675232
DNAJB4	0.360824	-0.543721
GIPC2	0.760111	-0.263863
MGC27382	NA	0.761447
PTGFR	1.2969e-08	-6.89335
IFI44L	0.827447	0.244057
IFI44	0.830728	-0.227794
ADGRL4	5.95879e-06	2.57576
LINC01781	0.714977	-1.05627
LOC101927434	NA	0.864628
ADGRL2	0.967942	0.0562178
LINC01362	0.603669	-1.54569
LINC01361	0.409789	-1.66474
LINC01725	0.797191	-0.539717
LOC101927560	0.998432	-0.00505299
TTLL7	0.240666	-1.2027
PRKACB	0.693726	-0.386365
SAMD13	0.0182547	-1.83231
UOX	0.0126142	-1.87373
DNASE2B	0.948198	0.0917259
RPF1	0.806174	-0.0770662
GNG5	0.154483	0.512497
SPATA1	0.391143	-0.432606
CTBS	0.691363	0.23888
LINC01461	0.102692	-1.23706
LINC01555	0.788096	0.60747
SSX2IP	0.661838	-0.291629
LPAR3	0.108581	-2.06469
MCOLN2	0.123928	1.20822
MCOLN3	0.356801	-1.10967
WDR63	0.446209	0.541949
MIR4423	NA	-1.05308
SYDE2	0.0146186	-2.34311
C1orf52	0.804528	-0.115411
BCL10	0.00880808	0.667293
LOC646626	0.815945	-0.146972
DDAH1	0.538583	0.495001
CYR61	0.00631533	1.90128
ZNHIT6	0.66987	0.161712
COL24A1	4.08129e-05	-3.88231
ODF2L	0.418201	-0.3404
MIR7856	0.283481	-1.2363
CLCA2	0.72695	-0.572728
CLCA1	NA	1.23996
CLCA4	NA	0.155946
LOC105378828	0.0600978	0.895872
CLCA3P	NA	0.666423
SH3GLB1	0.690467	0.149339
SELENOF	0.630468	0.226178
HS2ST1	0.95908	-0.0347884
LINC01140	0.450651	0.417331
LOC101927844	NA	0.570516
LMO4	0.461037	0.707016
PKN2-AS1	0.970653	-0.0404715
PKN2	0.328024	-0.578603
GTF2B	0.835684	0.0665978
KYAT3	0.716248	-0.118944
RBMXL1	0.0625101	-0.648113
GBP3	0.00307967	2.4265
GBP1	2.90341e-07	4.53056
GBP2	9.1738e-06	3.34639
GBP7	0.157049	2.81993
GBP4	0.000450131	2.90245
GBP5	0.000360436	4.07265
LOC729930	NA	-1.03715
GBP6	0.870448	-0.201665
GBP1P1	0.00295983	2.91826
LRRC8B	0.221359	-0.73833
LRRC8C-DT	0.889744	-0.141536
LRRC8C	0.788517	-0.20585
LRRC8D	0.819359	-0.118687
GEMIN8P4	0.676077	0.19268
ZNF326	0.00608982	-0.852839
BARHL2	0.00192976	-3.74638
LOC105378853	0.00349967	-1.80684
LINC01763	0.00241246	-2.64641
ZNF644	0.189091	-0.636436
HFM1	8.15129e-08	-2.82483
CDC7	0.00442028	-1.09354
TGFBR3	0.0150759	-1.7468
BRDT	NA	0.774349
EPHX4	0.862982	0.140937
SETSIP	0.472933	-1.04647
BTBD8	0.155266	-1.10374
KIAA1107	0.0300967	-0.96357
C1orf146	NA	0.330068
GLMN	0.156827	-0.571362
RPAP2	0.476577	0.203948
GFI1	0.23781	0.931675
EVI5	0.919245	-0.0552772
RPL5	0.307871	-0.505722
FAM69A	0.494929	-0.510681
SNORD21	0.833168	-0.151875
SNORA66	0.964378	-0.0251185
MTF2	0.00201831	-1.07251
TMED5	0.0327147	1.01365
CCDC18	0.52961	0.263922
CCDC18-AS1	0.19137	-0.603471
DR1	0.637731	-0.251524
FNBP1L	0.000290206	-1.86585
BCAR3	0.985265	0.017677
LOC100129046	0.854213	-0.344296
MIG7	0.231302	-0.878525
MIR760	0.55022	-0.80496
DNTTIP2	0.216413	0.229496
GCLM	0.249409	0.604994
ABCA4	0.657431	-0.435679
ARHGAP29	0.037117	-1.45847
ABCD3	0.960921	0.0315585
F3	0.0725411	1.526
SLC44A3-AS1	0.00304707	2.08963
MIR378G	NA	1.15646
SLC44A3	0.204099	0.956865
CNN3	0.0257151	0.831074
LOC729970	0.567892	0.354647
ALG14	0.159	0.608379
LOC101928098	0.818538	-0.34501
TMEM56	0.03313	-1.62982
TMEM56-RWDD3	0.120181	-1.42458
LOC101928118	0.368504	-0.666711
RWDD3	0.155058	-0.541684
LINC01760	NA	0
LINC01761	NA	-0.0305995
LOC100996635	NA	-1.61166
LOC102723661	NA	0
LINC01787	NA	0
PTBP2	1.27122e-05	-1.82309
DPYD	0.737644	-0.29355
DPYD-AS1	NA	0.0945557
DPYD-AS2	NA	NA
LINC01930	0.553852	0.888959
MIR137HG	0.254661	1.68419
MIR2682	0.481394	1.05324
LINC01776	0.217264	1.97309
SNX7	0.0973529	-1.38946
PLPPR5	6.2156e-05	-4.30085
LOC100129620	6.15182e-06	-5.46099
PLPPR4	0.939018	0.116817
LINC01708	0.139552	-2.53994
PALMD	8.92355e-09	-2.92929
FRRS1	0.185102	-0.784345
AGL	0.111397	-1.09718
SLC35A3	0.535182	-0.350227
MFSD14A	0.569582	-0.308311
SASS6	0.0192579	-1.06895
TRMT13	0.0340694	-0.817397
LRRC39	0.428813	-0.544601
DBT	0.252668	-0.392275
RTCA-AS1	0.244694	-0.60227
RTCA	0.0206571	0.495712
MIR553	0.583458	0.696477
CDC14A	0.49943	-0.351409
GPR88	0.868982	0.258303
LINC01349	NA	0
VCAM1	0.0031161	2.07862
EXTL2	0.0470328	-0.841597
SLC30A7	0.99886	-0.0011422
DPH5	0.215208	-0.42337
LOC102606465	0.738394	-0.124603
LOC101928370	0.612751	-0.434642
S1PR1	0.114744	-1.05892
LINC01307	NA	-0.921536
OLFM3	0.000110997	-4.01759
DNAJA1P5	0.976814	-0.103427
COL11A1	0.000209199	4.74939
LOC101928436	0.397275	0.984535
RNPC3	0.159034	-0.927194
AMY2B	0.0897003	-1.11991
ACTG1P4	0.0240898	-1.80641
AMY2A	0.209367	-1.72965
LOC100129138	0.489735	-1.40579
LINC01676	NA	0
PRMT6	0.123691	-0.752216
NTNG1	6.86451e-08	-4.90742
VAV3	0.753224	-0.353941
VAV3-AS1	0.705555	0.9348
SLC25A24	0.694764	-0.293128
NBPF4	NA	0.21023
NBPF6	NA	-0.817552
FAM102B	0.48044	-0.35164
HENMT1	0.222068	-0.636125
PRPF38B	0.285652	-0.274614
FNDC7	6.86263e-12	-7.30096
STXBP3	0.86121	-0.0983388
AKNAD1	0.387042	0.944514
SPATA42	0.190544	-1.22587
GPSM2	0.73511	0.244743
CLCC1	0.414615	-0.152414
WDR47	0.590483	0.349525
TAF13	0.0664983	0.979402
TMEM167B	0.817551	-0.0841435
SCARNA2	0.344473	-0.756431
C1orf194	0.0340885	-1.96471
KIAA1324	0.000809655	-2.43374
SARS	0.000416806	0.967116
CELSR2	0.723699	0.279278
PSRC1	9.68021e-07	2.07063
MYBPHL	0.00367193	2.53116
SORT1	8.56947e-07	2.19931
PSMA5	0.297144	0.387141
SYPL2	0.065922	1.36577
ATXN7L2	0.881964	0.0682032
CYB561D1	0.92208	0.0330164
AMIGO1	0.634586	-0.191992
GPR61	0.918809	0.19619
GNAI3	0.795773	0.0938302
MIR197	0.77515	0.319155
GNAT2	0.0445918	1.49196
AMPD2	0.194292	0.314746
GSTM4	0.000124791	1.58652
GSTM2	0.931555	0.0504069
GSTM1	0.941353	0.21151
GSTM5	0.658003	-0.517408
GSTM3	0.931555	0.0742653
EPS8L3	NA	1.90473
CSF1	9.8428e-05	1.59382
AHCYL1	0.0868735	-0.538302
STRIP1	0.0170387	-0.310016
ALX3	0.110623	1.98189
LINC01397	0.596958	-0.49061
UBL4B	0.31291	0.971756
SLC6A17	0.0241225	-1.89714
LINC02586	0.00725482	2.36456
KCNC4	0.0134931	1.47386
RBM15-AS1	0.148743	0.629057
RBM15	0.185038	0.39412
SLC16A4	0.00222924	1.73973
LAMTOR5	0.176033	0.531694
LAMTOR5-AS1	0.581803	-0.238175
PROK1	0.671807	-0.537047
CYMP	0.602078	0.871933
CYMP-AS1	NA	0
KCNA10	NA	0.480854
KCNA2	0.113618	-1.29348
KCNA3	0.815945	0.325124
CD53	0.00363891	2.2641
LRIF1	0.704891	-0.178968
DRAM2	0.956239	-0.020499
CEPT1	0.303059	-0.301638
DENND2D	0.00146565	2.51477
CHI3L2	0.196827	1.6096
CHIAP2	NA	-0.36251
CHIA	NA	1.58225
PIFO	0.834559	-0.17743
PGCP1	NA	-0.54392
OVGP1	0.355198	-0.500293
WDR77	0.169165	0.312495
ATP5PB	0.453949	0.240047
C1orf162	0.00385074	1.75396
TMIGD3	0.196963	1.17274
ADORA3	0.534112	0.675606
LINC01160	0.814007	0.251006
RAP1A	0.217471	0.358391
INKA2	0.143911	-0.748772
INKA2-AS1	0.0622563	-1.28383
LOC101928718	0.653766	-0.454365
DDX20	0.38101	-0.234522
KCND3	0.45212	0.824998
KCND3-IT1	NA	1.14904
KCND3-AS1	NA	0
LINC01750	0.160017	1.35591
CTTNBP2NL	0.00350639	1.05777
WNT2B	0.418304	0.645843
ST7L	0.964549	0.0108897
CAPZA1	0.555499	0.214287
MOV10	0.0110287	1.08125
RHOC	3.04048e-06	2.11312
PPM1J	0.000413523	2.7378
FAM19A3	0.626647	0.784312
LINC01356	0.913846	0.0991881
SLC16A1	0.504915	0.258438
AKR7A2P1	0.530603	-0.795237
SLC16A1-AS1	0.309571	0.37818
LOC100996251	0.480723	-0.473566
LRIG2	0.878645	0.0562581
LOC643441	NA	-0.72638
MAGI3	0.0130872	-1.59432
PHTF1	0.00658738	-0.708097
RSBN1	0.0134931	-1.14281
AP4B1-AS1	0.71351	-0.518829
PTPN22	0.0020189	2.73423
BCL2L15	0.180158	-0.661654
AP4B1	0.500544	-0.18541
DCLRE1B	0.693955	-0.145977
HIPK1-AS1	0.844063	0.166101
HIPK1	0.317606	-0.431318
OLFML3	0.0634172	1.37023
SYT6	0.326973	-1.01342
TRIM33	0.0706677	-0.857202
BCAS2	0.513558	-0.278276
DENND2C	0.454156	-0.57389
AMPD1	0.0055975	3.55605
NRAS	0.673146	0.149819
CSDE1	0.066824	-0.435713
SIKE1	0.273326	-0.425555
SYCP1	0.455127	-1.71769
TSHB	NA	0.570518
TSPAN2	0.00160985	-2.85228
NGF-AS1	0.260601	-1.98111
NGF	0.876013	-0.249685
VANGL1	0.980092	-0.0162537
CASQ2	0.444231	-0.97414
NHLH2	3.15166e-09	-6.05553
LOC101928977	1.37541e-05	-5.54965
SLC22A15	1.04181e-05	-2.67673
MAB21L3	0.0514369	-2.79663
ATP1A1	1.61922e-05	1.45767
ATP1A1-AS1	0.0177202	-0.820116
LINC01762	0.957188	0.0570801
CD58	0.0136654	1.15953
IGSF3	0.0122594	-2.05145
C1orf137	NA	0
CD2	3.43904e-06	4.69431
PTGFRN	0.709119	-0.236579
CD101	0.0953953	-0.93283
LOC101929099	0.0228427	-1.44397
TTF2	0.394796	0.304859
MIR942	NA	0.724573
TRIM45	7.5075e-06	-1.48441
VTCN1	0.156827	-1.6935
MAN1A2	0.572348	-0.204321
LOC100996263	NA	1.0333
TENT5C	0.0901219	1.29322
GDAP2	0.82563	0.0628025
WDR3	0.906112	0.0652715
SPAG17	0.333506	0.877861
TBX15	2.57632e-08	4.21229
LOC105378933	NA	1.38845
WARS2	0.84486	-0.0659338
WARS2-IT1	NA	-0.191304
LOC101929147	0.00355661	-0.819088
LINC01780	0.441177	1.26635
HAO2	0.340806	-0.920412
HSD3B2	0.820898	-0.251806
HSD3B1	NA	0.950791
HSD3BP4	NA	-2.40054
LINC00622	0.000271103	-1.67244
ZNF697	0.0803278	-0.731323
PHGDH	0.652126	-0.274395
HMGCS2	0.00201912	-5.7688
REG4	0.718131	-0.741231
NBPF7	NA	1.16616
ADAM30	NA	1.46045
NOTCH2	0.393268	0.455913
NOTCH2NLR	0.0517133	1.47164
FAM72B	0.301114	-0.560502
HIST2H2BA	0.735624	-0.423057
FCGR1B	0.0707682	1.81562
SRGAP2-AS1	0.539471	1.09537
SRGAP2C	NA	0.196052
SRGAP2D	0.844664	-0.127502
EMBP1	0.0699421	1.27972
ANKRD20A12P	3.44672e-07	4.30218
LOC102723769	0.0367319	3.34673
LOC100132057	0.789005	-0.260761
LINC01138	0.0313594	-1.05837
PPIAL4G	0.713683	-0.411664
FAM72C	NA	-0.0278776
NBPF20	NA	0.570518
NBPF19	0.217323	-0.84291
LINC00623	0.0944554	-2.01795
LINC00869	0.0016668	-2.25367
PPIAL4C	NA	0
NBPF8	0.913785	-0.0629918
PFN1P2	0.503398	-0.64887
NBPF9	0.554388	0.455115
LOC100996724	0.324851	-0.850112
PDE4DIP	0.737057	0.316282
SEC22B	0.470914	0.24531
NOTCH2NLA	NA	NA
NOTCH2NLB	0.49637	0.403765
NBPF25P	0.883299	0.192949
NBPF10	0.613308	0.304379
LINC01719	0.298806	-0.710237
HJV	0.548941	0.722974
TXNIP	0.423267	-0.543283
POLR3GL	0.178294	0.530912
ANKRD34A	0.00304789	1.61409
LIX1L	0.159183	-0.453634
LIX1L-AS1	0.936846	0.0802869
RBM8A	0.00537691	-0.620609
GNRHR2	0.604634	-0.290361
PEX11B	0.900579	0.0316044
ITGA10	0.00137453	3.07353
ANKRD35	0.136955	1.56174
PIAS3	0.881016	-0.0819982
MIR6736	0.558092	1.00113
NUDT17	0.912552	0.0587725
POLR3C	0.241688	0.215422
RNF115	0.108738	0.334303
CD160	0.826608	0.230086
PDZK1	0.906093	-0.110776
GPR89A	0.499327	0.33689
PDZK1P1	NA	0
PDE4DIPP1	0.56106	0.87304
NBPF11	0.479904	-0.436666
LOC100505824	NA	0.33007
NBPF12	0.192282	-0.785692
LOC728989	0.814216	0.220588
RNVU1-8	0.810523	0.419702
NBPF13P	0.768643	-0.46386
PRKAB2	0.0827692	-0.630934
CHD1L	0.989418	0.00405949
PDIA3P1	0.677864	0.19196
FMO5	0.00496231	1.46649
LINC00624	0.101388	1.52145
BCL9	0.770113	-0.128742
ACP6	0.642425	-0.193275
GJA5	0.0217357	2.019
GJA8	NA	-0.227838
GPR89B	0.448983	-0.28224
LOC101927468	NA	-0.514262
MIR5087	0.257724	-1.18242
LOC100996740	0.0285508	-1.66223
RNVU1-19	0.0685057	2.47216
NBPF26	0.632041	-0.356654
NBPF14	NA	NA
NBPF15	0.329434	-0.344415
LOC101927429	NA	-2.41938
LSP1P5	0.182897	-0.802328
LOC644634	0.0066813	-1.69565
FCGR1CP	0.0945444	1.76228
HIST2H3PS2	0.948706	-0.0672859
LINC01145	0.000833435	-2.04029
RNVU1-20	0.490262	0.537015
LOC101929798	0.870186	0.235776
HIST2H2BF	0.571433	0.388664
FCGR1A	0.0108181	2.26413
HIST2H3D	0.105591	1.699
HIST2H2BC	0.724204	-0.228601
HIST2H2BE	0.202086	0.624132
HIST2H2AC	0.500952	0.657552
HIST2H2AB	0.156332	1.39811
BOLA1	0.879754	0.0863867
SV2A	0.0167857	1.48002
SF3B4	0.0109563	0.726177
MTMR11	1.03996e-18	3.07422
OTUD7B	0.00215942	0.582582
VPS45	0.15336	0.288401
PLEKHO1	0.0993949	0.942672
LOC105371433	0.711639	-0.268807
ANP32E	0.409571	-0.399556
CA14	0.888822	0.149837
SNORD13C	0.830363	-0.256542
APH1A	0.773734	0.0890744
C1orf54	0.0871035	1.07066
CIART	0.219864	0.711702
MRPS21	0.661247	0.273317
PRPF3	0.00176828	-0.690812
RPRD2	0.0952377	-0.612278
TARS2	0.687626	-0.117492
MIR6878	0.340359	-0.839762
ECM1	0.0711781	0.982264
FALEC	0.0165584	-0.927904
ADAMTSL4	0.393585	0.826119
MIR4257	0.215892	1.12254
ADAMTSL4-AS1	0.00155554	2.10767
MCL1	0.030454	0.675984
ENSA	0.258244	0.27908
GOLPH3L	0.369933	-0.352129
HORMAD1	0.864581	0.264793
CTSS	0.00350081	2.24694
CTSK	0.95425	0.0464482
ARNT	0.66848	-0.119566
CTXND2	NA	0.453804
SETDB1	0.000141506	-0.642053
CERS2	8.24689e-05	0.811884
ANXA9	0.881377	0.149147
MINDY1	0.78874	-0.0878552
PRUNE1	0.00556718	-0.631181
BNIPL	0.653817	0.213682
C1orf56	0.00316193	-0.85591
CDC42SE1	0.0118478	0.593291
MLLT11	0.323346	-0.537163
GABPB2	0.40029	-0.327702
SEMA6C	0.0340151	-0.838049
TNFAIP8L2	0.0293792	1.77109
LYSMD1	0.000455057	-0.804563
SCNM1	0.0961283	0.66906
TMOD4	0.325427	-0.600501
VPS72	0.283932	-0.308951
PIP5K1A	0.973087	-0.0153449
PSMD4	0.344775	0.366592
LOC100507670	0.920871	0.0735628
ZNF687	0.420107	-0.229773
PI4KB	0.169887	0.253956
RFX5	0.455981	0.218639
GBAT2	0.28767	0.617969
SELENBP1	0.134634	-1.29727
PSMB4	0.201956	0.583254
POGZ	0.0140579	-0.649174
CGN	0.804277	0.240569
TUFT1	0.288062	0.907792
MIR554	NA	0.0840734
SNX27	0.43499	0.23507
CELF3	0.00431546	-2.65423
RIIAD1	0.130728	-1.41854
MRPL9	0.959747	0.0207342
OAZ3	0.277255	0.615481
TDRKH	0.922829	0.0616805
TDRKH-AS1	0.684529	0.273537
LINGO4	0.607839	1.4081
RORC	0.647894	0.719509
C2CD4D	0.340058	1.54001
LOC100132111	0.000128312	2.16785
THEM5	0.281691	2.19864
THEM4	0.908893	-0.0885849
S100A10	0.468222	0.559784
NBPF18P	0.202526	-1.46638
S100A11	9.1051e-13	5.02177
LOC100131107	NA	0.570518
TCHHL1	NA	0.967815
TCHH	0.672739	0.398585
RPTN	NA	2.36246
HRNR	NA	2.27964
FLG	0.117088	4.04437
FLG-AS1	0.764434	-0.333793
FLG2	NA	2.62562
CRNN	0.843999	-0.494718
LCE5A	0.0704271	-2.13752
CRCT1	NA	1.60834
LCE3E	NA	0
LCE3D	NA	0.967814
LCE3C	NA	-0.277113
LCE3B	NA	0.570518
LCE3A	NA	-0.530225
LINC00302	NA	-0.0305995
LCE2D	NA	0.570518
LCE2C	NA	1.26414
LCE2A	NA	0.967815
LCE4A	NA	0.570518
C1orf68	NA	0.967815
KPRP	NA	1.90704
LCE1F	NA	1.32374
LCE1E	NA	0.330068
LCE1D	NA	NA
LCE1C	NA	1.63828
LCE1B	NA	0
LCE1A	NA	0
LCE6A	NA	0.967815
SMCP	NA	-0.72606
IVL	NA	0.966216
SPRR4	NA	0
SPRR1A	NA	-0.0305995
SPRR3	0.851332	-0.863109
SPRR1B	NA	0.0312962
SPRR2D	NA	0.72702
SPRR2A	NA	0.967815
SPRR2E	NA	0.665967
SPRR2F	NA	-0.889834
SPRR2C	NA	0
SPRR2G	NA	-1.24092
LOC101928009	NA	0
LELP1	NA	0.570518
PRR9	NA	-0.110012
LOR	0.950606	-0.116952
PGLYRP3	NA	0.570518
PGLYRP4	NA	1.71309
S100A9	0.00563903	2.475
S100A12	NA	1.09324
S100A8	0.626081	0.681397
S100A7A	NA	0.967815
S100A7	NA	4.04761
S100A6	1.13301e-05	3.97976
S100A5	0.00146464	4.60413
S100A4	0.000184845	3.30735
LOC101928034	0.00806303	2.83774
S100A3	5.13915e-08	4.61583
S100A2	2.18172e-08	5.37849
S100A16	0.567932	0.520749
S100A14	0.586581	-0.820428
S100A13	0.936912	0.102933
S100A1	0.0312979	2.37645
CHTOP	0.091881	-0.289936
SNAPIN	0.976992	-0.0150754
ILF2	0.103399	-0.547083
NPR1	2.17651e-11	3.87029
MIR8083	NA	0.967815
INTS3	0.340524	-0.340583
SLC27A3	0.177573	0.648092
LOC343052	NA	-1.12854
GATAD2B	0.112751	-0.523773
DENND4B	0.358752	0.228647
CRTC2	0.415621	0.27329
SLC39A1	0.23932	0.271339
MIR6737	NA	0.480853
CREB3L4	9.76647e-05	-1.43836
JTB	0.878948	0.0793338
RAB13	0.0890316	0.640375
RPS27	0.218887	-0.490153
NUP210L	0.083875	1.21997
MIR5698	NA	0
TPM3	0.000839816	0.985501
MIR190B	NA	-0.0305995
C1orf189	0.528165	-0.539504
C1orf43	0.248832	0.333479
UBAP2L	0.427692	0.219386
SNORA58B	0.682805	0.341473
HAX1	0.101791	0.633557
AQP10	0.800278	0.63297
ATP8B2	0.010995	0.915423
IL6R-AS1	0.100338	1.42297
IL6R	0.638632	0.468347
SHE	0.638627	-0.343595
TDRD10	0.994679	0.00674225
UBE2Q1	0.10562	0.215608
UBE2Q1-AS1	NA	0.003453
CHRNB2	0.0509078	-1.49598
ADAR	0.329711	0.262022
KCNN3	0.206911	1.06245
PMVK	0.627542	0.23818
PBXIP1	0.0170786	0.918036
PYGO2	0.0193304	0.731112
LOC101928120	0.0331492	-1.26904
SHC1	1.87609e-15	3.03334
CKS1B	0.945052	0.0423465
MIR4258	0.994679	-0.00634772
FLAD1	0.515636	0.258892
LENEP	0.878948	-0.220251
ZBTB7B	6.73423e-10	1.52653
DCST2	0.344784	-0.586646
DCST1	0.713229	-0.289308
DCST1-AS1	0.492076	-0.240533
ADAM15	1.52306e-05	0.946524
EFNA4	0.274414	-0.525035
EFNA3	0.807184	-0.135832
EFNA1	0.0069635	1.51667
SLC50A1	0.000156732	1.1989
DPM3	0.523066	0.425748
KRTCAP2	0.163556	0.922177
TRIM46	0.954546	0.0379288
MUC1	0.89648	0.108963
MIR92B	0.522989	-0.543709
THBS3	0.0395394	0.80336
MTX1	0.997013	0.00252007
GBAP1	0.714663	0.196821
GBA	6.35897e-14	1.90517
FAM189B	0.737912	-0.109661
SCAMP3	0.0736884	0.459318
CLK2	0.619435	-0.156321
HCN3	0.0727199	-0.710032
PKLR	0.440811	-0.649722
FDPS	0.389437	0.322405
RUSC1-AS1	0.104546	-0.782723
RUSC1	0.918002	-0.048603
ASH1L	0.242246	-0.49933
MIR555	NA	-0.948332
POU5F1P4	NA	0.967815
ASH1L-AS1	0.252728	-0.420052
MSTO1	0.349165	0.377352
MSTO2P	0.243186	-0.490666
YY1AP1	0.266921	0.241462
SCARNA26A	NA	0.725864
DAP3	0.224294	0.303412
GON4L	0.0855663	0.387472
SCARNA26B	0.990897	-0.0194633
SYT11	0.240666	0.720205
RIT1	0.311361	0.242594
KHDC4	0.17571	-0.36617
SNORA80E	0.99629	-0.00519732
SCARNA4	0.919891	0.134878
RXFP4	0.922354	0.234954
ARHGEF2	0.342002	0.330152
MIR6738	0.203867	2.01013
SSR2	0.828764	0.120893
UBQLN4	0.81793	-0.0631405
LAMTOR2	0.368042	0.54853
RAB25	0.474299	-0.802659
MEX3A	0.000295858	-1.68456
LMNA	5.546e-06	2.18871
SEMA4A	0.658713	0.305815
SLC25A44	0.0848423	0.476727
PMF1	0.542693	0.445607
BGLAP	0.111477	-1.05062
PAQR6	0.0444821	1.38891
SMG5	0.57563	0.130717
TMEM79	0.575101	-0.209457
GLMP	0.000955118	1.94458
VHLL	0.821613	-0.250297
CCT3	0.556552	0.195808
TSACC	0.00711642	1.86326
RHBG	0.689894	0.672658
C1orf61	0.000414368	4.17091
MIR9-1	0.0660771	3.48071
MEF2D	0.000111921	1.01625
IQGAP3	0.979322	0.0163143
TTC24	6.81342e-05	5.25542
NAXE	0.797015	-0.164716
GPATCH4	0.0363036	0.784749
LOC101928177	0.661712	-0.921011
HAPLN2	1.92e-05	-3.64798
BCAN	0.45722	-0.871218
NES	0.105728	1.31626
CRABP2	0.0707646	-1.73522
ISG20L2	0.951298	0.0177247
RRNAD1	0.553381	-0.240725
MRPL24	0.0918958	0.798736
HDGF	0.167073	-0.318135
PRCC	0.568869	-0.169362
SH2D2A	0.00279705	2.33005
NTRK1	0.352327	-0.584424
INSRR	0.000302049	-2.62858
PEAR1	0.980184	0.0289216
LRRC71	0.339671	-1.35931
ARHGEF11	0.594283	-0.171942
MIR765	0.979913	0.0246775
ETV3L	0.839302	0.464292
ETV3	0.833099	0.0895932
CYCSP52	NA	0
FCRL5	0.0206036	3.40209
FCRL4	0.663864	1.27646
FCRL3	0.123682	2.29146
FCRL2	0.97757	-0.0605421
FCRL1	0.136955	-2.34978
CD5L	0.00749874	4.22098
LOC105371458	NA	0.570518
KIRREL1	0.00041045	1.98732
KIRREL1-IT1	0.388352	1.34678
LINC01704	0.233376	2.41097
CD1D	0.0137552	1.74658
CD1A	0.822689	-0.532343
CD1C	0.901425	0.204803
CD1B	0.548862	1.33305
CD1E	0.835359	-0.401119
OR10K2	NA	0
SPTA1	0.811115	-0.371246
OR6K2	NA	0.570518
OR6K3	NA	0.570518
OR6K6	NA	0.570518
OR6N1	NA	0.570518
MNDA	0.0736871	1.69751
PYHIN1	0.00312016	3.73056
PYDC5	NA	0.33007
IFI16	0.00191979	1.96633
AIM2	0.0582314	2.13905
CADM3	0.96608	0.0727285
CADM3-AS1	0.0218748	3.95366
ACKR1	0.0247962	2.36544
FCER1A	0.903899	0.203129
OR10J3	NA	2.23423
APCS	NA	0.570518
CRP	NA	0.940789
DUSP23	0.990208	0.0130277
FCRL6	0.0122098	2.70512
SLAMF8	7.5963e-06	3.70415
SNHG28	0.659827	-0.386615
VSIG8	0.457653	0.797221
CFAP45	0.915479	-0.146259
MIR4259	NA	0
TAGLN2	5.08634e-06	1.93855
IGSF9	0.000702527	-2.85584
SLAMF9	0.700436	-0.607732
LINC01133	0.475915	1.37292
PIGM	0.847576	-0.0756563
KCNJ10	0.0109832	3.01535
KCNJ9	0.116909	-2.19068
IGSF8	0.0202471	0.93141
ATP1A2	0.576365	-0.627538
ATP1A4	0.894688	0.174899
CASQ1	8.85216e-05	3.52217
LOC729867	0.95152	-0.0415054
PEA15	0.000607945	1.15909
DCAF8	0.665339	-0.0883218
LOC100287049	0.0819849	1.36544
PEX19	0.570109	-0.197487
COPA	0.474239	0.222169
SUMO1P3	0.112203	-1.40983
NCSTN	0.000461109	0.614944
NHLH1	8.7658e-05	-2.63426
VANGL2	2.62051e-12	-3.04844
SLAMF6	0.00569506	3.36195
CD84	0.081313	1.5062
SLAMF1	0.00566919	3.0337
CD48	0.000185086	3.2039
SLAMF7	3.11489e-06	4.57477
LY9	0.00351925	3.17184
CD244	0.000659811	3.8921
ITLN1	NA	3.03739
LOC101928372	NA	-0.702895
ITLN2	0.195036	-2.02593
F11R	0.449663	0.569576
TSTD1	0.503504	-0.846037
USF1	0.705758	-0.111753
ARHGAP30	0.00230096	2.37133
NECTIN4	0.0225106	1.61372
KLHDC9	0.0382248	-1.5115
PFDN2	0.0713437	0.99963
NIT1	0.532844	-0.147372
DEDD	0.281042	0.221638
LOC112543491	0.5674	-0.291794
UFC1	0.807184	0.121091
USP21	0.0081402	-0.569826
PPOX	0.45884	-0.334218
B4GALT3	0.157049	0.378702
ADAMTS4	0.000439355	2.20331
NDUFS2	0.85629	0.0665156
FCER1G	0.000228296	2.46283
APOA2	0.24045	2.11762
TOMM40L	0.00308082	0.78182
MIR5187	NA	1.2934
NR1I3	0.900579	-0.294962
PCP4L1	NA	-0.982339
MPZ	0.289552	0.773406
SDHC	0.901856	0.0467705
CFAP126	0.140481	-1.57935
FCGR2A	0.000437162	2.35411
HSPA6	0.00120376	2.08579
FCGR3A	0.000627958	2.67505
FCGR2C	4.45949e-05	3.632
HSPA7	7.33306e-06	3.83216
FCGR3B	0.00474842	3.50904
FCGR2B	2.33029e-07	4.67483
RPL31P11	NA	-0.139287
FCRLA	0.000802292	3.85552
FCRLB	1.27102e-07	2.66241
DUSP12	0.595958	-0.157394
ATF6	0.0752426	0.471936
OLFML2B	2.64819e-07	3.06975
NOS1AP	0.161082	1.22071
MIR4654	NA	0.570518
MIR556	NA	0.268595
SPATA46	NA	1.20439
C1orf226	0.178021	1.14957
SH2D1B	0.597695	1.09046
UHMK1	0.768211	0.203522
UAP1	1.31907e-06	1.86675
DDR2	0.722667	-0.386805
HSD17B7	0.985015	-0.0109863
CCDC190	0.60155	-0.93356
RGS4	NA	1.83053
RGS5	0.857511	-0.163644
LOC101928404	0.503749	-1.62412
NUF2	0.0737254	-0.810192
PBX1	0.609231	-0.530584
LOC100505795	NA	0
LMX1A	0.0219091	-3.77026
RXRG	0.110285	-2.32949
LOC400794	0.919788	0.19682
LRRC52	0.396793	-1.53102
MGST3	0.446572	0.470926
ALDH9A1	0.75205	-0.169341
LOC440700	0.364519	-0.827434
TMCO1	0.756085	0.0843911
LOC100147773	0.0581861	-0.617064
UCK2	0.223561	-0.389553
FAM78B	0.743878	0.268916
LINC01675	NA	0.941223
FMO9P	NA	0.152081
POGK	0.374513	-0.235663
TADA1	0.0210634	-0.8904
ILDR2	0.55756	-0.60457
MAEL	0.417959	-0.929225
GPA33	0.76544	-0.426079
DUSP27	0.215825	1.39726
LINC01363	0.00639683	-3.07459
POU2F1	0.0067116	-0.895254
CD247	0.174868	1.26655
CREG1	0.146702	-0.999433
RCSD1	0.130247	0.969127
MPZL1	0.888831	-0.049412
ADCY10	0.998432	-0.00170284
MPC2	0.819432	-0.0960463
DCAF6	0.761611	0.12609
MIR1255B2	NA	-0.277113
GPR161	2.89925e-05	-2.09798
TIPRL	0.577134	-0.233619
SFT2D2	0.837408	0.119026
TBX19	0.590431	0.217588
MIR557	NA	-0.277113
LOC100505918	NA	1.12632
LOC101928565	NA	NA
XCL2	0.00478852	3.67693
XCL1	0.0492306	2.22316
DPT	0.142558	-2.14803
LINC00626	NA	1.20918
LINC00970	NA	-2.14776
LOC101928596	NA	-0.880074
ATP1B1	0.00376346	-2.16528
NME7	0.071702	-0.63169
BLZF1	0.564349	0.265777
CCDC181	0.0116286	-1.791
SLC19A2	0.00668951	-1.29005
F5	0.305115	-1.24636
SELP	0.0025623	4.08137
SELL	0.526906	0.878845
SELE	0.00668942	3.24922
METTL18	0.0316174	-0.509513
C1orf112	0.10297	-0.456003
SCYL3	0.437665	-0.233456
KIFAP3	0.499313	-0.23979
METTL11B	0.834085	-0.547564
MIR3119-1	NA	0
LINC01681	NA	0
LINC01142	0.614186	-1.51554
LOC101928650	0.891772	0.184064
GORAB	0.17036	-0.532044
PRRX1	0.692727	0.361595
MROH9	NA	0.0108816
FMO3	0.125194	1.78335
MIR1295B	NA	0
FMO6P	0.651017	1.46385
FMO2	0.497954	-1.34035
FMO1	0.604174	-0.599837
FMO4	0.0912292	0.945238
TOP1P1	0.510731	0.429048
PRRC2C	0.969219	-0.0200829
MYOC	0.000406055	5.40748
VAMP4	0.763551	0.153856
METTL13	0.158919	0.377333
DNM3	0.109957	-1.24671
DNM3-IT1	0.516899	1.12888
DNM3OS	0.480636	-0.940321
MIR3120	0.992376	-0.0306068
C1orf105	NA	2.23293
PIGC	0.743491	0.107408
SUCO	0.687415	-0.213899
FASLG	7.09075e-06	5.80831
TNFSF18	0.653961	0.475847
TNFSF4	0.452931	0.487921
LOC100506023	0.329434	0.443653
LOC101928673	0.0106349	0.899496
PRDX6	0.0237215	0.796925
SLC9C2	0.00694125	-2.00268
ANKRD45	0.505825	-0.552948
TEX50	NA	1.40542
KLHL20	0.922021	-0.0619717
CENPL	0.339671	-0.332535
DARS2	0.584774	0.275149
GAS5-AS1	0.242519	-0.571826
GAS5	0.489516	0.39916
SNORD81	0.512757	0.656877
SNORD47	0.684026	0.380895
SNORD80	0.0592773	0.859589
SNORD79	0.452776	0.624363
SNORD78	0.0149822	1.74471
SNORD44	0.590878	0.42039
SNORA103	NA	0
SNORD77	0.940762	-0.131774
SNORD76	0.0741149	1.23515
SNORD75	0.324317	1.14483
SNORD74	0.0146367	1.43937
ZBTB37	0.938733	-0.0610148
SERPINC1	0.781452	0.22879
RC3H1	0.305407	-0.460513
LOC102724601	0.595235	-0.512136
RABGAP1L	0.368269	-0.520983
GPR52	0.0122631	-2.521
LOC101928696	NA	1.41466
CACYBP	0.423275	-0.297352
MRPS14	0.221488	-0.402333
TNN	2.30393e-05	-4.12064
KIAA0040	0.00118644	1.91221
TNR	0.169911	-1.71095
COP1	0.732984	-0.0711206
SCARNA3	0.814276	0.372774
PAPPA2	0.672705	-0.720409
ASTN1	0.0166884	-2.49481
BRINP2	0.1067	-1.9841
LINC01645	0.344377	-1.55381
CRYZL2P-SEC16B	NA	1.63842
SEC16B	NA	0.570518
CRYZL2P	0.0453542	1.28882
RASAL2-AS1	0.487787	-0.485699
RASAL2	0.948892	0.0549213
TEX35	NA	-0.0294178
C1orf220	0.186827	-1.03175
MIR4424	NA	-1.76593
RALGPS2	0.0328143	-1.762
ANGPTL1	5.71017e-07	5.55812
FAM20B	0.649231	-0.174591
TOR3A	0.244914	0.457604
[truncated: 24,115 more rows]

## Sheet: SuppFig4_D
Overlap Results
Collection(s):	GO:BP
# overlaps shown:	100
# genesets in collections:	7481
# genes in comparison (n):	365
# genes in universe (N):	40312
Gene Set Name	# Genes in Gene Set (K)	Description	# Genes in Overlap (k)	k/K	p-value	FDR q-value
GOBP_NEUROGENESIS	1613	Generation of cells within the nervous system. [GO_REF:0000021, GOC:cls, GOC:curators, GOC:dgh, GOC:dph, GOC:jid]	72	0.0446	1.63e-29	1.22e-25
GOBP_NEURON_DIFFERENTIATION	1357	The process in which a relatively unspecialized cell acquires specialized features of a neuron. [GOC:mah]	60	0.0442	2.42e-24	9.05e-21
GOBP_CELL_CELL_SIGNALING	1672	Any process that mediates the transfer of information from one cell to another. This process includes signal transduction in the receiving cell and, where applicable, release of a ligand and any processes that actively facilitate its transport and presentation to the receiving cell. Examples include signaling via soluble ligands, via cell adhesion molecules and via gap junctions. [GOC:dos, GOC:ma…	64	0.0383	1.28e-22	3.18e-19
GOBP_CENTRAL_NERVOUS_SYSTEM_DEVELOPMENT	980	The process whose specific outcome is the progression of the central nervous system over time, from its formation to the mature structure. The central nervous system is the core nervous system that serves an integrating and coordinating function. In vertebrates it consists of the brain and spinal cord. In those invertebrates with a central nervous system it typically consists of a brain, cerebral…	49	0.05	3.44e-22	6.43e-19
GOBP_HEAD_DEVELOPMENT	750	The biological process whose specific outcome is the progression of a head from an initial condition to its mature state. The head is the anterior-most division of the body. [GOC:dph]	41	0.0547	4.48e-20	6.25e-17
GOBP_SYNAPTIC_SIGNALING	712	Cell-cell signaling to, from or within a synapse. [GOC:dos]	40	0.0562	5.01e-20	6.25e-17
GOBP_NEURON_DEVELOPMENT	1109	The process whose specific outcome is the progression of a neuron over time, from initial commitment of the cell to a specific fate, to the fully functional differentiated cell. [GOC:dph]	49	0.0442	6.15e-20	6.57e-17
GOBP_CELL_PROJECTION_ORGANIZATION	1567	A process that is carried out at the cellular level which results in the assembly, arrangement of constituent parts, or disassembly of a prolongation or process extending from a cell, e.g. a flagellum or axon. [GOC:jl, GOC:mah, http://www.cogsci.princeton.edu/~wn/]	56	0.0357	1.81e-18	1.69e-15
GOBP_BIOLOGICAL_ADHESION	1481	The attachment of a cell or organism to a substrate, another cell, or other organism. Biological adhesion includes intracellular attachment between membrane regions. [GOC:isa_complete]	51	0.0344	3.23e-16	2.68e-13
GOBP_CELL_PART_MORPHOGENESIS	679	The process in which the anatomical structures of a cell part are generated and organized. [GOC:mah]	34	0.0501	1.1e-15	8.23e-13
GOBP_FOREBRAIN_DEVELOPMENT	357	The process whose specific outcome is the progression of the forebrain over time, from its formation to the mature structure. The forebrain is the anterior of the three primary divisions of the developing chordate brain or the corresponding part of the adult brain (in vertebrates, includes especially the cerebral hemispheres, the thalamus, and the hypothalamus and especially in higher vertebrates…	25	0.07	4.32e-15	2.93e-12
GOBP_CELLULAR_COMPONENT_MORPHOGENESIS	766	The process in which cellular structures, including whole cells or cell parts, are generated and organized. [GOC:dph, GOC:mah, GOC:tb]	35	0.0457	6.33e-15	3.94e-12
GOBP_CELL_MORPHOGENESIS_INVOLVED_IN_NEURON_DIFFERENTIATION	579	The process in which the structures of a neuron are generated and organized. This process occurs while the initially relatively unspecialized cell is acquiring the specialized features of a neuron. [GOC:dph, GOC:tb]	30	0.0518	2.34e-14	1.32e-11
GOBP_REGULATION_OF_NERVOUS_SYSTEM_DEVELOPMENT	422	Any process that modulates the frequency, rate or extent of nervous system development, the origin and formation of nervous tissue. [GOC:ai]	26	0.0616	2.48e-14	1.32e-11
GOBP_CELL_CELL_ADHESION	880	The attachment of one cell to another cell via adhesion molecules. [GOC:dos]	35	0.0398	3.58e-13	1.79e-10
GOBP_TRANSMEMBRANE_TRANSPORT	1605	The process in which a solute is transported across a lipid bilayer, from one side of a membrane to the other. [GOC:dph, GOC:jid]	48	0.0299	4.76e-13	2.14e-10
GOBP_LOCOMOTION	1975	Self-propelled movement of a cell or organism from one location to another. [GOC:dgh]	54	0.0273	4.87e-13	2.14e-10
GOBP_CELL_MORPHOGENESIS	1004	The developmental process in which the size or shape of a cell is generated and organized. [GOC:clt, GOC:dph, GOC:go_curators, GOC:tb]	37	0.0369	7.11e-13	2.96e-10
GOBP_CELL_MORPHOGENESIS_INVOLVED_IN_DIFFERENTIATION	723	The change in form (cell shape and size) that occurs when relatively unspecialized cells, e.g. embryonic or regenerative cells, acquire specialized structural and/or functional features that characterize the cells, tissues, or organs of the mature organism or some other relatively stable phase of the organism's life history. [GOC:go_curators]	31	0.0429	1.25e-12	4.92e-10
GOBP_AXON_DEVELOPMENT	507	The progression of an axon over time. Covers axonogenesis (de novo generation of an axon) and axon regeneration (regrowth), as well as processes pertaining to the progression of the axon over time (fasciculation and defasciculation). [GOC:dph, GOC:pg, GOC:pr]	26	0.0513	1.67e-12	6.25e-10
GOBP_CELL_JUNCTION_ORGANIZATION	699	A process that is carried out at the cellular level which results in the assembly, arrangement of constituent parts, or disassembly of a cell junction. A cell junction is a specialized region of connection between two cells or between a cell and the extracellular matrix. [GOC:dph, GOC:jl, GOC:mah]	30	0.0429	2.86e-12	1.02e-09
GOBP_HOMOPHILIC_CELL_ADHESION_VIA_PLASMA_MEMBRANE_ADHESION_MOLECULES	167	The attachment of a plasma membrane adhesion molecule in one cell to an identical molecule in an adjacent cell. [ISBN:0198506732]	16	0.0958	3.55e-12	1.21e-09
GOBP_DENDRITE_DEVELOPMENT	234	The process whose specific outcome is the progression of the dendrite over time, from its formation to the mature structure. [GOC:aruk, GOC:bc, GOC:jl, ISBN:0198506732, PMID:22683681]	18	0.0769	6.61e-12	2.15e-09
GOBP_REGULATION_OF_NEUROGENESIS	348	Any process that modulates the frequency, rate or extent of neurogenesis, the generation of cells in the nervous system. [GOC:ai]	21	0.0603	1.19e-11	3.71e-09
GOBP_NEURAL_PRECURSOR_CELL_PROLIFERATION	138	The multiplication or reproduction of neural precursor cells, resulting in the expansion of a cell population. A neural precursor cell is either a nervous system stem cell or a nervous system progenitor cell. [GOC:dph, GOC:yaf]	14	0.1014	3.71e-11	1.11e-08
GOBP_SYNAPSE_ORGANIZATION	412	A process that is carried out at the cellular level which results in the assembly, arrangement of constituent parts, or disassembly of a synapse, the junction between a neuron and a target (neuron, muscle, or secretory cell). [GOC:ai, GOC:pr]	22	0.0534	4.12e-11	1.19e-08
GOBP_NEURON_MIGRATION	145	The characteristic movement of an immature neuron from germinal zones to specific positions where they will reside as they mature. [CL:0000540, GOC:go_curators]	14	0.0966	7.26e-11	2.01e-08
GOBP_CELL_CELL_ADHESION_VIA_PLASMA_MEMBRANE_ADHESION_MOLECULES	273	The attachment of one cell to another cell via adhesion molecules that are at least partially embedded in the plasma membrane. [GOC:dos]	18	0.0659	8.49e-11	2.27e-08
GOBP_REGULATION_OF_CELL_DEVELOPMENT	484	Any process that modulates the rate, frequency or extent of the progression of the cell over time, from its formation to the mature structure. Cell development does not include the steps involved in committing a cell to a specific fate. [GOC:dph, GOC:tb]	23	0.0475	1.49e-10	3.8e-08
GOBP_GLIOGENESIS	283	The process that results in the generation of glial cells. This includes the production of glial progenitors and their differentiation into mature glia. [GOC:dgh, GOC:jid]	18	0.0636	1.53e-10	3.8e-08
GOBP_REGULATION_OF_NEURAL_PRECURSOR_CELL_PROLIFERATION	82	Any process that modulates the frequency, rate or extent of neural precursor cell proliferation. [GOC:dph, GOC:yaf]	11	0.1341	2.28e-10	5.49e-08
GOBP_BEHAVIOR	541	The internally coordinated responses (actions or inactions) of animals (individuals or groups) to internal or external stimuli, via a mechanism that involves nervous system activity. [GOC:ems, GOC:jl, ISBN:0395448956, PMID:20160973]	24	0.0444	2.37e-10	5.54e-08
GOBP_CELL_POPULATION_PROLIFERATION	1955	The multiplication or reproduction of cells, resulting in the expansion of a cell population. [GOC:mah, GOC:mb]	48	0.0246	4.23e-10	9.59e-08
GOBP_REGULATION_OF_NEURON_PROJECTION_DEVELOPMENT	428	Any process that modulates the rate, frequency or extent of neuron projection development. Neuron projection development is the process whose specific outcome is the progression of a neuron projection over time, from its formation to the mature structure. A neuron projection is any process extending from a neural cell, such as axons or dendrites (collectively called neurites). [GOC:dph, GOC:tb]	21	0.0491	5.36e-10	1.18e-07
GOBP_CELL_MIGRATION	1602	The controlled self-propelled movement of a cell from one site to a destination guided by molecular cues. Cell migration is a central process in the development and maintenance of multicellular organisms. [GOC:cjm, GOC:dph, GOC:ems, GOC:pf, Wikipedia:Cell_migration]	42	0.0262	8.62e-10	1.84e-07
GOBP_NERVOUS_SYSTEM_PROCESS	1418	A organ system process carried out by any of the organs or tissues of neurological system. [GOC:ai, GOC:mtg_cardio]	39	0.0275	9.6e-10	1.99e-07
GOBP_HOMEOSTATIC_PROCESS	1912	Any biological process involved in the maintenance of an internal steady state. [GOC:jl, ISBN:0395825172]	46	0.0241	1.92e-09	3.89e-07
GOBP_CATION_TRANSPORT	1155	The directed movement of cations, atoms or small molecules with a net positive charge, into, out of or within a cell, or between cells, by means of some agent such as a transporter or pore. [GOC:ai]	34	0.0294	2.28e-09	4.48e-07
GOBP_CATION_TRANSMEMBRANE_TRANSPORT	886	The process in which a cation is transported across a membrane. [GOC:dos, GOC:vw]	29	0.0327	3.59e-09	6.88e-07
GOBP_NEGATIVE_REGULATION_OF_NERVOUS_SYSTEM_DEVELOPMENT	138	Any process that stops, prevents, or reduces the frequency, rate or extent of nervous system development, the origin and formation of nervous tissue. [GOC:ai]	12	0.087	5.55e-09	1.04e-06
GOBP_DENDRITE_MORPHOGENESIS	139	The process in which the anatomical structures of a dendrite are generated and organized. [GOC:aruk, GOC:bc, GOC:jl, ISBN:0198506732, PMID:22683681]	12	0.0863	6.03e-09	1.1e-06
GOBP_NEURON_PROJECTION_GUIDANCE	278	The process in which the migration of a neuron projection is directed to a specific target site in response to a combination of attractive and repulsive cues. [GOC:BHF, GOC:rl, PMID:22790009]	16	0.0576	6.74e-09	1.2e-06
GOBP_POSITIVE_REGULATION_OF_SIGNALING	1725	Any process that activates, maintains or increases the frequency, rate or extent of a signaling process. [GOC:mtg_signal]	42	0.0243	7.4e-09	1.29e-06
GOBP_NEGATIVE_REGULATION_OF_CELL_DEVELOPMENT	173	Any process that decreases the rate, frequency or extent of the progression of the cell over time, from its formation to the mature structure. Cell development does not include the steps involved in committing a cell to a specific fate. [GOC:BHF, GOC:dph, GOC:tb]	13	0.0751	7.6e-09	1.29e-06
GOBP_REGULATION_OF_TRANS_SYNAPTIC_SIGNALING	406	Any process that modulates the frequency, rate or extent of trans-synaptic signaling. [GOC:dos]	19	0.0468	7.75e-09	1.29e-06
GOBP_REGULATION_OF_TRANSPORT	1730	Any process that modulates the frequency, rate or extent of the directed movement of substances (such as macromolecules, small molecules, ions) into, out of or within a cell, or between cells, by means of some agent such as a transporter or pore. [GOC:ai]	42	0.0243	8.03e-09	1.31e-06
GOBP_POSITIVE_REGULATION_OF_DEVELOPMENTAL_PROCESS	1284	Any process that activates or increases the rate or extent of development, the biological process whose specific outcome is the progression of an organism over time from an initial condition (e.g. a zygote, or a young adult) to a later condition (e.g. a multicellular animal or an aged adult). [GOC:ai]	35	0.0273	9.21e-09	1.46e-06
GOBP_GLIAL_CELL_DIFFERENTIATION	210	The process in which a relatively unspecialized cell acquires the specialized features of a glial cell. [GOC:go_curators, GOC:mtg_sensu]	14	0.0667	9.37e-09	1.46e-06
GOBP_NEGATIVE_REGULATION_OF_DEVELOPMENTAL_PROCESS	928	Any process that stops, prevents or reduces the rate or extent of development, the biological process whose specific outcome is the progression of an organism over time from an initial condition (e.g. a zygote, or a young adult) to a later condition (e.g. a multicellular animal or an aged adult). [GOC:ai]	29	0.0312	9.95e-09	1.52e-06
GOBP_DEVELOPMENTAL_GROWTH	605	The increase in size or mass of an entire organism, a part of an organism or a cell, where the increase in size or mass has the specific outcome of the progression of the organism over time from one condition to another. [GOC:go_curators]	23	0.038	1.04e-08	1.56e-06
GOBP_REGULATION_OF_CELL_PROJECTION_ORGANIZATION	628	Any process that modulates the frequency, rate or extent of a process involved in the formation, arrangement of constituent parts, or disassembly of cell projections. [GOC:mah]	23	0.0366	2.07e-08	3.03e-06
GOBP_REGULATION_OF_NEURON_DIFFERENTIATION	190	Any process that modulates the frequency, rate or extent of neuron differentiation. [GOC:go_curators]	13	0.0684	2.34e-08	3.36e-06
GOBP_INORGANIC_ION_TRANSMEMBRANE_TRANSPORT	860	The process in which an inorganic ion is transported across a membrane. [GOC:mah]	27	0.0314	2.97e-08	4.2e-06
GOBP_POSTSYNAPSE_ORGANIZATION	161	A process that is carried out at the cellular level which results in the assembly, arrangement of constituent parts, or disassembly of a postsynapse. [GOC:dos]	12	0.0745	3.15e-08	4.37e-06
GOBP_REGULATION_OF_MULTICELLULAR_ORGANISMAL_DEVELOPMENT	1397	Any process that modulates the frequency, rate or extent of multicellular organismal development. [GOC:obol]	35	0.0251	7.28e-08	9.91e-06
GOBP_REGULATION_OF_CELL_DIFFERENTIATION	1618	Any process that modulates the frequency, rate or extent of cell differentiation, the process in which relatively unspecialized cells acquire specialized structural and functional features. [GOC:go_curators]	38	0.0235	1.02e-07	1.36e-05
GOBP_REGULATION_OF_CELLULAR_COMPONENT_MOVEMENT	1100	Any process that modulates the frequency, rate or extent of the movement of a cellular component. [GOC:ai, GOC:dph, GOC:jl]	30	0.0273	1.1e-07	1.44e-05
GOBP_SENSORY_ORGAN_DEVELOPMENT	534	The process whose specific outcome is the progression of sensory organs over time, from its formation to the mature structure. [GOC:go_curators]	20	0.0375	1.23e-07	1.58e-05
GOBP_POSITIVE_REGULATION_OF_NERVOUS_SYSTEM_DEVELOPMENT	263	Any process that activates, maintains or increases the frequency, rate or extent of nervous system development, the origin and formation of nervous tissue. [GOC:ai]	14	0.0532	1.56e-07	1.98e-05
GOBP_CHEMICAL_HOMEOSTASIS	1187	Any biological process involved in the maintenance of an internal steady state of a chemical. [GOC:isa_complete]	31	0.0261	1.73e-07	2.15e-05
GOBP_POSITIVE_REGULATION_OF_CELL_POPULATION_PROLIFERATION	941	Any process that activates or increases the rate or extent of cell proliferation. [GOC:go_curators]	27	0.0287	1.8e-07	2.21e-05
GOBP_POSITIVE_REGULATION_OF_INTRACELLULAR_SIGNAL_TRANSDUCTION	1005	Any process that activates or increases the frequency, rate or extent of intracellular signal transduction. [GOC:BHF, GOC:dph, GOC:signaling, GOC:tb, GOC:TermGenie]	28	0.0279	1.93e-07	2.32e-05
GOBP_REGULATION_OF_ANATOMICAL_STRUCTURE_MORPHOGENESIS	1006	Any process that modulates the frequency, rate or extent of anatomical structure morphogenesis. [GOC:mah]	28	0.0278	1.97e-07	2.33e-05
GOBP_NEGATIVE_REGULATION_OF_CELL_DIFFERENTIATION	663	Any process that stops, prevents, or reduces the frequency, rate or extent of cell differentiation. [GOC:go_curators]	22	0.0332	2.3e-07	2.69e-05
GOBP_POTASSIUM_ION_TRANSPORT	232	The directed movement of potassium ions (K+) into, out of or within a cell, or between cells, by means of some agent such as a transporter or pore. [GOC:ai]	13	0.056	2.41e-07	2.77e-05
GOBP_POSTSYNAPSE_ASSEMBLY	30	The aggregation, arrangement and bonding together of a set of components to form a postsynapse. [GOC:bf, GOC:dos, GOCL:PARL]	6	0.2	2.61e-07	2.94e-05
GOBP_REGULATION_OF_DENDRITE_DEVELOPMENT	97	Any process that modulates the frequency, rate or extent of dendrite development. [GOC:ai]	9	0.0928	2.63e-07	2.94e-05
GOBP_DIENCEPHALON_DEVELOPMENT	71	The process whose specific outcome is the progression of the diencephalon over time, from its formation to the mature structure. The diencephalon is the paired caudal parts of the prosencephalon from which the thalamus, hypothalamus, epithalamus and subthalamus are derived; these regions regulate autonomic, visceral and endocrine function, and process information directed to the cerebral cortex. …	8	0.1127	2.71e-07	2.98e-05
GOBP_COGNITION	276	The operation of the mind by which an organism becomes aware of objects of thought or perception; it includes the mental activities associated with thinking, learning, and memory. [ISBN:0721619908]	14	0.0507	2.8e-07	3.04e-05
GOBP_MAPK_CASCADE	912	An intracellular protein kinase cascade containing at least a MAPK, a MAPKK and a MAP3K. The cascade can also contain an additional tiers: the upstream MAP4K. The kinases in each tier phosphorylate and activate the kinase in the downstream tier to transmit a signal within a cell. [GOC:bf, GOC:mtg_signaling_feb11, PMID:20811974, PMID:9561267]	26	0.0285	3.46e-07	3.7e-05
GOBP_SIGNAL_RELEASE	475	The process in which a signal is secreted or discharged into the extracellular medium from a cellular source. [GOC:mtg_signal]	18	0.0379	4.44e-07	4.68e-05
GOBP_REGULATION_OF_MEMBRANE_POTENTIAL	431	Any process that modulates the establishment or extent of a membrane potential, the electric potential existing across any membrane arising from charges in the membrane itself and from the charges present in the media on either side of the membrane. [GOC:jl, GOC:mtg_cardio, GOC:tb, ISBN:0198506732]	17	0.0394	5.36e-07	5.56e-05
GOBP_REGULATION_OF_NERVOUS_SYSTEM_PROCESS	137	Any process that modulates the frequency, rate or extent of a neurophysiological process, an organ system process carried out by any of the organs or tissues of the nervous system. [GOC:dph, GOC:mah, GOC:tb]	10	0.073	5.42e-07	5.56e-05
GOBP_SYNAPSE_ASSEMBLY	173	The aggregation, arrangement and bonding together of a set of components to form a synapse. This process ends when the synapse is mature (functional). [GOC:mah]	11	0.0636	5.88e-07	5.94e-05
GOBP_POSITIVE_REGULATION_OF_MULTICELLULAR_ORGANISMAL_PROCESS	1397	Any process that activates or increases the frequency, rate or extent of an organismal process, any of the processes pertinent to the function of an organism above the cellular level; includes the integrated processes of tissues and organs. [GOC:ai]	33	0.0236	6.51e-07	6.5e-05
GOBP_ENZYME_LINKED_RECEPTOR_PROTEIN_SIGNALING_PATHWAY	1072	Any series of molecular signals initiated by the binding of an extracellular ligand to a receptor on the surface of the target cell, where the receptor possesses catalytic activity or is closely associated with an enzyme such as a protein kinase, and ending with regulation of a downstream cellular process, e.g. transcription. [GOC:mah, GOC:signaling, ISBN:0815316194]	28	0.0261	6.94e-07	6.83e-05
GOBP_FOREBRAIN_GENERATION_OF_NEURONS	56	The process in which nerve cells are generated in the forebrain. This includes the production of neuroblasts from and their differentiation into neurons. [GO_REF:0000021, GOC:cls, GOC:dgh, GOC:dph, GOC:jid]	7	0.125	7.46e-07	7.25e-05
GOBP_CENTRAL_NERVOUS_SYSTEM_NEURON_DIFFERENTIATION	178	The process in which a relatively unspecialized cell acquires specialized features of a neuron whose cell body resides in the central nervous system. [GO_REF:0000021, GOC:cls, GOC:dgh, GOC:dph, GOC:jid]	11	0.0618	7.8e-07	7.48e-05
GOBP_CELLULAR_ION_HOMEOSTASIS	668	Any process involved in the maintenance of an internal steady state of ions at the level of a cell. [GOC:mah]	21	0.0314	1.03e-06	9.77e-05
GOBP_ION_HOMEOSTASIS	787	Any process involved in the maintenance of an internal steady state of ions within an organism or cell. [GOC:ai]	23	0.0292	1.1e-06	0.000102
GOBP_REGULATION_OF_INTRACELLULAR_SIGNAL_TRANSDUCTION	1783	Any process that modulates the frequency, rate or extent of intracellular signal transduction. [GOC:dph, GOC:signaling, GOC:tb, GOC:TermGenie]	38	0.0213	1.1e-06	0.000102
GOBP_DEVELOPMENTAL_GROWTH_INVOLVED_IN_MORPHOGENESIS	225	The increase in size or mass of an anatomical structure that contributes to the structure attaining its shape. [GOC:dph]	12	0.0533	1.18e-06	0.000107
GOBP_REGULATION_OF_TRANSMEMBRANE_TRANSPORT	565	Any process that modulates the frequency, rate or extent of the directed movement of a solute from one side of a membrane to the other. [GOC:mah]	19	0.0336	1.27e-06	0.000115
GOBP_REGULATION_OF_AXONOGENESIS	151	Any process that modulates the frequency, rate or extent of axonogenesis, the generation of an axon, the long process of a neuron. [GOC:ai]	10	0.0662	1.32e-06	0.000118
GOBP_TELENCEPHALON_DEVELOPMENT	231	The process whose specific outcome is the progression of the telencephalon over time, from its formation to the mature structure. The telencephalon is the paired anteriolateral division of the prosencephalon plus the lamina terminalis from which the olfactory lobes, cerebral cortex, and subcortical nuclei are derived. [GO_REF:0000021, GOC:cls, GOC:dgh, GOC:dph, GOC:jid, PMID:12626695]	12	0.0519	1.55e-06	0.000137
GOBP_NEGATIVE_REGULATION_OF_NEURON_DIFFERENTIATION	63	Any process that stops, prevents, or reduces the frequency, rate or extent of neuron differentiation. [GOC:go_curators]	7	0.1111	1.69e-06	0.000147
GOBP_ENDOCRINE_SYSTEM_DEVELOPMENT	122	Progression of the endocrine system over time, from its formation to a mature structure. The endocrine system is a system of hormones and ductless glands, where the glands release hormones directly into the blood, lymph or other intercellular fluid, and the hormones circulate within the body to affect distant organs. The major glands that make up the human endocrine system are the hypothalamus, p…	9	0.0738	1.84e-06	0.000158
GOBP_CELLULAR_HOMEOSTASIS	937	Any process involved in the maintenance of an internal steady state at the level of the cell. [GOC:isa_complete, GOC:jl, ISBN:0395825172]	25	0.0267	1.91e-06	0.000163
GOBP_CELL_JUNCTION_ASSEMBLY	425	A cellular process that results in the aggregation, arrangement and bonding together of a set of components to form a cell junction. [GOC:mah]	16	0.0376	2.11e-06	0.000177
GOBP_TAXIS	644	The directed movement of a motile cell or organism in response to an external stimulus. [GOC:jl, ISBN:0192801023]	20	0.0311	2.24e-06	0.000187
GOBP_EAR_DEVELOPMENT	202	The process whose specific outcome is the progression of the ear over time, from its formation to the mature structure. The ear is the sense organ in vertebrates that is specialized for the detection of sound, and the maintenance of balance. Includes the outer ear and middle ear, which collect and transmit sound waves; and the inner ear, which contains the organs of balance and (except in fish) h…	11	0.0545	2.69e-06	0.000221
GOBP_NEURON_PROJECTION_EXTENSION	164	Long distance growth of a single neuron projection involved in cellular development. A neuron projection is a prolongation or process extending from a nerve cell, e.g. an axon or dendrite. [GOC:BHF, GOC:rl, PMID:22790009]	10	0.061	2.8e-06	0.000227
GOBP_REGULATION_OF_CATION_TRANSMEMBRANE_TRANSPORT	340	Any process that modulates the frequency, rate or extent of cation transmembrane transport. [GO_REF:0000058, GOC:TermGenie, PMID:15304482]	14	0.0412	3.29e-06	0.000265
GOBP_REGULATION_OF_ION_TRANSPORT	1314	Any process that modulates the frequency, rate or extent of the directed movement of charged atoms or small charged molecules into, out of or within a cell, or between cells, by means of some agent such as a transporter or pore. [GOC:jl]	30	0.0228	4.2e-06	0.000334
GOBP_REGULATION_OF_SYNAPSE_STRUCTURE_OR_ACTIVITY	214	Any process that modulates the physical form or the activity of a synapse, the junction between a neuron and a target (neuron, muscle, or secretory cell). [GOC:ai]	11	0.0514	4.68e-06	0.000367
GOBP_REGULATION_OF_PH	103	Any process involved in the maintenance of an internal equilibrium of hydrogen ions, thereby modulating the internal pH, within an organism or cell. [GOC:dph, GOC:go_curators, GOC:tb]	8	0.0777	4.71e-06	0.000367
GOBP_POSITIVE_REGULATION_OF_NEURAL_PRECURSOR_CELL_PROLIFERATION	50	Any process that activates or increases the frequency, rate or extent of neural precursor cell proliferation. [GOC:dph, GOC:yaf]	6	0.12	6.01e-06	0.000463
GOBP_DEVELOPMENTAL_CELL_GROWTH	222	The growth of a cell, where growth contributes to the progression of the cell over time from one condition to another. [GOC:go_curators, GOC:isa_complete]	11	0.0495	6.63e-06	0.000506
GOBP_NEUROBLAST_DIFFERENTIATION	5	The process in which a relatively unspecialized cell acquires specialized features of a neuroblast. There are at least four stages through which the pluripotent cells of epiblast or blastula become neuroblasts. [GOC:ef, ISBN:0878932585]	3	0.6	7.26e-06	0.000549
GOBP_POSITIVE_REGULATION_OF_MAPK_CASCADE	524	Any process that activates or increases the frequency, rate or extent of signal transduction mediated by the MAPK cascade. [GOC:go_curators]	17	0.0324	7.36e-06	0.000551
Gene/Gene Set Overlap Matrix
Entrez Gene Id	Gene Symbol	Gene Description	GOBP_NEUROGENESIS	GOBP_NEURON_DIFFERENTIATION	GOBP_CELL_CELL_SIGNALING	GOBP_CENTRAL_NERVOUS_SYSTEM_DEVELOPMENT	GOBP_HEAD_DEVELOPMENT	GOBP_SYNAPTIC_SIGNALING	GOBP_NEURON_DEVELOPMENT	GOBP_CELL_PROJECTION_ORGANIZATION	GOBP_BIOLOGICAL_ADHESION	GOBP_CELL_PART_MORPHOGENESIS	GOBP_FOREBRAIN_DEVELOPMENT	GOBP_CELLULAR_COMPONENT_MORPHOGENESIS	GOBP_CELL_MORPHOGENESIS_INVOLVED_IN_NEURON_DIFFERENTIATION	GOBP_REGULATION_OF_NERVOUS_SYSTEM_DEVELOPMENT	GOBP_CELL_CELL_ADHESION	GOBP_TRANSMEMBRANE_TRANSPORT	GOBP_LOCOMOTION	GOBP_CELL_MORPHOGENESIS	GOBP_CELL_MORPHOGENESIS_INVOLVED_IN_DIFFERENTIATION	GOBP_AXON_DEVELOPMENT	GOBP_CELL_JUNCTION_ORGANIZATION	GOBP_HOMOPHILIC_CELL_ADHESION_VIA_PLASMA_MEMBRANE_ADHESION_MOLECULES	GOBP_DENDRITE_DEVELOPMENT	GOBP_REGULATION_OF_NEUROGENESIS	GOBP_NEURAL_PRECURSOR_CELL_PROLIFERATION	GOBP_SYNAPSE_ORGANIZATION	GOBP_NEURON_MIGRATION	GOBP_CELL_CELL_ADHESION_VIA_PLASMA_MEMBRANE_ADHESION_MOLECULES	GOBP_REGULATION_OF_CELL_DEVELOPMENT	GOBP_GLIOGENESIS	GOBP_REGULATION_OF_NEURAL_PRECURSOR_CELL_PROLIFERATION	GOBP_BEHAVIOR	GOBP_CELL_POPULATION_PROLIFERATION	GOBP_REGULATION_OF_NEURON_PROJECTION_DEVELOPMENT	GOBP_CELL_MIGRATION	GOBP_NERVOUS_SYSTEM_PROCESS	GOBP_HOMEOSTATIC_PROCESS	GOBP_CATION_TRANSPORT	GOBP_CATION_TRANSMEMBRANE_TRANSPORT	GOBP_NEGATIVE_REGULATION_OF_NERVOUS_SYSTEM_DEVELOPMENT	GOBP_DENDRITE_MORPHOGENESIS	GOBP_NEURON_PROJECTION_GUIDANCE	GOBP_POSITIVE_REGULATION_OF_SIGNALING	GOBP_NEGATIVE_REGULATION_OF_CELL_DEVELOPMENT	GOBP_REGULATION_OF_TRANS_SYNAPTIC_SIGNALING	GOBP_REGULATION_OF_TRANSPORT	GOBP_POSITIVE_REGULATION_OF_DEVELOPMENTAL_PROCESS
8851	CDK5R1	cyclin dependent kinase 5 regulatory subunit 1 [Source:HGNC Symbol;Acc:HGNC:1775]	GOBP_NEUROGENESIS	GOBP_NEURON_DIFFERENTIATION	GOBP_CELL_CELL_SIGNALING	GOBP_CENTRAL_NERVOUS_SYSTEM_DEVELOPMENT	GOBP_HEAD_DEVELOPMENT	GOBP_SYNAPTIC_SIGNALING	GOBP_NEURON_DEVELOPMENT	GOBP_CELL_PROJECTION_ORGANIZATION	GOBP_BIOLOGICAL_ADHESION	GOBP_CELL_PART_MORPHOGENESIS	GOBP_FOREBRAIN_DEVELOPMENT	GOBP_CELLULAR_COMPONENT_MORPHOGENESIS	GOBP_CELL_MORPHOGENESIS_INVOLVED_IN_NEURON_DIFFERENTIATION	GOBP_REGULATION_OF_NERVOUS_SYSTEM_DEVELOPMENT	GOBP_CELL_CELL_ADHESION		GOBP_LOCOMOTION	GOBP_CELL_MORPHOGENESIS	GOBP_CELL_MORPHOGENESIS_INVOLVED_IN_DIFFERENTIATION	GOBP_AXON_DEVELOPMENT	GOBP_CELL_JUNCTION_ORGANIZATION		GOBP_DENDRITE_DEVELOPMENT	GOBP_REGULATION_OF_NEUROGENESIS		GOBP_SYNAPSE_ORGANIZATION	GOBP_NEURON_MIGRATION		GOBP_REGULATION_OF_CELL_DEVELOPMENT	GOBP_GLIOGENESIS				GOBP_REGULATION_OF_NEURON_PROJECTION_DEVELOPMENT	GOBP_CELL_MIGRATION					GOBP_NEGATIVE_REGULATION_OF_NERVOUS_SYSTEM_DEVELOPMENT	GOBP_DENDRITE_MORPHOGENESIS	GOBP_NEURON_PROJECTION_GUIDANCE		GOBP_NEGATIVE_REGULATION_OF_CELL_DEVELOPMENT		GOBP_REGULATION_OF_TRANSPORT
5764	PTN	pleiotrophin [Source:HGNC Symbol;Acc:HGNC:9630]	GOBP_NEUROGENESIS	GOBP_NEURON_DIFFERENTIATION	GOBP_CELL_CELL_SIGNALING	GOBP_CENTRAL_NERVOUS_SYSTEM_DEVELOPMENT	GOBP_HEAD_DEVELOPMENT	GOBP_SYNAPTIC_SIGNALING	GOBP_NEURON_DEVELOPMENT	GOBP_CELL_PROJECTION_ORGANIZATION	GOBP_BIOLOGICAL_ADHESION	GOBP_CELL_PART_MORPHOGENESIS	GOBP_FOREBRAIN_DEVELOPMENT	GOBP_CELLULAR_COMPONENT_MORPHOGENESIS	GOBP_CELL_MORPHOGENESIS_INVOLVED_IN_NEURON_DIFFERENTIATION	GOBP_REGULATION_OF_NERVOUS_SYSTEM_DEVELOPMENT			GOBP_LOCOMOTION	GOBP_CELL_MORPHOGENESIS	GOBP_CELL_MORPHOGENESIS_INVOLVED_IN_DIFFERENTIATION	GOBP_AXON_DEVELOPMENT	GOBP_CELL_JUNCTION_ORGANIZATION		GOBP_DENDRITE_DEVELOPMENT	GOBP_REGULATION_OF_NEUROGENESIS	GOBP_NEURAL_PRECURSOR_CELL_PROLIFERATION	GOBP_SYNAPSE_ORGANIZATION			GOBP_REGULATION_OF_CELL_DEVELOPMENT	GOBP_GLIOGENESIS	GOBP_REGULATION_OF_NEURAL_PRECURSOR_CELL_PROLIFERATION	GOBP_BEHAVIOR	GOBP_CELL_POPULATION_PROLIFERATION	GOBP_REGULATION_OF_NEURON_PROJECTION_DEVELOPMENT	GOBP_CELL_MIGRATION	GOBP_NERVOUS_SYSTEM_PROCESS				GOBP_NEGATIVE_REGULATION_OF_NERVOUS_SYSTEM_DEVELOPMENT	GOBP_DENDRITE_MORPHOGENESIS		GOBP_POSITIVE_REGULATION_OF_SIGNALING	GOBP_NEGATIVE_REGULATION_OF_CELL_DEVELOPMENT	GOBP_REGULATION_OF_TRANS_SYNAPTIC_SIGNALING		GOBP_POSITIVE_REGULATION_OF_DEVELOPMENTAL_PROCESS
2534	FYN	FYN proto-oncogene, Src family tyrosine kinase [Source:HGNC Symbol;Acc:HGNC:4037]	GOBP_NEUROGENESIS	GOBP_NEURON_DIFFERENTIATION	GOBP_CELL_CELL_SIGNALING	GOBP_CENTRAL_NERVOUS_SYSTEM_DEVELOPMENT	GOBP_HEAD_DEVELOPMENT	GOBP_SYNAPTIC_SIGNALING	GOBP_NEURON_DEVELOPMENT	GOBP_CELL_PROJECTION_ORGANIZATION	GOBP_BIOLOGICAL_ADHESION	GOBP_CELL_PART_MORPHOGENESIS	GOBP_FOREBRAIN_DEVELOPMENT	GOBP_CELLULAR_COMPONENT_MORPHOGENESIS	GOBP_CELL_MORPHOGENESIS_INVOLVED_IN_NEURON_DIFFERENTIATION		GOBP_CELL_CELL_ADHESION	GOBP_TRANSMEMBRANE_TRANSPORT	GOBP_LOCOMOTION	GOBP_CELL_MORPHOGENESIS	GOBP_CELL_MORPHOGENESIS_INVOLVED_IN_DIFFERENTIATION	GOBP_AXON_DEVELOPMENT	GOBP_CELL_JUNCTION_ORGANIZATION		GOBP_DENDRITE_DEVELOPMENT			GOBP_SYNAPSE_ORGANIZATION	GOBP_NEURON_MIGRATION					GOBP_BEHAVIOR	GOBP_CELL_POPULATION_PROLIFERATION	GOBP_REGULATION_OF_NEURON_PROJECTION_DEVELOPMENT	GOBP_CELL_MIGRATION	GOBP_NERVOUS_SYSTEM_PROCESS	GOBP_HOMEOSTATIC_PROCESS	GOBP_CATION_TRANSPORT	GOBP_CATION_TRANSMEMBRANE_TRANSPORT		GOBP_DENDRITE_MORPHOGENESIS	GOBP_NEURON_PROJECTION_GUIDANCE	GOBP_POSITIVE_REGULATION_OF_SIGNALING		GOBP_REGULATION_OF_TRANS_SYNAPTIC_SIGNALING	GOBP_REGULATION_OF_TRANSPORT
1000	CDH2	cadherin 2 [Source:HGNC Symbol;Acc:HGNC:1759]	GOBP_NEUROGENESIS	GOBP_NEURON_DIFFERENTIATION	GOBP_CELL_CELL_SIGNALING	GOBP_CENTRAL_NERVOUS_SYSTEM_DEVELOPMENT	GOBP_HEAD_DEVELOPMENT	GOBP_SYNAPTIC_SIGNALING	GOBP_NEURON_DEVELOPMENT	GOBP_CELL_PROJECTION_ORGANIZATION	GOBP_BIOLOGICAL_ADHESION	GOBP_CELL_PART_MORPHOGENESIS	GOBP_FOREBRAIN_DEVELOPMENT	GOBP_CELLULAR_COMPONENT_MORPHOGENESIS	GOBP_CELL_MORPHOGENESIS_INVOLVED_IN_NEURON_DIFFERENTIATION		GOBP_CELL_CELL_ADHESION		GOBP_LOCOMOTION	GOBP_CELL_MORPHOGENESIS	GOBP_CELL_MORPHOGENESIS_INVOLVED_IN_DIFFERENTIATION	GOBP_AXON_DEVELOPMENT	GOBP_CELL_JUNCTION_ORGANIZATION	GOBP_HOMOPHILIC_CELL_ADHESION_VIA_PLASMA_MEMBRANE_ADHESION_MOLECULES			GOBP_NEURAL_PRECURSOR_CELL_PROLIFERATION	GOBP_SYNAPSE_ORGANIZATION		GOBP_CELL_CELL_ADHESION_VIA_PLASMA_MEMBRANE_ADHESION_MOLECULES		GOBP_GLIOGENESIS	GOBP_REGULATION_OF_NEURAL_PRECURSOR_CELL_PROLIFERATION		GOBP_CELL_POPULATION_PROLIFERATION	GOBP_REGULATION_OF_NEURON_PROJECTION_DEVELOPMENT	GOBP_CELL_MIGRATION		GOBP_HOMEOSTATIC_PROCESS						GOBP_POSITIVE_REGULATION_OF_SIGNALING		GOBP_REGULATION_OF_TRANS_SYNAPTIC_SIGNALING	GOBP_REGULATION_OF_TRANSPORT	GOBP_POSITIVE_REGULATION_OF_DEVELOPMENTAL_PROCESS
7476	WNT7A	Wnt family member 7A [Source:HGNC Symbol;Acc:HGNC:12786]	GOBP_NEUROGENESIS	GOBP_NEURON_DIFFERENTIATION	GOBP_CELL_CELL_SIGNALING	GOBP_CENTRAL_NERVOUS_SYSTEM_DEVELOPMENT	GOBP_HEAD_DEVELOPMENT	GOBP_SYNAPTIC_SIGNALING	GOBP_NEURON_DEVELOPMENT	GOBP_CELL_PROJECTION_ORGANIZATION		GOBP_CELL_PART_MORPHOGENESIS	GOBP_FOREBRAIN_DEVELOPMENT	GOBP_CELLULAR_COMPONENT_MORPHOGENESIS	GOBP_CELL_MORPHOGENESIS_INVOLVED_IN_NEURON_DIFFERENTIATION	GOBP_REGULATION_OF_NERVOUS_SYSTEM_DEVELOPMENT			GOBP_LOCOMOTION	GOBP_CELL_MORPHOGENESIS	GOBP_CELL_MORPHOGENESIS_INVOLVED_IN_DIFFERENTIATION	GOBP_AXON_DEVELOPMENT	GOBP_CELL_JUNCTION_ORGANIZATION		GOBP_DENDRITE_DEVELOPMENT	GOBP_REGULATION_OF_NEUROGENESIS	GOBP_NEURAL_PRECURSOR_CELL_PROLIFERATION	GOBP_SYNAPSE_ORGANIZATION			GOBP_REGULATION_OF_CELL_DEVELOPMENT				GOBP_CELL_POPULATION_PROLIFERATION	GOBP_REGULATION_OF_NEURON_PROJECTION_DEVELOPMENT	GOBP_CELL_MIGRATION	GOBP_NERVOUS_SYSTEM_PROCESS				GOBP_NEGATIVE_REGULATION_OF_NERVOUS_SYSTEM_DEVELOPMENT	GOBP_DENDRITE_MORPHOGENESIS		GOBP_POSITIVE_REGULATION_OF_SIGNALING	GOBP_NEGATIVE_REGULATION_OF_CELL_DEVELOPMENT	GOBP_REGULATION_OF_TRANS_SYNAPTIC_SIGNALING	GOBP_REGULATION_OF_TRANSPORT	GOBP_POSITIVE_REGULATION_OF_DEVELOPMENTAL_PROCESS
9693	RAPGEF2	Rap guanine nucleotide exchange factor 2 [Source:HGNC Symbol;Acc:HGNC:16854]	GOBP_NEUROGENESIS	GOBP_NEURON_DIFFERENTIATION	GOBP_CELL_CELL_SIGNALING	GOBP_CENTRAL_NERVOUS_SYSTEM_DEVELOPMENT	GOBP_HEAD_DEVELOPMENT	GOBP_SYNAPTIC_SIGNALING	GOBP_NEURON_DEVELOPMENT	GOBP_CELL_PROJECTION_ORGANIZATION		GOBP_CELL_PART_MORPHOGENESIS	GOBP_FOREBRAIN_DEVELOPMENT	GOBP_CELLULAR_COMPONENT_MORPHOGENESIS	GOBP_CELL_MORPHOGENESIS_INVOLVED_IN_NEURON_DIFFERENTIATION	GOBP_REGULATION_OF_NERVOUS_SYSTEM_DEVELOPMENT			GOBP_LOCOMOTION	GOBP_CELL_MORPHOGENESIS	GOBP_CELL_MORPHOGENESIS_INVOLVED_IN_DIFFERENTIATION		GOBP_CELL_JUNCTION_ORGANIZATION		GOBP_DENDRITE_DEVELOPMENT	GOBP_REGULATION_OF_NEUROGENESIS			GOBP_NEURON_MIGRATION		GOBP_REGULATION_OF_CELL_DEVELOPMENT				GOBP_CELL_POPULATION_PROLIFERATION	GOBP_REGULATION_OF_NEURON_PROJECTION_DEVELOPMENT	GOBP_CELL_MIGRATION					GOBP_NEGATIVE_REGULATION_OF_NERVOUS_SYSTEM_DEVELOPMENT	GOBP_DENDRITE_MORPHOGENESIS		GOBP_POSITIVE_REGULATION_OF_SIGNALING	GOBP_NEGATIVE_REGULATION_OF_CELL_DEVELOPMENT	GOBP_REGULATION_OF_TRANS_SYNAPTIC_SIGNALING		GOBP_POSITIVE_REGULATION_OF_DEVELOPMENTAL_PROCESS
22941	SHANK2	SH3 and multiple ankyrin repeat domains 2 [Source:HGNC Symbol;Acc:HGNC:14295]	GOBP_NEUROGENESIS	GOBP_NEURON_DIFFERENTIATION	GOBP_CELL_CELL_SIGNALING	GOBP_CENTRAL_NERVOUS_SYSTEM_DEVELOPMENT	GOBP_HEAD_DEVELOPMENT	GOBP_SYNAPTIC_SIGNALING	GOBP_NEURON_DEVELOPMENT	GOBP_CELL_PROJECTION_ORGANIZATION		GOBP_CELL_PART_MORPHOGENESIS		GOBP_CELLULAR_COMPONENT_MORPHOGENESIS	GOBP_CELL_MORPHOGENESIS_INVOLVED_IN_NEURON_DIFFERENTIATION			GOBP_TRANSMEMBRANE_TRANSPORT		GOBP_CELL_MORPHOGENESIS	GOBP_CELL_MORPHOGENESIS_INVOLVED_IN_DIFFERENTIATION		GOBP_CELL_JUNCTION_ORGANIZATION		GOBP_DENDRITE_DEVELOPMENT			GOBP_SYNAPSE_ORGANIZATION						GOBP_BEHAVIOR	GOBP_CELL_POPULATION_PROLIFERATION			GOBP_NERVOUS_SYSTEM_PROCESS		GOBP_CATION_TRANSPORT	GOBP_CATION_TRANSMEMBRANE_TRANSPORT		GOBP_DENDRITE_MORPHOGENESIS		GOBP_POSITIVE_REGULATION_OF_SIGNALING		GOBP_REGULATION_OF_TRANS_SYNAPTIC_SIGNALING	GOBP_REGULATION_OF_TRANSPORT	GOBP_POSITIVE_REGULATION_OF_DEVELOPMENTAL_PROCESS
124925	SEZ6	seizure related 6 homolog [Source:HGNC Symbol;Acc:HGNC:15955]	GOBP_NEUROGENESIS	GOBP_NEURON_DIFFERENTIATION	GOBP_CELL_CELL_SIGNALING	GOBP_CENTRAL_NERVOUS_SYSTEM_DEVELOPMENT	GOBP_HEAD_DEVELOPMENT	GOBP_SYNAPTIC_SIGNALING	GOBP_NEURON_DEVELOPMENT	GOBP_CELL_PROJECTION_ORGANIZATION													GOBP_CELL_JUNCTION_ORGANIZATION		GOBP_DENDRITE_DEVELOPMENT			GOBP_SYNAPSE_ORGANIZATION						GOBP_BEHAVIOR		GOBP_REGULATION_OF_NEURON_PROJECTION_DEVELOPMENT		GOBP_NERVOUS_SYSTEM_PROCESS
2558	GABRA5	gamma-aminobutyric acid type A receptor subunit alpha5 [Source:HGNC Symbol;Acc:HGNC:4079]	GOBP_NEUROGENESIS	GOBP_NEURON_DIFFERENTIATION	GOBP_CELL_CELL_SIGNALING	GOBP_CENTRAL_NERVOUS_SYSTEM_DEVELOPMENT	GOBP_HEAD_DEVELOPMENT	GOBP_SYNAPTIC_SIGNALING	GOBP_NEURON_DEVELOPMENT									GOBP_TRANSMEMBRANE_TRANSPORT																GOBP_BEHAVIOR				GOBP_NERVOUS_SYSTEM_PROCESS
57502	NLGN4X	neuroligin 4 X-linked [Source:HGNC Symbol;Acc:HGNC:14287]	GOBP_NEUROGENESIS	GOBP_NEURON_DIFFERENTIATION	GOBP_CELL_CELL_SIGNALING	GOBP_CENTRAL_NERVOUS_SYSTEM_DEVELOPMENT	GOBP_HEAD_DEVELOPMENT	GOBP_SYNAPTIC_SIGNALING			GOBP_BIOLOGICAL_ADHESION						GOBP_CELL_CELL_ADHESION						GOBP_CELL_JUNCTION_ORGANIZATION					GOBP_SYNAPSE_ORGANIZATION						GOBP_BEHAVIOR				GOBP_NERVOUS_SYSTEM_PROCESS									GOBP_REGULATION_OF_TRANS_SYNAPTIC_SIGNALING
1952	CELSR2	cadherin EGF LAG seven-pass G-type receptor 2 [Source:HGNC Symbol;Acc:HGNC:3231]	GOBP_NEUROGENESIS	GOBP_NEURON_DIFFERENTIATION	GOBP_CELL_CELL_SIGNALING	GOBP_CENTRAL_NERVOUS_SYSTEM_DEVELOPMENT	GOBP_HEAD_DEVELOPMENT		GOBP_NEURON_DEVELOPMENT	GOBP_CELL_PROJECTION_ORGANIZATION	GOBP_BIOLOGICAL_ADHESION	GOBP_CELL_PART_MORPHOGENESIS		GOBP_CELLULAR_COMPONENT_MORPHOGENESIS	GOBP_CELL_MORPHOGENESIS_INVOLVED_IN_NEURON_DIFFERENTIATION		GOBP_CELL_CELL_ADHESION		GOBP_LOCOMOTION	GOBP_CELL_MORPHOGENESIS	GOBP_CELL_MORPHOGENESIS_INVOLVED_IN_DIFFERENTIATION			GOBP_HOMOPHILIC_CELL_ADHESION_VIA_PLASMA_MEMBRANE_ADHESION_MOLECULES	GOBP_DENDRITE_DEVELOPMENT				GOBP_NEURON_MIGRATION	GOBP_CELL_CELL_ADHESION_VIA_PLASMA_MEMBRANE_ADHESION_MOLECULES							GOBP_CELL_MIGRATION						GOBP_DENDRITE_MORPHOGENESIS
1943	EFNA2	ephrin A2 [Source:HGNC Symbol;Acc:HGNC:3222]	GOBP_NEUROGENESIS	GOBP_NEURON_DIFFERENTIATION	GOBP_CELL_CELL_SIGNALING	GOBP_CENTRAL_NERVOUS_SYSTEM_DEVELOPMENT	GOBP_HEAD_DEVELOPMENT		GOBP_NEURON_DEVELOPMENT	GOBP_CELL_PROJECTION_ORGANIZATION		GOBP_CELL_PART_MORPHOGENESIS	GOBP_FOREBRAIN_DEVELOPMENT	GOBP_CELLULAR_COMPONENT_MORPHOGENESIS	GOBP_CELL_MORPHOGENESIS_INVOLVED_IN_NEURON_DIFFERENTIATION				GOBP_LOCOMOTION	GOBP_CELL_MORPHOGENESIS	GOBP_CELL_MORPHOGENESIS_INVOLVED_IN_DIFFERENTIATION	GOBP_AXON_DEVELOPMENT																						GOBP_NEURON_PROJECTION_GUIDANCE
7976	FZD3	frizzled class receptor 3 [Source:HGNC Symbol;Acc:HGNC:4041]	GOBP_NEUROGENESIS	GOBP_NEURON_DIFFERENTIATION	GOBP_CELL_CELL_SIGNALING	GOBP_CENTRAL_NERVOUS_SYSTEM_DEVELOPMENT	GOBP_HEAD_DEVELOPMENT		GOBP_NEURON_DEVELOPMENT	GOBP_CELL_PROJECTION_ORGANIZATION		GOBP_CELL_PART_MORPHOGENESIS		GOBP_CELLULAR_COMPONENT_MORPHOGENESIS	GOBP_CELL_MORPHOGENESIS_INVOLVED_IN_NEURON_DIFFERENTIATION	GOBP_REGULATION_OF_NERVOUS_SYSTEM_DEVELOPMENT			GOBP_LOCOMOTION	GOBP_CELL_MORPHOGENESIS	GOBP_CELL_MORPHOGENESIS_INVOLVED_IN_DIFFERENTIATION	GOBP_AXON_DEVELOPMENT				GOBP_REGULATION_OF_NEUROGENESIS	GOBP_NEURAL_PRECURSOR_CELL_PROLIFERATION		GOBP_NEURON_MIGRATION		GOBP_REGULATION_OF_CELL_DEVELOPMENT		GOBP_REGULATION_OF_NEURAL_PRECURSOR_CELL_PROLIFERATION		GOBP_CELL_POPULATION_PROLIFERATION		GOBP_CELL_MIGRATION							GOBP_NEURON_PROJECTION_GUIDANCE					GOBP_POSITIVE_REGULATION_OF_DEVELOPMENTAL_PROCESS
8660	IRS2	insulin receptor substrate 2 [Source:HGNC Symbol;Acc:HGNC:6126]	GOBP_NEUROGENESIS	GOBP_NEURON_DIFFERENTIATION	GOBP_CELL_CELL_SIGNALING	GOBP_CENTRAL_NERVOUS_SYSTEM_DEVELOPMENT	GOBP_HEAD_DEVELOPMENT		GOBP_NEURON_DEVELOPMENT	GOBP_CELL_PROJECTION_ORGANIZATION		GOBP_CELL_PART_MORPHOGENESIS		GOBP_CELLULAR_COMPONENT_MORPHOGENESIS	GOBP_CELL_MORPHOGENESIS_INVOLVED_IN_NEURON_DIFFERENTIATION			GOBP_TRANSMEMBRANE_TRANSPORT	GOBP_LOCOMOTION	GOBP_CELL_MORPHOGENESIS	GOBP_CELL_MORPHOGENESIS_INVOLVED_IN_DIFFERENTIATION	GOBP_AXON_DEVELOPMENT													GOBP_CELL_POPULATION_PROLIFERATION		GOBP_CELL_MIGRATION		GOBP_HOMEOSTATIC_PROCESS					GOBP_NEURON_PROJECTION_GUIDANCE	GOBP_POSITIVE_REGULATION_OF_SIGNALING			GOBP_REGULATION_OF_TRANSPORT
6657	SOX2	SRY-box transcription factor 2 [Source:HGNC Symbol;Acc:HGNC:11195]	GOBP_NEUROGENESIS	GOBP_NEURON_DIFFERENTIATION	GOBP_CELL_CELL_SIGNALING	GOBP_CENTRAL_NERVOUS_SYSTEM_DEVELOPMENT	GOBP_HEAD_DEVELOPMENT				GOBP_BIOLOGICAL_ADHESION		GOBP_FOREBRAIN_DEVELOPMENT				GOBP_CELL_CELL_ADHESION															GOBP_GLIOGENESIS			GOBP_CELL_POPULATION_PROLIFERATION										GOBP_POSITIVE_REGULATION_OF_SIGNALING				GOBP_POSITIVE_REGULATION_OF_DEVELOPMENTAL_PROCESS
2043	EPHA4	EPH receptor A4 [Source:HGNC Symbol;Acc:HGNC:3388]	GOBP_NEUROGENESIS	GOBP_NEURON_DIFFERENTIATION	GOBP_CELL_CELL_SIGNALING	GOBP_CENTRAL_NERVOUS_SYSTEM_DEVELOPMENT		GOBP_SYNAPTIC_SIGNALING	GOBP_NEURON_DEVELOPMENT	GOBP_CELL_PROJECTION_ORGANIZATION	GOBP_BIOLOGICAL_ADHESION	GOBP_CELL_PART_MORPHOGENESIS		GOBP_CELLULAR_COMPONENT_MORPHOGENESIS	GOBP_CELL_MORPHOGENESIS_INVOLVED_IN_NEURON_DIFFERENTIATION	GOBP_REGULATION_OF_NERVOUS_SYSTEM_DEVELOPMENT			GOBP_LOCOMOTION	GOBP_CELL_MORPHOGENESIS	GOBP_CELL_MORPHOGENESIS_INVOLVED_IN_DIFFERENTIATION	GOBP_AXON_DEVELOPMENT	GOBP_CELL_JUNCTION_ORGANIZATION		GOBP_DENDRITE_DEVELOPMENT	GOBP_REGULATION_OF_NEUROGENESIS		GOBP_SYNAPSE_ORGANIZATION			GOBP_REGULATION_OF_CELL_DEVELOPMENT	GOBP_GLIOGENESIS		GOBP_BEHAVIOR		GOBP_REGULATION_OF_NEURON_PROJECTION_DEVELOPMENT	GOBP_CELL_MIGRATION						GOBP_DENDRITE_MORPHOGENESIS	GOBP_NEURON_PROJECTION_GUIDANCE	GOBP_POSITIVE_REGULATION_OF_SIGNALING		GOBP_REGULATION_OF_TRANS_SYNAPTIC_SIGNALING		GOBP_POSITIVE_REGULATION_OF_DEVELOPMENTAL_PROCESS
1630	DCC	DCC netrin 1 receptor [Source:HGNC Symbol;Acc:HGNC:2701]	GOBP_NEUROGENESIS	GOBP_NEURON_DIFFERENTIATION	GOBP_CELL_CELL_SIGNALING	GOBP_CENTRAL_NERVOUS_SYSTEM_DEVELOPMENT		GOBP_SYNAPTIC_SIGNALING	GOBP_NEURON_DEVELOPMENT	GOBP_CELL_PROJECTION_ORGANIZATION		GOBP_CELL_PART_MORPHOGENESIS		GOBP_CELLULAR_COMPONENT_MORPHOGENESIS	GOBP_CELL_MORPHOGENESIS_INVOLVED_IN_NEURON_DIFFERENTIATION	GOBP_REGULATION_OF_NERVOUS_SYSTEM_DEVELOPMENT			GOBP_LOCOMOTION	GOBP_CELL_MORPHOGENESIS	GOBP_CELL_MORPHOGENESIS_INVOLVED_IN_DIFFERENTIATION	GOBP_AXON_DEVELOPMENT			GOBP_DENDRITE_DEVELOPMENT	GOBP_REGULATION_OF_NEUROGENESIS			GOBP_NEURON_MIGRATION		GOBP_REGULATION_OF_CELL_DEVELOPMENT					GOBP_REGULATION_OF_NEURON_PROJECTION_DEVELOPMENT	GOBP_CELL_MIGRATION					GOBP_NEGATIVE_REGULATION_OF_NERVOUS_SYSTEM_DEVELOPMENT		GOBP_NEURON_PROJECTION_GUIDANCE		GOBP_NEGATIVE_REGULATION_OF_CELL_DEVELOPMENT	GOBP_REGULATION_OF_TRANS_SYNAPTIC_SIGNALING
347733	TUBB2B	tubulin beta 2B class IIb [Source:HGNC Symbol;Acc:HGNC:30829]	GOBP_NEUROGENESIS	GOBP_NEURON_DIFFERENTIATION	GOBP_CELL_CELL_SIGNALING			GOBP_SYNAPTIC_SIGNALING	GOBP_NEURON_DEVELOPMENT	GOBP_CELL_PROJECTION_ORGANIZATION		GOBP_CELL_PART_MORPHOGENESIS		GOBP_CELLULAR_COMPONENT_MORPHOGENESIS	GOBP_CELL_MORPHOGENESIS_INVOLVED_IN_NEURON_DIFFERENTIATION				GOBP_LOCOMOTION	GOBP_CELL_MORPHOGENESIS	GOBP_CELL_MORPHOGENESIS_INVOLVED_IN_DIFFERENTIATION	GOBP_AXON_DEVELOPMENT							GOBP_NEURON_MIGRATION								GOBP_CELL_MIGRATION							GOBP_NEURON_PROJECTION_GUIDANCE			GOBP_REGULATION_OF_TRANS_SYNAPTIC_SIGNALING
11178	LZTS1	leucine zipper tumor suppressor 1 [Source:HGNC Symbol;Acc:HGNC:13861]	GOBP_NEUROGENESIS	GOBP_NEURON_DIFFERENTIATION	GOBP_CELL_CELL_SIGNALING			GOBP_SYNAPTIC_SIGNALING	GOBP_NEURON_DEVELOPMENT	GOBP_CELL_PROJECTION_ORGANIZATION		GOBP_CELL_PART_MORPHOGENESIS		GOBP_CELLULAR_COMPONENT_MORPHOGENESIS	GOBP_CELL_MORPHOGENESIS_INVOLVED_IN_NEURON_DIFFERENTIATION					GOBP_CELL_MORPHOGENESIS	GOBP_CELL_MORPHOGENESIS_INVOLVED_IN_DIFFERENTIATION				GOBP_DENDRITE_DEVELOPMENT											GOBP_REGULATION_OF_NEURON_PROJECTION_DEVELOPMENT							GOBP_DENDRITE_MORPHOGENESIS				GOBP_REGULATION_OF_TRANS_SYNAPTIC_SIGNALING
10769	PLK2	polo like kinase 2 [Source:HGNC Symbol;Acc:HGNC:19699]	GOBP_NEUROGENESIS	GOBP_NEURON_DIFFERENTIATION	GOBP_CELL_CELL_SIGNALING			GOBP_SYNAPTIC_SIGNALING	GOBP_NEURON_DEVELOPMENT	GOBP_CELL_PROJECTION_ORGANIZATION									GOBP_LOCOMOTION						GOBP_DENDRITE_DEVELOPMENT									GOBP_BEHAVIOR			GOBP_CELL_MIGRATION	GOBP_NERVOUS_SYSTEM_PROCESS							GOBP_POSITIVE_REGULATION_OF_SIGNALING		GOBP_REGULATION_OF_TRANS_SYNAPTIC_SIGNALING
407007	MIR222	microRNA 222 [Source:HGNC Symbol;Acc:HGNC:31602]	GOBP_NEUROGENESIS	GOBP_NEURON_DIFFERENTIATION	GOBP_CELL_CELL_SIGNALING				GOBP_NEURON_DEVELOPMENT	GOBP_CELL_PROJECTION_ORGANIZATION	GOBP_BIOLOGICAL_ADHESION					GOBP_REGULATION_OF_NERVOUS_SYSTEM_DEVELOPMENT	GOBP_CELL_CELL_ADHESION		GOBP_LOCOMOTION			GOBP_AXON_DEVELOPMENT				GOBP_REGULATION_OF_NEUROGENESIS					GOBP_REGULATION_OF_CELL_DEVELOPMENT	GOBP_GLIOGENESIS			GOBP_CELL_POPULATION_PROLIFERATION	GOBP_REGULATION_OF_NEURON_PROJECTION_DEVELOPMENT	GOBP_CELL_MIGRATION		GOBP_HOMEOSTATIC_PROCESS						GOBP_POSITIVE_REGULATION_OF_SIGNALING				GOBP_POSITIVE_REGULATION_OF_DEVELOPMENTAL_PROCESS
23043	TNIK	TRAF2 and NCK interacting kinase [Source:HGNC Symbol;Acc:HGNC:30765]	GOBP_NEUROGENESIS	GOBP_NEURON_DIFFERENTIATION	GOBP_CELL_CELL_SIGNALING				GOBP_NEURON_DEVELOPMENT	GOBP_CELL_PROJECTION_ORGANIZATION		GOBP_CELL_PART_MORPHOGENESIS		GOBP_CELLULAR_COMPONENT_MORPHOGENESIS	GOBP_CELL_MORPHOGENESIS_INVOLVED_IN_NEURON_DIFFERENTIATION					GOBP_CELL_MORPHOGENESIS	GOBP_CELL_MORPHOGENESIS_INVOLVED_IN_DIFFERENTIATION				GOBP_DENDRITE_DEVELOPMENT											GOBP_REGULATION_OF_NEURON_PROJECTION_DEVELOPMENT							GOBP_DENDRITE_MORPHOGENESIS		GOBP_POSITIVE_REGULATION_OF_SIGNALING
51760	SYT17	synaptotagmin 17 [Source:HGNC Symbol;Acc:HGNC:24119]	GOBP_NEUROGENESIS	GOBP_NEURON_DIFFERENTIATION	GOBP_CELL_CELL_SIGNALING				GOBP_NEURON_DEVELOPMENT	GOBP_CELL_PROJECTION_ORGANIZATION		GOBP_CELL_PART_MORPHOGENESIS		GOBP_CELLULAR_COMPONENT_MORPHOGENESIS						GOBP_CELL_MORPHOGENESIS																				GOBP_CATION_TRANSPORT								GOBP_REGULATION_OF_TRANSPORT	GOBP_POSITIVE_REGULATION_OF_DEVELOPMENTAL_PROCESS
4139	MARK1	microtubule affinity regulating kinase 1 [Source:HGNC Symbol;Acc:HGNC:6896]	GOBP_NEUROGENESIS	GOBP_NEURON_DIFFERENTIATION	GOBP_CELL_CELL_SIGNALING				GOBP_NEURON_DEVELOPMENT	GOBP_CELL_PROJECTION_ORGANIZATION									GOBP_LOCOMOTION						GOBP_DENDRITE_DEVELOPMENT				GOBP_NEURON_MIGRATION							GOBP_REGULATION_OF_NEURON_PROJECTION_DEVELOPMENT	GOBP_CELL_MIGRATION
23418	CRB1	crumbs cell polarity complex component 1 [Source:HGNC Symbol;Acc:HGNC:2343]	GOBP_NEUROGENESIS	GOBP_NEURON_DIFFERENTIATION	GOBP_CELL_CELL_SIGNALING				GOBP_NEURON_DEVELOPMENT		GOBP_BIOLOGICAL_ADHESION						GOBP_CELL_CELL_ADHESION			GOBP_CELL_MORPHOGENESIS										GOBP_CELL_CELL_ADHESION_VIA_PLASMA_MEMBRANE_ADHESION_MOLECULES		GOBP_GLIOGENESIS						GOBP_NERVOUS_SYSTEM_PROCESS	GOBP_HOMEOSTATIC_PROCESS
51704	GPRC5B	G protein-coupled receptor class C group 5 member B [Source:HGNC Symbol;Acc:HGNC:13308]	GOBP_NEUROGENESIS	GOBP_NEURON_DIFFERENTIATION	GOBP_CELL_CELL_SIGNALING																																								GOBP_POSITIVE_REGULATION_OF_SIGNALING				GOBP_POSITIVE_REGULATION_OF_DEVELOPMENTAL_PROCESS
388585	HES5	hes family bHLH transcription factor 5 [Source:HGNC Symbol;Acc:HGNC:19764]	GOBP_NEUROGENESIS	GOBP_NEURON_DIFFERENTIATION		GOBP_CENTRAL_NERVOUS_SYSTEM_DEVELOPMENT	GOBP_HEAD_DEVELOPMENT		GOBP_NEURON_DEVELOPMENT	GOBP_CELL_PROJECTION_ORGANIZATION	GOBP_BIOLOGICAL_ADHESION		GOBP_FOREBRAIN_DEVELOPMENT			GOBP_REGULATION_OF_NERVOUS_SYSTEM_DEVELOPMENT										GOBP_REGULATION_OF_NEUROGENESIS					GOBP_REGULATION_OF_CELL_DEVELOPMENT	GOBP_GLIOGENESIS			GOBP_CELL_POPULATION_PROLIFERATION							GOBP_NEGATIVE_REGULATION_OF_NERVOUS_SYSTEM_DEVELOPMENT			GOBP_POSITIVE_REGULATION_OF_SIGNALING	GOBP_NEGATIVE_REGULATION_OF_CELL_DEVELOPMENT
482	ATP1B2	ATPase Na+/K+ transporting subunit beta 2 [Source:HGNC Symbol;Acc:HGNC:805]	GOBP_NEUROGENESIS	GOBP_NEURON_DIFFERENTIATION		GOBP_CENTRAL_NERVOUS_SYSTEM_DEVELOPMENT	GOBP_HEAD_DEVELOPMENT		GOBP_NEURON_DEVELOPMENT	GOBP_CELL_PROJECTION_ORGANIZATION	GOBP_BIOLOGICAL_ADHESION		GOBP_FOREBRAIN_DEVELOPMENT				GOBP_CELL_CELL_ADHESION	GOBP_TRANSMEMBRANE_TRANSPORT	GOBP_LOCOMOTION													GOBP_GLIOGENESIS		GOBP_BEHAVIOR		GOBP_REGULATION_OF_NEURON_PROJECTION_DEVELOPMENT	GOBP_CELL_MIGRATION		GOBP_HOMEOSTATIC_PROCESS	GOBP_CATION_TRANSPORT	GOBP_CATION_TRANSMEMBRANE_TRANSPORT							GOBP_REGULATION_OF_TRANSPORT
6585	SLIT1	slit guidance ligand 1 [Source:HGNC Symbol;Acc:HGNC:11085]	GOBP_NEUROGENESIS	GOBP_NEURON_DIFFERENTIATION		GOBP_CENTRAL_NERVOUS_SYSTEM_DEVELOPMENT	GOBP_HEAD_DEVELOPMENT		GOBP_NEURON_DEVELOPMENT	GOBP_CELL_PROJECTION_ORGANIZATION		GOBP_CELL_PART_MORPHOGENESIS	GOBP_FOREBRAIN_DEVELOPMENT	GOBP_CELLULAR_COMPONENT_MORPHOGENESIS	GOBP_CELL_MORPHOGENESIS_INVOLVED_IN_NEURON_DIFFERENTIATION	GOBP_REGULATION_OF_NERVOUS_SYSTEM_DEVELOPMENT			GOBP_LOCOMOTION	GOBP_CELL_MORPHOGENESIS	GOBP_CELL_MORPHOGENESIS_INVOLVED_IN_DIFFERENTIATION	GOBP_AXON_DEVELOPMENT	GOBP_CELL_JUNCTION_ORGANIZATION					GOBP_SYNAPSE_ORGANIZATION														GOBP_NEGATIVE_REGULATION_OF_NERVOUS_SYSTEM_DEVELOPMENT		GOBP_NEURON_PROJECTION_GUIDANCE
55079	FEZF2	FEZ family zinc finger 2 [Source:HGNC Symbol;Acc:HGNC:13506]	GOBP_NEUROGENESIS	GOBP_NEURON_DIFFERENTIATION		GOBP_CENTRAL_NERVOUS_SYSTEM_DEVELOPMENT	GOBP_HEAD_DEVELOPMENT		GOBP_NEURON_DEVELOPMENT	GOBP_CELL_PROJECTION_ORGANIZATION		GOBP_CELL_PART_MORPHOGENESIS	GOBP_FOREBRAIN_DEVELOPMENT	GOBP_CELLULAR_COMPONENT_MORPHOGENESIS	GOBP_CELL_MORPHOGENESIS_INVOLVED_IN_NEURON_DIFFERENTIATION	GOBP_REGULATION_OF_NERVOUS_SYSTEM_DEVELOPMENT			GOBP_LOCOMOTION	GOBP_CELL_MORPHOGENESIS	GOBP_CELL_MORPHOGENESIS_INVOLVED_IN_DIFFERENTIATION	GOBP_AXON_DEVELOPMENT			GOBP_DENDRITE_DEVELOPMENT	GOBP_REGULATION_OF_NEUROGENESIS			GOBP_NEURON_MIGRATION		GOBP_REGULATION_OF_CELL_DEVELOPMENT			GOBP_BEHAVIOR	GOBP_CELL_POPULATION_PROLIFERATION		GOBP_CELL_MIGRATION							GOBP_NEURON_PROJECTION_GUIDANCE					GOBP_POSITIVE_REGULATION_OF_DEVELOPMENTAL_PROCESS
5454	POU3F2	POU class 3 homeobox 2 [Source:HGNC Symbol;Acc:HGNC:9215]	GOBP_NEUROGENESIS	GOBP_NEURON_DIFFERENTIATION		GOBP_CENTRAL_NERVOUS_SYSTEM_DEVELOPMENT	GOBP_HEAD_DEVELOPMENT		GOBP_NEURON_DEVELOPMENT	GOBP_CELL_PROJECTION_ORGANIZATION		GOBP_CELL_PART_MORPHOGENESIS	GOBP_FOREBRAIN_DEVELOPMENT	GOBP_CELLULAR_COMPONENT_MORPHOGENESIS	GOBP_CELL_MORPHOGENESIS_INVOLVED_IN_NEURON_DIFFERENTIATION				GOBP_LOCOMOTION	GOBP_CELL_MORPHOGENESIS	GOBP_CELL_MORPHOGENESIS_INVOLVED_IN_DIFFERENTIATION	GOBP_AXON_DEVELOPMENT					GOBP_NEURAL_PRECURSOR_CELL_PROLIFERATION					GOBP_GLIOGENESIS			GOBP_CELL_POPULATION_PROLIFERATION	GOBP_REGULATION_OF_NEURON_PROJECTION_DEVELOPMENT	GOBP_CELL_MIGRATION												GOBP_POSITIVE_REGULATION_OF_DEVELOPMENTAL_PROCESS
57688	ZSWIM6	zinc finger SWIM-type containing 6 [Source:HGNC Symbol;Acc:HGNC:29316]	GOBP_NEUROGENESIS	GOBP_NEURON_DIFFERENTIATION		GOBP_CENTRAL_NERVOUS_SYSTEM_DEVELOPMENT	GOBP_HEAD_DEVELOPMENT		GOBP_NEURON_DEVELOPMENT	GOBP_CELL_PROJECTION_ORGANIZATION		GOBP_CELL_PART_MORPHOGENESIS	GOBP_FOREBRAIN_DEVELOPMENT	GOBP_CELLULAR_COMPONENT_MORPHOGENESIS	GOBP_CELL_MORPHOGENESIS_INVOLVED_IN_NEURON_DIFFERENTIATION				GOBP_LOCOMOTION	GOBP_CELL_MORPHOGENESIS	GOBP_CELL_MORPHOGENESIS_INVOLVED_IN_DIFFERENTIATION	GOBP_AXON_DEVELOPMENT																						GOBP_NEURON_PROJECTION_GUIDANCE
65009	NDRG4	NDRG family member 4 [Source:HGNC Symbol;Acc:HGNC:14466]	GOBP_NEUROGENESIS	GOBP_NEURON_DIFFERENTIATION		GOBP_CENTRAL_NERVOUS_SYSTEM_DEVELOPMENT	GOBP_HEAD_DEVELOPMENT		GOBP_NEURON_DEVELOPMENT	GOBP_CELL_PROJECTION_ORGANIZATION									GOBP_LOCOMOTION															GOBP_BEHAVIOR	GOBP_CELL_POPULATION_PROLIFERATION	GOBP_REGULATION_OF_NEURON_PROJECTION_DEVELOPMENT	GOBP_CELL_MIGRATION	GOBP_NERVOUS_SYSTEM_PROCESS							GOBP_POSITIVE_REGULATION_OF_SIGNALING			GOBP_REGULATION_OF_TRANSPORT
429	ASCL1	achaete-scute family bHLH transcription factor 1 [Source:HGNC Symbol;Acc:HGNC:738]	GOBP_NEUROGENESIS	GOBP_NEURON_DIFFERENTIATION		GOBP_CENTRAL_NERVOUS_SYSTEM_DEVELOPMENT	GOBP_HEAD_DEVELOPMENT		GOBP_NEURON_DEVELOPMENT				GOBP_FOREBRAIN_DEVELOPMENT			GOBP_REGULATION_OF_NERVOUS_SYSTEM_DEVELOPMENT			GOBP_LOCOMOTION							GOBP_REGULATION_OF_NEUROGENESIS	GOBP_NEURAL_PRECURSOR_CELL_PROLIFERATION		GOBP_NEURON_MIGRATION		GOBP_REGULATION_OF_CELL_DEVELOPMENT	GOBP_GLIOGENESIS	GOBP_REGULATION_OF_NEURAL_PRECURSOR_CELL_PROLIFERATION		GOBP_CELL_POPULATION_PROLIFERATION		GOBP_CELL_MIGRATION								GOBP_POSITIVE_REGULATION_OF_SIGNALING				GOBP_POSITIVE_REGULATION_OF_DEVELOPMENTAL_PROCESS
6656	SOX1	SRY-box transcription factor 1 [Source:HGNC Symbol;Acc:HGNC:11189]	GOBP_NEUROGENESIS	GOBP_NEURON_DIFFERENTIATION		GOBP_CENTRAL_NERVOUS_SYSTEM_DEVELOPMENT	GOBP_HEAD_DEVELOPMENT		GOBP_NEURON_DEVELOPMENT				GOBP_FOREBRAIN_DEVELOPMENT						GOBP_LOCOMOTION										GOBP_NEURON_MIGRATION			GOBP_GLIOGENESIS					GOBP_CELL_MIGRATION
5087	PBX1	PBX homeobox 1 [Source:HGNC Symbol;Acc:HGNC:8632]	GOBP_NEUROGENESIS	GOBP_NEURON_DIFFERENTIATION		GOBP_CENTRAL_NERVOUS_SYSTEM_DEVELOPMENT	GOBP_HEAD_DEVELOPMENT		GOBP_NEURON_DEVELOPMENT																										GOBP_CELL_POPULATION_PROLIFERATION
23440	OTP	orthopedia homeobox [Source:HGNC Symbol;Acc:HGNC:8518]	GOBP_NEUROGENESIS	GOBP_NEURON_DIFFERENTIATION		GOBP_CENTRAL_NERVOUS_SYSTEM_DEVELOPMENT	GOBP_HEAD_DEVELOPMENT						GOBP_FOREBRAIN_DEVELOPMENT			GOBP_REGULATION_OF_NERVOUS_SYSTEM_DEVELOPMENT										GOBP_REGULATION_OF_NEUROGENESIS	GOBP_NEURAL_PRECURSOR_CELL_PROLIFERATION				GOBP_REGULATION_OF_CELL_DEVELOPMENT		GOBP_REGULATION_OF_NEURAL_PRECURSOR_CELL_PROLIFERATION		GOBP_CELL_POPULATION_PROLIFERATION														GOBP_POSITIVE_REGULATION_OF_DEVELOPMENTAL_PROCESS
6658	SOX3	SRY-box transcription factor 3 [Source:HGNC Symbol;Acc:HGNC:11199]	GOBP_NEUROGENESIS	GOBP_NEURON_DIFFERENTIATION		GOBP_CENTRAL_NERVOUS_SYSTEM_DEVELOPMENT	GOBP_HEAD_DEVELOPMENT						GOBP_FOREBRAIN_DEVELOPMENT
4133	MAP2	microtubule associated protein 2 [Source:HGNC Symbol;Acc:HGNC:6839]	GOBP_NEUROGENESIS	GOBP_NEURON_DIFFERENTIATION		GOBP_CENTRAL_NERVOUS_SYSTEM_DEVELOPMENT			GOBP_NEURON_DEVELOPMENT	GOBP_CELL_PROJECTION_ORGANIZATION		GOBP_CELL_PART_MORPHOGENESIS		GOBP_CELLULAR_COMPONENT_MORPHOGENESIS	GOBP_CELL_MORPHOGENESIS_INVOLVED_IN_NEURON_DIFFERENTIATION	GOBP_REGULATION_OF_NERVOUS_SYSTEM_DEVELOPMENT				GOBP_CELL_MORPHOGENESIS	GOBP_CELL_MORPHOGENESIS_INVOLVED_IN_DIFFERENTIATION	GOBP_AXON_DEVELOPMENT			GOBP_DENDRITE_DEVELOPMENT	GOBP_REGULATION_OF_NEUROGENESIS					GOBP_REGULATION_OF_CELL_DEVELOPMENT					GOBP_REGULATION_OF_NEURON_PROJECTION_DEVELOPMENT						GOBP_NEGATIVE_REGULATION_OF_NERVOUS_SYSTEM_DEVELOPMENT	GOBP_DENDRITE_MORPHOGENESIS			GOBP_NEGATIVE_REGULATION_OF_CELL_DEVELOPMENT		GOBP_REGULATION_OF_TRANSPORT
53358	SHC3	SHC adaptor protein 3 [Source:HGNC Symbol;Acc:HGNC:18181]	GOBP_NEUROGENESIS	GOBP_NEURON_DIFFERENTIATION		GOBP_CENTRAL_NERVOUS_SYSTEM_DEVELOPMENT			GOBP_NEURON_DEVELOPMENT	GOBP_CELL_PROJECTION_ORGANIZATION		GOBP_CELL_PART_MORPHOGENESIS		GOBP_CELLULAR_COMPONENT_MORPHOGENESIS	GOBP_CELL_MORPHOGENESIS_INVOLVED_IN_NEURON_DIFFERENTIATION				GOBP_LOCOMOTION	GOBP_CELL_MORPHOGENESIS	GOBP_CELL_MORPHOGENESIS_INVOLVED_IN_DIFFERENTIATION	GOBP_AXON_DEVELOPMENT																						GOBP_NEURON_PROJECTION_GUIDANCE
1002	CDH4	cadherin 4 [Source:HGNC Symbol;Acc:HGNC:1763]	GOBP_NEUROGENESIS	GOBP_NEURON_DIFFERENTIATION					GOBP_NEURON_DEVELOPMENT	GOBP_CELL_PROJECTION_ORGANIZATION	GOBP_BIOLOGICAL_ADHESION	GOBP_CELL_PART_MORPHOGENESIS		GOBP_CELLULAR_COMPONENT_MORPHOGENESIS	GOBP_CELL_MORPHOGENESIS_INVOLVED_IN_NEURON_DIFFERENTIATION	GOBP_REGULATION_OF_NERVOUS_SYSTEM_DEVELOPMENT	GOBP_CELL_CELL_ADHESION		GOBP_LOCOMOTION	GOBP_CELL_MORPHOGENESIS	GOBP_CELL_MORPHOGENESIS_INVOLVED_IN_DIFFERENTIATION	GOBP_AXON_DEVELOPMENT	GOBP_CELL_JUNCTION_ORGANIZATION	GOBP_HOMOPHILIC_CELL_ADHESION_VIA_PLASMA_MEMBRANE_ADHESION_MOLECULES		GOBP_REGULATION_OF_NEUROGENESIS				GOBP_CELL_CELL_ADHESION_VIA_PLASMA_MEMBRANE_ADHESION_MOLECULES	GOBP_REGULATION_OF_CELL_DEVELOPMENT					GOBP_REGULATION_OF_NEURON_PROJECTION_DEVELOPMENT								GOBP_NEURON_PROJECTION_GUIDANCE					GOBP_POSITIVE_REGULATION_OF_DEVELOPMENTAL_PROCESS
57556	SEMA6A	semaphorin 6A [Source:HGNC Symbol;Acc:HGNC:10738]	GOBP_NEUROGENESIS	GOBP_NEURON_DIFFERENTIATION					GOBP_NEURON_DEVELOPMENT	GOBP_CELL_PROJECTION_ORGANIZATION	GOBP_BIOLOGICAL_ADHESION	GOBP_CELL_PART_MORPHOGENESIS		GOBP_CELLULAR_COMPONENT_MORPHOGENESIS	GOBP_CELL_MORPHOGENESIS_INVOLVED_IN_NEURON_DIFFERENTIATION	GOBP_REGULATION_OF_NERVOUS_SYSTEM_DEVELOPMENT			GOBP_LOCOMOTION	GOBP_CELL_MORPHOGENESIS	GOBP_CELL_MORPHOGENESIS_INVOLVED_IN_DIFFERENTIATION	GOBP_AXON_DEVELOPMENT				GOBP_REGULATION_OF_NEUROGENESIS			GOBP_NEURON_MIGRATION		GOBP_REGULATION_OF_CELL_DEVELOPMENT					GOBP_REGULATION_OF_NEURON_PROJECTION_DEVELOPMENT	GOBP_CELL_MIGRATION					GOBP_NEGATIVE_REGULATION_OF_NERVOUS_SYSTEM_DEVELOPMENT		GOBP_NEURON_PROJECTION_GUIDANCE		GOBP_NEGATIVE_REGULATION_OF_CELL_DEVELOPMENT
288	ANK3	ankyrin 3 [Source:HGNC Symbol;Acc:HGNC:494]	GOBP_NEUROGENESIS	GOBP_NEURON_DIFFERENTIATION					GOBP_NEURON_DEVELOPMENT	GOBP_CELL_PROJECTION_ORGANIZATION	GOBP_BIOLOGICAL_ADHESION	GOBP_CELL_PART_MORPHOGENESIS		GOBP_CELLULAR_COMPONENT_MORPHOGENESIS	GOBP_CELL_MORPHOGENESIS_INVOLVED_IN_NEURON_DIFFERENTIATION		GOBP_CELL_CELL_ADHESION	GOBP_TRANSMEMBRANE_TRANSPORT		GOBP_CELL_MORPHOGENESIS	GOBP_CELL_MORPHOGENESIS_INVOLVED_IN_DIFFERENTIATION	GOBP_AXON_DEVELOPMENT	GOBP_CELL_JUNCTION_ORGANIZATION					GOBP_SYNAPSE_ORGANIZATION										GOBP_NERVOUS_SYSTEM_PROCESS	GOBP_HOMEOSTATIC_PROCESS	GOBP_CATION_TRANSPORT	GOBP_CATION_TRANSMEMBRANE_TRANSPORT							GOBP_REGULATION_OF_TRANSPORT
780	DDR1	discoidin domain receptor tyrosine kinase 1 [Source:HGNC Symbol;Acc:HGNC:2730]	GOBP_NEUROGENESIS	GOBP_NEURON_DIFFERENTIATION					GOBP_NEURON_DEVELOPMENT	GOBP_CELL_PROJECTION_ORGANIZATION	GOBP_BIOLOGICAL_ADHESION	GOBP_CELL_PART_MORPHOGENESIS		GOBP_CELLULAR_COMPONENT_MORPHOGENESIS					GOBP_LOCOMOTION	GOBP_CELL_MORPHOGENESIS		GOBP_AXON_DEVELOPMENT													GOBP_CELL_POPULATION_PROLIFERATION		GOBP_CELL_MIGRATION
221935	SDK1	sidekick cell adhesion molecule 1 [Source:HGNC Symbol;Acc:HGNC:19307]	GOBP_NEUROGENESIS	GOBP_NEURON_DIFFERENTIATION					GOBP_NEURON_DEVELOPMENT	GOBP_CELL_PROJECTION_ORGANIZATION	GOBP_BIOLOGICAL_ADHESION						GOBP_CELL_CELL_ADHESION						GOBP_CELL_JUNCTION_ORGANIZATION	GOBP_HOMOPHILIC_CELL_ADHESION_VIA_PLASMA_MEMBRANE_ADHESION_MOLECULES	GOBP_DENDRITE_DEVELOPMENT			GOBP_SYNAPSE_ORGANIZATION		GOBP_CELL_CELL_ADHESION_VIA_PLASMA_MEMBRANE_ADHESION_MOLECULES				GOBP_BEHAVIOR
84059	ADGRV1	adhesion G protein-coupled receptor V1 [Source:HGNC Symbol;Acc:HGNC:17416]	GOBP_NEUROGENESIS	GOBP_NEURON_DIFFERENTIATION					GOBP_NEURON_DEVELOPMENT	GOBP_CELL_PROJECTION_ORGANIZATION	GOBP_BIOLOGICAL_ADHESION						GOBP_CELL_CELL_ADHESION																					GOBP_NERVOUS_SYSTEM_PROCESS	GOBP_HOMEOSTATIC_PROCESS						GOBP_POSITIVE_REGULATION_OF_SIGNALING				GOBP_POSITIVE_REGULATION_OF_DEVELOPMENTAL_PROCESS
54437	SEMA5B	semaphorin 5B [Source:HGNC Symbol;Acc:HGNC:10737]	GOBP_NEUROGENESIS	GOBP_NEURON_DIFFERENTIATION					GOBP_NEURON_DEVELOPMENT	GOBP_CELL_PROJECTION_ORGANIZATION		GOBP_CELL_PART_MORPHOGENESIS		GOBP_CELLULAR_COMPONENT_MORPHOGENESIS	GOBP_CELL_MORPHOGENESIS_INVOLVED_IN_NEURON_DIFFERENTIATION	GOBP_REGULATION_OF_NERVOUS_SYSTEM_DEVELOPMENT			GOBP_LOCOMOTION	GOBP_CELL_MORPHOGENESIS	GOBP_CELL_MORPHOGENESIS_INVOLVED_IN_DIFFERENTIATION	GOBP_AXON_DEVELOPMENT				GOBP_REGULATION_OF_NEUROGENESIS					GOBP_REGULATION_OF_CELL_DEVELOPMENT					GOBP_REGULATION_OF_NEURON_PROJECTION_DEVELOPMENT	GOBP_CELL_MIGRATION	GOBP_NERVOUS_SYSTEM_PROCESS				GOBP_NEGATIVE_REGULATION_OF_NERVOUS_SYSTEM_DEVELOPMENT		GOBP_NEURON_PROJECTION_GUIDANCE		GOBP_NEGATIVE_REGULATION_OF_CELL_DEVELOPMENT
577	ADGRB3	adhesion G protein-coupled receptor B3 [Source:HGNC Symbol;Acc:HGNC:945]	GOBP_NEUROGENESIS	GOBP_NEURON_DIFFERENTIATION					GOBP_NEURON_DEVELOPMENT	GOBP_CELL_PROJECTION_ORGANIZATION		GOBP_CELL_PART_MORPHOGENESIS		GOBP_CELLULAR_COMPONENT_MORPHOGENESIS	GOBP_CELL_MORPHOGENESIS_INVOLVED_IN_NEURON_DIFFERENTIATION	GOBP_REGULATION_OF_NERVOUS_SYSTEM_DEVELOPMENT				GOBP_CELL_MORPHOGENESIS	GOBP_CELL_MORPHOGENESIS_INVOLVED_IN_DIFFERENTIATION		GOBP_CELL_JUNCTION_ORGANIZATION		GOBP_DENDRITE_DEVELOPMENT			GOBP_SYNAPSE_ORGANIZATION						GOBP_BEHAVIOR		GOBP_REGULATION_OF_NEURON_PROJECTION_DEVELOPMENT		GOBP_NERVOUS_SYSTEM_PROCESS					GOBP_DENDRITE_MORPHOGENESIS						GOBP_POSITIVE_REGULATION_OF_DEVELOPMENTAL_PROCESS
10479	SLC9A6	solute carrier family 9 member A6 [Source:HGNC Symbol;Acc:HGNC:11079]	GOBP_NEUROGENESIS	GOBP_NEURON_DIFFERENTIATION					GOBP_NEURON_DEVELOPMENT	GOBP_CELL_PROJECTION_ORGANIZATION		GOBP_CELL_PART_MORPHOGENESIS		GOBP_CELLULAR_COMPONENT_MORPHOGENESIS	GOBP_CELL_MORPHOGENESIS_INVOLVED_IN_NEURON_DIFFERENTIATION			GOBP_TRANSMEMBRANE_TRANSPORT		GOBP_CELL_MORPHOGENESIS	GOBP_CELL_MORPHOGENESIS_INVOLVED_IN_DIFFERENTIATION	GOBP_AXON_DEVELOPMENT																	GOBP_HOMEOSTATIC_PROCESS	GOBP_CATION_TRANSPORT	GOBP_CATION_TRANSMEMBRANE_TRANSPORT
6710	SPTB	spectrin beta, erythrocytic [Source:HGNC Symbol;Acc:HGNC:11274]	GOBP_NEUROGENESIS	GOBP_NEURON_DIFFERENTIATION					GOBP_NEURON_DEVELOPMENT	GOBP_CELL_PROJECTION_ORGANIZATION		GOBP_CELL_PART_MORPHOGENESIS		GOBP_CELLULAR_COMPONENT_MORPHOGENESIS	GOBP_CELL_MORPHOGENESIS_INVOLVED_IN_NEURON_DIFFERENTIATION				GOBP_LOCOMOTION	GOBP_CELL_MORPHOGENESIS	GOBP_CELL_MORPHOGENESIS_INVOLVED_IN_DIFFERENTIATION	GOBP_AXON_DEVELOPMENT																						GOBP_NEURON_PROJECTION_GUIDANCE
9890	PLPPR4	phospholipid phosphatase related 4 [Source:HGNC Symbol;Acc:HGNC:23496]	GOBP_NEUROGENESIS	GOBP_NEURON_DIFFERENTIATION					GOBP_NEURON_DEVELOPMENT	GOBP_CELL_PROJECTION_ORGANIZATION		GOBP_CELL_PART_MORPHOGENESIS		GOBP_CELLULAR_COMPONENT_MORPHOGENESIS	GOBP_CELL_MORPHOGENESIS_INVOLVED_IN_NEURON_DIFFERENTIATION					GOBP_CELL_MORPHOGENESIS	GOBP_CELL_MORPHOGENESIS_INVOLVED_IN_DIFFERENTIATION	GOBP_AXON_DEVELOPMENT
56924	PAK6	p21 (RAC1) activated kinase 6 [Source:HGNC Symbol;Acc:HGNC:16061]	GOBP_NEUROGENESIS	GOBP_NEURON_DIFFERENTIATION					GOBP_NEURON_DEVELOPMENT	GOBP_CELL_PROJECTION_ORGANIZATION		GOBP_CELL_PART_MORPHOGENESIS		GOBP_CELLULAR_COMPONENT_MORPHOGENESIS						GOBP_CELL_MORPHOGENESIS														GOBP_BEHAVIOR				GOBP_NERVOUS_SYSTEM_PROCESS
3642	INSM1	INSM transcriptional repressor 1 [Source:HGNC Symbol;Acc:HGNC:6090]	GOBP_NEUROGENESIS	GOBP_NEURON_DIFFERENTIATION					GOBP_NEURON_DEVELOPMENT										GOBP_LOCOMOTION								GOBP_NEURAL_PRECURSOR_CELL_PROLIFERATION						GOBP_REGULATION_OF_NEURAL_PRECURSOR_CELL_PROLIFERATION		GOBP_CELL_POPULATION_PROLIFERATION		GOBP_CELL_MIGRATION												GOBP_POSITIVE_REGULATION_OF_DEVELOPMENTAL_PROCESS
1910	EDNRB	endothelin receptor type B [Source:HGNC Symbol;Acc:HGNC:3180]	GOBP_NEUROGENESIS	GOBP_NEURON_DIFFERENTIATION					GOBP_NEURON_DEVELOPMENT										GOBP_LOCOMOTION												GOBP_REGULATION_OF_CELL_DEVELOPMENT				GOBP_CELL_POPULATION_PROLIFERATION		GOBP_CELL_MIGRATION	GOBP_NERVOUS_SYSTEM_PROCESS	GOBP_HOMEOSTATIC_PROCESS							GOBP_NEGATIVE_REGULATION_OF_CELL_DEVELOPMENT		GOBP_REGULATION_OF_TRANSPORT
375567	VWC2	von Willebrand factor C domain containing 2 [Source:HGNC Symbol;Acc:HGNC:30200]	GOBP_NEUROGENESIS	GOBP_NEURON_DIFFERENTIATION							GOBP_BIOLOGICAL_ADHESION																																						GOBP_POSITIVE_REGULATION_OF_DEVELOPMENTAL_PROCESS
1620	BRINP1	BMP/retinoic acid inducible neural specific 1 [Source:HGNC Symbol;Acc:HGNC:2687]	GOBP_NEUROGENESIS	GOBP_NEURON_DIFFERENTIATION												GOBP_REGULATION_OF_NERVOUS_SYSTEM_DEVELOPMENT										GOBP_REGULATION_OF_NEUROGENESIS					GOBP_REGULATION_OF_CELL_DEVELOPMENT			GOBP_BEHAVIOR				GOBP_NERVOUS_SYSTEM_PROCESS				GOBP_NEGATIVE_REGULATION_OF_NERVOUS_SYSTEM_DEVELOPMENT				GOBP_NEGATIVE_REGULATION_OF_CELL_DEVELOPMENT			GOBP_POSITIVE_REGULATION_OF_DEVELOPMENTAL_PROCESS
491	ATP2B2	ATPase plasma membrane Ca2+ transporting 2 [Source:HGNC Symbol;Acc:HGNC:815]	GOBP_NEUROGENESIS	GOBP_NEURON_DIFFERENTIATION														GOBP_TRANSMEMBRANE_TRANSPORT																				GOBP_NERVOUS_SYSTEM_PROCESS	GOBP_HOMEOSTATIC_PROCESS	GOBP_CATION_TRANSPORT	GOBP_CATION_TRANSMEMBRANE_TRANSPORT
57540	DISP3	dispatched RND transporter family member 3 [Source:HGNC Symbol;Acc:HGNC:29251]	GOBP_NEUROGENESIS	GOBP_NEURON_DIFFERENTIATION																							GOBP_NEURAL_PRECURSOR_CELL_PROLIFERATION						GOBP_REGULATION_OF_NEURAL_PRECURSOR_CELL_PROLIFERATION		GOBP_CELL_POPULATION_PROLIFERATION				GOBP_HOMEOSTATIC_PROCESS									GOBP_REGULATION_OF_TRANSPORT
5121	PCP4	Purkinje cell protein 4 [Source:HGNC Symbol;Acc:HGNC:8742]	GOBP_NEUROGENESIS	GOBP_NEURON_DIFFERENTIATION																																													GOBP_POSITIVE_REGULATION_OF_DEVELOPMENTAL_PROCESS
254778	VXN	vexin [Source:HGNC Symbol;Acc:HGNC:28498]	GOBP_NEUROGENESIS	GOBP_NEURON_DIFFERENTIATION
9001	HAP1	huntingtin associated protein 1 [Source:HGNC Symbol;Acc:HGNC:4812]	GOBP_NEUROGENESIS		GOBP_CELL_CELL_SIGNALING	GOBP_CENTRAL_NERVOUS_SYSTEM_DEVELOPMENT	GOBP_HEAD_DEVELOPMENT	GOBP_SYNAPTIC_SIGNALING		GOBP_CELL_PROJECTION_ORGANIZATION			GOBP_FOREBRAIN_DEVELOPMENT			GOBP_REGULATION_OF_NERVOUS_SYSTEM_DEVELOPMENT		GOBP_TRANSMEMBRANE_TRANSPORT								GOBP_REGULATION_OF_NEUROGENESIS					GOBP_REGULATION_OF_CELL_DEVELOPMENT								GOBP_HOMEOSTATIC_PROCESS	GOBP_CATION_TRANSPORT	GOBP_CATION_TRANSMEMBRANE_TRANSPORT				GOBP_POSITIVE_REGULATION_OF_SIGNALING		GOBP_REGULATION_OF_TRANS_SYNAPTIC_SIGNALING	GOBP_REGULATION_OF_TRANSPORT	GOBP_POSITIVE_REGULATION_OF_DEVELOPMENTAL_PROCESS
9289	ADGRG1	adhesion G protein-coupled receptor G1 [Source:HGNC Symbol;Acc:HGNC:4512]	GOBP_NEUROGENESIS		GOBP_CELL_CELL_SIGNALING	GOBP_CENTRAL_NERVOUS_SYSTEM_DEVELOPMENT	GOBP_HEAD_DEVELOPMENT				GOBP_BIOLOGICAL_ADHESION		GOBP_FOREBRAIN_DEVELOPMENT						GOBP_LOCOMOTION								GOBP_NEURAL_PRECURSOR_CELL_PROLIFERATION		GOBP_NEURON_MIGRATION			GOBP_GLIOGENESIS	GOBP_REGULATION_OF_NEURAL_PRECURSOR_CELL_PROLIFERATION		GOBP_CELL_POPULATION_PROLIFERATION		GOBP_CELL_MIGRATION		GOBP_HOMEOSTATIC_PROCESS						GOBP_POSITIVE_REGULATION_OF_SIGNALING
4988	OPRM1	opioid receptor mu 1 [Source:HGNC Symbol;Acc:HGNC:8156]	GOBP_NEUROGENESIS		GOBP_CELL_CELL_SIGNALING			GOBP_SYNAPTIC_SIGNALING								GOBP_REGULATION_OF_NERVOUS_SYSTEM_DEVELOPMENT		GOBP_TRANSMEMBRANE_TRANSPORT								GOBP_REGULATION_OF_NEUROGENESIS					GOBP_REGULATION_OF_CELL_DEVELOPMENT			GOBP_BEHAVIOR	GOBP_CELL_POPULATION_PROLIFERATION			GOBP_NERVOUS_SYSTEM_PROCESS		GOBP_CATION_TRANSPORT	GOBP_CATION_TRANSMEMBRANE_TRANSPORT				GOBP_POSITIVE_REGULATION_OF_SIGNALING			GOBP_REGULATION_OF_TRANSPORT	GOBP_POSITIVE_REGULATION_OF_DEVELOPMENTAL_PROCESS
28999	KLF15	Kruppel like factor 15 [Source:HGNC Symbol;Acc:HGNC:14536]	GOBP_NEUROGENESIS		GOBP_CELL_CELL_SIGNALING													GOBP_TRANSMEMBRANE_TRANSPORT														GOBP_GLIOGENESIS							GOBP_HOMEOSTATIC_PROCESS									GOBP_REGULATION_OF_TRANSPORT
5453	POU3F1	POU class 3 homeobox 1 [Source:HGNC Symbol;Acc:HGNC:9214]	GOBP_NEUROGENESIS			GOBP_CENTRAL_NERVOUS_SYSTEM_DEVELOPMENT	GOBP_HEAD_DEVELOPMENT						GOBP_FOREBRAIN_DEVELOPMENT																			GOBP_GLIOGENESIS
53616	ADAM22	ADAM metallopeptidase domain 22 [Source:HGNC Symbol;Acc:HGNC:201]	GOBP_NEUROGENESIS			GOBP_CENTRAL_NERVOUS_SYSTEM_DEVELOPMENT					GOBP_BIOLOGICAL_ADHESION																					GOBP_GLIOGENESIS		GOBP_BEHAVIOR
5803	PTPRZ1	protein tyrosine phosphatase receptor type Z1 [Source:HGNC Symbol;Acc:HGNC:9685]	GOBP_NEUROGENESIS			GOBP_CENTRAL_NERVOUS_SYSTEM_DEVELOPMENT										GOBP_REGULATION_OF_NERVOUS_SYSTEM_DEVELOPMENT										GOBP_REGULATION_OF_NEUROGENESIS	GOBP_NEURAL_PRECURSOR_CELL_PROLIFERATION				GOBP_REGULATION_OF_CELL_DEVELOPMENT	GOBP_GLIOGENESIS	GOBP_REGULATION_OF_NEURAL_PRECURSOR_CELL_PROLIFERATION	GOBP_BEHAVIOR	GOBP_CELL_POPULATION_PROLIFERATION			GOBP_NERVOUS_SYSTEM_PROCESS											GOBP_POSITIVE_REGULATION_OF_DEVELOPMENTAL_PROCESS
118738	ZNF488	zinc finger protein 488 [Source:HGNC Symbol;Acc:HGNC:23535]	GOBP_NEUROGENESIS			GOBP_CENTRAL_NERVOUS_SYSTEM_DEVELOPMENT																										GOBP_GLIOGENESIS
10683	DLL3	delta like canonical Notch ligand 3 [Source:HGNC Symbol;Acc:HGNC:2909]	GOBP_NEUROGENESIS													GOBP_REGULATION_OF_NERVOUS_SYSTEM_DEVELOPMENT										GOBP_REGULATION_OF_NEUROGENESIS					GOBP_REGULATION_OF_CELL_DEVELOPMENT											GOBP_NEGATIVE_REGULATION_OF_NERVOUS_SYSTEM_DEVELOPMENT				GOBP_NEGATIVE_REGULATION_OF_CELL_DEVELOPMENT
7280	TUBB2A	tubulin beta 2A class IIa [Source:HGNC Symbol;Acc:HGNC:12412]	GOBP_NEUROGENESIS																GOBP_LOCOMOTION										GOBP_NEURON_MIGRATION								GOBP_CELL_MIGRATION
284467	TAFA3	TAFA chemokine like family member 3 [Source:HGNC Symbol;Acc:HGNC:21590]	GOBP_NEUROGENESIS																								GOBP_NEURAL_PRECURSOR_CELL_PROLIFERATION						GOBP_REGULATION_OF_NEURAL_PRECURSOR_CELL_PROLIFERATION		GOBP_CELL_POPULATION_PROLIFERATION
407738	TAFA1	TAFA chemokine like family member 1 [Source:HGNC Symbol;Acc:HGNC:21587]	GOBP_NEUROGENESIS																								GOBP_NEURAL_PRECURSOR_CELL_PROLIFERATION						GOBP_REGULATION_OF_NEURAL_PRECURSOR_CELL_PROLIFERATION		GOBP_CELL_POPULATION_PROLIFERATION
139411	PTCHD1	patched domain containing 1 [Source:HGNC Symbol;Acc:HGNC:26392]			GOBP_CELL_CELL_SIGNALING	GOBP_CENTRAL_NERVOUS_SYSTEM_DEVELOPMENT	GOBP_HEAD_DEVELOPMENT	GOBP_SYNAPTIC_SIGNALING					GOBP_FOREBRAIN_DEVELOPMENT																					GOBP_BEHAVIOR				GOBP_NERVOUS_SYSTEM_PROCESS
246213	SLC17A8	solute carrier family 17 member 8 [Source:HGNC Symbol;Acc:HGNC:20151]			GOBP_CELL_CELL_SIGNALING	GOBP_CENTRAL_NERVOUS_SYSTEM_DEVELOPMENT	GOBP_HEAD_DEVELOPMENT	GOBP_SYNAPTIC_SIGNALING										GOBP_TRANSMEMBRANE_TRANSPORT																				GOBP_NERVOUS_SYSTEM_PROCESS		GOBP_CATION_TRANSPORT
3777	KCNK3	potassium two pore domain channel subfamily K member 3 [Source:HGNC Symbol;Acc:HGNC:6278]			GOBP_CELL_CELL_SIGNALING	GOBP_CENTRAL_NERVOUS_SYSTEM_DEVELOPMENT	GOBP_HEAD_DEVELOPMENT	GOBP_SYNAPTIC_SIGNALING										GOBP_TRANSMEMBRANE_TRANSPORT																					GOBP_HOMEOSTATIC_PROCESS	GOBP_CATION_TRANSPORT	GOBP_CATION_TRANSMEMBRANE_TRANSPORT
4838	NODAL	nodal growth differentiation factor [Source:HGNC Symbol;Acc:HGNC:7865]			GOBP_CELL_CELL_SIGNALING	GOBP_CENTRAL_NERVOUS_SYSTEM_DEVELOPMENT	GOBP_HEAD_DEVELOPMENT				GOBP_BIOLOGICAL_ADHESION						GOBP_CELL_CELL_ADHESION		GOBP_LOCOMOTION	GOBP_CELL_MORPHOGENESIS	GOBP_CELL_MORPHOGENESIS_INVOLVED_IN_DIFFERENTIATION										GOBP_REGULATION_OF_CELL_DEVELOPMENT				GOBP_CELL_POPULATION_PROLIFERATION		GOBP_CELL_MIGRATION								GOBP_POSITIVE_REGULATION_OF_SIGNALING	GOBP_NEGATIVE_REGULATION_OF_CELL_DEVELOPMENT			GOBP_POSITIVE_REGULATION_OF_DEVELOPMENTAL_PROCESS
2691	GHRH	growth hormone releasing hormone [Source:HGNC Symbol;Acc:HGNC:4265]			GOBP_CELL_CELL_SIGNALING	GOBP_CENTRAL_NERVOUS_SYSTEM_DEVELOPMENT	GOBP_HEAD_DEVELOPMENT						GOBP_FOREBRAIN_DEVELOPMENT																					GOBP_BEHAVIOR	GOBP_CELL_POPULATION_PROLIFERATION										GOBP_POSITIVE_REGULATION_OF_SIGNALING			GOBP_REGULATION_OF_TRANSPORT	GOBP_POSITIVE_REGULATION_OF_DEVELOPMENTAL_PROCESS
4826	NNAT	neuronatin [Source:HGNC Symbol;Acc:HGNC:7860]			GOBP_CELL_CELL_SIGNALING	GOBP_CENTRAL_NERVOUS_SYSTEM_DEVELOPMENT	GOBP_HEAD_DEVELOPMENT																																						GOBP_POSITIVE_REGULATION_OF_SIGNALING			GOBP_REGULATION_OF_TRANSPORT
1821	DRP2	dystrophin related protein 2 [Source:HGNC Symbol;Acc:HGNC:3032]			GOBP_CELL_CELL_SIGNALING	GOBP_CENTRAL_NERVOUS_SYSTEM_DEVELOPMENT		GOBP_SYNAPTIC_SIGNALING															GOBP_CELL_JUNCTION_ORGANIZATION					GOBP_SYNAPSE_ORGANIZATION
56130	PCDHB6	protocadherin beta 6 [Source:HGNC Symbol;Acc:HGNC:8691]			GOBP_CELL_CELL_SIGNALING			GOBP_SYNAPTIC_SIGNALING			GOBP_BIOLOGICAL_ADHESION						GOBP_CELL_CELL_ADHESION						GOBP_CELL_JUNCTION_ORGANIZATION	GOBP_HOMOPHILIC_CELL_ADHESION_VIA_PLASMA_MEMBRANE_ADHESION_MOLECULES				GOBP_SYNAPSE_ORGANIZATION		GOBP_CELL_CELL_ADHESION_VIA_PLASMA_MEMBRANE_ADHESION_MOLECULES
56125	PCDHB11	protocadherin beta 11 [Source:HGNC Symbol;Acc:HGNC:8682]			GOBP_CELL_CELL_SIGNALING			GOBP_SYNAPTIC_SIGNALING			GOBP_BIOLOGICAL_ADHESION						GOBP_CELL_CELL_ADHESION						GOBP_CELL_JUNCTION_ORGANIZATION	GOBP_HOMOPHILIC_CELL_ADHESION_VIA_PLASMA_MEMBRANE_ADHESION_MOLECULES				GOBP_SYNAPSE_ORGANIZATION		GOBP_CELL_CELL_ADHESION_VIA_PLASMA_MEMBRANE_ADHESION_MOLECULES
8573	CASK	calcium/calmodulin dependent serine protein kinase [Source:HGNC Symbol;Acc:HGNC:1497]			GOBP_CELL_CELL_SIGNALING			GOBP_SYNAPTIC_SIGNALING			GOBP_BIOLOGICAL_ADHESION																								GOBP_CELL_POPULATION_PROLIFERATION
26045	LRRTM2	leucine rich repeat transmembrane neuronal 2 [Source:HGNC Symbol;Acc:HGNC:19409]			GOBP_CELL_CELL_SIGNALING			GOBP_SYNAPTIC_SIGNALING								GOBP_REGULATION_OF_NERVOUS_SYSTEM_DEVELOPMENT							GOBP_CELL_JUNCTION_ORGANIZATION					GOBP_SYNAPSE_ORGANIZATION																	GOBP_POSITIVE_REGULATION_OF_SIGNALING		GOBP_REGULATION_OF_TRANS_SYNAPTIC_SIGNALING	GOBP_REGULATION_OF_TRANSPORT	GOBP_POSITIVE_REGULATION_OF_DEVELOPMENTAL_PROCESS
2149	F2R	coagulation factor II thrombin receptor [Source:HGNC Symbol;Acc:HGNC:3537]			GOBP_CELL_CELL_SIGNALING			GOBP_SYNAPTIC_SIGNALING										GOBP_TRANSMEMBRANE_TRANSPORT	GOBP_LOCOMOTION				GOBP_CELL_JUNCTION_ORGANIZATION					GOBP_SYNAPSE_ORGANIZATION							GOBP_CELL_POPULATION_PROLIFERATION		GOBP_CELL_MIGRATION	GOBP_NERVOUS_SYSTEM_PROCESS	GOBP_HOMEOSTATIC_PROCESS	GOBP_CATION_TRANSPORT	GOBP_CATION_TRANSMEMBRANE_TRANSPORT				GOBP_POSITIVE_REGULATION_OF_SIGNALING			GOBP_REGULATION_OF_TRANSPORT
388336	SHISA6	shisa family member 6 [Source:HGNC Symbol;Acc:HGNC:34491]			GOBP_CELL_CELL_SIGNALING			GOBP_SYNAPTIC_SIGNALING										GOBP_TRANSMEMBRANE_TRANSPORT					GOBP_CELL_JUNCTION_ORGANIZATION					GOBP_SYNAPSE_ORGANIZATION										GOBP_NERVOUS_SYSTEM_PROCESS		GOBP_CATION_TRANSPORT	GOBP_CATION_TRANSMEMBRANE_TRANSPORT						GOBP_REGULATION_OF_TRANS_SYNAPTIC_SIGNALING	GOBP_REGULATION_OF_TRANSPORT
27091	CACNG5	calcium voltage-gated channel auxiliary subunit gamma 5 [Source:HGNC Symbol;Acc:HGNC:1409]			GOBP_CELL_CELL_SIGNALING			GOBP_SYNAPTIC_SIGNALING										GOBP_TRANSMEMBRANE_TRANSPORT																				GOBP_NERVOUS_SYSTEM_PROCESS		GOBP_CATION_TRANSPORT	GOBP_CATION_TRANSMEMBRANE_TRANSPORT				GOBP_POSITIVE_REGULATION_OF_SIGNALING		GOBP_REGULATION_OF_TRANS_SYNAPTIC_SIGNALING	GOBP_REGULATION_OF_TRANSPORT
55879	GABRQ	gamma-aminobutyric acid type A receptor subunit theta [Source:HGNC Symbol;Acc:HGNC:14454]			GOBP_CELL_CELL_SIGNALING			GOBP_SYNAPTIC_SIGNALING										GOBP_TRANSMEMBRANE_TRANSPORT																				GOBP_NERVOUS_SYSTEM_PROCESS
89832	CHRFAM7A	CHRNA7 (exons 5-10) and FAM7A (exons A-E) fusion [Source:HGNC Symbol;Acc:HGNC:15781]			GOBP_CELL_CELL_SIGNALING			GOBP_SYNAPTIC_SIGNALING										GOBP_TRANSMEMBRANE_TRANSPORT																				GOBP_NERVOUS_SYSTEM_PROCESS
9900	SV2A	synaptic vesicle glycoprotein 2A [Source:HGNC Symbol;Acc:HGNC:20566]			GOBP_CELL_CELL_SIGNALING			GOBP_SYNAPTIC_SIGNALING										GOBP_TRANSMEMBRANE_TRANSPORT																					GOBP_HOMEOSTATIC_PROCESS									GOBP_REGULATION_OF_TRANSPORT
777	CACNA1E	calcium voltage-gated channel subunit alpha1 E [Source:HGNC Symbol;Acc:HGNC:1392]			GOBP_CELL_CELL_SIGNALING			GOBP_SYNAPTIC_SIGNALING										GOBP_TRANSMEMBRANE_TRANSPORT																						GOBP_CATION_TRANSPORT	GOBP_CATION_TRANSMEMBRANE_TRANSPORT							GOBP_REGULATION_OF_TRANSPORT
2899	GRIK3	glutamate ionotropic receptor kainate type subunit 3 [Source:HGNC Symbol;Acc:HGNC:4581]			GOBP_CELL_CELL_SIGNALING			GOBP_SYNAPTIC_SIGNALING										GOBP_TRANSMEMBRANE_TRANSPORT																													GOBP_REGULATION_OF_TRANS_SYNAPTIC_SIGNALING
10874	NMU	neuromedin U [Source:HGNC Symbol;Acc:HGNC:7859]			GOBP_CELL_CELL_SIGNALING			GOBP_SYNAPTIC_SIGNALING																										GOBP_BEHAVIOR				GOBP_NERVOUS_SYSTEM_PROCESS	GOBP_HOMEOSTATIC_PROCESS						GOBP_POSITIVE_REGULATION_OF_SIGNALING		GOBP_REGULATION_OF_TRANS_SYNAPTIC_SIGNALING	GOBP_REGULATION_OF_TRANSPORT
5368	PNOC	prepronociceptin [Source:HGNC Symbol;Acc:HGNC:9163]			GOBP_CELL_CELL_SIGNALING			GOBP_SYNAPTIC_SIGNALING																														GOBP_NERVOUS_SYSTEM_PROCESS
5799	PTPRN2	protein tyrosine phosphatase receptor type N2 [Source:HGNC Symbol;Acc:HGNC:9677]			GOBP_CELL_CELL_SIGNALING			GOBP_SYNAPTIC_SIGNALING																															GOBP_HOMEOSTATIC_PROCESS
9627	SNCAIP	synuclein alpha interacting protein [Source:HGNC Symbol;Acc:HGNC:11139]			GOBP_CELL_CELL_SIGNALING			GOBP_SYNAPTIC_SIGNALING																																							GOBP_REGULATION_OF_TRANS_SYNAPTIC_SIGNALING	GOBP_REGULATION_OF_TRANSPORT
2572	GAD2	glutamate decarboxylase 2 [Source:HGNC Symbol;Acc:HGNC:4093]			GOBP_CELL_CELL_SIGNALING			GOBP_SYNAPTIC_SIGNALING
116372	LYPD1	LY6/PLAUR domain containing 1 [Source:HGNC Symbol;Acc:HGNC:28431]			GOBP_CELL_CELL_SIGNALING			GOBP_SYNAPTIC_SIGNALING
9568	GABBR2	gamma-aminobutyric acid type B receptor subunit 2 [Source:HGNC Symbol;Acc:HGNC:4507]			GOBP_CELL_CELL_SIGNALING			GOBP_SYNAPTIC_SIGNALING
10257	ABCC4	ATP binding cassette subfamily C member 4 [Source:HGNC Symbol;Acc:HGNC:55]			GOBP_CELL_CELL_SIGNALING					GOBP_CELL_PROJECTION_ORGANIZATION								GOBP_TRANSMEMBRANE_TRANSPORT																	GOBP_CELL_POPULATION_PROLIFERATION
8613	PLPP3	phospholipid phosphatase 3 [Source:HGNC Symbol;Acc:HGNC:9229]			GOBP_CELL_CELL_SIGNALING						GOBP_BIOLOGICAL_ADHESION						GOBP_CELL_CELL_ADHESION		GOBP_LOCOMOTION																		GOBP_CELL_MIGRATION
245973	ATP6V1C2	ATPase H+ transporting V1 subunit C2 [Source:HGNC Symbol;Acc:HGNC:18264]			GOBP_CELL_CELL_SIGNALING													GOBP_TRANSMEMBRANE_TRANSPORT																					GOBP_HOMEOSTATIC_PROCESS	GOBP_CATION_TRANSPORT	GOBP_CATION_TRANSMEMBRANE_TRANSPORT				GOBP_POSITIVE_REGULATION_OF_SIGNALING
4163	MCC	MCC regulator of WNT signaling pathway [Source:HGNC Symbol;Acc:HGNC:6935]			GOBP_CELL_CELL_SIGNALING														GOBP_LOCOMOTION																GOBP_CELL_POPULATION_PROLIFERATION		GOBP_CELL_MIGRATION
7253	TSHR	thyroid stimulating hormone receptor [Source:HGNC Symbol;Acc:HGNC:12373]			GOBP_CELL_CELL_SIGNALING																														GOBP_CELL_POPULATION_PROLIFERATION				GOBP_HOMEOSTATIC_PROCESS
2740	GLP1R	glucagon like peptide 1 receptor [Source:HGNC Symbol;Acc:HGNC:4324]			GOBP_CELL_CELL_SIGNALING																																		GOBP_HOMEOSTATIC_PROCESS									GOBP_REGULATION_OF_TRANSPORT
387597	ILDR2	immunoglobulin like domain containing receptor 2 [Source:HGNC Symbol;Acc:HGNC:18131]			GOBP_CELL_CELL_SIGNALING																																		GOBP_HOMEOSTATIC_PROCESS
375704	ENHO	energy homeostasis associated [Source:HGNC Symbol;Acc:HGNC:24838]			GOBP_CELL_CELL_SIGNALING																																								GOBP_POSITIVE_REGULATION_OF_SIGNALING			GOBP_REGULATION_OF_TRANSPORT
1767	DNAH5	dynein axonemal heavy chain 5 [Source:HGNC Symbol;Acc:HGNC:2950]				GOBP_CENTRAL_NERVOUS_SYSTEM_DEVELOPMENT	GOBP_HEAD_DEVELOPMENT			GOBP_CELL_PROJECTION_ORGANIZATION			GOBP_FOREBRAIN_DEVELOPMENT						GOBP_LOCOMOTION
5455	POU3F3	POU class 3 homeobox 3 [Source:HGNC Symbol;Acc:HGNC:9216]				GOBP_CENTRAL_NERVOUS_SYSTEM_DEVELOPMENT	GOBP_HEAD_DEVELOPMENT						GOBP_FOREBRAIN_DEVELOPMENT						GOBP_LOCOMOTION								GOBP_NEURAL_PRECURSOR_CELL_PROLIFERATION								GOBP_CELL_POPULATION_PROLIFERATION		GOBP_CELL_MIGRATION		GOBP_HOMEOSTATIC_PROCESS
10991	SLC38A3	solute carrier family 38 member 3 [Source:HGNC Symbol;Acc:HGNC:18044]				GOBP_CENTRAL_NERVOUS_SYSTEM_DEVELOPMENT	GOBP_HEAD_DEVELOPMENT											GOBP_TRANSMEMBRANE_TRANSPORT																						GOBP_CATION_TRANSPORT	GOBP_CATION_TRANSMEMBRANE_TRANSPORT							GOBP_REGULATION_OF_TRANSPORT
9915	ARNT2	aryl hydrocarbon receptor nuclear translocator 2 [Source:HGNC Symbol;Acc:HGNC:16876]				GOBP_CENTRAL_NERVOUS_SYSTEM_DEVELOPMENT	GOBP_HEAD_DEVELOPMENT																												GOBP_CELL_POPULATION_PROLIFERATION
5456	POU3F4	POU class 3 homeobox 4 [Source:HGNC Symbol;Acc:HGNC:9217]				GOBP_CENTRAL_NERVOUS_SYSTEM_DEVELOPMENT	GOBP_HEAD_DEVELOPMENT																															GOBP_NERVOUS_SYSTEM_PROCESS
88	ACTN2	actinin alpha 2 [Source:HGNC Symbol;Acc:HGNC:164]								GOBP_CELL_PROJECTION_ORGANIZATION	GOBP_BIOLOGICAL_ADHESION			GOBP_CELLULAR_COMPONENT_MORPHOGENESIS				GOBP_TRANSMEMBRANE_TRANSPORT					GOBP_CELL_JUNCTION_ORGANIZATION																	GOBP_CATION_TRANSPORT	GOBP_CATION_TRANSMEMBRANE_TRANSPORT							GOBP_REGULATION_OF_TRANSPORT
57348	TTYH1	tweety family member 1 [Source:HGNC Symbol;Acc:HGNC:13476]								GOBP_CELL_PROJECTION_ORGANIZATION	GOBP_BIOLOGICAL_ADHESION						GOBP_CELL_CELL_ADHESION	GOBP_TRANSMEMBRANE_TRANSPORT																						GOBP_CATION_TRANSPORT	GOBP_CATION_TRANSMEMBRANE_TRANSPORT
225	ABCD2	ATP binding cassette subfamily D member 2 [Source:HGNC Symbol;Acc:HGNC:66]								GOBP_CELL_PROJECTION_ORGANIZATION								GOBP_TRANSMEMBRANE_TRANSPORT
27285	TEKT2	tektin 2 [Source:HGNC Symbol;Acc:HGNC:11725]								GOBP_CELL_PROJECTION_ORGANIZATION									GOBP_LOCOMOTION
4651	MYO10	myosin X [Source:HGNC Symbol;Acc:HGNC:7593]								GOBP_CELL_PROJECTION_ORGANIZATION										GOBP_CELL_MORPHOGENESIS
167691	LCA5	lebercilin LCA5 [Source:HGNC Symbol;Acc:HGNC:31923]								GOBP_CELL_PROJECTION_ORGANIZATION																													GOBP_HOMEOSTATIC_PROCESS
8555	CDC14B	cell division cycle 14B [Source:HGNC Symbol;Acc:HGNC:1719]								GOBP_CELL_PROJECTION_ORGANIZATION
85452	CFAP74	cilia and flagella associated protein 74 [Source:HGNC Symbol;Acc:HGNC:29368]								GOBP_CELL_PROJECTION_ORGANIZATION
63917	GALNT11	polypeptide N-acetylgalactosaminyltransferase 11 [Source:HGNC Symbol;Acc:HGNC:19875]								GOBP_CELL_PROJECTION_ORGANIZATION
647309	GMNC	geminin coiled-coil domain containing [Source:HGNC Symbol;Acc:HGNC:40049]								GOBP_CELL_PROJECTION_ORGANIZATION
122481	AK7	adenylate kinase 7 [Source:HGNC Symbol;Acc:HGNC:20091]								GOBP_CELL_PROJECTION_ORGANIZATION
58494	JAM2	junctional adhesion molecule 2 [Source:HGNC Symbol;Acc:HGNC:14686]									GOBP_BIOLOGICAL_ADHESION					GOBP_REGULATION_OF_NERVOUS_SYSTEM_DEVELOPMENT	GOBP_CELL_CELL_ADHESION		GOBP_LOCOMOTION																		GOBP_CELL_MIGRATION	GOBP_NERVOUS_SYSTEM_PROCESS	GOBP_HOMEOSTATIC_PROCESS
94030	LRRC4B	leucine rich repeat containing 4B [Source:HGNC Symbol;Acc:HGNC:25042]									GOBP_BIOLOGICAL_ADHESION					GOBP_REGULATION_OF_NERVOUS_SYSTEM_DEVELOPMENT	GOBP_CELL_CELL_ADHESION						GOBP_CELL_JUNCTION_ORGANIZATION					GOBP_SYNAPSE_ORGANIZATION		GOBP_CELL_CELL_ADHESION_VIA_PLASMA_MEMBRANE_ADHESION_MOLECULES																			GOBP_POSITIVE_REGULATION_OF_DEVELOPMENTAL_PROCESS
2651	GCNT2	glucosaminyl (N-acetyl) transferase 2 (I blood group) [Source:HGNC Symbol;Acc:HGNC:4204]									GOBP_BIOLOGICAL_ADHESION						GOBP_CELL_CELL_ADHESION		GOBP_LOCOMOTION																GOBP_CELL_POPULATION_PROLIFERATION		GOBP_CELL_MIGRATION		GOBP_HOMEOSTATIC_PROCESS						GOBP_POSITIVE_REGULATION_OF_SIGNALING				GOBP_POSITIVE_REGULATION_OF_DEVELOPMENTAL_PROCESS
28316	CDH20	cadherin 20 [Source:HGNC Symbol;Acc:HGNC:1760]									GOBP_BIOLOGICAL_ADHESION						GOBP_CELL_CELL_ADHESION			GOBP_CELL_MORPHOGENESIS			GOBP_CELL_JUNCTION_ORGANIZATION	GOBP_HOMOPHILIC_CELL_ADHESION_VIA_PLASMA_MEMBRANE_ADHESION_MOLECULES						GOBP_CELL_CELL_ADHESION_VIA_PLASMA_MEMBRANE_ADHESION_MOLECULES
56098	PCDHGC4	protocadherin gamma subfamily C, 4 [Source:HGNC Symbol;Acc:HGNC:8717]									GOBP_BIOLOGICAL_ADHESION						GOBP_CELL_CELL_ADHESION						GOBP_CELL_JUNCTION_ORGANIZATION	GOBP_HOMOPHILIC_CELL_ADHESION_VIA_PLASMA_MEMBRANE_ADHESION_MOLECULES				GOBP_SYNAPSE_ORGANIZATION		GOBP_CELL_CELL_ADHESION_VIA_PLASMA_MEMBRANE_ADHESION_MOLECULES
23705	CADM1	cell adhesion molecule 1 [Source:HGNC Symbol;Acc:HGNC:5951]									GOBP_BIOLOGICAL_ADHESION						GOBP_CELL_CELL_ADHESION						GOBP_CELL_JUNCTION_ORGANIZATION	GOBP_HOMOPHILIC_CELL_ADHESION_VIA_PLASMA_MEMBRANE_ADHESION_MOLECULES						GOBP_CELL_CELL_ADHESION_VIA_PLASMA_MEMBRANE_ADHESION_MOLECULES
144100	PLEKHA7	pleckstrin homology domain containing A7 [Source:HGNC Symbol;Acc:HGNC:27049]									GOBP_BIOLOGICAL_ADHESION						GOBP_CELL_CELL_ADHESION						GOBP_CELL_JUNCTION_ORGANIZATION
54798	DCHS2	dachsous cadherin-related 2 [Source:HGNC Symbol;Acc:HGNC:23111]									GOBP_BIOLOGICAL_ADHESION						GOBP_CELL_CELL_ADHESION							GOBP_HOMOPHILIC_CELL_ADHESION_VIA_PLASMA_MEMBRANE_ADHESION_MOLECULES						GOBP_CELL_CELL_ADHESION_VIA_PLASMA_MEMBRANE_ADHESION_MOLECULES					GOBP_CELL_POPULATION_PROLIFERATION
56100	PCDHGB6	protocadherin gamma subfamily B, 6 [Source:HGNC Symbol;Acc:HGNC:8713]									GOBP_BIOLOGICAL_ADHESION						GOBP_CELL_CELL_ADHESION							GOBP_HOMOPHILIC_CELL_ADHESION_VIA_PLASMA_MEMBRANE_ADHESION_MOLECULES						GOBP_CELL_CELL_ADHESION_VIA_PLASMA_MEMBRANE_ADHESION_MOLECULES
56103	PCDHGB2	protocadherin gamma subfamily B, 2 [Source:HGNC Symbol;Acc:HGNC:8709]									GOBP_BIOLOGICAL_ADHESION						GOBP_CELL_CELL_ADHESION							GOBP_HOMOPHILIC_CELL_ADHESION_VIA_PLASMA_MEMBRANE_ADHESION_MOLECULES						GOBP_CELL_CELL_ADHESION_VIA_PLASMA_MEMBRANE_ADHESION_MOLECULES
56104	PCDHGB1	protocadherin gamma subfamily B, 1 [Source:HGNC Symbol;Acc:HGNC:8708]									GOBP_BIOLOGICAL_ADHESION						GOBP_CELL_CELL_ADHESION							GOBP_HOMOPHILIC_CELL_ADHESION_VIA_PLASMA_MEMBRANE_ADHESION_MOLECULES						GOBP_CELL_CELL_ADHESION_VIA_PLASMA_MEMBRANE_ADHESION_MOLECULES
56114	PCDHGA1	protocadherin gamma subfamily A, 1 [Source:HGNC Symbol;Acc:HGNC:8696]									GOBP_BIOLOGICAL_ADHESION						GOBP_CELL_CELL_ADHESION							GOBP_HOMOPHILIC_CELL_ADHESION_VIA_PLASMA_MEMBRANE_ADHESION_MOLECULES						GOBP_CELL_CELL_ADHESION_VIA_PLASMA_MEMBRANE_ADHESION_MOLECULES
56121	PCDHB15	protocadherin beta 15 [Source:HGNC Symbol;Acc:HGNC:8686]									GOBP_BIOLOGICAL_ADHESION						GOBP_CELL_CELL_ADHESION							GOBP_HOMOPHILIC_CELL_ADHESION_VIA_PLASMA_MEMBRANE_ADHESION_MOLECULES						GOBP_CELL_CELL_ADHESION_VIA_PLASMA_MEMBRANE_ADHESION_MOLECULES
56124	PCDHB12	protocadherin beta 12 [Source:HGNC Symbol;Acc:HGNC:8683]									GOBP_BIOLOGICAL_ADHESION						GOBP_CELL_CELL_ADHESION							GOBP_HOMOPHILIC_CELL_ADHESION_VIA_PLASMA_MEMBRANE_ADHESION_MOLECULES						GOBP_CELL_CELL_ADHESION_VIA_PLASMA_MEMBRANE_ADHESION_MOLECULES
246	ALOX15	arachidonate 15-lipoxygenase [Source:HGNC Symbol;Acc:HGNC:433]									GOBP_BIOLOGICAL_ADHESION						GOBP_CELL_CELL_ADHESION																												GOBP_POSITIVE_REGULATION_OF_SIGNALING			GOBP_REGULATION_OF_TRANSPORT
55083	KIF26B	kinesin family member 26B [Source:HGNC Symbol;Acc:HGNC:25484]									GOBP_BIOLOGICAL_ADHESION						GOBP_CELL_CELL_ADHESION
55824	PAG1	phosphoprotein membrane anchor with glycosphingolipid microdomains 1 [Source:HGNC Symbol;Acc:HGNC:30043]									GOBP_BIOLOGICAL_ADHESION						GOBP_CELL_CELL_ADHESION
667	DST	dystonin [Source:HGNC Symbol;Acc:HGNC:1090]									GOBP_BIOLOGICAL_ADHESION								GOBP_LOCOMOTION				GOBP_CELL_JUNCTION_ORGANIZATION
199731	CADM4	cell adhesion molecule 4 [Source:HGNC Symbol;Acc:HGNC:30825]									GOBP_BIOLOGICAL_ADHESION								GOBP_LOCOMOTION																GOBP_CELL_POPULATION_PROLIFERATION
3696	ITGB8	integrin subunit beta 8 [Source:HGNC Symbol;Acc:HGNC:6163]									GOBP_BIOLOGICAL_ADHESION								GOBP_LOCOMOTION																		GOBP_CELL_MIGRATION												GOBP_POSITIVE_REGULATION_OF_DEVELOPMENTAL_PROCESS
54749	EPDR1	ependymin related 1 [Source:HGNC Symbol;Acc:HGNC:17572]									GOBP_BIOLOGICAL_ADHESION
4059	BCAM	basal cell adhesion molecule (Lutheran blood group) [Source:HGNC Symbol;Acc:HGNC:6722]									GOBP_BIOLOGICAL_ADHESION
340267	COL28A1	collagen type XXVIII alpha 1 chain [Source:HGNC Symbol;Acc:HGNC:22442]									GOBP_BIOLOGICAL_ADHESION
4534	MTM1	myotubularin 1 [Source:HGNC Symbol;Acc:HGNC:7448]										GOBP_CELL_PART_MORPHOGENESIS		GOBP_CELLULAR_COMPONENT_MORPHOGENESIS																									GOBP_HOMEOSTATIC_PROCESS										GOBP_POSITIVE_REGULATION_OF_DEVELOPMENTAL_PROCESS
9722	NOS1AP	nitric oxide synthase 1 adaptor protein [Source:HGNC Symbol;Acc:HGNC:16859]																GOBP_TRANSMEMBRANE_TRANSPORT					GOBP_CELL_JUNCTION_ORGANIZATION					GOBP_SYNAPSE_ORGANIZATION												GOBP_CATION_TRANSPORT	GOBP_CATION_TRANSMEMBRANE_TRANSPORT				GOBP_POSITIVE_REGULATION_OF_SIGNALING			GOBP_REGULATION_OF_TRANSPORT
1261	CNGA3	cyclic nucleotide gated channel subunit alpha 3 [Source:HGNC Symbol;Acc:HGNC:2150]																GOBP_TRANSMEMBRANE_TRANSPORT																				GOBP_NERVOUS_SYSTEM_PROCESS		GOBP_CATION_TRANSPORT	GOBP_CATION_TRANSMEMBRANE_TRANSPORT
389015	SLC9A4	solute carrier family 9 member A4 [Source:HGNC Symbol;Acc:HGNC:11077]																GOBP_TRANSMEMBRANE_TRANSPORT																					GOBP_HOMEOSTATIC_PROCESS	GOBP_CATION_TRANSPORT	GOBP_CATION_TRANSMEMBRANE_TRANSPORT
6549	SLC9A2	solute carrier family 9 member A2 [Source:HGNC Symbol;Acc:HGNC:11072]																GOBP_TRANSMEMBRANE_TRANSPORT																					GOBP_HOMEOSTATIC_PROCESS	GOBP_CATION_TRANSPORT	GOBP_CATION_TRANSMEMBRANE_TRANSPORT
57419	SLC24A3	solute carrier family 24 member 3 [Source:HGNC Symbol;Acc:HGNC:10977]																GOBP_TRANSMEMBRANE_TRANSPORT																					GOBP_HOMEOSTATIC_PROCESS	GOBP_CATION_TRANSPORT	GOBP_CATION_TRANSMEMBRANE_TRANSPORT
92270	ATP6AP1L	ATPase H+ transporting accessory protein 1 like [Source:HGNC Symbol;Acc:HGNC:28091]																GOBP_TRANSMEMBRANE_TRANSPORT																					GOBP_HOMEOSTATIC_PROCESS	GOBP_CATION_TRANSPORT	GOBP_CATION_TRANSMEMBRANE_TRANSPORT
344905	ATP13A5	ATPase 13A5 [Source:HGNC Symbol;Acc:HGNC:31789]																GOBP_TRANSMEMBRANE_TRANSPORT																					GOBP_HOMEOSTATIC_PROCESS	GOBP_CATION_TRANSPORT
84239	ATP13A4	ATPase 13A4 [Source:HGNC Symbol;Acc:HGNC:25422]																GOBP_TRANSMEMBRANE_TRANSPORT																					GOBP_HOMEOSTATIC_PROCESS	GOBP_CATION_TRANSPORT
760	CA2	carbonic anhydrase 2 [Source:HGNC Symbol;Acc:HGNC:1373]																GOBP_TRANSMEMBRANE_TRANSPORT																					GOBP_HOMEOSTATIC_PROCESS									GOBP_REGULATION_OF_TRANSPORT	GOBP_POSITIVE_REGULATION_OF_DEVELOPMENTAL_PROCESS
3752	KCND3	potassium voltage-gated channel subfamily D member 3 [Source:HGNC Symbol;Acc:HGNC:6239]																GOBP_TRANSMEMBRANE_TRANSPORT																						GOBP_CATION_TRANSPORT	GOBP_CATION_TRANSMEMBRANE_TRANSPORT							GOBP_REGULATION_OF_TRANSPORT
80333	KCNIP4	potassium voltage-gated channel interacting protein 4 [Source:HGNC Symbol;Acc:HGNC:30083]																GOBP_TRANSMEMBRANE_TRANSPORT																						GOBP_CATION_TRANSPORT	GOBP_CATION_TRANSMEMBRANE_TRANSPORT							GOBP_REGULATION_OF_TRANSPORT
1804	DPP6	dipeptidyl peptidase like 6 [Source:HGNC Symbol;Acc:HGNC:3010]																GOBP_TRANSMEMBRANE_TRANSPORT																						GOBP_CATION_TRANSPORT	GOBP_CATION_TRANSMEMBRANE_TRANSPORT							GOBP_REGULATION_OF_TRANSPORT
2893	GRIA4	glutamate ionotropic receptor AMPA type subunit 4 [Source:HGNC Symbol;Acc:HGNC:4574]																GOBP_TRANSMEMBRANE_TRANSPORT																						GOBP_CATION_TRANSPORT	GOBP_CATION_TRANSMEMBRANE_TRANSPORT							GOBP_REGULATION_OF_TRANSPORT
114789	SLC25A25	solute carrier family 25 member 25 [Source:HGNC Symbol;Acc:HGNC:20663]																GOBP_TRANSMEMBRANE_TRANSPORT																						GOBP_CATION_TRANSPORT	GOBP_CATION_TRANSMEMBRANE_TRANSPORT
3782	KCNN3	potassium calcium-activated channel subfamily N member 3 [Source:HGNC Symbol;Acc:HGNC:6292]																GOBP_TRANSMEMBRANE_TRANSPORT																						GOBP_CATION_TRANSPORT	GOBP_CATION_TRANSMEMBRANE_TRANSPORT
201780	SLC10A4	solute carrier family 10 member 4 [Source:HGNC Symbol;Acc:HGNC:22980]																GOBP_TRANSMEMBRANE_TRANSPORT																						GOBP_CATION_TRANSPORT
83733	SLC25A18	solute carrier family 25 member 18 [Source:HGNC Symbol;Acc:HGNC:10988]																GOBP_TRANSMEMBRANE_TRANSPORT
85320	ABCC11	ATP binding cassette subfamily C member 11 [Source:HGNC Symbol;Acc:HGNC:14639]																GOBP_TRANSMEMBRANE_TRANSPORT
148808	MFSD4A	major facilitator superfamily domain containing 4A [Source:HGNC Symbol;Acc:HGNC:25433]																GOBP_TRANSMEMBRANE_TRANSPORT
63027	SLC22A23	solute carrier family 22 member 23 [Source:HGNC Symbol;Acc:HGNC:21106]																GOBP_TRANSMEMBRANE_TRANSPORT
94160	ABCC12	ATP binding cassette subfamily C member 12 [Source:HGNC Symbol;Acc:HGNC:14640]																GOBP_TRANSMEMBRANE_TRANSPORT
6870	TACR3	tachykinin receptor 3 [Source:HGNC Symbol;Acc:HGNC:11528]																	GOBP_LOCOMOTION															GOBP_BEHAVIOR
159296	NKX2-3	NK2 homeobox 3 [Source:HGNC Symbol;Acc:HGNC:7836]																	GOBP_LOCOMOTION																GOBP_CELL_POPULATION_PROLIFERATION		GOBP_CELL_MIGRATION		GOBP_HOMEOSTATIC_PROCESS
2152	F3	coagulation factor III, tissue factor [Source:HGNC Symbol;Acc:HGNC:3541]																	GOBP_LOCOMOTION																GOBP_CELL_POPULATION_PROLIFERATION		GOBP_CELL_MIGRATION								GOBP_POSITIVE_REGULATION_OF_SIGNALING				GOBP_POSITIVE_REGULATION_OF_DEVELOPMENTAL_PROCESS
1647	GADD45A	growth arrest and DNA damage inducible alpha [Source:HGNC Symbol;Acc:HGNC:4095]																	GOBP_LOCOMOTION																		GOBP_CELL_MIGRATION								GOBP_POSITIVE_REGULATION_OF_SIGNALING
117584	RFFL	ring finger and FYVE like domain containing E3 ubiquitin protein ligase [Source:HGNC Symbol;Acc:HGNC:24821]																	GOBP_LOCOMOTION																		GOBP_CELL_MIGRATION
1800	DPEP1	dipeptidase 1 [Source:HGNC Symbol;Acc:HGNC:3002]																	GOBP_LOCOMOTION																		GOBP_CELL_MIGRATION
2530	FUT8	fucosyltransferase 8 [Source:HGNC Symbol;Acc:HGNC:4019]																	GOBP_LOCOMOTION																		GOBP_CELL_MIGRATION
9542	NRG2	neuregulin 2 [Source:HGNC Symbol;Acc:HGNC:7998]																	GOBP_LOCOMOTION																										GOBP_POSITIVE_REGULATION_OF_SIGNALING
153562	MARVELD2	MARVEL domain containing 2 [Source:HGNC Symbol;Acc:HGNC:26401]																					GOBP_CELL_JUNCTION_ORGANIZATION															GOBP_NERVOUS_SYSTEM_PROCESS
1271	CNTFR	ciliary neurotrophic factor receptor [Source:HGNC Symbol;Acc:HGNC:2170]																																GOBP_BEHAVIOR	GOBP_CELL_POPULATION_PROLIFERATION
2628	GATM	glycine amidinotransferase [Source:HGNC Symbol;Acc:HGNC:4175]																																GOBP_BEHAVIOR				GOBP_NERVOUS_SYSTEM_PROCESS	GOBP_HOMEOSTATIC_PROCESS
64762	GAREM1	GRB2 associated regulator of MAPK1 subtype 1 [Source:HGNC Symbol;Acc:HGNC:26136]																																	GOBP_CELL_POPULATION_PROLIFERATION										GOBP_POSITIVE_REGULATION_OF_SIGNALING
8844	KSR1	kinase suppressor of ras 1 [Source:HGNC Symbol;Acc:HGNC:6465]																																	GOBP_CELL_POPULATION_PROLIFERATION										GOBP_POSITIVE_REGULATION_OF_SIGNALING
138151	NACC2	NACC family member 2 [Source:HGNC Symbol;Acc:HGNC:23846]																																	GOBP_CELL_POPULATION_PROLIFERATION										GOBP_POSITIVE_REGULATION_OF_SIGNALING
23576	DDAH1	dimethylarginine dimethylaminohydrolase 1 [Source:HGNC Symbol;Acc:HGNC:2715]																																	GOBP_CELL_POPULATION_PROLIFERATION														GOBP_POSITIVE_REGULATION_OF_DEVELOPMENTAL_PROCESS
338761	C1QL4	complement C1q like 4 [Source:HGNC Symbol;Acc:HGNC:31416]																																	GOBP_CELL_POPULATION_PROLIFERATION
399694	SHC4	SHC adaptor protein 4 [Source:HGNC Symbol;Acc:HGNC:16743]																																	GOBP_CELL_POPULATION_PROLIFERATION
2173	FABP7	fatty acid binding protein 7 [Source:HGNC Symbol;Acc:HGNC:3562]																																	GOBP_CELL_POPULATION_PROLIFERATION
9227	LRAT	lecithin retinol acyltransferase [Source:HGNC Symbol;Acc:HGNC:6685]																																				GOBP_NERVOUS_SYSTEM_PROCESS										GOBP_REGULATION_OF_TRANSPORT
51308	REEP2	receptor accessory protein 2 [Source:HGNC Symbol;Acc:HGNC:17975]																																				GOBP_NERVOUS_SYSTEM_PROCESS										GOBP_REGULATION_OF_TRANSPORT
874	CBR3	carbonyl reductase 3 [Source:HGNC Symbol;Acc:HGNC:1549]																																				GOBP_NERVOUS_SYSTEM_PROCESS
1302	COL11A2	collagen type XI alpha 2 chain [Source:HGNC Symbol;Acc:HGNC:2187]																																				GOBP_NERVOUS_SYSTEM_PROCESS
60506	NYX	nyctalopin [Source:HGNC Symbol;Acc:HGNC:8082]																																				GOBP_NERVOUS_SYSTEM_PROCESS
4982	TNFRSF11B	TNF receptor superfamily member 11b [Source:HGNC Symbol;Acc:HGNC:11909]																																					GOBP_HOMEOSTATIC_PROCESS
7274	TTPA	alpha tocopherol transfer protein [Source:HGNC Symbol;Acc:HGNC:12404]																																					GOBP_HOMEOSTATIC_PROCESS
797	CALCB	calcitonin related polypeptide beta [Source:HGNC Symbol;Acc:HGNC:1438]																																					GOBP_HOMEOSTATIC_PROCESS
771	CA12	carbonic anhydrase 12 [Source:HGNC Symbol;Acc:HGNC:1371]																																					GOBP_HOMEOSTATIC_PROCESS
51	ACOX1	acyl-CoA oxidase 1 [Source:HGNC Symbol;Acc:HGNC:119]																																					GOBP_HOMEOSTATIC_PROCESS
4547	MTTP	microsomal triglyceride transfer protein [Source:HGNC Symbol;Acc:HGNC:7467]																																					GOBP_HOMEOSTATIC_PROCESS
53345	TM6SF2	transmembrane 6 superfamily member 2 [Source:HGNC Symbol;Acc:HGNC:11861]																																					GOBP_HOMEOSTATIC_PROCESS
63976	PRDM16	PR/SET domain 16 [Source:HGNC Symbol;Acc:HGNC:14000]																																					GOBP_HOMEOSTATIC_PROCESS
136	ADORA2B	adenosine A2b receptor [Source:HGNC Symbol;Acc:HGNC:264]																																											GOBP_POSITIVE_REGULATION_OF_SIGNALING
29970	SCHIP1	schwannomin interacting protein 1 [Source:HGNC Symbol;Acc:HGNC:15678]																																											GOBP_POSITIVE_REGULATION_OF_SIGNALING
345611	IRGM	immunity related GTPase M [Source:HGNC Symbol;Acc:HGNC:29597]																																											GOBP_POSITIVE_REGULATION_OF_SIGNALING
10098	TSPAN5	tetraspanin 5 [Source:HGNC Symbol;Acc:HGNC:17753]																																											GOBP_POSITIVE_REGULATION_OF_SIGNALING
197	AHSG	alpha 2-HS glycoprotein [Source:HGNC Symbol;Acc:HGNC:349]																																														GOBP_REGULATION_OF_TRANSPORT
636	BICD1	BICD cargo adaptor 1 [Source:HGNC Symbol;Acc:HGNC:1049]																																														GOBP_REGULATION_OF_TRANSPORT
3598	IL13RA2	interleukin 13 receptor subunit alpha 2 [Source:HGNC Symbol;Acc:HGNC:5975]																																														GOBP_REGULATION_OF_TRANSPORT
23239	PHLPP1	PH domain and leucine rich repeat protein phosphatase 1 [Source:HGNC Symbol;Acc:HGNC:20610]
57186	RALGAPA2	Ral GTPase activating protein catalytic subunit alpha 2 [Source:HGNC Symbol;Acc:HGNC:16207]
84700	MYO18B	myosin XVIIIB [Source:HGNC Symbol;Acc:HGNC:18150]
1036	CDO1	cysteine dioxygenase type 1 [Source:HGNC Symbol;Acc:HGNC:1795]
2731	GLDC	glycine decarboxylase [Source:HGNC Symbol;Acc:HGNC:4313]
7035	TFPI	tissue factor pathway inhibitor [Source:HGNC Symbol;Acc:HGNC:11760]
79820	CATSPERB	cation channel sperm associated auxiliary subunit beta [Source:HGNC Symbol;Acc:HGNC:20500]
4625	MYH7	myosin heavy chain 7 [Source:HGNC Symbol;Acc:HGNC:7577]
64757	MTARC1	mitochondrial amidoxime reducing component 1 [Source:HGNC Symbol;Acc:HGNC:26189]
9628	RGS6	regulator of G protein signaling 6 [Source:HGNC Symbol;Acc:HGNC:10002]
2863	GPR39	G protein-coupled receptor 39 [Source:HGNC Symbol;Acc:HGNC:4496]
84435	ADGRA1	adhesion G protein-coupled receptor A1 [Source:HGNC Symbol;Acc:HGNC:13838]
81788	NUAK2	NUAK family kinase 2 [Source:HGNC Symbol;Acc:HGNC:29558]
166614	DCLK2	doublecortin like kinase 2 [Source:HGNC Symbol;Acc:HGNC:19002]
129446	XIRP2	xin actin binding repeat containing 2 [Source:HGNC Symbol;Acc:HGNC:14303]
23336	SYNM	synemin [Source:HGNC Symbol;Acc:HGNC:24466]
257019	FRMD3	FERM domain containing 3 [Source:HGNC Symbol;Acc:HGNC:24125]
92521	SPECC1	sperm antigen with calponin homology and coiled-coil domains 1 [Source:HGNC Symbol;Acc:HGNC:30615]
137872	ADHFE1	alcohol dehydrogenase iron containing 1 [Source:HGNC Symbol;Acc:HGNC:16354]
51268	PIPOX	pipecolic acid and sarcosine oxidase [Source:HGNC Symbol;Acc:HGNC:17804]
2026	ENO2	enolase 2 [Source:HGNC Symbol;Acc:HGNC:3353]
8277	TKTL1	transketolase like 1 [Source:HGNC Symbol;Acc:HGNC:11835]
23632	CA14	carbonic anhydrase 14 [Source:HGNC Symbol;Acc:HGNC:1372]
27324	TOX3	TOX high mobility group box family member 3 [Source:HGNC Symbol;Acc:HGNC:11972]
10687	PNMA2	PNMA family member 2 [Source:HGNC Symbol;Acc:HGNC:9159]
151126	ZNF385B	zinc finger protein 385B [Source:HGNC Symbol;Acc:HGNC:26332]
55605	KIF21A	kinesin family member 21A [Source:HGNC Symbol;Acc:HGNC:19349]
282996	RBM20	RNA binding motif protein 20 [Source:HGNC Symbol;Acc:HGNC:27424]
79720	VPS37B	VPS37B subunit of ESCRT-I [Source:HGNC Symbol;Acc:HGNC:25754]
11166	SOX21	SRY-box transcription factor 21 [Source:HGNC Symbol;Acc:HGNC:11197]
3293	HSD17B3	hydroxysteroid 17-beta dehydrogenase 3 [Source:HGNC Symbol;Acc:HGNC:5212]
9468	PCYT1B	phosphate cytidylyltransferase 1, choline, beta [Source:HGNC Symbol;Acc:HGNC:8755]
10046	MAMLD1	mastermind like domain containing 1 [Source:HGNC Symbol;Acc:HGNC:2568]
23345	SYNE1	spectrin repeat containing nuclear envelope protein 1 [Source:HGNC Symbol;Acc:HGNC:17089]
81849	ST6GALNAC5	ST6 N-acetylgalactosaminide alpha-2,6-sialyltransferase 5 [Source:HGNC Symbol;Acc:HGNC:19342]
8128	ST8SIA2	ST8 alpha-N-acetyl-neuraminide alpha-2,8-sialyltransferase 2 [Source:HGNC Symbol;Acc:HGNC:10870]
2052	EPHX1	epoxide hydrolase 1 [Source:HGNC Symbol;Acc:HGNC:3401]
84532	ACSS1	acyl-CoA synthetase short chain family member 1 [Source:HGNC Symbol;Acc:HGNC:16091]
347736	NME9	NME/NM23 family member 9 [Source:HGNC Symbol;Acc:HGNC:21343]
5126	PCSK2	proprotein convertase subtilisin/kexin type 2 [Source:HGNC Symbol;Acc:HGNC:8744]
9077	DIRAS3	DIRAS family GTPase 3 [Source:HGNC Symbol;Acc:HGNC:687]
202374	STK32A	serine/threonine kinase 32A [Source:HGNC Symbol;Acc:HGNC:28317]
10777	ARPP21	cAMP regulated phosphoprotein 21 [Source:HGNC Symbol;Acc:HGNC:16968]
9363	RAB33A	RAB33A, member RAS oncogene family [Source:HGNC Symbol;Acc:HGNC:9773]
3174	HNF4G	hepatocyte nuclear factor 4 gamma [Source:HGNC Symbol;Acc:HGNC:5026]
84969	TOX2	TOX high mobility group box family member 2 [Source:HGNC Symbol;Acc:HGNC:16095]
121256	TMEM132D	transmembrane protein 132D [Source:HGNC Symbol;Acc:HGNC:29411]
64067	NPAS3	neuronal PAS domain protein 3 [Source:HGNC Symbol;Acc:HGNC:19311]
147741	ZNF560	zinc finger protein 560 [Source:HGNC Symbol;Acc:HGNC:26484]
135152	B3GAT2	beta-1,3-glucuronyltransferase 2 [Source:HGNC Symbol;Acc:HGNC:922]
56548	CHST7	carbohydrate sulfotransferase 7 [Source:HGNC Symbol;Acc:HGNC:13817]
387104	SOGA3	SOGA family member 3 [Source:HGNC Symbol;Acc:HGNC:21494]
653125	GOLGA8K	golgin A8 family member K [Source:HGNC Symbol;Acc:HGNC:38652]
728498	GOLGA8H	golgin A8 family member H [Source:HGNC Symbol;Acc:HGNC:37443]
90665	TBL1Y	transducin beta like 1 Y-linked [Source:HGNC Symbol;Acc:HGNC:18502]
55964	SEPTIN3	septin 3 [Source:HGNC Symbol;Acc:HGNC:10750]
134829	CLVS2	clavesin 2 [Source:HGNC Symbol;Acc:HGNC:23046]
1996	ELAVL4	ELAV like RNA binding protein 4 [Source:HGNC Symbol;Acc:HGNC:3315]
646951	MINDY4B	MINDY family member 4B [Source:HGNC Symbol;Acc:HGNC:35475]
54502	RBM47	RNA binding motif protein 47 [Source:HGNC Symbol;Acc:HGNC:30358]
7681	MKRN3	makorin ring finger protein 3 [Source:HGNC Symbol;Acc:HGNC:7114]
642843	CPSF4L	cleavage and polyadenylation specific factor 4 like [Source:HGNC Symbol;Acc:HGNC:33632]
57574	MARCHF4	membrane associated ring-CH-type finger 4 [Source:HGNC Symbol;Acc:HGNC:29269]
645323	LINC00461	long intergenic non-protein coding RNA 461 [Source:HGNC Symbol;Acc:HGNC:42810]
100506409	ELOVL2-AS1	ELOVL2 antisense RNA 1 [Source:HGNC Symbol;Acc:HGNC:44156]
100130771	EFCAB10	EF-hand calcium binding domain 10 [Source:HGNC Symbol;Acc:HGNC:34531]
100131234	MIR181A1HG	MIR181A1 host gene [Source:HGNC Symbol;Acc:HGNC:48659]
100271702	LINC00940	long intergenic non-protein coding RNA 940 [Source:HGNC Symbol;Acc:HGNC:48634]
100505501	AC090152.1	novel transcript
100505532	LINC01301	long intergenic non-protein coding RNA 1301 [Source:HGNC Symbol;Acc:HGNC:50464]
100505676	RRS1-AS1	RRS1 antisense RNA 1 (head to head) [Source:HGNC Symbol;Acc:HGNC:50465]
100505996	SOX1-OT	SOX1 overlapping transcript [Source:HGNC Symbol;Acc:HGNC:42733]
100506421	PANTR1	POU3F3 adjacent non-coding transcript 1 [Source:HGNC Symbol;Acc:HGNC:49513]
100506885	LNC-LBCS	lncRNA bladder and prostate cancer suppressor, hnRNPK interacting [Source:HGNC Symbol;Acc:HGNC:54418]
100507043	TUNAR	TCL1 upstream neural differentiation-associated RNA [Source:HGNC Symbol;Acc:HGNC:44088]
100507194	LINC02525	long intergenic non-protein coding RNA 2525 [Source:HGNC Symbol;Acc:HGNC:53545]
100507533	SOX21-AS1	SOX21 antisense divergent transcript 1 [Source:HGNC Symbol;Acc:HGNC:39807]
100616452	MIR2682	microRNA 2682 [Source:HGNC Symbol;Acc:HGNC:41688]
100996492	CTXND1	cortexin domain containing 1 [Source:HGNC Symbol;Acc:HGNC:50507]
101060498	LINC02265	long intergenic non-protein coding RNA 2265 [Source:HGNC Symbol;Acc:HGNC:53179]
101410544	RMDN2-AS1	RMDN2 antisense RNA 1 [Source:HGNC Symbol;Acc:HGNC:41150]
101926896	GLIS2-AS1	GLIS2 antisense RNA 1 [Source:HGNC Symbol;Acc:HGNC:51381]
101927248	LINC00391	long intergenic non-protein coding RNA 391 [Source:HGNC Symbol;Acc:HGNC:42719]
101927314	AL589740.1	novel transcript
101927574	LINC01186	long intergenic non-protein coding RNA 1186 [Source:HGNC Symbol;Acc:HGNC:49573]
101928469	MIR325HG	MIR325 host gene [Source:NCBI gene (formerly Entrezgene);Acc:101928469]
101928571	ZNF649-AS1	ZNF649 antisense RNA 1 [Source:HGNC Symbol;Acc:HGNC:51285]
101928590	AC097537.1	novel transcript, antisense to GPM6A
101928989	MIR4300HG	MIR4300 host gene [Source:HGNC Symbol;Acc:HGNC:52003]
101929198	ATP13A4-AS1	ATP13A4 antisense RNA 1 [Source:HGNC Symbol;Acc:HGNC:41095]
101929679	LINC02883	long intergenic non-protein coding RNA 2883 [Source:HGNC Symbol;Acc:HGNC:54806]
102467214	LINC02200	long intergenic non-protein coding RNA 2200 [Source:HGNC Symbol;Acc:HGNC:53066]
102546226	LINC02060	long intergenic non-protein coding RNA 2060 [Source:HGNC Symbol;Acc:HGNC:52904]
102682016	LINC01159	long intergenic non-protein coding RNA 1159 [Source:HGNC Symbol;Acc:HGNC:49514]
102724084	AC105411.1	novel transcript, antisense DYNLRB2
103695363	FOXG1-AS1	FOXG1 antisense RNA 1 [Source:HGNC Symbol;Acc:HGNC:50663]
104472717	LINC01224	long intergenic non-protein coding RNA 1224 [Source:HGNC Symbol;Acc:HGNC:49676]
105370424	LINC02282	long intergenic non-protein coding RNA 2282 [Source:HGNC Symbol;Acc:HGNC:53199]
105371238	LINC02134	long intergenic non-protein coding RNA 2134 [Source:HGNC Symbol;Acc:HGNC:52994]
105371855	AC005821.1	novel transcript, antisense to MARCH10
105374042	AC112487.1	novel transcript
105377342	AC114811.2	novel transcript, antisense TSPAN5
105379252	AL669942.1	novel cytochrome P450 family pseudogene
10647	SCGB1D2	secretoglobin family 1D member 2 [Source:HGNC Symbol;Acc:HGNC:18396]
106481171	RNU6ATAC35P	RNA, U6atac small nuclear 35, pseudogene [Source:HGNC Symbol;Acc:HGNC:46934]
109729137	MEF2C-AS2	MEF2C antisense RNA 2 [Source:HGNC Symbol;Acc:HGNC:53115]
114795	TMEM132B	transmembrane protein 132B [Source:HGNC Symbol;Acc:HGNC:29397]
116159	CYYR1	cysteine and tyrosine rich 1 [Source:HGNC Symbol;Acc:HGNC:16274]
123036	TC2N	tandem C2 domains, nuclear [Source:HGNC Symbol;Acc:HGNC:19859]
132204	SYNPR	synaptoporin [Source:HGNC Symbol;Acc:HGNC:16507]
132954	PDCL2	phosducin like 2 [Source:HGNC Symbol;Acc:HGNC:29524]
133491	C5orf47	chromosome 5 open reading frame 47 [Source:HGNC Symbol;Acc:HGNC:27026]
145773	FAM81A	family with sequence similarity 81 member A [Source:HGNC Symbol;Acc:HGNC:28379]
145858	C15orf32	chromosome 15 putative open reading frame 32 [Source:HGNC Symbol;Acc:HGNC:26549]
150568	LINC01102	long intergenic non-protein coding RNA 1102 [Source:HGNC Symbol;Acc:HGNC:27165]
152940	C4orf45	chromosome 4 open reading frame 45 [Source:HGNC Symbol;Acc:HGNC:26342]
157574	FBXO16	F-box protein 16 [Source:HGNC Symbol;Acc:HGNC:13618]
157638	LRATD2	LRAT domain containing 2 [Source:HGNC Symbol;Acc:HGNC:24166]
164832	LONRF2	LON peptidase N-terminal domain and ring finger 2 [Source:HGNC Symbol;Acc:HGNC:24788]
165215	FAM171B	family with sequence similarity 171 member B [Source:HGNC Symbol;Acc:HGNC:29412]
200150	PLD5	phospholipase D family member 5 [Source:HGNC Symbol;Acc:HGNC:26879]
220081	ERICH6B	glutamate rich 6B [Source:HGNC Symbol;Acc:HGNC:26523]
220382	FAM181B	family with sequence similarity 181 member B [Source:HGNC Symbol;Acc:HGNC:28512]
23302	WSCD1	WSC domain containing 1 [Source:HGNC Symbol;Acc:HGNC:29060]
23544	SEZ6L	seizure related 6 homolog like [Source:HGNC Symbol;Acc:HGNC:10763]
245	ALOX12P2	arachidonate 12-lipoxygenase pseudogene 2 [Source:HGNC Symbol;Acc:HGNC:432]
257407	C2orf72	chromosome 2 open reading frame 72 [Source:HGNC Symbol;Acc:HGNC:27418]
25770	C22orf31	chromosome 22 open reading frame 31 [Source:HGNC Symbol;Acc:HGNC:26931]
282966	C10orf53	chromosome 10 open reading frame 53 [Source:HGNC Symbol;Acc:HGNC:27421]
283685	GOLGA6L2	golgin A6 family like 2 [Source:HGNC Symbol;Acc:HGNC:26695]
285505	FAM198B-AS1	FAM198B antisense RNA 1 [Source:HGNC Symbol;Acc:HGNC:53132]
29075	LINC00652	long intergenic non-protein coding RNA 652 [Source:HGNC Symbol;Acc:HGNC:25003]
339256	NOS2P3	nitric oxide synthase 2 pseudogene 3 [Source:HGNC Symbol;Acc:HGNC:35124]
339674	LINC00634	long intergenic non-protein coding RNA 634 [Source:HGNC Symbol;Acc:HGNC:27930]
344838	PAQR9	progestin and adipoQ receptor family member 9 [Source:HGNC Symbol;Acc:HGNC:30131]
348254	CCDC144CP	coiled-coil domain containing 144C, pseudogene [Source:HGNC Symbol;Acc:HGNC:29073]
3732	CD82	CD82 molecule [Source:HGNC Symbol;Acc:HGNC:6210]
401944	LDLRAD2	low density lipoprotein receptor class A domain containing 2 [Source:HGNC Symbol;Acc:HGNC:32071]
414149	ACBD7	acyl-CoA binding domain containing 7 [Source:HGNC Symbol;Acc:HGNC:17715]
414243	LINC00595	long intergenic non-protein coding RNA 595 [Source:HGNC Symbol;Acc:HGNC:31430]
440556	PRDM16-DT	PRDM16 divergent transcript [Source:HGNC Symbol;Acc:HGNC:48664]
4440	MSI1	musashi RNA binding protein 1 [Source:HGNC Symbol;Acc:HGNC:7330]
444882	IGFL4	IGF like family member 4 [Source:HGNC Symbol;Acc:HGNC:32931]
55220	KLHDC8A	kelch domain containing 8A [Source:HGNC Symbol;Acc:HGNC:25573]
56062	KLHL4	kelch like family member 4 [Source:HGNC Symbol;Acc:HGNC:6355]
56245	C21orf62	chromosome 21 open reading frame 62 [Source:HGNC Symbol;Acc:HGNC:1305]
57683	ZDBF2	zinc finger DBF-type containing 2 [Source:HGNC Symbol;Acc:HGNC:29313]
59353	TMEM35A	transmembrane protein 35A [Source:HGNC Symbol;Acc:HGNC:25864]
643355	LINC01750	long intergenic non-protein coding RNA 1750 [Source:HGNC Symbol;Acc:HGNC:52538]
645431	FUT8-AS1	FUT8 antisense RNA 1 [Source:HGNC Symbol;Acc:HGNC:44294]
648809	EFL1P1	elongation factor like GTPase 1 pseudogene 1 [Source:HGNC Symbol;Acc:HGNC:31739]
693235	MIR92B	microRNA 92b [Source:HGNC Symbol;Acc:HGNC:32920]
729171	ANKRD20A8P	ankyrin repeat domain 20 family member A8, pseudogene [Source:HGNC Symbol;Acc:HGNC:23666]
729665	CCDC175	coiled-coil domain containing 175 [Source:HGNC Symbol;Acc:HGNC:19847]
729987	LINC01776	long intergenic non-protein coding RNA 1776 [Source:HGNC Symbol;Acc:HGNC:52566]
7712	ZNF157	zinc finger protein 157 [Source:HGNC Symbol;Acc:HGNC:12942]
7802	DNALI1	dynein axonemal light intermediate chain 1 [Source:HGNC Symbol;Acc:HGNC:14353]
83641	FAM107B	family with sequence similarity 107 member B [Source:HGNC Symbol;Acc:HGNC:23726]
85352	SHISAL1	shisa like 1 [Source:HGNC Symbol;Acc:HGNC:29335]
90362	FAM110B	family with sequence similarity 110 member B [Source:HGNC Symbol;Acc:HGNC:28587]
[truncated: 53 more columns]

## Sheet: SuppFig4_E
Overlap Results
Collection(s):	GO:BP
# overlaps shown:	96
# genesets in collections:	7481
# genes in comparison (n):	144
# genes in universe (N):	40312
Gene Set Name	# Genes in Gene Set (K)	Description	# Genes in Overlap (k)	k/K	p-value	FDR q-value
GOBP_POSITIVE_REGULATION_OF_INOSITOL_TRISPHOSPHATE_BIOSYNTHETIC_PROCESS	5	Any process that activates or increases the frequency, rate or extent of the chemical reactions and pathways resulting in the formation of inositol trisphosphate. [GOC:mah]	3	0.6	4.44e-07	0.00257
GOBP_REGULATION_OF_INOSITOL_TRISPHOSPHATE_BIOSYNTHETIC_PROCESS	6	Any process that modulates the frequency, rate or extent of the chemical reactions and pathways resulting in the formation of inositol trisphosphate. [GOC:mah]	3	0.5	8.86e-07	0.00257
GOBP_SYNAPTIC_SIGNALING	712	Cell-cell signaling to, from or within a synapse. [GOC:dos]	13	0.0183	1.85e-06	0.00257
GOBP_PHOSPHOLIPASE_C_ACTIVATING_G_PROTEIN_COUPLED_RECEPTOR_SIGNALING_PATHWAY	103	The series of molecular signals generated as a consequence of a G protein-coupled receptor binding to its physiological ligand, where the pathway proceeds with activation of phospholipase C (PLC) and a subsequent increase in the concentration of inositol trisphosphate (IP3) and diacylglycerol (DAG). [GOC:dph, GOC:mah, GOC:signaling, GOC:tb, ISBN:0815316194]	6	0.0583	2.01e-06	0.00257
GOBP_LOCOMOTION	1975	Self-propelled movement of a cell or organism from one location to another. [GOC:dgh]	22	0.0111	2.14e-06	0.00257
GOBP_INOSITOL_TRISPHOSPHATE_BIOSYNTHETIC_PROCESS	8	The chemical reactions and pathways resulting in the formation of inositol trisphosphate, 1,2,3,4,5,6-cyclohexanehexol, with three phosphate groups attached. [GOC:mah]	3	0.375	2.47e-06	0.00257
GOBP_POSITIVE_REGULATION_OF_PHOSPHORUS_METABOLIC_PROCESS	981	Any process that increases the frequency, rate or extent of the chemical reactions and pathways involving phosphorus or compounds containing phosphorus. [GOC:dph, GOC:tb]	15	0.0153	2.58e-06	0.00257
GOBP_POSITIVE_REGULATION_OF_MULTICELLULAR_ORGANISMAL_PROCESS	1397	Any process that activates or increases the frequency, rate or extent of an organismal process, any of the processes pertinent to the function of an organism above the cellular level; includes the integrated processes of tissues and organs. [GOC:ai]	18	0.0129	2.74e-06	0.00257
GOBP_REGULATION_OF_ANATOMICAL_STRUCTURE_MORPHOGENESIS	1006	Any process that modulates the frequency, rate or extent of anatomical structure morphogenesis. [GOC:mah]	15	0.0149	3.5e-06	0.00291
GOBP_HOMEOSTATIC_PROCESS	1912	Any biological process involved in the maintenance of an internal steady state. [GOC:jl, ISBN:0395825172]	21	0.011	4.66e-06	0.00343
GOBP_REGULATION_OF_PHOSPHORUS_METABOLIC_PROCESS	1610	Any process that modulates the frequency, rate or extent of the chemical reactions and pathways involving phosphorus or compounds containing phosphorus. [GOC:ai]	19	0.0118	5.04e-06	0.00343
GOBP_BIOLOGICAL_ADHESION	1481	The attachment of a cell or organism to a substrate, another cell, or other organism. Biological adhesion includes intracellular attachment between membrane regions. [GOC:isa_complete]	18	0.0122	6.13e-06	0.00382
GOBP_INOSITOL_TRISPHOSPHATE_METABOLIC_PROCESS	11	The chemical reactions and pathways involving myo-inositol phosphate, 1,2,3,4,5,6-cyclohexanehexol, with three phosphate groups attached. [GOC:mah]	3	0.2727	7.21e-06	0.00415
GOBP_CELL_CELL_SIGNALING	1672	Any process that mediates the transfer of information from one cell to another. This process includes signal transduction in the receiving cell and, where applicable, release of a ligand and any processes that actively facilitate its transport and presentation to the receiving cell. Examples include signaling via soluble ligands, via cell adhesion molecules and via gap junctions. [GOC:dos, GOC:ma…	19	0.0114	8.61e-06	0.0046
GOBP_G_PROTEIN_COUPLED_PURINERGIC_NUCLEOTIDE_RECEPTOR_SIGNALING_PATHWAY	14	The series of molecular signals generated as a consequence of a receptor binding to an extracellular purine nucleotide and transmitting the signal to a heterotrimeric G-protein complex to initiate a change in cell activity. [GOC:BHF, PMID:9755289]	3	0.2143	1.58e-05	0.00743
GOBP_CELL_MORPHOGENESIS	1004	The developmental process in which the size or shape of a cell is generated and organized. [GOC:clt, GOC:dph, GOC:go_curators, GOC:tb]	14	0.0139	1.59e-05	0.00743
GOBP_CELL_MIGRATION	1602	The controlled self-propelled movement of a cell from one site to a destination guided by molecular cues. Cell migration is a central process in the development and maintenance of multicellular organisms. [GOC:cjm, GOC:dph, GOC:ems, GOC:pf, Wikipedia:Cell_migration]	18	0.0112	1.76e-05	0.00748
GOBP_MULTICELLULAR_ORGANISMAL_HOMEOSTASIS	516	Any process involved in the maintenance of an internal steady state at the level of the multicellular organism. [GOC:isa_complete]	10	0.0194	1.8e-05	0.00748
GOBP_REGULATION_OF_INOSITOL_PHOSPHATE_BIOSYNTHETIC_PROCESS	15	Any process that modulates the rate, frequency or extent of inositol phosphate biosynthesis. Inositol phosphate biosynthetic processes are the chemical reactions and pathways resulting in the formation of an inositol phosphate, 1,2,3,4,5,6-cyclohexanehexol, with one or more phosphate groups attached. [GOC:BHF, GOC:dph, GOC:tb]	3	0.2	1.97e-05	0.00775
GOBP_NEGATIVE_REGULATION_OF_SECRETION	160	Any process that stops, prevents, or reduces the frequency, rate or extent of the controlled release of a substance from a cell or a tissue. [GOC:ai]	6	0.0375	2.52e-05	0.00931
GOBP_ION_HOMEOSTASIS	787	Any process involved in the maintenance of an internal steady state of ions within an organism or cell. [GOC:ai]	12	0.0152	2.79e-05	0.00931
GOBP_NEGATIVE_REGULATION_OF_TRANSPORT	438	Any process that stops, prevents, or reduces the frequency, rate or extent of the directed movement of substances (such as macromolecules, small molecules, ions) into, out of or within a cell, or between cells, by means of some agent such as a transporter or pore. [GOC:ai]	9	0.0205	3.04e-05	0.00931
GOBP_VASCULAR_PROCESS_IN_CIRCULATORY_SYSTEM	245	A circulatory process that occurs at the level of the vasculature. [GOC:mtg_cardio]	7	0.0286	3.05e-05	0.00931
GOBP_CELLULAR_ION_HOMEOSTASIS	668	Any process involved in the maintenance of an internal steady state of ions at the level of a cell. [GOC:mah]	11	0.0165	3.05e-05	0.00931
GOBP_NEGATIVE_REGULATION_OF_RESPONSE_TO_STIMULUS	1673	Any process that stops, prevents, or reduces the frequency, rate or extent of a response to a stimulus. Response to stimulus is a change in state or activity of a cell or an organism (in terms of movement, secretion, enzyme production, gene expression, etc.) as a result of a stimulus. [GOC:jid]	18	0.0108	3.11e-05	0.00931
GOBP_REGULATION_OF_CELLULAR_LOCALIZATION	812	Any process that modulates the frequency, rate or extent of a process in which a cell, a substance, or a cellular entity is transported to, or maintained in a specific location within or in the membrane of a cell. [GOC:dph, GOC:tb]	12	0.0148	3.78e-05	0.0109
GOBP_POSITIVE_REGULATION_OF_SIGNALING	1725	Any process that activates, maintains or increases the frequency, rate or extent of a signaling process. [GOC:mtg_signal]	18	0.0104	4.63e-05	0.0124
GOBP_NEGATIVE_REGULATION_OF_SIGNALING	1409	Any process that stops, prevents, or reduces the frequency, rate or extent of a signaling process. [GOC:mtg_signal]	16	0.0114	4.7e-05	0.0124
GOBP_REGULATION_OF_TRANSPORT	1730	Any process that modulates the frequency, rate or extent of the directed movement of substances (such as macromolecules, small molecules, ions) into, out of or within a cell, or between cells, by means of some agent such as a transporter or pore. [GOC:ai]	18	0.0104	4.8e-05	0.0124
GOBP_REGULATION_OF_ANION_TRANSPORT	849	Any process that modulates the frequency, rate or extent of the directed movement of anions, atoms or small molecules with a net negative charge into, out of or within a cell, or between cells, by means of some agent such as a transporter or pore. [GOC:jl]	12	0.0141	5.78e-05	0.0144
GOBP_CELL_CELL_ADHESION_VIA_PLASMA_MEMBRANE_ADHESION_MOLECULES	273	The attachment of one cell to another cell via adhesion molecules that are at least partially embedded in the plasma membrane. [GOC:dos]	7	0.0256	6.03e-05	0.0146
GOBP_ALCOHOL_METABOLIC_PROCESS	373	The chemical reactions and pathways involving alcohols, any of a class of compounds containing one or more hydroxyl groups attached to a saturated carbon atom. [ISBN:0198506732]	8	0.0214	6.29e-05	0.0147
GOBP_TRANSMEMBRANE_RECEPTOR_PROTEIN_TYROSINE_KINASE_SIGNALING_PATHWAY	737	A series of molecular signals initiated by the binding of an extracellular ligand to a receptor on the surface of the target cell where the receptor possesses tyrosine kinase activity, and ending with regulation of a downstream cellular process, e.g. transcription. [GOC:ceb, GOC:signaling]	11	0.0149	7.35e-05	0.0154
GOBP_POSITIVE_REGULATION_OF_ALCOHOL_BIOSYNTHETIC_PROCESS	23	Any process that activates or increases the frequency, rate or extent of alcohol biosynthetic process. [GO_REF:0000058, GOC:mengo_curators, GOC:TermGenie, PMID:23332010]	3	0.1304	7.5e-05	0.0154
GOBP_REGULATION_OF_PROTEIN_MODIFICATION_PROCESS	1627	Any process that modulates the frequency, rate or extent of the covalent alteration of one or more amino acid residues within a protein. [GOC:mah, GOC:tb]	17	0.0104	7.51e-05	0.0154
GOBP_REGULATION_OF_ANATOMICAL_STRUCTURE_SIZE	493	Any process that modulates the size of an anatomical structure. [GOC:dph, GOC:tb]	9	0.0183	7.53e-05	0.0154
GOBP_REGULATION_OF_CELL_JUNCTION_ASSEMBLY	195	Any process that modulates the frequency, rate or extent of cell junction assembly. [GOC:TermGenie]	6	0.0308	7.6e-05	0.0154
GOBP_CELL_CELL_ADHESION	880	The attachment of one cell to another cell via adhesion molecules. [GOC:dos]	12	0.0136	8.12e-05	0.0156
GOBP_DIVALENT_INORGANIC_CATION_HOMEOSTASIS	499	Any process involved in the maintenance of an internal steady state of divalent cations within an organism or cell. [GOC:mah]	9	0.018	8.26e-05	0.0156
GOBP_ORGANOPHOSPHATE_METABOLIC_PROCESS	1024	The chemical reactions and pathways involving organophosphates, any phosphate-containing organic compound. [ISBN:0198506732]	13	0.0127	8.36e-05	0.0156
GOBP_REGULATION_OF_BODY_FLUID_LEVELS	503	Any process that modulates the levels of body fluids. [GOC:ai, GOC:dph, GOC:tb]	9	0.0179	8.77e-05	0.016
GOBP_RESPONSE_TO_OXYGEN_CONTAINING_COMPOUND	1654	Any process that results in a change in state or activity of a cell or an organism (in terms of movement, secretion, enzyme production, gene expression, etc.) as a result of an oxygen-containing compound stimulus. [GOC:pr, GOC:TermGenie]	17	0.0103	9.16e-05	0.0163
GOBP_CHEMICAL_HOMEOSTASIS	1187	Any biological process involved in the maintenance of an internal steady state of a chemical. [GOC:isa_complete]	14	0.0118	9.64e-05	0.0168
GOBP_INFLAMMATORY_RESPONSE	773	The immediate defensive reaction (by vertebrate tissue) to infection or injury caused by chemical or physical agents. The process is characterized by local vasodilation, extravasation of plasma into intercellular spaces and accumulation of white blood cells and macrophages. [GO_REF:0000022, ISBN:0198506732]	11	0.0142	0.000112	0.0175
GOBP_REGULATION_OF_TRANS_SYNAPTIC_SIGNALING	406	Any process that modulates the frequency, rate or extent of trans-synaptic signaling. [GOC:dos]	8	0.0197	0.000113	0.0175
GOBP_METAL_ION_HOMEOSTASIS	647	Any process involved in the maintenance of an internal steady state of metal ions within an organism or cell. [GOC:ai, GOC:jid, GOC:mah]	10	0.0155	0.000119	0.0175
GOBP_REGULATION_OF_PROTEIN_PHOSPHORYLATION	1211	Any process that modulates the frequency, rate or extent of addition of phosphate groups into an amino acid in a protein. [GOC:hjd]	14	0.0116	0.000119	0.0175
GOBP_REGULATION_OF_CELL_MORPHOGENESIS	305	Any process that modulates the frequency, rate or extent of cell morphogenesis. Cell morphogenesis is the developmental process in which the shape of a cell is generated and organized. [GOC:isa_complete]	7	0.023	0.00012	0.0175
GOBP_INOSITOL_PHOSPHATE_BIOSYNTHETIC_PROCESS	27	The chemical reactions and pathways resulting in the formation of an inositol phosphate, 1,2,3,4,5,6-cyclohexanehexol, with one or more phosphate groups attached. [GOC:mah]	3	0.1111	0.000123	0.0175
GOBP_G_PROTEIN_COUPLED_RECEPTOR_SIGNALING_PATHWAY	1372	A series of molecular signals that proceeds with an activated receptor promoting the exchange of GDP for GTP on the alpha-subunit of an associated heterotrimeric G-protein complex. The GTP-bound activated alpha-G-protein then dissociates from the beta- and gamma-subunits to further transmit the signal within the cell. The pathway begins with receptor-ligand interaction, or for basal GPCR signalin…	15	0.0109	0.000125	0.0175
GOBP_PEPTIDYL_LYSINE_OXIDATION	5	The oxidation of the terminal amino-methylene groups of peptidyl-L-lysine or peptidyl-5-hydroxy-L-lysine to aldehyde groups to form allysine or hydroxyallysine residues, respectively; these are intermediates in the formation of covalent cross-links between adjacent polypeptide chains in proteins such as collagens. [ISBN:0198547684, RESID:AA0121]	2	0.4	0.000126	0.0175
GOBP_POSITIVE_REGULATION_OF_PENILE_ERECTION	5	Any process that increases the rate, frequency or extent of penile erection. Penile erection is the hardening, enlarging and rising of the penis which often occurs in the sexually aroused male and enables sexual intercourse. Achieved by increased inflow of blood into the vessels of erectile tissue, and decreased outflow. [GOC:dph, GOC:tb]	2	0.4	0.000126	0.0175
GOBP_INOSITOL_PHOSPHATE_METABOLIC_PROCESS	71	The chemical reactions and pathways involving inositol phosphate, 1,2,3,4,5,6-cyclohexanehexol, with one or more phosphate groups attached. [GOC:jl]	4	0.0563	0.000126	0.0175
GOBP_REGULATION_OF_SYNAPSE_STRUCTURE_OR_ACTIVITY	214	Any process that modulates the physical form or the activity of a synapse, the junction between a neuron and a target (neuron, muscle, or secretory cell). [GOC:ai]	6	0.028	0.000126	0.0175
GOBP_RESPONSE_TO_WOUNDING	654	Any process that results in a change in state or activity of a cell or an organism (in terms of movement, secretion, enzyme production, gene expression, etc.) as a result of a stimulus indicating damage to the organism. [GOC:go_curators]	10	0.0153	0.000129	0.0176
GOBP_EXTRINSIC_APOPTOTIC_SIGNALING_PATHWAY	217	A series of molecular signals in which a signal is conveyed from the cell surface to trigger the apoptotic death of a cell. The pathway starts with either a ligand binding to a cell surface receptor, or a ligand being withdrawn from a cell surface receptor (e.g. in the case of signaling by dependence receptors), and ends when the execution phase of apoptosis is triggered. [GOC:mtg_apoptosis, GOC:…	6	0.0276	0.000136	0.0179
GOBP_NEGATIVE_REGULATION_OF_ANION_TRANSPORT	217	Any process that stops, prevents or reduces the frequency, rate or extent of anion transport. [GO_REF:0000058, GOC:TermGenie, PMID:11336802]	6	0.0276	0.000136	0.0179
GOBP_WOUND_HEALING	535	The series of events that restore integrity to a damaged tissue, following an injury. [GOC:bf, PMID:15269788]	9	0.0168	0.000139	0.018
GOBP_REGULATION_OF_NERVOUS_SYSTEM_DEVELOPMENT	422	Any process that modulates the frequency, rate or extent of nervous system development, the origin and formation of nervous tissue. [GOC:ai]	8	0.019	0.000147	0.0187
GOBP_REGULATION_OF_ALCOHOL_BIOSYNTHETIC_PROCESS	75	Any process that modulates the frequency, rate or extent of alcohol biosynthetic process. [GO_REF:0000058, GOC:mengo_curators, GOC:TermGenie, PMID:23332010]	4	0.0533	0.000156	0.0194
GOBP_NEGATIVE_REGULATION_OF_APOPTOTIC_SIGNALING_PATHWAY	224	Any process that stops, prevents or reduces the frequency, rate or extent of apoptotic signaling pathway. [GOC:mtg_apoptosis]	6	0.0268	0.000162	0.0198
GOBP_REGULATION_OF_CELLULAR_PROTEIN_LOCALIZATION	547	Any process that modulates the frequency, rate or extent of cellular protein localization. Cellular protein localization is any process in which a protein is transported to, and/or maintained in, a specific location and encompasses movement within the cell, from within the cell to the cell surface, or from one location to another at the surface of a cell. [GO_REF:0000058, GOC:TermGenie, GOC:vw]	9	0.0165	0.000164	0.0198
GOBP_REGULATION_OF_CELLULAR_COMPONENT_BIOGENESIS	957	Any process that modulates the frequency, rate or extent of cellular component biogenesis, a process that results in the biosynthesis of constituent macromolecules, assembly, and arrangement of constituent parts of a cellular component. [GOC:jl]	12	0.0125	0.000177	0.021
GOBP_ADENYLATE_CYCLASE_MODULATING_G_PROTEIN_COUPLED_RECEPTOR_SIGNALING_PATHWAY	230	The series of molecular signals generated as a consequence of a G protein-coupled receptor binding to its physiological ligand, where the pathway proceeds through activation or inhibition of adenylyl cyclase activity and a subsequent change in the concentration of cyclic AMP (cAMP). [GOC:mah, GOC:signaling, ISBN:0815316194]	6	0.0261	0.000187	0.0219
GOBP_POSITIVE_REGULATION_OF_PROTEIN_PHOSPHORYLATION	824	Any process that activates or increases the frequency, rate or extent of addition of phosphate groups to amino acids within a protein. [GOC:hjd]	11	0.0133	0.000194	0.0224
GOBP_PURINERGIC_NUCLEOTIDE_RECEPTOR_SIGNALING_PATHWAY	32	The series of molecular signals generated as a consequence of a receptor binding to an extracellular purine nucleotide to initiate a change in cell activity. [GOC:BHF, PMID:9755289]	3	0.0938	0.000205	0.0233
GOBP_REGULATION_OF_CELL_SHAPE	151	Any process that modulates the surface configuration of a cell. [GOC:dph, GOC:go_curators, GOC:tb]	5	0.0331	0.000218	0.0244
GOBP_PROTEIN_PHOSPHORYLATION	1616	The process of introducing a phosphate group on to a protein. [GOC:hb]	16	0.0099	0.000227	0.025
GOBP_EXTRINSIC_APOPTOTIC_SIGNALING_PATHWAY_VIA_DEATH_DOMAIN_RECEPTORS	84	A series of molecular signals in which a signal is conveyed from the cell surface to trigger the apoptotic death of a cell. The pathway starts with a ligand binding to a death domain receptor on the cell surface, and ends when the execution phase of apoptosis is triggered. [GOC:mah, GOC:mtg_apoptosis]	4	0.0476	0.000241	0.0262
GOBP_SECRETION	1464	The controlled release of a substance by a cell or a tissue. [GOC:ai]	15	0.0102	0.00025	0.0264
GOBP_REGULATION_OF_CYTOSOLIC_CALCIUM_ION_CONCENTRATION	344	Any process involved in the maintenance of an internal steady state of calcium ions within the cytosol of a cell or between the cytosol and its surroundings. [GOC:ai, GOC:mah, GOC:rph]	7	0.0203	0.000251	0.0264
GOBP_REGULATION_OF_PENILE_ERECTION	7	Any process that modulates the rate, frequency or extent of penile erection. Penile erection is the hardening, enlarging and rising of the penis which often occurs in the sexually aroused male and enables sexual intercourse. Achieved by increased inflow of blood into the vessels of erectile tissue, and decreased outflow. [GOC:add, GOC:dph, GOC:tb]	2	0.2857	0.000263	0.0271
GOBP_COAGULATION	347	The process in which a fluid solution, or part of it, changes into a solid or semisolid mass. [ISBN:0198506732]	7	0.0202	0.000264	0.0271
GOBP_ORGANOPHOSPHATE_BIOSYNTHETIC_PROCESS	586	The chemical reactions and pathways resulting in the biosynthesis of deoxyribose phosphate, the phosphorylated sugar 2-deoxy-erythro-pentose. [GOC:chem_mtg]	9	0.0154	0.000273	0.0273
GOBP_REGULATION_OF_ION_TRANSPORT	1314	Any process that modulates the frequency, rate or extent of the directed movement of charged atoms or small charged molecules into, out of or within a cell, or between cells, by means of some agent such as a transporter or pore. [GOC:jl]	14	0.0107	0.000274	0.0273
GOBP_REGULATION_OF_MUSCLE_CONTRACTION	161	Any process that modulates the frequency, rate or extent of muscle contraction. [GOC:go_curators]	5	0.0311	0.000294	0.0289
GOBP_FOREBRAIN_DEVELOPMENT	357	The process whose specific outcome is the progression of the forebrain over time, from its formation to the mature structure. The forebrain is the anterior of the three primary divisions of the developing chordate brain or the corresponding part of the adult brain (in vertebrates, includes especially the cerebral hemispheres, the thalamus, and the hypothalamus and especially in higher vertebrates…	7	0.0196	0.000314	0.0302
GOBP_INNER_EAR_MORPHOGENESIS	90	The process in which the anatomical structures of the inner ear are generated and organized. The inner ear is the structure in vertebrates that contains the organs of balance and hearing. It consists of soft hollow sensory structures (the membranous labyrinth) containing fluid (endolymph) surrounded by fluid (perilymph) and encased in a bony cavity (the bony labyrinth). It consists of two chamber…	4	0.0444	0.000314	0.0302
GOBP_REGULATION_OF_PROTEIN_LOCALIZATION	874	Any process that modulates the frequency, rate or extent of any process in which a protein is transported to, or maintained in, a specific location. [GOC:dph, GOC:mah, GOC:tb]	11	0.0126	0.000321	0.0304
GOBP_HOMOPHILIC_CELL_ADHESION_VIA_PLASMA_MEMBRANE_ADHESION_MOLECULES	167	The attachment of a plasma membrane adhesion molecule in one cell to an identical molecule in an adjacent cell. [ISBN:0198506732]	5	0.0299	0.000348	0.0325
GOBP_CIRCULATORY_SYSTEM_PROCESS	610	A organ system process carried out by any of the organs or tissues of the circulatory system. The circulatory system is an organ system that moves extracellular fluids to and from tissue within a multicellular organism. [GOC:mtg_cardio]	9	0.0148	0.000366	0.0338
GOBP_NEURON_DIFFERENTIATION	1357	The process in which a relatively unspecialized cell acquires specialized features of a neuron. [GOC:mah]	14	0.0103	0.000378	0.0345
GOBP_POSITIVE_REGULATION_OF_NERVOUS_SYSTEM_DEVELOPMENT	263	Any process that activates, maintains or increases the frequency, rate or extent of nervous system development, the origin and formation of nervous tissue. [GOC:ai]	6	0.0228	0.000383	0.0345
GOBP_POSITIVE_REGULATION_OF_PROTEIN_MODIFICATION_PROCESS	1051	Any process that activates or increases the frequency, rate or extent of the covalent alteration of one or more amino acid residues within a protein. [GOC:mah, GOC:tb]	12	0.0114	0.000412	0.0367
GOBP_NEGATIVE_REGULATION_OF_EXTRINSIC_APOPTOTIC_SIGNALING_PATHWAY_VIA_DEATH_DOMAIN_RECEPTORS	41	Any process that stops, prevents or reduces the frequency, rate or extent of extrinsic apoptotic signaling pathway via death domain receptors. [GOC:TermGenie, PMID:17245429]	3	0.0732	0.000431	0.0379
GOBP_CELLULAR_COMPONENT_MORPHOGENESIS	766	The process in which cellular structures, including whole cells or cell parts, are generated and organized. [GOC:dph, GOC:mah, GOC:tb]	10	0.0131	0.000453	0.0394
GOBP_NEGATIVE_REGULATION_OF_EXTRINSIC_APOPTOTIC_SIGNALING_PATHWAY	103	Any process that stops, prevents or reduces the frequency, rate or extent of extrinsic apoptotic signaling pathway. [GOC:mtg_apoptosis]	4	0.0388	0.000525	0.0451
GOBP_TAXIS	644	The directed movement of a motile cell or organism in response to an external stimulus. [GOC:jl, ISBN:0192801023]	9	0.014	0.00054	0.0459
GOBP_PENILE_ERECTION	10	The hardening, enlarging and rising of the penis which often occurs in the sexually aroused male and enables sexual intercourse. Achieved by increased inflow of blood into the vessels of erectile tissue, and decreased outflow. [GOC:jl, Wikipedia:Penile_erection]	2	0.2	0.00056	0.0465
GOBP_TELENCEPHALON_REGIONALIZATION	10	The regionalization process that creates areas within the forebrain that will direct the behavior of cell migration in differentiation as the telencephalon develops. [GO_REF:0000021, GOC:cls, GOC:dgh, GOC:dph, GOC:jid, GOC:mgi_curators]	2	0.2	0.00056	0.0465
GOBP_CELLULAR_HOMEOSTASIS	937	Any process involved in the maintenance of an internal steady state at the level of the cell. [GOC:isa_complete, GOC:jl, ISBN:0395825172]	11	0.0117	0.000573	0.0471
GOBP_EXTERNAL_ENCAPSULATING_STRUCTURE_ORGANIZATION	396	A process that is carried out at the cellular level which results in the assembly, arrangement of constituent parts, or disassembly of external structures that lie outside the plasma membrane and surround the entire cell. [GOC:ai, GOC:dph, GOC:jl, GOC:mah]	7	0.0177	0.000581	0.0473
GOBP_ACUTE_INFLAMMATORY_RESPONSE	107	Inflammation which comprises a rapid, short-lived, relatively uniform response to acute injury or antigenic challenge and is characterized by accumulations of fluid, plasma proteins, and granulocytic leukocytes. An acute inflammatory response occurs within a matter of minutes or hours, and either resolves within a few days or becomes a chronic inflammatory response. [GO_REF:0000022, GOC:add, ISBN…	4	0.0374	0.000606	0.0487
GOBP_LIPID_METABOLIC_PROCESS	1426	The chemical reactions and pathways involving lipids, compounds soluble in an organic solvent but not, or sparingly, in an aqueous solvent. Includes fatty acids; neutral fats, other fatty-acid esters, and soaps; long-chain (fatty) alcohols and waxes; sphingoids and other long-chain bases; glycolipids, phospholipids and sphingolipids; and carotenes, polyprenols, sterols, terpenes and other isopren…	14	0.0098	0.000617	0.0491
GOBP_NEGATIVE_REGULATION_OF_MULTICELLULAR_ORGANISMAL_PROCESS	1104	Any process that stops, prevents, or reduces the frequency, rate or extent of an organismal process, the processes pertinent to the function of an organism above the cellular level; includes the integrated processes of tissues and organs. [GOC:ai]	12	0.0109	0.000636	0.0495
GOBP_POSITIVE_REGULATION_OF_ION_TRANSPORT	659	Any process that activates or increases the frequency, rate or extent of the directed movement of charged atoms or small charged molecules into, out of or within a cell, or between cells, by means of some agent such as a transporter or pore. [GOC:jl]	9	0.0137	0.000636	0.0495
Gene/Gene Set Overlap Matrix
Entrez Gene Id	Gene Symbol	Gene Description	GOBP_POSITIVE_REGULATION_OF_INOSITOL_TRISPHOSPHATE_BIOSYNTHETIC_PROCESS	GOBP_REGULATION_OF_INOSITOL_TRISPHOSPHATE_BIOSYNTHETIC_PROCESS	GOBP_SYNAPTIC_SIGNALING	GOBP_PHOSPHOLIPASE_C_ACTIVATING_G_PROTEIN_COUPLED_RECEPTOR_SIGNALING_PATHWAY	GOBP_LOCOMOTION	GOBP_INOSITOL_TRISPHOSPHATE_BIOSYNTHETIC_PROCESS	GOBP_POSITIVE_REGULATION_OF_PHOSPHORUS_METABOLIC_PROCESS	GOBP_POSITIVE_REGULATION_OF_MULTICELLULAR_ORGANISMAL_PROCESS	GOBP_REGULATION_OF_ANATOMICAL_STRUCTURE_MORPHOGENESIS	GOBP_HOMEOSTATIC_PROCESS	GOBP_REGULATION_OF_PHOSPHORUS_METABOLIC_PROCESS	GOBP_BIOLOGICAL_ADHESION	GOBP_INOSITOL_TRISPHOSPHATE_METABOLIC_PROCESS	GOBP_CELL_CELL_SIGNALING	GOBP_G_PROTEIN_COUPLED_PURINERGIC_NUCLEOTIDE_RECEPTOR_SIGNALING_PATHWAY	GOBP_CELL_MORPHOGENESIS	GOBP_CELL_MIGRATION	GOBP_MULTICELLULAR_ORGANISMAL_HOMEOSTASIS	GOBP_REGULATION_OF_INOSITOL_PHOSPHATE_BIOSYNTHETIC_PROCESS	GOBP_NEGATIVE_REGULATION_OF_SECRETION	GOBP_ION_HOMEOSTASIS	GOBP_NEGATIVE_REGULATION_OF_TRANSPORT	GOBP_VASCULAR_PROCESS_IN_CIRCULATORY_SYSTEM	GOBP_CELLULAR_ION_HOMEOSTASIS	GOBP_NEGATIVE_REGULATION_OF_RESPONSE_TO_STIMULUS	GOBP_REGULATION_OF_CELLULAR_LOCALIZATION	GOBP_POSITIVE_REGULATION_OF_SIGNALING	GOBP_NEGATIVE_REGULATION_OF_SIGNALING	GOBP_REGULATION_OF_TRANSPORT	GOBP_REGULATION_OF_ANION_TRANSPORT	GOBP_CELL_CELL_ADHESION_VIA_PLASMA_MEMBRANE_ADHESION_MOLECULES	GOBP_ALCOHOL_METABOLIC_PROCESS	GOBP_TRANSMEMBRANE_RECEPTOR_PROTEIN_TYROSINE_KINASE_SIGNALING_PATHWAY	GOBP_POSITIVE_REGULATION_OF_ALCOHOL_BIOSYNTHETIC_PROCESS	GOBP_REGULATION_OF_PROTEIN_MODIFICATION_PROCESS	GOBP_REGULATION_OF_ANATOMICAL_STRUCTURE_SIZE	GOBP_REGULATION_OF_CELL_JUNCTION_ASSEMBLY	GOBP_CELL_CELL_ADHESION	GOBP_DIVALENT_INORGANIC_CATION_HOMEOSTASIS	GOBP_ORGANOPHOSPHATE_METABOLIC_PROCESS	GOBP_REGULATION_OF_BODY_FLUID_LEVELS	GOBP_RESPONSE_TO_OXYGEN_CONTAINING_COMPOUND	GOBP_CHEMICAL_HOMEOSTASIS	GOBP_INFLAMMATORY_RESPONSE	GOBP_REGULATION_OF_TRANS_SYNAPTIC_SIGNALING	GOBP_METAL_ION_HOMEOSTASIS	GOBP_REGULATION_OF_PROTEIN_PHOSPHORYLATION
5028	P2RY1	purinergic receptor P2Y1 [Source:HGNC Symbol;Acc:HGNC:8539]	GOBP_POSITIVE_REGULATION_OF_INOSITOL_TRISPHOSPHATE_BIOSYNTHETIC_PROCESS	GOBP_REGULATION_OF_INOSITOL_TRISPHOSPHATE_BIOSYNTHETIC_PROCESS	GOBP_SYNAPTIC_SIGNALING	GOBP_PHOSPHOLIPASE_C_ACTIVATING_G_PROTEIN_COUPLED_RECEPTOR_SIGNALING_PATHWAY	GOBP_LOCOMOTION	GOBP_INOSITOL_TRISPHOSPHATE_BIOSYNTHETIC_PROCESS	GOBP_POSITIVE_REGULATION_OF_PHOSPHORUS_METABOLIC_PROCESS	GOBP_POSITIVE_REGULATION_OF_MULTICELLULAR_ORGANISMAL_PROCESS	GOBP_REGULATION_OF_ANATOMICAL_STRUCTURE_MORPHOGENESIS	GOBP_HOMEOSTATIC_PROCESS	GOBP_REGULATION_OF_PHOSPHORUS_METABOLIC_PROCESS		GOBP_INOSITOL_TRISPHOSPHATE_METABOLIC_PROCESS	GOBP_CELL_CELL_SIGNALING	GOBP_G_PROTEIN_COUPLED_PURINERGIC_NUCLEOTIDE_RECEPTOR_SIGNALING_PATHWAY	GOBP_CELL_MORPHOGENESIS	GOBP_CELL_MIGRATION		GOBP_REGULATION_OF_INOSITOL_PHOSPHATE_BIOSYNTHETIC_PROCESS	GOBP_NEGATIVE_REGULATION_OF_SECRETION	GOBP_ION_HOMEOSTASIS	GOBP_NEGATIVE_REGULATION_OF_TRANSPORT	GOBP_VASCULAR_PROCESS_IN_CIRCULATORY_SYSTEM	GOBP_CELLULAR_ION_HOMEOSTASIS			GOBP_POSITIVE_REGULATION_OF_SIGNALING		GOBP_REGULATION_OF_TRANSPORT	GOBP_REGULATION_OF_ANION_TRANSPORT		GOBP_ALCOHOL_METABOLIC_PROCESS		GOBP_POSITIVE_REGULATION_OF_ALCOHOL_BIOSYNTHETIC_PROCESS	GOBP_REGULATION_OF_PROTEIN_MODIFICATION_PROCESS	GOBP_REGULATION_OF_ANATOMICAL_STRUCTURE_SIZE			GOBP_DIVALENT_INORGANIC_CATION_HOMEOSTASIS	GOBP_ORGANOPHOSPHATE_METABOLIC_PROCESS	GOBP_REGULATION_OF_BODY_FLUID_LEVELS	GOBP_RESPONSE_TO_OXYGEN_CONTAINING_COMPOUND	GOBP_CHEMICAL_HOMEOSTASIS		GOBP_REGULATION_OF_TRANS_SYNAPTIC_SIGNALING	GOBP_METAL_ION_HOMEOSTASIS	GOBP_REGULATION_OF_PROTEIN_PHOSPHORYLATION
5031	P2RY6	pyrimidinergic receptor P2Y6 [Source:HGNC Symbol;Acc:HGNC:8543]	GOBP_POSITIVE_REGULATION_OF_INOSITOL_TRISPHOSPHATE_BIOSYNTHETIC_PROCESS	GOBP_REGULATION_OF_INOSITOL_TRISPHOSPHATE_BIOSYNTHETIC_PROCESS		GOBP_PHOSPHOLIPASE_C_ACTIVATING_G_PROTEIN_COUPLED_RECEPTOR_SIGNALING_PATHWAY		GOBP_INOSITOL_TRISPHOSPHATE_BIOSYNTHETIC_PROCESS	GOBP_POSITIVE_REGULATION_OF_PHOSPHORUS_METABOLIC_PROCESS			GOBP_HOMEOSTATIC_PROCESS	GOBP_REGULATION_OF_PHOSPHORUS_METABOLIC_PROCESS		GOBP_INOSITOL_TRISPHOSPHATE_METABOLIC_PROCESS		GOBP_G_PROTEIN_COUPLED_PURINERGIC_NUCLEOTIDE_RECEPTOR_SIGNALING_PATHWAY				GOBP_REGULATION_OF_INOSITOL_PHOSPHATE_BIOSYNTHETIC_PROCESS		GOBP_ION_HOMEOSTASIS			GOBP_CELLULAR_ION_HOMEOSTASIS		GOBP_REGULATION_OF_CELLULAR_LOCALIZATION	GOBP_POSITIVE_REGULATION_OF_SIGNALING		GOBP_REGULATION_OF_TRANSPORT			GOBP_ALCOHOL_METABOLIC_PROCESS		GOBP_POSITIVE_REGULATION_OF_ALCOHOL_BIOSYNTHETIC_PROCESS					GOBP_DIVALENT_INORGANIC_CATION_HOMEOSTASIS	GOBP_ORGANOPHOSPHATE_METABOLIC_PROCESS		GOBP_RESPONSE_TO_OXYGEN_CONTAINING_COMPOUND	GOBP_CHEMICAL_HOMEOSTASIS			GOBP_METAL_ION_HOMEOSTASIS
3973	LHCGR	luteinizing hormone/choriogonadotropin receptor [Source:HGNC Symbol;Acc:HGNC:6585]	GOBP_POSITIVE_REGULATION_OF_INOSITOL_TRISPHOSPHATE_BIOSYNTHETIC_PROCESS	GOBP_REGULATION_OF_INOSITOL_TRISPHOSPHATE_BIOSYNTHETIC_PROCESS		GOBP_PHOSPHOLIPASE_C_ACTIVATING_G_PROTEIN_COUPLED_RECEPTOR_SIGNALING_PATHWAY		GOBP_INOSITOL_TRISPHOSPHATE_BIOSYNTHETIC_PROCESS	GOBP_POSITIVE_REGULATION_OF_PHOSPHORUS_METABOLIC_PROCESS				GOBP_REGULATION_OF_PHOSPHORUS_METABOLIC_PROCESS		GOBP_INOSITOL_TRISPHOSPHATE_METABOLIC_PROCESS						GOBP_REGULATION_OF_INOSITOL_PHOSPHATE_BIOSYNTHETIC_PROCESS													GOBP_ALCOHOL_METABOLIC_PROCESS		GOBP_POSITIVE_REGULATION_OF_ALCOHOL_BIOSYNTHETIC_PROCESS						GOBP_ORGANOPHOSPHATE_METABOLIC_PROCESS		GOBP_RESPONSE_TO_OXYGEN_CONTAINING_COMPOUND
627	BDNF	brain derived neurotrophic factor [Source:HGNC Symbol;Acc:HGNC:1033]			GOBP_SYNAPTIC_SIGNALING		GOBP_LOCOMOTION		GOBP_POSITIVE_REGULATION_OF_PHOSPHORUS_METABOLIC_PROCESS	GOBP_POSITIVE_REGULATION_OF_MULTICELLULAR_ORGANISMAL_PROCESS	GOBP_REGULATION_OF_ANATOMICAL_STRUCTURE_MORPHOGENESIS		GOBP_REGULATION_OF_PHOSPHORUS_METABOLIC_PROCESS			GOBP_CELL_CELL_SIGNALING		GOBP_CELL_MORPHOGENESIS									GOBP_NEGATIVE_REGULATION_OF_RESPONSE_TO_STIMULUS	GOBP_REGULATION_OF_CELLULAR_LOCALIZATION	GOBP_POSITIVE_REGULATION_OF_SIGNALING	GOBP_NEGATIVE_REGULATION_OF_SIGNALING					GOBP_TRANSMEMBRANE_RECEPTOR_PROTEIN_TYROSINE_KINASE_SIGNALING_PATHWAY		GOBP_REGULATION_OF_PROTEIN_MODIFICATION_PROCESS	GOBP_REGULATION_OF_ANATOMICAL_STRUCTURE_SIZE	GOBP_REGULATION_OF_CELL_JUNCTION_ASSEMBLY								GOBP_REGULATION_OF_TRANS_SYNAPTIC_SIGNALING		GOBP_REGULATION_OF_PROTEIN_PHOSPHORYLATION
23237	ARC	activity regulated cytoskeleton associated protein [Source:HGNC Symbol;Acc:HGNC:648]			GOBP_SYNAPTIC_SIGNALING		GOBP_LOCOMOTION				GOBP_REGULATION_OF_ANATOMICAL_STRUCTURE_MORPHOGENESIS					GOBP_CELL_CELL_SIGNALING		GOBP_CELL_MORPHOGENESIS	GOBP_CELL_MIGRATION									GOBP_REGULATION_OF_CELLULAR_LOCALIZATION	GOBP_POSITIVE_REGULATION_OF_SIGNALING	GOBP_NEGATIVE_REGULATION_OF_SIGNALING	GOBP_REGULATION_OF_TRANSPORT	GOBP_REGULATION_OF_ANION_TRANSPORT															GOBP_REGULATION_OF_TRANS_SYNAPTIC_SIGNALING
5021	OXTR	oxytocin receptor [Source:HGNC Symbol;Acc:HGNC:8529]			GOBP_SYNAPTIC_SIGNALING					GOBP_POSITIVE_REGULATION_OF_MULTICELLULAR_ORGANISMAL_PROCESS		GOBP_HOMEOSTATIC_PROCESS				GOBP_CELL_CELL_SIGNALING				GOBP_MULTICELLULAR_ORGANISMAL_HOMEOSTASIS		GOBP_NEGATIVE_REGULATION_OF_SECRETION	GOBP_ION_HOMEOSTASIS	GOBP_NEGATIVE_REGULATION_OF_TRANSPORT	GOBP_VASCULAR_PROCESS_IN_CIRCULATORY_SYSTEM	GOBP_CELLULAR_ION_HOMEOSTASIS			GOBP_POSITIVE_REGULATION_OF_SIGNALING		GOBP_REGULATION_OF_TRANSPORT	GOBP_REGULATION_OF_ANION_TRANSPORT						GOBP_REGULATION_OF_ANATOMICAL_STRUCTURE_SIZE	GOBP_REGULATION_OF_CELL_JUNCTION_ASSEMBLY		GOBP_DIVALENT_INORGANIC_CATION_HOMEOSTASIS		GOBP_REGULATION_OF_BODY_FLUID_LEVELS	GOBP_RESPONSE_TO_OXYGEN_CONTAINING_COMPOUND	GOBP_CHEMICAL_HOMEOSTASIS		GOBP_REGULATION_OF_TRANS_SYNAPTIC_SIGNALING	GOBP_METAL_ION_HOMEOSTASIS
9515	STXBP5L	syntaxin binding protein 5 like [Source:HGNC Symbol;Acc:HGNC:30757]			GOBP_SYNAPTIC_SIGNALING							GOBP_HOMEOSTATIC_PROCESS				GOBP_CELL_CELL_SIGNALING						GOBP_NEGATIVE_REGULATION_OF_SECRETION		GOBP_NEGATIVE_REGULATION_OF_TRANSPORT						GOBP_NEGATIVE_REGULATION_OF_SIGNALING	GOBP_REGULATION_OF_TRANSPORT	GOBP_REGULATION_OF_ANION_TRANSPORT													GOBP_CHEMICAL_HOMEOSTASIS		GOBP_REGULATION_OF_TRANS_SYNAPTIC_SIGNALING
55584	CHRNA9	cholinergic receptor nicotinic alpha 9 subunit [Source:HGNC Symbol;Acc:HGNC:14079]			GOBP_SYNAPTIC_SIGNALING							GOBP_HOMEOSTATIC_PROCESS				GOBP_CELL_CELL_SIGNALING							GOBP_ION_HOMEOSTASIS			GOBP_CELLULAR_ION_HOMEOSTASIS	GOBP_NEGATIVE_REGULATION_OF_RESPONSE_TO_STIMULUS			GOBP_NEGATIVE_REGULATION_OF_SIGNALING											GOBP_DIVALENT_INORGANIC_CATION_HOMEOSTASIS				GOBP_CHEMICAL_HOMEOSTASIS			GOBP_METAL_ION_HOMEOSTASIS
152404	IGSF11	immunoglobulin superfamily member 11 [Source:HGNC Symbol;Acc:HGNC:16669]			GOBP_SYNAPTIC_SIGNALING									GOBP_BIOLOGICAL_ADHESION		GOBP_CELL_CELL_SIGNALING													GOBP_POSITIVE_REGULATION_OF_SIGNALING				GOBP_CELL_CELL_ADHESION_VIA_PLASMA_MEMBRANE_ADHESION_MOLECULES							GOBP_CELL_CELL_ADHESION							GOBP_REGULATION_OF_TRANS_SYNAPTIC_SIGNALING
114088	TRIM9	tripartite motif containing 9 [Source:HGNC Symbol;Acc:HGNC:16288]			GOBP_SYNAPTIC_SIGNALING											GOBP_CELL_CELL_SIGNALING						GOBP_NEGATIVE_REGULATION_OF_SECRETION		GOBP_NEGATIVE_REGULATION_OF_TRANSPORT							GOBP_REGULATION_OF_TRANSPORT
1607	DGKB	diacylglycerol kinase beta [Source:HGNC Symbol;Acc:HGNC:2850]			GOBP_SYNAPTIC_SIGNALING											GOBP_CELL_CELL_SIGNALING																										GOBP_ORGANOPHOSPHATE_METABOLIC_PROCESS	GOBP_REGULATION_OF_BODY_FLUID_LEVELS				GOBP_REGULATION_OF_TRANS_SYNAPTIC_SIGNALING
1103	CHAT	choline O-acetyltransferase [Source:HGNC Symbol;Acc:HGNC:1912]			GOBP_SYNAPTIC_SIGNALING											GOBP_CELL_CELL_SIGNALING																										GOBP_ORGANOPHOSPHATE_METABOLIC_PROCESS
3360	HTR4	5-hydroxytryptamine receptor 4 [Source:HGNC Symbol;Acc:HGNC:5299]			GOBP_SYNAPTIC_SIGNALING											GOBP_CELL_CELL_SIGNALING																												GOBP_RESPONSE_TO_OXYGEN_CONTAINING_COMPOUND
9229	DLGAP1	DLG associated protein 1 [Source:HGNC Symbol;Acc:HGNC:2905]			GOBP_SYNAPTIC_SIGNALING											GOBP_CELL_CELL_SIGNALING																															GOBP_REGULATION_OF_TRANS_SYNAPTIC_SIGNALING
642938	INSYN2A	inhibitory synaptic factor 2A [Source:HGNC Symbol;Acc:HGNC:33859]			GOBP_SYNAPTIC_SIGNALING											GOBP_CELL_CELL_SIGNALING
796	CALCA	calcitonin related polypeptide alpha [Source:HGNC Symbol;Acc:HGNC:1437]				GOBP_PHOSPHOLIPASE_C_ACTIVATING_G_PROTEIN_COUPLED_RECEPTOR_SIGNALING_PATHWAY	GOBP_LOCOMOTION		GOBP_POSITIVE_REGULATION_OF_PHOSPHORUS_METABOLIC_PROCESS			GOBP_HOMEOSTATIC_PROCESS	GOBP_REGULATION_OF_PHOSPHORUS_METABOLIC_PROCESS						GOBP_CELL_MIGRATION	GOBP_MULTICELLULAR_ORGANISMAL_HOMEOSTASIS			GOBP_ION_HOMEOSTASIS		GOBP_VASCULAR_PROCESS_IN_CIRCULATORY_SYSTEM	GOBP_CELLULAR_ION_HOMEOSTASIS											GOBP_REGULATION_OF_PROTEIN_MODIFICATION_PROCESS	GOBP_REGULATION_OF_ANATOMICAL_STRUCTURE_SIZE			GOBP_DIVALENT_INORGANIC_CATION_HOMEOSTASIS				GOBP_CHEMICAL_HOMEOSTASIS	GOBP_INFLAMMATORY_RESPONSE		GOBP_METAL_ION_HOMEOSTASIS	GOBP_REGULATION_OF_PROTEIN_PHOSPHORYLATION
51196	PLCE1	phospholipase C epsilon 1 [Source:HGNC Symbol;Acc:HGNC:17175]				GOBP_PHOSPHOLIPASE_C_ACTIVATING_G_PROTEIN_COUPLED_RECEPTOR_SIGNALING_PATHWAY			GOBP_POSITIVE_REGULATION_OF_PHOSPHORUS_METABOLIC_PROCESS			GOBP_HOMEOSTATIC_PROCESS	GOBP_REGULATION_OF_PHOSPHORUS_METABOLIC_PROCESS										GOBP_ION_HOMEOSTASIS			GOBP_CELLULAR_ION_HOMEOSTASIS			GOBP_POSITIVE_REGULATION_OF_SIGNALING					GOBP_ALCOHOL_METABOLIC_PROCESS	GOBP_TRANSMEMBRANE_RECEPTOR_PROTEIN_TYROSINE_KINASE_SIGNALING_PATHWAY		GOBP_REGULATION_OF_PROTEIN_MODIFICATION_PROCESS				GOBP_DIVALENT_INORGANIC_CATION_HOMEOSTASIS	GOBP_ORGANOPHOSPHATE_METABOLIC_PROCESS			GOBP_CHEMICAL_HOMEOSTASIS			GOBP_METAL_ION_HOMEOSTASIS	GOBP_REGULATION_OF_PROTEIN_PHOSPHORYLATION
5029	P2RY2	purinergic receptor P2Y2 [Source:HGNC Symbol;Acc:HGNC:8541]				GOBP_PHOSPHOLIPASE_C_ACTIVATING_G_PROTEIN_COUPLED_RECEPTOR_SIGNALING_PATHWAY				GOBP_POSITIVE_REGULATION_OF_MULTICELLULAR_ORGANISMAL_PROCESS		GOBP_HOMEOSTATIC_PROCESS					GOBP_G_PROTEIN_COUPLED_PURINERGIC_NUCLEOTIDE_RECEPTOR_SIGNALING_PATHWAY						GOBP_ION_HOMEOSTASIS		GOBP_VASCULAR_PROCESS_IN_CIRCULATORY_SYSTEM	GOBP_CELLULAR_ION_HOMEOSTASIS					GOBP_REGULATION_OF_TRANSPORT	GOBP_REGULATION_OF_ANION_TRANSPORT						GOBP_REGULATION_OF_ANATOMICAL_STRUCTURE_SIZE					GOBP_REGULATION_OF_BODY_FLUID_LEVELS	GOBP_RESPONSE_TO_OXYGEN_CONTAINING_COMPOUND	GOBP_CHEMICAL_HOMEOSTASIS
407006	MIR221	microRNA 221 [Source:HGNC Symbol;Acc:HGNC:31601]					GOBP_LOCOMOTION		GOBP_POSITIVE_REGULATION_OF_PHOSPHORUS_METABOLIC_PROCESS	GOBP_POSITIVE_REGULATION_OF_MULTICELLULAR_ORGANISMAL_PROCESS	GOBP_REGULATION_OF_ANATOMICAL_STRUCTURE_MORPHOGENESIS	GOBP_HOMEOSTATIC_PROCESS	GOBP_REGULATION_OF_PHOSPHORUS_METABOLIC_PROCESS	GOBP_BIOLOGICAL_ADHESION					GOBP_CELL_MIGRATION								GOBP_NEGATIVE_REGULATION_OF_RESPONSE_TO_STIMULUS		GOBP_POSITIVE_REGULATION_OF_SIGNALING	GOBP_NEGATIVE_REGULATION_OF_SIGNALING			GOBP_CELL_CELL_ADHESION_VIA_PLASMA_MEMBRANE_ADHESION_MOLECULES		GOBP_TRANSMEMBRANE_RECEPTOR_PROTEIN_TYROSINE_KINASE_SIGNALING_PATHWAY		GOBP_REGULATION_OF_PROTEIN_MODIFICATION_PROCESS			GOBP_CELL_CELL_ADHESION				GOBP_RESPONSE_TO_OXYGEN_CONTAINING_COMPOUND		GOBP_INFLAMMATORY_RESPONSE			GOBP_REGULATION_OF_PROTEIN_PHOSPHORYLATION
3592	IL12A	interleukin 12A [Source:HGNC Symbol;Acc:HGNC:5969]					GOBP_LOCOMOTION		GOBP_POSITIVE_REGULATION_OF_PHOSPHORUS_METABOLIC_PROCESS	GOBP_POSITIVE_REGULATION_OF_MULTICELLULAR_ORGANISMAL_PROCESS			GOBP_REGULATION_OF_PHOSPHORUS_METABOLIC_PROCESS	GOBP_BIOLOGICAL_ADHESION					GOBP_CELL_MIGRATION			GOBP_NEGATIVE_REGULATION_OF_SECRETION		GOBP_NEGATIVE_REGULATION_OF_TRANSPORT			GOBP_NEGATIVE_REGULATION_OF_RESPONSE_TO_STIMULUS			GOBP_NEGATIVE_REGULATION_OF_SIGNALING	GOBP_REGULATION_OF_TRANSPORT	GOBP_REGULATION_OF_ANION_TRANSPORT			GOBP_TRANSMEMBRANE_RECEPTOR_PROTEIN_TYROSINE_KINASE_SIGNALING_PATHWAY		GOBP_REGULATION_OF_PROTEIN_MODIFICATION_PROCESS			GOBP_CELL_CELL_ADHESION				GOBP_RESPONSE_TO_OXYGEN_CONTAINING_COMPOUND					GOBP_REGULATION_OF_PROTEIN_PHOSPHORYLATION
10395	DLC1	DLC1 Rho GTPase activating protein [Source:HGNC Symbol;Acc:HGNC:2897]					GOBP_LOCOMOTION		GOBP_POSITIVE_REGULATION_OF_PHOSPHORUS_METABOLIC_PROCESS		GOBP_REGULATION_OF_ANATOMICAL_STRUCTURE_MORPHOGENESIS		GOBP_REGULATION_OF_PHOSPHORUS_METABOLIC_PROCESS	GOBP_BIOLOGICAL_ADHESION				GOBP_CELL_MORPHOGENESIS	GOBP_CELL_MIGRATION								GOBP_NEGATIVE_REGULATION_OF_RESPONSE_TO_STIMULUS			GOBP_NEGATIVE_REGULATION_OF_SIGNALING							GOBP_REGULATION_OF_PROTEIN_MODIFICATION_PROCESS		GOBP_REGULATION_OF_CELL_JUNCTION_ASSEMBLY
8797	TNFRSF10A	TNF receptor superfamily member 10a [Source:HGNC Symbol;Acc:HGNC:11904]					GOBP_LOCOMOTION		GOBP_POSITIVE_REGULATION_OF_PHOSPHORUS_METABOLIC_PROCESS				GOBP_REGULATION_OF_PHOSPHORUS_METABOLIC_PROCESS						GOBP_CELL_MIGRATION								GOBP_NEGATIVE_REGULATION_OF_RESPONSE_TO_STIMULUS			GOBP_NEGATIVE_REGULATION_OF_SIGNALING							GOBP_REGULATION_OF_PROTEIN_MODIFICATION_PROCESS												GOBP_REGULATION_OF_PROTEIN_PHOSPHORYLATION
3084	NRG1	neuregulin 1 [Source:HGNC Symbol;Acc:HGNC:7997]					GOBP_LOCOMOTION		GOBP_POSITIVE_REGULATION_OF_PHOSPHORUS_METABOLIC_PROCESS				GOBP_REGULATION_OF_PHOSPHORUS_METABOLIC_PROCESS									GOBP_NEGATIVE_REGULATION_OF_SECRETION		GOBP_NEGATIVE_REGULATION_OF_TRANSPORT					GOBP_POSITIVE_REGULATION_OF_SIGNALING		GOBP_REGULATION_OF_TRANSPORT				GOBP_TRANSMEMBRANE_RECEPTOR_PROTEIN_TYROSINE_KINASE_SIGNALING_PATHWAY		GOBP_REGULATION_OF_PROTEIN_MODIFICATION_PROCESS												GOBP_REGULATION_OF_PROTEIN_PHOSPHORYLATION
2290	FOXG1	forkhead box G1 [Source:HGNC Symbol;Acc:HGNC:3811]					GOBP_LOCOMOTION			GOBP_POSITIVE_REGULATION_OF_MULTICELLULAR_ORGANISMAL_PROCESS								GOBP_CELL_MORPHOGENESIS	GOBP_CELL_MIGRATION
3929	LBP	lipopolysaccharide binding protein [Source:HGNC Symbol;Acc:HGNC:6517]					GOBP_LOCOMOTION			GOBP_POSITIVE_REGULATION_OF_MULTICELLULAR_ORGANISMAL_PROCESS									GOBP_CELL_MIGRATION										GOBP_POSITIVE_REGULATION_OF_SIGNALING															GOBP_RESPONSE_TO_OXYGEN_CONTAINING_COMPOUND		GOBP_INFLAMMATORY_RESPONSE
170825	GSX2	GS homeobox 2 [Source:HGNC Symbol;Acc:HGNC:24959]					GOBP_LOCOMOTION			GOBP_POSITIVE_REGULATION_OF_MULTICELLULAR_ORGANISMAL_PROCESS									GOBP_CELL_MIGRATION										GOBP_POSITIVE_REGULATION_OF_SIGNALING
7401	CLRN1	clarin 1 [Source:HGNC Symbol;Acc:HGNC:12605]					GOBP_LOCOMOTION					GOBP_HOMEOSTATIC_PROCESS						GOBP_CELL_MORPHOGENESIS		GOBP_MULTICELLULAR_ORGANISMAL_HOMEOSTASIS
5547	PRCP	prolylcarboxypeptidase [Source:HGNC Symbol;Acc:HGNC:9344]					GOBP_LOCOMOTION					GOBP_HOMEOSTATIC_PROCESS							GOBP_CELL_MIGRATION	GOBP_MULTICELLULAR_ORGANISMAL_HOMEOSTASIS																							GOBP_REGULATION_OF_BODY_FLUID_LEVELS		GOBP_CHEMICAL_HOMEOSTASIS	GOBP_INFLAMMATORY_RESPONSE
285335	SLC9C1	solute carrier family 9 member C1 [Source:HGNC Symbol;Acc:HGNC:31401]					GOBP_LOCOMOTION					GOBP_HOMEOSTATIC_PROCESS											GOBP_ION_HOMEOSTASIS			GOBP_CELLULAR_ION_HOMEOSTASIS																			GOBP_CHEMICAL_HOMEOSTASIS
221692	PHACTR1	phosphatase and actin regulator 1 [Source:HGNC Symbol;Acc:HGNC:20990]					GOBP_LOCOMOTION						GOBP_REGULATION_OF_PHOSPHORUS_METABOLIC_PROCESS					GOBP_CELL_MORPHOGENESIS	GOBP_CELL_MIGRATION																		GOBP_REGULATION_OF_PROTEIN_MODIFICATION_PROCESS
5328	PLAU	plasminogen activator, urokinase [Source:HGNC Symbol;Acc:HGNC:9052]					GOBP_LOCOMOTION							GOBP_BIOLOGICAL_ADHESION					GOBP_CELL_MIGRATION								GOBP_NEGATIVE_REGULATION_OF_RESPONSE_TO_STIMULUS																GOBP_REGULATION_OF_BODY_FLUID_LEVELS
7857	SCG2	secretogranin II [Source:HGNC Symbol;Acc:HGNC:10575]					GOBP_LOCOMOTION												GOBP_CELL_MIGRATION								GOBP_NEGATIVE_REGULATION_OF_RESPONSE_TO_STIMULUS			GOBP_NEGATIVE_REGULATION_OF_SIGNALING																GOBP_INFLAMMATORY_RESPONSE
5327	PLAT	plasminogen activator, tissue type [Source:HGNC Symbol;Acc:HGNC:9051]					GOBP_LOCOMOTION												GOBP_CELL_MIGRATION								GOBP_NEGATIVE_REGULATION_OF_RESPONSE_TO_STIMULUS								GOBP_TRANSMEMBRANE_RECEPTOR_PROTEIN_TYROSINE_KINASE_SIGNALING_PATHWAY								GOBP_REGULATION_OF_BODY_FLUID_LEVELS
692094	MSMP	microseminoprotein, prostate associated [Source:HGNC Symbol;Acc:HGNC:29663]					GOBP_LOCOMOTION												GOBP_CELL_MIGRATION																											GOBP_INFLAMMATORY_RESPONSE
2018	EMX2	empty spiracles homeobox 2 [Source:HGNC Symbol;Acc:HGNC:3341]					GOBP_LOCOMOTION												GOBP_CELL_MIGRATION
29948	OSGIN1	oxidative stress induced growth inhibitor 1 [Source:HGNC Symbol;Acc:HGNC:30093]					GOBP_LOCOMOTION												GOBP_CELL_MIGRATION
7037	TFRC	transferrin receptor [Source:HGNC Symbol;Acc:HGNC:11763]							GOBP_POSITIVE_REGULATION_OF_PHOSPHORUS_METABOLIC_PROCESS	GOBP_POSITIVE_REGULATION_OF_MULTICELLULAR_ORGANISMAL_PROCESS	GOBP_REGULATION_OF_ANATOMICAL_STRUCTURE_MORPHOGENESIS	GOBP_HOMEOSTATIC_PROCESS	GOBP_REGULATION_OF_PHOSPHORUS_METABOLIC_PROCESS	GOBP_BIOLOGICAL_ADHESION						GOBP_MULTICELLULAR_ORGANISMAL_HOMEOSTASIS			GOBP_ION_HOMEOSTASIS		GOBP_VASCULAR_PROCESS_IN_CIRCULATORY_SYSTEM	GOBP_CELLULAR_ION_HOMEOSTASIS		GOBP_REGULATION_OF_CELLULAR_LOCALIZATION	GOBP_POSITIVE_REGULATION_OF_SIGNALING								GOBP_REGULATION_OF_PROTEIN_MODIFICATION_PROCESS			GOBP_CELL_CELL_ADHESION					GOBP_CHEMICAL_HOMEOSTASIS			GOBP_METAL_ION_HOMEOSTASIS	GOBP_REGULATION_OF_PROTEIN_PHOSPHORYLATION
7855	FZD5	frizzled class receptor 5 [Source:HGNC Symbol;Acc:HGNC:4043]							GOBP_POSITIVE_REGULATION_OF_PHOSPHORUS_METABOLIC_PROCESS	GOBP_POSITIVE_REGULATION_OF_MULTICELLULAR_ORGANISMAL_PROCESS	GOBP_REGULATION_OF_ANATOMICAL_STRUCTURE_MORPHOGENESIS		GOBP_REGULATION_OF_PHOSPHORUS_METABOLIC_PROCESS			GOBP_CELL_CELL_SIGNALING												GOBP_REGULATION_OF_CELLULAR_LOCALIZATION	GOBP_POSITIVE_REGULATION_OF_SIGNALING		GOBP_REGULATION_OF_TRANSPORT	GOBP_REGULATION_OF_ANION_TRANSPORT					GOBP_REGULATION_OF_PROTEIN_MODIFICATION_PROCESS		GOBP_REGULATION_OF_CELL_JUNCTION_ASSEMBLY										GOBP_REGULATION_OF_PROTEIN_PHOSPHORYLATION
4504	MT3	metallothionein 3 [Source:HGNC Symbol;Acc:HGNC:7408]							GOBP_POSITIVE_REGULATION_OF_PHOSPHORUS_METABOLIC_PROCESS		GOBP_REGULATION_OF_ANATOMICAL_STRUCTURE_MORPHOGENESIS	GOBP_HOMEOSTATIC_PROCESS	GOBP_REGULATION_OF_PHOSPHORUS_METABOLIC_PROCESS					GOBP_CELL_MORPHOGENESIS					GOBP_ION_HOMEOSTASIS			GOBP_CELLULAR_ION_HOMEOSTASIS			GOBP_POSITIVE_REGULATION_OF_SIGNALING					GOBP_ALCOHOL_METABOLIC_PROCESS	GOBP_TRANSMEMBRANE_RECEPTOR_PROTEIN_TYROSINE_KINASE_SIGNALING_PATHWAY		GOBP_REGULATION_OF_PROTEIN_MODIFICATION_PROCESS	GOBP_REGULATION_OF_ANATOMICAL_STRUCTURE_SIZE			GOBP_DIVALENT_INORGANIC_CATION_HOMEOSTASIS			GOBP_RESPONSE_TO_OXYGEN_CONTAINING_COMPOUND	GOBP_CHEMICAL_HOMEOSTASIS			GOBP_METAL_ION_HOMEOSTASIS	GOBP_REGULATION_OF_PROTEIN_PHOSPHORYLATION
55022	PID1	phosphotyrosine interaction domain containing 1 [Source:HGNC Symbol;Acc:HGNC:26084]							GOBP_POSITIVE_REGULATION_OF_PHOSPHORUS_METABOLIC_PROCESS		GOBP_REGULATION_OF_ANATOMICAL_STRUCTURE_MORPHOGENESIS		GOBP_REGULATION_OF_PHOSPHORUS_METABOLIC_PROCESS											GOBP_NEGATIVE_REGULATION_OF_TRANSPORT			GOBP_NEGATIVE_REGULATION_OF_RESPONSE_TO_STIMULUS	GOBP_REGULATION_OF_CELLULAR_LOCALIZATION		GOBP_NEGATIVE_REGULATION_OF_SIGNALING	GOBP_REGULATION_OF_TRANSPORT	GOBP_REGULATION_OF_ANION_TRANSPORT			GOBP_TRANSMEMBRANE_RECEPTOR_PROTEIN_TYROSINE_KINASE_SIGNALING_PATHWAY		GOBP_REGULATION_OF_PROTEIN_MODIFICATION_PROCESS					GOBP_ORGANOPHOSPHATE_METABOLIC_PROCESS		GOBP_RESPONSE_TO_OXYGEN_CONTAINING_COMPOUND					GOBP_REGULATION_OF_PROTEIN_PHOSPHORYLATION
126393	HSPB6	heat shock protein family B (small) member 6 [Source:HGNC Symbol;Acc:HGNC:26511]								GOBP_POSITIVE_REGULATION_OF_MULTICELLULAR_ORGANISMAL_PROCESS	GOBP_REGULATION_OF_ANATOMICAL_STRUCTURE_MORPHOGENESIS
6319	SCD	stearoyl-CoA desaturase [Source:HGNC Symbol;Acc:HGNC:10571]								GOBP_POSITIVE_REGULATION_OF_MULTICELLULAR_ORGANISMAL_PROCESS		GOBP_HOMEOSTATIC_PROCESS								GOBP_MULTICELLULAR_ORGANISMAL_HOMEOSTASIS														GOBP_ALCOHOL_METABOLIC_PROCESS								GOBP_ORGANOPHOSPHATE_METABOLIC_PROCESS		GOBP_RESPONSE_TO_OXYGEN_CONTAINING_COMPOUND
2827	GPR3	G protein-coupled receptor 3 [Source:HGNC Symbol;Acc:HGNC:4484]								GOBP_POSITIVE_REGULATION_OF_MULTICELLULAR_ORGANISMAL_PROCESS		GOBP_HOMEOSTATIC_PROCESS								GOBP_MULTICELLULAR_ORGANISMAL_HOMEOSTASIS
2824	GPM6B	glycoprotein M6B [Source:HGNC Symbol;Acc:HGNC:4461]								GOBP_POSITIVE_REGULATION_OF_MULTICELLULAR_ORGANISMAL_PROCESS				GOBP_BIOLOGICAL_ADHESION										GOBP_NEGATIVE_REGULATION_OF_TRANSPORT				GOBP_REGULATION_OF_CELLULAR_LOCALIZATION			GOBP_REGULATION_OF_TRANSPORT	GOBP_REGULATION_OF_ANION_TRANSPORT							GOBP_REGULATION_OF_CELL_JUNCTION_ASSEMBLY
56666	PANX2	pannexin 2 [Source:HGNC Symbol;Acc:HGNC:8600]								GOBP_POSITIVE_REGULATION_OF_MULTICELLULAR_ORGANISMAL_PROCESS						GOBP_CELL_CELL_SIGNALING
5357	PLS1	plastin 1 [Source:HGNC Symbol;Acc:HGNC:9090]								GOBP_POSITIVE_REGULATION_OF_MULTICELLULAR_ORGANISMAL_PROCESS								GOBP_CELL_MORPHOGENESIS										GOBP_REGULATION_OF_CELLULAR_LOCALIZATION										GOBP_REGULATION_OF_ANATOMICAL_STRUCTURE_SIZE
347731	LRRTM3	leucine rich repeat transmembrane neuronal 3 [Source:HGNC Symbol;Acc:HGNC:19410]								GOBP_POSITIVE_REGULATION_OF_MULTICELLULAR_ORGANISMAL_PROCESS																													GOBP_REGULATION_OF_CELL_JUNCTION_ASSEMBLY
6696	SPP1	secreted phosphoprotein 1 [Source:HGNC Symbol;Acc:HGNC:11255]									GOBP_REGULATION_OF_ANATOMICAL_STRUCTURE_MORPHOGENESIS	GOBP_HOMEOSTATIC_PROCESS		GOBP_BIOLOGICAL_ADHESION		GOBP_CELL_CELL_SIGNALING		GOBP_CELL_MORPHOGENESIS		GOBP_MULTICELLULAR_ORGANISMAL_HOMEOSTASIS							GOBP_NEGATIVE_REGULATION_OF_RESPONSE_TO_STIMULUS		GOBP_POSITIVE_REGULATION_OF_SIGNALING		GOBP_REGULATION_OF_TRANSPORT	GOBP_REGULATION_OF_ANION_TRANSPORT						GOBP_REGULATION_OF_ANATOMICAL_STRUCTURE_SIZE						GOBP_RESPONSE_TO_OXYGEN_CONTAINING_COMPOUND		GOBP_INFLAMMATORY_RESPONSE
3679	ITGA7	integrin subunit alpha 7 [Source:HGNC Symbol;Acc:HGNC:6143]									GOBP_REGULATION_OF_ANATOMICAL_STRUCTURE_MORPHOGENESIS			GOBP_BIOLOGICAL_ADHESION				GOBP_CELL_MORPHOGENESIS																						GOBP_CELL_CELL_ADHESION
114804	RNF157	ring finger protein 157 [Source:HGNC Symbol;Acc:HGNC:29402]									GOBP_REGULATION_OF_ANATOMICAL_STRUCTURE_MORPHOGENESIS							GOBP_CELL_MORPHOGENESIS									GOBP_NEGATIVE_REGULATION_OF_RESPONSE_TO_STIMULUS			GOBP_NEGATIVE_REGULATION_OF_SIGNALING
79784	MYH14	myosin heavy chain 14 [Source:HGNC Symbol;Acc:HGNC:23212]									GOBP_REGULATION_OF_ANATOMICAL_STRUCTURE_MORPHOGENESIS							GOBP_CELL_MORPHOGENESIS
57194	ATP10A	ATPase phospholipid transporting 10A (putative) [Source:HGNC Symbol;Acc:HGNC:13542]									GOBP_REGULATION_OF_ANATOMICAL_STRUCTURE_MORPHOGENESIS							GOBP_CELL_MORPHOGENESIS
216	ALDH1A1	aldehyde dehydrogenase 1 family member A1 [Source:HGNC Symbol;Acc:HGNC:402]										GOBP_HOMEOSTATIC_PROCESS								GOBP_MULTICELLULAR_ORGANISMAL_HOMEOSTASIS														GOBP_ALCOHOL_METABOLIC_PROCESS								GOBP_ORGANOPHOSPHATE_METABOLIC_PROCESS
12	SERPINA3	serpin family A member 3 [Source:HGNC Symbol;Acc:HGNC:16]										GOBP_HOMEOSTATIC_PROCESS								GOBP_MULTICELLULAR_ORGANISMAL_HOMEOSTASIS																										GOBP_INFLAMMATORY_RESPONSE
844	CASQ1	calsequestrin 1 [Source:HGNC Symbol;Acc:HGNC:1512]										GOBP_HOMEOSTATIC_PROCESS											GOBP_ION_HOMEOSTASIS			GOBP_CELLULAR_ION_HOMEOSTASIS		GOBP_REGULATION_OF_CELLULAR_LOCALIZATION			GOBP_REGULATION_OF_TRANSPORT										GOBP_DIVALENT_INORGANIC_CATION_HOMEOSTASIS				GOBP_CHEMICAL_HOMEOSTASIS			GOBP_METAL_ION_HOMEOSTASIS
160335	TMTC2	transmembrane O-mannosyltransferase targeting cadherins 2 [Source:HGNC Symbol;Acc:HGNC:25440]										GOBP_HOMEOSTATIC_PROCESS											GOBP_ION_HOMEOSTASIS																		GOBP_DIVALENT_INORGANIC_CATION_HOMEOSTASIS				GOBP_CHEMICAL_HOMEOSTASIS			GOBP_METAL_ION_HOMEOSTASIS
11142	PKIG	cAMP-dependent protein kinase inhibitor gamma [Source:HGNC Symbol;Acc:HGNC:9019]											GOBP_REGULATION_OF_PHOSPHORUS_METABOLIC_PROCESS											GOBP_NEGATIVE_REGULATION_OF_TRANSPORT				GOBP_REGULATION_OF_CELLULAR_LOCALIZATION			GOBP_REGULATION_OF_TRANSPORT	GOBP_REGULATION_OF_ANION_TRANSPORT					GOBP_REGULATION_OF_PROTEIN_MODIFICATION_PROCESS												GOBP_REGULATION_OF_PROTEIN_PHOSPHORYLATION
85450	ITPRIP	inositol 1,4,5-trisphosphate receptor interacting protein [Source:HGNC Symbol;Acc:HGNC:29370]											GOBP_REGULATION_OF_PHOSPHORUS_METABOLIC_PROCESS														GOBP_NEGATIVE_REGULATION_OF_RESPONSE_TO_STIMULUS			GOBP_NEGATIVE_REGULATION_OF_SIGNALING							GOBP_REGULATION_OF_PROTEIN_MODIFICATION_PROCESS												GOBP_REGULATION_OF_PROTEIN_PHOSPHORYLATION
1827	RCAN1	regulator of calcineurin 1 [Source:HGNC Symbol;Acc:HGNC:3040]											GOBP_REGULATION_OF_PHOSPHORUS_METABOLIC_PROCESS														GOBP_NEGATIVE_REGULATION_OF_RESPONSE_TO_STIMULUS			GOBP_NEGATIVE_REGULATION_OF_SIGNALING							GOBP_REGULATION_OF_PROTEIN_MODIFICATION_PROCESS
23240	TMEM131L	transmembrane 131 like [Source:HGNC Symbol;Acc:HGNC:29146]												GOBP_BIOLOGICAL_ADHESION		GOBP_CELL_CELL_SIGNALING											GOBP_NEGATIVE_REGULATION_OF_RESPONSE_TO_STIMULUS			GOBP_NEGATIVE_REGULATION_OF_SIGNALING										GOBP_CELL_CELL_ADHESION
145741	C2CD4A	C2 calcium dependent domain containing 4A [Source:HGNC Symbol;Acc:HGNC:33627]												GOBP_BIOLOGICAL_ADHESION											GOBP_VASCULAR_PROCESS_IN_CIRCULATORY_SYSTEM																					GOBP_INFLAMMATORY_RESPONSE
84695	LOXL3	lysyl oxidase like 3 [Source:HGNC Symbol;Acc:HGNC:13869]												GOBP_BIOLOGICAL_ADHESION													GOBP_NEGATIVE_REGULATION_OF_RESPONSE_TO_STIMULUS		GOBP_POSITIVE_REGULATION_OF_SIGNALING											GOBP_CELL_CELL_ADHESION						GOBP_INFLAMMATORY_RESPONSE
5101	PCDH9	protocadherin 9 [Source:HGNC Symbol;Acc:HGNC:8661]												GOBP_BIOLOGICAL_ADHESION																			GOBP_CELL_CELL_ADHESION_VIA_PLASMA_MEMBRANE_ADHESION_MOLECULES							GOBP_CELL_CELL_ADHESION
56105	PCDHGA11	protocadherin gamma subfamily A, 11 [Source:HGNC Symbol;Acc:HGNC:8698]												GOBP_BIOLOGICAL_ADHESION																			GOBP_CELL_CELL_ADHESION_VIA_PLASMA_MEMBRANE_ADHESION_MOLECULES							GOBP_CELL_CELL_ADHESION
56128	PCDHB8	protocadherin beta 8 [Source:HGNC Symbol;Acc:HGNC:8693]												GOBP_BIOLOGICAL_ADHESION																			GOBP_CELL_CELL_ADHESION_VIA_PLASMA_MEMBRANE_ADHESION_MOLECULES							GOBP_CELL_CELL_ADHESION
56129	PCDHB7	protocadherin beta 7 [Source:HGNC Symbol;Acc:HGNC:8692]												GOBP_BIOLOGICAL_ADHESION																			GOBP_CELL_CELL_ADHESION_VIA_PLASMA_MEMBRANE_ADHESION_MOLECULES							GOBP_CELL_CELL_ADHESION
137075	CLDN23	claudin 23 [Source:HGNC Symbol;Acc:HGNC:17591]												GOBP_BIOLOGICAL_ADHESION																			GOBP_CELL_CELL_ADHESION_VIA_PLASMA_MEMBRANE_ADHESION_MOLECULES							GOBP_CELL_CELL_ADHESION
3026	HABP2	hyaluronan binding protein 2 [Source:HGNC Symbol;Acc:HGNC:4798]												GOBP_BIOLOGICAL_ADHESION
152573	SHISA3	shisa family member 3 [Source:HGNC Symbol;Acc:HGNC:25159]														GOBP_CELL_CELL_SIGNALING											GOBP_NEGATIVE_REGULATION_OF_RESPONSE_TO_STIMULUS			GOBP_NEGATIVE_REGULATION_OF_SIGNALING
50846	DHH	desert hedgehog signaling molecule [Source:HGNC Symbol;Acc:HGNC:2865]														GOBP_CELL_CELL_SIGNALING																												GOBP_RESPONSE_TO_OXYGEN_CONTAINING_COMPOUND
92745	SLC38A5	solute carrier family 38 member 5 [Source:HGNC Symbol;Acc:HGNC:18070]																							GOBP_VASCULAR_PROCESS_IN_CIRCULATORY_SYSTEM
54978	SLC35F6	solute carrier family 35 member F6 [Source:HGNC Symbol;Acc:HGNC:26055]																									GOBP_NEGATIVE_REGULATION_OF_RESPONSE_TO_STIMULUS			GOBP_NEGATIVE_REGULATION_OF_SIGNALING	GOBP_REGULATION_OF_TRANSPORT
23255	MTCL1	microtubule crosslinking factor 1 [Source:HGNC Symbol;Acc:HGNC:29121]																										GOBP_REGULATION_OF_CELLULAR_LOCALIZATION			GOBP_REGULATION_OF_TRANSPORT	GOBP_REGULATION_OF_ANION_TRANSPORT
23209	MLC1	modulator of VRAC current 1 [Source:HGNC Symbol;Acc:HGNC:17082]																										GOBP_REGULATION_OF_CELLULAR_LOCALIZATION			GOBP_REGULATION_OF_TRANSPORT													GOBP_RESPONSE_TO_OXYGEN_CONTAINING_COMPOUND
57462	MYORG	myogenesis regulating glycosidase (putative) [Source:HGNC Symbol;Acc:HGNC:19918]																											GOBP_POSITIVE_REGULATION_OF_SIGNALING						GOBP_TRANSMEMBRANE_RECEPTOR_PROTEIN_TYROSINE_KINASE_SIGNALING_PATHWAY
80274	SCUBE1	signal peptide, CUB domain and EGF like domain containing 1 [Source:HGNC Symbol;Acc:HGNC:13441]																											GOBP_POSITIVE_REGULATION_OF_SIGNALING														GOBP_REGULATION_OF_BODY_FLUID_LEVELS			GOBP_INFLAMMATORY_RESPONSE
127	ADH4	alcohol dehydrogenase 4 (class II), pi polypeptide [Source:HGNC Symbol;Acc:HGNC:252]																																GOBP_ALCOHOL_METABOLIC_PROCESS										GOBP_RESPONSE_TO_OXYGEN_CONTAINING_COMPOUND
6272	SORT1	sortilin 1 [Source:HGNC Symbol;Acc:HGNC:11186]																																	GOBP_TRANSMEMBRANE_RECEPTOR_PROTEIN_TYROSINE_KINASE_SIGNALING_PATHWAY									GOBP_RESPONSE_TO_OXYGEN_CONTAINING_COMPOUND
1759	DNM1	dynamin 1 [Source:HGNC Symbol;Acc:HGNC:2972]																																	GOBP_TRANSMEMBRANE_RECEPTOR_PROTEIN_TYROSINE_KINASE_SIGNALING_PATHWAY
23406	COTL1	coactosin like F-actin binding protein 1 [Source:HGNC Symbol;Acc:HGNC:18304]																																				GOBP_REGULATION_OF_ANATOMICAL_STRUCTURE_SIZE
54898	ELOVL2	ELOVL fatty acid elongase 2 [Source:HGNC Symbol;Acc:HGNC:14416]																																								GOBP_ORGANOPHOSPHATE_METABOLIC_PROCESS
80157	CWH43	cell wall biogenesis 43 C-terminal homolog [Source:HGNC Symbol;Acc:HGNC:26133]																																								GOBP_ORGANOPHOSPHATE_METABOLIC_PROCESS
134526	ACOT12	acyl-CoA thioesterase 12 [Source:HGNC Symbol;Acc:HGNC:24436]																																								GOBP_ORGANOPHOSPHATE_METABOLIC_PROCESS
391365	SULT6B1	sulfotransferase family 6B member 1 [Source:HGNC Symbol;Acc:HGNC:33433]																																								GOBP_ORGANOPHOSPHATE_METABOLIC_PROCESS
5104	SERPINA5	serpin family A member 5 [Source:HGNC Symbol;Acc:HGNC:8723]																																									GOBP_REGULATION_OF_BODY_FLUID_LEVELS
64123	ADGRL4	adhesion G protein-coupled receptor L4 [Source:HGNC Symbol;Acc:HGNC:20822]
2520	GAST	gastrin [Source:HGNC Symbol;Acc:HGNC:4164]
84171	LOXL4	lysyl oxidase like 4 [Source:HGNC Symbol;Acc:HGNC:17171]
9263	STK17A	serine/threonine kinase 17a [Source:HGNC Symbol;Acc:HGNC:11395]
167359	NIM1K	NIM1 serine/threonine protein kinase [Source:HGNC Symbol;Acc:HGNC:28646]
8987	STBD1	starch binding domain 1 [Source:HGNC Symbol;Acc:HGNC:24854]
8190	MIA	MIA SH3 domain containing [Source:HGNC Symbol;Acc:HGNC:7076]
8708	B3GALT1	beta-1,3-galactosyltransferase 1 [Source:HGNC Symbol;Acc:HGNC:916]
9469	CHST3	carbohydrate sulfotransferase 3 [Source:HGNC Symbol;Acc:HGNC:1971]
284111	SLC13A5	solute carrier family 13 member 5 [Source:HGNC Symbol;Acc:HGNC:23089]
135398	C6orf141	chromosome 6 open reading frame 141 [Source:HGNC Symbol;Acc:HGNC:21351]
1770	DNAH9	dynein axonemal heavy chain 9 [Source:HGNC Symbol;Acc:HGNC:2953]
25841	ABTB2	ankyrin repeat and BTB domain containing 2 [Source:HGNC Symbol;Acc:HGNC:23842]
8905	AP1S2	adaptor related protein complex 1 subunit sigma 2 [Source:HGNC Symbol;Acc:HGNC:560]
9119	KRT75	keratin 75 [Source:HGNC Symbol;Acc:HGNC:24431]
8110	DPF3	double PHD fingers 3 [Source:HGNC Symbol;Acc:HGNC:17427]
10485	MIR9-1HG	MIR9-1 host gene [Source:HGNC Symbol;Acc:HGNC:30780]
154064	RAET1L	retinoic acid early transcript 1L [Source:HGNC Symbol;Acc:HGNC:16798]
196410	METTL7B	methyltransferase like 7B [Source:HGNC Symbol;Acc:HGNC:28276]
55211	DPPA4	developmental pluripotency associated 4 [Source:HGNC Symbol;Acc:HGNC:19200]
100128233	LINC02324	long intergenic non-protein coding RNA 2324 [Source:HGNC Symbol;Acc:HGNC:53244]
100131244	ANKRD63	ankyrin repeat domain 63 [Source:HGNC Symbol;Acc:HGNC:40027]
100131378	C11orf91	chromosome 11 open reading frame 91 [Source:HGNC Symbol;Acc:HGNC:34444]
100133920	AL845331.2	methylenetetrahydrofolate dehydrogenase (NADP+ dependent) 1-like (MTHFD1L) pseudogene
100287082	GACAT2	gastric cancer associated transcript 2 [Source:HGNC Symbol;Acc:HGNC:50516]
100506544	L3MBTL2-AS1	L3MBTL2 antisense RNA 1 [Source:HGNC Symbol;Acc:HGNC:40847]
100507206	LINC00943	long intergenic non-protein coding RNA 943 [Source:HGNC Symbol;Acc:HGNC:48639]
100874048	DGUOK-AS1	DGUOK antisense RNA 1 [Source:HGNC Symbol;Acc:HGNC:43441]
10186	LHFPL6	LHFPL tetraspan subfamily member 6 [Source:HGNC Symbol;Acc:HGNC:6586]
101927220	DEPDC1-AS1	DEPDC1 antisense RNA 1 [Source:HGNC Symbol;Acc:HGNC:50592]
101927279	EP300-AS1	EP300 antisense RNA 1 [Source:HGNC Symbol;Acc:HGNC:50504]
101928165	CASC17	cancer susceptibility 17 [Source:HGNC Symbol;Acc:HGNC:43911]
101930010	DST-AS1	DST antisense RNA 1 [Source:HGNC Symbol;Acc:HGNC:40098]
102723895	LINC02552	long intergenic non-protein coding RNA 2552 [Source:HGNC Symbol;Acc:HGNC:53587]
102724552	RERE-AS1	RERE antisense RNA 1 [Source:HGNC Symbol;Acc:HGNC:40501]
112267859	AQP7P3	aquaporin 7 pseudogene 3 [Source:HGNC Symbol;Acc:HGNC:31976]
112597	CYTOR	cytoskeleton regulator RNA [Source:HGNC Symbol;Acc:HGNC:28717]
116933	CLRN1-AS1	CLRN1 antisense RNA 1 [Source:HGNC Symbol;Acc:HGNC:30895]
149345	SHISA4	shisa family member 4 [Source:HGNC Symbol;Acc:HGNC:27139]
157273	AC022784.1	uncharacterized LOC157273 [Source:NCBI gene (formerly Entrezgene);Acc:157273]
196047	EMX2OS	EMX2 opposite strand/antisense RNA [Source:HGNC Symbol;Acc:HGNC:18511]
23231	SEL1L3	SEL1L family member 3 [Source:HGNC Symbol;Acc:HGNC:29108]
255119	CFAP299	cilia and flagella associated protein 299 [Source:HGNC Symbol;Acc:HGNC:28554]
256691	MAMDC2	MAM domain containing 2 [Source:HGNC Symbol;Acc:HGNC:23673]
25907	TMEM158	transmembrane protein 158 [Source:HGNC Symbol;Acc:HGNC:30293]
285419	LINC01091	long intergenic non-protein coding RNA 1091 [Source:HGNC Symbol;Acc:HGNC:27721]
286749	STON1-GTF2A1L	STON1-GTF2A1L readthrough [Source:HGNC Symbol;Acc:HGNC:30651]
339751	MAP3K20-AS1	MAP3K20 antisense RNA 1 [Source:HGNC Symbol;Acc:HGNC:27935]
374491	TPTE2P6	transmembrane phosphoinositide 3-phosphatase and tensin homolog 2 pseudogene 6 [Source:HGNC Symbol;Acc:HGNC:42644]
375719	AQP7P1	aquaporin 7 pseudogene 1 [Source:HGNC Symbol;Acc:HGNC:32048]
387978	LINC01551	long intergenic non-protein coding RNA 1551 [Source:HGNC Symbol;Acc:HGNC:19828]
400578	KRT16P2	keratin 16 pseudogene 2 [Source:HGNC Symbol;Acc:HGNC:37807]
4071	TM4SF1	transmembrane 4 L six family member 1 [Source:HGNC Symbol;Acc:HGNC:11853]
440714	LINC02869	long intergenic non-protein coding RNA 2869 [Source:HGNC Symbol;Acc:HGNC:32045]
644809	C15orf56	chromosome 15 putative open reading frame 56 [Source:HGNC Symbol;Acc:HGNC:33868]
644945	KRT16P3	keratin 16 pseudogene 3 [Source:HGNC Symbol;Acc:HGNC:37808]
6791	AURKAP1	aurora kinase A pseudogene 1 [Source:HGNC Symbol;Acc:HGNC:18611]
79962	DNAJC22	DnaJ heat shock protein family (Hsp40) member C22 [Source:HGNC Symbol;Acc:HGNC:25802]
85027	SMIM3	small integral membrane protein 3 [Source:HGNC Symbol;Acc:HGNC:30248]
[truncated: 49 more columns]

## Sheet: SuppFig4_F
Overlap Results
Collection(s):	GO:BP
# overlaps shown:	100
# genesets in collections:	7481
# genes in comparison (n):	960
# genes in universe (N):	40312
Gene Set Name	# Genes in Gene Set (K)	Description	# Genes in Overlap (k)	k/K	p-value	FDR q-value
GOBP_DEFENSE_RESPONSE	1790	Reactions, triggered in response to the presence of a foreign body or the occurrence of an injury, which result in restriction of damage to the organism attacked or prevention/recovery from the infection caused by the attack. [GOC:go_curators]	247	0.138	3.07e-118	2.3e-114
GOBP_REGULATION_OF_IMMUNE_SYSTEM_PROCESS	1593	Any process that modulates the frequency, rate, or extent of an immune system process. [GOC:add]	216	0.1356	8.99e-101	3.36e-97
GOBP_RESPONSE_TO_BIOTIC_STIMULUS	1606	Any process that results in a change in state or activity of a cell or an organism (in terms of movement, secretion, enzyme production, gene expression, etc.) as a result of a biotic stimulus, a stimulus caused or produced by a living organism. [GOC:hb]	216	0.1345	4.61e-100	1.15e-96
GOBP_DEFENSE_RESPONSE_TO_OTHER_ORGANISM	1208	Reactions triggered in response to the presence of another organism that act to protect the cell or organism from damage caused by that organism. [GOC:dos]	181	0.1498	6.59e-91	1.23e-87
GOBP_RESPONSE_TO_CYTOKINE	1188	Any process that results in a change in state or activity of a cell or an organism (in terms of movement, secretion, enzyme production, gene expression, etc.) as a result of a cytokine stimulus. [GOC:sl]	175	0.1473	1.57e-86	2.36e-83
GOBP_IMMUNE_EFFECTOR_PROCESS	1296	Any process of the immune system that can potentially contribute to an immune response. [GO_REF:0000022, GOC:add, ISBN:0781735149]	180	0.1389	8.38e-85	1.04e-81
GOBP_CELL_ACTIVATION	1461	A change in the morphology or behavior of a cell resulting from exposure to an activating factor such as a cellular or soluble ligand. [GOC:mgi_curators]	189	0.1294	7.06e-84	7.55e-81
GOBP_CYTOKINE_MEDIATED_SIGNALING_PATHWAY	803	A series of molecular signals initiated by the binding of a cytokine to a receptor on the surface of a cell, and ending with regulation of a downstream cellular process, e.g. transcription. [GOC:mah, GOC:signaling, PMID:19295629]	142	0.1768	1.64e-80	1.53e-77
GOBP_INNATE_IMMUNE_RESPONSE	997	Innate immune responses are defense responses mediated by germline encoded components that directly recognize components of potential pathogens. [GO_REF:0000022, GOC:add, GOC:ebc, GOC:mtg_sensu]	150	0.1505	5.02e-75	4.17e-72
GOBP_BIOLOGICAL_ADHESION	1481	The attachment of a cell or organism to a substrate, another cell, or other organism. Biological adhesion includes intracellular attachment between membrane regions. [GOC:isa_complete]	176	0.1188	5.94e-72	4.44e-69
GOBP_REGULATION_OF_IMMUNE_RESPONSE	993	Any process that modulates the frequency, rate or extent of the immune response, the immunological reaction of an organism to an immunogenic stimulus. [GOC:ai]	142	0.143	5.69e-68	3.87e-65
GOBP_POSITIVE_REGULATION_OF_IMMUNE_SYSTEM_PROCESS	1050	Any process that activates or increases the frequency, rate, or extent of an immune system process. [GOC:add]	141	0.1343	6.44e-64	4.02e-61
GOBP_LYMPHOCYTE_ACTIVATION	745	A change in morphology and behavior of a lymphocyte resulting from exposure to a specific antigen, mitogen, cytokine, chemokine, cellular ligand, or soluble factor. [GOC:mgi_curators, ISBN:0781735149]	119	0.1597	3.74e-62	2.15e-59
GOBP_T_CELL_ACTIVATION	474	The change in morphology and behavior of a mature or immature T cell resulting from exposure to a mitogen, cytokine, chemokine, cellular ligand, or an antigen for which it is specific. [GOC:mgi_curators, ISBN:0781735149]	98	0.2068	6.32e-62	3.38e-59
GOBP_REGULATION_OF_CELL_ACTIVATION	626	Any process that modulates the frequency, rate or extent of cell activation, the change in the morphology or behavior of a cell resulting from exposure to an activating factor such as a cellular or soluble ligand. [GOC:ai]	102	0.1629	4.68e-54	2.33e-51
GOBP_REGULATION_OF_CELL_ADHESION	732	Any process that modulates the frequency, rate or extent of attachment of a cell to another cell or to the extracellular matrix. [GOC:mah]	107	0.1462	6.05e-52	2.83e-49
GOBP_INFLAMMATORY_RESPONSE	773	The immediate defensive reaction (by vertebrate tissue) to infection or injury caused by chemical or physical agents. The process is characterized by local vasodilation, extravasation of plasma into intercellular spaces and accumulation of white blood cells and macrophages. [GO_REF:0000022, ISBN:0198506732]	109	0.141	2.44e-51	1.08e-48
GOBP_CYTOKINE_PRODUCTION	823	The appearance of a cytokine due to biosynthesis or secretion following a cellular stimulus, resulting in an increase in its intracellular or extracellular levels. [GOC:add, ISBN:0781735149]	110	0.1337	1.83e-49	7.62e-47
GOBP_REGULATION_OF_LYMPHOCYTE_ACTIVATION	501	Any process that modulates the frequency, rate or extent of lymphocyte activation. [GOC:ai]	86	0.1717	1.77e-47	6.97e-45
GOBP_LEUKOCYTE_CELL_CELL_ADHESION	366	The attachment of a leukocyte to another cell via adhesion molecules. [GOC:go_curators]	75	0.2049	3.52e-47	1.32e-44
GOBP_REGULATION_OF_T_CELL_ACTIVATION	327	Any process that modulates the frequency, rate or extent of T cell activation. [GOC:ai]	71	0.2171	1.62e-46	5.78e-44
GOBP_CELL_CELL_ADHESION	880	The attachment of one cell to another cell via adhesion molecules. [GOC:dos]	108	0.1227	5.91e-45	2.01e-42
GOBP_REGULATION_OF_IMMUNE_EFFECTOR_PROCESS	464	Any process that modulates the frequency, rate, or extent of an immune effector process. [GOC:add]	80	0.1724	2.38e-44	7.75e-42
GOBP_LEUKOCYTE_MEDIATED_IMMUNITY	873	Any process involved in the carrying out of an immune response by a leukocyte. [GO_REF:0000022, GOC:add, ISBN:0781735149]	106	0.1214	1.11e-43	3.45e-41
GOBP_REGULATION_OF_CELL_CELL_ADHESION	437	Any process that modulates the frequency, rate or extent of attachment of a cell to another cell. [GOC:isa_complete]	77	0.1762	2.05e-43	6.13e-41
GOBP_CELL_POPULATION_PROLIFERATION	1955	The multiplication or reproduction of cells, resulting in the expansion of a cell population. [GOC:mah, GOC:mb]	160	0.0818	2.49e-43	7.16e-41
GOBP_RESPONSE_TO_BACTERIUM	717	Any process that results in a change in state or activity of a cell or an organism (in terms of movement, secretion, enzyme production, gene expression, etc.) as a result of a stimulus from a bacterium. [GOC:hb]	96	0.1339	3.12e-43	8.64e-41
GOBP_LEUKOCYTE_DIFFERENTIATION	525	The process in which a relatively unspecialized hemopoietic precursor cell acquires the specialized features of a leukocyte. A leukocyte is an achromatic cell of the myeloid or lymphoid lineages capable of ameboid movement, found in blood or other tissue. [CL:0000738, GOC:add, PMID:16551264]	82	0.1562	4.47e-42	1.2e-39
GOBP_REGULATION_OF_DEFENSE_RESPONSE	692	Any process that modulates the frequency, rate or extent of a defense response. [GOC:mah]	93	0.1344	5e-42	1.29e-39
GOBP_RESPONSE_TO_VIRUS	358	Any process that results in a change in state or activity of a cell or an organism (in terms of movement, secretion, enzyme production, gene expression, etc.) as a result of a stimulus from a virus. [GOC:hb]	69	0.1927	1.26e-41	3.14e-39
GOBP_NEGATIVE_REGULATION_OF_IMMUNE_SYSTEM_PROCESS	403	Any process that stops, prevents, or reduces the frequency, rate, or extent of an immune system process. [GOC:add]	72	0.1787	4.58e-41	1.11e-38
GOBP_REGULATION_OF_RESPONSE_TO_EXTERNAL_STIMULUS	1036	Any process that modulates the frequency, rate or extent of a response to an external stimulus. [GOC:mah]	111	0.1071	1.72e-40	4.02e-38
GOBP_POSITIVE_REGULATION_OF_CELL_ADHESION	425	Any process that activates or increases the frequency, rate or extent of cell adhesion. [GOC:go_curators]	73	0.1718	2.06e-40	4.57e-38
GOBP_LEUKOCYTE_PROLIFERATION	312	The expansion of a leukocyte population by cell division. [GOC:add]	64	0.2051	2.08e-40	4.57e-38
GOBP_IMMUNE_SYSTEM_DEVELOPMENT	989	The process whose specific outcome is the progression of an organismal system whose objective is to provide calibrated responses by an organism to a potential internal or invasive threat, over time, from its formation to the mature structure. A system is a regularly interacting or interdependent group of organs or tissues that work together to carry out a given biological process. [GOC:add, GOC:d…	108	0.1092	3.68e-40	7.87e-38
GOBP_DEFENSE_RESPONSE_TO_VIRUS	260	Reactions triggered in response to the presence of a virus that act to protect the cell or organism. [GOC:ai]	59	0.2269	5.71e-40	1.19e-37
GOBP_POSITIVE_REGULATION_OF_IMMUNE_RESPONSE	751	Any process that activates or increases the frequency, rate or extent of the immune response, the immunological reaction of an organism to an immunogenic stimulus. [GOC:ai]	94	0.1252	7.4e-40	1.5e-37
GOBP_REGULATION_OF_LEUKOCYTE_PROLIFERATION	241	Any process that modulates the frequency, rate or extent of leukocyte proliferation. [GOC:add, GOC:mah]	57	0.2365	1.03e-39	2.02e-37
GOBP_CELL_ACTIVATION_INVOLVED_IN_IMMUNE_RESPONSE	722	A change in the morphology or behavior of a cell resulting from exposure to an activating factor such as a cellular or soluble ligand, leading to the initiation or perpetuation of an immune response. [GO_REF:0000022, GOC:add, ISBN:0781735149]	92	0.1274	1.18e-39	2.26e-37
GOBP_RESPONSE_TO_INTERFERON_GAMMA	196	Any process that results in a change in state or activity of a cell or an organism (in terms of movement, secretion, enzyme production, gene expression, etc.) as a result of an interferon-gamma stimulus. Interferon-gamma is also known as type II interferon. [GOC:add, ISBN:0126896631, PMID:15546383]	52	0.2653	4.5e-39	8.41e-37
GOBP_MONONUCLEAR_CELL_DIFFERENTIATION	411	The process in which a relatively unspecialized cell acquires the specialized features of a mononuclear cell. [CL:0000842, GO_REF:0000086, GOC:TermGenie, PMID:24759906]	70	0.1703	1.55e-38	2.83e-36
GOBP_POSITIVE_REGULATION_OF_LEUKOCYTE_CELL_CELL_ADHESION	234	Any process that activates or increases the frequency, rate or extent of leukocyte cell-cell adhesion. [GO_REF:0000058, GOC:BHF, GOC:rl, GOC:TermGenie, PMID:21106532]	55	0.235	3.33e-38	5.94e-36
GOBP_POSITIVE_REGULATION_OF_INTRACELLULAR_SIGNAL_TRANSDUCTION	1005	Any process that activates or increases the frequency, rate or extent of intracellular signal transduction. [GOC:BHF, GOC:dph, GOC:signaling, GOC:tb, GOC:TermGenie]	106	0.1055	4.76e-38	8.27e-36
GOBP_T_CELL_PROLIFERATION	195	The expansion of a T cell population by cell division. Follows T cell activation. [GOC:jl]	51	0.2615	5.27e-38	8.96e-36
GOBP_POSITIVE_REGULATION_OF_SIGNALING	1725	Any process that activates, maintains or increases the frequency, rate or extent of a signaling process. [GOC:mtg_signal]	141	0.0817	5.67e-38	9.43e-36
GOBP_POSITIVE_REGULATION_OF_CELL_CELL_ADHESION	276	Any process that activates or increases the rate or extent of cell adhesion to another cell. [GOC:isa_complete]	58	0.2101	2.49e-37	4.05e-35
GOBP_MYELOID_LEUKOCYTE_ACTIVATION	659	A change in the morphology or behavior of a myeloid leukocyte resulting from exposure to an activating factor such as a cellular or soluble ligand. [GOC:add, ISBN:0781735149]	85	0.129	4.46e-37	7.09e-35
GOBP_POSITIVE_REGULATION_OF_CYTOKINE_PRODUCTION	437	Any process that activates or increases the frequency, rate or extent of production of a cytokine. [GOC:add, ISBN:0781735149]	70	0.1602	9.44e-37	1.47e-34
GOBP_CELL_MIGRATION	1602	The controlled self-propelled movement of a cell from one site to a destination guided by molecular cues. Cell migration is a central process in the development and maintenance of multicellular organisms. [GOC:cjm, GOC:dph, GOC:ems, GOC:pf, Wikipedia:Cell_migration]	133	0.083	1.76e-36	2.68e-34
GOBP_POSITIVE_REGULATION_OF_GENE_EXPRESSION	1075	Any process that increases the frequency, rate or extent of gene expression. Gene expression is the process in which a gene's coding sequence is converted into a mature gene product or products (proteins or RNA). This includes the production of an RNA transcript as well as any processing to produce a mature RNA product or an mRNA or circRNA (for protein-coding genes) and the translation of that m…	106	0.0986	1.93e-35	2.88e-33
GOBP_ADAPTIVE_IMMUNE_RESPONSE	693	An immune response mediated by cells expressing specific receptors for antigen produced through a somatic diversification process, and allowing for an enhanced secondary response to subsequent exposures to the same antigen (immunological memory). [GO_REF:0000022, GOC:add, ISBN:0781735149]	85	0.1227	2.03e-35	2.97e-33
GOBP_LOCOMOTION	1975	Self-propelled movement of a cell or organism from one location to another. [GOC:dgh]	147	0.0744	4.95e-35	7.12e-33
GOBP_POSITIVE_REGULATION_OF_MULTICELLULAR_ORGANISMAL_PROCESS	1397	Any process that activates or increases the frequency, rate or extent of an organismal process, any of the processes pertinent to the function of an organism above the cellular level; includes the integrated processes of tissues and organs. [GOC:ai]	121	0.0866	6.48e-35	9.14e-33
GOBP_NEGATIVE_REGULATION_OF_MULTICELLULAR_ORGANISMAL_PROCESS	1104	Any process that stops, prevents, or reduces the frequency, rate or extent of an organismal process, the processes pertinent to the function of an organism above the cellular level; includes the integrated processes of tissues and organs. [GOC:ai]	106	0.096	1.99e-34	2.76e-32
GOBP_APOPTOTIC_PROCESS	1931	A programmed cell death process which begins when a cell receives an internal (e.g. DNA damage) or external signal (e.g. an extracellular death ligand), and proceeds through a series of biochemical events (signaling pathway phase) which trigger an execution phase. The execution phase is the last step of an apoptotic process, and is typically characterized by rounding-up of the cell, retraction of…	144	0.0746	2.17e-34	2.96e-32
GOBP_REGULATION_OF_MULTICELLULAR_ORGANISMAL_DEVELOPMENT	1397	Any process that modulates the frequency, rate or extent of multicellular organismal development. [GOC:obol]	119	0.0852	1.19e-33	1.59e-31
GOBP_POSITIVE_REGULATION_OF_CELL_ACTIVATION	405	Any process that activates or increases the frequency, rate or extent of activation. [GOC:ai]	64	0.158	2.53e-33	3.32e-31
GOBP_SECRETION	1464	The controlled release of a substance by a cell or a tissue. [GOC:ai]	121	0.0827	5.69e-33	7.34e-31
GOBP_LEUKOCYTE_MIGRATION	507	The movement of a leukocyte within or between different tissues and organs of the body. [GOC:add, ISBN:0781735149, PMID:14680625, PMID:14708592, PMID:7507411, PMID:8600538]	70	0.1381	1.53e-32	1.94e-30
GOBP_REGULATION_OF_RESPONSE_TO_BIOTIC_STIMULUS	418	Any process that modulates the frequency, rate, or extent of a response to biotic stimulus. [GOC:add]	64	0.1531	1.7e-32	2.12e-30
GOBP_REGULATION_OF_INTRACELLULAR_SIGNAL_TRANSDUCTION	1783	Any process that modulates the frequency, rate or extent of intracellular signal transduction. [GOC:dph, GOC:signaling, GOC:tb, GOC:TermGenie]	134	0.0752	2.69e-32	3.29e-30
GOBP_T_CELL_DIFFERENTIATION	246	The process in which a precursor cell type acquires characteristics of a more mature T-cell. A T cell is a type of lymphocyte whose definin characteristic is the expression of a T cell receptor complex. [GO_REF:0000022, GOC:jid, GOC:mah]	50	0.2033	1.32e-31	1.59e-29
GOBP_RESPONSE_TO_TYPE_I_INTERFERON	101	Any process that results in a change in state or activity of a cell or an organism (in terms of movement, secretion, enzyme production, gene expression, etc.) as a result of a type I interferon stimulus. Type I interferons include the interferon-alpha, beta, delta, episilon, zeta, kappa, tau, and omega gene families. [GOC:add, ISBN:0126896631, PMID:15546383, PMID:16681834]	35	0.3465	3.16e-31	3.76e-29
GOBP_RESPONSE_TO_MOLECULE_OF_BACTERIAL_ORIGIN	346	Any process that results in a change in state or activity of an organism (in terms of movement, secretion, enzyme production, gene expression, etc.) as a result of a stimulus by molecules of bacterial origin such as peptides derived from bacterial flagellin. [GOC:rl, GOC:sm]	57	0.1647	8.97e-31	1.05e-28
GOBP_EXOCYTOSIS	891	A process of secretion by a cell that results in the release of intracellular molecules (e.g. hormones, matrix proteins) contained within a membrane-bounded vesicle. Exocytosis can occur either by full fusion, when the vesicle collapses into the plasma membrane, or by a kiss-and-run mechanism that involves the formation of a transient contact, a pore, between a granule (for exemple of chromaffin …	89	0.0999	3.11e-30	3.58e-28
GOBP_POSITIVE_REGULATION_OF_IMMUNE_EFFECTOR_PROCESS	219	Any process that activates or increases the frequency, rate, or extent of an immune effector process. [GOC:add]	46	0.21	7.73e-30	8.76e-28
GOBP_REGULATION_OF_HEMOPOIESIS	415	Any process that modulates the frequency, rate or extent of hemopoiesis. [GO_REF:0000058, GOC:pad, GOC:PARL, GOC:TermGenie, PMID:20080761]	60	0.1446	3.86e-29	4.31e-27
GOBP_REGULATION_OF_CELL_DEATH	1659	Any process that modulates the rate or frequency of cell death. Cell death is the specific activation or halting of processes within a cell so that its vital functions markedly cease, rather than simply deteriorating gradually over time, which culminates in cell death. [GOC:dph, GOC:tb]	123	0.0741	4.43e-29	4.87e-27
GOBP_EXTERNAL_ENCAPSULATING_STRUCTURE_ORGANIZATION	396	A process that is carried out at the cellular level which results in the assembly, arrangement of constituent parts, or disassembly of external structures that lie outside the plasma membrane and surround the entire cell. [GOC:ai, GOC:dph, GOC:jl, GOC:mah]	58	0.1465	1.66e-28	1.8e-26
GOBP_POSITIVE_REGULATION_OF_CELL_POPULATION_PROLIFERATION	941	Any process that activates or increases the rate or extent of cell proliferation. [GOC:go_curators]	89	0.0946	1.71e-28	1.83e-26
GOBP_REGULATION_OF_CELL_DIFFERENTIATION	1618	Any process that modulates the frequency, rate or extent of cell differentiation, the process in which relatively unspecialized cells acquire specialized structural and functional features. [GOC:go_curators]	120	0.0742	2.21e-28	2.32e-26
GOBP_POSITIVE_REGULATION_OF_LEUKOCYTE_PROLIFERATION	148	Any process that activates or increases the frequency, rate or extent of leukocyte proliferation. [GOC:add, GOC:mah]	38	0.2568	2.6e-28	2.7e-26
GOBP_REGULATION_OF_LEUKOCYTE_DIFFERENTIATION	279	Any process that modulates the frequency, rate or extent of leukocyte differentiation. [GOC:add, GOC:TermGenie]	49	0.1756	6.26e-28	6.41e-26
GOBP_REGULATION_OF_RESPONSE_TO_STRESS	1414	Any process that modulates the frequency, rate or extent of a response to stress. Response to stress is a change in state or activity of a cell or an organism (in terms of movement, secretion, enzyme production, gene expression, etc.) as a result of a disturbance in organismal or cellular homeostasis, usually, but not necessarily, exogenous (e.g. temperature, humidity, ionizing radiation). [GOC:d…	110	0.0778	9.54e-28	9.65e-26
GOBP_POSITIVE_REGULATION_OF_RESPONSE_TO_EXTERNAL_STIMULUS	507	Any process that activates, maintains or increases the rate of a response to an external stimulus. [GOC:mah]	64	0.1262	1.37e-27	1.37e-25
GOBP_POSITIVE_REGULATION_OF_T_CELL_PROLIFERATION	99	Any process that activates or increases the rate or extent of T cell proliferation. [GOC:ai]	32	0.3232	1.47e-27	1.45e-25
GOBP_ADAPTIVE_IMMUNE_RESPONSE_BASED_ON_SOMATIC_RECOMBINATION_OF_IMMUNE_RECEPTORS_BUILT_FROM_IMMUNOGLOBULIN_SUPERFAMILY_DOMAINS	358	An immune response mediated by lymphocytes expressing specific receptors for antigen produced through a somatic diversification process that includes somatic recombination of germline gene segments encoding immunoglobulin superfamily domains. Recombined receptors for antigen encoded by immunoglobulin superfamily domains include T cell receptors and immunoglobulins (antibodies) produced by B cells…	54	0.1508	2.91e-27	2.83e-25
GOBP_MYELOID_LEUKOCYTE_MEDIATED_IMMUNITY	550	Any process involved in the carrying out of an immune response by a myeloid leukocyte. [GO_REF:0000022, GOC:add, ISBN:0781735149]	66	0.12	3.91e-27	3.75e-25
GOBP_RESPONSE_TO_LIPID	865	Any process that results in a change in state or activity of a cell or an organism (in terms of movement, secretion, enzyme production, gene expression, etc.) as a result of a lipid stimulus. [GOC:sl]	83	0.096	4.81e-27	4.55e-25
GOBP_REGULATION_OF_LEUKOCYTE_MEDIATED_IMMUNITY	209	Any process that modulates the frequency, rate, or extent of leukocyte mediated immunity. [GOC:add]	42	0.201	1.53e-26	1.43e-24
GOBP_HOMEOSTATIC_PROCESS	1912	Any biological process involved in the maintenance of an internal steady state. [GOC:jl, ISBN:0395825172]	128	0.0669	3.98e-26	3.68e-24
GOBP_ALPHA_BETA_T_CELL_ACTIVATION	149	The change in morphology and behavior of an alpha-beta T cell resulting from exposure to a mitogen, cytokine, chemokine, cellular ligand, or an antigen for which it is specific. [GOC:add]	36	0.2416	6.88e-26	6.28e-24
GOBP_CELLULAR_RESPONSE_TO_MOLECULE_OF_BACTERIAL_ORIGIN	209	Any process that results in a change in state or activity of a cell (in terms of movement, secretion, enzyme production, gene expression, etc.) as a result of a stimulus by molecules of bacterial origin such as peptides derived from bacterial flagellin. [GOC:mah]	41	0.1962	1.63e-25	1.47e-23
GOBP_NEGATIVE_REGULATION_OF_RESPONSE_TO_STIMULUS	1673	Any process that stops, prevents, or reduces the frequency, rate or extent of a response to a stimulus. Response to stimulus is a change in state or activity of a cell or an organism (in terms of movement, secretion, enzyme production, gene expression, etc.) as a result of a stimulus. [GOC:jid]	117	0.0699	1.77e-25	1.57e-23
GOBP_BIOLOGICAL_PROCESS_INVOLVED_IN_SYMBIOTIC_INTERACTION	997	A process carried out by gene products in an organism that enable the organism to engage in a symbiotic relationship, a more or less intimate association, with another organism. The various forms of symbiosis include parasitism, in which the association is disadvantageous or destructive to one of the organisms; mutualism, in which the association is advantageous, or often necessary to one or both…	87	0.0873	2.03e-25	1.78e-23
GOBP_NEGATIVE_REGULATION_OF_CELL_ACTIVATION	200	Any process that stops, prevents, or reduces the frequency, rate or extent of cell activation. [GOC:ai]	40	0.2	2.94e-25	2.56e-23
GOBP_CELL_KILLING	177	Any process in an organism that results in the killing of its own cells or those of another organism, including in some cases the death of the other organism. Killing here refers to the induction of death in one cell by another cell, not cell-autonomous death due to internal or other environmental conditions. [GOC:add]	38	0.2147	3.06e-25	2.63e-23
GOBP_NEGATIVE_REGULATION_OF_CYTOKINE_PRODUCTION	367	Any process that stops, prevents, or reduces the rate of production of a cytokine. [GOC:add, ISBN:0781735149]	52	0.1417	5.47e-25	4.65e-23
GOBP_NEGATIVE_REGULATION_OF_VIRAL_GENOME_REPLICATION	54	Any process that stops, prevents, or reduces the frequency, rate or extent of viral genome replication. [GOC:go_curators]	24	0.4444	5.95e-25	5e-23
GOBP_REGULATION_OF_INNATE_IMMUNE_RESPONSE	313	Any process that modulates the frequency, rate or extent of the innate immune response, the organism's first line of defense against infection. [GOC:ebc]	48	0.1534	1.09e-24	9.02e-23
GOBP_INTERFERON_GAMMA_PRODUCTION	112	The appearance of interferon-gamma due to biosynthesis or secretion following a cellular stimulus, resulting in an increase in its intracellular or extracellular levels. Interferon-gamma is also known as type II interferon. [GOC:add, GOC:mah, PMID:15546383]	31	0.2768	1.98e-24	1.63e-22
GOBP_NEGATIVE_REGULATION_OF_LYMPHOCYTE_ACTIVATION	153	Any process that stops, prevents, or reduces the frequency, rate or extent of lymphocyte activation. [GOC:ai]	35	0.2288	2.42e-24	1.96e-22
GOBP_RESPONSE_TO_OXYGEN_CONTAINING_COMPOUND	1654	Any process that results in a change in state or activity of a cell or an organism (in terms of movement, secretion, enzyme production, gene expression, etc.) as a result of an oxygen-containing compound stimulus. [GOC:pr, GOC:TermGenie]	114	0.0689	2.6e-24	2.09e-22
GOBP_LYMPHOCYTE_MEDIATED_IMMUNITY	351	Any process involved in the carrying out of an immune response by a lymphocyte. [GO_REF:0000022, GOC:add, ISBN:0781735149]	50	0.1425	3.51e-24	2.79e-22
GOBP_NEGATIVE_REGULATION_OF_VIRAL_PROCESS	89	Any process that stops, prevents, or reduces the frequency, rate or extent of a multi-organism process in which a virus is a participant. [GOC:bf, GOC:jl]	28	0.3146	6.49e-24	5.11e-22
GOBP_POSITIVE_REGULATION_OF_DEFENSE_RESPONSE	359	Any process that activates or increases the frequency, rate or extent of a defense response. [GOC:mah]	50	0.1393	9.85e-24	7.68e-22
GOBP_CELLULAR_RESPONSE_TO_BIOTIC_STIMULUS	233	Any process that results in a change in state or activity of a cell (in terms of movement, secretion, enzyme production, gene expression, etc.) as a result of a biotic stimulus, a stimulus caused or produced by a living organism. [GOC:mah]	41	0.176	1.3e-23	1e-21
GOBP_NEGATIVE_REGULATION_OF_CELL_ADHESION	295	Any process that stops, prevents, or reduces the frequency, rate or extent of cell adhesion. [GOC:go_curators]	45	0.1525	3.95e-23	3.01e-21
GOBP_REGULATION_OF_VIRAL_LIFE_CYCLE	148	Any process that modulates the frequency, rate or extent of viral life cycle. [GO_REF:0000058, GOC:TermGenie, PMID:18005716]	33	0.223	1.19e-22	8.96e-21
GOBP_REGULATION_OF_CELL_KILLING	98	Any process that modulates the frequency, rate or extent of cell killing, the process in which a cell brings about the death of another cell, either in the same or a different organism. [GOC:mah]	28	0.2857	1.28e-22	9.59e-21
Gene/Gene Set Overlap Matrix
Entrez Gene Id	Gene Symbol	Gene Description	GOBP_DEFENSE_RESPONSE	GOBP_REGULATION_OF_IMMUNE_SYSTEM_PROCESS	GOBP_RESPONSE_TO_BIOTIC_STIMULUS	GOBP_DEFENSE_RESPONSE_TO_OTHER_ORGANISM	GOBP_RESPONSE_TO_CYTOKINE	GOBP_IMMUNE_EFFECTOR_PROCESS	GOBP_CELL_ACTIVATION	GOBP_CYTOKINE_MEDIATED_SIGNALING_PATHWAY	GOBP_INNATE_IMMUNE_RESPONSE	GOBP_BIOLOGICAL_ADHESION	GOBP_REGULATION_OF_IMMUNE_RESPONSE	GOBP_POSITIVE_REGULATION_OF_IMMUNE_SYSTEM_PROCESS	GOBP_LYMPHOCYTE_ACTIVATION	GOBP_T_CELL_ACTIVATION	GOBP_REGULATION_OF_CELL_ACTIVATION	GOBP_REGULATION_OF_CELL_ADHESION	GOBP_INFLAMMATORY_RESPONSE	GOBP_CYTOKINE_PRODUCTION	GOBP_REGULATION_OF_LYMPHOCYTE_ACTIVATION	GOBP_LEUKOCYTE_CELL_CELL_ADHESION	GOBP_REGULATION_OF_T_CELL_ACTIVATION	GOBP_CELL_CELL_ADHESION	GOBP_REGULATION_OF_IMMUNE_EFFECTOR_PROCESS	GOBP_LEUKOCYTE_MEDIATED_IMMUNITY	GOBP_REGULATION_OF_CELL_CELL_ADHESION	GOBP_CELL_POPULATION_PROLIFERATION	GOBP_RESPONSE_TO_BACTERIUM	GOBP_LEUKOCYTE_DIFFERENTIATION	GOBP_REGULATION_OF_DEFENSE_RESPONSE	GOBP_RESPONSE_TO_VIRUS	GOBP_NEGATIVE_REGULATION_OF_IMMUNE_SYSTEM_PROCESS	GOBP_REGULATION_OF_RESPONSE_TO_EXTERNAL_STIMULUS	GOBP_POSITIVE_REGULATION_OF_CELL_ADHESION	GOBP_LEUKOCYTE_PROLIFERATION	GOBP_IMMUNE_SYSTEM_DEVELOPMENT	GOBP_DEFENSE_RESPONSE_TO_VIRUS	GOBP_POSITIVE_REGULATION_OF_IMMUNE_RESPONSE	GOBP_REGULATION_OF_LEUKOCYTE_PROLIFERATION	GOBP_CELL_ACTIVATION_INVOLVED_IN_IMMUNE_RESPONSE	GOBP_RESPONSE_TO_INTERFERON_GAMMA	GOBP_MONONUCLEAR_CELL_DIFFERENTIATION	GOBP_POSITIVE_REGULATION_OF_LEUKOCYTE_CELL_CELL_ADHESION	GOBP_POSITIVE_REGULATION_OF_INTRACELLULAR_SIGNAL_TRANSDUCTION	GOBP_T_CELL_PROLIFERATION	GOBP_POSITIVE_REGULATION_OF_SIGNALING	GOBP_POSITIVE_REGULATION_OF_CELL_CELL_ADHESION	GOBP_MYELOID_LEUKOCYTE_ACTIVATION
3593	IL12B	interleukin 12B [Source:HGNC Symbol;Acc:HGNC:5970]	GOBP_DEFENSE_RESPONSE	GOBP_REGULATION_OF_IMMUNE_SYSTEM_PROCESS	GOBP_RESPONSE_TO_BIOTIC_STIMULUS	GOBP_DEFENSE_RESPONSE_TO_OTHER_ORGANISM	GOBP_RESPONSE_TO_CYTOKINE	GOBP_IMMUNE_EFFECTOR_PROCESS	GOBP_CELL_ACTIVATION	GOBP_CYTOKINE_MEDIATED_SIGNALING_PATHWAY	GOBP_INNATE_IMMUNE_RESPONSE	GOBP_BIOLOGICAL_ADHESION	GOBP_REGULATION_OF_IMMUNE_RESPONSE	GOBP_POSITIVE_REGULATION_OF_IMMUNE_SYSTEM_PROCESS	GOBP_LYMPHOCYTE_ACTIVATION	GOBP_T_CELL_ACTIVATION	GOBP_REGULATION_OF_CELL_ACTIVATION	GOBP_REGULATION_OF_CELL_ADHESION	GOBP_INFLAMMATORY_RESPONSE	GOBP_CYTOKINE_PRODUCTION	GOBP_REGULATION_OF_LYMPHOCYTE_ACTIVATION	GOBP_LEUKOCYTE_CELL_CELL_ADHESION	GOBP_REGULATION_OF_T_CELL_ACTIVATION	GOBP_CELL_CELL_ADHESION	GOBP_REGULATION_OF_IMMUNE_EFFECTOR_PROCESS	GOBP_LEUKOCYTE_MEDIATED_IMMUNITY	GOBP_REGULATION_OF_CELL_CELL_ADHESION	GOBP_CELL_POPULATION_PROLIFERATION	GOBP_RESPONSE_TO_BACTERIUM	GOBP_LEUKOCYTE_DIFFERENTIATION	GOBP_REGULATION_OF_DEFENSE_RESPONSE	GOBP_RESPONSE_TO_VIRUS	GOBP_NEGATIVE_REGULATION_OF_IMMUNE_SYSTEM_PROCESS	GOBP_REGULATION_OF_RESPONSE_TO_EXTERNAL_STIMULUS	GOBP_POSITIVE_REGULATION_OF_CELL_ADHESION	GOBP_LEUKOCYTE_PROLIFERATION	GOBP_IMMUNE_SYSTEM_DEVELOPMENT	GOBP_DEFENSE_RESPONSE_TO_VIRUS	GOBP_POSITIVE_REGULATION_OF_IMMUNE_RESPONSE	GOBP_REGULATION_OF_LEUKOCYTE_PROLIFERATION	GOBP_CELL_ACTIVATION_INVOLVED_IN_IMMUNE_RESPONSE	GOBP_RESPONSE_TO_INTERFERON_GAMMA	GOBP_MONONUCLEAR_CELL_DIFFERENTIATION	GOBP_POSITIVE_REGULATION_OF_LEUKOCYTE_CELL_CELL_ADHESION	GOBP_POSITIVE_REGULATION_OF_INTRACELLULAR_SIGNAL_TRANSDUCTION	GOBP_T_CELL_PROLIFERATION	GOBP_POSITIVE_REGULATION_OF_SIGNALING	GOBP_POSITIVE_REGULATION_OF_CELL_CELL_ADHESION
3606	IL18	interleukin 18 [Source:HGNC Symbol;Acc:HGNC:5986]	GOBP_DEFENSE_RESPONSE	GOBP_REGULATION_OF_IMMUNE_SYSTEM_PROCESS	GOBP_RESPONSE_TO_BIOTIC_STIMULUS	GOBP_DEFENSE_RESPONSE_TO_OTHER_ORGANISM	GOBP_RESPONSE_TO_CYTOKINE	GOBP_IMMUNE_EFFECTOR_PROCESS	GOBP_CELL_ACTIVATION	GOBP_CYTOKINE_MEDIATED_SIGNALING_PATHWAY	GOBP_INNATE_IMMUNE_RESPONSE	GOBP_BIOLOGICAL_ADHESION	GOBP_REGULATION_OF_IMMUNE_RESPONSE	GOBP_POSITIVE_REGULATION_OF_IMMUNE_SYSTEM_PROCESS	GOBP_LYMPHOCYTE_ACTIVATION	GOBP_T_CELL_ACTIVATION	GOBP_REGULATION_OF_CELL_ACTIVATION	GOBP_REGULATION_OF_CELL_ADHESION	GOBP_INFLAMMATORY_RESPONSE	GOBP_CYTOKINE_PRODUCTION	GOBP_REGULATION_OF_LYMPHOCYTE_ACTIVATION	GOBP_LEUKOCYTE_CELL_CELL_ADHESION	GOBP_REGULATION_OF_T_CELL_ACTIVATION	GOBP_CELL_CELL_ADHESION	GOBP_REGULATION_OF_IMMUNE_EFFECTOR_PROCESS	GOBP_LEUKOCYTE_MEDIATED_IMMUNITY	GOBP_REGULATION_OF_CELL_CELL_ADHESION	GOBP_CELL_POPULATION_PROLIFERATION	GOBP_RESPONSE_TO_BACTERIUM	GOBP_LEUKOCYTE_DIFFERENTIATION	GOBP_REGULATION_OF_DEFENSE_RESPONSE			GOBP_REGULATION_OF_RESPONSE_TO_EXTERNAL_STIMULUS	GOBP_POSITIVE_REGULATION_OF_CELL_ADHESION	GOBP_LEUKOCYTE_PROLIFERATION	GOBP_IMMUNE_SYSTEM_DEVELOPMENT		GOBP_POSITIVE_REGULATION_OF_IMMUNE_RESPONSE	GOBP_REGULATION_OF_LEUKOCYTE_PROLIFERATION	GOBP_CELL_ACTIVATION_INVOLVED_IN_IMMUNE_RESPONSE		GOBP_MONONUCLEAR_CELL_DIFFERENTIATION	GOBP_POSITIVE_REGULATION_OF_LEUKOCYTE_CELL_CELL_ADHESION	GOBP_POSITIVE_REGULATION_OF_INTRACELLULAR_SIGNAL_TRANSDUCTION	GOBP_T_CELL_PROLIFERATION	GOBP_POSITIVE_REGULATION_OF_SIGNALING	GOBP_POSITIVE_REGULATION_OF_CELL_CELL_ADHESION	GOBP_MYELOID_LEUKOCYTE_ACTIVATION
29108	PYCARD	PYD and CARD domain containing [Source:HGNC Symbol;Acc:HGNC:16608]	GOBP_DEFENSE_RESPONSE	GOBP_REGULATION_OF_IMMUNE_SYSTEM_PROCESS	GOBP_RESPONSE_TO_BIOTIC_STIMULUS	GOBP_DEFENSE_RESPONSE_TO_OTHER_ORGANISM	GOBP_RESPONSE_TO_CYTOKINE	GOBP_IMMUNE_EFFECTOR_PROCESS	GOBP_CELL_ACTIVATION	GOBP_CYTOKINE_MEDIATED_SIGNALING_PATHWAY	GOBP_INNATE_IMMUNE_RESPONSE	GOBP_BIOLOGICAL_ADHESION	GOBP_REGULATION_OF_IMMUNE_RESPONSE	GOBP_POSITIVE_REGULATION_OF_IMMUNE_SYSTEM_PROCESS	GOBP_LYMPHOCYTE_ACTIVATION	GOBP_T_CELL_ACTIVATION	GOBP_REGULATION_OF_CELL_ACTIVATION	GOBP_REGULATION_OF_CELL_ADHESION	GOBP_INFLAMMATORY_RESPONSE	GOBP_CYTOKINE_PRODUCTION	GOBP_REGULATION_OF_LYMPHOCYTE_ACTIVATION	GOBP_LEUKOCYTE_CELL_CELL_ADHESION	GOBP_REGULATION_OF_T_CELL_ACTIVATION	GOBP_CELL_CELL_ADHESION	GOBP_REGULATION_OF_IMMUNE_EFFECTOR_PROCESS	GOBP_LEUKOCYTE_MEDIATED_IMMUNITY	GOBP_REGULATION_OF_CELL_CELL_ADHESION	GOBP_CELL_POPULATION_PROLIFERATION	GOBP_RESPONSE_TO_BACTERIUM		GOBP_REGULATION_OF_DEFENSE_RESPONSE	GOBP_RESPONSE_TO_VIRUS		GOBP_REGULATION_OF_RESPONSE_TO_EXTERNAL_STIMULUS	GOBP_POSITIVE_REGULATION_OF_CELL_ADHESION	GOBP_LEUKOCYTE_PROLIFERATION		GOBP_DEFENSE_RESPONSE_TO_VIRUS	GOBP_POSITIVE_REGULATION_OF_IMMUNE_RESPONSE	GOBP_REGULATION_OF_LEUKOCYTE_PROLIFERATION	GOBP_CELL_ACTIVATION_INVOLVED_IN_IMMUNE_RESPONSE			GOBP_POSITIVE_REGULATION_OF_LEUKOCYTE_CELL_CELL_ADHESION	GOBP_POSITIVE_REGULATION_OF_INTRACELLULAR_SIGNAL_TRANSDUCTION	GOBP_T_CELL_PROLIFERATION	GOBP_POSITIVE_REGULATION_OF_SIGNALING	GOBP_POSITIVE_REGULATION_OF_CELL_CELL_ADHESION	GOBP_MYELOID_LEUKOCYTE_ACTIVATION
3458	IFNG	interferon gamma [Source:HGNC Symbol;Acc:HGNC:5438]	GOBP_DEFENSE_RESPONSE	GOBP_REGULATION_OF_IMMUNE_SYSTEM_PROCESS	GOBP_RESPONSE_TO_BIOTIC_STIMULUS	GOBP_DEFENSE_RESPONSE_TO_OTHER_ORGANISM	GOBP_RESPONSE_TO_CYTOKINE	GOBP_IMMUNE_EFFECTOR_PROCESS	GOBP_CELL_ACTIVATION	GOBP_CYTOKINE_MEDIATED_SIGNALING_PATHWAY	GOBP_INNATE_IMMUNE_RESPONSE	GOBP_BIOLOGICAL_ADHESION	GOBP_REGULATION_OF_IMMUNE_RESPONSE	GOBP_POSITIVE_REGULATION_OF_IMMUNE_SYSTEM_PROCESS	GOBP_LYMPHOCYTE_ACTIVATION	GOBP_T_CELL_ACTIVATION	GOBP_REGULATION_OF_CELL_ACTIVATION	GOBP_REGULATION_OF_CELL_ADHESION	GOBP_INFLAMMATORY_RESPONSE	GOBP_CYTOKINE_PRODUCTION	GOBP_REGULATION_OF_LYMPHOCYTE_ACTIVATION	GOBP_LEUKOCYTE_CELL_CELL_ADHESION	GOBP_REGULATION_OF_T_CELL_ACTIVATION	GOBP_CELL_CELL_ADHESION	GOBP_REGULATION_OF_IMMUNE_EFFECTOR_PROCESS		GOBP_REGULATION_OF_CELL_CELL_ADHESION	GOBP_CELL_POPULATION_PROLIFERATION		GOBP_LEUKOCYTE_DIFFERENTIATION	GOBP_REGULATION_OF_DEFENSE_RESPONSE	GOBP_RESPONSE_TO_VIRUS		GOBP_REGULATION_OF_RESPONSE_TO_EXTERNAL_STIMULUS	GOBP_POSITIVE_REGULATION_OF_CELL_ADHESION		GOBP_IMMUNE_SYSTEM_DEVELOPMENT	GOBP_DEFENSE_RESPONSE_TO_VIRUS	GOBP_POSITIVE_REGULATION_OF_IMMUNE_RESPONSE		GOBP_CELL_ACTIVATION_INVOLVED_IN_IMMUNE_RESPONSE	GOBP_RESPONSE_TO_INTERFERON_GAMMA	GOBP_MONONUCLEAR_CELL_DIFFERENTIATION	GOBP_POSITIVE_REGULATION_OF_LEUKOCYTE_CELL_CELL_ADHESION				GOBP_POSITIVE_REGULATION_OF_CELL_CELL_ADHESION	GOBP_MYELOID_LEUKOCYTE_ACTIVATION
301	ANXA1	annexin A1 [Source:HGNC Symbol;Acc:HGNC:533]	GOBP_DEFENSE_RESPONSE	GOBP_REGULATION_OF_IMMUNE_SYSTEM_PROCESS	GOBP_RESPONSE_TO_BIOTIC_STIMULUS	GOBP_DEFENSE_RESPONSE_TO_OTHER_ORGANISM	GOBP_RESPONSE_TO_CYTOKINE	GOBP_IMMUNE_EFFECTOR_PROCESS	GOBP_CELL_ACTIVATION	GOBP_CYTOKINE_MEDIATED_SIGNALING_PATHWAY	GOBP_INNATE_IMMUNE_RESPONSE	GOBP_BIOLOGICAL_ADHESION	GOBP_REGULATION_OF_IMMUNE_RESPONSE	GOBP_POSITIVE_REGULATION_OF_IMMUNE_SYSTEM_PROCESS	GOBP_LYMPHOCYTE_ACTIVATION	GOBP_T_CELL_ACTIVATION	GOBP_REGULATION_OF_CELL_ACTIVATION	GOBP_REGULATION_OF_CELL_ADHESION	GOBP_INFLAMMATORY_RESPONSE	GOBP_CYTOKINE_PRODUCTION	GOBP_REGULATION_OF_LYMPHOCYTE_ACTIVATION	GOBP_LEUKOCYTE_CELL_CELL_ADHESION	GOBP_REGULATION_OF_T_CELL_ACTIVATION	GOBP_CELL_CELL_ADHESION	GOBP_REGULATION_OF_IMMUNE_EFFECTOR_PROCESS		GOBP_REGULATION_OF_CELL_CELL_ADHESION	GOBP_CELL_POPULATION_PROLIFERATION		GOBP_LEUKOCYTE_DIFFERENTIATION	GOBP_REGULATION_OF_DEFENSE_RESPONSE		GOBP_NEGATIVE_REGULATION_OF_IMMUNE_SYSTEM_PROCESS	GOBP_REGULATION_OF_RESPONSE_TO_EXTERNAL_STIMULUS	GOBP_POSITIVE_REGULATION_OF_CELL_ADHESION	GOBP_LEUKOCYTE_PROLIFERATION	GOBP_IMMUNE_SYSTEM_DEVELOPMENT		GOBP_POSITIVE_REGULATION_OF_IMMUNE_RESPONSE	GOBP_REGULATION_OF_LEUKOCYTE_PROLIFERATION	GOBP_CELL_ACTIVATION_INVOLVED_IN_IMMUNE_RESPONSE		GOBP_MONONUCLEAR_CELL_DIFFERENTIATION	GOBP_POSITIVE_REGULATION_OF_LEUKOCYTE_CELL_CELL_ADHESION		GOBP_T_CELL_PROLIFERATION		GOBP_POSITIVE_REGULATION_OF_CELL_CELL_ADHESION
3105	HLA-A	major histocompatibility complex, class I, A [Source:HGNC Symbol;Acc:HGNC:4931]	GOBP_DEFENSE_RESPONSE	GOBP_REGULATION_OF_IMMUNE_SYSTEM_PROCESS	GOBP_RESPONSE_TO_BIOTIC_STIMULUS	GOBP_DEFENSE_RESPONSE_TO_OTHER_ORGANISM	GOBP_RESPONSE_TO_CYTOKINE	GOBP_IMMUNE_EFFECTOR_PROCESS	GOBP_CELL_ACTIVATION	GOBP_CYTOKINE_MEDIATED_SIGNALING_PATHWAY	GOBP_INNATE_IMMUNE_RESPONSE	GOBP_BIOLOGICAL_ADHESION	GOBP_REGULATION_OF_IMMUNE_RESPONSE	GOBP_POSITIVE_REGULATION_OF_IMMUNE_SYSTEM_PROCESS	GOBP_LYMPHOCYTE_ACTIVATION	GOBP_T_CELL_ACTIVATION	GOBP_REGULATION_OF_CELL_ACTIVATION	GOBP_REGULATION_OF_CELL_ADHESION		GOBP_CYTOKINE_PRODUCTION	GOBP_REGULATION_OF_LYMPHOCYTE_ACTIVATION	GOBP_LEUKOCYTE_CELL_CELL_ADHESION	GOBP_REGULATION_OF_T_CELL_ACTIVATION	GOBP_CELL_CELL_ADHESION	GOBP_REGULATION_OF_IMMUNE_EFFECTOR_PROCESS	GOBP_LEUKOCYTE_MEDIATED_IMMUNITY	GOBP_REGULATION_OF_CELL_CELL_ADHESION	GOBP_CELL_POPULATION_PROLIFERATION	GOBP_RESPONSE_TO_BACTERIUM		GOBP_REGULATION_OF_DEFENSE_RESPONSE		GOBP_NEGATIVE_REGULATION_OF_IMMUNE_SYSTEM_PROCESS	GOBP_REGULATION_OF_RESPONSE_TO_EXTERNAL_STIMULUS	GOBP_POSITIVE_REGULATION_OF_CELL_ADHESION	GOBP_LEUKOCYTE_PROLIFERATION			GOBP_POSITIVE_REGULATION_OF_IMMUNE_RESPONSE	GOBP_REGULATION_OF_LEUKOCYTE_PROLIFERATION		GOBP_RESPONSE_TO_INTERFERON_GAMMA		GOBP_POSITIVE_REGULATION_OF_LEUKOCYTE_CELL_CELL_ADHESION		GOBP_T_CELL_PROLIFERATION		GOBP_POSITIVE_REGULATION_OF_CELL_CELL_ADHESION
3594	IL12RB1	interleukin 12 receptor subunit beta 1 [Source:HGNC Symbol;Acc:HGNC:5971]	GOBP_DEFENSE_RESPONSE	GOBP_REGULATION_OF_IMMUNE_SYSTEM_PROCESS	GOBP_RESPONSE_TO_BIOTIC_STIMULUS	GOBP_DEFENSE_RESPONSE_TO_OTHER_ORGANISM	GOBP_RESPONSE_TO_CYTOKINE	GOBP_IMMUNE_EFFECTOR_PROCESS	GOBP_CELL_ACTIVATION	GOBP_CYTOKINE_MEDIATED_SIGNALING_PATHWAY	GOBP_INNATE_IMMUNE_RESPONSE	GOBP_BIOLOGICAL_ADHESION	GOBP_REGULATION_OF_IMMUNE_RESPONSE	GOBP_POSITIVE_REGULATION_OF_IMMUNE_SYSTEM_PROCESS	GOBP_LYMPHOCYTE_ACTIVATION	GOBP_T_CELL_ACTIVATION	GOBP_REGULATION_OF_CELL_ACTIVATION	GOBP_REGULATION_OF_CELL_ADHESION		GOBP_CYTOKINE_PRODUCTION	GOBP_REGULATION_OF_LYMPHOCYTE_ACTIVATION	GOBP_LEUKOCYTE_CELL_CELL_ADHESION	GOBP_REGULATION_OF_T_CELL_ACTIVATION	GOBP_CELL_CELL_ADHESION	GOBP_REGULATION_OF_IMMUNE_EFFECTOR_PROCESS	GOBP_LEUKOCYTE_MEDIATED_IMMUNITY	GOBP_REGULATION_OF_CELL_CELL_ADHESION	GOBP_CELL_POPULATION_PROLIFERATION		GOBP_LEUKOCYTE_DIFFERENTIATION	GOBP_REGULATION_OF_DEFENSE_RESPONSE	GOBP_RESPONSE_TO_VIRUS		GOBP_REGULATION_OF_RESPONSE_TO_EXTERNAL_STIMULUS	GOBP_POSITIVE_REGULATION_OF_CELL_ADHESION	GOBP_LEUKOCYTE_PROLIFERATION	GOBP_IMMUNE_SYSTEM_DEVELOPMENT	GOBP_DEFENSE_RESPONSE_TO_VIRUS	GOBP_POSITIVE_REGULATION_OF_IMMUNE_RESPONSE	GOBP_REGULATION_OF_LEUKOCYTE_PROLIFERATION	GOBP_CELL_ACTIVATION_INVOLVED_IN_IMMUNE_RESPONSE	GOBP_RESPONSE_TO_INTERFERON_GAMMA	GOBP_MONONUCLEAR_CELL_DIFFERENTIATION	GOBP_POSITIVE_REGULATION_OF_LEUKOCYTE_CELL_CELL_ADHESION		GOBP_T_CELL_PROLIFERATION		GOBP_POSITIVE_REGULATION_OF_CELL_CELL_ADHESION
5777	PTPN6	protein tyrosine phosphatase non-receptor type 6 [Source:HGNC Symbol;Acc:HGNC:9658]	GOBP_DEFENSE_RESPONSE	GOBP_REGULATION_OF_IMMUNE_SYSTEM_PROCESS	GOBP_RESPONSE_TO_BIOTIC_STIMULUS	GOBP_DEFENSE_RESPONSE_TO_OTHER_ORGANISM	GOBP_RESPONSE_TO_CYTOKINE	GOBP_IMMUNE_EFFECTOR_PROCESS	GOBP_CELL_ACTIVATION	GOBP_CYTOKINE_MEDIATED_SIGNALING_PATHWAY	GOBP_INNATE_IMMUNE_RESPONSE	GOBP_BIOLOGICAL_ADHESION	GOBP_REGULATION_OF_IMMUNE_RESPONSE	GOBP_POSITIVE_REGULATION_OF_IMMUNE_SYSTEM_PROCESS	GOBP_LYMPHOCYTE_ACTIVATION	GOBP_T_CELL_ACTIVATION	GOBP_REGULATION_OF_CELL_ACTIVATION	GOBP_REGULATION_OF_CELL_ADHESION		GOBP_CYTOKINE_PRODUCTION	GOBP_REGULATION_OF_LYMPHOCYTE_ACTIVATION	GOBP_LEUKOCYTE_CELL_CELL_ADHESION	GOBP_REGULATION_OF_T_CELL_ACTIVATION	GOBP_CELL_CELL_ADHESION	GOBP_REGULATION_OF_IMMUNE_EFFECTOR_PROCESS	GOBP_LEUKOCYTE_MEDIATED_IMMUNITY	GOBP_REGULATION_OF_CELL_CELL_ADHESION	GOBP_CELL_POPULATION_PROLIFERATION		GOBP_LEUKOCYTE_DIFFERENTIATION	GOBP_REGULATION_OF_DEFENSE_RESPONSE		GOBP_NEGATIVE_REGULATION_OF_IMMUNE_SYSTEM_PROCESS	GOBP_REGULATION_OF_RESPONSE_TO_EXTERNAL_STIMULUS	GOBP_POSITIVE_REGULATION_OF_CELL_ADHESION	GOBP_LEUKOCYTE_PROLIFERATION	GOBP_IMMUNE_SYSTEM_DEVELOPMENT		GOBP_POSITIVE_REGULATION_OF_IMMUNE_RESPONSE	GOBP_REGULATION_OF_LEUKOCYTE_PROLIFERATION	GOBP_CELL_ACTIVATION_INVOLVED_IN_IMMUNE_RESPONSE		GOBP_MONONUCLEAR_CELL_DIFFERENTIATION	GOBP_POSITIVE_REGULATION_OF_LEUKOCYTE_CELL_CELL_ADHESION	GOBP_POSITIVE_REGULATION_OF_INTRACELLULAR_SIGNAL_TRANSDUCTION	GOBP_T_CELL_PROLIFERATION	GOBP_POSITIVE_REGULATION_OF_SIGNALING	GOBP_POSITIVE_REGULATION_OF_CELL_CELL_ADHESION	GOBP_MYELOID_LEUKOCYTE_ACTIVATION
972	CD74	CD74 molecule [Source:HGNC Symbol;Acc:HGNC:1697]	GOBP_DEFENSE_RESPONSE	GOBP_REGULATION_OF_IMMUNE_SYSTEM_PROCESS	GOBP_RESPONSE_TO_BIOTIC_STIMULUS	GOBP_DEFENSE_RESPONSE_TO_OTHER_ORGANISM	GOBP_RESPONSE_TO_CYTOKINE	GOBP_IMMUNE_EFFECTOR_PROCESS	GOBP_CELL_ACTIVATION	GOBP_CYTOKINE_MEDIATED_SIGNALING_PATHWAY	GOBP_INNATE_IMMUNE_RESPONSE	GOBP_BIOLOGICAL_ADHESION	GOBP_REGULATION_OF_IMMUNE_RESPONSE	GOBP_POSITIVE_REGULATION_OF_IMMUNE_SYSTEM_PROCESS	GOBP_LYMPHOCYTE_ACTIVATION	GOBP_T_CELL_ACTIVATION	GOBP_REGULATION_OF_CELL_ACTIVATION	GOBP_REGULATION_OF_CELL_ADHESION		GOBP_CYTOKINE_PRODUCTION	GOBP_REGULATION_OF_LYMPHOCYTE_ACTIVATION	GOBP_LEUKOCYTE_CELL_CELL_ADHESION	GOBP_REGULATION_OF_T_CELL_ACTIVATION	GOBP_CELL_CELL_ADHESION	GOBP_REGULATION_OF_IMMUNE_EFFECTOR_PROCESS	GOBP_LEUKOCYTE_MEDIATED_IMMUNITY	GOBP_REGULATION_OF_CELL_CELL_ADHESION	GOBP_CELL_POPULATION_PROLIFERATION		GOBP_LEUKOCYTE_DIFFERENTIATION			GOBP_NEGATIVE_REGULATION_OF_IMMUNE_SYSTEM_PROCESS	GOBP_REGULATION_OF_RESPONSE_TO_EXTERNAL_STIMULUS	GOBP_POSITIVE_REGULATION_OF_CELL_ADHESION	GOBP_LEUKOCYTE_PROLIFERATION	GOBP_IMMUNE_SYSTEM_DEVELOPMENT		GOBP_POSITIVE_REGULATION_OF_IMMUNE_RESPONSE	GOBP_REGULATION_OF_LEUKOCYTE_PROLIFERATION	GOBP_CELL_ACTIVATION_INVOLVED_IN_IMMUNE_RESPONSE	GOBP_RESPONSE_TO_INTERFERON_GAMMA	GOBP_MONONUCLEAR_CELL_DIFFERENTIATION	GOBP_POSITIVE_REGULATION_OF_LEUKOCYTE_CELL_CELL_ADHESION	GOBP_POSITIVE_REGULATION_OF_INTRACELLULAR_SIGNAL_TRANSDUCTION		GOBP_POSITIVE_REGULATION_OF_SIGNALING	GOBP_POSITIVE_REGULATION_OF_CELL_CELL_ADHESION	GOBP_MYELOID_LEUKOCYTE_ACTIVATION
3718	JAK3	Janus kinase 3 [Source:HGNC Symbol;Acc:HGNC:6193]	GOBP_DEFENSE_RESPONSE	GOBP_REGULATION_OF_IMMUNE_SYSTEM_PROCESS	GOBP_RESPONSE_TO_BIOTIC_STIMULUS	GOBP_DEFENSE_RESPONSE_TO_OTHER_ORGANISM	GOBP_RESPONSE_TO_CYTOKINE	GOBP_IMMUNE_EFFECTOR_PROCESS	GOBP_CELL_ACTIVATION	GOBP_CYTOKINE_MEDIATED_SIGNALING_PATHWAY	GOBP_INNATE_IMMUNE_RESPONSE	GOBP_BIOLOGICAL_ADHESION	GOBP_REGULATION_OF_IMMUNE_RESPONSE	GOBP_POSITIVE_REGULATION_OF_IMMUNE_SYSTEM_PROCESS	GOBP_LYMPHOCYTE_ACTIVATION	GOBP_T_CELL_ACTIVATION	GOBP_REGULATION_OF_CELL_ACTIVATION	GOBP_REGULATION_OF_CELL_ADHESION		GOBP_CYTOKINE_PRODUCTION	GOBP_REGULATION_OF_LYMPHOCYTE_ACTIVATION	GOBP_LEUKOCYTE_CELL_CELL_ADHESION	GOBP_REGULATION_OF_T_CELL_ACTIVATION	GOBP_CELL_CELL_ADHESION	GOBP_REGULATION_OF_IMMUNE_EFFECTOR_PROCESS	GOBP_LEUKOCYTE_MEDIATED_IMMUNITY	GOBP_REGULATION_OF_CELL_CELL_ADHESION	GOBP_CELL_POPULATION_PROLIFERATION		GOBP_LEUKOCYTE_DIFFERENTIATION			GOBP_NEGATIVE_REGULATION_OF_IMMUNE_SYSTEM_PROCESS		GOBP_POSITIVE_REGULATION_OF_CELL_ADHESION	GOBP_LEUKOCYTE_PROLIFERATION	GOBP_IMMUNE_SYSTEM_DEVELOPMENT			GOBP_REGULATION_OF_LEUKOCYTE_PROLIFERATION	GOBP_CELL_ACTIVATION_INVOLVED_IN_IMMUNE_RESPONSE		GOBP_MONONUCLEAR_CELL_DIFFERENTIATION	GOBP_POSITIVE_REGULATION_OF_LEUKOCYTE_CELL_CELL_ADHESION		GOBP_T_CELL_PROLIFERATION		GOBP_POSITIVE_REGULATION_OF_CELL_CELL_ADHESION
7409	VAV1	vav guanine nucleotide exchange factor 1 [Source:HGNC Symbol;Acc:HGNC:12657]	GOBP_DEFENSE_RESPONSE	GOBP_REGULATION_OF_IMMUNE_SYSTEM_PROCESS	GOBP_RESPONSE_TO_BIOTIC_STIMULUS	GOBP_DEFENSE_RESPONSE_TO_OTHER_ORGANISM	GOBP_RESPONSE_TO_CYTOKINE	GOBP_IMMUNE_EFFECTOR_PROCESS	GOBP_CELL_ACTIVATION	GOBP_CYTOKINE_MEDIATED_SIGNALING_PATHWAY	GOBP_INNATE_IMMUNE_RESPONSE	GOBP_BIOLOGICAL_ADHESION	GOBP_REGULATION_OF_IMMUNE_RESPONSE	GOBP_POSITIVE_REGULATION_OF_IMMUNE_SYSTEM_PROCESS	GOBP_LYMPHOCYTE_ACTIVATION	GOBP_T_CELL_ACTIVATION	GOBP_REGULATION_OF_CELL_ACTIVATION	GOBP_REGULATION_OF_CELL_ADHESION			GOBP_REGULATION_OF_LYMPHOCYTE_ACTIVATION	GOBP_LEUKOCYTE_CELL_CELL_ADHESION	GOBP_REGULATION_OF_T_CELL_ACTIVATION	GOBP_CELL_CELL_ADHESION	GOBP_REGULATION_OF_IMMUNE_EFFECTOR_PROCESS	GOBP_LEUKOCYTE_MEDIATED_IMMUNITY	GOBP_REGULATION_OF_CELL_CELL_ADHESION			GOBP_LEUKOCYTE_DIFFERENTIATION	GOBP_REGULATION_OF_DEFENSE_RESPONSE			GOBP_REGULATION_OF_RESPONSE_TO_EXTERNAL_STIMULUS	GOBP_POSITIVE_REGULATION_OF_CELL_ADHESION		GOBP_IMMUNE_SYSTEM_DEVELOPMENT		GOBP_POSITIVE_REGULATION_OF_IMMUNE_RESPONSE				GOBP_MONONUCLEAR_CELL_DIFFERENTIATION	GOBP_POSITIVE_REGULATION_OF_LEUKOCYTE_CELL_CELL_ADHESION	GOBP_POSITIVE_REGULATION_OF_INTRACELLULAR_SIGNAL_TRANSDUCTION		GOBP_POSITIVE_REGULATION_OF_SIGNALING	GOBP_POSITIVE_REGULATION_OF_CELL_CELL_ADHESION
3383	ICAM1	intercellular adhesion molecule 1 [Source:HGNC Symbol;Acc:HGNC:5344]	GOBP_DEFENSE_RESPONSE	GOBP_REGULATION_OF_IMMUNE_SYSTEM_PROCESS	GOBP_RESPONSE_TO_BIOTIC_STIMULUS	GOBP_DEFENSE_RESPONSE_TO_OTHER_ORGANISM	GOBP_RESPONSE_TO_CYTOKINE	GOBP_IMMUNE_EFFECTOR_PROCESS	GOBP_CELL_ACTIVATION	GOBP_CYTOKINE_MEDIATED_SIGNALING_PATHWAY	GOBP_INNATE_IMMUNE_RESPONSE	GOBP_BIOLOGICAL_ADHESION	GOBP_REGULATION_OF_IMMUNE_RESPONSE	GOBP_POSITIVE_REGULATION_OF_IMMUNE_SYSTEM_PROCESS	GOBP_LYMPHOCYTE_ACTIVATION	GOBP_T_CELL_ACTIVATION		GOBP_REGULATION_OF_CELL_ADHESION	GOBP_INFLAMMATORY_RESPONSE			GOBP_LEUKOCYTE_CELL_CELL_ADHESION		GOBP_CELL_CELL_ADHESION	GOBP_REGULATION_OF_IMMUNE_EFFECTOR_PROCESS	GOBP_LEUKOCYTE_MEDIATED_IMMUNITY	GOBP_REGULATION_OF_CELL_CELL_ADHESION		GOBP_RESPONSE_TO_BACTERIUM						GOBP_POSITIVE_REGULATION_OF_CELL_ADHESION						GOBP_CELL_ACTIVATION_INVOLVED_IN_IMMUNE_RESPONSE	GOBP_RESPONSE_TO_INTERFERON_GAMMA		GOBP_POSITIVE_REGULATION_OF_LEUKOCYTE_CELL_CELL_ADHESION	GOBP_POSITIVE_REGULATION_OF_INTRACELLULAR_SIGNAL_TRANSDUCTION		GOBP_POSITIVE_REGULATION_OF_SIGNALING	GOBP_POSITIVE_REGULATION_OF_CELL_CELL_ADHESION
3684	ITGAM	integrin subunit alpha M [Source:HGNC Symbol;Acc:HGNC:6149]	GOBP_DEFENSE_RESPONSE	GOBP_REGULATION_OF_IMMUNE_SYSTEM_PROCESS	GOBP_RESPONSE_TO_BIOTIC_STIMULUS	GOBP_DEFENSE_RESPONSE_TO_OTHER_ORGANISM	GOBP_RESPONSE_TO_CYTOKINE	GOBP_IMMUNE_EFFECTOR_PROCESS	GOBP_CELL_ACTIVATION	GOBP_CYTOKINE_MEDIATED_SIGNALING_PATHWAY	GOBP_INNATE_IMMUNE_RESPONSE	GOBP_BIOLOGICAL_ADHESION	GOBP_REGULATION_OF_IMMUNE_RESPONSE	GOBP_POSITIVE_REGULATION_OF_IMMUNE_SYSTEM_PROCESS			GOBP_REGULATION_OF_CELL_ACTIVATION							GOBP_CELL_CELL_ADHESION	GOBP_REGULATION_OF_IMMUNE_EFFECTOR_PROCESS	GOBP_LEUKOCYTE_MEDIATED_IMMUNITY													GOBP_POSITIVE_REGULATION_OF_IMMUNE_RESPONSE		GOBP_CELL_ACTIVATION_INVOLVED_IN_IMMUNE_RESPONSE								GOBP_MYELOID_LEUKOCYTE_ACTIVATION
3659	IRF1	interferon regulatory factor 1 [Source:HGNC Symbol;Acc:HGNC:6116]	GOBP_DEFENSE_RESPONSE	GOBP_REGULATION_OF_IMMUNE_SYSTEM_PROCESS	GOBP_RESPONSE_TO_BIOTIC_STIMULUS	GOBP_DEFENSE_RESPONSE_TO_OTHER_ORGANISM	GOBP_RESPONSE_TO_CYTOKINE	GOBP_IMMUNE_EFFECTOR_PROCESS	GOBP_CELL_ACTIVATION	GOBP_CYTOKINE_MEDIATED_SIGNALING_PATHWAY	GOBP_INNATE_IMMUNE_RESPONSE	GOBP_BIOLOGICAL_ADHESION	GOBP_REGULATION_OF_IMMUNE_RESPONSE		GOBP_LYMPHOCYTE_ACTIVATION	GOBP_T_CELL_ACTIVATION	GOBP_REGULATION_OF_CELL_ACTIVATION	GOBP_REGULATION_OF_CELL_ADHESION		GOBP_CYTOKINE_PRODUCTION	GOBP_REGULATION_OF_LYMPHOCYTE_ACTIVATION	GOBP_LEUKOCYTE_CELL_CELL_ADHESION	GOBP_REGULATION_OF_T_CELL_ACTIVATION	GOBP_CELL_CELL_ADHESION			GOBP_REGULATION_OF_CELL_CELL_ADHESION	GOBP_CELL_POPULATION_PROLIFERATION		GOBP_LEUKOCYTE_DIFFERENTIATION	GOBP_REGULATION_OF_DEFENSE_RESPONSE	GOBP_RESPONSE_TO_VIRUS	GOBP_NEGATIVE_REGULATION_OF_IMMUNE_SYSTEM_PROCESS	GOBP_REGULATION_OF_RESPONSE_TO_EXTERNAL_STIMULUS		GOBP_LEUKOCYTE_PROLIFERATION	GOBP_IMMUNE_SYSTEM_DEVELOPMENT	GOBP_DEFENSE_RESPONSE_TO_VIRUS		GOBP_REGULATION_OF_LEUKOCYTE_PROLIFERATION		GOBP_RESPONSE_TO_INTERFERON_GAMMA	GOBP_MONONUCLEAR_CELL_DIFFERENTIATION			GOBP_T_CELL_PROLIFERATION
2207	FCER1G	Fc fragment of IgE receptor Ig [Source:HGNC Symbol;Acc:HGNC:3611]	GOBP_DEFENSE_RESPONSE	GOBP_REGULATION_OF_IMMUNE_SYSTEM_PROCESS	GOBP_RESPONSE_TO_BIOTIC_STIMULUS	GOBP_DEFENSE_RESPONSE_TO_OTHER_ORGANISM	GOBP_RESPONSE_TO_CYTOKINE	GOBP_IMMUNE_EFFECTOR_PROCESS	GOBP_CELL_ACTIVATION	GOBP_CYTOKINE_MEDIATED_SIGNALING_PATHWAY	GOBP_INNATE_IMMUNE_RESPONSE		GOBP_REGULATION_OF_IMMUNE_RESPONSE	GOBP_POSITIVE_REGULATION_OF_IMMUNE_SYSTEM_PROCESS	GOBP_LYMPHOCYTE_ACTIVATION	GOBP_T_CELL_ACTIVATION	GOBP_REGULATION_OF_CELL_ACTIVATION			GOBP_CYTOKINE_PRODUCTION						GOBP_LEUKOCYTE_MEDIATED_IMMUNITY			GOBP_RESPONSE_TO_BACTERIUM	GOBP_LEUKOCYTE_DIFFERENTIATION	GOBP_REGULATION_OF_DEFENSE_RESPONSE			GOBP_REGULATION_OF_RESPONSE_TO_EXTERNAL_STIMULUS			GOBP_IMMUNE_SYSTEM_DEVELOPMENT		GOBP_POSITIVE_REGULATION_OF_IMMUNE_RESPONSE		GOBP_CELL_ACTIVATION_INVOLVED_IN_IMMUNE_RESPONSE		GOBP_MONONUCLEAR_CELL_DIFFERENTIATION						GOBP_MYELOID_LEUKOCYTE_ACTIVATION
567	B2M	beta-2-microglobulin [Source:HGNC Symbol;Acc:HGNC:914]	GOBP_DEFENSE_RESPONSE	GOBP_REGULATION_OF_IMMUNE_SYSTEM_PROCESS	GOBP_RESPONSE_TO_BIOTIC_STIMULUS	GOBP_DEFENSE_RESPONSE_TO_OTHER_ORGANISM	GOBP_RESPONSE_TO_CYTOKINE	GOBP_IMMUNE_EFFECTOR_PROCESS	GOBP_CELL_ACTIVATION	GOBP_CYTOKINE_MEDIATED_SIGNALING_PATHWAY	GOBP_INNATE_IMMUNE_RESPONSE		GOBP_REGULATION_OF_IMMUNE_RESPONSE	GOBP_POSITIVE_REGULATION_OF_IMMUNE_SYSTEM_PROCESS	GOBP_LYMPHOCYTE_ACTIVATION	GOBP_T_CELL_ACTIVATION				GOBP_CYTOKINE_PRODUCTION					GOBP_REGULATION_OF_IMMUNE_EFFECTOR_PROCESS	GOBP_LEUKOCYTE_MEDIATED_IMMUNITY		GOBP_CELL_POPULATION_PROLIFERATION	GOBP_RESPONSE_TO_BACTERIUM	GOBP_LEUKOCYTE_DIFFERENTIATION							GOBP_IMMUNE_SYSTEM_DEVELOPMENT		GOBP_POSITIVE_REGULATION_OF_IMMUNE_RESPONSE		GOBP_CELL_ACTIVATION_INVOLVED_IN_IMMUNE_RESPONSE	GOBP_RESPONSE_TO_INTERFERON_GAMMA	GOBP_MONONUCLEAR_CELL_DIFFERENTIATION						GOBP_MYELOID_LEUKOCYTE_ACTIVATION
91543	RSAD2	radical S-adenosyl methionine domain containing 2 [Source:HGNC Symbol;Acc:HGNC:30908]	GOBP_DEFENSE_RESPONSE	GOBP_REGULATION_OF_IMMUNE_SYSTEM_PROCESS	GOBP_RESPONSE_TO_BIOTIC_STIMULUS	GOBP_DEFENSE_RESPONSE_TO_OTHER_ORGANISM	GOBP_RESPONSE_TO_CYTOKINE	GOBP_IMMUNE_EFFECTOR_PROCESS	GOBP_CELL_ACTIVATION	GOBP_CYTOKINE_MEDIATED_SIGNALING_PATHWAY	GOBP_INNATE_IMMUNE_RESPONSE		GOBP_REGULATION_OF_IMMUNE_RESPONSE	GOBP_POSITIVE_REGULATION_OF_IMMUNE_SYSTEM_PROCESS	GOBP_LYMPHOCYTE_ACTIVATION	GOBP_T_CELL_ACTIVATION				GOBP_CYTOKINE_PRODUCTION					GOBP_REGULATION_OF_IMMUNE_EFFECTOR_PROCESS	GOBP_LEUKOCYTE_MEDIATED_IMMUNITY				GOBP_LEUKOCYTE_DIFFERENTIATION		GOBP_RESPONSE_TO_VIRUS					GOBP_IMMUNE_SYSTEM_DEVELOPMENT	GOBP_DEFENSE_RESPONSE_TO_VIRUS	GOBP_POSITIVE_REGULATION_OF_IMMUNE_RESPONSE				GOBP_MONONUCLEAR_CELL_DIFFERENTIATION				GOBP_POSITIVE_REGULATION_OF_SIGNALING
3134	HLA-F	major histocompatibility complex, class I, F [Source:HGNC Symbol;Acc:HGNC:4963]	GOBP_DEFENSE_RESPONSE	GOBP_REGULATION_OF_IMMUNE_SYSTEM_PROCESS	GOBP_RESPONSE_TO_BIOTIC_STIMULUS	GOBP_DEFENSE_RESPONSE_TO_OTHER_ORGANISM	GOBP_RESPONSE_TO_CYTOKINE	GOBP_IMMUNE_EFFECTOR_PROCESS	GOBP_CELL_ACTIVATION	GOBP_CYTOKINE_MEDIATED_SIGNALING_PATHWAY	GOBP_INNATE_IMMUNE_RESPONSE		GOBP_REGULATION_OF_IMMUNE_RESPONSE	GOBP_POSITIVE_REGULATION_OF_IMMUNE_SYSTEM_PROCESS	GOBP_LYMPHOCYTE_ACTIVATION		GOBP_REGULATION_OF_CELL_ACTIVATION			GOBP_CYTOKINE_PRODUCTION	GOBP_REGULATION_OF_LYMPHOCYTE_ACTIVATION				GOBP_REGULATION_OF_IMMUNE_EFFECTOR_PROCESS	GOBP_LEUKOCYTE_MEDIATED_IMMUNITY					GOBP_REGULATION_OF_DEFENSE_RESPONSE		GOBP_NEGATIVE_REGULATION_OF_IMMUNE_SYSTEM_PROCESS	GOBP_REGULATION_OF_RESPONSE_TO_EXTERNAL_STIMULUS					GOBP_POSITIVE_REGULATION_OF_IMMUNE_RESPONSE		GOBP_CELL_ACTIVATION_INVOLVED_IN_IMMUNE_RESPONSE	GOBP_RESPONSE_TO_INTERFERON_GAMMA
9111	NMI	N-myc and STAT interactor [Source:HGNC Symbol;Acc:HGNC:7854]	GOBP_DEFENSE_RESPONSE	GOBP_REGULATION_OF_IMMUNE_SYSTEM_PROCESS	GOBP_RESPONSE_TO_BIOTIC_STIMULUS	GOBP_DEFENSE_RESPONSE_TO_OTHER_ORGANISM	GOBP_RESPONSE_TO_CYTOKINE	GOBP_IMMUNE_EFFECTOR_PROCESS	GOBP_CELL_ACTIVATION	GOBP_CYTOKINE_MEDIATED_SIGNALING_PATHWAY	GOBP_INNATE_IMMUNE_RESPONSE		GOBP_REGULATION_OF_IMMUNE_RESPONSE	GOBP_POSITIVE_REGULATION_OF_IMMUNE_SYSTEM_PROCESS					GOBP_INFLAMMATORY_RESPONSE	GOBP_CYTOKINE_PRODUCTION								GOBP_CELL_POPULATION_PROLIFERATION			GOBP_REGULATION_OF_DEFENSE_RESPONSE	GOBP_RESPONSE_TO_VIRUS	GOBP_NEGATIVE_REGULATION_OF_IMMUNE_SYSTEM_PROCESS	GOBP_REGULATION_OF_RESPONSE_TO_EXTERNAL_STIMULUS					GOBP_POSITIVE_REGULATION_OF_IMMUNE_RESPONSE		GOBP_CELL_ACTIVATION_INVOLVED_IN_IMMUNE_RESPONSE	GOBP_RESPONSE_TO_INTERFERON_GAMMA			GOBP_POSITIVE_REGULATION_OF_INTRACELLULAR_SIGNAL_TRANSDUCTION		GOBP_POSITIVE_REGULATION_OF_SIGNALING		GOBP_MYELOID_LEUKOCYTE_ACTIVATION
8807	IL18RAP	interleukin 18 receptor accessory protein [Source:HGNC Symbol;Acc:HGNC:5989]	GOBP_DEFENSE_RESPONSE	GOBP_REGULATION_OF_IMMUNE_SYSTEM_PROCESS	GOBP_RESPONSE_TO_BIOTIC_STIMULUS	GOBP_DEFENSE_RESPONSE_TO_OTHER_ORGANISM	GOBP_RESPONSE_TO_CYTOKINE	GOBP_IMMUNE_EFFECTOR_PROCESS	GOBP_CELL_ACTIVATION	GOBP_CYTOKINE_MEDIATED_SIGNALING_PATHWAY	GOBP_INNATE_IMMUNE_RESPONSE		GOBP_REGULATION_OF_IMMUNE_RESPONSE	GOBP_POSITIVE_REGULATION_OF_IMMUNE_SYSTEM_PROCESS					GOBP_INFLAMMATORY_RESPONSE						GOBP_REGULATION_OF_IMMUNE_EFFECTOR_PROCESS	GOBP_LEUKOCYTE_MEDIATED_IMMUNITY		GOBP_CELL_POPULATION_PROLIFERATION			GOBP_REGULATION_OF_DEFENSE_RESPONSE			GOBP_REGULATION_OF_RESPONSE_TO_EXTERNAL_STIMULUS					GOBP_POSITIVE_REGULATION_OF_IMMUNE_RESPONSE										GOBP_MYELOID_LEUKOCYTE_ACTIVATION
3430	IFI35	interferon induced protein 35 [Source:HGNC Symbol;Acc:HGNC:5399]	GOBP_DEFENSE_RESPONSE	GOBP_REGULATION_OF_IMMUNE_SYSTEM_PROCESS	GOBP_RESPONSE_TO_BIOTIC_STIMULUS	GOBP_DEFENSE_RESPONSE_TO_OTHER_ORGANISM	GOBP_RESPONSE_TO_CYTOKINE	GOBP_IMMUNE_EFFECTOR_PROCESS	GOBP_CELL_ACTIVATION	GOBP_CYTOKINE_MEDIATED_SIGNALING_PATHWAY	GOBP_INNATE_IMMUNE_RESPONSE		GOBP_REGULATION_OF_IMMUNE_RESPONSE	GOBP_POSITIVE_REGULATION_OF_IMMUNE_SYSTEM_PROCESS					GOBP_INFLAMMATORY_RESPONSE									GOBP_CELL_POPULATION_PROLIFERATION			GOBP_REGULATION_OF_DEFENSE_RESPONSE			GOBP_REGULATION_OF_RESPONSE_TO_EXTERNAL_STIMULUS					GOBP_POSITIVE_REGULATION_OF_IMMUNE_RESPONSE		GOBP_CELL_ACTIVATION_INVOLVED_IN_IMMUNE_RESPONSE				GOBP_POSITIVE_REGULATION_OF_INTRACELLULAR_SIGNAL_TRANSDUCTION		GOBP_POSITIVE_REGULATION_OF_SIGNALING		GOBP_MYELOID_LEUKOCYTE_ACTIVATION
3106	HLA-B	major histocompatibility complex, class I, B [Source:HGNC Symbol;Acc:HGNC:4932]	GOBP_DEFENSE_RESPONSE	GOBP_REGULATION_OF_IMMUNE_SYSTEM_PROCESS	GOBP_RESPONSE_TO_BIOTIC_STIMULUS	GOBP_DEFENSE_RESPONSE_TO_OTHER_ORGANISM	GOBP_RESPONSE_TO_CYTOKINE	GOBP_IMMUNE_EFFECTOR_PROCESS	GOBP_CELL_ACTIVATION	GOBP_CYTOKINE_MEDIATED_SIGNALING_PATHWAY	GOBP_INNATE_IMMUNE_RESPONSE		GOBP_REGULATION_OF_IMMUNE_RESPONSE	GOBP_POSITIVE_REGULATION_OF_IMMUNE_SYSTEM_PROCESS						GOBP_CYTOKINE_PRODUCTION					GOBP_REGULATION_OF_IMMUNE_EFFECTOR_PROCESS	GOBP_LEUKOCYTE_MEDIATED_IMMUNITY			GOBP_RESPONSE_TO_BACTERIUM	GOBP_LEUKOCYTE_DIFFERENTIATION	GOBP_REGULATION_OF_DEFENSE_RESPONSE		GOBP_NEGATIVE_REGULATION_OF_IMMUNE_SYSTEM_PROCESS	GOBP_REGULATION_OF_RESPONSE_TO_EXTERNAL_STIMULUS			GOBP_IMMUNE_SYSTEM_DEVELOPMENT		GOBP_POSITIVE_REGULATION_OF_IMMUNE_RESPONSE		GOBP_CELL_ACTIVATION_INVOLVED_IN_IMMUNE_RESPONSE	GOBP_RESPONSE_TO_INTERFERON_GAMMA	GOBP_MONONUCLEAR_CELL_DIFFERENTIATION						GOBP_MYELOID_LEUKOCYTE_ACTIVATION
3136	HLA-H	major histocompatibility complex, class I, H (pseudogene) [Source:HGNC Symbol;Acc:HGNC:4965]	GOBP_DEFENSE_RESPONSE	GOBP_REGULATION_OF_IMMUNE_SYSTEM_PROCESS	GOBP_RESPONSE_TO_BIOTIC_STIMULUS	GOBP_DEFENSE_RESPONSE_TO_OTHER_ORGANISM	GOBP_RESPONSE_TO_CYTOKINE	GOBP_IMMUNE_EFFECTOR_PROCESS	GOBP_CELL_ACTIVATION	GOBP_CYTOKINE_MEDIATED_SIGNALING_PATHWAY	GOBP_INNATE_IMMUNE_RESPONSE		GOBP_REGULATION_OF_IMMUNE_RESPONSE	GOBP_POSITIVE_REGULATION_OF_IMMUNE_SYSTEM_PROCESS											GOBP_REGULATION_OF_IMMUNE_EFFECTOR_PROCESS	GOBP_LEUKOCYTE_MEDIATED_IMMUNITY													GOBP_POSITIVE_REGULATION_OF_IMMUNE_RESPONSE		GOBP_CELL_ACTIVATION_INVOLVED_IN_IMMUNE_RESPONSE	GOBP_RESPONSE_TO_INTERFERON_GAMMA							GOBP_MYELOID_LEUKOCYTE_ACTIVATION
246778	IL27	interleukin 27 [Source:HGNC Symbol;Acc:HGNC:19157]	GOBP_DEFENSE_RESPONSE	GOBP_REGULATION_OF_IMMUNE_SYSTEM_PROCESS	GOBP_RESPONSE_TO_BIOTIC_STIMULUS	GOBP_DEFENSE_RESPONSE_TO_OTHER_ORGANISM	GOBP_RESPONSE_TO_CYTOKINE	GOBP_IMMUNE_EFFECTOR_PROCESS	GOBP_CELL_ACTIVATION	GOBP_CYTOKINE_MEDIATED_SIGNALING_PATHWAY	GOBP_INNATE_IMMUNE_RESPONSE		GOBP_REGULATION_OF_IMMUNE_RESPONSE		GOBP_LYMPHOCYTE_ACTIVATION	GOBP_T_CELL_ACTIVATION	GOBP_REGULATION_OF_CELL_ACTIVATION		GOBP_INFLAMMATORY_RESPONSE	GOBP_CYTOKINE_PRODUCTION	GOBP_REGULATION_OF_LYMPHOCYTE_ACTIVATION		GOBP_REGULATION_OF_T_CELL_ACTIVATION		GOBP_REGULATION_OF_IMMUNE_EFFECTOR_PROCESS			GOBP_CELL_POPULATION_PROLIFERATION	GOBP_RESPONSE_TO_BACTERIUM	GOBP_LEUKOCYTE_DIFFERENTIATION	GOBP_REGULATION_OF_DEFENSE_RESPONSE	GOBP_RESPONSE_TO_VIRUS		GOBP_REGULATION_OF_RESPONSE_TO_EXTERNAL_STIMULUS		GOBP_LEUKOCYTE_PROLIFERATION	GOBP_IMMUNE_SYSTEM_DEVELOPMENT	GOBP_DEFENSE_RESPONSE_TO_VIRUS		GOBP_REGULATION_OF_LEUKOCYTE_PROLIFERATION	GOBP_CELL_ACTIVATION_INVOLVED_IN_IMMUNE_RESPONSE		GOBP_MONONUCLEAR_CELL_DIFFERENTIATION			GOBP_T_CELL_PROLIFERATION
7128	TNFAIP3	TNF alpha induced protein 3 [Source:HGNC Symbol;Acc:HGNC:11896]	GOBP_DEFENSE_RESPONSE	GOBP_REGULATION_OF_IMMUNE_SYSTEM_PROCESS	GOBP_RESPONSE_TO_BIOTIC_STIMULUS	GOBP_DEFENSE_RESPONSE_TO_OTHER_ORGANISM	GOBP_RESPONSE_TO_CYTOKINE	GOBP_IMMUNE_EFFECTOR_PROCESS	GOBP_CELL_ACTIVATION	GOBP_CYTOKINE_MEDIATED_SIGNALING_PATHWAY	GOBP_INNATE_IMMUNE_RESPONSE		GOBP_REGULATION_OF_IMMUNE_RESPONSE		GOBP_LYMPHOCYTE_ACTIVATION		GOBP_REGULATION_OF_CELL_ACTIVATION		GOBP_INFLAMMATORY_RESPONSE	GOBP_CYTOKINE_PRODUCTION	GOBP_REGULATION_OF_LYMPHOCYTE_ACTIVATION				GOBP_REGULATION_OF_IMMUNE_EFFECTOR_PROCESS			GOBP_CELL_POPULATION_PROLIFERATION	GOBP_RESPONSE_TO_BACTERIUM		GOBP_REGULATION_OF_DEFENSE_RESPONSE	GOBP_RESPONSE_TO_VIRUS	GOBP_NEGATIVE_REGULATION_OF_IMMUNE_SYSTEM_PROCESS	GOBP_REGULATION_OF_RESPONSE_TO_EXTERNAL_STIMULUS		GOBP_LEUKOCYTE_PROLIFERATION	GOBP_IMMUNE_SYSTEM_DEVELOPMENT	GOBP_DEFENSE_RESPONSE_TO_VIRUS		GOBP_REGULATION_OF_LEUKOCYTE_PROLIFERATION							GOBP_POSITIVE_REGULATION_OF_SIGNALING
3107	HLA-C	major histocompatibility complex, class I, C [Source:HGNC Symbol;Acc:HGNC:4933]	GOBP_DEFENSE_RESPONSE	GOBP_REGULATION_OF_IMMUNE_SYSTEM_PROCESS	GOBP_RESPONSE_TO_BIOTIC_STIMULUS	GOBP_DEFENSE_RESPONSE_TO_OTHER_ORGANISM	GOBP_RESPONSE_TO_CYTOKINE	GOBP_IMMUNE_EFFECTOR_PROCESS	GOBP_CELL_ACTIVATION	GOBP_CYTOKINE_MEDIATED_SIGNALING_PATHWAY	GOBP_INNATE_IMMUNE_RESPONSE		GOBP_REGULATION_OF_IMMUNE_RESPONSE													GOBP_LEUKOCYTE_MEDIATED_IMMUNITY															GOBP_CELL_ACTIVATION_INVOLVED_IN_IMMUNE_RESPONSE	GOBP_RESPONSE_TO_INTERFERON_GAMMA							GOBP_MYELOID_LEUKOCYTE_ACTIVATION
684	BST2	bone marrow stromal cell antigen 2 [Source:HGNC Symbol;Acc:HGNC:1119]	GOBP_DEFENSE_RESPONSE	GOBP_REGULATION_OF_IMMUNE_SYSTEM_PROCESS	GOBP_RESPONSE_TO_BIOTIC_STIMULUS	GOBP_DEFENSE_RESPONSE_TO_OTHER_ORGANISM	GOBP_RESPONSE_TO_CYTOKINE	GOBP_IMMUNE_EFFECTOR_PROCESS	GOBP_CELL_ACTIVATION	GOBP_CYTOKINE_MEDIATED_SIGNALING_PATHWAY	GOBP_INNATE_IMMUNE_RESPONSE				GOBP_LYMPHOCYTE_ACTIVATION					GOBP_CYTOKINE_PRODUCTION					GOBP_REGULATION_OF_IMMUNE_EFFECTOR_PROCESS	GOBP_LEUKOCYTE_MEDIATED_IMMUNITY		GOBP_CELL_POPULATION_PROLIFERATION				GOBP_RESPONSE_TO_VIRUS	GOBP_NEGATIVE_REGULATION_OF_IMMUNE_SYSTEM_PROCESS			GOBP_LEUKOCYTE_PROLIFERATION		GOBP_DEFENSE_RESPONSE_TO_VIRUS		GOBP_REGULATION_OF_LEUKOCYTE_PROLIFERATION	GOBP_CELL_ACTIVATION_INVOLVED_IN_IMMUNE_RESPONSE	GOBP_RESPONSE_TO_INTERFERON_GAMMA			GOBP_POSITIVE_REGULATION_OF_INTRACELLULAR_SIGNAL_TRANSDUCTION		GOBP_POSITIVE_REGULATION_OF_SIGNALING		GOBP_MYELOID_LEUKOCYTE_ACTIVATION
3569	IL6	interleukin 6 [Source:HGNC Symbol;Acc:HGNC:6018]	GOBP_DEFENSE_RESPONSE	GOBP_REGULATION_OF_IMMUNE_SYSTEM_PROCESS	GOBP_RESPONSE_TO_BIOTIC_STIMULUS	GOBP_DEFENSE_RESPONSE_TO_OTHER_ORGANISM	GOBP_RESPONSE_TO_CYTOKINE	GOBP_IMMUNE_EFFECTOR_PROCESS	GOBP_CELL_ACTIVATION	GOBP_CYTOKINE_MEDIATED_SIGNALING_PATHWAY		GOBP_BIOLOGICAL_ADHESION	GOBP_REGULATION_OF_IMMUNE_RESPONSE	GOBP_POSITIVE_REGULATION_OF_IMMUNE_SYSTEM_PROCESS	GOBP_LYMPHOCYTE_ACTIVATION	GOBP_T_CELL_ACTIVATION	GOBP_REGULATION_OF_CELL_ACTIVATION	GOBP_REGULATION_OF_CELL_ADHESION	GOBP_INFLAMMATORY_RESPONSE	GOBP_CYTOKINE_PRODUCTION	GOBP_REGULATION_OF_LYMPHOCYTE_ACTIVATION	GOBP_LEUKOCYTE_CELL_CELL_ADHESION	GOBP_REGULATION_OF_T_CELL_ACTIVATION	GOBP_CELL_CELL_ADHESION	GOBP_REGULATION_OF_IMMUNE_EFFECTOR_PROCESS	GOBP_LEUKOCYTE_MEDIATED_IMMUNITY	GOBP_REGULATION_OF_CELL_CELL_ADHESION	GOBP_CELL_POPULATION_PROLIFERATION	GOBP_RESPONSE_TO_BACTERIUM	GOBP_LEUKOCYTE_DIFFERENTIATION	GOBP_REGULATION_OF_DEFENSE_RESPONSE	GOBP_RESPONSE_TO_VIRUS		GOBP_REGULATION_OF_RESPONSE_TO_EXTERNAL_STIMULUS	GOBP_POSITIVE_REGULATION_OF_CELL_ADHESION	GOBP_LEUKOCYTE_PROLIFERATION	GOBP_IMMUNE_SYSTEM_DEVELOPMENT	GOBP_DEFENSE_RESPONSE_TO_VIRUS	GOBP_POSITIVE_REGULATION_OF_IMMUNE_RESPONSE	GOBP_REGULATION_OF_LEUKOCYTE_PROLIFERATION	GOBP_CELL_ACTIVATION_INVOLVED_IN_IMMUNE_RESPONSE		GOBP_MONONUCLEAR_CELL_DIFFERENTIATION	GOBP_POSITIVE_REGULATION_OF_LEUKOCYTE_CELL_CELL_ADHESION	GOBP_POSITIVE_REGULATION_OF_INTRACELLULAR_SIGNAL_TRANSDUCTION	GOBP_T_CELL_PROLIFERATION	GOBP_POSITIVE_REGULATION_OF_SIGNALING	GOBP_POSITIVE_REGULATION_OF_CELL_CELL_ADHESION	GOBP_MYELOID_LEUKOCYTE_ACTIVATION
3586	IL10	interleukin 10 [Source:HGNC Symbol;Acc:HGNC:5962]	GOBP_DEFENSE_RESPONSE	GOBP_REGULATION_OF_IMMUNE_SYSTEM_PROCESS	GOBP_RESPONSE_TO_BIOTIC_STIMULUS	GOBP_DEFENSE_RESPONSE_TO_OTHER_ORGANISM	GOBP_RESPONSE_TO_CYTOKINE	GOBP_IMMUNE_EFFECTOR_PROCESS	GOBP_CELL_ACTIVATION	GOBP_CYTOKINE_MEDIATED_SIGNALING_PATHWAY		GOBP_BIOLOGICAL_ADHESION	GOBP_REGULATION_OF_IMMUNE_RESPONSE	GOBP_POSITIVE_REGULATION_OF_IMMUNE_SYSTEM_PROCESS	GOBP_LYMPHOCYTE_ACTIVATION	GOBP_T_CELL_ACTIVATION	GOBP_REGULATION_OF_CELL_ACTIVATION	GOBP_REGULATION_OF_CELL_ADHESION	GOBP_INFLAMMATORY_RESPONSE	GOBP_CYTOKINE_PRODUCTION	GOBP_REGULATION_OF_LYMPHOCYTE_ACTIVATION	GOBP_LEUKOCYTE_CELL_CELL_ADHESION	GOBP_REGULATION_OF_T_CELL_ACTIVATION	GOBP_CELL_CELL_ADHESION	GOBP_REGULATION_OF_IMMUNE_EFFECTOR_PROCESS	GOBP_LEUKOCYTE_MEDIATED_IMMUNITY	GOBP_REGULATION_OF_CELL_CELL_ADHESION	GOBP_CELL_POPULATION_PROLIFERATION	GOBP_RESPONSE_TO_BACTERIUM	GOBP_LEUKOCYTE_DIFFERENTIATION	GOBP_REGULATION_OF_DEFENSE_RESPONSE		GOBP_NEGATIVE_REGULATION_OF_IMMUNE_SYSTEM_PROCESS	GOBP_REGULATION_OF_RESPONSE_TO_EXTERNAL_STIMULUS	GOBP_POSITIVE_REGULATION_OF_CELL_ADHESION	GOBP_LEUKOCYTE_PROLIFERATION	GOBP_IMMUNE_SYSTEM_DEVELOPMENT		GOBP_POSITIVE_REGULATION_OF_IMMUNE_RESPONSE	GOBP_REGULATION_OF_LEUKOCYTE_PROLIFERATION	GOBP_CELL_ACTIVATION_INVOLVED_IN_IMMUNE_RESPONSE		GOBP_MONONUCLEAR_CELL_DIFFERENTIATION			GOBP_T_CELL_PROLIFERATION	GOBP_POSITIVE_REGULATION_OF_SIGNALING	GOBP_POSITIVE_REGULATION_OF_CELL_CELL_ADHESION	GOBP_MYELOID_LEUKOCYTE_ACTIVATION
3559	IL2RA	interleukin 2 receptor subunit alpha [Source:HGNC Symbol;Acc:HGNC:6008]	GOBP_DEFENSE_RESPONSE	GOBP_REGULATION_OF_IMMUNE_SYSTEM_PROCESS	GOBP_RESPONSE_TO_BIOTIC_STIMULUS	GOBP_DEFENSE_RESPONSE_TO_OTHER_ORGANISM	GOBP_RESPONSE_TO_CYTOKINE	GOBP_IMMUNE_EFFECTOR_PROCESS	GOBP_CELL_ACTIVATION	GOBP_CYTOKINE_MEDIATED_SIGNALING_PATHWAY		GOBP_BIOLOGICAL_ADHESION	GOBP_REGULATION_OF_IMMUNE_RESPONSE	GOBP_POSITIVE_REGULATION_OF_IMMUNE_SYSTEM_PROCESS	GOBP_LYMPHOCYTE_ACTIVATION	GOBP_T_CELL_ACTIVATION	GOBP_REGULATION_OF_CELL_ACTIVATION	GOBP_REGULATION_OF_CELL_ADHESION	GOBP_INFLAMMATORY_RESPONSE		GOBP_REGULATION_OF_LYMPHOCYTE_ACTIVATION	GOBP_LEUKOCYTE_CELL_CELL_ADHESION	GOBP_REGULATION_OF_T_CELL_ACTIVATION	GOBP_CELL_CELL_ADHESION	GOBP_REGULATION_OF_IMMUNE_EFFECTOR_PROCESS		GOBP_REGULATION_OF_CELL_CELL_ADHESION	GOBP_CELL_POPULATION_PROLIFERATION		GOBP_LEUKOCYTE_DIFFERENTIATION	GOBP_REGULATION_OF_DEFENSE_RESPONSE	GOBP_RESPONSE_TO_VIRUS	GOBP_NEGATIVE_REGULATION_OF_IMMUNE_SYSTEM_PROCESS	GOBP_REGULATION_OF_RESPONSE_TO_EXTERNAL_STIMULUS	GOBP_POSITIVE_REGULATION_OF_CELL_ADHESION	GOBP_LEUKOCYTE_PROLIFERATION	GOBP_IMMUNE_SYSTEM_DEVELOPMENT	GOBP_DEFENSE_RESPONSE_TO_VIRUS		GOBP_REGULATION_OF_LEUKOCYTE_PROLIFERATION			GOBP_MONONUCLEAR_CELL_DIFFERENTIATION	GOBP_POSITIVE_REGULATION_OF_LEUKOCYTE_CELL_CELL_ADHESION		GOBP_T_CELL_PROLIFERATION		GOBP_POSITIVE_REGULATION_OF_CELL_CELL_ADHESION
9466	IL27RA	interleukin 27 receptor subunit alpha [Source:HGNC Symbol;Acc:HGNC:17290]	GOBP_DEFENSE_RESPONSE	GOBP_REGULATION_OF_IMMUNE_SYSTEM_PROCESS	GOBP_RESPONSE_TO_BIOTIC_STIMULUS	GOBP_DEFENSE_RESPONSE_TO_OTHER_ORGANISM	GOBP_RESPONSE_TO_CYTOKINE	GOBP_IMMUNE_EFFECTOR_PROCESS	GOBP_CELL_ACTIVATION	GOBP_CYTOKINE_MEDIATED_SIGNALING_PATHWAY		GOBP_BIOLOGICAL_ADHESION	GOBP_REGULATION_OF_IMMUNE_RESPONSE	GOBP_POSITIVE_REGULATION_OF_IMMUNE_SYSTEM_PROCESS	GOBP_LYMPHOCYTE_ACTIVATION	GOBP_T_CELL_ACTIVATION	GOBP_REGULATION_OF_CELL_ACTIVATION	GOBP_REGULATION_OF_CELL_ADHESION		GOBP_CYTOKINE_PRODUCTION	GOBP_REGULATION_OF_LYMPHOCYTE_ACTIVATION	GOBP_LEUKOCYTE_CELL_CELL_ADHESION	GOBP_REGULATION_OF_T_CELL_ACTIVATION	GOBP_CELL_CELL_ADHESION	GOBP_REGULATION_OF_IMMUNE_EFFECTOR_PROCESS	GOBP_LEUKOCYTE_MEDIATED_IMMUNITY	GOBP_REGULATION_OF_CELL_CELL_ADHESION	GOBP_CELL_POPULATION_PROLIFERATION	GOBP_RESPONSE_TO_BACTERIUM				GOBP_NEGATIVE_REGULATION_OF_IMMUNE_SYSTEM_PROCESS		GOBP_POSITIVE_REGULATION_OF_CELL_ADHESION	GOBP_LEUKOCYTE_PROLIFERATION	GOBP_IMMUNE_SYSTEM_DEVELOPMENT		GOBP_POSITIVE_REGULATION_OF_IMMUNE_RESPONSE	GOBP_REGULATION_OF_LEUKOCYTE_PROLIFERATION	GOBP_CELL_ACTIVATION_INVOLVED_IN_IMMUNE_RESPONSE			GOBP_POSITIVE_REGULATION_OF_LEUKOCYTE_CELL_CELL_ADHESION		GOBP_T_CELL_PROLIFERATION		GOBP_POSITIVE_REGULATION_OF_CELL_CELL_ADHESION
3627	CXCL10	C-X-C motif chemokine ligand 10 [Source:HGNC Symbol;Acc:HGNC:10637]	GOBP_DEFENSE_RESPONSE	GOBP_REGULATION_OF_IMMUNE_SYSTEM_PROCESS	GOBP_RESPONSE_TO_BIOTIC_STIMULUS	GOBP_DEFENSE_RESPONSE_TO_OTHER_ORGANISM	GOBP_RESPONSE_TO_CYTOKINE	GOBP_IMMUNE_EFFECTOR_PROCESS	GOBP_CELL_ACTIVATION	GOBP_CYTOKINE_MEDIATED_SIGNALING_PATHWAY				GOBP_POSITIVE_REGULATION_OF_IMMUNE_SYSTEM_PROCESS					GOBP_INFLAMMATORY_RESPONSE									GOBP_CELL_POPULATION_PROLIFERATION	GOBP_RESPONSE_TO_BACTERIUM			GOBP_RESPONSE_TO_VIRUS		GOBP_REGULATION_OF_RESPONSE_TO_EXTERNAL_STIMULUS				GOBP_DEFENSE_RESPONSE_TO_VIRUS
3965	LGALS9	galectin 9 [Source:HGNC Symbol;Acc:HGNC:6570]	GOBP_DEFENSE_RESPONSE	GOBP_REGULATION_OF_IMMUNE_SYSTEM_PROCESS	GOBP_RESPONSE_TO_BIOTIC_STIMULUS	GOBP_DEFENSE_RESPONSE_TO_OTHER_ORGANISM	GOBP_RESPONSE_TO_CYTOKINE	GOBP_IMMUNE_EFFECTOR_PROCESS	GOBP_CELL_ACTIVATION		GOBP_INNATE_IMMUNE_RESPONSE	GOBP_BIOLOGICAL_ADHESION	GOBP_REGULATION_OF_IMMUNE_RESPONSE	GOBP_POSITIVE_REGULATION_OF_IMMUNE_SYSTEM_PROCESS	GOBP_LYMPHOCYTE_ACTIVATION	GOBP_T_CELL_ACTIVATION	GOBP_REGULATION_OF_CELL_ACTIVATION	GOBP_REGULATION_OF_CELL_ADHESION	GOBP_INFLAMMATORY_RESPONSE	GOBP_CYTOKINE_PRODUCTION	GOBP_REGULATION_OF_LYMPHOCYTE_ACTIVATION	GOBP_LEUKOCYTE_CELL_CELL_ADHESION	GOBP_REGULATION_OF_T_CELL_ACTIVATION	GOBP_CELL_CELL_ADHESION	GOBP_REGULATION_OF_IMMUNE_EFFECTOR_PROCESS	GOBP_LEUKOCYTE_MEDIATED_IMMUNITY	GOBP_REGULATION_OF_CELL_CELL_ADHESION	GOBP_CELL_POPULATION_PROLIFERATION	GOBP_RESPONSE_TO_BACTERIUM	GOBP_LEUKOCYTE_DIFFERENTIATION	GOBP_REGULATION_OF_DEFENSE_RESPONSE	GOBP_RESPONSE_TO_VIRUS	GOBP_NEGATIVE_REGULATION_OF_IMMUNE_SYSTEM_PROCESS	GOBP_REGULATION_OF_RESPONSE_TO_EXTERNAL_STIMULUS	GOBP_POSITIVE_REGULATION_OF_CELL_ADHESION	GOBP_LEUKOCYTE_PROLIFERATION	GOBP_IMMUNE_SYSTEM_DEVELOPMENT		GOBP_POSITIVE_REGULATION_OF_IMMUNE_RESPONSE	GOBP_REGULATION_OF_LEUKOCYTE_PROLIFERATION	GOBP_CELL_ACTIVATION_INVOLVED_IN_IMMUNE_RESPONSE	GOBP_RESPONSE_TO_INTERFERON_GAMMA	GOBP_MONONUCLEAR_CELL_DIFFERENTIATION	GOBP_POSITIVE_REGULATION_OF_LEUKOCYTE_CELL_CELL_ADHESION	GOBP_POSITIVE_REGULATION_OF_INTRACELLULAR_SIGNAL_TRANSDUCTION	GOBP_T_CELL_PROLIFERATION	GOBP_POSITIVE_REGULATION_OF_SIGNALING	GOBP_POSITIVE_REGULATION_OF_CELL_CELL_ADHESION	GOBP_MYELOID_LEUKOCYTE_ACTIVATION
6556	SLC11A1	solute carrier family 11 member 1 [Source:HGNC Symbol;Acc:HGNC:10907]	GOBP_DEFENSE_RESPONSE	GOBP_REGULATION_OF_IMMUNE_SYSTEM_PROCESS	GOBP_RESPONSE_TO_BIOTIC_STIMULUS	GOBP_DEFENSE_RESPONSE_TO_OTHER_ORGANISM	GOBP_RESPONSE_TO_CYTOKINE	GOBP_IMMUNE_EFFECTOR_PROCESS	GOBP_CELL_ACTIVATION		GOBP_INNATE_IMMUNE_RESPONSE		GOBP_REGULATION_OF_IMMUNE_RESPONSE	GOBP_POSITIVE_REGULATION_OF_IMMUNE_SYSTEM_PROCESS	GOBP_LYMPHOCYTE_ACTIVATION	GOBP_T_CELL_ACTIVATION			GOBP_INFLAMMATORY_RESPONSE	GOBP_CYTOKINE_PRODUCTION						GOBP_LEUKOCYTE_MEDIATED_IMMUNITY		GOBP_CELL_POPULATION_PROLIFERATION	GOBP_RESPONSE_TO_BACTERIUM							GOBP_LEUKOCYTE_PROLIFERATION			GOBP_POSITIVE_REGULATION_OF_IMMUNE_RESPONSE		GOBP_CELL_ACTIVATION_INVOLVED_IN_IMMUNE_RESPONSE	GOBP_RESPONSE_TO_INTERFERON_GAMMA				GOBP_T_CELL_PROLIFERATION			GOBP_MYELOID_LEUKOCYTE_ACTIVATION
5359	PLSCR1	phospholipid scramblase 1 [Source:HGNC Symbol;Acc:HGNC:9092]	GOBP_DEFENSE_RESPONSE	GOBP_REGULATION_OF_IMMUNE_SYSTEM_PROCESS	GOBP_RESPONSE_TO_BIOTIC_STIMULUS	GOBP_DEFENSE_RESPONSE_TO_OTHER_ORGANISM	GOBP_RESPONSE_TO_CYTOKINE	GOBP_IMMUNE_EFFECTOR_PROCESS	GOBP_CELL_ACTIVATION		GOBP_INNATE_IMMUNE_RESPONSE		GOBP_REGULATION_OF_IMMUNE_RESPONSE	GOBP_POSITIVE_REGULATION_OF_IMMUNE_SYSTEM_PROCESS			GOBP_REGULATION_OF_CELL_ACTIVATION		GOBP_INFLAMMATORY_RESPONSE												GOBP_REGULATION_OF_DEFENSE_RESPONSE	GOBP_RESPONSE_TO_VIRUS		GOBP_REGULATION_OF_RESPONSE_TO_EXTERNAL_STIMULUS				GOBP_DEFENSE_RESPONSE_TO_VIRUS	GOBP_POSITIVE_REGULATION_OF_IMMUNE_RESPONSE										GOBP_MYELOID_LEUKOCYTE_ACTIVATION
2633	GBP1	guanylate binding protein 1 [Source:HGNC Symbol;Acc:HGNC:4182]	GOBP_DEFENSE_RESPONSE	GOBP_REGULATION_OF_IMMUNE_SYSTEM_PROCESS	GOBP_RESPONSE_TO_BIOTIC_STIMULUS	GOBP_DEFENSE_RESPONSE_TO_OTHER_ORGANISM	GOBP_RESPONSE_TO_CYTOKINE	GOBP_IMMUNE_EFFECTOR_PROCESS		GOBP_CYTOKINE_MEDIATED_SIGNALING_PATHWAY	GOBP_INNATE_IMMUNE_RESPONSE	GOBP_BIOLOGICAL_ADHESION	GOBP_REGULATION_OF_IMMUNE_RESPONSE	GOBP_POSITIVE_REGULATION_OF_IMMUNE_SYSTEM_PROCESS				GOBP_REGULATION_OF_CELL_ADHESION		GOBP_CYTOKINE_PRODUCTION												GOBP_RESPONSE_TO_VIRUS	GOBP_NEGATIVE_REGULATION_OF_IMMUNE_SYSTEM_PROCESS					GOBP_DEFENSE_RESPONSE_TO_VIRUS	GOBP_POSITIVE_REGULATION_OF_IMMUNE_RESPONSE			GOBP_RESPONSE_TO_INTERFERON_GAMMA
81030	ZBP1	Z-DNA binding protein 1 [Source:HGNC Symbol;Acc:HGNC:16176]	GOBP_DEFENSE_RESPONSE	GOBP_REGULATION_OF_IMMUNE_SYSTEM_PROCESS	GOBP_RESPONSE_TO_BIOTIC_STIMULUS	GOBP_DEFENSE_RESPONSE_TO_OTHER_ORGANISM	GOBP_RESPONSE_TO_CYTOKINE	GOBP_IMMUNE_EFFECTOR_PROCESS		GOBP_CYTOKINE_MEDIATED_SIGNALING_PATHWAY	GOBP_INNATE_IMMUNE_RESPONSE		GOBP_REGULATION_OF_IMMUNE_RESPONSE	GOBP_POSITIVE_REGULATION_OF_IMMUNE_SYSTEM_PROCESS					GOBP_INFLAMMATORY_RESPONSE	GOBP_CYTOKINE_PRODUCTION											GOBP_REGULATION_OF_DEFENSE_RESPONSE	GOBP_RESPONSE_TO_VIRUS		GOBP_REGULATION_OF_RESPONSE_TO_EXTERNAL_STIMULUS				GOBP_DEFENSE_RESPONSE_TO_VIRUS	GOBP_POSITIVE_REGULATION_OF_IMMUNE_RESPONSE								GOBP_POSITIVE_REGULATION_OF_SIGNALING
117854	TRIM6	tripartite motif containing 6 [Source:HGNC Symbol;Acc:HGNC:16277]	GOBP_DEFENSE_RESPONSE	GOBP_REGULATION_OF_IMMUNE_SYSTEM_PROCESS	GOBP_RESPONSE_TO_BIOTIC_STIMULUS	GOBP_DEFENSE_RESPONSE_TO_OTHER_ORGANISM	GOBP_RESPONSE_TO_CYTOKINE	GOBP_IMMUNE_EFFECTOR_PROCESS		GOBP_CYTOKINE_MEDIATED_SIGNALING_PATHWAY	GOBP_INNATE_IMMUNE_RESPONSE		GOBP_REGULATION_OF_IMMUNE_RESPONSE	GOBP_POSITIVE_REGULATION_OF_IMMUNE_SYSTEM_PROCESS						GOBP_CYTOKINE_PRODUCTION					GOBP_REGULATION_OF_IMMUNE_EFFECTOR_PROCESS				GOBP_RESPONSE_TO_BACTERIUM		GOBP_REGULATION_OF_DEFENSE_RESPONSE	GOBP_RESPONSE_TO_VIRUS		GOBP_REGULATION_OF_RESPONSE_TO_EXTERNAL_STIMULUS				GOBP_DEFENSE_RESPONSE_TO_VIRUS	GOBP_POSITIVE_REGULATION_OF_IMMUNE_RESPONSE						GOBP_POSITIVE_REGULATION_OF_INTRACELLULAR_SIGNAL_TRANSDUCTION		GOBP_POSITIVE_REGULATION_OF_SIGNALING
84166	NLRC5	NLR family CARD domain containing 5 [Source:HGNC Symbol;Acc:HGNC:29933]	GOBP_DEFENSE_RESPONSE	GOBP_REGULATION_OF_IMMUNE_SYSTEM_PROCESS	GOBP_RESPONSE_TO_BIOTIC_STIMULUS	GOBP_DEFENSE_RESPONSE_TO_OTHER_ORGANISM	GOBP_RESPONSE_TO_CYTOKINE	GOBP_IMMUNE_EFFECTOR_PROCESS		GOBP_CYTOKINE_MEDIATED_SIGNALING_PATHWAY	GOBP_INNATE_IMMUNE_RESPONSE		GOBP_REGULATION_OF_IMMUNE_RESPONSE	GOBP_POSITIVE_REGULATION_OF_IMMUNE_SYSTEM_PROCESS						GOBP_CYTOKINE_PRODUCTION									GOBP_RESPONSE_TO_BACTERIUM		GOBP_REGULATION_OF_DEFENSE_RESPONSE	GOBP_RESPONSE_TO_VIRUS	GOBP_NEGATIVE_REGULATION_OF_IMMUNE_SYSTEM_PROCESS	GOBP_REGULATION_OF_RESPONSE_TO_EXTERNAL_STIMULUS				GOBP_DEFENSE_RESPONSE_TO_VIRUS	GOBP_POSITIVE_REGULATION_OF_IMMUNE_RESPONSE			GOBP_RESPONSE_TO_INTERFERON_GAMMA					GOBP_POSITIVE_REGULATION_OF_SIGNALING
83666	PARP9	poly(ADP-ribose) polymerase family member 9 [Source:HGNC Symbol;Acc:HGNC:24118]	GOBP_DEFENSE_RESPONSE	GOBP_REGULATION_OF_IMMUNE_SYSTEM_PROCESS	GOBP_RESPONSE_TO_BIOTIC_STIMULUS	GOBP_DEFENSE_RESPONSE_TO_OTHER_ORGANISM	GOBP_RESPONSE_TO_CYTOKINE	GOBP_IMMUNE_EFFECTOR_PROCESS		GOBP_CYTOKINE_MEDIATED_SIGNALING_PATHWAY	GOBP_INNATE_IMMUNE_RESPONSE		GOBP_REGULATION_OF_IMMUNE_RESPONSE	GOBP_POSITIVE_REGULATION_OF_IMMUNE_SYSTEM_PROCESS											GOBP_REGULATION_OF_IMMUNE_EFFECTOR_PROCESS						GOBP_REGULATION_OF_DEFENSE_RESPONSE	GOBP_RESPONSE_TO_VIRUS		GOBP_REGULATION_OF_RESPONSE_TO_EXTERNAL_STIMULUS				GOBP_DEFENSE_RESPONSE_TO_VIRUS	GOBP_POSITIVE_REGULATION_OF_IMMUNE_RESPONSE			GOBP_RESPONSE_TO_INTERFERON_GAMMA					GOBP_POSITIVE_REGULATION_OF_SIGNALING
330	BIRC3	baculoviral IAP repeat containing 3 [Source:HGNC Symbol;Acc:HGNC:591]	GOBP_DEFENSE_RESPONSE	GOBP_REGULATION_OF_IMMUNE_SYSTEM_PROCESS	GOBP_RESPONSE_TO_BIOTIC_STIMULUS	GOBP_DEFENSE_RESPONSE_TO_OTHER_ORGANISM	GOBP_RESPONSE_TO_CYTOKINE	GOBP_IMMUNE_EFFECTOR_PROCESS		GOBP_CYTOKINE_MEDIATED_SIGNALING_PATHWAY	GOBP_INNATE_IMMUNE_RESPONSE		GOBP_REGULATION_OF_IMMUNE_RESPONSE						GOBP_INFLAMMATORY_RESPONSE												GOBP_REGULATION_OF_DEFENSE_RESPONSE	GOBP_RESPONSE_TO_VIRUS		GOBP_REGULATION_OF_RESPONSE_TO_EXTERNAL_STIMULUS				GOBP_DEFENSE_RESPONSE_TO_VIRUS							GOBP_POSITIVE_REGULATION_OF_INTRACELLULAR_SIGNAL_TRANSDUCTION		GOBP_POSITIVE_REGULATION_OF_SIGNALING
6772	STAT1	signal transducer and activator of transcription 1 [Source:HGNC Symbol;Acc:HGNC:11362]	GOBP_DEFENSE_RESPONSE	GOBP_REGULATION_OF_IMMUNE_SYSTEM_PROCESS	GOBP_RESPONSE_TO_BIOTIC_STIMULUS	GOBP_DEFENSE_RESPONSE_TO_OTHER_ORGANISM	GOBP_RESPONSE_TO_CYTOKINE	GOBP_IMMUNE_EFFECTOR_PROCESS		GOBP_CYTOKINE_MEDIATED_SIGNALING_PATHWAY	GOBP_INNATE_IMMUNE_RESPONSE		GOBP_REGULATION_OF_IMMUNE_RESPONSE							GOBP_CYTOKINE_PRODUCTION					GOBP_REGULATION_OF_IMMUNE_EFFECTOR_PROCESS			GOBP_CELL_POPULATION_PROLIFERATION			GOBP_REGULATION_OF_DEFENSE_RESPONSE	GOBP_RESPONSE_TO_VIRUS		GOBP_REGULATION_OF_RESPONSE_TO_EXTERNAL_STIMULUS			GOBP_IMMUNE_SYSTEM_DEVELOPMENT	GOBP_DEFENSE_RESPONSE_TO_VIRUS				GOBP_RESPONSE_TO_INTERFERON_GAMMA
8519	IFITM1	interferon induced transmembrane protein 1 [Source:HGNC Symbol;Acc:HGNC:5412]	GOBP_DEFENSE_RESPONSE	GOBP_REGULATION_OF_IMMUNE_SYSTEM_PROCESS	GOBP_RESPONSE_TO_BIOTIC_STIMULUS	GOBP_DEFENSE_RESPONSE_TO_OTHER_ORGANISM	GOBP_RESPONSE_TO_CYTOKINE	GOBP_IMMUNE_EFFECTOR_PROCESS		GOBP_CYTOKINE_MEDIATED_SIGNALING_PATHWAY	GOBP_INNATE_IMMUNE_RESPONSE		GOBP_REGULATION_OF_IMMUNE_RESPONSE															GOBP_CELL_POPULATION_PROLIFERATION				GOBP_RESPONSE_TO_VIRUS						GOBP_DEFENSE_RESPONSE_TO_VIRUS				GOBP_RESPONSE_TO_INTERFERON_GAMMA
9636	ISG15	ISG15 ubiquitin like modifier [Source:HGNC Symbol;Acc:HGNC:4053]	GOBP_DEFENSE_RESPONSE	GOBP_REGULATION_OF_IMMUNE_SYSTEM_PROCESS	GOBP_RESPONSE_TO_BIOTIC_STIMULUS	GOBP_DEFENSE_RESPONSE_TO_OTHER_ORGANISM	GOBP_RESPONSE_TO_CYTOKINE	GOBP_IMMUNE_EFFECTOR_PROCESS		GOBP_CYTOKINE_MEDIATED_SIGNALING_PATHWAY	GOBP_INNATE_IMMUNE_RESPONSE									GOBP_CYTOKINE_PRODUCTION									GOBP_RESPONSE_TO_BACTERIUM			GOBP_RESPONSE_TO_VIRUS					GOBP_IMMUNE_SYSTEM_DEVELOPMENT	GOBP_DEFENSE_RESPONSE_TO_VIRUS
3434	IFIT1	interferon induced protein with tetratricopeptide repeats 1 [Source:HGNC Symbol;Acc:HGNC:5407]	GOBP_DEFENSE_RESPONSE	GOBP_REGULATION_OF_IMMUNE_SYSTEM_PROCESS	GOBP_RESPONSE_TO_BIOTIC_STIMULUS	GOBP_DEFENSE_RESPONSE_TO_OTHER_ORGANISM	GOBP_RESPONSE_TO_CYTOKINE	GOBP_IMMUNE_EFFECTOR_PROCESS		GOBP_CYTOKINE_MEDIATED_SIGNALING_PATHWAY	GOBP_INNATE_IMMUNE_RESPONSE														GOBP_REGULATION_OF_IMMUNE_EFFECTOR_PROCESS						GOBP_REGULATION_OF_DEFENSE_RESPONSE	GOBP_RESPONSE_TO_VIRUS		GOBP_REGULATION_OF_RESPONSE_TO_EXTERNAL_STIMULUS				GOBP_DEFENSE_RESPONSE_TO_VIRUS
730249	ACOD1	aconitate decarboxylase 1 [Source:HGNC Symbol;Acc:HGNC:33904]	GOBP_DEFENSE_RESPONSE	GOBP_REGULATION_OF_IMMUNE_SYSTEM_PROCESS	GOBP_RESPONSE_TO_BIOTIC_STIMULUS	GOBP_DEFENSE_RESPONSE_TO_OTHER_ORGANISM	GOBP_RESPONSE_TO_CYTOKINE	GOBP_IMMUNE_EFFECTOR_PROCESS			GOBP_INNATE_IMMUNE_RESPONSE		GOBP_REGULATION_OF_IMMUNE_RESPONSE	GOBP_POSITIVE_REGULATION_OF_IMMUNE_SYSTEM_PROCESS					GOBP_INFLAMMATORY_RESPONSE	GOBP_CYTOKINE_PRODUCTION									GOBP_RESPONSE_TO_BACTERIUM		GOBP_REGULATION_OF_DEFENSE_RESPONSE	GOBP_RESPONSE_TO_VIRUS	GOBP_NEGATIVE_REGULATION_OF_IMMUNE_SYSTEM_PROCESS	GOBP_REGULATION_OF_RESPONSE_TO_EXTERNAL_STIMULUS			GOBP_IMMUNE_SYSTEM_DEVELOPMENT	GOBP_DEFENSE_RESPONSE_TO_VIRUS	GOBP_POSITIVE_REGULATION_OF_IMMUNE_RESPONSE			GOBP_RESPONSE_TO_INTERFERON_GAMMA
7412	VCAM1	vascular cell adhesion molecule 1 [Source:HGNC Symbol;Acc:HGNC:12663]	GOBP_DEFENSE_RESPONSE	GOBP_REGULATION_OF_IMMUNE_SYSTEM_PROCESS	GOBP_RESPONSE_TO_BIOTIC_STIMULUS	GOBP_DEFENSE_RESPONSE_TO_OTHER_ORGANISM	GOBP_RESPONSE_TO_CYTOKINE		GOBP_CELL_ACTIVATION	GOBP_CYTOKINE_MEDIATED_SIGNALING_PATHWAY	GOBP_INNATE_IMMUNE_RESPONSE	GOBP_BIOLOGICAL_ADHESION	GOBP_REGULATION_OF_IMMUNE_RESPONSE	GOBP_POSITIVE_REGULATION_OF_IMMUNE_SYSTEM_PROCESS	GOBP_LYMPHOCYTE_ACTIVATION	GOBP_T_CELL_ACTIVATION	GOBP_REGULATION_OF_CELL_ACTIVATION	GOBP_REGULATION_OF_CELL_ADHESION	GOBP_INFLAMMATORY_RESPONSE		GOBP_REGULATION_OF_LYMPHOCYTE_ACTIVATION	GOBP_LEUKOCYTE_CELL_CELL_ADHESION	GOBP_REGULATION_OF_T_CELL_ACTIVATION	GOBP_CELL_CELL_ADHESION			GOBP_REGULATION_OF_CELL_CELL_ADHESION	GOBP_CELL_POPULATION_PROLIFERATION	GOBP_RESPONSE_TO_BACTERIUM	GOBP_LEUKOCYTE_DIFFERENTIATION					GOBP_POSITIVE_REGULATION_OF_CELL_ADHESION	GOBP_LEUKOCYTE_PROLIFERATION	GOBP_IMMUNE_SYSTEM_DEVELOPMENT			GOBP_REGULATION_OF_LEUKOCYTE_PROLIFERATION		GOBP_RESPONSE_TO_INTERFERON_GAMMA	GOBP_MONONUCLEAR_CELL_DIFFERENTIATION	GOBP_POSITIVE_REGULATION_OF_LEUKOCYTE_CELL_CELL_ADHESION		GOBP_T_CELL_PROLIFERATION		GOBP_POSITIVE_REGULATION_OF_CELL_CELL_ADHESION
6352	CCL5	C-C motif chemokine ligand 5 [Source:HGNC Symbol;Acc:HGNC:10632]	GOBP_DEFENSE_RESPONSE	GOBP_REGULATION_OF_IMMUNE_SYSTEM_PROCESS	GOBP_RESPONSE_TO_BIOTIC_STIMULUS	GOBP_DEFENSE_RESPONSE_TO_OTHER_ORGANISM	GOBP_RESPONSE_TO_CYTOKINE		GOBP_CELL_ACTIVATION	GOBP_CYTOKINE_MEDIATED_SIGNALING_PATHWAY	GOBP_INNATE_IMMUNE_RESPONSE	GOBP_BIOLOGICAL_ADHESION	GOBP_REGULATION_OF_IMMUNE_RESPONSE	GOBP_POSITIVE_REGULATION_OF_IMMUNE_SYSTEM_PROCESS	GOBP_LYMPHOCYTE_ACTIVATION	GOBP_T_CELL_ACTIVATION	GOBP_REGULATION_OF_CELL_ACTIVATION	GOBP_REGULATION_OF_CELL_ADHESION	GOBP_INFLAMMATORY_RESPONSE		GOBP_REGULATION_OF_LYMPHOCYTE_ACTIVATION	GOBP_LEUKOCYTE_CELL_CELL_ADHESION	GOBP_REGULATION_OF_T_CELL_ACTIVATION	GOBP_CELL_CELL_ADHESION			GOBP_REGULATION_OF_CELL_CELL_ADHESION	GOBP_CELL_POPULATION_PROLIFERATION	GOBP_RESPONSE_TO_BACTERIUM		GOBP_REGULATION_OF_DEFENSE_RESPONSE	GOBP_RESPONSE_TO_VIRUS		GOBP_REGULATION_OF_RESPONSE_TO_EXTERNAL_STIMULUS	GOBP_POSITIVE_REGULATION_OF_CELL_ADHESION	GOBP_LEUKOCYTE_PROLIFERATION			GOBP_POSITIVE_REGULATION_OF_IMMUNE_RESPONSE	GOBP_REGULATION_OF_LEUKOCYTE_PROLIFERATION		GOBP_RESPONSE_TO_INTERFERON_GAMMA		GOBP_POSITIVE_REGULATION_OF_LEUKOCYTE_CELL_CELL_ADHESION	GOBP_POSITIVE_REGULATION_OF_INTRACELLULAR_SIGNAL_TRANSDUCTION	GOBP_T_CELL_PROLIFERATION	GOBP_POSITIVE_REGULATION_OF_SIGNALING	GOBP_POSITIVE_REGULATION_OF_CELL_CELL_ADHESION	GOBP_MYELOID_LEUKOCYTE_ACTIVATION
6347	CCL2	C-C motif chemokine ligand 2 [Source:HGNC Symbol;Acc:HGNC:10618]	GOBP_DEFENSE_RESPONSE	GOBP_REGULATION_OF_IMMUNE_SYSTEM_PROCESS	GOBP_RESPONSE_TO_BIOTIC_STIMULUS	GOBP_DEFENSE_RESPONSE_TO_OTHER_ORGANISM	GOBP_RESPONSE_TO_CYTOKINE		GOBP_CELL_ACTIVATION	GOBP_CYTOKINE_MEDIATED_SIGNALING_PATHWAY	GOBP_INNATE_IMMUNE_RESPONSE	GOBP_BIOLOGICAL_ADHESION		GOBP_POSITIVE_REGULATION_OF_IMMUNE_SYSTEM_PROCESS	GOBP_LYMPHOCYTE_ACTIVATION	GOBP_T_CELL_ACTIVATION	GOBP_REGULATION_OF_CELL_ACTIVATION	GOBP_REGULATION_OF_CELL_ADHESION	GOBP_INFLAMMATORY_RESPONSE		GOBP_REGULATION_OF_LYMPHOCYTE_ACTIVATION	GOBP_LEUKOCYTE_CELL_CELL_ADHESION	GOBP_REGULATION_OF_T_CELL_ACTIVATION	GOBP_CELL_CELL_ADHESION			GOBP_REGULATION_OF_CELL_CELL_ADHESION	GOBP_CELL_POPULATION_PROLIFERATION	GOBP_RESPONSE_TO_BACTERIUM				GOBP_NEGATIVE_REGULATION_OF_IMMUNE_SYSTEM_PROCESS	GOBP_REGULATION_OF_RESPONSE_TO_EXTERNAL_STIMULUS	GOBP_POSITIVE_REGULATION_OF_CELL_ADHESION							GOBP_RESPONSE_TO_INTERFERON_GAMMA		GOBP_POSITIVE_REGULATION_OF_LEUKOCYTE_CELL_CELL_ADHESION	GOBP_POSITIVE_REGULATION_OF_INTRACELLULAR_SIGNAL_TRANSDUCTION		GOBP_POSITIVE_REGULATION_OF_SIGNALING	GOBP_POSITIVE_REGULATION_OF_CELL_CELL_ADHESION
920	CD4	CD4 molecule [Source:HGNC Symbol;Acc:HGNC:1678]	GOBP_DEFENSE_RESPONSE	GOBP_REGULATION_OF_IMMUNE_SYSTEM_PROCESS	GOBP_RESPONSE_TO_BIOTIC_STIMULUS	GOBP_DEFENSE_RESPONSE_TO_OTHER_ORGANISM	GOBP_RESPONSE_TO_CYTOKINE		GOBP_CELL_ACTIVATION	GOBP_CYTOKINE_MEDIATED_SIGNALING_PATHWAY		GOBP_BIOLOGICAL_ADHESION	GOBP_REGULATION_OF_IMMUNE_RESPONSE	GOBP_POSITIVE_REGULATION_OF_IMMUNE_SYSTEM_PROCESS	GOBP_LYMPHOCYTE_ACTIVATION	GOBP_T_CELL_ACTIVATION	GOBP_REGULATION_OF_CELL_ACTIVATION	GOBP_REGULATION_OF_CELL_ADHESION		GOBP_CYTOKINE_PRODUCTION	GOBP_REGULATION_OF_LYMPHOCYTE_ACTIVATION	GOBP_LEUKOCYTE_CELL_CELL_ADHESION	GOBP_REGULATION_OF_T_CELL_ACTIVATION	GOBP_CELL_CELL_ADHESION			GOBP_REGULATION_OF_CELL_CELL_ADHESION	GOBP_CELL_POPULATION_PROLIFERATION	GOBP_RESPONSE_TO_BACTERIUM	GOBP_LEUKOCYTE_DIFFERENTIATION					GOBP_POSITIVE_REGULATION_OF_CELL_ADHESION	GOBP_LEUKOCYTE_PROLIFERATION	GOBP_IMMUNE_SYSTEM_DEVELOPMENT		GOBP_POSITIVE_REGULATION_OF_IMMUNE_RESPONSE	GOBP_REGULATION_OF_LEUKOCYTE_PROLIFERATION			GOBP_MONONUCLEAR_CELL_DIFFERENTIATION	GOBP_POSITIVE_REGULATION_OF_LEUKOCYTE_CELL_CELL_ADHESION	GOBP_POSITIVE_REGULATION_OF_INTRACELLULAR_SIGNAL_TRANSDUCTION	GOBP_T_CELL_PROLIFERATION	GOBP_POSITIVE_REGULATION_OF_SIGNALING	GOBP_POSITIVE_REGULATION_OF_CELL_CELL_ADHESION
9641	IKBKE	inhibitor of nuclear factor kappa B kinase subunit epsilon [Source:HGNC Symbol;Acc:HGNC:14552]	GOBP_DEFENSE_RESPONSE	GOBP_REGULATION_OF_IMMUNE_SYSTEM_PROCESS	GOBP_RESPONSE_TO_BIOTIC_STIMULUS	GOBP_DEFENSE_RESPONSE_TO_OTHER_ORGANISM	GOBP_RESPONSE_TO_CYTOKINE			GOBP_CYTOKINE_MEDIATED_SIGNALING_PATHWAY	GOBP_INNATE_IMMUNE_RESPONSE		GOBP_REGULATION_OF_IMMUNE_RESPONSE	GOBP_POSITIVE_REGULATION_OF_IMMUNE_SYSTEM_PROCESS						GOBP_CYTOKINE_PRODUCTION											GOBP_REGULATION_OF_DEFENSE_RESPONSE	GOBP_RESPONSE_TO_VIRUS		GOBP_REGULATION_OF_RESPONSE_TO_EXTERNAL_STIMULUS					GOBP_POSITIVE_REGULATION_OF_IMMUNE_RESPONSE						GOBP_POSITIVE_REGULATION_OF_INTRACELLULAR_SIGNAL_TRANSDUCTION		GOBP_POSITIVE_REGULATION_OF_SIGNALING
5696	PSMB8	proteasome 20S subunit beta 8 [Source:HGNC Symbol;Acc:HGNC:9545]	GOBP_DEFENSE_RESPONSE	GOBP_REGULATION_OF_IMMUNE_SYSTEM_PROCESS	GOBP_RESPONSE_TO_BIOTIC_STIMULUS	GOBP_DEFENSE_RESPONSE_TO_OTHER_ORGANISM	GOBP_RESPONSE_TO_CYTOKINE			GOBP_CYTOKINE_MEDIATED_SIGNALING_PATHWAY	GOBP_INNATE_IMMUNE_RESPONSE		GOBP_REGULATION_OF_IMMUNE_RESPONSE	GOBP_POSITIVE_REGULATION_OF_IMMUNE_SYSTEM_PROCESS																	GOBP_REGULATION_OF_DEFENSE_RESPONSE			GOBP_REGULATION_OF_RESPONSE_TO_EXTERNAL_STIMULUS			GOBP_IMMUNE_SYSTEM_DEVELOPMENT		GOBP_POSITIVE_REGULATION_OF_IMMUNE_RESPONSE								GOBP_POSITIVE_REGULATION_OF_SIGNALING
9021	SOCS3	suppressor of cytokine signaling 3 [Source:HGNC Symbol;Acc:HGNC:19391]	GOBP_DEFENSE_RESPONSE	GOBP_REGULATION_OF_IMMUNE_SYSTEM_PROCESS	GOBP_RESPONSE_TO_BIOTIC_STIMULUS	GOBP_DEFENSE_RESPONSE_TO_OTHER_ORGANISM	GOBP_RESPONSE_TO_CYTOKINE			GOBP_CYTOKINE_MEDIATED_SIGNALING_PATHWAY	GOBP_INNATE_IMMUNE_RESPONSE		GOBP_REGULATION_OF_IMMUNE_RESPONSE						GOBP_INFLAMMATORY_RESPONSE												GOBP_REGULATION_OF_DEFENSE_RESPONSE			GOBP_REGULATION_OF_RESPONSE_TO_EXTERNAL_STIMULUS								GOBP_RESPONSE_TO_INTERFERON_GAMMA
6355	CCL8	C-C motif chemokine ligand 8 [Source:HGNC Symbol;Acc:HGNC:10635]	GOBP_DEFENSE_RESPONSE	GOBP_REGULATION_OF_IMMUNE_SYSTEM_PROCESS	GOBP_RESPONSE_TO_BIOTIC_STIMULUS	GOBP_DEFENSE_RESPONSE_TO_OTHER_ORGANISM	GOBP_RESPONSE_TO_CYTOKINE			GOBP_CYTOKINE_MEDIATED_SIGNALING_PATHWAY	GOBP_INNATE_IMMUNE_RESPONSE			GOBP_POSITIVE_REGULATION_OF_IMMUNE_SYSTEM_PROCESS					GOBP_INFLAMMATORY_RESPONSE									GOBP_CELL_POPULATION_PROLIFERATION				GOBP_RESPONSE_TO_VIRUS				GOBP_LEUKOCYTE_PROLIFERATION				GOBP_REGULATION_OF_LEUKOCYTE_PROLIFERATION		GOBP_RESPONSE_TO_INTERFERON_GAMMA			GOBP_POSITIVE_REGULATION_OF_INTRACELLULAR_SIGNAL_TRANSDUCTION		GOBP_POSITIVE_REGULATION_OF_SIGNALING
6364	CCL20	C-C motif chemokine ligand 20 [Source:HGNC Symbol;Acc:HGNC:10619]	GOBP_DEFENSE_RESPONSE	GOBP_REGULATION_OF_IMMUNE_SYSTEM_PROCESS	GOBP_RESPONSE_TO_BIOTIC_STIMULUS	GOBP_DEFENSE_RESPONSE_TO_OTHER_ORGANISM	GOBP_RESPONSE_TO_CYTOKINE			GOBP_CYTOKINE_MEDIATED_SIGNALING_PATHWAY	GOBP_INNATE_IMMUNE_RESPONSE			GOBP_POSITIVE_REGULATION_OF_IMMUNE_SYSTEM_PROCESS					GOBP_INFLAMMATORY_RESPONSE										GOBP_RESPONSE_TO_BACTERIUM													GOBP_RESPONSE_TO_INTERFERON_GAMMA			GOBP_POSITIVE_REGULATION_OF_INTRACELLULAR_SIGNAL_TRANSDUCTION		GOBP_POSITIVE_REGULATION_OF_SIGNALING
6354	CCL7	C-C motif chemokine ligand 7 [Source:HGNC Symbol;Acc:HGNC:10634]	GOBP_DEFENSE_RESPONSE	GOBP_REGULATION_OF_IMMUNE_SYSTEM_PROCESS	GOBP_RESPONSE_TO_BIOTIC_STIMULUS	GOBP_DEFENSE_RESPONSE_TO_OTHER_ORGANISM	GOBP_RESPONSE_TO_CYTOKINE			GOBP_CYTOKINE_MEDIATED_SIGNALING_PATHWAY	GOBP_INNATE_IMMUNE_RESPONSE			GOBP_POSITIVE_REGULATION_OF_IMMUNE_SYSTEM_PROCESS					GOBP_INFLAMMATORY_RESPONSE															GOBP_REGULATION_OF_RESPONSE_TO_EXTERNAL_STIMULUS								GOBP_RESPONSE_TO_INTERFERON_GAMMA			GOBP_POSITIVE_REGULATION_OF_INTRACELLULAR_SIGNAL_TRANSDUCTION		GOBP_POSITIVE_REGULATION_OF_SIGNALING
6846	XCL2	X-C motif chemokine ligand 2 [Source:HGNC Symbol;Acc:HGNC:10646]	GOBP_DEFENSE_RESPONSE	GOBP_REGULATION_OF_IMMUNE_SYSTEM_PROCESS	GOBP_RESPONSE_TO_BIOTIC_STIMULUS	GOBP_DEFENSE_RESPONSE_TO_OTHER_ORGANISM	GOBP_RESPONSE_TO_CYTOKINE			GOBP_CYTOKINE_MEDIATED_SIGNALING_PATHWAY	GOBP_INNATE_IMMUNE_RESPONSE			GOBP_POSITIVE_REGULATION_OF_IMMUNE_SYSTEM_PROCESS					GOBP_INFLAMMATORY_RESPONSE															GOBP_REGULATION_OF_RESPONSE_TO_EXTERNAL_STIMULUS								GOBP_RESPONSE_TO_INTERFERON_GAMMA			GOBP_POSITIVE_REGULATION_OF_INTRACELLULAR_SIGNAL_TRANSDUCTION		GOBP_POSITIVE_REGULATION_OF_SIGNALING
10563	CXCL13	C-X-C motif chemokine ligand 13 [Source:HGNC Symbol;Acc:HGNC:10639]	GOBP_DEFENSE_RESPONSE	GOBP_REGULATION_OF_IMMUNE_SYSTEM_PROCESS	GOBP_RESPONSE_TO_BIOTIC_STIMULUS	GOBP_DEFENSE_RESPONSE_TO_OTHER_ORGANISM	GOBP_RESPONSE_TO_CYTOKINE			GOBP_CYTOKINE_MEDIATED_SIGNALING_PATHWAY		GOBP_BIOLOGICAL_ADHESION	GOBP_REGULATION_OF_IMMUNE_RESPONSE	GOBP_POSITIVE_REGULATION_OF_IMMUNE_SYSTEM_PROCESS				GOBP_REGULATION_OF_CELL_ADHESION	GOBP_INFLAMMATORY_RESPONSE					GOBP_CELL_CELL_ADHESION			GOBP_REGULATION_OF_CELL_CELL_ADHESION		GOBP_RESPONSE_TO_BACTERIUM					GOBP_REGULATION_OF_RESPONSE_TO_EXTERNAL_STIMULUS	GOBP_POSITIVE_REGULATION_OF_CELL_ADHESION													GOBP_POSITIVE_REGULATION_OF_CELL_CELL_ADHESION
6464	SHC1	SHC adaptor protein 1 [Source:HGNC Symbol;Acc:HGNC:10840]	GOBP_DEFENSE_RESPONSE	GOBP_REGULATION_OF_IMMUNE_SYSTEM_PROCESS	GOBP_RESPONSE_TO_BIOTIC_STIMULUS	GOBP_DEFENSE_RESPONSE_TO_OTHER_ORGANISM	GOBP_RESPONSE_TO_CYTOKINE			GOBP_CYTOKINE_MEDIATED_SIGNALING_PATHWAY		GOBP_BIOLOGICAL_ADHESION	GOBP_REGULATION_OF_IMMUNE_RESPONSE											GOBP_CELL_CELL_ADHESION				GOBP_CELL_POPULATION_PROLIFERATION	GOBP_RESPONSE_TO_BACTERIUM																GOBP_POSITIVE_REGULATION_OF_INTRACELLULAR_SIGNAL_TRANSDUCTION		GOBP_POSITIVE_REGULATION_OF_SIGNALING
115362	GBP5	guanylate binding protein 5 [Source:HGNC Symbol;Acc:HGNC:19895]	GOBP_DEFENSE_RESPONSE	GOBP_REGULATION_OF_IMMUNE_SYSTEM_PROCESS	GOBP_RESPONSE_TO_BIOTIC_STIMULUS	GOBP_DEFENSE_RESPONSE_TO_OTHER_ORGANISM	GOBP_RESPONSE_TO_CYTOKINE				GOBP_INNATE_IMMUNE_RESPONSE		GOBP_REGULATION_OF_IMMUNE_RESPONSE	GOBP_POSITIVE_REGULATION_OF_IMMUNE_SYSTEM_PROCESS					GOBP_INFLAMMATORY_RESPONSE	GOBP_CYTOKINE_PRODUCTION											GOBP_REGULATION_OF_DEFENSE_RESPONSE			GOBP_REGULATION_OF_RESPONSE_TO_EXTERNAL_STIMULUS					GOBP_POSITIVE_REGULATION_OF_IMMUNE_RESPONSE			GOBP_RESPONSE_TO_INTERFERON_GAMMA
149628	PYHIN1	pyrin and HIN domain family member 1 [Source:HGNC Symbol;Acc:HGNC:28894]	GOBP_DEFENSE_RESPONSE	GOBP_REGULATION_OF_IMMUNE_SYSTEM_PROCESS	GOBP_RESPONSE_TO_BIOTIC_STIMULUS	GOBP_DEFENSE_RESPONSE_TO_OTHER_ORGANISM	GOBP_RESPONSE_TO_CYTOKINE				GOBP_INNATE_IMMUNE_RESPONSE		GOBP_REGULATION_OF_IMMUNE_RESPONSE	GOBP_POSITIVE_REGULATION_OF_IMMUNE_SYSTEM_PROCESS						GOBP_CYTOKINE_PRODUCTION											GOBP_REGULATION_OF_DEFENSE_RESPONSE			GOBP_REGULATION_OF_RESPONSE_TO_EXTERNAL_STIMULUS					GOBP_POSITIVE_REGULATION_OF_IMMUNE_RESPONSE						GOBP_POSITIVE_REGULATION_OF_INTRACELLULAR_SIGNAL_TRANSDUCTION		GOBP_POSITIVE_REGULATION_OF_SIGNALING
2213	FCGR2B	Fc fragment of IgG receptor IIb [Source:HGNC Symbol;Acc:HGNC:3618]	GOBP_DEFENSE_RESPONSE	GOBP_REGULATION_OF_IMMUNE_SYSTEM_PROCESS	GOBP_RESPONSE_TO_BIOTIC_STIMULUS	GOBP_DEFENSE_RESPONSE_TO_OTHER_ORGANISM		GOBP_IMMUNE_EFFECTOR_PROCESS	GOBP_CELL_ACTIVATION		GOBP_INNATE_IMMUNE_RESPONSE	GOBP_BIOLOGICAL_ADHESION	GOBP_REGULATION_OF_IMMUNE_RESPONSE	GOBP_POSITIVE_REGULATION_OF_IMMUNE_SYSTEM_PROCESS	GOBP_LYMPHOCYTE_ACTIVATION	GOBP_T_CELL_ACTIVATION	GOBP_REGULATION_OF_CELL_ACTIVATION	GOBP_REGULATION_OF_CELL_ADHESION	GOBP_INFLAMMATORY_RESPONSE	GOBP_CYTOKINE_PRODUCTION	GOBP_REGULATION_OF_LYMPHOCYTE_ACTIVATION	GOBP_LEUKOCYTE_CELL_CELL_ADHESION	GOBP_REGULATION_OF_T_CELL_ACTIVATION	GOBP_CELL_CELL_ADHESION	GOBP_REGULATION_OF_IMMUNE_EFFECTOR_PROCESS	GOBP_LEUKOCYTE_MEDIATED_IMMUNITY	GOBP_REGULATION_OF_CELL_CELL_ADHESION	GOBP_CELL_POPULATION_PROLIFERATION	GOBP_RESPONSE_TO_BACTERIUM	GOBP_LEUKOCYTE_DIFFERENTIATION	GOBP_REGULATION_OF_DEFENSE_RESPONSE		GOBP_NEGATIVE_REGULATION_OF_IMMUNE_SYSTEM_PROCESS	GOBP_REGULATION_OF_RESPONSE_TO_EXTERNAL_STIMULUS		GOBP_LEUKOCYTE_PROLIFERATION	GOBP_IMMUNE_SYSTEM_DEVELOPMENT		GOBP_POSITIVE_REGULATION_OF_IMMUNE_RESPONSE	GOBP_REGULATION_OF_LEUKOCYTE_PROLIFERATION	GOBP_CELL_ACTIVATION_INVOLVED_IN_IMMUNE_RESPONSE		GOBP_MONONUCLEAR_CELL_DIFFERENTIATION		GOBP_POSITIVE_REGULATION_OF_INTRACELLULAR_SIGNAL_TRANSDUCTION		GOBP_POSITIVE_REGULATION_OF_SIGNALING		GOBP_MYELOID_LEUKOCYTE_ACTIVATION
10859	LILRB1	leukocyte immunoglobulin like receptor B1 [Source:HGNC Symbol;Acc:HGNC:6605]	GOBP_DEFENSE_RESPONSE	GOBP_REGULATION_OF_IMMUNE_SYSTEM_PROCESS	GOBP_RESPONSE_TO_BIOTIC_STIMULUS	GOBP_DEFENSE_RESPONSE_TO_OTHER_ORGANISM		GOBP_IMMUNE_EFFECTOR_PROCESS	GOBP_CELL_ACTIVATION		GOBP_INNATE_IMMUNE_RESPONSE	GOBP_BIOLOGICAL_ADHESION	GOBP_REGULATION_OF_IMMUNE_RESPONSE	GOBP_POSITIVE_REGULATION_OF_IMMUNE_SYSTEM_PROCESS	GOBP_LYMPHOCYTE_ACTIVATION	GOBP_T_CELL_ACTIVATION	GOBP_REGULATION_OF_CELL_ACTIVATION	GOBP_REGULATION_OF_CELL_ADHESION		GOBP_CYTOKINE_PRODUCTION	GOBP_REGULATION_OF_LYMPHOCYTE_ACTIVATION	GOBP_LEUKOCYTE_CELL_CELL_ADHESION	GOBP_REGULATION_OF_T_CELL_ACTIVATION	GOBP_CELL_CELL_ADHESION	GOBP_REGULATION_OF_IMMUNE_EFFECTOR_PROCESS	GOBP_LEUKOCYTE_MEDIATED_IMMUNITY	GOBP_REGULATION_OF_CELL_CELL_ADHESION	GOBP_CELL_POPULATION_PROLIFERATION	GOBP_RESPONSE_TO_BACTERIUM	GOBP_LEUKOCYTE_DIFFERENTIATION	GOBP_REGULATION_OF_DEFENSE_RESPONSE	GOBP_RESPONSE_TO_VIRUS	GOBP_NEGATIVE_REGULATION_OF_IMMUNE_SYSTEM_PROCESS	GOBP_REGULATION_OF_RESPONSE_TO_EXTERNAL_STIMULUS	GOBP_POSITIVE_REGULATION_OF_CELL_ADHESION	GOBP_LEUKOCYTE_PROLIFERATION	GOBP_IMMUNE_SYSTEM_DEVELOPMENT	GOBP_DEFENSE_RESPONSE_TO_VIRUS	GOBP_POSITIVE_REGULATION_OF_IMMUNE_RESPONSE	GOBP_REGULATION_OF_LEUKOCYTE_PROLIFERATION	GOBP_CELL_ACTIVATION_INVOLVED_IN_IMMUNE_RESPONSE		GOBP_MONONUCLEAR_CELL_DIFFERENTIATION	GOBP_POSITIVE_REGULATION_OF_LEUKOCYTE_CELL_CELL_ADHESION		GOBP_T_CELL_PROLIFERATION		GOBP_POSITIVE_REGULATION_OF_CELL_CELL_ADHESION
56253	CRTAM	cytotoxic and regulatory T cell molecule [Source:HGNC Symbol;Acc:HGNC:24313]	GOBP_DEFENSE_RESPONSE	GOBP_REGULATION_OF_IMMUNE_SYSTEM_PROCESS	GOBP_RESPONSE_TO_BIOTIC_STIMULUS	GOBP_DEFENSE_RESPONSE_TO_OTHER_ORGANISM		GOBP_IMMUNE_EFFECTOR_PROCESS	GOBP_CELL_ACTIVATION		GOBP_INNATE_IMMUNE_RESPONSE	GOBP_BIOLOGICAL_ADHESION	GOBP_REGULATION_OF_IMMUNE_RESPONSE	GOBP_POSITIVE_REGULATION_OF_IMMUNE_SYSTEM_PROCESS	GOBP_LYMPHOCYTE_ACTIVATION	GOBP_T_CELL_ACTIVATION	GOBP_REGULATION_OF_CELL_ACTIVATION	GOBP_REGULATION_OF_CELL_ADHESION		GOBP_CYTOKINE_PRODUCTION	GOBP_REGULATION_OF_LYMPHOCYTE_ACTIVATION	GOBP_LEUKOCYTE_CELL_CELL_ADHESION	GOBP_REGULATION_OF_T_CELL_ACTIVATION	GOBP_CELL_CELL_ADHESION	GOBP_REGULATION_OF_IMMUNE_EFFECTOR_PROCESS	GOBP_LEUKOCYTE_MEDIATED_IMMUNITY	GOBP_REGULATION_OF_CELL_CELL_ADHESION	GOBP_CELL_POPULATION_PROLIFERATION		GOBP_LEUKOCYTE_DIFFERENTIATION	GOBP_REGULATION_OF_DEFENSE_RESPONSE		GOBP_NEGATIVE_REGULATION_OF_IMMUNE_SYSTEM_PROCESS	GOBP_REGULATION_OF_RESPONSE_TO_EXTERNAL_STIMULUS		GOBP_LEUKOCYTE_PROLIFERATION	GOBP_IMMUNE_SYSTEM_DEVELOPMENT		GOBP_POSITIVE_REGULATION_OF_IMMUNE_RESPONSE	GOBP_REGULATION_OF_LEUKOCYTE_PROLIFERATION			GOBP_MONONUCLEAR_CELL_DIFFERENTIATION			GOBP_T_CELL_PROLIFERATION
26191	PTPN22	protein tyrosine phosphatase non-receptor type 22 [Source:HGNC Symbol;Acc:HGNC:9652]	GOBP_DEFENSE_RESPONSE	GOBP_REGULATION_OF_IMMUNE_SYSTEM_PROCESS	GOBP_RESPONSE_TO_BIOTIC_STIMULUS	GOBP_DEFENSE_RESPONSE_TO_OTHER_ORGANISM		GOBP_IMMUNE_EFFECTOR_PROCESS	GOBP_CELL_ACTIVATION		GOBP_INNATE_IMMUNE_RESPONSE	GOBP_BIOLOGICAL_ADHESION	GOBP_REGULATION_OF_IMMUNE_RESPONSE	GOBP_POSITIVE_REGULATION_OF_IMMUNE_SYSTEM_PROCESS	GOBP_LYMPHOCYTE_ACTIVATION	GOBP_T_CELL_ACTIVATION	GOBP_REGULATION_OF_CELL_ACTIVATION	GOBP_REGULATION_OF_CELL_ADHESION		GOBP_CYTOKINE_PRODUCTION	GOBP_REGULATION_OF_LYMPHOCYTE_ACTIVATION	GOBP_LEUKOCYTE_CELL_CELL_ADHESION	GOBP_REGULATION_OF_T_CELL_ACTIVATION	GOBP_CELL_CELL_ADHESION	GOBP_REGULATION_OF_IMMUNE_EFFECTOR_PROCESS		GOBP_REGULATION_OF_CELL_CELL_ADHESION	GOBP_CELL_POPULATION_PROLIFERATION	GOBP_RESPONSE_TO_BACTERIUM	GOBP_LEUKOCYTE_DIFFERENTIATION	GOBP_REGULATION_OF_DEFENSE_RESPONSE	GOBP_RESPONSE_TO_VIRUS	GOBP_NEGATIVE_REGULATION_OF_IMMUNE_SYSTEM_PROCESS	GOBP_REGULATION_OF_RESPONSE_TO_EXTERNAL_STIMULUS	GOBP_POSITIVE_REGULATION_OF_CELL_ADHESION	GOBP_LEUKOCYTE_PROLIFERATION	GOBP_IMMUNE_SYSTEM_DEVELOPMENT	GOBP_DEFENSE_RESPONSE_TO_VIRUS	GOBP_POSITIVE_REGULATION_OF_IMMUNE_RESPONSE	GOBP_REGULATION_OF_LEUKOCYTE_PROLIFERATION			GOBP_MONONUCLEAR_CELL_DIFFERENTIATION	GOBP_POSITIVE_REGULATION_OF_LEUKOCYTE_CELL_CELL_ADHESION	GOBP_POSITIVE_REGULATION_OF_INTRACELLULAR_SIGNAL_TRANSDUCTION	GOBP_T_CELL_PROLIFERATION	GOBP_POSITIVE_REGULATION_OF_SIGNALING	GOBP_POSITIVE_REGULATION_OF_CELL_CELL_ADHESION
11326	VSIG4	V-set and immunoglobulin domain containing 4 [Source:HGNC Symbol;Acc:HGNC:17032]	GOBP_DEFENSE_RESPONSE	GOBP_REGULATION_OF_IMMUNE_SYSTEM_PROCESS	GOBP_RESPONSE_TO_BIOTIC_STIMULUS	GOBP_DEFENSE_RESPONSE_TO_OTHER_ORGANISM		GOBP_IMMUNE_EFFECTOR_PROCESS	GOBP_CELL_ACTIVATION		GOBP_INNATE_IMMUNE_RESPONSE	GOBP_BIOLOGICAL_ADHESION	GOBP_REGULATION_OF_IMMUNE_RESPONSE	GOBP_POSITIVE_REGULATION_OF_IMMUNE_SYSTEM_PROCESS	GOBP_LYMPHOCYTE_ACTIVATION	GOBP_T_CELL_ACTIVATION	GOBP_REGULATION_OF_CELL_ACTIVATION	GOBP_REGULATION_OF_CELL_ADHESION		GOBP_CYTOKINE_PRODUCTION	GOBP_REGULATION_OF_LYMPHOCYTE_ACTIVATION	GOBP_LEUKOCYTE_CELL_CELL_ADHESION	GOBP_REGULATION_OF_T_CELL_ACTIVATION	GOBP_CELL_CELL_ADHESION	GOBP_REGULATION_OF_IMMUNE_EFFECTOR_PROCESS		GOBP_REGULATION_OF_CELL_CELL_ADHESION	GOBP_CELL_POPULATION_PROLIFERATION			GOBP_REGULATION_OF_DEFENSE_RESPONSE		GOBP_NEGATIVE_REGULATION_OF_IMMUNE_SYSTEM_PROCESS	GOBP_REGULATION_OF_RESPONSE_TO_EXTERNAL_STIMULUS		GOBP_LEUKOCYTE_PROLIFERATION			GOBP_POSITIVE_REGULATION_OF_IMMUNE_RESPONSE	GOBP_REGULATION_OF_LEUKOCYTE_PROLIFERATION						GOBP_T_CELL_PROLIFERATION			GOBP_MYELOID_LEUKOCYTE_ACTIVATION
3958	LGALS3	galectin 3 [Source:HGNC Symbol;Acc:HGNC:6563]	GOBP_DEFENSE_RESPONSE	GOBP_REGULATION_OF_IMMUNE_SYSTEM_PROCESS	GOBP_RESPONSE_TO_BIOTIC_STIMULUS	GOBP_DEFENSE_RESPONSE_TO_OTHER_ORGANISM		GOBP_IMMUNE_EFFECTOR_PROCESS	GOBP_CELL_ACTIVATION		GOBP_INNATE_IMMUNE_RESPONSE	GOBP_BIOLOGICAL_ADHESION	GOBP_REGULATION_OF_IMMUNE_RESPONSE	GOBP_POSITIVE_REGULATION_OF_IMMUNE_SYSTEM_PROCESS	GOBP_LYMPHOCYTE_ACTIVATION	GOBP_T_CELL_ACTIVATION	GOBP_REGULATION_OF_CELL_ACTIVATION	GOBP_REGULATION_OF_CELL_ADHESION			GOBP_REGULATION_OF_LYMPHOCYTE_ACTIVATION	GOBP_LEUKOCYTE_CELL_CELL_ADHESION	GOBP_REGULATION_OF_T_CELL_ACTIVATION	GOBP_CELL_CELL_ADHESION	GOBP_REGULATION_OF_IMMUNE_EFFECTOR_PROCESS	GOBP_LEUKOCYTE_MEDIATED_IMMUNITY	GOBP_REGULATION_OF_CELL_CELL_ADHESION	GOBP_CELL_POPULATION_PROLIFERATION					GOBP_NEGATIVE_REGULATION_OF_IMMUNE_SYSTEM_PROCESS			GOBP_LEUKOCYTE_PROLIFERATION	GOBP_IMMUNE_SYSTEM_DEVELOPMENT		GOBP_POSITIVE_REGULATION_OF_IMMUNE_RESPONSE	GOBP_REGULATION_OF_LEUKOCYTE_PROLIFERATION	GOBP_CELL_ACTIVATION_INVOLVED_IN_IMMUNE_RESPONSE					GOBP_T_CELL_PROLIFERATION			GOBP_MYELOID_LEUKOCYTE_ACTIVATION
2242	FES	FES proto-oncogene, tyrosine kinase [Source:HGNC Symbol;Acc:HGNC:3657]	GOBP_DEFENSE_RESPONSE	GOBP_REGULATION_OF_IMMUNE_SYSTEM_PROCESS	GOBP_RESPONSE_TO_BIOTIC_STIMULUS	GOBP_DEFENSE_RESPONSE_TO_OTHER_ORGANISM		GOBP_IMMUNE_EFFECTOR_PROCESS	GOBP_CELL_ACTIVATION		GOBP_INNATE_IMMUNE_RESPONSE	GOBP_BIOLOGICAL_ADHESION	GOBP_REGULATION_OF_IMMUNE_RESPONSE	GOBP_POSITIVE_REGULATION_OF_IMMUNE_SYSTEM_PROCESS			GOBP_REGULATION_OF_CELL_ACTIVATION	GOBP_REGULATION_OF_CELL_ADHESION							GOBP_REGULATION_OF_IMMUNE_EFFECTOR_PROCESS	GOBP_LEUKOCYTE_MEDIATED_IMMUNITY		GOBP_CELL_POPULATION_PROLIFERATION		GOBP_LEUKOCYTE_DIFFERENTIATION							GOBP_IMMUNE_SYSTEM_DEVELOPMENT				GOBP_CELL_ACTIVATION_INVOLVED_IN_IMMUNE_RESPONSE		GOBP_MONONUCLEAR_CELL_DIFFERENTIATION						GOBP_MYELOID_LEUKOCYTE_ACTIVATION
57823	SLAMF7	SLAM family member 7 [Source:HGNC Symbol;Acc:HGNC:21394]	GOBP_DEFENSE_RESPONSE	GOBP_REGULATION_OF_IMMUNE_SYSTEM_PROCESS	GOBP_RESPONSE_TO_BIOTIC_STIMULUS	GOBP_DEFENSE_RESPONSE_TO_OTHER_ORGANISM		GOBP_IMMUNE_EFFECTOR_PROCESS	GOBP_CELL_ACTIVATION		GOBP_INNATE_IMMUNE_RESPONSE	GOBP_BIOLOGICAL_ADHESION	GOBP_REGULATION_OF_IMMUNE_RESPONSE		GOBP_LYMPHOCYTE_ACTIVATION											GOBP_LEUKOCYTE_MEDIATED_IMMUNITY
4057	LTF	lactotransferrin [Source:HGNC Symbol;Acc:HGNC:6720]	GOBP_DEFENSE_RESPONSE	GOBP_REGULATION_OF_IMMUNE_SYSTEM_PROCESS	GOBP_RESPONSE_TO_BIOTIC_STIMULUS	GOBP_DEFENSE_RESPONSE_TO_OTHER_ORGANISM		GOBP_IMMUNE_EFFECTOR_PROCESS	GOBP_CELL_ACTIVATION		GOBP_INNATE_IMMUNE_RESPONSE	GOBP_BIOLOGICAL_ADHESION								GOBP_CYTOKINE_PRODUCTION						GOBP_LEUKOCYTE_MEDIATED_IMMUNITY		GOBP_CELL_POPULATION_PROLIFERATION	GOBP_RESPONSE_TO_BACTERIUM	GOBP_LEUKOCYTE_DIFFERENTIATION			GOBP_NEGATIVE_REGULATION_OF_IMMUNE_SYSTEM_PROCESS	GOBP_REGULATION_OF_RESPONSE_TO_EXTERNAL_STIMULUS			GOBP_IMMUNE_SYSTEM_DEVELOPMENT				GOBP_CELL_ACTIVATION_INVOLVED_IN_IMMUNE_RESPONSE				GOBP_POSITIVE_REGULATION_OF_INTRACELLULAR_SIGNAL_TRANSDUCTION		GOBP_POSITIVE_REGULATION_OF_SIGNALING		GOBP_MYELOID_LEUKOCYTE_ACTIVATION
114836	SLAMF6	SLAM family member 6 [Source:HGNC Symbol;Acc:HGNC:21392]	GOBP_DEFENSE_RESPONSE	GOBP_REGULATION_OF_IMMUNE_SYSTEM_PROCESS	GOBP_RESPONSE_TO_BIOTIC_STIMULUS	GOBP_DEFENSE_RESPONSE_TO_OTHER_ORGANISM		GOBP_IMMUNE_EFFECTOR_PROCESS	GOBP_CELL_ACTIVATION		GOBP_INNATE_IMMUNE_RESPONSE		GOBP_REGULATION_OF_IMMUNE_RESPONSE	GOBP_POSITIVE_REGULATION_OF_IMMUNE_SYSTEM_PROCESS	GOBP_LYMPHOCYTE_ACTIVATION	GOBP_T_CELL_ACTIVATION				GOBP_CYTOKINE_PRODUCTION					GOBP_REGULATION_OF_IMMUNE_EFFECTOR_PROCESS	GOBP_LEUKOCYTE_MEDIATED_IMMUNITY				GOBP_LEUKOCYTE_DIFFERENTIATION	GOBP_REGULATION_OF_DEFENSE_RESPONSE			GOBP_REGULATION_OF_RESPONSE_TO_EXTERNAL_STIMULUS			GOBP_IMMUNE_SYSTEM_DEVELOPMENT		GOBP_POSITIVE_REGULATION_OF_IMMUNE_RESPONSE		GOBP_CELL_ACTIVATION_INVOLVED_IN_IMMUNE_RESPONSE		GOBP_MONONUCLEAR_CELL_DIFFERENTIATION
7305	TYROBP	transmembrane immune signaling adaptor TYROBP [Source:HGNC Symbol;Acc:HGNC:12449]	GOBP_DEFENSE_RESPONSE	GOBP_REGULATION_OF_IMMUNE_SYSTEM_PROCESS	GOBP_RESPONSE_TO_BIOTIC_STIMULUS	GOBP_DEFENSE_RESPONSE_TO_OTHER_ORGANISM		GOBP_IMMUNE_EFFECTOR_PROCESS	GOBP_CELL_ACTIVATION		GOBP_INNATE_IMMUNE_RESPONSE		GOBP_REGULATION_OF_IMMUNE_RESPONSE	GOBP_POSITIVE_REGULATION_OF_IMMUNE_SYSTEM_PROCESS	GOBP_LYMPHOCYTE_ACTIVATION		GOBP_REGULATION_OF_CELL_ACTIVATION			GOBP_CYTOKINE_PRODUCTION	GOBP_REGULATION_OF_LYMPHOCYTE_ACTIVATION				GOBP_REGULATION_OF_IMMUNE_EFFECTOR_PROCESS	GOBP_LEUKOCYTE_MEDIATED_IMMUNITY		GOBP_CELL_POPULATION_PROLIFERATION		GOBP_LEUKOCYTE_DIFFERENTIATION	GOBP_REGULATION_OF_DEFENSE_RESPONSE		GOBP_NEGATIVE_REGULATION_OF_IMMUNE_SYSTEM_PROCESS	GOBP_REGULATION_OF_RESPONSE_TO_EXTERNAL_STIMULUS		GOBP_LEUKOCYTE_PROLIFERATION	GOBP_IMMUNE_SYSTEM_DEVELOPMENT		GOBP_POSITIVE_REGULATION_OF_IMMUNE_RESPONSE	GOBP_REGULATION_OF_LEUKOCYTE_PROLIFERATION	GOBP_CELL_ACTIVATION_INVOLVED_IN_IMMUNE_RESPONSE						GOBP_POSITIVE_REGULATION_OF_SIGNALING		GOBP_MYELOID_LEUKOCYTE_ACTIVATION
100423062	IGLL5	immunoglobulin lambda like polypeptide 5 [Source:HGNC Symbol;Acc:HGNC:38476]	GOBP_DEFENSE_RESPONSE	GOBP_REGULATION_OF_IMMUNE_SYSTEM_PROCESS	GOBP_RESPONSE_TO_BIOTIC_STIMULUS	GOBP_DEFENSE_RESPONSE_TO_OTHER_ORGANISM		GOBP_IMMUNE_EFFECTOR_PROCESS	GOBP_CELL_ACTIVATION		GOBP_INNATE_IMMUNE_RESPONSE		GOBP_REGULATION_OF_IMMUNE_RESPONSE	GOBP_POSITIVE_REGULATION_OF_IMMUNE_SYSTEM_PROCESS	GOBP_LYMPHOCYTE_ACTIVATION		GOBP_REGULATION_OF_CELL_ACTIVATION				GOBP_REGULATION_OF_LYMPHOCYTE_ACTIVATION					GOBP_LEUKOCYTE_MEDIATED_IMMUNITY			GOBP_RESPONSE_TO_BACTERIUM										GOBP_POSITIVE_REGULATION_OF_IMMUNE_RESPONSE
712	C1QA	complement C1q A chain [Source:HGNC Symbol;Acc:HGNC:1241]	GOBP_DEFENSE_RESPONSE	GOBP_REGULATION_OF_IMMUNE_SYSTEM_PROCESS	GOBP_RESPONSE_TO_BIOTIC_STIMULUS	GOBP_DEFENSE_RESPONSE_TO_OTHER_ORGANISM		GOBP_IMMUNE_EFFECTOR_PROCESS	GOBP_CELL_ACTIVATION		GOBP_INNATE_IMMUNE_RESPONSE		GOBP_REGULATION_OF_IMMUNE_RESPONSE	GOBP_POSITIVE_REGULATION_OF_IMMUNE_SYSTEM_PROCESS											GOBP_REGULATION_OF_IMMUNE_EFFECTOR_PROCESS	GOBP_LEUKOCYTE_MEDIATED_IMMUNITY													GOBP_POSITIVE_REGULATION_OF_IMMUNE_RESPONSE										GOBP_MYELOID_LEUKOCYTE_ACTIVATION
100507436	MICA	MHC class I polypeptide-related sequence A [Source:HGNC Symbol;Acc:HGNC:7090]	GOBP_DEFENSE_RESPONSE	GOBP_REGULATION_OF_IMMUNE_SYSTEM_PROCESS	GOBP_RESPONSE_TO_BIOTIC_STIMULUS	GOBP_DEFENSE_RESPONSE_TO_OTHER_ORGANISM		GOBP_IMMUNE_EFFECTOR_PROCESS	GOBP_CELL_ACTIVATION		GOBP_INNATE_IMMUNE_RESPONSE		GOBP_REGULATION_OF_IMMUNE_RESPONSE		GOBP_LYMPHOCYTE_ACTIVATION	GOBP_T_CELL_ACTIVATION	GOBP_REGULATION_OF_CELL_ACTIVATION				GOBP_REGULATION_OF_LYMPHOCYTE_ACTIVATION				GOBP_REGULATION_OF_IMMUNE_EFFECTOR_PROCESS	GOBP_LEUKOCYTE_MEDIATED_IMMUNITY			GOBP_RESPONSE_TO_BACTERIUM		GOBP_REGULATION_OF_DEFENSE_RESPONSE	GOBP_RESPONSE_TO_VIRUS	GOBP_NEGATIVE_REGULATION_OF_IMMUNE_SYSTEM_PROCESS	GOBP_REGULATION_OF_RESPONSE_TO_EXTERNAL_STIMULUS				GOBP_DEFENSE_RESPONSE_TO_VIRUS
56833	SLAMF8	SLAM family member 8 [Source:HGNC Symbol;Acc:HGNC:21391]	GOBP_DEFENSE_RESPONSE	GOBP_REGULATION_OF_IMMUNE_SYSTEM_PROCESS	GOBP_RESPONSE_TO_BIOTIC_STIMULUS	GOBP_DEFENSE_RESPONSE_TO_OTHER_ORGANISM		GOBP_IMMUNE_EFFECTOR_PROCESS	GOBP_CELL_ACTIVATION		GOBP_INNATE_IMMUNE_RESPONSE		GOBP_REGULATION_OF_IMMUNE_RESPONSE		GOBP_LYMPHOCYTE_ACTIVATION		GOBP_REGULATION_OF_CELL_ACTIVATION		GOBP_INFLAMMATORY_RESPONSE		GOBP_REGULATION_OF_LYMPHOCYTE_ACTIVATION				GOBP_REGULATION_OF_IMMUNE_EFFECTOR_PROCESS				GOBP_RESPONSE_TO_BACTERIUM	GOBP_LEUKOCYTE_DIFFERENTIATION	GOBP_REGULATION_OF_DEFENSE_RESPONSE		GOBP_NEGATIVE_REGULATION_OF_IMMUNE_SYSTEM_PROCESS	GOBP_REGULATION_OF_RESPONSE_TO_EXTERNAL_STIMULUS			GOBP_IMMUNE_SYSTEM_DEVELOPMENT						GOBP_MONONUCLEAR_CELL_DIFFERENTIATION
148022	TICAM1	toll like receptor adaptor molecule 1 [Source:HGNC Symbol;Acc:HGNC:18348]	GOBP_DEFENSE_RESPONSE	GOBP_REGULATION_OF_IMMUNE_SYSTEM_PROCESS	GOBP_RESPONSE_TO_BIOTIC_STIMULUS	GOBP_DEFENSE_RESPONSE_TO_OTHER_ORGANISM		GOBP_IMMUNE_EFFECTOR_PROCESS	GOBP_CELL_ACTIVATION		GOBP_INNATE_IMMUNE_RESPONSE			GOBP_POSITIVE_REGULATION_OF_IMMUNE_SYSTEM_PROCESS	GOBP_LYMPHOCYTE_ACTIVATION		GOBP_REGULATION_OF_CELL_ACTIVATION		GOBP_INFLAMMATORY_RESPONSE	GOBP_CYTOKINE_PRODUCTION	GOBP_REGULATION_OF_LYMPHOCYTE_ACTIVATION				GOBP_REGULATION_OF_IMMUNE_EFFECTOR_PROCESS	GOBP_LEUKOCYTE_MEDIATED_IMMUNITY		GOBP_CELL_POPULATION_PROLIFERATION	GOBP_RESPONSE_TO_BACTERIUM			GOBP_RESPONSE_TO_VIRUS				GOBP_LEUKOCYTE_PROLIFERATION		GOBP_DEFENSE_RESPONSE_TO_VIRUS		GOBP_REGULATION_OF_LEUKOCYTE_PROLIFERATION	GOBP_CELL_ACTIVATION_INVOLVED_IN_IMMUNE_RESPONSE				GOBP_POSITIVE_REGULATION_OF_INTRACELLULAR_SIGNAL_TRANSDUCTION		GOBP_POSITIVE_REGULATION_OF_SIGNALING		GOBP_MYELOID_LEUKOCYTE_ACTIVATION
51744	CD244	CD244 molecule [Source:HGNC Symbol;Acc:HGNC:18171]	GOBP_DEFENSE_RESPONSE	GOBP_REGULATION_OF_IMMUNE_SYSTEM_PROCESS	GOBP_RESPONSE_TO_BIOTIC_STIMULUS	GOBP_DEFENSE_RESPONSE_TO_OTHER_ORGANISM		GOBP_IMMUNE_EFFECTOR_PROCESS	GOBP_CELL_ACTIVATION		GOBP_INNATE_IMMUNE_RESPONSE			GOBP_POSITIVE_REGULATION_OF_IMMUNE_SYSTEM_PROCESS	GOBP_LYMPHOCYTE_ACTIVATION					GOBP_CYTOKINE_PRODUCTION					GOBP_REGULATION_OF_IMMUNE_EFFECTOR_PROCESS																GOBP_CELL_ACTIVATION_INVOLVED_IN_IMMUNE_RESPONSE
6693	SPN	sialophorin [Source:HGNC Symbol;Acc:HGNC:11249]	GOBP_DEFENSE_RESPONSE	GOBP_REGULATION_OF_IMMUNE_SYSTEM_PROCESS	GOBP_RESPONSE_TO_BIOTIC_STIMULUS	GOBP_DEFENSE_RESPONSE_TO_OTHER_ORGANISM		GOBP_IMMUNE_EFFECTOR_PROCESS	GOBP_CELL_ACTIVATION			GOBP_BIOLOGICAL_ADHESION	GOBP_REGULATION_OF_IMMUNE_RESPONSE	GOBP_POSITIVE_REGULATION_OF_IMMUNE_SYSTEM_PROCESS	GOBP_LYMPHOCYTE_ACTIVATION	GOBP_T_CELL_ACTIVATION	GOBP_REGULATION_OF_CELL_ACTIVATION	GOBP_REGULATION_OF_CELL_ADHESION		GOBP_CYTOKINE_PRODUCTION	GOBP_REGULATION_OF_LYMPHOCYTE_ACTIVATION	GOBP_LEUKOCYTE_CELL_CELL_ADHESION	GOBP_REGULATION_OF_T_CELL_ACTIVATION	GOBP_CELL_CELL_ADHESION			GOBP_REGULATION_OF_CELL_CELL_ADHESION	GOBP_CELL_POPULATION_PROLIFERATION	GOBP_RESPONSE_TO_BACTERIUM	GOBP_LEUKOCYTE_DIFFERENTIATION			GOBP_NEGATIVE_REGULATION_OF_IMMUNE_SYSTEM_PROCESS			GOBP_LEUKOCYTE_PROLIFERATION	GOBP_IMMUNE_SYSTEM_DEVELOPMENT			GOBP_REGULATION_OF_LEUKOCYTE_PROLIFERATION	GOBP_CELL_ACTIVATION_INVOLVED_IN_IMMUNE_RESPONSE		GOBP_MONONUCLEAR_CELL_DIFFERENTIATION			GOBP_T_CELL_PROLIFERATION
1991	ELANE	elastase, neutrophil expressed [Source:HGNC Symbol;Acc:HGNC:3309]	GOBP_DEFENSE_RESPONSE	GOBP_REGULATION_OF_IMMUNE_SYSTEM_PROCESS	GOBP_RESPONSE_TO_BIOTIC_STIMULUS	GOBP_DEFENSE_RESPONSE_TO_OTHER_ORGANISM		GOBP_IMMUNE_EFFECTOR_PROCESS	GOBP_CELL_ACTIVATION			GOBP_BIOLOGICAL_ADHESION	GOBP_REGULATION_OF_IMMUNE_RESPONSE	GOBP_POSITIVE_REGULATION_OF_IMMUNE_SYSTEM_PROCESS				GOBP_REGULATION_OF_CELL_ADHESION	GOBP_INFLAMMATORY_RESPONSE	GOBP_CYTOKINE_PRODUCTION		GOBP_LEUKOCYTE_CELL_CELL_ADHESION		GOBP_CELL_CELL_ADHESION		GOBP_LEUKOCYTE_MEDIATED_IMMUNITY	GOBP_REGULATION_OF_CELL_CELL_ADHESION	GOBP_CELL_POPULATION_PROLIFERATION	GOBP_RESPONSE_TO_BACTERIUM		GOBP_REGULATION_OF_DEFENSE_RESPONSE			GOBP_REGULATION_OF_RESPONSE_TO_EXTERNAL_STIMULUS	GOBP_POSITIVE_REGULATION_OF_CELL_ADHESION				GOBP_POSITIVE_REGULATION_OF_IMMUNE_RESPONSE		GOBP_CELL_ACTIVATION_INVOLVED_IN_IMMUNE_RESPONSE			GOBP_POSITIVE_REGULATION_OF_LEUKOCYTE_CELL_CELL_ADHESION	GOBP_POSITIVE_REGULATION_OF_INTRACELLULAR_SIGNAL_TRANSDUCTION		GOBP_POSITIVE_REGULATION_OF_SIGNALING	GOBP_POSITIVE_REGULATION_OF_CELL_CELL_ADHESION	GOBP_MYELOID_LEUKOCYTE_ACTIVATION
11005	SPINK5	serine peptidase inhibitor Kazal type 5 [Source:HGNC Symbol;Acc:HGNC:15464]	GOBP_DEFENSE_RESPONSE	GOBP_REGULATION_OF_IMMUNE_SYSTEM_PROCESS	GOBP_RESPONSE_TO_BIOTIC_STIMULUS	GOBP_DEFENSE_RESPONSE_TO_OTHER_ORGANISM		GOBP_IMMUNE_EFFECTOR_PROCESS	GOBP_CELL_ACTIVATION			GOBP_BIOLOGICAL_ADHESION	GOBP_REGULATION_OF_IMMUNE_RESPONSE		GOBP_LYMPHOCYTE_ACTIVATION	GOBP_T_CELL_ACTIVATION	GOBP_REGULATION_OF_CELL_ACTIVATION	GOBP_REGULATION_OF_CELL_ADHESION			GOBP_REGULATION_OF_LYMPHOCYTE_ACTIVATION		GOBP_REGULATION_OF_T_CELL_ACTIVATION		GOBP_REGULATION_OF_IMMUNE_EFFECTOR_PROCESS				GOBP_RESPONSE_TO_BACTERIUM	GOBP_LEUKOCYTE_DIFFERENTIATION	GOBP_REGULATION_OF_DEFENSE_RESPONSE		GOBP_NEGATIVE_REGULATION_OF_IMMUNE_SYSTEM_PROCESS	GOBP_REGULATION_OF_RESPONSE_TO_EXTERNAL_STIMULUS			GOBP_IMMUNE_SYSTEM_DEVELOPMENT						GOBP_MONONUCLEAR_CELL_DIFFERENTIATION
11035	RIPK3	receptor interacting serine/threonine kinase 3 [Source:HGNC Symbol;Acc:HGNC:10021]	GOBP_DEFENSE_RESPONSE	GOBP_REGULATION_OF_IMMUNE_SYSTEM_PROCESS	GOBP_RESPONSE_TO_BIOTIC_STIMULUS	GOBP_DEFENSE_RESPONSE_TO_OTHER_ORGANISM		GOBP_IMMUNE_EFFECTOR_PROCESS	GOBP_CELL_ACTIVATION				GOBP_REGULATION_OF_IMMUNE_RESPONSE		GOBP_LYMPHOCYTE_ACTIVATION	GOBP_T_CELL_ACTIVATION	GOBP_REGULATION_OF_CELL_ACTIVATION			GOBP_CYTOKINE_PRODUCTION	GOBP_REGULATION_OF_LYMPHOCYTE_ACTIVATION		GOBP_REGULATION_OF_T_CELL_ACTIVATION		GOBP_REGULATION_OF_IMMUNE_EFFECTOR_PROCESS	GOBP_LEUKOCYTE_MEDIATED_IMMUNITY		GOBP_CELL_POPULATION_PROLIFERATION		GOBP_LEUKOCYTE_DIFFERENTIATION		GOBP_RESPONSE_TO_VIRUS				GOBP_LEUKOCYTE_PROLIFERATION	GOBP_IMMUNE_SYSTEM_DEVELOPMENT	GOBP_DEFENSE_RESPONSE_TO_VIRUS		GOBP_REGULATION_OF_LEUKOCYTE_PROLIFERATION			GOBP_MONONUCLEAR_CELL_DIFFERENTIATION		GOBP_POSITIVE_REGULATION_OF_INTRACELLULAR_SIGNAL_TRANSDUCTION	GOBP_T_CELL_PROLIFERATION	GOBP_POSITIVE_REGULATION_OF_SIGNALING
10225	CD96	CD96 molecule [Source:HGNC Symbol;Acc:HGNC:16892]	GOBP_DEFENSE_RESPONSE	GOBP_REGULATION_OF_IMMUNE_SYSTEM_PROCESS	GOBP_RESPONSE_TO_BIOTIC_STIMULUS	GOBP_DEFENSE_RESPONSE_TO_OTHER_ORGANISM		GOBP_IMMUNE_EFFECTOR_PROCESS			GOBP_INNATE_IMMUNE_RESPONSE	GOBP_BIOLOGICAL_ADHESION	GOBP_REGULATION_OF_IMMUNE_RESPONSE						GOBP_INFLAMMATORY_RESPONSE	GOBP_CYTOKINE_PRODUCTION					GOBP_REGULATION_OF_IMMUNE_EFFECTOR_PROCESS	GOBP_LEUKOCYTE_MEDIATED_IMMUNITY			GOBP_RESPONSE_TO_BACTERIUM		GOBP_REGULATION_OF_DEFENSE_RESPONSE		GOBP_NEGATIVE_REGULATION_OF_IMMUNE_SYSTEM_PROCESS	GOBP_REGULATION_OF_RESPONSE_TO_EXTERNAL_STIMULUS
79132	DHX58	DExH-box helicase 58 [Source:HGNC Symbol;Acc:HGNC:29517]	GOBP_DEFENSE_RESPONSE	GOBP_REGULATION_OF_IMMUNE_SYSTEM_PROCESS	GOBP_RESPONSE_TO_BIOTIC_STIMULUS	GOBP_DEFENSE_RESPONSE_TO_OTHER_ORGANISM		GOBP_IMMUNE_EFFECTOR_PROCESS			GOBP_INNATE_IMMUNE_RESPONSE		GOBP_REGULATION_OF_IMMUNE_RESPONSE	GOBP_POSITIVE_REGULATION_OF_IMMUNE_SYSTEM_PROCESS						GOBP_CYTOKINE_PRODUCTION					GOBP_REGULATION_OF_IMMUNE_EFFECTOR_PROCESS				GOBP_RESPONSE_TO_BACTERIUM		GOBP_REGULATION_OF_DEFENSE_RESPONSE	GOBP_RESPONSE_TO_VIRUS	GOBP_NEGATIVE_REGULATION_OF_IMMUNE_SYSTEM_PROCESS	GOBP_REGULATION_OF_RESPONSE_TO_EXTERNAL_STIMULUS				GOBP_DEFENSE_RESPONSE_TO_VIRUS							GOBP_POSITIVE_REGULATION_OF_INTRACELLULAR_SIGNAL_TRANSDUCTION		GOBP_POSITIVE_REGULATION_OF_SIGNALING
714	C1QC	complement C1q C chain [Source:HGNC Symbol;Acc:HGNC:1245]	GOBP_DEFENSE_RESPONSE	GOBP_REGULATION_OF_IMMUNE_SYSTEM_PROCESS	GOBP_RESPONSE_TO_BIOTIC_STIMULUS	GOBP_DEFENSE_RESPONSE_TO_OTHER_ORGANISM		GOBP_IMMUNE_EFFECTOR_PROCESS			GOBP_INNATE_IMMUNE_RESPONSE		GOBP_REGULATION_OF_IMMUNE_RESPONSE	GOBP_POSITIVE_REGULATION_OF_IMMUNE_SYSTEM_PROCESS											GOBP_REGULATION_OF_IMMUNE_EFFECTOR_PROCESS	GOBP_LEUKOCYTE_MEDIATED_IMMUNITY				GOBP_LEUKOCYTE_DIFFERENTIATION			GOBP_NEGATIVE_REGULATION_OF_IMMUNE_SYSTEM_PROCESS				GOBP_IMMUNE_SYSTEM_DEVELOPMENT		GOBP_POSITIVE_REGULATION_OF_IMMUNE_RESPONSE
4068	SH2D1A	SH2 domain containing 1A [Source:HGNC Symbol;Acc:HGNC:10820]	GOBP_DEFENSE_RESPONSE	GOBP_REGULATION_OF_IMMUNE_SYSTEM_PROCESS	GOBP_RESPONSE_TO_BIOTIC_STIMULUS	GOBP_DEFENSE_RESPONSE_TO_OTHER_ORGANISM		GOBP_IMMUNE_EFFECTOR_PROCESS			GOBP_INNATE_IMMUNE_RESPONSE		GOBP_REGULATION_OF_IMMUNE_RESPONSE	GOBP_POSITIVE_REGULATION_OF_IMMUNE_SYSTEM_PROCESS											GOBP_REGULATION_OF_IMMUNE_EFFECTOR_PROCESS	GOBP_LEUKOCYTE_MEDIATED_IMMUNITY					GOBP_REGULATION_OF_DEFENSE_RESPONSE		GOBP_NEGATIVE_REGULATION_OF_IMMUNE_SYSTEM_PROCESS	GOBP_REGULATION_OF_RESPONSE_TO_EXTERNAL_STIMULUS					GOBP_POSITIVE_REGULATION_OF_IMMUNE_RESPONSE
715	C1R	complement C1r [Source:HGNC Symbol;Acc:HGNC:1246]	GOBP_DEFENSE_RESPONSE	GOBP_REGULATION_OF_IMMUNE_SYSTEM_PROCESS	GOBP_RESPONSE_TO_BIOTIC_STIMULUS	GOBP_DEFENSE_RESPONSE_TO_OTHER_ORGANISM		GOBP_IMMUNE_EFFECTOR_PROCESS			GOBP_INNATE_IMMUNE_RESPONSE		GOBP_REGULATION_OF_IMMUNE_RESPONSE	GOBP_POSITIVE_REGULATION_OF_IMMUNE_SYSTEM_PROCESS											GOBP_REGULATION_OF_IMMUNE_EFFECTOR_PROCESS	GOBP_LEUKOCYTE_MEDIATED_IMMUNITY													GOBP_POSITIVE_REGULATION_OF_IMMUNE_RESPONSE
716	C1S	complement C1s [Source:HGNC Symbol;Acc:HGNC:1247]	GOBP_DEFENSE_RESPONSE	GOBP_REGULATION_OF_IMMUNE_SYSTEM_PROCESS	GOBP_RESPONSE_TO_BIOTIC_STIMULUS	GOBP_DEFENSE_RESPONSE_TO_OTHER_ORGANISM		GOBP_IMMUNE_EFFECTOR_PROCESS			GOBP_INNATE_IMMUNE_RESPONSE		GOBP_REGULATION_OF_IMMUNE_RESPONSE	GOBP_POSITIVE_REGULATION_OF_IMMUNE_SYSTEM_PROCESS											GOBP_REGULATION_OF_IMMUNE_EFFECTOR_PROCESS	GOBP_LEUKOCYTE_MEDIATED_IMMUNITY													GOBP_POSITIVE_REGULATION_OF_IMMUNE_RESPONSE
[truncated: 872 more rows]
[truncated: 53 more columns]

## Sheet: SuppFig4_G
groupedLoc	Gene	TPM	ATRT_ID
CNCS-ATRT	ARC	1.17974821813486	ATRT01
CNCS-ATRT	ARX	1.94672198483068	ATRT01
CNCS-ATRT	ASCL1	1.9479928569973	ATRT01
CNCS-ATRT	FOXG1	2.78277098750484	ATRT01
CNCS-ATRT	OLIG1	0.265402273847153	ATRT01
CNCS-ATRT	OLIG2	0.180445042391904	ATRT01
MCP/ICV-ATRT	ARC	0.637385622208999	ATRT02
[truncated: 227 more rows]

## Sheet: SuppFig4_H
groupedLoc	score	ATRT_ID
[truncated: 39 more rows]

[truncated: 9 more sheets: SuppFig4_I, SuppFig4_J, SuppFig4_K, SuppFig4_L, SuppFig4_M, SuppFig4_N, SuppFig4_O, SuppFig4_P, SuppFig4_Q]
