# Supplementary material for: Imaging and multi-omics datasets converge to define different neural progenitor origins for ATRT-SHH subgroups
Source: Nat Commun. 2023 Oct 20;14:6669. doi: 10.1038/s41467-023-42371-7 (PMC10589300; doi:10.1038/s41467-023-42371-7)
Supplement: Supplementary file 15 — Source Data [file 41467_2023_42371_MOESM15_ESM.zip › Source_Data/Figure6.xlsx]

## Sheet: Figure6_A
groupedLoc	Gene	TPM	ATRT_ID
CNCS-MYC	EN1	21.2371996415114	ATRT01
CNCS-MYC	EN2	0.311779269122506	ATRT01
CNCS-MYC	FGF8	23.9761066777452	ATRT01
CNCS-MYC	HES3	0	ATRT01
CNCS-MYC	IRX1	0	ATRT01
CNCS-MYC	IRX2	0.049464489867326	ATRT01
CNCS-MYC	OTX2	0.061795237239238	ATRT01
CNCS-MYC	PAX3	0.146630735053979	ATRT01
MCP/ICV-TYR	EN1	1.4958671881944	ATRT02
MCP/ICV-TYR	EN2	2.42567882712997	ATRT02
MCP/ICV-TYR	FGF8	0.64786338830426	ATRT02
MCP/ICV-TYR	HES3	0.0332821937806141	ATRT02
MCP/ICV-TYR	IRX1	1.14864768244785	ATRT02
MCP/ICV-TYR	IRX2	1.25208331558375	ATRT02
MCP/ICV-TYR	OTX2	529.062783549012	ATRT02
MCP/ICV-TYR	PAX3	1.63649151950075	ATRT02
MCP/ICV-TYR	EN1	5.99464537808891	ATRT03
MCP/ICV-TYR	EN2	1.03976284834447	ATRT03
MCP/ICV-TYR	FGF8	110.469256248717	ATRT03
MCP/ICV-TYR	HES3	0.304634890249682	ATRT03
MCP/ICV-TYR	IRX1	11.4850468835602	ATRT03
MCP/ICV-TYR	IRX2	16.4005703898474	ATRT03
MCP/ICV-TYR	OTX2	156.319341677567	ATRT03
MCP/ICV-TYR	PAX3	1.35762846679848	ATRT03
CNCS-MYC	EN1	0.574116500491232	ATRT04
CNCS-MYC	EN2	9.60249288064696	ATRT04
CNCS-MYC	FGF8	17.0763264123478	ATRT04
CNCS-MYC	HES3	0	ATRT04
CNCS-MYC	IRX1	7.05411603780343	ATRT04
CNCS-MYC	IRX2	13.5676861138772	ATRT04
CNCS-MYC	OTX2	6.98336067733982	ATRT04
CNCS-MYC	PAX3	25.2377709793474	ATRT04
CAL-SHH	EN1	3.20770473670278	ATRT06
CAL-SHH	EN2	1.49513844200549	ATRT06
CAL-SHH	FGF8	15.7904210694225	ATRT06
CAL-SHH	HES3	0.06224472416104	ATRT06
CAL-SHH	IRX1	0.513703229432393	ATRT06
CAL-SHH	IRX2	0.950855863132616	ATRT06
CAL-SHH	OTX2	186.516430415765	ATRT06
CAL-SHH	PAX3	0.241901860127426	ATRT06
CAL-SHH	EN1	6.02130458268493	ATRT07
CAL-SHH	EN2	68.7753273340763	ATRT07
CAL-SHH	FGF8	1.97700531988069	ATRT07
CAL-SHH	HES3	4.46508727260389	ATRT07
CAL-SHH	IRX1	154.014885910017	ATRT07
CAL-SHH	IRX2	167.285798169632	ATRT07
CAL-SHH	OTX2	12.5552360731287	ATRT07
CAL-SHH	PAX3	367.540255386259	ATRT07
CNCS-MYC	EN1	9.22251667294933	ATRT08
CNCS-MYC	EN2	0.288009745984136	ATRT08
CNCS-MYC	FGF8	1.10111834191007	ATRT08
CNCS-MYC	HES3	0	ATRT08
CNCS-MYC	IRX1	0	ATRT08
CNCS-MYC	IRX2	0	ATRT08
CNCS-MYC	OTX2	0	ATRT08
CNCS-MYC	PAX3	0	ATRT08
BG/IV-SHH	EN1	1.44695054773533	ATRT13
BG/IV-SHH	EN2	0.0509034576748544	ATRT13
BG/IV-SHH	FGF8	0.404797135942288	ATRT13
BG/IV-SHH	HES3	0.0495888777062068	ATRT13
BG/IV-SHH	IRX1	1.97186515752959	ATRT13
BG/IV-SHH	IRX2	0.0565316450134546	ATRT13
BG/IV-SHH	OTX2	17.3876600711358	ATRT13
BG/IV-SHH	PAX3	0.00837901763908512	ATRT13
BG/IV-SHH	EN1	0.188587847013163	ATRT14
BG/IV-SHH	EN2	0.0329070517144617	ATRT14
BG/IV-SHH	FGF8	0.427754614797333	ATRT14
BG/IV-SHH	HES3	0	ATRT14
BG/IV-SHH	IRX1	2.3299937148066	ATRT14
BG/IV-SHH	IRX2	0	ATRT14
BG/IV-SHH	OTX2	1.0386666420029	ATRT14
BG/IV-SHH	PAX3	4.08283773721638	ATRT14
BG/IV-SHH	EN1	1.01568545860356	ATRT16
BG/IV-SHH	EN2	0.0553840266639129	ATRT16
BG/IV-SHH	FGF8	1.69395288760346	ATRT16
BG/IV-SHH	HES3	0	ATRT16
BG/IV-SHH	IRX1	0.303598660695346	ATRT16
BG/IV-SHH	IRX2	0.0984121795349607	ATRT16
BG/IV-SHH	OTX2	0.0614724219122139	ATRT16
BG/IV-SHH	PAX3	0.191447475442602	ATRT16
CNCS-MYC	EN1	10.9525063828379	ATRT18
CNCS-MYC	EN2	0.0803668480609961	ATRT18
CNCS-MYC	FGF8	1.74522764782548	ATRT18
CNCS-MYC	HES3	0	ATRT18
CNCS-MYC	IRX1	0.837039321987279	ATRT18
CNCS-MYC	IRX2	1.24953754934221	ATRT18
CNCS-MYC	OTX2	0.0111502022544782	ATRT18
CNCS-MYC	PAX3	0	ATRT18
CAL-SHH	EN1	18.6867715957522	ATRT20
CAL-SHH	EN2	29.6794663593945	ATRT20
CAL-SHH	FGF8	22.0921155357695	ATRT20
CAL-SHH	HES3	4.24424601261077	ATRT20
CAL-SHH	IRX1	66.5915330421569	ATRT20
CAL-SHH	IRX2	68.5874091787639	ATRT20
CAL-SHH	OTX2	0.954414472325848	ATRT20
CAL-SHH	PAX3	133.16323895306	ATRT20
MCP/ICV-TYR	EN1	0.0602603397310082	ATRT21
MCP/ICV-TYR	EN2	0	ATRT21
MCP/ICV-TYR	FGF8	53.3664347164435	ATRT21
MCP/ICV-TYR	HES3	0	ATRT21
MCP/ICV-TYR	IRX1	0.372256789207524	ATRT21
MCP/ICV-TYR	IRX2	0.510892167150279	ATRT21
MCP/ICV-TYR	OTX2	451.652939335952	ATRT21
MCP/ICV-TYR	PAX3	0.0811323301287483	ATRT21
BG/IV-SHH	EN1	5.99780113141681	ATRT23
BG/IV-SHH	EN2	0.0178595173098932	ATRT23
BG/IV-SHH	FGF8	0.491619415679087	ATRT23
BG/IV-SHH	HES3	0.0434957397898761	ATRT23
BG/IV-SHH	IRX1	0.0652670196631726	ATRT23
BG/IV-SHH	IRX2	0.0892537702655849	ATRT23
BG/IV-SHH	OTX2	4.38579969116243	ATRT23
BG/IV-SHH	PAX3	0	ATRT23
CAL-SHH	EN1	0.0241866746809601	ATRT24
CAL-SHH	EN2	0.0158264205607519	ATRT24
CAL-SHH	FGF8	53.4402615994083	ATRT24
CAL-SHH	HES3	0.102784692116218	ATRT24
CAL-SHH	IRX1	0.501255164297659	ATRT24
CAL-SHH	IRX2	0.117175221467131	ATRT24
CAL-SHH	OTX2	358.138778672583	ATRT24
CAL-SHH	PAX3	0	ATRT24
CNCS-MYC	EN1	45.6619308386552	ATRT25
CNCS-MYC	EN2	2.77458159308622	ATRT25
CNCS-MYC	FGF8	0.501154740823989	ATRT25
CNCS-MYC	HES3	0	ATRT25
CNCS-MYC	IRX1	0.718555559502211	ATRT25
CNCS-MYC	IRX2	0.570172125804983	ATRT25
CNCS-MYC	OTX2	0	ATRT25
CNCS-MYC	PAX3	0	ATRT25
CNCS-MYC	EN1	0.0780620455544135	ATRT28
CNCS-MYC	EN2	0	ATRT28
CNCS-MYC	FGF8	0.729071375011355	ATRT28
CNCS-MYC	HES3	0	ATRT28
CNCS-MYC	IRX1	0	ATRT28
CNCS-MYC	IRX2	0	ATRT28
CNCS-MYC	OTX2	0.0236227808471774	ATRT28
CNCS-MYC	PAX3	0.798759236311142	ATRT28
BG/IV-SHH	EN1	0.0288090247182113	ATRT30
BG/IV-SHH	EN2	0.159186479439518	ATRT30
BG/IV-SHH	FGF8	0.615007792543005	ATRT30
BG/IV-SHH	HES3	0	ATRT30
BG/IV-SHH	IRX1	0.367415850227522	ATRT30
BG/IV-SHH	IRX2	0.753671227613422	ATRT30
BG/IV-SHH	OTX2	0.0581203727117163	ATRT30
BG/IV-SHH	PAX3	7.32306551520752	ATRT30
CAL-SHH	EN1	78.430465272243	ATRT31
CAL-SHH	EN2	61.4617405315276	ATRT31
CAL-SHH	FGF8	4.88099670419968	ATRT31
CAL-SHH	HES3	0.315128912035847	ATRT31
CAL-SHH	IRX1	13.0825422965094	ATRT31
CAL-SHH	IRX2	31.0630653844307	ATRT31
CAL-SHH	OTX2	0.448804355719219	ATRT31
CAL-SHH	PAX3	35.5869032433468	ATRT31
BG/IV-SHH	EN1	0.0209739996010486	ATRT32
BG/IV-SHH	EN2	0.34768033860024	ATRT32
BG/IV-SHH	FGF8	0.39177919615148	ATRT32
BG/IV-SHH	HES3	0	ATRT32
BG/IV-SHH	IRX1	0	ATRT32
BG/IV-SHH	IRX2	0.0203222070063154	ATRT32
BG/IV-SHH	OTX2	0	ATRT32
BG/IV-SHH	PAX3	0	ATRT32
CAL-SHH	EN1	22.3953455060289	ATRT35
CAL-SHH	EN2	120.314511888456	ATRT35
CAL-SHH	FGF8	0.449654869146973	ATRT35
CAL-SHH	HES3	1.15938886121519	ATRT35
CAL-SHH	IRX1	167.702665982717	ATRT35
CAL-SHH	IRX2	181.043292429266	ATRT35
CAL-SHH	OTX2	179.057351842375	ATRT35
CAL-SHH	PAX3	235.1452813839	ATRT35
MCP/ICV-TYR	EN1	0.0454846056767761	ATRT36
MCP/ICV-TYR	EN2	0.0396834762929634	ATRT36
MCP/ICV-TYR	FGF8	28.8263810616848	ATRT36
MCP/ICV-TYR	HES3	0	ATRT36
MCP/ICV-TYR	IRX1	0.471321374109241	ATRT36
MCP/ICV-TYR	IRX2	0.506817835514565	ATRT36
MCP/ICV-TYR	OTX2	911.612523031026	ATRT36
MCP/ICV-TYR	PAX3	0.0326607035186935	ATRT36
BG/IV-SHH	EN1	3.44168979796013	ATRT37
BG/IV-SHH	EN2	0.139662091058094	ATRT37
BG/IV-SHH	FGF8	0.427164683911917	ATRT37
BG/IV-SHH	HES3	0	ATRT37
BG/IV-SHH	IRX1	0	ATRT37
BG/IV-SHH	IRX2	0	ATRT37
BG/IV-SHH	OTX2	0.581307068829866	ATRT37
BG/IV-SHH	PAX3	0.114946133125389	ATRT37
CAL-SHH	EN1	8.70009158898725	ATRT38
CAL-SHH	EN2	18.0713687396261	ATRT38
CAL-SHH	FGF8	1.22998252068875	ATRT38
CAL-SHH	HES3	0.48969892322974	ATRT38
CAL-SHH	IRX1	82.8500470508607	ATRT38
CAL-SHH	IRX2	88.7354232280258	ATRT38
CAL-SHH	OTX2	223.524944650402	ATRT38
CAL-SHH	PAX3	253.135434504421	ATRT38
CAL-SHH	EN1	19.794729388652	ATRT40
CAL-SHH	EN2	24.9281553246618	ATRT40
CAL-SHH	FGF8	25.0525356050581	ATRT40
CAL-SHH	HES3	2.69185599766713	ATRT40
CAL-SHH	IRX1	93.3711936613536	ATRT40
CAL-SHH	IRX2	55.5879144659615	ATRT40
CAL-SHH	OTX2	149.597315849336	ATRT40
CAL-SHH	PAX3	72.3198926616883	ATRT40
CAL-SHH	EN1	12.5492228713864	ATRT41
CAL-SHH	EN2	19.3761441856917	ATRT41
CAL-SHH	FGF8	0.357006455608507	ATRT41
CAL-SHH	HES3	2.72902495765011	ATRT41
CAL-SHH	IRX1	99.2185885336254	ATRT41
CAL-SHH	IRX2	53.9776944089219	ATRT41
CAL-SHH	OTX2	304.746371255471	ATRT41
CAL-SHH	PAX3	110.803898896418	ATRT41
CNCS-MYC	EN1	1.93660631958468	ATRT42
CNCS-MYC	EN2	0.072411881993812	ATRT42
CNCS-MYC	FGF8	37.0603142231934	ATRT42
CNCS-MYC	HES3	0.235139492461972	ATRT42
CNCS-MYC	IRX1	0.0441044742319684	ATRT42
CNCS-MYC	IRX2	0.348478727706564	ATRT42
CNCS-MYC	OTX2	30.0390941852589	ATRT42
CNCS-MYC	PAX3	1.8077809198043	ATRT42
CNCS-MYC	EN1	0.19779832454941	ATRT43
CNCS-MYC	EN2	0.0454134282083056	ATRT43
CNCS-MYC	FGF8	0.63893829579199	ATRT43
CNCS-MYC	HES3	0	ATRT43
CNCS-MYC	IRX1	0.829809412094713	ATRT43
CNCS-MYC	IRX2	0.423650685523212	ATRT43
CNCS-MYC	OTX2	0.0378043127340901	ATRT43
CNCS-MYC	PAX3	0.0523272786118974	ATRT43
CAL-SHH	EN1	48.4772537556071	ATRT44
CAL-SHH	EN2	65.3138851973451	ATRT44
CAL-SHH	FGF8	0.736239591755716	ATRT44
CAL-SHH	HES3	1.12906502035549	ATRT44
CAL-SHH	IRX1	141.808234009473	ATRT44
CAL-SHH	IRX2	96.8326459029272	ATRT44
CAL-SHH	OTX2	88.2919191845958	ATRT44
CAL-SHH	PAX3	214.221427773307	ATRT44
CNCS-MYC	EN1	10.2714936680624	ATRT45
CNCS-MYC	EN2	0.100690586767722	ATRT45
CNCS-MYC	FGF8	39.6508872003049	ATRT45
CNCS-MYC	HES3	0.12261281997002	ATRT45
CNCS-MYC	IRX1	0.275977832677407	ATRT45
CNCS-MYC	IRX2	0.726852968104906	ATRT45
CNCS-MYC	OTX2	0.104774583799473	ATRT45
CNCS-MYC	PAX3	0.600817680013093	ATRT45
MCP/ICV-TYR	EN1	0.697896059282448	ATRT46
MCP/ICV-TYR	EN2	0.208760930201013	ATRT46
MCP/ICV-TYR	FGF8	7.60888139629419	ATRT46
MCP/ICV-TYR	HES3	0	ATRT46
MCP/ICV-TYR	IRX1	6.58009845320751	ATRT46
MCP/ICV-TYR	IRX2	6.24043464847011	ATRT46
MCP/ICV-TYR	OTX2	846.490202613937	ATRT46
MCP/ICV-TYR	PAX3	0.0572721905480758	ATRT46
CAL-SHH	EN1	13.5513229571294	ATRT49
CAL-SHH	EN2	48.0022171027511	ATRT49
CAL-SHH	FGF8	0.560639969257872	ATRT49
CAL-SHH	HES3	1.56247222422298	ATRT49
CAL-SHH	IRX1	74.6069074267665	ATRT49
CAL-SHH	IRX2	61.1979240240576	ATRT49
CAL-SHH	OTX2	173.475054484401	ATRT49
CAL-SHH	PAX3	142.094200208408	ATRT49
CAL-SHH	EN1	7.45662785098328	ATRT50
CAL-SHH	EN2	4.94641102229664	ATRT50
CAL-SHH	FGF8	0.575555512851937	ATRT50
CAL-SHH	HES3	2.35695821823769	ATRT50
CAL-SHH	IRX1	66.558839697444	ATRT50
CAL-SHH	IRX2	32.4225033189633	ATRT50
CAL-SHH	OTX2	390.428849931276	ATRT50
CAL-SHH	PAX3	123.127021167562	ATRT50
CNCS-MYC	EN1	0.0731502114671002	ATRT52
CNCS-MYC	EN2	0.0319102984338072	ATRT52
CNCS-MYC	FGF8	1.2037273686975	ATRT52
CNCS-MYC	HES3	0	ATRT52
CNCS-MYC	IRX1	0	ATRT52
CNCS-MYC	IRX2	0	ATRT52
CNCS-MYC	OTX2	0	ATRT52
CNCS-MYC	PAX3	0	ATRT52
BG/IV-SHH	EN1	0.937163409399831	ATRT53
BG/IV-SHH	EN2	0.229960439688703	ATRT53
BG/IV-SHH	FGF8	0.58612289244981	ATRT53
BG/IV-SHH	HES3	0.0622282554394347	ATRT53
BG/IV-SHH	IRX1	0.840382877010923	ATRT53
BG/IV-SHH	IRX2	0.184445607633862	ATRT53
BG/IV-SHH	OTX2	2.58785113609634	ATRT53
BG/IV-SHH	PAX3	1.30382149360472	ATRT53
MCP/ICV-TYR	EN1	0.138012945776973	ATRT55
MCP/ICV-TYR	EN2	0.0401369018548251	ATRT55
MCP/ICV-TYR	FGF8	102.382727944872	ATRT55
MCP/ICV-TYR	HES3	0	ATRT55
MCP/ICV-TYR	IRX1	0.122232491744825	ATRT55
MCP/ICV-TYR	IRX2	0.104007575245875	ATRT55
MCP/ICV-TYR	OTX2	353.516247013536	ATRT55
MCP/ICV-TYR	PAX3	0.0770790684913066	ATRT55
CNCS-MYC	EN1	0.0917155148327669	ATRT57
CNCS-MYC	EN2	0.0666817267880843	ATRT57
CNCS-MYC	FGF8	0.530269912034613	ATRT57
CNCS-MYC	HES3	0	ATRT57
CNCS-MYC	IRX1	0.073105854395763	ATRT57
CNCS-MYC	IRX2	0.118487124603492	ATRT57
CNCS-MYC	OTX2	0.0370060420834567	ATRT57
CNCS-MYC	PAX3	0.263429192663908	ATRT57
CNCS-MYC	EN1	8.21020563061981	ATRT58
CNCS-MYC	EN2	0.0188007136308187	ATRT58
CNCS-MYC	FGF8	0.172509250747648	ATRT58
CNCS-MYC	HES3	0.0915759293782347	ATRT58
CNCS-MYC	IRX1	0.0343532953587888	ATRT58
CNCS-MYC	IRX2	0	ATRT58
CNCS-MYC	OTX2	0.365181004851988	ATRT58
CNCS-MYC	PAX3	9.02108375243032	ATRT58
CNCS-MYC	EN1	0.568706837705788	ATRT60
CNCS-MYC	EN2	3.69649393725179	ATRT60
CNCS-MYC	FGF8	309.964951966998	ATRT60
CNCS-MYC	HES3	0	ATRT60
CNCS-MYC	IRX1	0.0453312608526518	ATRT60
CNCS-MYC	IRX2	0.137758394936583	ATRT60
CNCS-MYC	OTX2	0.0688397896724374	ATRT60
CNCS-MYC	PAX3	0	ATRT60

## Sheet: Figure6_B
TOP LEFT: MANNO_MIDBRAIN_NEUROTYPES_HNBM
NAME	PROBE	DESCRIPTION<br>(from dataset)	GENE SYMBOL	GENE_TITLE	RANK IN GENE LIST	RANK METRIC SCORE	RUNNING ES	CORE ENRICHMENT
row_0	MIR124-2HG	MIR124-2HG	null	null	2	1.41121	0.0139033	Yes
row_1	LRRC55	LRRC55	null	null	22	1.17372	0.0247955	Yes
row_2	EN2	EN2	null	null	31	1.14399	0.0358191	Yes
row_3	BHLHE22	BHLHE22	null	null	38	1.11343	0.0466175	Yes
row_4	MYT1	MYT1	null	null	43	1.09147	0.0572758	Yes
row_5	NNAT	NNAT	null	null	45	1.08496	0.0679857	Yes
row_6	NEUROD4	NEUROD4	null	null	48	1.07821	0.0785899	Yes
row_7	TAGLN3	TAGLN3	null	null	50	1.05849	0.0890376	Yes
row_8	DCX	DCX	null	null	76	0.998754	0.0979641	Yes
row_9	ELAVL4	ELAVL4	null	null	78	0.997705	0.10781	Yes
row_10	IGFBPL1	IGFBPL1	null	null	81	0.991337	0.117553	Yes
row_11	SCG3	SCG3	null	null	93	0.969304	0.12673	Yes
row_12	RNF165	RNF165	null	null	105	0.94897	0.135706	Yes
row_13	MAB21L1	MAB21L1	null	null	106	0.948862	0.145106	Yes
row_14	TOX3	TOX3	null	null	109	0.938632	0.154327	Yes
row_15	SRRM4	SRRM4	null	null	118	0.917491	0.163107	Yes
row_16	RBFOX3	RBFOX3	null	null	121	0.915389	0.172098	Yes
row_17	CELF3	CELF3	null	null	125	0.902176	0.18092	Yes
row_18	AMER2	AMER2	null	null	129	0.890306	0.189624	Yes
row_19	HEPACAM2	HEPACAM2	null	null	136	0.880775	0.198117	Yes
row_20	PCSK2	PCSK2	null	null	137	0.880434	0.20684	Yes
row_21	RMST	RMST	null	null	140	0.87574	0.215438	Yes
row_22	SMIM18	SMIM18	null	null	142	0.870965	0.224028	Yes
row_23	POU3F2	POU3F2	null	null	176	0.834442	0.231017	Yes
row_24	NHLH1	NHLH1	null	null	179	0.831236	0.239175	Yes
row_25	ELAVL2	ELAVL2	null	null	188	0.824672	0.247035	Yes
row_26	ST18	ST18	null	null	208	0.805175	0.254276	Yes
row_27	STMN2	STMN2	null	null	222	0.793217	0.261631	Yes
row_28	CSRNP3	CSRNP3	null	null	232	0.787941	0.269088	Yes
row_29	POU3F1	POU3F1	null	null	270	0.762578	0.275211	Yes
row_30	DPYSL5	DPYSL5	null	null	282	0.753841	0.282253	Yes
row_31	ATP1A3	ATP1A3	null	null	288	0.748758	0.289477	Yes
row_32	NHLH2	NHLH2	null	null	296	0.741504	0.296552	Yes
row_33	SLITRK1	SLITRK1	null	null	312	0.730072	0.303204	Yes
row_34	NEUROD1	NEUROD1	null	null	315	0.728183	0.310341	Yes
row_35	SCRT2	SCRT2	null	null	324	0.723697	0.3172	Yes
row_36	FMN2	FMN2	null	null	336	0.715064	0.323859	Yes
row_37	DSCAML1	DSCAML1	null	null	339	0.713635	0.330851	Yes
row_38	FOXA1	FOXA1	null	null	341	0.711853	0.337865	Yes
row_39	FOXA2	FOXA2	null	null	350	0.707882	0.344568	Yes
row_40	INSM1	INSM1	null	null	365	0.70061	0.350967	Yes
row_41	RAB3C	RAB3C	null	null	367	0.700136	0.357864	Yes
row_42	NRSN1	NRSN1	null	null	368	0.699694	0.364796	Yes
row_43	CLVS2	CLVS2	null	null	380	0.695076	0.371256	Yes
row_44	GFRA1	GFRA1	null	null	396	0.68401	0.377452	Yes
row_45	STMN4	STMN4	null	null	400	0.681255	0.384085	Yes
row_46	TRPM8	TRPM8	null	null	406	0.680525	0.390633	Yes
row_47	CNTN2	CNTN2	null	null	409	0.679528	0.397287	Yes
row_48	UBE2QL1	UBE2QL1	null	null	417	0.67538	0.403707	Yes
row_49	GDAP1L1	GDAP1L1	null	null	434	0.67123	0.409738	Yes
row_50	NCAM1	NCAM1	null	null	435	0.671228	0.416387	Yes
row_51	SOX11	SOX11	null	null	463	0.662797	0.421908	Yes
row_52	RELN	RELN	null	null	488	0.650913	0.427427	Yes
row_53	THSD7A	THSD7A	null	null	497	0.646616	0.433524	Yes
row_54	CTNNA2	CTNNA2	null	null	520	0.63513	0.438964	Yes
row_55	CLVS1	CLVS1	null	null	532	0.631223	0.444792	Yes
row_56	SOX5	SOX5	null	null	536	0.629386	0.450911	Yes
row_57	CRB1	CRB1	null	null	539	0.629154	0.457066	Yes
row_58	TRIM36	TRIM36	null	null	566	0.619599	0.462198	Yes
row_59	BCL11A	BCL11A	null	null	585	0.614514	0.467589	Yes
row_60	PEX5L	PEX5L	null	null	590	0.613185	0.473509	Yes
row_61	PCDH8	PCDH8	null	null	615	0.604762	0.478571	Yes
row_62	ZFHX4	ZFHX4	null	null	628	0.599168	0.484042	Yes
row_63	ST6GAL2	ST6GAL2	null	null	679	0.583212	0.487884	Yes
row_64	GRIN3A	GRIN3A	null	null	687	0.581629	0.493375	Yes
row_65	NCAN	NCAN	null	null	688	0.580964	0.49913	Yes
row_66	LRRTM2	LRRTM2	null	null	705	0.57843	0.504241	Yes
row_67	TMEM169	TMEM169	null	null	714	0.576823	0.509646	Yes
row_68	GNG3	GNG3	null	null	719	0.575814	0.515196	Yes
row_69	ST8SIA2	ST8SIA2	null	null	722	0.575156	0.520816	Yes
row_70	ZMAT4	ZMAT4	null	null	743	0.567394	0.525663	Yes
row_71	SCN3A	SCN3A	null	null	768	0.560957	0.530291	Yes
row_72	GRIK2	GRIK2	null	null	774	0.559636	0.535642	Yes
row_73	ZNF117	ZNF117	null	null	783	0.557302	0.540853	Yes
row_74	VWDE	VWDE	null	null	833	0.541678	0.544322	Yes
row_75	ASXL3	ASXL3	null	null	839	0.539947	0.549478	Yes
row_76	NKAIN1	NKAIN1	null	null	844	0.538584	0.554659	Yes
row_77	SOGA3	SOGA3	null	null	846	0.536931	0.559939	Yes
row_78	ST8SIA3	ST8SIA3	null	null	878	0.526656	0.563956	Yes
row_79	NEUROG2	NEUROG2	null	null	893	0.524319	0.568609	Yes
row_80	EBF3	EBF3	null	null	905	0.521223	0.573346	Yes
row_81	DCC	DCC	null	null	940	0.513961	0.577122	Yes
row_82	KCNH8	KCNH8	null	null	946	0.512235	0.582003	Yes
row_83	SMPD3	SMPD3	null	null	1032	0.491748	0.583583	Yes
row_84	DUSP26	DUSP26	null	null	1060	0.486996	0.587362	Yes
row_85	TMSB15A	TMSB15A	null	null	1101	0.478587	0.590555	Yes
row_86	GREM2	GREM2	null	null	1113	0.476144	0.594846	Yes
row_87	ELAVL3	ELAVL3	null	null	1132	0.473462	0.59884	Yes
row_88	SLC17A6	SLC17A6	null	null	1193	0.461951	0.601093	Yes
row_89	NSG1	NSG1	null	null	1236	0.452705	0.603951	Yes
row_90	CD24	CD24	null	null	1252	0.449719	0.607826	Yes
row_91	MTUS2	MTUS2	null	null	1271	0.446148	0.611549	Yes
row_92	SAMD5	SAMD5	null	null	1331	0.43644	0.613588	Yes
row_93	AJAP1	AJAP1	null	null	1336	0.435606	0.617749	Yes
row_94	RGMB	RGMB	null	null	1386	0.425692	0.620069	Yes
row_95	PHACTR3	PHACTR3	null	null	1461	0.41222	0.621287	Yes
row_96	TUBB2B	TUBB2B	null	null	1507	0.404507	0.623552	Yes
row_97	FGF9	FGF9	null	null	1518	0.402655	0.627154	Yes
row_98	MAP6	MAP6	null	null	1560	0.39601	0.62949	Yes
row_99	PAK3	PAK3	null	null	1621	0.387832	0.631009	Yes
row_100	CCBE1	CCBE1	null	null	1730	0.372891	0.630521	Yes
row_101	KIF5C	KIF5C	null	null	1732	0.372762	0.634176	Yes
row_102	INA	INA	null	null	1763	0.368238	0.636662	Yes
row_103	SYT7	SYT7	null	null	1767	0.367482	0.640186	Yes
row_104	CADPS	CADPS	null	null	1782	0.365674	0.643267	Yes
row_105	LRRTM4	LRRTM4	null	null	1800	0.363097	0.646206	Yes
row_106	GPM6A	GPM6A	null	null	1801	0.362944	0.649802	Yes
row_107	TMEM163	TMEM163	null	null	1881	0.354072	0.65025	Yes
row_108	MAML3	MAML3	null	null	1902	0.351865	0.652962	Yes
row_109	PLEKHA6	PLEKHA6	null	null	1955	0.345518	0.654371	Yes
row_110	VASH2	VASH2	null	null	1987	0.340837	0.656548	Yes
row_111	ATL1	ATL1	null	null	2038	0.335463	0.657935	Yes
row_112	EFS	EFS	null	null	2064	0.331868	0.660255	Yes
row_113	RUNDC3A	RUNDC3A	null	null	2070	0.331422	0.663345	Yes
row_114	MAP1B	MAP1B	null	null	2124	0.324064	0.664503	Yes
row_115	ACVR2B	ACVR2B	null	null	2149	0.320547	0.666749	Yes
row_116	KIF21B	KIF21B	null	null	2154	0.319991	0.669764	Yes
row_117	SBK1	SBK1	null	null	2183	0.318033	0.671831	Yes
row_118	RND3	RND3	null	null	2261	0.311039	0.671931	Yes
row_119	GPC2	GPC2	null	null	2272	0.309628	0.674611	Yes
row_120	SLC22A15	SLC22A15	null	null	2315	0.30622	0.676019	Yes
row_121	PRDM8	PRDM8	null	null	2349	0.302957	0.677742	Yes
row_122	NEUROD6	NEUROD6	null	null	2372	0.300718	0.67987	Yes
row_123	PTPRO	PTPRO	null	null	2395	0.297932	0.681969	Yes
row_124	ROBO1	ROBO1	null	null	2399	0.297454	0.6848	Yes
row_125	SOBP	SOBP	null	null	2404	0.297026	0.687588	Yes
row_126	SEZ6	SEZ6	null	null	2405	0.296998	0.69053	Yes
row_127	TSPAN11	TSPAN11	null	null	2409	0.296705	0.693353	Yes
row_128	PRKAR2B	PRKAR2B	null	null	2469	0.290725	0.693949	Yes
row_129	CALB2	CALB2	null	null	2521	0.28601	0.694808	Yes
row_130	SLC4A8	SLC4A8	null	null	2554	0.282632	0.696369	Yes
row_131	CHML	CHML	null	null	2563	0.281917	0.698852	Yes
row_132	PKP2	PKP2	null	null	2570	0.281545	0.701409	Yes
row_133	MDGA1	MDGA1	null	null	2582	0.280599	0.703763	Yes
row_134	SHOX2	SHOX2	null	null	2605	0.278424	0.705669	Yes
row_135	GRM8	GRM8	null	null	2804	0.26057	0.700584	Yes
row_136	NOVA1	NOVA1	null	null	2812	0.259823	0.702887	Yes
row_137	AUTS2	AUTS2	null	null	2924	0.25089	0.701075	Yes
row_138	MIR7-3	MIR7-3	null	null	2935	0.249966	0.703164	Yes
row_139	MAP2	MAP2	null	null	2957	0.24844	0.704812	Yes
row_140	DPYSL3	DPYSL3	null	null	2979	0.246658	0.706442	Yes
row_141	ADGRG1	ADGRG1	null	null	3031	0.242066	0.706866	Yes
row_142	ZNF737	ZNF737	null	null	3042	0.24142	0.70887	Yes
row_143	CXADR	CXADR	null	null	3044	0.241368	0.711223	Yes
row_144	TUBB4A	TUBB4A	null	null	3069	0.239153	0.712663	Yes
row_145	MCF2L	MCF2L	null	null	3072	0.238938	0.714952	Yes
row_146	GNG2	GNG2	null	null	3093	0.237471	0.71653	Yes
row_147	CRMP1	CRMP1	null	null	3100	0.237175	0.718648	Yes
row_148	AP3B2	AP3B2	null	null	3103	0.236896	0.720917	Yes
row_149	INHBA-AS1	INHBA-AS1	null	null	3224	0.227732	0.718527	Yes
row_150	DCLK1	DCLK1	null	null	3226	0.227606	0.720743	Yes
row_151	SCN8A	SCN8A	null	null	3273	0.224502	0.721186	Yes
row_152	MIAT	MIAT	null	null	3309	0.22139	0.722024	Yes
row_153	BRSK2	BRSK2	null	null	3349	0.218619	0.72268	Yes
row_154	SV2B	SV2B	null	null	3359	0.217991	0.724491	Yes
row_155	TSPAN13	TSPAN13	null	null	3421	0.213131	0.724241	Yes
row_156	DLL3	DLL3	null	null	3570	0.203404	0.720525	Yes
row_157	LPAR2	LPAR2	null	null	3586	0.202223	0.721948	Yes
row_158	XKR4	XKR4	null	null	3609	0.200829	0.723085	Yes
row_159	OTP	OTP	null	null	3674	0.197418	0.722563	Yes
row_160	CASD1	CASD1	null	null	3677	0.197049	0.724438	Yes
row_161	MAP3K9	MAP3K9	null	null	3703	0.194834	0.7254	Yes
row_162	CNR1	CNR1	null	null	3757	0.191116	0.725241	Yes
row_163	GAP43	GAP43	null	null	3828	0.187336	0.724387	Yes
row_164	CADM1	CADM1	null	null	3920	0.182353	0.72267	Yes
row_165	ZNF738	ZNF738	null	null	3962	0.18018	0.722867	Yes
row_166	GDPD1	GDPD1	null	null	4016	0.176468	0.722563	Yes
row_167	SLC38A1	SLC38A1	null	null	4031	0.175522	0.72376	Yes
row_168	SKIDA1	SKIDA1	null	null	4068	0.173872	0.724088	Yes
row_169	NEDD4L	NEDD4L	null	null	4097	0.172596	0.724714	Yes
row_170	SOX4	SOX4	null	null	4151	0.169584	0.724342	Yes
row_171	TUBA1A	TUBA1A	null	null	4208	0.165727	0.723815	Yes
row_172	KCNQ3	KCNQ3	null	null	4210	0.165602	0.725417	Yes
row_173	MLLT11	MLLT11	null	null	4238	0.163898	0.725996	Yes
row_174	SCG5	SCG5	null	null	4303	0.160911	0.725112	Yes
row_175	CSMD3	CSMD3	null	null	4315	0.160448	0.726275	Yes
row_176	SVIP	SVIP	null	null	4362	0.158343	0.726063	Yes
row_177	STMN1	STMN1	null	null	4377	0.157678	0.727083	Yes
row_178	SEMA6C	SEMA6C	null	null	4445	0.153487	0.726009	Yes
row_179	ATCAY	ATCAY	null	null	4465	0.15224	0.726782	Yes
row_180	SNAP25	SNAP25	null	null	4571	0.147991	0.724182	Yes
row_181	LMOD3	LMOD3	null	null	4587	0.147513	0.725063	Yes
row_182	RCOR2	RCOR2	null	null	4590	0.147354	0.726445	Yes
row_183	SSTR2	SSTR2	null	null	4608	0.14641	0.727237	Yes
row_184	NRN1	NRN1	null	null	4625	0.145812	0.728062	Yes
row_185	PCDHGC3	PCDHGC3	null	null	4666	0.144261	0.727943	No
row_186	PHTF1	PHTF1	null	null	4862	0.135714	0.721737	No
row_187	CHN2	CHN2	null	null	4864	0.135691	0.723042	No
row_188	BSN	BSN	null	null	4870	0.135399	0.72419	No
row_189	ZSCAN9	ZSCAN9	null	null	4880	0.134765	0.725177	No
row_190	MAPK8	MAPK8	null	null	4950	0.131965	0.723812	No
row_191	EDIL3	EDIL3	null	null	5018	0.129533	0.722501	No
row_192	ZNF195	ZNF195	null	null	5044	0.128271	0.722804	No
row_193	POU6F1	POU6F1	null	null	5149	0.12427	0.720008	No
row_194	EPB41	EPB41	null	null	5155	0.123989	0.721043	No
row_195	GSE1	GSE1	null	null	5303	0.118284	0.716523	No
row_196	LZTS1	LZTS1	null	null	5387	0.115663	0.714455	No
row_197	PTPRG	PTPRG	null	null	5416	0.114465	0.714505	No
row_198	TMTC4	TMTC4	null	null	5508	0.111732	0.712088	No
row_199	C11orf95	C11orf95	null	null	5549	0.110141	0.71163	No
row_200	FOXP2	FOXP2	null	null	5569	0.10962	0.711981	No
row_201	SCHIP1	SCHIP1	null	null	5631	0.107576	0.710684	No
row_202	SSBP3	SSBP3	null	null	5716	0.104849	0.708471	No
row_203	NAPB	NAPB	null	null	5786	0.102164	0.706811	No
row_204	KLHL35	KLHL35	null	null	6165	0.0915802	0.693082	No
row_205	DPYSL4	DPYSL4	null	null	6185	0.0910851	0.693249	No
row_206	LCOR	LCOR	null	null	6205	0.0905094	0.69341	No
row_207	MIB1	MIB1	null	null	6230	0.0899248	0.693371	No
row_208	PHF21B	PHF21B	null	null	6430	0.0848347	0.686506	No
row_209	RAB11FIP4	RAB11FIP4	null	null	6513	0.0827461	0.684151	No
row_210	ASIC3	ASIC3	null	null	6587	0.0812285	0.682129	No
row_211	DNAJB5	DNAJB5	null	null	6623	0.0801516	0.681568	No
row_212	GAS2	GAS2	null	null	6660	0.0792044	0.680959	No
row_213	POLB	POLB	null	null	6705	0.0781641	0.680029	No
row_214	ST6GAL1	ST6GAL1	null	null	6746	0.0770298	0.679243	No
row_215	NFASC	NFASC	null	null	6986	0.0717277	0.6707	No
row_216	ZHX1	ZHX1	null	null	7052	0.0703007	0.668879	No
row_217	CBFA2T2	CBFA2T2	null	null	7096	0.0694228	0.667902	No
row_218	CCSAP	CCSAP	null	null	7105	0.0690984	0.668277	No
row_219	ANK2	ANK2	null	null	7160	0.0678859	0.666859	No
row_220	NXPH4	NXPH4	null	null	7333	0.0645166	0.660838	No
row_221	RHOU	RHOU	null	null	7352	0.0639126	0.660774	No
row_222	C3orf14	C3orf14	null	null	7410	0.0628255	0.659189	No
row_223	TERF2IP	TERF2IP	null	null	7427	0.0626225	0.65919	No
row_224	PBX3	PBX3	null	null	7592	0.0597221	0.653432	No
row_225	GDPD3	GDPD3	null	null	7593	0.0597038	0.654023	No
row_226	CELSR3	CELSR3	null	null	7863	0.0549659	0.644152	No
row_227	JPT1	JPT1	null	null	7903	0.0541506	0.643178	No
row_228	POU2F2	POU2F2	null	null	7992	0.052479	0.640291	No
row_229	TUBB3	TUBB3	null	null	8044	0.0514141	0.638825	No
row_230	PIP4P2	PIP4P2	null	null	8197	0.0489116	0.633424	No
row_231	ZNF33A	ZNF33A	null	null	8543	0.0429538	0.620491	No
row_232	MACO1	MACO1	null	null	8704	0.0404246	0.614696	No
row_233	TMEM121B	TMEM121B	null	null	8803	0.0388279	0.611286	No
row_234	STXBP5	STXBP5	null	null	9028	0.0349942	0.60296	No
row_235	C1orf35	C1orf35	null	null	9032	0.0349307	0.60319	No
row_236	KLC1	KLC1	null	null	9062	0.0344395	0.602408	No
row_237	SHF	SHF	null	null	9272	0.0312381	0.594625	No
row_238	MAPK6	MAPK6	null	null	9406	0.0292583	0.589765	No
row_239	ZNF529-AS1	ZNF529-AS1	null	null	9645	0.0252039	0.580799	No
row_240	SEC31B	SEC31B	null	null	9714	0.0240007	0.578404	No
row_241	DIS3L2	DIS3L2	null	null	9997	0.0197663	0.56768	No
row_242	PRKX	PRKX	null	null	10083	0.0185033	0.564572	No
row_243	PLXNA3	PLXNA3	null	null	10532	0.0122592	0.547347	No
row_244	MEGF6	MEGF6	null	null	10563	0.0118181	0.546302	No
row_245	FAM214A	FAM214A	null	null	10621	0.0109939	0.544204	No
row_246	RUFY3	RUFY3	null	null	10640	0.0107046	0.543613	No
row_247	RALGDS	RALGDS	null	null	11053	0.00546003	0.527714	No
row_248	PPP1R17	PPP1R17	null	null	11196	0.00375416	0.522253	No
row_249	PCBP4	PCBP4	null	null	11249	0.00300821	0.52027	No
row_250	RBFOX2	RBFOX2	null	null	13062	-0.00756707	0.450183	No
row_251	DMRTA2	DMRTA2	null	null	13837	-0.0144597	0.420356	No
row_252	RAP1GAP2	RAP1GAP2	null	null	13869	-0.0147041	0.419302	No
row_253	ROBO3	ROBO3	null	null	14312	-0.0199102	0.402384	No
row_254	PITX2	PITX2	null	null	14475	-0.0217863	0.396327	No
row_255	PDE4DIP	PDE4DIP	null	null	14815	-0.0261775	0.38346	No
row_256	TMEM86B	TMEM86B	null	null	15316	-0.0326379	0.364423	No
row_257	VAV3	VAV3	null	null	15435	-0.0344738	0.360196	No
row_258	CDC42EP3	CDC42EP3	null	null	15513	-0.0355952	0.357567	No
row_259	PDP1	PDP1	null	null	15595	-0.0369558	0.354797	No
row_260	PHLDA1	PHLDA1	null	null	15654	-0.0378189	0.352926	No
row_261	FNDC5	FNDC5	null	null	15693	-0.0383012	0.351834	No
row_262	PGBD5	PGBD5	null	null	16041	-0.0438825	0.338832	No
row_263	EBF1	EBF1	null	null	16218	-0.0466642	0.33248	No
row_264	RPS19	RPS19	null	null	16317	-0.0482089	0.329163	No
row_265	VWA5A	VWA5A	null	null	16518	-0.0513287	0.321927	No
row_266	MICAL1	MICAL1	null	null	16890	-0.0577354	0.308134	No
row_267	EBF2	EBF2	null	null	17545	-0.0688677	0.283493	No
row_268	NFIX	NFIX	null	null	18360	-0.0866902	0.252833	No
row_269	PAPPA	PAPPA	null	null	18842	-0.0986187	0.235185	No
row_270	NAV1	NAV1	null	null	19513	-0.117437	0.210406	No
row_271	SLC46A3	SLC46A3	null	null	19690	-0.12317	0.204811	No
row_272	SRL	SRL	null	null	19938	-0.131266	0.196548	No
row_273	GABARAPL1	GABARAPL1	null	null	20020	-0.134072	0.19474	No
row_274	AFAP1	AFAP1	null	null	20350	-0.145906	0.183446	No
row_275	TES	TES	null	null	20460	-0.150219	0.180714	No
row_276	BZW2	BZW2	null	null	20586	-0.155712	0.177416	No
row_277	HS3ST1	HS3ST1	null	null	20955	-0.17122	0.164863	No
row_278	XIST	XIST	null	null	21660	-0.20601	0.139645	No
row_279	RGS4	RGS4	null	null	21879	-0.219749	0.133381	No
row_280	ADA2	ADA2	null	null	21988	-0.225241	0.13143	No
row_281	CD27-AS1	CD27-AS1	null	null	21993	-0.225482	0.133509	No
row_282	ZBTB46	ZBTB46	null	null	22236	-0.240996	0.126526	No
row_283	ZNF878	ZNF878	null	null	23214	-0.315235	0.0918194	No
row_284	APOL4	APOL4	null	null	23645	-0.351777	0.0786545	No
row_285	ADAMTS5	ADAMTS5	null	null	23831	-0.370507	0.0751618	No
row_286	TSIX	TSIX	null	null	23915	-0.379796	0.0757105	No
row_287	CD2	CD2	null	null	26055	-0.944686	0.00224596	No
TOP RIGHT: MANNO_MIDBRAIN_NEUROTYPES_HNPROG
NAME	PROBE	DESCRIPTION<br>(from dataset)	GENE SYMBOL	GENE_TITLE	RANK IN GENE LIST	RANK METRIC SCORE	RUNNING ES	CORE ENRICHMENT
row_0	NKX2-3	NKX2-3	null	null	25	1.16704	0.0186604	Yes
row_1	BHLHE22	BHLHE22	null	null	38	1.11343	0.0369214	Yes
row_2	MYT1	MYT1	null	null	43	1.09147	0.0551221	Yes
row_3	NEUROD4	NEUROD4	null	null	48	1.07821	0.0730997	Yes
row_4	TAGLN3	TAGLN3	null	null	50	1.05849	0.0908615	Yes
row_5	DCX	DCX	null	null	76	0.998754	0.106692	Yes
row_6	ELAVL4	ELAVL4	null	null	78	0.997705	0.123432	Yes
row_7	IGFBPL1	IGFBPL1	null	null	81	0.991337	0.140025	Yes
row_8	RNF165	RNF165	null	null	105	0.94897	0.155096	Yes
row_9	SRRM4	SRRM4	null	null	118	0.917491	0.170062	Yes
row_10	CELF3	CELF3	null	null	125	0.902176	0.185002	Yes
row_11	HEPACAM2	HEPACAM2	null	null	136	0.880775	0.199427	Yes
row_12	PCSK2	PCSK2	null	null	137	0.880434	0.214234	Yes
row_13	POU3F2	POU3F2	null	null	176	0.834442	0.226799	Yes
row_14	NHLH1	NHLH1	null	null	179	0.831236	0.2407	Yes
row_15	ELAVL2	ELAVL2	null	null	188	0.824672	0.25426	Yes
row_16	ASCL1	ASCL1	null	null	199	0.8179	0.267628	Yes
row_17	ST18	ST18	null	null	208	0.805175	0.28086	Yes
row_18	POU3F1	POU3F1	null	null	270	0.762578	0.291328	Yes
row_19	IGDCC3	IGDCC3	null	null	275	0.758903	0.303936	Yes
row_20	FREM2	FREM2	null	null	302	0.737384	0.315332	Yes
row_21	NEUROD1	NEUROD1	null	null	315	0.728183	0.327114	Yes
row_22	FMN2	FMN2	null	null	336	0.715064	0.338367	Yes
row_23	FOXA2	FOXA2	null	null	350	0.707882	0.349769	Yes
row_24	INSM1	INSM1	null	null	365	0.70061	0.361011	Yes
row_25	PDE1A	PDE1A	null	null	374	0.698311	0.372445	Yes
row_26	RFTN2	RFTN2	null	null	426	0.67339	0.3818	Yes
row_27	WNT7A	WNT7A	null	null	429	0.672449	0.393031	Yes
row_28	SOX11	SOX11	null	null	463	0.662797	0.402903	Yes
row_29	PRMT8	PRMT8	null	null	475	0.657079	0.413528	Yes
row_30	THSD7A	THSD7A	null	null	497	0.646616	0.423591	Yes
row_31	DDC	DDC	null	null	519	0.63514	0.433461	Yes
row_32	CLVS1	CLVS1	null	null	532	0.631223	0.443613	Yes
row_33	CRB1	CRB1	null	null	539	0.629154	0.453962	Yes
row_34	PCDH8	PCDH8	null	null	615	0.604762	0.461235	Yes
row_35	DLL1	DLL1	null	null	662	0.58913	0.469366	Yes
row_36	TMEM169	TMEM169	null	null	714	0.576823	0.477097	Yes
row_37	IGSF9	IGSF9	null	null	725	0.57423	0.486367	Yes
row_38	ZMAT4	ZMAT4	null	null	743	0.567394	0.495252	Yes
row_39	OTX2	OTX2	null	null	762	0.562703	0.50402	Yes
row_40	DOK5	DOK5	null	null	770	0.560755	0.51318	Yes
row_41	NEUROG2	NEUROG2	null	null	893	0.524319	0.517286	Yes
row_42	DCC	DCC	null	null	940	0.513961	0.524152	Yes
row_43	TMEM132B	TMEM132B	null	null	1023	0.493199	0.52928	Yes
row_44	TMSB15A	TMSB15A	null	null	1101	0.478587	0.534354	Yes
row_45	MSI1	MSI1	null	null	1140	0.471428	0.540814	Yes
row_46	CD24	CD24	null	null	1252	0.449719	0.54409	Yes
row_47	FRMD5	FRMD5	null	null	1306	0.440589	0.549453	Yes
row_48	HUNK	HUNK	null	null	1376	0.427021	0.553969	Yes
row_49	CHST1	CHST1	null	null	1480	0.408913	0.556868	Yes
row_50	SP5	SP5	null	null	1490	0.407326	0.56337	Yes
row_51	CRNDE	CRNDE	null	null	1520	0.402174	0.569014	Yes
row_52	MAP6	MAP6	null	null	1560	0.39601	0.574167	Yes
row_53	HES6	HES6	null	null	1644	0.385223	0.57744	Yes
row_54	SLC6A8	SLC6A8	null	null	1688	0.379037	0.582153	Yes
row_55	KCNQ2	KCNQ2	null	null	1703	0.376928	0.587951	Yes
row_56	CADPS	CADPS	null	null	1782	0.365674	0.591089	Yes
row_57	NEUROG1	NEUROG1	null	null	1844	0.358808	0.594767	Yes
row_58	EPHA4	EPHA4	null	null	1852	0.357533	0.600509	Yes
row_59	BOC	BOC	null	null	1892	0.352836	0.604936	Yes
row_60	SOX2	SOX2	null	null	2056	0.332985	0.604241	Yes
row_61	NPTX2	NPTX2	null	null	2062	0.331885	0.609629	Yes
row_62	EFS	EFS	null	null	2064	0.331868	0.615171	Yes
row_63	ZC3H12C	ZC3H12C	null	null	2200	0.316956	0.615288	Yes
row_64	SCARNA14	SCARNA14	null	null	2201	0.316837	0.620616	Yes
row_65	GPC2	GPC2	null	null	2272	0.309628	0.62312	Yes
row_66	RTKN2	RTKN2	null	null	2278	0.308973	0.628122	Yes
row_67	TSPAN11	TSPAN11	null	null	2409	0.296705	0.628091	Yes
row_68	NDNF	NDNF	null	null	2414	0.296311	0.63292	Yes
row_69	WNT5A	WNT5A	null	null	2464	0.291132	0.635923	Yes
row_70	TFDP2	TFDP2	null	null	2471	0.290525	0.640578	Yes
row_71	KLHDC8A	KLHDC8A	null	null	2475	0.290263	0.645343	Yes
row_72	TNFRSF19	TNFRSF19	null	null	2737	0.26655	0.639746	No
row_73	ATP8A1	ATP8A1	null	null	2797	0.261536	0.641865	No
row_74	MIAT	MIAT	null	null	3309	0.22139	0.625853	No
row_75	BRSK2	BRSK2	null	null	3349	0.218619	0.628023	No
row_76	EPHB2	EPHB2	null	null	3410	0.214171	0.629308	No
row_77	GULP1	GULP1	null	null	3527	0.206292	0.628297	No
row_78	DLL3	DLL3	null	null	3570	0.203404	0.630096	No
row_79	DNAH2	DNAH2	null	null	3753	0.191526	0.626288	No
row_80	PTX3	PTX3	null	null	3864	0.185383	0.625157	No
row_81	CCND2	CCND2	null	null	3989	0.177952	0.623361	No
row_82	MIR17HG	MIR17HG	null	null	4007	0.177028	0.625681	No
row_83	CDKN1C	CDKN1C	null	null	4096	0.172631	0.625186	No
row_84	ZBTB18	ZBTB18	null	null	4119	0.171254	0.627216	No
row_85	ZNF573	ZNF573	null	null	4179	0.168272	0.627767	No
row_86	MLLT11	MLLT11	null	null	4238	0.163898	0.628283	No
row_87	PIMREG	PIMREG	null	null	4258	0.16289	0.630289	No
row_88	PMAIP1	PMAIP1	null	null	4320	0.16036	0.63063	No
row_89	STMN1	STMN1	null	null	4377	0.157678	0.631119	No
row_90	DEPDC1B	DEPDC1B	null	null	4440	0.153783	0.63131	No
row_91	GPSM2	GPSM2	null	null	4512	0.150606	0.631101	No
row_92	LMOD3	LMOD3	null	null	4587	0.147513	0.630724	No
row_93	RCOR2	RCOR2	null	null	4590	0.147354	0.633125	No
row_94	ABCA1	ABCA1	null	null	4592	0.147326	0.635564	No
row_95	NRN1	NRN1	null	null	4625	0.145812	0.63678	No
row_96	PDPN	PDPN	null	null	4647	0.145184	0.63841	No
row_97	TCF12	TCF12	null	null	4698	0.143157	0.638887	No
row_98	TRIM59	TRIM59	null	null	4757	0.140275	0.639006	No
row_99	CHN2	CHN2	null	null	4864	0.135691	0.637194	No
row_100	ARL4A	ARL4A	null	null	4893	0.134167	0.638369	No
row_101	BDH2	BDH2	null	null	4960	0.131553	0.638032	No
row_102	FBXW7	FBXW7	null	null	5012	0.129721	0.638244	No
row_103	ANOS1	ANOS1	null	null	5077	0.127051	0.637909	No
row_104	EPB41	EPB41	null	null	5155	0.123989	0.63702	No
row_105	TSPAN18	TSPAN18	null	null	5296	0.118415	0.633605	No
row_106	GSE1	GSE1	null	null	5303	0.118284	0.635362	No
row_107	HNRNPA1L2	HNRNPA1L2	null	null	5344	0.117137	0.635787	No
row_108	VXN	VXN	null	null	5404	0.114906	0.635441	No
row_109	TOP2A	TOP2A	null	null	5534	0.110567	0.632318	No
row_110	KIF15	KIF15	null	null	5591	0.108704	0.631984	No
row_111	FAM189A1	FAM189A1	null	null	5686	0.105985	0.630136	No
row_112	TP53I11	TP53I11	null	null	6122	0.092631	0.614893	No
row_113	PHF21B	PHF21B	null	null	6430	0.0848347	0.604464	No
row_114	ARHGAP28	ARHGAP28	null	null	6484	0.0835084	0.603821	No
row_115	NUSAP1	NUSAP1	null	null	6547	0.0820412	0.602806	No
row_116	FOXN3	FOXN3	null	null	6602	0.080938	0.602082	No
row_117	ANKRD13B	ANKRD13B	null	null	6653	0.0792935	0.601484	No
row_118	CKAP2L	CKAP2L	null	null	6887	0.0741577	0.593733	No
row_119	CENPF	CENPF	null	null	6932	0.0731073	0.593263	No
row_120	CCDC152	CCDC152	null	null	6962	0.0723288	0.593359	No
row_121	NUF2	NUF2	null	null	7023	0.0708779	0.592234	No
row_122	CBFA2T2	CBFA2T2	null	null	7096	0.0694228	0.590621	No
row_123	HMGB2	HMGB2	null	null	7210	0.0669968	0.587383	No
row_124	RHOU	RHOU	null	null	7352	0.0639126	0.583013	No
row_125	ZNF28	ZNF28	null	null	7529	0.0607487	0.577237	No
row_126	TEAD2	TEAD2	null	null	7683	0.0581432	0.572306	No
row_127	MAT2B	MAT2B	null	null	7855	0.0551149	0.566629	No
row_128	CELSR3	CELSR3	null	null	7863	0.0549659	0.567283	No
row_129	RACGAP1	RACGAP1	null	null	7887	0.0544617	0.56731	No
row_130	TUBB3	TUBB3	null	null	8044	0.0514141	0.56215	No
row_131	DPH5	DPH5	null	null	8346	0.0461794	0.551302	No
row_132	PROSER1	PROSER1	null	null	8558	0.0427204	0.543872	No
row_133	TMPRSS5	TMPRSS5	null	null	8578	0.0422796	0.543849	No
row_134	NEK2	NEK2	null	null	8942	0.036328	0.53044	No
row_135	PBK	PBK	null	null	8968	0.0359373	0.530079	No
row_136	ARHGAP11A	ARHGAP11A	null	null	8994	0.0355578	0.529712	No
row_137	KIF4A	KIF4A	null	null	8995	0.0355376	0.530309	No
row_138	KIF14	KIF14	null	null	9052	0.034607	0.528729	No
row_139	ACTL6A	ACTL6A	null	null	9057	0.0345197	0.529155	No
row_140	PRC1	PRC1	null	null	9461	0.0282487	0.514066	No
row_141	AGO1	AGO1	null	null	9570	0.0264705	0.51034	No
row_142	KNL1	KNL1	null	null	9579	0.0263701	0.510474	No
row_143	SGO2	SGO2	null	null	9637	0.0254039	0.5087	No
row_144	SGO1	SGO1	null	null	9902	0.0212281	0.498861	No
row_145	DIS3L2	DIS3L2	null	null	9997	0.0197663	0.495563	No
row_146	PAK1	PAK1	null	null	10072	0.0185901	0.493018	No
row_147	KIF23	KIF23	null	null	10520	0.0123737	0.475963	No
row_148	MEGF6	MEGF6	null	null	10563	0.0118181	0.47454	No
row_149	NCAPH	NCAPH	null	null	10637	0.0107442	0.471901	No
row_150	RPS14	RPS14	null	null	10985	0.00632765	0.458606	No
row_151	BIRC5	BIRC5	null	null	11022	0.00586418	0.457314	No
row_152	PPP1R17	PPP1R17	null	null	11196	0.00375416	0.450696	No
row_153	KIF11	KIF11	null	null	11233	0.00324794	0.44936	No
row_154	PCBP4	PCBP4	null	null	11249	0.00300821	0.448832	No
row_155	PLK1	PLK1	null	null	11687	-0.000768054	0.431967	No
row_156	DLGAP5	DLGAP5	null	null	12645	-0.00452064	0.395084	No
row_157	MAD2L1	MAD2L1	null	null	13020	-0.00730662	0.380763	No
row_158	ASPM	ASPM	null	null	13248	-0.00897794	0.372147	No
row_159	RPL23A	RPL23A	null	null	13265	-0.00913709	0.371682	No
row_160	CCNB2	CCNB2	null	null	13294	-0.00935734	0.370758	No
row_161	TPX2	TPX2	null	null	13299	-0.00938598	0.370762	No
row_162	NES	NES	null	null	13304	-0.00940624	0.370765	No
row_163	CDCA8	CDCA8	null	null	13400	-0.0101241	0.367267	No
row_164	KIF2C	KIF2C	null	null	13434	-0.0105201	0.366169	No
row_165	BUB1B	BUB1B	null	null	13537	-0.0115269	0.362424	No
row_166	CCNA2	CCNA2	null	null	13635	-0.0125828	0.358889	No
row_167	ATP8B5P	ATP8B5P	null	null	13760	-0.0137163	0.354331	No
row_168	MAGOHB	MAGOHB	null	null	13781	-0.0138955	0.353792	No
row_169	DMRTA2	DMRTA2	null	null	13837	-0.0144597	0.351911	No
row_170	RAP1GAP2	RAP1GAP2	null	null	13869	-0.0147041	0.350961	No
row_171	MKI67	MKI67	null	null	13894	-0.0150781	0.350288	No
row_172	STK17B	STK17B	null	null	13922	-0.0153758	0.349504	No
row_173	RPL18	RPL18	null	null	13949	-0.0156572	0.348763	No
row_174	CDCA3	CDCA3	null	null	14382	-0.020696	0.332427	No
row_175	UBE2C	UBE2C	null	null	14476	-0.0218142	0.329202	No
row_176	TP53TG1	TP53TG1	null	null	14628	-0.0238278	0.323771	No
row_177	HJURP	HJURP	null	null	15194	-0.0308204	0.302469	No
row_178	DEPDC1	DEPDC1	null	null	15198	-0.030854	0.302872	No
row_179	CCND1	CCND1	null	null	15341	-0.0330894	0.297944	No
row_180	TACC3	TACC3	null	null	15546	-0.0360735	0.290672	No
row_181	PHLDA1	PHLDA1	null	null	15654	-0.0378189	0.287176	No
row_182	FNDC5	FNDC5	null	null	15693	-0.0383012	0.286352	No
row_183	CEMIP2	CEMIP2	null	null	15763	-0.0391982	0.284347	No
row_184	CDK1	CDK1	null	null	16176	-0.0458467	0.269206	No
row_185	PARPBP	PARPBP	null	null	16205	-0.046405	0.268905	No
row_186	GNG5	GNG5	null	null	16285	-0.0476775	0.266656	No
row_187	RPS19	RPS19	null	null	16317	-0.0482089	0.266269	No
row_188	HIC2	HIC2	null	null	16334	-0.0484092	0.266465	No
row_189	SEMA3A	SEMA3A	null	null	16550	-0.0520577	0.259038	No
row_190	HMGA1	HMGA1	null	null	17000	-0.0593145	0.242694	No
row_191	COBL	COBL	null	null	17161	-0.0621242	0.23756	No
row_192	PIF1	PIF1	null	null	17281	-0.0641186	0.234042	No
row_193	EBF2	EBF2	null	null	17545	-0.0688677	0.225043	No
row_194	ENO3	ENO3	null	null	17563	-0.0691643	0.22555	No
row_195	ZNHIT2	ZNHIT2	null	null	18074	-0.0800833	0.2072	No
row_196	FAM83D	FAM83D	null	null	18166	-0.0820384	0.205065	No
row_197	GTSE1	GTSE1	null	null	18650	-0.0937862	0.187989	No
row_198	SNHG5	SNHG5	null	null	18776	-0.0965955	0.184786	No
row_199	PRDX1	PRDX1	null	null	18889	-0.0999607	0.182141	No
row_200	ASPA	ASPA	null	null	19619	-0.120799	0.156018	No
row_201	PSRC1	PSRC1	null	null	19775	-0.126149	0.152154	No
row_202	SRL	SRL	null	null	19938	-0.131266	0.148105	No
row_203	ASB2	ASB2	null	null	20402	-0.148188	0.132715	No
row_204	GPRIN3	GPRIN3	null	null	20641	-0.158176	0.126184	No
row_205	CDC25B	CDC25B	null	null	20745	-0.162985	0.124947	No
row_206	LAMA5	LAMA5	null	null	20871	-0.16846	0.122952	No
row_207	MUSTN1	MUSTN1	null	null	21040	-0.174847	0.119404	No
row_208	IGF2BP1	IGF2BP1	null	null	21314	-0.187303	0.112011	No
row_209	KIAA1755	KIAA1755	null	null	21396	-0.191	0.112094	No
row_210	ADORA2A-AS1	ADORA2A-AS1	null	null	21522	-0.197452	0.110587	No
row_211	XIST	XIST	null	null	21660	-0.20601	0.108761	No
row_212	CCDC88B	CCDC88B	null	null	21795	-0.214425	0.107192	No
row_213	RGS4	RGS4	null	null	21879	-0.219749	0.107682	No
row_214	MFNG	MFNG	null	null	22227	-0.240374	0.0983227	No
row_215	PDE11A	PDE11A	null	null	22949	-0.292408	0.0753947	No
row_216	ADAMTS5	ADAMTS5	null	null	23831	-0.370507	0.0476009	No
row_217	TSIX	TSIX	null	null	23915	-0.379796	0.0507823	No
row_218	RHOH	RHOH	null	null	25433	-0.599282	0.0022731	No
row_219	FAM72A	FAM72A	null	null	25560	-0.631224	0.00802213	No
row_220	MT1X	MT1X	null	null	25926	-0.790664	0.00722215	No
BOTTOM LEFT: GOBP_POSITIVE_REGULATION_OF_NEURAL_PRECURSOR_CELL_PROLIFERATION
NAME	PROBE	DESCRIPTION<br>(from dataset)	GENE SYMBOL	GENE_TITLE	RANK IN GENE LIST	RANK METRIC SCORE	RUNNING ES	CORE ENRICHMENT
row_0	RASSF10	RASSF10	null	null	133	0.886343	0.0686482	Yes
row_1	ASCL1	ASCL1	null	null	199	0.8179	0.13421	Yes
row_2	INSM1	INSM1	null	null	365	0.70061	0.186176	Yes
row_3	WNT3A	WNT3A	null	null	404	0.680882	0.241373	Yes
row_4	LHX5	LHX5	null	null	494	0.64955	0.292007	Yes
row_5	DRD2	DRD2	null	null	775	0.559609	0.327828	Yes
row_6	LRP2	LRP2	null	null	809	0.548558	0.372206	Yes
row_7	SHH	SHH	null	null	1161	0.468254	0.397702	Yes
row_8	PROX1	PROX1	null	null	1187	0.462942	0.435264	Yes
row_9	DISP3	DISP3	null	null	1267	0.447057	0.469431	Yes
row_10	CDON	CDON	null	null	1598	0.391273	0.489327	Yes
row_11	FZD3	FZD3	null	null	1774	0.366782	0.513132	Yes
row_12	NR2E1	NR2E1	null	null	1816	0.360581	0.541563	Yes
row_13	DCT	DCT	null	null	2630	0.276341	0.533364	Yes
row_14	GLI2	GLI2	null	null	2800	0.261254	0.548619	Yes
row_15	ADGRG1	ADGRG1	null	null	3031	0.242066	0.559936	Yes
row_16	GLI1	GLI1	null	null	3483	0.209437	0.560059	Yes
row_17	TOX	TOX	null	null	3635	0.199623	0.570876	Yes
row_18	OTP	OTP	null	null	3674	0.197418	0.585845	Yes
row_19	CX3CL1	CX3CL1	null	null	3737	0.192503	0.599484	Yes
row_20	GLI3	GLI3	null	null	3981	0.178373	0.605003	Yes
row_21	GPR37L1	GPR37L1	null	null	4214	0.165381	0.609863	Yes
row_22	ZNF423	ZNF423	null	null	5482	0.112605	0.570622	No
row_23	CTNNB1	CTNNB1	null	null	6769	0.0765489	0.527651	No
row_24	SMO	SMO	null	null	7321	0.0647557	0.511899	No
row_25	KDM1A	KDM1A	null	null	7554	0.0603085	0.508016	No
row_26	SMARCD3	SMARCD3	null	null	8540	0.0429706	0.4738	No
row_27	NAP1L1	NAP1L1	null	null	8634	0.0413697	0.473674	No
row_28	MDK	MDK	null	null	8689	0.0406253	0.474983	No
row_29	FZD9	FZD9	null	null	8939	0.0363368	0.468453	No
row_30	CX3CR1	CX3CR1	null	null	10148	0.017533	0.423564	No
row_31	GJC2	GJC2	null	null	10559	0.0119168	0.408825	No
row_32	DISC1	DISC1	null	null	10812	0.00843866	0.399859	No
row_33	HIF1A	HIF1A	null	null	11665	-0.000625629	0.367222	No
row_34	NES	NES	null	null	13304	-0.00940624	0.305159	No
row_35	DMRTA2	DMRTA2	null	null	13837	-0.0144597	0.285951	No
row_36	DLL4	DLL4	null	null	15010	-0.0284286	0.243351	No
row_37	EGF	EGF	null	null	17712	-0.072053	0.145717	No
row_38	GNAI2	GNAI2	null	null	17759	-0.0727517	0.150005	No
row_39	NOTCH1	NOTCH1	null	null	17784	-0.0732921	0.155183	No
row_40	ZNF335	ZNF335	null	null	17975	-0.0775981	0.15435	No
row_41	FLNA	FLNA	null	null	18020	-0.0787539	0.159215	No
row_42	SOX10	SOX10	null	null	18760	-0.0961815	0.138865	No
row_43	VEGFA	VEGFA	null	null	18768	-0.0963103	0.14661	No
row_44	VEGFC	VEGFC	null	null	19602	-0.120167	0.124649	No
row_45	LHX1	LHX1	null	null	20869	-0.168403	0.0900886	No
row_46	LYN	LYN	null	null	21259	-0.185138	0.0905688	No
row_47	ELL3	ELL3	null	null	22126	-0.233369	0.0767611	No
row_48	FOXG1	FOXG1	null	null	22573	-0.265936	0.0817775	No
row_49	PITX3	PITX3	null	null	25610	-0.649016	0.0192985	No
BOTTOM RIGHT: GOBP_CELL_DIFFERENTIATION_IN_HINDBRAIN
NAME	PROBE	DESCRIPTION<br>(from dataset)	GENE SYMBOL	GENE_TITLE	RANK IN GENE LIST	RANK METRIC SCORE	RUNNING ES	CORE ENRICHMENT
row_0	WNT7A	WNT7A	null	null	429	0.672449	0.11463	Yes
row_1	LHX5	LHX5	null	null	494	0.64955	0.238784	Yes
row_2	KNDC1	KNDC1	null	null	1148	0.469911	0.305352	Yes
row_3	GATA2	GATA2	null	null	1173	0.46626	0.395313	Yes
row_4	PROX1	PROX1	null	null	1187	0.462942	0.485049	Yes
row_5	GRID2	GRID2	null	null	1218	0.457909	0.573153	Yes
row_6	CBLN1	CBLN1	null	null	2035	0.335662	0.607308	Yes
row_7	PHOX2B	PHOX2B	null	null	2392	0.298596	0.651866	Yes
row_8	OPHN1	OPHN1	null	null	2770	0.263535	0.688785	Yes
row_9	RORA	RORA	null	null	2938	0.24938	0.730993	Yes
row_10	NOG	NOG	null	null	3250	0.226044	0.763134	Yes
row_11	FAIM2	FAIM2	null	null	4447	0.153408	0.747203	No
row_12	ATP7A	ATP7A	null	null	6717	0.0778188	0.67542	No
row_13	CEND1	CEND1	null	null	7310	0.0649466	0.665393	No
row_14	HERC1	HERC1	null	null	7668	0.0585554	0.663125	No
row_15	AGTPBP1	AGTPBP1	null	null	10011	0.0194899	0.577175	No
row_16	TTLL1	TTLL1	null	null	10830	0.00817957	0.547422	No
row_17	LDB1	LDB1	null	null	14921	-0.0274209	0.396032	No
row_18	LHX1	LHX1	null	null	20869	-0.168403	0.200958	No

## Sheet: Figure6_C
	ATRT06	ATRT07	ATRT13	ATRT14	ATRT16	ATRT20	ATRT23	ATRT24	ATRT30	ATRT31	ATRT32	ATRT35	ATRT37	ATRT38	ATRT40	ATRT41	ATRT44	ATRT49	ATRT50	ATRT53
NTNG1	1.46142	0.853578	-1.0233	-1.01889	-0.921984	1.09594	-1.01082	1.99961	-0.978126	-0.448767	-1.00955	-0.540757	-0.705963	0.698723	-0.244475	0.348667	0.751912	0.00944999	1.46915	-0.785809
MYT1L	1.08268	0.59323	-0.868393	-0.902215	-0.873545	-0.198862	-0.908871	-0.902467	-0.445935	0.505212	-0.901471	0.0299092	-0.776498	0.0481001	-0.613658	0.907985	0.976107	1.81981	2.31216	-0.883278
UNCX	-0.204496	0.309689	-0.763248	-0.763248	-0.763248	0.72666	-0.763248	-0.763248	-0.541015	-0.515385	-0.763248	1.51903	-0.763248	2.87308	-0.287842	1.11588	0.560049	-0.371425	0.898961	-0.740443
POU3F1	0.0884512	1.71984	-1.16334	-1.02238	0.96066	-0.536105	-1.23702	-1.40224	-0.250823	0.464698	1.16531	-0.155402	-1.35282	0.958252	0.452059	-0.290148	1.0893	0.679744	1.04919	-1.21723
BHLHE22	0.354728	0.747612	-0.890774	-0.964858	-0.935511	-0.428365	-0.935238	-0.786812	-0.854454	1.35278	-0.971697	0.518183	-0.971697	0.485108	-0.366039	1.05253	1.33937	1.17912	1.96648	-0.890473
FGF19	0.896477	0.876942	-0.910148	-1.03818	-1.1378	1.06701	-1.14068	-1.13148	-1.08324	0.860247	-0.986191	0.745979	-1.1529	0.967035	0.400686	0.996227	0.750006	0.988017	1.04254	-1.01054
FGF18	0.495028	-0.483144	-0.754244	-0.606309	-0.523781	-0.485065	-0.984582	-0.99363	-1.15795	0.693496	-0.798877	1.24765	-1.17517	0.7442	1.31656	2.33199	-0.126316	1.19799	0.551957	-0.489804
DKK2	0.950444	0.914864	-0.911512	-1.08563	-0.918825	0.363375	-1.02899	-0.841169	-1.04967	-0.433433	-1.06885	0.924347	-1.06249	1.27832	-0.0638375	1.82325	0.795008	1.3826	0.5572	-0.525005
WNT9B	0.172902	0.0772725	-1.26723	-0.310568	-1.06285	1.04079	-0.832274	-1.02397	-1.10719	0.366674	-1.0481	1.25584	-0.907934	1.2648	1.28714	1.30723	0.218372	1.28463	0.516326	-1.23189
WNT3	0.252828	0.723738	-1.23231	-0.774506	-0.875726	0.626168	0.146854	-0.830591	-0.926125	-0.23772	-0.657397	1.5887	-1.9085	1.27151	1.03663	1.49674	0.585353	0.836252	-0.16861	-0.953279
WNT4	1.30807	0.367919	-1.20953	-1.04158	-1.19379	-0.0585208	-0.411991	-0.808548	-0.146846	-0.325947	-1.25407	0.882455	-1.19468	-0.678418	1.37967	1.961	0.1934	1.16258	0.907076	0.161747
WNT5B	-0.113422	-0.564138	-1.3358	-0.371002	0.630659	2.28912	-0.995611	-0.881112	0.0296065	0.799947	-0.86714	0.32262	-1.52468	-0.581396	1.07531	0.29733	0.0549391	0.129846	1.94909	-0.344163
NTF3	0.327552	-0.365003	-0.75922	-0.781762	-0.781762	-0.167061	-0.781762	-0.552597	-0.763171	-0.567104	-0.781762	2.75124	-0.781762	1.35683	0.2212	0.968933	1.51065	0.828864	-0.182683	-0.699622
RUNX1T1	0.425903	1.06871	-1.08313	-1.18906	-1.23511	0.344321	-1.28922	-1.2009	-0.325875	0.945574	-0.383909	1.07627	-1.3058	1.15879	0.708541	0.732768	0.865492	1.12086	0.744276	-1.1785
EPHB1	1.3389	0.163547	-1.22258	-1.16186	-0.255483	-0.0432027	-1.01344	-0.959275	-0.902615	0.101134	-0.809529	1.47875	-1.25144	0.265515	0.946257	0.909439	0.608063	1.17616	1.60868	-0.977017
CNPY1	-0.612078	0.982732	-1.04739	-1.06311	-0.968241	0.712565	-1.04253	-1.02718	-0.910752	1.05963	-0.863496	0.982308	-1.06311	1.0569	1.07389	1.14346	0.905448	1.17414	0.513122	-1.00629

## Sheet: Figure6_D
	ATRT06	ATRT07	ATRT20	ATRT24	ATRT31	ATRT35	ATRT38	ATRT40	ATRT41	ATRT44	ATRT49	ATRT50	MB156	MB179	MB262	MB203	MB337	MB256	MB249
SALL4	0.970685	1.27041	1.39723	0.322949	1.20483	-0.610874	0.946848	-0.000406862	0.690093	0.347277	0.916036	0.427834	-1.3417	-1.2214	-1.16892	-1.27521	-1.00327	-0.974622	-0.897788
SOX2	0.951555	1.39629	0.520317	-0.936303	0.640284	1.05308	0.962487	-0.428297	0.818787	0.969892	0.525091	0.892929	-1.05459	-1.44401	-0.639605	-0.647461	-0.706839	-1.56036	-1.31325
ID3	0.447876	0.675658	0.878492	0.814093	0.306917	0.967631	0.911695	0.586692	-0.17542	1.03536	0.907635	0.873284	-1.87462	-0.802399	-1.33113	-1.56563	-1.23278	-0.488692	-0.934662
ID4	-0.169245	1.13701	0.324138	-1.65653	0.0918779	1.40725	0.940766	0.309898	0.863135	1.03315	0.883656	1.09071	-0.260533	-1.48145	-0.94865	-1.24579	-0.303773	-0.662513	-1.35312
FGF19	0.82183	0.799987	1.01251	-1.44574	0.781319	0.653549	0.900724	0.267458	0.933366	0.658052	0.924186	0.985153	-1.37394	-1.12859	-1.41053	-1.12995	-0.99961	-1.01985	-0.229914
FGFR1	0.0212497	-0.130396	0.233373	-1.72129	1.65963	0.631372	0.560074	0.461576	0.869343	0.450246	0.871309	1.05916	0.634164	0.192828	-1.91284	-0.813051	-1.07356	-0.473268	-1.51992
WNT5B	0.159092	-0.205918	2.10478	-0.462618	0.898777	0.512217	-0.219895	1.12178	0.491736	0.295438	0.3561	1.8294	-1.43736	-0.773685	-1.00481	-1.012	-0.917588	-1.04441	-0.691047
WNT7B	2.33999	-0.539809	1.74587	0.540679	0.632646	-0.612341	-0.505398	0.784958	-0.472982	0.352544	0.198454	0.759006	-0.0283031	-0.869843	-1.2808	-1.25611	-1.17859	0.299827	-0.909805
SOX1	0.23336	0.666653	0.736884	0.238593	0.718359	0.865615	0.888261	0.647241	0.873297	0.920513	0.846323	0.843217	-1.29703	-1.71297	-0.95939	-1.39851	-0.454603	-1.61472	-1.0411
SEMA5B	-0.114534	0.949309	0.758878	-0.734203	0.131812	0.758978	1.41349	0.709642	1.18525	0.702367	1.10098	0.754233	-0.837965	-1.27823	-1.75192	-1.27796	-0.552818	-0.873431	-1.04388
LHX2	-0.60193	1.98561	0.271224	0.396681	-0.167053	-1.01425	0.0498108	1.10593	0.458081	1.57697	0.666354	1.00769	-0.750229	-0.890638	0.0213311	-1.62949	-1.49736	-0.87062	-0.118106
LHX9	0.170366	-0.0522737	0.591539	-0.966107	0.611965	0.947428	2.16165	-0.515232	0.307648	1.22052	1.23208	0.983844	-0.966107	-0.966107	-0.896778	-0.966107	-0.966107	-0.966107	-0.966107
ASCL1	-0.0630632	0.871859	0.686598	-0.461657	0.724567	0.767433	0.9035	0.513918	1.07288	0.775557	1.06644	1.18244	-0.771101	-1.41663	-1.37179	-1.22236	-0.480366	-1.41663	-1.36161
HES1	-0.269532	0.0875213	1.09305	0.0142129	1.14537	0.983917	0.29442	0.940676	1.22685	0.379353	0.695255	1.03433	-1.79087	-0.77683	-1.17281	-1.48408	-1.48071	-0.82507	-0.0950546
HES4	-0.177412	0.920087	0.994127	0.947512	0.452893	0.715334	0.266618	1.29831	0.801432	0.742734	0.194081	1.1404	-1.33004	-0.964032	-1.18866	-1.23688	-1.62288	-0.823417	-1.13021
DLL1	0.0302246	0.349126	1.18013	-1.37953	0.395973	1.229	0.887654	0.707347	1.30047	0.424261	0.920321	1.04884	-1.07769	-0.979793	-1.62209	-0.841041	-0.692866	-1.16353	-0.716795
DLK1	1.51944	0.807877	0.100193	-0.691146	-0.371755	0.212653	2.36183	0.522931	-0.346453	-0.0126719	1.46014	0.751412	-0.91491	-0.873272	-0.91491	-0.91491	-0.866631	-0.91491	-0.91491
