# Supplementary material for: Imaging and multi-omics datasets converge to define different neural progenitor origins for ATRT-SHH subgroups
Source: Nat Commun. 2023 Oct 20;14:6669. doi: 10.1038/s41467-023-42371-7 (PMC10589300; doi:10.1038/s41467-023-42371-7)
Supplement: Supplementary file 15 — Source Data [file 41467_2023_42371_MOESM15_ESM.zip › Source_Data/SuppFig11.xlsx]

## Sheet: SuppFig11_AB
cellBarcode	ATRT_ID	PC1	PC2	Phase
AAACCTGAGTACACCT-1_1_1	ATRT40	-8.07119826804612	7.99432285787601	G1
AAACCTGGTATAGGTA-1_1_1	ATRT40	-3.65155547501617	1.99763387230786	G1
AAACCTGTCGCTAGCG-1_1_1	ATRT40	-5.40204293483961	0.731262868981209	G1
AAACGGGTCATACGGT-1_1_1	ATRT40	-8.52903995696228	8.29220841632426	G1
AAAGATGAGGTGCAAC-1_1_1	ATRT40	-8.50182552033165	4.49701697769244	G1
AAAGATGCAGATTGCT-1_1_1	ATRT40	-2.93171490589281	-0.340330525918472	S
AAAGATGCATGCCACG-1_1_1	ATRT40	-8.20399020678815	7.51355067599195	G1
AAAGATGGTTACGCGC-1_1_1	ATRT40	-4.38115933060176	3.3150088965238	G1
AAAGATGTCCACGTGG-1_1_1	ATRT40	15.233858643807	8.606729043904	G2M
AAAGATGTCTCTGAGA-1_1_1	ATRT40	-5.86964057202681	2.86663385892038	G1
AAAGCAAAGACAGAGA-1_1_1	ATRT40	7.87339180786319	2.77879997058736	S
AAAGCAAGTTGAACTC-1_1_1	ATRT40	12.8259316036607	8.09171119097824	G2M
AAAGCAATCACTTACT-1_1_1	ATRT40	-3.69557216949279	0.518624507301342	S
AAAGCAATCATAGCAC-1_1_1	ATRT40	-5.73448897388113	2.42259017416147	G1
AAAGCAATCCAGGGCT-1_1_1	ATRT40	-5.2289352527223	4.91709572470669	G1
AAAGCAATCCTTCAAT-1_1_1	ATRT40	-2.5918536005007	-0.523311021228579	G1
AAAGCAATCTTCGGTC-1_1_1	ATRT40	-6.74040090631584	8.13147113242791	G1
AAAGTAGAGACCACGA-1_1_1	ATRT40	-3.66898366895884	6.79550111228266	G1
AAAGTAGCATCACAAC-1_1_1	ATRT40	1.73603766543851	2.32059717559903	S
AAAGTAGGTGGTCTCG-1_1_1	ATRT40	-4.05002922956755	-1.10625304357715	S
AAATGCCAGCTTCGCG-1_1_1	ATRT40	-5.5956128240857	-1.20643712566726	S
AACACGTAGGTGCTAG-1_1_1	ATRT40	-7.79278213579754	6.46115662739549	G1
AACACGTCATCTACGA-1_1_1	ATRT40	-5.31018427481199	4.58347782423663	G1
AACCATGCACTGCCAG-1_1_1	ATRT40	-3.5990993221123	4.7968926073138	G1
AACCATGCAGATCCAT-1_1_1	ATRT40	-5.19708200753228	1.50836446204249	G1
AACCATGCATGTCGAT-1_1_1	ATRT40	-3.30662212845893	1.11770888966353	G1
AACCATGGTCAGAGGT-1_1_1	ATRT40	-7.05532745502575	6.13563643321229	G1
AACCATGGTGCGATAG-1_1_1	ATRT40	-3.52279816880174	-0.368437571875679	G1
AACCATGTCCCTTGCA-1_1_1	ATRT40	-3.42907758781139	2.8329871247903	G1
AACCATGTCGGTTAAC-1_1_1	ATRT40	-3.79262213332045	-0.95985091015912	G1
AACCGCGTCACAGGCC-1_1_1	ATRT40	-7.73798983872532	5.7744482682169	G1
AACCGCGTCACTATTC-1_1_1	ATRT40	-5.77989381364256	5.80137272328709	G1
AACGTTGAGCTCCTCT-1_1_1	ATRT40	-7.51469517823323	3.80695224199306	G1
AACGTTGCAGGAATCG-1_1_1	ATRT40	10.3791480540022	8.83033338651969	G2M
AACGTTGCATAGACTC-1_1_1	ATRT40	-0.321924248686693	2.99123424524728	S
AACGTTGTCGGTTCGG-1_1_1	ATRT40	-4.25898486650247	1.21190197047096	G1
AACTCAGAGGATTCGG-1_1_1	ATRT40	-7.98941980900573	10.5657156444687	G1
AACTCAGTCAAGAAGT-1_1_1	ATRT40	-5.2592204490877	3.36383116646442	G1
AACTCCCAGCAGCGTA-1_1_1	ATRT40	-7.92010191135908	10.0375097713587	G1
AACTCCCAGTTTAGGA-1_1_1	ATRT40	3.69148198073984	2.65226196275968	G2M
AACTCCCTCCCAACGG-1_1_1	ATRT40	-3.91567283311979	1.11414322183638	G1
AACTCCCTCCTCATTA-1_1_1	ATRT40	0.877232590392776	1.96096685489044	S
AACTCCCTCGTGGTCG-1_1_1	ATRT40	-2.55876022677826	-0.0749102932738844	G1
AACTCTTAGAACAATC-1_1_1	ATRT40	-5.88143254529897	5.81533882028375	G1
AACTCTTGTCAAGCGA-1_1_1	ATRT40	-4.86374528267859	5.50745498283458	G1
AACTCTTTCGGCATCG-1_1_1	ATRT40	-7.35416522900351	4.44615577801829	G1
AACTCTTTCGTTACAG-1_1_1	ATRT40	-4.64559133996573	-0.217109358103519	G1
AACTGGTAGAAGATTC-1_1_1	ATRT40	-5.81840094198418	3.54503546437139	G1
AACTGGTGTAGAGCTG-1_1_1	ATRT40	-8.13958428827709	3.43886032184517	G1
AACTGGTGTCTGATTG-1_1_1	ATRT40	-6.00767935813302	1.34139833569471	G1
AACTGGTTCTGCGACG-1_1_1	ATRT40	0.143493769133401	2.94613514860036	S
AACTTTCAGTGTCTCA-1_1_1	ATRT40	0.975409475401743	2.75795345323211	G1
AACTTTCGTCAATGTC-1_1_1	ATRT40	-4.43800334055375	4.61072915792344	G1
AACTTTCGTTCCACGG-1_1_1	ATRT40	-9.09687691301304	11.5565503976624	G1
AACTTTCGTTTCCACC-1_1_1	ATRT40	-1.84509639484754	0.890852135584901	G1
AAGACCTCAACTTGAC-1_1_1	ATRT40	-4.27930520642429	1.63418220594748	G1
AAGACCTCACATTCGA-1_1_1	ATRT40	2.53583257589543	2.02187497845755	S
AAGACCTGTTTCCACC-1_1_1	ATRT40	-5.54735008696802	5.79214593424737	G1
AAGACCTTCTACTATC-1_1_1	ATRT40	-9.4468796555119	9.67338624945602	G1
AAGACCTTCTGTCTAT-1_1_1	ATRT40	-0.822290301908122	1.18689298004545	S
AAGCCGCAGATGTCGG-1_1_1	ATRT40	-4.02766130783524	-0.211272482734346	G1
AAGCCGCTCATCACCC-1_1_1	ATRT40	21.2334594064903	10.3643136197928	G2M
AAGGAGCCATACCATG-1_1_1	ATRT40	-6.68843303797304	1.71845313177684	G1
AAGGAGCCATATGCTG-1_1_1	ATRT40	-9.98370281177281	12.4270868105159	G1
AAGGAGCCATCACCCT-1_1_1	ATRT40	-4.64959717883734	-0.564889888794935	S
AAGGAGCGTACAGCAG-1_1_1	ATRT40	-3.89609767037101	2.00995867965559	S
AAGGAGCGTGTGGCTC-1_1_1	ATRT40	-4.73168369957956	1.38985381531281	G1
AAGGCAGTCATGTAGC-1_1_1	ATRT40	-7.06011373277296	1.11614065020558	G1
AAGGCAGTCTTGACGA-1_1_1	ATRT40	7.35020319197656	9.0388045446599	S
AAGGTTCCACTCGACG-1_1_1	ATRT40	-4.39324161451565	2.08968354358891	G1
AAGGTTCGTTAAGATG-1_1_1	ATRT40	-3.19541720608843	3.9760033376302	S
AAGGTTCGTTATCGGT-1_1_1	ATRT40	-2.5145361382418	0.971206588767854	G1
AAGGTTCTCCACGTTC-1_1_1	ATRT40	-1.08983361827203	0.768581021912764	S
AAGGTTCTCGCGTAGC-1_1_1	ATRT40	-2.19419504184315	2.5362445936625	S
AAGTCTGCAATGAAAC-1_1_1	ATRT40	-6.0145163995202	7.81439707578025	G1
AAGTCTGCATGCCCGA-1_1_1	ATRT40	-3.21138069787116	1.46035586603647	G1
AAGTCTGGTTGAGTTC-1_1_1	ATRT40	-5.13520963439304	3.75553470591152	G1
AAGTCTGTCGAGCCCA-1_1_1	ATRT40	-8.43793368325306	7.61542518195351	G1
AATCCAGCACAGACTT-1_1_1	ATRT40	-9.70702171073848	12.7070207861457	G1
AATCCAGGTCATACTG-1_1_1	ATRT40	-5.87866452262564	6.11966164197624	G1
AATCGGTAGAAACGAG-1_1_1	ATRT40	18.9957360044111	8.70418273775493	G2M
AATCGGTCATCCGTGG-1_1_1	ATRT40	-7.48082784689503	8.65486623143536	G1
AATCGGTGTCGGCACT-1_1_1	ATRT40	-4.11222928793694	0.378092312535594	G1
AATCGGTGTCTAGTGT-1_1_1	ATRT40	-2.90616152773777	1.47718226772983	S
AATCGGTTCGAACTGT-1_1_1	ATRT40	-2.94567097780228	1.91206424964434	S
AATCGGTTCGTGACAT-1_1_1	ATRT40	-4.23405078024599	-0.645072943766094	G1
ACACCAAAGCTAGTTC-1_1_1	ATRT40	-6.46654767485696	3.5738200932672	G1
ACACCAACAATGGAGC-1_1_1	ATRT40	-5.93171978707484	7.52917122895894	G1
ACACCAACAGCTGTTA-1_1_1	ATRT40	-5.47777421268128	2.97135411194854	G1
ACACCAACATGCCTTC-1_1_1	ATRT40	-7.18737592301968	2.40278464373211	G1
ACACCCTAGACTGGGT-1_1_1	ATRT40	-5.6383921868205	3.52627010120624	G1
ACACCCTGTCGGATCC-1_1_1	ATRT40	-4.87154306706455	0.740074119984435	G1
ACACCGGAGATGTTAG-1_1_1	ATRT40	-6.78633220306041	1.9767883734005	G1
ACACCGGCAAGGCTCC-1_1_1	ATRT40	-6.69040675603434	-1.07676912446004	G1
ACACCGGCAGTAAGCG-1_1_1	ATRT40	-3.78937606405878	3.6468652086159	G1
ACACCGGGTGTTCGAT-1_1_1	ATRT40	-2.77931661677266	-0.180073040542714	S
ACACCGGTCACTCCTG-1_1_1	ATRT40	-4.03712056668677	0.0987716520801888	G1
ACACCGGTCGGTTAAC-1_1_1	ATRT40	-7.91316138318599	5.37476281862355	G1
ACACTGACAATGCCAT-1_1_1	ATRT40	-5.45012577318666	1.82394814028476	G1
ACACTGAGTAACGTTC-1_1_1	ATRT40	-6.66557138653496	2.49573393880242	G1
ACACTGAGTAAGTGTA-1_1_1	ATRT40	-6.96613142213659	10.7222201862779	G1
ACACTGAGTGGCAAAC-1_1_1	ATRT40	-5.8706470602351	4.37662173655592	G1
ACACTGATCGTATCAG-1_1_1	ATRT40	-6.00886754662723	3.32858484024943	G1
ACACTGATCTGGTTCC-1_1_1	ATRT40	-3.56473825450865	4.02671004388417	G1
ACAGCCGAGCGTGTCC-1_1_1	ATRT40	-6.79262874919385	2.69672345587622	G1
ACAGCCGAGGCTCAGA-1_1_1	ATRT40	-6.5371515959727	4.01843115330331	G1
ACAGCCGAGTAGGCCA-1_1_1	ATRT40	-3.34618921550961	2.20344456207332	G1
ACAGCCGCAGAAGCAC-1_1_1	ATRT40	-4.06921096333193	1.30483471874983	G1
ACAGCCGGTGAACCTT-1_1_1	ATRT40	-4.65723515129825	0.871168788537441	G1
ACAGCCGGTGATAAGT-1_1_1	ATRT40	-7.58929972312853	5.97726579843661	G1
ACAGCCGGTGGTACAG-1_1_1	ATRT40	-6.65871613960778	6.66223756732473	G1
ACAGCCGTCTTCGAGA-1_1_1	ATRT40	-1.95038168580302	1.90414557985056	G1
ACAGCTACAATGGTCT-1_1_1	ATRT40	12.8976428682001	6.64740672273899	G2M
ACAGCTAGTAGCTCCG-1_1_1	ATRT40	-7.98312054713229	5.65425490728364	G1
ACAGCTATCTTGACGA-1_1_1	ATRT40	-6.42219271432302	1.54660017893254	G1
ACATACGCATAAAGGT-1_1_1	ATRT40	-6.17184412997356	2.71431992841197	G1
ACATACGCATTGTGCA-1_1_1	ATRT40	-5.78265950282163	-0.457265005983509	G1
ACATACGTCACTCTTA-1_1_1	ATRT40	-3.84937839828112	1.00642934696681	G1
ACATACGTCAGAGGTG-1_1_1	ATRT40	-9.519955175566	15.2545582436273	G1
ACATCAGAGAGCTGCA-1_1_1	ATRT40	-7.84526047123752	9.07925439128515	G1
ACATCAGAGCTCCCAG-1_1_1	ATRT40	-7.31031005064565	2.86333774663384	G1
ACATCAGCAAGTAATG-1_1_1	ATRT40	-2.97484946608584	7.28084779781333	S
ACATCAGGTATTCGTG-1_1_1	ATRT40	-10.3724427485621	9.18741493859479	G1
ACATCAGGTGATGCCC-1_1_1	ATRT40	-7.76143246098054	5.90127706750498	G1
ACATCAGTCAGGCGAA-1_1_1	ATRT40	-3.37942263497214	6.71586931978333	S
ACATCAGTCCAAACAC-1_1_1	ATRT40	-5.74758145217932	5.17653526633819	G1
ACATCAGTCTTGCCGT-1_1_1	ATRT40	-7.65753408491909	10.17591506445	G1
ACATGGTCAAGTCATC-1_1_1	ATRT40	-5.4164052299457	7.55858976345328	G1
ACCAGTAAGATCACGG-1_1_1	ATRT40	-6.89809210996834	2.39211548300974	G1
ACCAGTAGTAGAGGAA-1_1_1	ATRT40	-4.47613248949672	-0.0691823243705179	G1
ACCAGTAGTCTAGTGT-1_1_1	ATRT40	-2.73010484409165	-0.360121907081753	G1
ACCAGTATCCGTTGCT-1_1_1	ATRT40	-3.86822293901374	2.3290327669099	G1
ACCCACTAGAGTCGGT-1_1_1	ATRT40	-6.69647783322501	7.30852421685522	G1
ACCCACTCACGAGAGT-1_1_1	ATRT40	-7.50910956606326	2.6793931071858	G1
ACCCACTGTCTCTCGT-1_1_1	ATRT40	-8.50651427546678	14.024201413716	G1
ACCCACTGTCTGGTCG-1_1_1	ATRT40	-9.17733833652395	7.32827860078567	G1
ACCCACTGTGCTAGCC-1_1_1	ATRT40	-4.19485987324135	0.0973414278277189	S
ACCCACTTCCACGCAG-1_1_1	ATRT40	-3.60367477719478	-0.36833655893052	G1
ACCGTAAAGTGAAGTT-1_1_1	ATRT40	-7.19494943023	3.08536917043097	G1
ACCGTAAGTAATTGGA-1_1_1	ATRT40	-6.05099134993252	-0.838433638272969	S
ACCTTTACACGACGAA-1_1_1	ATRT40	-5.53324167688881	-0.0150144073541283	G1
ACCTTTACATCTGGTA-1_1_1	ATRT40	-6.49015556549543	6.67744593092948	G1
ACCTTTATCTGGCGTG-1_1_1	ATRT40	-5.47840060186646	2.23236921021701	G1
ACGAGCCCATGCCTTC-1_1_1	ATRT40	-6.13316143315496	4.07855324164937	G1
ACGAGCCTCGCAGGCT-1_1_1	ATRT40	-8.64198727737657	6.11198088469656	G1
ACGAGGAAGTCAATAG-1_1_1	ATRT40	-7.05093593561391	3.94694168387284	G1
ACGATACCATAAGACA-1_1_1	ATRT40	-4.48156182913099	0.964854497694024	G1
ACGATACTCACCCTCA-1_1_1	ATRT40	-8.62147981116101	7.27240020716704	G1
ACGATACTCTACTATC-1_1_1	ATRT40	-3.15260950317519	1.15544749656496	S
ACGATGTCACAGATTC-1_1_1	ATRT40	-7.88780546834851	6.62511009087456	G1
ACGATGTCACATTTCT-1_1_1	ATRT40	2.04715626712351	3.5033916259334	G2M
ACGATGTTCGCAAGCC-1_1_1	ATRT40	23.069356342912	11.2673141318158	G2M
ACGATGTTCGTGGGAA-1_1_1	ATRT40	-3.8086099471377	0.515288949416719	G1
ACGCCAGAGAGTCGGT-1_1_1	ATRT40	-5.70187770101278	0.40374329033811	G1
ACGCCAGAGGATGCGT-1_1_1	ATRT40	-7.29058283037308	0.945100323099367	G1
ACGCCAGAGTCTTGCA-1_1_1	ATRT40	-6.74880493002947	4.7921252276135	G1
ACGCCAGGTGAGTATA-1_1_1	ATRT40	-3.50780043378746	1.17523304199257	S
ACGCCGAAGACAAGCC-1_1_1	ATRT40	-9.03075674527255	8.93251730989275	G1
ACGCCGAAGACCCACC-1_1_1	ATRT40	-6.22326925194485	6.03347032915734	G1
ACGCCGAAGCCACGTC-1_1_1	ATRT40	-6.32558617102538	3.60741587218401	G1
ACGCCGAAGGACATTA-1_1_1	ATRT40	-6.9411546757041	-0.690669540134461	G1
ACGCCGAAGGGATCTG-1_1_1	ATRT40	-6.26905143733291	5.73904098795344	G1
ACGCCGACAGGGTTAG-1_1_1	ATRT40	-4.24135372721768	-0.697678494426488	G1
ACGCCGAGTAAACGCG-1_1_1	ATRT40	-6.37428906882574	2.10522055321328	G1
ACGCCGAGTGAAAGAG-1_1_1	ATRT40	-0.527621017322801	3.22640231992779	S
ACGGAGAAGCAACGGT-1_1_1	ATRT40	-8.25051291923677	3.49790716555849	G1
ACGGAGAAGTTGAGTA-1_1_1	ATRT40	-3.28069169364942	4.60025855325339	G1
ACGGAGACAACTGCTA-1_1_1	ATRT40	-5.20269048559997	1.78693861181033	G1
ACGGAGACAATGCCAT-1_1_1	ATRT40	-8.50953101989202	9.02838400467522	G1
ACGGCCACACCGGAAA-1_1_1	ATRT40	-8.38982192659388	8.55057297998118	G1
ACGGCCACAGCCTATA-1_1_1	ATRT40	-6.88952601870902	2.90017200173387	G1
ACGGCCAGTCATACTG-1_1_1	ATRT40	-9.64120229868425	13.1484494463841	G1
ACGGCCATCAAACCAC-1_1_1	ATRT40	-4.19467572220781	4.17078818033712	G1
ACGGCCATCAATCACG-1_1_1	ATRT40	3.86485733016779	3.41974903727252	S
ACGGCCATCTCGAGTA-1_1_1	ATRT40	-4.30356395458173	3.16914940995804	S
ACGGGCTCACTAAGTC-1_1_1	ATRT40	6.02102450344285	16.0056232161853	S
ACGGGTCCAGAGCCAA-1_1_1	ATRT40	-5.29837381029353	5.71964538203335	G1
ACGGGTCCATGCCCGA-1_1_1	ATRT40	-8.05183912876894	11.6016153872089	G1
ACGGGTCTCACGCATA-1_1_1	ATRT40	17.3566759122348	10.0722343947743	G2M
ACGGGTCTCGTTGCCT-1_1_1	ATRT40	-7.7474298842957	5.98784094006592	G1
ACTATCTAGAAGAAGC-1_1_1	ATRT40	20.384918327285	9.25938509223476	G2M
ACTATCTCATCGATGT-1_1_1	ATRT40	-7.89206350744605	8.64243998984007	G1
ACTATCTGTACCCAAT-1_1_1	ATRT40	-3.08770558608969	2.8855482048526	G1
ACTATCTTCCAAGCCG-1_1_1	ATRT40	-6.23614554320043	6.93847859984703	G1
ACTATCTTCTTATCTG-1_1_1	ATRT40	-4.91790304078663	-1.79637950984346	G1
ACTGAACAGAAGCCCA-1_1_1	ATRT40	-4.3579650396341	-1.80147580398558	G1
ACTGAACAGCTATGCT-1_1_1	ATRT40	-4.50420386786281	0.718195588610685	G1
ACTGAACCAGTGGAGT-1_1_1	ATRT40	-5.31985687624645	2.60102865032662	G1
ACTGAGTAGCTAACTC-1_1_1	ATRT40	-4.48230124234054	-0.966632698855046	G1
ACTGAGTCAGTGACAG-1_1_1	ATRT40	-5.8801286195209	6.00338638242977	G1
ACTGAGTTCATATCGG-1_1_1	ATRT40	-6.96627166615167	4.83262504154003	G1
ACTGATGAGTGTGGCA-1_1_1	ATRT40	4.8615051149023	6.77704363422309	S
ACTGATGCAAGACACG-1_1_1	ATRT40	-6.98931468956768	4.40135476300509	G1
ACTGATGTCGCAAACT-1_1_1	ATRT40	-5.54926265777554	4.11767861956127	G1
ACTGCTCCAGGTCGTC-1_1_1	ATRT40	-4.17745686669225	2.95246519337149	G1
ACTGCTCCATACGCTA-1_1_1	ATRT40	-7.98290429801159	7.14292040328643	G1
ACTGCTCCATATGGTC-1_1_1	ATRT40	-4.99351855793319	3.25312816055446	G1
ACTGCTCGTAAACACA-1_1_1	ATRT40	-3.18445165833091	0.419074679218259	S
ACTGTCCAGAATAGGG-1_1_1	ATRT40	-4.93303776995951	3.25825079795938	G1
ACTGTCCAGTAGTGCG-1_1_1	ATRT40	-7.7937786124508	6.38400563600945	G1
ACTGTCCCAATAGCGG-1_1_1	ATRT40	-9.48460639196971	11.2609570064157	G1
ACTGTCCTCGACCAGC-1_1_1	ATRT40	-3.33037153502739	2.49563415862791	G1
ACTTACTCAATCTACG-1_1_1	ATRT40	-6.76814271000328	7.33789776625451	G1
ACTTACTCACATGGGA-1_1_1	ATRT40	-1.86930055059826	1.62020295399469	S
ACTTGTTTCCTTTCGG-1_1_1	ATRT40	-7.77225388640639	6.18378614002852	G1
ACTTGTTTCGCCTGTT-1_1_1	ATRT40	-5.45792237047541	6.45024995458233	G1
ACTTGTTTCGTATCAG-1_1_1	ATRT40	-2.38250365609291	3.8157449635995	S
ACTTTCAAGGTGCTAG-1_1_1	ATRT40	-10.1626054565558	4.73973977985099	G1
ACTTTCACACCCAGTG-1_1_1	ATRT40	-7.8912047181327	5.06588162526743	G1
ACTTTCAGTAGCCTAT-1_1_1	ATRT40	-6.85566401871656	10.0315250573882	G1
AGAATAGAGACTGTAA-1_1_1	ATRT40	-4.32664909410069	3.9328730895916	G1
AGAATAGAGCGGATCA-1_1_1	ATRT40	-7.85707508041215	11.5119632041466	G1
AGAATAGGTCGAACAG-1_1_1	ATRT40	6.44855302003798	4.17535356897112	S
AGAATAGGTCGCGTGT-1_1_1	ATRT40	-10.6895698196245	10.5429092772903	G1
AGAATAGTCCACGTTC-1_1_1	ATRT40	20.8082560875847	10.4794969177315	G2M
AGAATAGTCTCTTGAT-1_1_1	ATRT40	-2.22952470118741	0.0346468446521702	S
AGACGTTAGGCCCTCA-1_1_1	ATRT40	-8.28794086169133	5.06491843917394	G1
AGACGTTCAGTAAGCG-1_1_1	ATRT40	-5.0219223197804	2.66284017409363	G1
AGACGTTCATAGGATA-1_1_1	ATRT40	-9.7716736859135	10.5354449932766	G1
AGACGTTTCACCCGAG-1_1_1	ATRT40	-6.68259332126683	4.73704002076783	G1
AGACGTTTCCGAAGAG-1_1_1	ATRT40	-2.40387857549659	0.415943480449901	G1
AGAGCGAAGTAAGTAC-1_1_1	ATRT40	-1.98741418105638	0.446522008940035	S
AGAGCGACATAGTAAG-1_1_1	ATRT40	-8.15108506280279	8.18208851779799	G1
AGAGCGACATTCGACA-1_1_1	ATRT40	-6.10421105408633	3.61552136158708	G1
AGAGCGAGTGTCTGAT-1_1_1	ATRT40	-7.48946365911748	4.79092439275162	G1
AGAGCGATCTCTTATG-1_1_1	ATRT40	-6.38797287746885	5.40567816116175	G1
AGAGCTTAGATAGCAT-1_1_1	ATRT40	-7.85638421227465	8.72505878462526	G1
AGAGCTTAGCACCGTC-1_1_1	ATRT40	-8.77972493486372	4.62788150162676	G1
AGAGCTTCAAGCCTAT-1_1_1	ATRT40	-2.31333147638396	2.2081731134952	G1
AGAGCTTTCAGCTTAG-1_1_1	ATRT40	-3.75763955159487	2.04839165882795	G1
AGAGTGGAGAGCCCAA-1_1_1	ATRT40	-7.37124261774226	7.46408215775473	G1
AGAGTGGGTTGGAGGT-1_1_1	ATRT40	-5.90085958465755	5.25833361134875	G1
AGAGTGGTCACTCCTG-1_1_1	ATRT40	-8.17403883606883	1.86563623420085	G1
AGCAGCCCAGTGGAGT-1_1_1	ATRT40	-6.1919737734315	2.43029470770606	G1
AGCAGCCTCCCTCAGT-1_1_1	ATRT40	-7.64659892918026	2.47558418305088	G1
AGCATACCACCCATTC-1_1_1	ATRT40	-4.3799190307776	0.802307502259702	G1
AGCATACGTAGGGTAC-1_1_1	ATRT40	-4.87195007491504	-0.0388503327082438	S
AGCATACGTCTAGGTT-1_1_1	ATRT40	-4.30902084271803	0.997834650343997	G1
AGCCTAAAGATGCGAC-1_1_1	ATRT40	-6.04251399078051	1.90999687485733	G1
AGCCTAACAAGTCTAC-1_1_1	ATRT40	-0.700819575265186	7.92816653866159	S
AGCCTAACATGTCCTC-1_1_1	ATRT40	-6.87393666293282	5.42340114325303	G1
AGCCTAAGTGGTACAG-1_1_1	ATRT40	-9.09574590570407	8.74702925240315	G1
AGCCTAATCGCAAGCC-1_1_1	ATRT40	-7.16676814432982	5.77427932403552	G1
AGCGGTCGTAGTAGTA-1_1_1	ATRT40	11.6060028848342	10.6137825016563	G2M
AGCGGTCTCAGTACGT-1_1_1	ATRT40	-8.2472011752977	3.16861869854742	G1
AGCGTATAGCAAATCA-1_1_1	ATRT40	-8.4698201007595	7.03217921043393	G1
AGCGTATCACATGGGA-1_1_1	ATRT40	-6.07735849931381	6.28778325864283	G1
AGCGTATGTAACGTTC-1_1_1	ATRT40	-5.550993790622	2.94953002109273	G1
AGCGTATGTCAGGACA-1_1_1	ATRT40	-7.2075102347058	8.00455215046002	G1
AGCGTATGTTAAGACA-1_1_1	ATRT40	-7.68501485195084	5.74829830805157	G1
AGCGTATTCAACGCTA-1_1_1	ATRT40	0.798458298956799	3.36827044547935	S
AGCGTATTCTTGACGA-1_1_1	ATRT40	-8.63981237135529	9.38701458690251	G1
AGCGTCGCAGGGATTG-1_1_1	ATRT40	-7.17827352224444	8.56957030026849	G1
AGCGTCGTCTCTAGGA-1_1_1	ATRT40	-6.77783811843134	4.89759647926515	G1
AGCTCCTGTTAGAACA-1_1_1	ATRT40	-7.96929887077195	4.95449494996237	G1
AGCTCCTTCCCGACTT-1_1_1	ATRT40	-0.884909248144189	0.0373418198436113	S
AGCTCCTTCTCTGTCG-1_1_1	ATRT40	-5.60591247079445	4.45779287036599	G1
AGCTCTCAGTAGTGCG-1_1_1	ATRT40	-4.59881968527111	2.9766685359185	G1
AGCTCTCCAGCGTAAG-1_1_1	ATRT40	-7.26222599582477	4.12856607177564	G1
AGCTCTCTCTATGTGG-1_1_1	ATRT40	-9.86709896939523	10.0940667027813	G1
AGCTTGAAGCGATAGC-1_1_1	ATRT40	-4.89633517331692	2.03160957314452	G1
AGCTTGAAGGGATCTG-1_1_1	ATRT40	-8.31348197635755	6.41014067509577	G1
AGCTTGATCCGCGTTT-1_1_1	ATRT40	-5.47678751324224	-1.0251711981427	G1
AGCTTGATCTCATTCA-1_1_1	ATRT40	-6.67555158511758	4.28832717379277	S
AGGCCACAGAGACGAA-1_1_1	ATRT40	-3.87129516945432	1.03905172350615	G1
AGGCCACCAATCCGAT-1_1_1	ATRT40	-5.16787931719274	2.23662259224183	G1
AGGCCACCAGGTCCAC-1_1_1	ATRT40	-9.07772859225145	11.6792379416817	G1
AGGCCGTAGCCGATTT-1_1_1	ATRT40	-5.5939201062685	-2.67420910821854	G1
AGGCCGTGTTTGCATG-1_1_1	ATRT40	-4.95947105185398	6.31241459119516	S
AGGCCGTTCCTTTCGG-1_1_1	ATRT40	6.17204081641242	7.21379163330237	S
AGGCCGTTCGCCAGCA-1_1_1	ATRT40	-8.36360998125526	7.0577384975575	G1
AGGCCGTTCTGTCCGT-1_1_1	ATRT40	-8.05083983832984	4.31717910293838	G1
AGGGAGTAGATGGGTC-1_1_1	ATRT40	-0.999630852828411	2.84122511154592	S
AGGGAGTAGCCAACAG-1_1_1	ATRT40	-7.10875224612625	2.77003818200924	G1
AGGGAGTAGCTCCCAG-1_1_1	ATRT40	-7.72956029946871	7.65314643690206	G1
AGGGAGTAGTGATCGG-1_1_1	ATRT40	-6.64013387083955	3.664032685923	G1
AGGGAGTCACATGACT-1_1_1	ATRT40	-3.02350766515678	0.389144309467786	G1
AGGGAGTCAGCTTAAC-1_1_1	ATRT40	-4.14698737813349	1.28892655600342	G1
AGGGAGTTCGGAATCT-1_1_1	ATRT40	-4.01820312236824	1.17027767834519	G1
AGGGATGAGAGGTAGA-1_1_1	ATRT40	-5.13077539814089	2.26326004428002	G1
AGGGATGAGGCATTGG-1_1_1	ATRT40	13.5349570966166	9.87168105349509	G2M
AGGGATGTCGGTTCGG-1_1_1	ATRT40	-10.0773342855899	8.04136222390351	G1
AGGGTGAAGCCGGTAA-1_1_1	ATRT40	-5.27884091496743	1.9924412938335	G1
AGGGTGACAACACGCC-1_1_1	ATRT40	-4.31228777433627	3.67467001328452	G1
AGGGTGATCTACTATC-1_1_1	ATRT40	-5.54367611233978	4.18891637934471	G1
AGGTCATAGAGATGAG-1_1_1	ATRT40	-4.70883981796573	-0.408570354625432	G1
AGGTCATAGGAGTTTA-1_1_1	ATRT40	-3.37975753824684	1.0978314069386	S
AGGTCATCATTAACCG-1_1_1	ATRT40	-1.95954397934864	4.62196031527068	S
AGGTCATGTCGCATAT-1_1_1	ATRT40	-5.83485008142741	9.34816112891784	S
AGGTCCGAGCCACGTC-1_1_1	ATRT40	-5.65849923077401	0.874888277536655	G1
AGGTCCGCAGGTCTCG-1_1_1	ATRT40	-6.18845905191666	-1.87781434004254	G1
AGTAGTCAGCGTAGTG-1_1_1	ATRT40	-7.2680685563571	2.73634944756926	G1
AGTAGTCGTCATATCG-1_1_1	ATRT40	-7.84229116545625	7.3283716799784	G1
AGTAGTCGTCCGTCAG-1_1_1	ATRT40	-6.02768078605447	4.43049514521589	G1
AGTAGTCTCTTCGAGA-1_1_1	ATRT40	-4.67831885429188	0.560797708300682	G1
AGTCTTTCATAGAAAC-1_1_1	ATRT40	7.42394051360007	9.27464484291876	G2M
AGTCTTTCATGACGGA-1_1_1	ATRT40	-4.56818315979519	0.359336606817664	G1
AGTCTTTGTACGCACC-1_1_1	ATRT40	-6.49418905475888	6.95557780057534	G1
AGTCTTTGTAGCGCAA-1_1_1	ATRT40	-8.14799140438027	9.15321275404334	G1
AGTCTTTTCACGGTTA-1_1_1	ATRT40	-3.6972624204367	0.209226539624749	G1
AGTCTTTTCTTCCTTC-1_1_1	ATRT40	-6.01775655711813	4.03174473106664	G1
AGTGAGGGTTGTTTGG-1_1_1	ATRT40	-4.87296766560486	4.60810386926338	G1
AGTGAGGTCCGTAGTA-1_1_1	ATRT40	-3.2141502573992	0.562920555259136	G1
AGTGGGAAGGCCATAG-1_1_1	ATRT40	-1.34950449008349	1.92376968884992	S
AGTGGGACAAGGACAC-1_1_1	ATRT40	-5.97376699213214	3.78055900962052	G1
AGTGGGACACATTAGC-1_1_1	ATRT40	-8.23982547163946	7.14203770953261	G1
AGTGGGATCAAAGTAG-1_1_1	ATRT40	-6.07458928750383	1.47852473745343	G1
AGTGTCACACTTGGAT-1_1_1	ATRT40	-2.71626957775694	3.35708877532711	S
AGTGTCAGTGCAACTT-1_1_1	ATRT40	-5.44776776520846	6.82176933806016	G1
AGTGTCATCCTGTACC-1_1_1	ATRT40	-5.7383106554423	2.90450714063601	G1
AGTGTCATCGGAAATA-1_1_1	ATRT40	-4.50668672110698	4.09725916391043	G1
AGTTGGTAGACCCACC-1_1_1	ATRT40	-4.00254018259081	0.0101099718163909	G1
AGTTGGTCAGCTGTGC-1_1_1	ATRT40	-6.3668243150125	3.23649466645605	G1
AGTTGGTCATGATCCA-1_1_1	ATRT40	-3.70650491991922	1.83188875934865	G1
AGTTGGTTCCTGCAGG-1_1_1	ATRT40	-2.42092765564519	1.00347759373439	S
ATAACGCAGTATTGGA-1_1_1	ATRT40	-5.85286960648071	0.0996054354585561	G1
ATAACGCAGTCCCACG-1_1_1	ATRT40	-6.12585684894448	4.63186483543376	G1
ATAACGCGTTCAGACT-1_1_1	ATRT40	-1.93149081305009	1.25642272639943	G1
ATAAGAGCAGCGTAAG-1_1_1	ATRT40	-5.26547158487716	5.2903598861884	G1
ATAAGAGTCAAACGGG-1_1_1	ATRT40	-4.58840676921861	4.32183360872106	G1
ATAGACCAGGTGCTAG-1_1_1	ATRT40	-5.05962468559133	2.31045882218114	G1
ATAGACCAGTCCTCCT-1_1_1	ATRT40	-6.78132731384426	5.81937394211213	G1
ATAGACCGTGTGACCC-1_1_1	ATRT40	-9.83495388298082	8.98876982730231	G1
ATAGACCTCAACGGGA-1_1_1	ATRT40	-3.72746968370673	0.273828733550966	G1
ATAGACCTCACCGTAA-1_1_1	ATRT40	-6.74833873441739	9.05317411928979	G1
ATCACGAAGAATGTTG-1_1_1	ATRT40	-8.62868952422273	3.08033287348347	G1
ATCACGAAGGCTAGCA-1_1_1	ATRT40	-4.08688973497927	0.857666922498723	G1
ATCATCTAGAGGGCTT-1_1_1	ATRT40	-6.78271135800751	8.84664941269988	G1
ATCATCTCACCAGCAC-1_1_1	ATRT40	-2.51847281118672	-1.01506656662939	G1
ATCATCTGTGAGCGAT-1_1_1	ATRT40	19.7864692729149	10.8788288062235	G2M
ATCATGGAGGCTCATT-1_1_1	ATRT40	-6.53266304673074	0.709590474153239	G1
ATCATGGCACCTATCC-1_1_1	ATRT40	-4.56852957539038	2.05035681676303	G1
ATCATGGGTTCGGCAC-1_1_1	ATRT40	-5.77348524783967	2.67914544679404	G1
ATCCACCCAGTTCATG-1_1_1	ATRT40	-2.8505986047378	5.4001767187551	S
ATCCACCCATTAACCG-1_1_1	ATRT40	9.42639351690577	6.622627161104	S
ATCCACCGTTTGACAC-1_1_1	ATRT40	-6.72506473311362	4.29910682813107	G1
ATCCACCTCATCTGCC-1_1_1	ATRT40	-7.70790039924631	7.69649311300106	G1
ATCCACCTCTCGGACG-1_1_1	ATRT40	-5.84959020826264	3.22440739153134	G1
ATCCGAAAGCCACGTC-1_1_1	ATRT40	-7.13900535326502	4.15816499137866	G1
ATCCGAAAGGAATTAC-1_1_1	ATRT40	-7.94867037004966	9.66435214515403	G1
ATCCGAACAGCGTAAG-1_1_1	ATRT40	-5.86433163701911	4.78882688695449	G1
ATCCGAAGTAAGTTCC-1_1_1	ATRT40	-6.28528689281792	2.9959448131013	G1
ATCCGAAGTTCCACAA-1_1_1	ATRT40	-7.8515452530361	5.54234433491244	G1
ATCGAGTCAGACTCGC-1_1_1	ATRT40	-0.624892039601095	2.25698409808639	S
ATCGAGTGTAGAGTGC-1_1_1	ATRT40	-7.32431864040618	4.91091055262849	G1
ATCGAGTGTTACCAGT-1_1_1	ATRT40	-5.66548820331885	8.95449470457063	G1
ATCGAGTGTTCCACTC-1_1_1	ATRT40	-4.8397359683047	4.98437923763524	G1
ATCGAGTTCTATCCCG-1_1_1	ATRT40	-7.44230211556742	8.66191350819637	G1
ATCTACTAGGAATTAC-1_1_1	ATRT40	10.2697315634902	7.35793440027375	S
ATCTACTAGTGAAGAG-1_1_1	ATRT40	-7.97285458655101	8.10673341524435	G1
ATCTACTTCACGCATA-1_1_1	ATRT40	-8.79367937948986	6.82552508373508	G1
ATCTACTTCCACGACG-1_1_1	ATRT40	-7.18172275726858	7.06155571625597	G1
ATCTGCCAGAGCAATT-1_1_1	ATRT40	-9.01282961478871	8.16812611907954	G1
ATCTGCCAGCCGCCTA-1_1_1	ATRT40	-6.77732031473422	2.7043686077336	G1
ATCTGCCAGTGGGATC-1_1_1	ATRT40	-7.52960608617686	8.79491685888481	G1
ATCTGCCGTACCTACA-1_1_1	ATRT40	-4.60917597833606	4.1989440912464	G1
ATCTGCCGTATAGTAG-1_1_1	ATRT40	-5.39264246756515	-0.406107119255368	G1
ATCTGCCGTCATCGGC-1_1_1	ATRT40	-4.63533673099525	0.733663771289858	G1
ATGAGGGAGATCTGAA-1_1_1	ATRT40	-7.70259396388365	7.32908048716022	G1
ATGAGGGCACCCTATC-1_1_1	ATRT40	-7.1792807493281	5.18461273656161	G1
ATGAGGGCATCAGTAC-1_1_1	ATRT40	14.8579931390088	16.7028464642737	G2M
ATGAGGGGTATGAATG-1_1_1	ATRT40	-5.46739810745771	3.72172296102322	G1
ATGAGGGGTATGCTTG-1_1_1	ATRT40	-7.72612290546794	7.38400169338257	G1
ATGAGGGTCTGCTTGC-1_1_1	ATRT40	-6.78466721106675	5.40027727384154	G1
ATGCGATAGAAGCCCA-1_1_1	ATRT40	-2.77489366704248	-1.80932762176826	S
ATGCGATAGATCTGAA-1_1_1	ATRT40	-2.97921078053646	1.21021328257072	G1
ATGCGATAGGTGGGTT-1_1_1	ATRT40	-4.83498456340166	3.0974983810454	G1
ATGCGATCATGCCTAA-1_1_1	ATRT40	-7.97985195115835	9.50065887187245	G1
ATGCGATGTCATCGGC-1_1_1	ATRT40	-6.6034711937475	3.88903106708409	G1
ATGCGATGTCCATCCT-1_1_1	ATRT40	-7.01386582195679	4.00995622086199	G1
ATGCGATTCGGTCCGA-1_1_1	ATRT40	-7.5917500535907	5.17045135504519	G1
ATGGGAGCAGTCACTA-1_1_1	ATRT40	-3.35061988374306	1.86685010961435	S
ATGGGAGGTAAGCACG-1_1_1	ATRT40	-5.93539309212521	5.45140400611936	G1
ATGGGAGTCCTAGAAC-1_1_1	ATRT40	-6.91292205308409	2.05266322934292	G1
ATGGGAGTCCTGTACC-1_1_1	ATRT40	-10.8569490285684	17.9113123532489	G1
ATGGGAGTCGATCCCT-1_1_1	ATRT40	-2.59844612053814	2.69389891885095	G1
ATGTGTGAGACTACAA-1_1_1	ATRT40	-6.77656304380608	4.12098787047062	G1
ATGTGTGAGTTAGGTA-1_1_1	ATRT40	-4.05375039064547	2.39278652291657	G1
ATGTGTGCAAACCTAC-1_1_1	ATRT40	-5.18895806764212	-0.491412782191553	G1
ATGTGTGGTGACTACT-1_1_1	ATRT40	-5.13586402179217	0.581817725729591	G1
ATGTGTGTCCAAATGC-1_1_1	ATRT40	-6.75303583946216	5.61444625795617	G1
ATTACTCAGCTAACTC-1_1_1	ATRT40	-9.64356176279402	11.6134094466413	G1
ATTACTCGTGGCTCCA-1_1_1	ATRT40	6.36151325638809	9.74579151328318	S
ATTATCCAGCTGAACG-1_1_1	ATRT40	-6.70938957300445	4.46060314567653	G1
ATTATCCCAAGTACCT-1_1_1	ATRT40	-4.41368621477573	-1.14408939565948	G1
ATTATCCGTACGCACC-1_1_1	ATRT40	-1.94865735573547	3.45941118478204	G2M
ATTATCCGTGCAACGA-1_1_1	ATRT40	-6.94821035966825	4.51643038343911	G1
ATTCTACTCCTTGCCA-1_1_1	ATRT40	-6.37742781336379	3.49211033124062	S
ATTCTACTCGAGCCCA-1_1_1	ATRT40	-7.57235596409174	7.92625475978122	G1
ATTGGACCATTTCACT-1_1_1	ATRT40	-8.77022354260847	10.4905846269472	G1
ATTGGACGTGTGAAAT-1_1_1	ATRT40	-5.62602170845196	3.85026151343879	G1
ATTGGACGTTATGCGT-1_1_1	ATRT40	-7.65661517360358	5.55306237222042	G1
ATTGGACTCACCCGAG-1_1_1	ATRT40	-7.55153347926178	6.18691366347018	G1
ATTGGACTCGCACTCT-1_1_1	ATRT40	-6.89481702899564	4.77723395675304	S
ATTGGTGCACAGGAGT-1_1_1	ATRT40	-2.45406373579486	4.11188574966197	G1
ATTTCTGAGCCAGGAT-1_1_1	ATRT40	-5.72430340228444	2.07914350087482	G1
ATTTCTGAGTGTCTCA-1_1_1	ATRT40	-2.69969203675656	0.851617535343746	G1
ATTTCTGTCTATCCTA-1_1_1	ATRT40	-7.29415926134914	2.99787476368722	G1
CAACCAAAGATACACA-1_1_1	ATRT40	-7.20614243692628	4.38991609484523	G1
CAACCAACACTTCGAA-1_1_1	ATRT40	3.38206103714221	2.44523681762388	S
CAACCAACAGCGTAAG-1_1_1	ATRT40	-5.51371744267739	1.98379816813751	G1
CAACCAATCACTCTTA-1_1_1	ATRT40	-6.99842591254212	2.54807704532071	G1
CAACCAATCTAAGCCA-1_1_1	ATRT40	-8.08506059657498	5.65968719413433	G1
CAACCTCAGCGTTCCG-1_1_1	ATRT40	18.9509582323731	8.74955403930257	G2M
CAACCTCCAATGGACG-1_1_1	ATRT40	-5.95605410586482	3.65536312618668	G1
CAACCTCGTCAACTGT-1_1_1	ATRT40	17.459956523707	5.78973757441441	G2M
CAACCTCTCACCGTAA-1_1_1	ATRT40	-6.86193637425694	6.76440624795393	G1
CAACTAGAGTTCGATC-1_1_1	ATRT40	-8.67060861214911	4.66714760402342	S
CAACTAGCAGTCAGCC-1_1_1	ATRT40	-6.59294049088189	6.16719764007569	G1
CAACTAGCATGGGAAC-1_1_1	ATRT40	-5.30057973015941	1.65396310785133	G1
CAAGAAACAATCTGCA-1_1_1	ATRT40	-3.26033716222919	-0.539022200283197	G1
CAAGATCAGCCCTAAT-1_1_1	ATRT40	-6.40702050807713	6.42223836183463	G1
CAAGATCAGCGCCTCA-1_1_1	ATRT40	-8.7372430252799	6.11955455295633	G1
CAAGATCAGGAGCGTT-1_1_1	ATRT40	-9.24387101649902	6.5625199927339	G1
CAAGATCGTTTGGGCC-1_1_1	ATRT40	-6.39083616026769	5.67216870420029	G1
CAAGATCTCCATTCTA-1_1_1	ATRT40	-5.96388043454981	3.032516474408	G1
CAAGGCCGTGACGCCT-1_1_1	ATRT40	-3.51047236998102	0.276285576405208	G1
CAAGGCCTCATAGCAC-1_1_1	ATRT40	-4.90337084050724	0.784606831214706	G1
CAAGTTGCACCAGCAC-1_1_1	ATRT40	19.4879463588084	11.5152292006468	G2M
CAAGTTGGTCACTTCC-1_1_1	ATRT40	-1.12404339790599	-0.17191523948801	S
CAAGTTGGTTCCCTTG-1_1_1	ATRT40	-1.64051194382267	1.10486387849899	S
CAAGTTGTCAACGAAA-1_1_1	ATRT40	-1.12697353148882	0.476381638693092	S
CAAGTTGTCATACGGT-1_1_1	ATRT40	-4.37277755194143	5.41648957392023	G1
CACAAACAGGCTAGAC-1_1_1	ATRT40	-3.796975855023	1.75799957406417	G1
CACAAACGTCAAACTC-1_1_1	ATRT40	-9.01126504861092	6.03199441596688	G1
CACAAACGTTCATGGT-1_1_1	ATRT40	-5.7418470418146	4.85966842514046	G1
CACACAACACTACAGT-1_1_1	ATRT40	-5.24510358465895	0.127700084526619	G1
CACACAACATTTGCTT-1_1_1	ATRT40	-1.63033792807263	-2.87436891388318	G1
CACACAATCAGAAATG-1_1_1	ATRT40	-2.39028128232273	1.33775163655972	G1
CACACCTGTCCTGCTT-1_1_1	ATRT40	-4.88167292543318	2.17048969381295	S
CACACCTGTGTAATGA-1_1_1	ATRT40	-6.48761680507747	6.57504033307756	G1
CACACTCAGATAGGAG-1_1_1	ATRT40	-6.75175220006143	4.87927317827236	G1
CACACTCCACGCCAGT-1_1_1	ATRT40	-3.75288893042877	5.06259987938772	G1
CACACTCCAGCCACCA-1_1_1	ATRT40	-6.93805613650531	10.2621942597993	G1
CACACTCCAGCTGTAT-1_1_1	ATRT40	21.5532897909723	10.3076246155815	G2M
CACACTCTCCCTCAGT-1_1_1	ATRT40	-1.40984869466219	-1.67508661883182	S
CACACTCTCTCTAAGG-1_1_1	ATRT40	-2.96242758032299	2.90383060560718	G1
CACAGGCAGTACTTGC-1_1_1	ATRT40	-3.50178428399305	2.73736507476308	G1
CACAGGCCAAGTTAAG-1_1_1	ATRT40	-8.21885891976247	4.49753990269217	G1
CACAGGCCATTACGAC-1_1_1	ATRT40	-3.81384703687357	-0.235104191193202	S
CACAGGCTCCCGACTT-1_1_1	ATRT40	20.4531902440585	14.7118392196202	G2M
CACAGGCTCGCAGGCT-1_1_1	ATRT40	-4.1514520324524	1.06445112114459	G1
CACAGTACAAGTTGTC-1_1_1	ATRT40	-4.17147847915812	1.28656374993227	S
CACAGTAGTCCTAGCG-1_1_1	ATRT40	-4.47780573527325	-0.633487101794908	S
CACAGTAGTCTGCAAT-1_1_1	ATRT40	-6.01057818105774	4.89103092701698	S
CACAGTATCTACGAGT-1_1_1	ATRT40	-3.18964026581911	1.03679505552472	G1
CACATAGAGAGCTATA-1_1_1	ATRT40	-7.33885629724793	-0.892323577773919	G1
CACATAGAGATACACA-1_1_1	ATRT40	-2.81713623787687	2.61622248453137	S
CACATAGCAGACAAGC-1_1_1	ATRT40	-9.90867366900241	15.9097167430595	G1
CACATAGGTGCAGGTA-1_1_1	ATRT40	-8.95964437841157	10.8723554504042	G1
CACATAGGTGCAGTAG-1_1_1	ATRT40	-4.58555999864428	0.387472838281132	G1
CACATTTAGAAGGTTT-1_1_1	ATRT40	-2.83107448672773	0.846162561119471	S
CACATTTCACATCCAA-1_1_1	ATRT40	-5.65103693461233	2.64556670119792	G1
CACATTTCATGGAATA-1_1_1	ATRT40	-5.34336809427467	1.5192900812533	G1
CACATTTTCTAACCGA-1_1_1	ATRT40	-4.23354505401879	4.66205491787542	G1
CACCACTAGAAGGTGA-1_1_1	ATRT40	-4.1373049008578	2.43954604304833	G1
CACCACTAGAGACGAA-1_1_1	ATRT40	-6.71298040687083	3.84712068034775	G1
CACCACTAGCAACGGT-1_1_1	ATRT40	-3.97093232454803	0.121638310221538	G1
CACCACTGTGGCGAAT-1_1_1	ATRT40	-3.19488810028765	1.41890326328137	S
CACCACTTCTGTACGA-1_1_1	ATRT40	-6.30866710527354	5.41821757225688	S
CACCAGGAGATGTGTA-1_1_1	ATRT40	14.7551789105201	7.61776268840788	G2M
CACCAGGGTGGTCTCG-1_1_1	ATRT40	-5.64698840971761	-0.64465207376342	S
CACCAGGTCCAATGGT-1_1_1	ATRT40	-5.78759375046881	3.00377760663484	G1
CACCAGGTCTTGGGTA-1_1_1	ATRT40	-8.20986536671777	11.2769530692547	G1
CACCTTGAGTGAACAT-1_1_1	ATRT40	-5.84036860132485	5.46303513304131	G1
CACCTTGAGTTGTAGA-1_1_1	ATRT40	-4.46933461129247	0.488162182354158	G1
CACCTTGCAAAGTCAA-1_1_1	ATRT40	-8.56393674877773	6.48028705359851	G1
CACCTTGGTACTCTCC-1_1_1	ATRT40	-8.00289504949029	4.14105845608487	G1
CACCTTGGTCTCCCTA-1_1_1	ATRT40	-5.37980180162538	1.90578709936634	S
CACCTTGGTGTAAGTA-1_1_1	ATRT40	-4.25281178925491	1.56332653549742	G1
CACTCCAAGTGTACTC-1_1_1	ATRT40	-2.62813008686733	2.89493568619382	G1
CACTCCAAGTTGTAGA-1_1_1	ATRT40	-4.73771734788882	3.35562629538169	G1
CACTCCATCAGAGACG-1_1_1	ATRT40	-3.28267522462663	4.64253925169859	G1
CAGAATCAGCTAACAA-1_1_1	ATRT40	-7.19491274041343	3.13966599063704	G1
CAGAATCCAATTGCTG-1_1_1	ATRT40	-7.75312487702019	2.5493618160863	G1
CAGAATCCATTCTCAT-1_1_1	ATRT40	-5.30207393794532	0.684559644461325	G1
CAGAATCTCCAAGTAC-1_1_1	ATRT40	-4.51954223197405	0.94258620212164	G1
CAGAATCTCGCGTAGC-1_1_1	ATRT40	-8.07967629345564	6.9248898986586	G1
CAGAGAGGTCTAGTCA-1_1_1	ATRT40	-6.63598785499782	6.1891303480163	G1
CAGAGAGGTGCATCTA-1_1_1	ATRT40	-8.24306569040227	10.2770391580337	G1
CAGATCAAGTGGTAGC-1_1_1	ATRT40	-3.75805614449435	0.430349594636604	S
CAGATCACAGACAGGT-1_1_1	ATRT40	-8.59442111647621	5.29665355650774	G1
CAGATCACATCTGGTA-1_1_1	ATRT40	-1.6144616464696	0.981103368171819	S
CAGATCAGTTAAGACA-1_1_1	ATRT40	-5.65868204918664	3.40375288333119	G1
CAGATCATCGTACCGG-1_1_1	ATRT40	-6.52027061321177	4.35355738531099	G1
CAGCAGCAGGGTATCG-1_1_1	ATRT40	-7.87249354585525	3.95725910398245	G1
CAGCAGCCACCAGATT-1_1_1	ATRT40	-8.92399081988047	7.46377383242671	G1
CAGCAGCCACTAGTAC-1_1_1	ATRT40	-5.3426873159186	5.46199023443258	G1
CAGCATAAGTATGACA-1_1_1	ATRT40	-8.9874875502212	11.967897223201	G1
CAGCATACATAGGATA-1_1_1	ATRT40	-7.16451886564027	2.92426546454283	G1
CAGCATATCTTGACGA-1_1_1	ATRT40	-8.22173095866759	8.4515777428124	G1
CAGCCGAAGGGAGTAA-1_1_1	ATRT40	-7.5538408657972	6.86149309515593	G1
CAGCCGAAGTTCCACA-1_1_1	ATRT40	-3.14873058161373	2.43257936943611	G1
CAGCCGATCAGCGACC-1_1_1	ATRT40	-1.37613692526371	-0.552733147645481	S
CAGCGACAGGAGTACC-1_1_1	ATRT40	-4.20870438934531	2.12501996579293	G1
CAGCGACGTGGCTCCA-1_1_1	ATRT40	-6.1616968524221	4.12535990225459	G1
CAGCTAAAGAAGGCCT-1_1_1	ATRT40	-8.27287235142317	9.5873674560975	G1
CAGCTAAAGGTGCTTT-1_1_1	ATRT40	-4.26080096715677	-0.816776898304698	G1
CAGCTAACAATGGATA-1_1_1	ATRT40	-3.56147809109574	2.270700648552	G1
CAGCTGGAGAGCTGGT-1_1_1	ATRT40	-4.65273407240055	0.724281889612951	G1
CAGCTGGAGGTTCCTA-1_1_1	ATRT40	-1.73273904230921	4.13789170465167	G1
CAGCTGGAGTATTGGA-1_1_1	ATRT40	-5.77984413429422	6.09426698854225	G1
CAGCTGGGTAAGTTCC-1_1_1	ATRT40	-7.69121951693272	6.31590793847645	G1
CAGCTGGTCAATCACG-1_1_1	ATRT40	-5.64329036719762	0.508798253143449	G1
CAGGTGCAGGATGCGT-1_1_1	ATRT40	-4.65393603730166	1.98344984735487	G1
CAGGTGCCAAAGAATC-1_1_1	ATRT40	-5.38604429292737	2.22628669539253	G1
CAGGTGCGTACTCTCC-1_1_1	ATRT40	-7.5285666352038	11.4313032050572	G1
CAGGTGCGTCAGAGGT-1_1_1	ATRT40	-3.78846034708175	2.43401641215429	S
CAGGTGCGTTCGAATC-1_1_1	ATRT40	-5.76036570821981	0.274782003363533	G1
CAGGTGCTCATGCATG-1_1_1	ATRT40	-8.98920758158206	11.6853412277514	G1
CAGTAACAGGTGATAT-1_1_1	ATRT40	-4.28149273593824	0.989853198608929	S
CAGTAACCACGTCAGC-1_1_1	ATRT40	-3.33796411216302	-0.11449888175006	G1
CAGTAACCAGCTGGCT-1_1_1	ATRT40	-8.00000271268036	5.85714827500782	G1
CAGTAACGTCGAATCT-1_1_1	ATRT40	-7.15362929852257	3.3383327567195	G1
CAGTAACGTGAGCGAT-1_1_1	ATRT40	-6.54771422811466	4.99129800792446	G1
CAGTAACGTTAAAGTG-1_1_1	ATRT40	-5.78389610571957	3.85980200646642	G1
CAGTAACTCCAAATGC-1_1_1	ATRT40	-2.57658881895413	0.550883764197375	G1
CAGTAACTCTGGAGCC-1_1_1	ATRT40	-2.86557538575334	1.05200282642143	S
CAGTCCTAGGATCGCA-1_1_1	ATRT40	-2.52224318423089	2.57079941186258	G1
CAGTCCTCACCGATAT-1_1_1	ATRT40	-7.58723037609385	8.19632952224314	G1
CAGTCCTCAGCCTTGG-1_1_1	ATRT40	-7.93910412793472	7.58237614203757	G1
CATATGGAGCACAGGT-1_1_1	ATRT40	-5.54920812389278	4.4185674678191	G1
CATATGGGTATCACCA-1_1_1	ATRT40	-6.56652146319777	10.8402001737041	S
CATATGGTCAACCAAC-1_1_1	ATRT40	-3.95329404989685	-0.352614325072074	G1
CATATTCCAGCGTTCG-1_1_1	ATRT40	-5.44240656900146	3.10494408105444	G1
CATATTCCAGGATTGG-1_1_1	ATRT40	-3.62658142797129	2.68569079763875	G1
CATATTCCATGTAGTC-1_1_1	ATRT40	-0.557844100492493	1.56890341815697	S
CATCAAGCATTCCTGC-1_1_1	ATRT40	-4.92699270776714	-0.685577960227515	G1
CATCAGAAGCAATCTC-1_1_1	ATRT40	-4.16369591450692	4.22799636467348	G1
CATCAGACAGCGTCCA-1_1_1	ATRT40	-8.57798699180555	9.71570589067398	G1
CATCAGATCTGGGCCA-1_1_1	ATRT40	3.57206400625496	3.85613477131244	G2M
CATCCACAGCTGCCCA-1_1_1	ATRT40	21.7930757117663	7.26701205448807	G2M
CATCGAAAGTACGCGA-1_1_1	ATRT40	-8.21498704818032	14.5485872855636	G1
CATCGAACAGGAATGC-1_1_1	ATRT40	-1.30248633109559	-1.15272771781457	G1
CATCGAACATGTAGTC-1_1_1	ATRT40	-4.76839326720453	5.6689579207946	G1
CATCGAAGTTACCAGT-1_1_1	ATRT40	-5.57430358017696	-1.22218887597115	S
CATCGAATCATTATCC-1_1_1	ATRT40	-8.58620392103829	5.13248687676162	G1
CATCGGGCAAACCTAC-1_1_1	ATRT40	-5.60370073827472	3.44527193614998	G1
CATCGGGCATTCCTCG-1_1_1	ATRT40	3.10203904422902	2.71338232628172	S
CATCGGGGTCAATGTC-1_1_1	ATRT40	-4.22311024856398	0.875106901916745	G1
CATCGGGGTTATCGGT-1_1_1	ATRT40	-7.38313339289927	4.84187080381904	G1
CATCGGGGTTCAGACT-1_1_1	ATRT40	-4.3331857394984	-0.841481106869707	G1
CATGACAAGTTGCAGG-1_1_1	ATRT40	-8.37635532128394	6.01151750996934	G1
CATGACACAAGAAAGG-1_1_1	ATRT40	-5.08058053042779	3.18248197547209	S
CATGACACAGTAAGAT-1_1_1	ATRT40	-3.52199096083923	1.62272998656566	G1
CATGACAGTCATACTG-1_1_1	ATRT40	-3.40720116705279	1.54133148081413	G1
CATGACATCTCCGGTT-1_1_1	ATRT40	-6.63966000871674	2.41291187422832	G1
CATGCCTCAGTAAGAT-1_1_1	ATRT40	-3.40088854957095	-0.293271211072906	S
CATGCCTCATTACGAC-1_1_1	ATRT40	-8.81655390873139	9.37375946383046	G1
CATGCCTTCCCGACTT-1_1_1	ATRT40	-6.52610793398424	7.57403051510955	G1
CATGCCTTCGCTGATA-1_1_1	ATRT40	-6.52394939841573	2.31782837158033	G1
CATGGCGAGCGATCCC-1_1_1	ATRT40	-7.01377521739154	1.16553129266951	G1
CATGGCGAGGCATGTG-1_1_1	ATRT40	-4.34903702138355	5.09932932602923	S
CATGGCGAGGTCATCT-1_1_1	ATRT40	-8.18393411500444	6.97931972486743	G1
CATGGCGGTGTGGCTC-1_1_1	ATRT40	-7.21125902265978	2.7416660250641	G1
CATGGCGTCAGCTGGC-1_1_1	ATRT40	-4.48718873681839	1.43596023518927	G1
CATGGCGTCGCTTAGA-1_1_1	ATRT40	-6.78927292968844	1.88302852805549	S
CATTATCAGACCTTTG-1_1_1	ATRT40	9.03291484738462	7.32292201791815	S
CATTATCCAGTCACTA-1_1_1	ATRT40	-4.19330381155971	0.408120165350779	G1
CATTATCGTACCGGCT-1_1_1	ATRT40	-4.7603913406996	1.68244717783208	G1
CATTATCTCTCATTCA-1_1_1	ATRT40	-2.83873648547908	-0.646229112067908	S
CATTATCTCTTCCTTC-1_1_1	ATRT40	-2.91116183986913	4.62523056438241	G1
CATTCGCAGCGTTTAC-1_1_1	ATRT40	-3.57368675176202	1.31149862295061	G1
CATTCGCAGGCTAGAC-1_1_1	ATRT40	-6.09443222616704	1.35732953460057	G1
CATTCGCCACTTCGAA-1_1_1	ATRT40	-5.42495455864383	3.30302614931993	G1
CATTCGCCAGACTCGC-1_1_1	ATRT40	-3.4856198542639	4.21642355044493	G1
CATTCGCGTCCCTTGT-1_1_1	ATRT40	20.0353447453588	11.8159802751771	G2M
CCAATCCAGGAGTAGA-1_1_1	ATRT40	3.05454293352137	2.6543258877475	S
CCAATCCAGGTAGCTG-1_1_1	ATRT40	-4.82343831976887	4.15002147066391	G1
CCAATCCAGGTGATTA-1_1_1	ATRT40	-2.91376211795763	-0.4510294933337	S
CCAATCCCACTACAGT-1_1_1	ATRT40	-6.18152811304007	4.05710874945571	G1
CCAATCCTCAACGCTA-1_1_1	ATRT40	-2.55537743991927	4.31495514908961	S
CCAATCCTCAATACCG-1_1_1	ATRT40	-5.24728023009857	4.65017507288228	G1
CCACCTAAGCACGCCT-1_1_1	ATRT40	-5.91063573280653	3.38398920387336	G1
CCACCTAGTAGCGCAA-1_1_1	ATRT40	-5.19505812559251	1.09731176032699	G1
CCACCTAGTAGCGTCC-1_1_1	ATRT40	-6.53661899399886	5.1526309673132	G1
CCACCTAGTTGGTTTG-1_1_1	ATRT40	-3.66568586992574	0.642192844031258	G1
CCACCTATCTCTAAGG-1_1_1	ATRT40	-8.36130929437194	7.56455883106799	G1
CCACGGAAGGCTCAGA-1_1_1	ATRT40	17.2084454599941	7.98656626797707	G2M
CCACGGAGTACCAGTT-1_1_1	ATRT40	-4.50186496575759	2.99957927895732	G1
CCACGGATCATTTGGG-1_1_1	ATRT40	-0.11654264928924	2.53059492399573	G2M
CCACGGATCCAGGGCT-1_1_1	ATRT40	-4.81683388100241	-0.615809068303357	G1
CCACGGATCCCTAATT-1_1_1	ATRT40	15.4529751997078	7.89559611157517	G2M
CCACGGATCCGAAGAG-1_1_1	ATRT40	-6.02993631874702	3.36195203254465	G1
CCACTACGTAAACACA-1_1_1	ATRT40	-2.1728787388328	-0.885466275584552	G1
CCACTACGTAGGCATG-1_1_1	ATRT40	-4.29687833044083	1.13375969356177	S
CCACTACGTCTCCACT-1_1_1	ATRT40	-3.22067428012677	0.952562780426615	G1
CCACTACGTTGATTGC-1_1_1	ATRT40	-7.6760741366274	4.95543914862914	G1
CCACTACTCAAGGTAA-1_1_1	ATRT40	-3.97169438214869	3.27747484442819	G1
CCACTACTCTCGGACG-1_1_1	ATRT40	-6.03921086033749	7.48279165970979	G1
CCAGCGAAGGATCGCA-1_1_1	ATRT40	-3.32518968602132	-0.00797470986536237	G1
CCAGCGAAGGGTATCG-1_1_1	ATRT40	-3.14862920906315	1.43775830489456	G1
CCAGCGAAGGTCGGAT-1_1_1	ATRT40	-8.88340913853939	9.2138003662497	G1
CCAGCGAAGTACCGGA-1_1_1	ATRT40	-3.51885623003018	1.31076881301397	G1
CCAGCGAAGTTTGCGT-1_1_1	ATRT40	-2.6955406074334	2.97483205800717	G1
CCAGCGACAATGACCT-1_1_1	ATRT40	-6.98251142614302	4.34025988850064	G1
CCAGCGAGTCTGGAGA-1_1_1	ATRT40	-5.73367301938553	-1.88300440157077	G1
CCATGTCAGCCACGCT-1_1_1	ATRT40	-8.17021644569359	6.22251355417481	G1
CCATGTCCATCTCCCA-1_1_1	ATRT40	-8.42348660691901	3.64111778324469	G1
CCATGTCCATGCATGT-1_1_1	ATRT40	-4.88494266756807	-0.430406803565708	G1
CCATGTCCATGGAATA-1_1_1	ATRT40	-3.67775219857764	1.69105454455354	G1
CCATGTCGTCTTCAAG-1_1_1	ATRT40	-4.66536925783304	-0.474286045850422	G1
CCATGTCGTTGATTCG-1_1_1	ATRT40	-7.38108955842315	6.24127546302808	G1
CCATGTCTCCTAGAAC-1_1_1	ATRT40	-2.02686993062816	3.07096113888006	S
CCATGTCTCTCGATGA-1_1_1	ATRT40	7.11321519493055	11.3436945352419	S
CCATTCGTCCGTAGGC-1_1_1	ATRT40	-4.5990813357648	6.98779393453665	S
CCCAATCGTGATGATA-1_1_1	ATRT40	-3.37724015802202	0.401701784843861	G1
CCCAATCTCATACGGT-1_1_1	ATRT40	10.3793042790673	9.54249112924703	S
CCCAGTTAGACCGGAT-1_1_1	ATRT40	-8.04140770739638	4.56041413419464	G1
CCCAGTTAGCGCCTCA-1_1_1	ATRT40	-3.34132418150998	-1.30460607570896	G1
CCCAGTTAGGATCGCA-1_1_1	ATRT40	6.73849843101335	10.6809547728641	G2M
CCCAGTTAGTTTGCGT-1_1_1	ATRT40	0.513822165787154	0.95857394818154	S
CCCAGTTGTGCACCAC-1_1_1	ATRT40	-7.41280542305992	4.80864535057651	G1
CCCAGTTTCGCCCTTA-1_1_1	ATRT40	-4.2591547768811	1.53880518690151	G1
CCCATACCAGTGAGTG-1_1_1	ATRT40	-5.11512220661637	2.28010449514353	G1
CCCATACTCAGCGACC-1_1_1	ATRT40	-7.25108185402729	5.65228512347658	G1
CCCATACTCAGCGATT-1_1_1	ATRT40	-6.71616724195735	3.98340862851756	S
CCCTCCTCATTGTGCA-1_1_1	ATRT40	-6.87461555187344	3.07611878111409	S
CCCTCCTGTATAATGG-1_1_1	ATRT40	-4.68789080068421	4.02933205783203	G1
CCCTCCTTCAACGAAA-1_1_1	ATRT40	-7.43778807595675	0.49991517707288	G1
CCCTCCTTCACCTCGT-1_1_1	ATRT40	-2.9207372981366	5.37800030561122	G1
CCCTCCTTCCCTTGTG-1_1_1	ATRT40	9.73822466249704	3.56225601764766	S
CCCTCCTTCCGCAGTG-1_1_1	ATRT40	-10.1704670452431	10.3348909068214	G1
CCGGGATAGAACTGTA-1_1_1	ATRT40	-6.06118381019365	7.54886137775194	G1
CCGGGATAGCTGGAAC-1_1_1	ATRT40	-4.07350492244731	-0.0549503406896051	G1
CCGGGATCACGGATAG-1_1_1	ATRT40	-2.29967278577414	1.00482346146759	G1
CCGGGATCATGCAACT-1_1_1	ATRT40	-5.14938944551523	5.11131701426029	G1
CCGGGATGTTTGTGTG-1_1_1	ATRT40	-2.72082988885215	5.93655728953368	S
CCGGGATTCACAATGC-1_1_1	ATRT40	-5.35875913922765	2.69859487843156	G1
CCGGTAGGTAATCGTC-1_1_1	ATRT40	-7.61253991824648	3.37591268176064	G1
CCGGTAGTCTCGATGA-1_1_1	ATRT40	1.37442927288624	1.95850540449923	S
CCGTACTAGCCATCGC-1_1_1	ATRT40	-5.92610081951791	4.39876831731153	G1
CCGTACTAGGGTTTCT-1_1_1	ATRT40	-7.00670073171623	8.19069545110544	G1
CCGTACTGTAAATACG-1_1_1	ATRT40	2.26120889156134	8.9473335972914	G2M
CCGTACTGTGTGACCC-1_1_1	ATRT40	-8.05469431696839	5.30423669795576	G1
CCGTGGACAGTGGGAT-1_1_1	ATRT40	-4.68378919577352	5.77380903159736	G1
CCGTGGAGTAGGGTAC-1_1_1	ATRT40	-4.34415156442338	-0.0754495160248886	G1
CCGTTCACATCACGTA-1_1_1	ATRT40	22.1657278538377	10.6686660004648	G2M
CCGTTCAGTATGCTTG-1_1_1	ATRT40	-4.15933424614334	4.28775049764831	G1
CCGTTCAGTCATGCAT-1_1_1	ATRT40	-3.99024535348242	2.32481418045703	G1
CCGTTCATCCGTTGTC-1_1_1	ATRT40	3.10117654376311	2.36649591886991	S
CCTAAAGAGCGTCAAG-1_1_1	ATRT40	-8.17471185110035	4.45906022167515	G1
CCTAAAGCAGACGTAG-1_1_1	ATRT40	-1.89069453491026	4.6131078494021	G1
CCTAAAGCATTAGGCT-1_1_1	ATRT40	-3.07638788455891	-1.47857147286183	G1
CCTAAAGGTTGTTTGG-1_1_1	ATRT40	-4.47727580973929	-2.49767146030746	G1
CCTACACAGTCAATAG-1_1_1	ATRT40	-7.6766282370115	7.64029596214867	G1
CCTACACCATGCTGGC-1_1_1	ATRT40	14.5697301927124	5.75728772858488	G2M
CCTACACGTTACGGAG-1_1_1	ATRT40	-6.31373707257352	1.79369272711577	G1
CCTACCAAGAGCTTCT-1_1_1	ATRT40	-3.97906315548067	0.551582715961084	S
CCTACCAAGCTAGGCA-1_1_1	ATRT40	-3.94660632790734	0.933202189325854	S
CCTACCAAGGCATTGG-1_1_1	ATRT40	-0.811134425784556	2.67538453954866	G1
CCTACCAGTCAAAGCG-1_1_1	ATRT40	-8.71881571341076	7.14514255358594	G1
CCTACCAGTGGACGAT-1_1_1	ATRT40	-5.05283448168652	-1.60112117009737	G1
CCTACCAGTTGTCGCG-1_1_1	ATRT40	-5.59388156524518	5.89951911200544	G1
CCTACCATCCTTGACC-1_1_1	ATRT40	-8.19045745910998	9.13378844857189	G1
CCTACCATCTCGAGTA-1_1_1	ATRT40	-9.44784559343696	8.89965457778951	G1
CCTAGCTAGTCAATAG-1_1_1	ATRT40	-7.05146578292161	5.0432697017853	G1
CCTAGCTTCGGCGCTA-1_1_1	ATRT40	-7.36152753439868	7.09936250841889	G1
CCTAGCTTCGTAGGTT-1_1_1	ATRT40	-4.83148629798333	-0.0378876259749424	G1
CCTATTAAGCGTGAGT-1_1_1	ATRT40	-8.30847383306619	6.79313599759213	G1
CCTATTACACACGCTG-1_1_1	ATRT40	-6.31477147184197	2.74491428735871	G1
CCTATTACAGCCACCA-1_1_1	ATRT40	-6.66264035791904	7.49594228668859	S
CCTATTACAGGGCATA-1_1_1	ATRT40	-4.32268975272477	-0.188016809984666	G1
CCTATTAGTATAGGGC-1_1_1	ATRT40	-8.07339919135919	7.48360257171899	G1
CCTCAGTAGACAAAGG-1_1_1	ATRT40	-8.00777253594177	5.63945746718594	G1
CCTCAGTAGATCCCGC-1_1_1	ATRT40	-7.67490635363484	3.98836734497147	G1
CCTCAGTGTTACAGAA-1_1_1	ATRT40	-4.81988514725478	0.340755209854299	G1
CCTCTGAAGCCTCGTG-1_1_1	ATRT40	-2.80416055946478	0.85032453652818	G1
CCTCTGACAATGGAAT-1_1_1	ATRT40	-7.07543697021467	8.39664791178489	G1
CCTCTGACACGAAACG-1_1_1	ATRT40	-5.36436867967452	4.31393842873807	G1
CCTCTGAGTCATATCG-1_1_1	ATRT40	-8.12074367327584	7.61896938884046	G1
CCTCTGAGTGACGCCT-1_1_1	ATRT40	-2.44191474184031	0.427623898658844	S
CCTTACGAGCAAATCA-1_1_1	ATRT40	-6.94891559037869	3.97207444170823	G1
CCTTACGAGGAATCGC-1_1_1	ATRT40	-7.04877487611095	5.43377109658781	G1
CCTTACGGTAGATTAG-1_1_1	ATRT40	-3.54825714324851	0.259652826842333	S
CCTTACGGTAGCGTGA-1_1_1	ATRT40	-3.56615370833996	2.60190186881641	S
CCTTACGGTCGGGTCT-1_1_1	ATRT40	-0.373789974228746	5.68190725983105	S
CCTTACGTCAGAAATG-1_1_1	ATRT40	-7.29298217190479	5.06110506813594	G1
CCTTACGTCCCTCTTT-1_1_1	ATRT40	-8.07749600878819	10.7316257718605	G1
CCTTACGTCTTTAGTC-1_1_1	ATRT40	-3.22452552425713	-1.09938158226889	G1
CCTTCCCAGAGGTTGC-1_1_1	ATRT40	-5.6095259545326	5.4641771771043	G1
CCTTCCCGTGCCTGCA-1_1_1	ATRT40	-6.9426725171059	7.44213462497989	G1
CCTTCCCGTTTAGCTG-1_1_1	ATRT40	-3.69212893553592	-0.247603564524929	S
CCTTCGAAGACCGGAT-1_1_1	ATRT40	-6.46382589674783	4.62978807044111	G1
CCTTCGAAGCAATATG-1_1_1	ATRT40	-5.29994084287031	4.08886160876659	G1
CCTTCGACATTTGCTT-1_1_1	ATRT40	-5.09114691109256	1.56764787584022	G1
CCTTTCTGTAGCGATG-1_1_1	ATRT40	-8.77805130755153	4.23225124969831	G1
CCTTTCTTCACAAACC-1_1_1	ATRT40	-5.58983772254766	2.26138392966126	G1
CCTTTCTTCTCTTATG-1_1_1	ATRT40	-1.5178598138635	3.62272917928878	S
CGAACATCAAGACACG-1_1_1	ATRT40	-5.14586325153453	1.52475002283783	G1
CGAACATCAAGCGTAG-1_1_1	ATRT40	-5.71107858933543	2.05124962279302	S
CGAACATCATGATCCA-1_1_1	ATRT40	-3.99944339943479	1.39973122313339	S
CGAATGTAGCGTGTCC-1_1_1	ATRT40	-5.92388112404604	0.446489511187682	S
CGAATGTCAGACGTAG-1_1_1	ATRT40	-7.45988627723266	1.42319378779053	G1
CGAATGTCATCCGGGT-1_1_1	ATRT40	-5.87261846196879	3.59262803771163	G1
CGAATGTTCCGTAGGC-1_1_1	ATRT40	-8.6798847659285	2.2674020213216	G1
CGACCTTAGAAACCAT-1_1_1	ATRT40	-8.09374921425688	0.754927951378444	G1
CGACCTTAGGATCGCA-1_1_1	ATRT40	-7.52007008829726	9.1892067697347	G1
CGACCTTCAAACCTAC-1_1_1	ATRT40	-8.48637241343613	10.4381315929461	G1
CGACCTTCAAGTTCTG-1_1_1	ATRT40	-4.95918136509437	2.6528985248712	G1
CGACCTTCACGAGGTA-1_1_1	ATRT40	7.44448101420826	3.9375415571086	S
CGACCTTCATCCAACA-1_1_1	ATRT40	-5.77632490949281	4.71741020172519	G1
CGACCTTGTAAGTGGC-1_1_1	ATRT40	-4.82769416893607	0.372486427640367	G1
CGACCTTGTCTTGATG-1_1_1	ATRT40	-8.62653776163533	1.25873690125306	G1
CGACTTCAGATGTCGG-1_1_1	ATRT40	-5.62846062658283	4.97776865908169	G1
CGACTTCGTCTGATTG-1_1_1	ATRT40	-5.22763713331635	5.8446648297569	G1
CGAGAAGCACAAGTAA-1_1_1	ATRT40	19.9044912993438	9.8554438409509	G2M
CGAGAAGGTGGACGAT-1_1_1	ATRT40	-1.30159880025425	0.976729990607339	S
CGAGCACCACATTTCT-1_1_1	ATRT40	-5.44213704748767	0.585171538922962	G1
CGAGCACGTGGTCTCG-1_1_1	ATRT40	-6.19472132959613	4.22376508127828	G1
CGAGCACGTGTAATGA-1_1_1	ATRT40	-6.29416008958926	3.03489014380199	G1
CGAGCACGTTACGACT-1_1_1	ATRT40	-5.16206247215642	5.22063504949005	G1
CGAGCACTCCGTCAAA-1_1_1	ATRT40	-9.00284314159892	10.0739746310259	G1
CGAGCACTCCTGCCAT-1_1_1	ATRT40	-2.23244042895108	0.399402122745072	S
CGAGCACTCGGACAAG-1_1_1	ATRT40	-3.02409169194339	0.236974825824476	G1
CGAGCCAAGGAATGGA-1_1_1	ATRT40	-6.86735918180405	-0.079757303057646	G1
CGAGCCACACCAACCG-1_1_1	ATRT40	1.75730821281131	1.80637270984585	S
CGAGCCACATTGAGCT-1_1_1	ATRT40	-7.90412657385226	9.59705938865527	G1
CGAGCCAGTGAGGGAG-1_1_1	ATRT40	-4.8705074521601	0.935417438901811	G1
CGATCGGAGGAGCGAG-1_1_1	ATRT40	-8.01683774864667	6.84215251522741	G1
CGATCGGTCTAGAGTC-1_1_1	ATRT40	-5.62278105631716	3.15437903998986	G1
CGATGGCAGAGGGATA-1_1_1	ATRT40	-4.40442238426023	0.291474690155037	G1
CGATGGCAGAGTTGGC-1_1_1	ATRT40	-6.50126926467545	2.6611174346452	G1
CGATGGCAGCTCAACT-1_1_1	ATRT40	-6.68750151159785	7.34487591138296	G1
CGATGGCTCGGCGCAT-1_1_1	ATRT40	-2.29165828443721	1.07043911047174	S
CGATGTACAAGCCGTC-1_1_1	ATRT40	-6.47613268688638	1.16149140864016	G1
CGATGTACACCAGCAC-1_1_1	ATRT40	-7.80980648537715	7.11170159201725	G1
CGATGTACATTGTGCA-1_1_1	ATRT40	-8.28397646735979	10.6428277766932	G1
CGATGTAGTGGTCCGT-1_1_1	ATRT40	-3.74117950839604	-10.5649236591413	G1
CGATGTATCAGTGTTG-1_1_1	ATRT40	-3.56931116615241	1.00408583081596	G1
CGATTGAAGGGTGTTG-1_1_1	ATRT40	-4.37550837826632	1.72298036935876	S
CGATTGAAGGTGCTTT-1_1_1	ATRT40	5.68246434290464	4.36967195664635	S
CGATTGACACTATCTT-1_1_1	ATRT40	-8.23793618324714	9.51832665894067	G1
CGATTGAGTCAGAATA-1_1_1	ATRT40	-8.81817787076912	6.30656227018343	S
CGATTGAGTCATCCCT-1_1_1	ATRT40	-6.25393629570141	6.82983077364891	G1
CGATTGAGTTCCCTTG-1_1_1	ATRT40	-1.61665627918912	-0.224751796717687	S
CGATTGAGTTGAGTTC-1_1_1	ATRT40	-4.4399387109195	2.81795676118178	G1
CGCCAAGAGCTACCGC-1_1_1	ATRT40	-4.91055049557905	0.624124936162325	G1
CGCCAAGAGGGAACGG-1_1_1	ATRT40	-5.01527357596989	3.17252390837804	S
CGCCAAGAGTCGTTTG-1_1_1	ATRT40	-0.72916748181532	3.8346129395796	S
CGCCAAGCAAGCCGCT-1_1_1	ATRT40	-7.98391277884132	11.4297456365104	G1
CGCCAAGCATGTCCTC-1_1_1	ATRT40	-7.59703394242005	8.68315051354549	G1
CGCCAAGCATTTCAGG-1_1_1	ATRT40	-2.84268730963614	1.02994879376152	S
CGCCAAGGTCTGATTG-1_1_1	ATRT40	-5.02663239792403	5.88642034626033	G1
CGCGGTAAGGCAGGTT-1_1_1	ATRT40	-6.56694161979476	6.26543973211963	G1
CGCGGTAGTGTCAATC-1_1_1	ATRT40	-1.39813021167174	0.806747455953821	S
CGCGGTATCTTTAGGG-1_1_1	ATRT40	-3.66320821257354	-0.331387776833688	G1
CGCGTTTCAAAGGAAG-1_1_1	ATRT40	-7.22067718898745	7.62761091422384	G1
CGCGTTTGTACTCAAC-1_1_1	ATRT40	-3.34598263001651	-0.657510430645036	S
CGCGTTTGTGACGGTA-1_1_1	ATRT40	-7.82867305209445	2.88908761795506	G1
CGCTATCAGCTCTCGG-1_1_1	ATRT40	0.529997824608404	2.14934318580405	S
CGCTATCCATCACGAT-1_1_1	ATRT40	-8.11460431496799	9.46863641192864	G1
CGCTGGAAGCATGGCA-1_1_1	ATRT40	5.85914328955179	4.43696594542194	S
CGCTGGACAGGCTCAC-1_1_1	ATRT40	-5.57764814761646	5.06982347716437	G1
CGCTGGAGTCAGAAGC-1_1_1	ATRT40	-5.70285252486818	4.29688725827742	S
CGCTGGAGTCGGCATC-1_1_1	ATRT40	-6.61898730139559	3.5955300624664	G1
CGCTGGATCAGTTTGG-1_1_1	ATRT40	-8.33123383325178	12.3723479169352	G1
CGCTTCATCAAACCGT-1_1_1	ATRT40	5.76593848348056	4.25314306721593	S
CGCTTCATCGTGACAT-1_1_1	ATRT40	-6.52481920127742	4.70090988968667	G1
CGCTTCATCTTTACAC-1_1_1	ATRT40	-6.9118783382562	4.74354895096314	G1
CGGACACAGGAGCGAG-1_1_1	ATRT40	18.9619895845695	11.8024535099008	G2M
CGGACACCAGGTGCCT-1_1_1	ATRT40	7.50841189195242	6.21758931079115	S
CGGACACGTATAATGG-1_1_1	ATRT40	-5.84734098001706	1.40969290006423	G1
CGGACACGTTCGTTGA-1_1_1	ATRT40	-4.22588179769984	0.873649680009128	G1
CGGACACTCAGCAACT-1_1_1	ATRT40	-3.22266076454977	-0.272315926115562	G1
CGGACGTAGTACATGA-1_1_1	ATRT40	-6.38132937865601	-0.212432688456402	G1
CGGACGTCAGACAAAT-1_1_1	ATRT40	-0.874393942653206	0.668572094575647	S
CGGACGTGTCGAAAGC-1_1_1	ATRT40	-4.00290161382094	1.49658198960859	G1
CGGACGTTCGGCGCAT-1_1_1	ATRT40	-6.89017148326154	4.05716589721283	G1
CGGACTGAGCGCTCCA-1_1_1	ATRT40	-7.28839052500429	5.03459554848906	G1
CGGACTGCAAAGTGCG-1_1_1	ATRT40	-6.89835848251017	0.474091679283734	G1
CGGACTGCAAGCCATT-1_1_1	ATRT40	-7.27541981010312	4.66536071897083	G1
CGGACTGTCGCTTAGA-1_1_1	ATRT40	-5.0964180341779	0.684776933007881	G1
CGGAGCTCACAAGCCC-1_1_1	ATRT40	-5.93437975027747	5.0812814355117	G1
CGGAGCTGTAACGTTC-1_1_1	ATRT40	-7.79186945542469	5.35965471452214	G1
CGGAGCTGTCACCCAG-1_1_1	ATRT40	24.9958732880852	19.2225196436094	G2M
CGGAGCTTCATCATTC-1_1_1	ATRT40	-5.44207341970168	1.70524499147699	G1
CGGAGTCCAAGCTGAG-1_1_1	ATRT40	-9.74870293800786	15.6089782820431	G1
CGGAGTCTCTCGTTTA-1_1_1	ATRT40	-7.51729472342148	5.05527051385827	G1
CGGCTAGAGAGATGAG-1_1_1	ATRT40	-4.70887026658317	1.38000854427151	G1
CGGCTAGCATCATCCC-1_1_1	ATRT40	-8.05777796190019	6.92497174181686	G1
CGGGTCACAGATCCAT-1_1_1	ATRT40	-4.92574450456911	2.91127851118369	S
CGGGTCAGTGAGGGAG-1_1_1	ATRT40	-7.5902384308236	7.48319260461719	G1
CGGGTCAGTTCCACTC-1_1_1	ATRT40	-6.9324425806614	3.09934486770992	G1
CGGTTAAAGAAACGAG-1_1_1	ATRT40	-7.87877502670822	4.02623009142596	G1
CGGTTAAAGCTGATAA-1_1_1	ATRT40	-5.48245988181428	1.11869862012005	G1
CGGTTAACATGGATGG-1_1_1	ATRT40	-4.03589600520501	0.901455630098115	G1
CGGTTAAGTACGACCC-1_1_1	ATRT40	-6.77303648096487	5.68251304399567	G1
CGGTTAATCCTTGGTC-1_1_1	ATRT40	-7.52191440541418	6.04431107290631	G1
CGTAGCGAGTGGTCCC-1_1_1	ATRT40	-4.28961381164798	-0.571379700971151	G1
CGTAGCGGTTCGTGAT-1_1_1	ATRT40	1.32861691961175	1.11564207760959	S
CGTCACTAGCGTTGCC-1_1_1	ATRT40	-7.59999712271378	3.96824679037368	G1
CGTCACTCACGCCAGT-1_1_1	ATRT40	-7.30472656612674	7.26875976554677	G1
CGTCACTCACGGCTAC-1_1_1	ATRT40	-6.44477443082829	-10.5969954513142	G2M
CGTCACTGTGCAACTT-1_1_1	ATRT40	-4.46390364637788	1.15382883434476	G1
CGTCAGGAGAAGAAGC-1_1_1	ATRT40	22.7513694567375	19.61584105968	G2M
CGTCAGGAGAGCTATA-1_1_1	ATRT40	0.29597988300001	7.17030809471199	S
CGTCAGGAGCAGATCG-1_1_1	ATRT40	-9.49322585520931	2.81180760716159	G1
CGTCAGGGTATGCTTG-1_1_1	ATRT40	5.08887735367991	3.75759663298895	S
CGTCAGGGTGTGGTTT-1_1_1	ATRT40	-5.57985335587569	0.366137319362966	G1
CGTCAGGTCATGCATG-1_1_1	ATRT40	-1.92553468881974	1.58021464095796	S
CGTCAGGTCTAACCGA-1_1_1	ATRT40	-3.80117712521558	1.71514092952411	G1
CGTCCATAGTGAACGC-1_1_1	ATRT40	-6.05721595998104	3.20916042211553	G1
CGTCCATCACACAGAG-1_1_1	ATRT40	10.3262323016235	10.5672555537179	G2M
CGTCTACAGACACTAA-1_1_1	ATRT40	-7.10418106928233	5.34677292969024	G1
CGTCTACAGATGCGAC-1_1_1	ATRT40	-8.28236353055517	9.02290350731417	G1
CGTCTACCACCGAATT-1_1_1	ATRT40	-4.8723845667637	-0.212444007747065	G1
CGTCTACGTCCAAGTT-1_1_1	ATRT40	-3.99225082010891	5.8309674998611	G1
CGTCTACGTTGTCTTT-1_1_1	ATRT40	-6.77611421344207	2.71562689288454	G1
CGTGAGCAGTCATGCT-1_1_1	ATRT40	-8.29250965176811	2.9636015953386	G1
CGTGAGCCACACTGCG-1_1_1	ATRT40	-2.68228749005977	1.04418974918408	S
CGTGAGCTCTTTAGGG-1_1_1	ATRT40	8.7486008929987	6.41029825147776	G2M
CGTGTAAAGGAGTTGC-1_1_1	ATRT40	-3.80853158094112	0.0011119848542638	G1
CGTGTAACAAACTGCT-1_1_1	ATRT40	-8.4772437837745	4.83350824643888	S
CGTGTAACATCGGGTC-1_1_1	ATRT40	-5.87074809621067	0.141184660580396	G1
CGTGTAAGTCACAAGG-1_1_1	ATRT40	-4.53989204698872	0.746778425294853	G1
CGTGTCTAGTACACCT-1_1_1	ATRT40	-6.89629778478808	4.75000333674705	G1
CGTGTCTGTAATCGTC-1_1_1	ATRT40	-8.24013421338145	7.94327568041488	G1
CGTTAGACAAGCCGTC-1_1_1	ATRT40	-3.83892348267903	0.594312834925643	S
CGTTAGATCAATCTCT-1_1_1	ATRT40	-4.64145754367662	-0.290524594729598	G1
CGTTCTGAGCGATCCC-1_1_1	ATRT40	-8.99752652973087	12.9410325199625	G1
CGTTCTGCAATCACAC-1_1_1	ATRT40	28.9623184536672	12.6258929668661	G2M
CGTTGGGAGATCCCGC-1_1_1	ATRT40	-5.43120148793221	2.5874263806694	G1
CGTTGGGAGCAACGGT-1_1_1	ATRT40	-5.63393580440759	3.08919597766519	G1
CGTTGGGAGCTCTCGG-1_1_1	ATRT40	-4.71547884257051	0.909133713375812	S
CGTTGGGCACAACGTT-1_1_1	ATRT40	-1.79605230895707	2.06485370044994	G1
CGTTGGGGTTGTCGCG-1_1_1	ATRT40	-4.16665991545417	2.15302011655251	G1
CGTTGGGGTTTAGCTG-1_1_1	ATRT40	-7.33406285093421	6.93549745931904	G1
CGTTGGGTCTCTTGAT-1_1_1	ATRT40	-6.77124084797973	3.9944169716679	G1
CTAACTTGTACGACCC-1_1_1	ATRT40	-5.01984031339693	-0.437495657668053	G1
CTAACTTGTGAGGGAG-1_1_1	ATRT40	-3.96233655924913	1.0869235690211	G1
CTAACTTGTTACGTCA-1_1_1	ATRT40	-3.52612994088026	-1.14790021757449	G1
CTAAGACTCAGCAACT-1_1_1	ATRT40	-8.50396687101531	8.41475750088589	G1
CTAATGGAGTAGTGCG-1_1_1	ATRT40	1.36050317362868	1.66608878521568	S
CTAATGGCACTAGTAC-1_1_1	ATRT40	-6.38649014233327	5.13475019780518	G1
CTAATGGGTTGCGCAC-1_1_1	ATRT40	-3.74282358693706	1.29452676468787	G1
CTACACCGTCAGATAA-1_1_1	ATRT40	-6.44802299966896	6.61998909725069	G1
CTACACCGTGTGACCC-1_1_1	ATRT40	-6.78635870001926	3.61329470074839	G1
CTACACCTCCGTAGTA-1_1_1	ATRT40	-8.45530667074914	9.76636562079316	G1
CTACACCTCTCCAGGG-1_1_1	ATRT40	-3.94823321871553	1.36044485760399	S
CTACACCTCTCTGCTG-1_1_1	ATRT40	-4.56705499558738	5.20011674610883	G1
CTACATTCAACAACCT-1_1_1	ATRT40	-7.97215337170286	6.03082114708966	S
CTACATTCAAGTAGTA-1_1_1	ATRT40	-4.72169988709172	3.03654061578332	G1
CTACATTCACAAGTAA-1_1_1	ATRT40	-7.28295392187032	5.22935051811683	G1
CTACATTCAGCTGTGC-1_1_1	ATRT40	-5.00592509970041	4.73478053934497	G1
CTACCCAAGCATGGCA-1_1_1	ATRT40	-3.06447880464863	5.15248736239235	G1
CTACCCAGTTGTGGAG-1_1_1	ATRT40	-5.85750724735935	1.3968202278155	G1
CTACCCATCACGGTTA-1_1_1	ATRT40	-6.28538073887159	6.09197522319143	G1
CTACGTCAGCTGAACG-1_1_1	ATRT40	-7.05508309463774	10.133089513508	G1
CTACGTCAGGAGCGAG-1_1_1	ATRT40	-4.04198861828537	1.71812959049339	G1
CTACGTCCAGGGATTG-1_1_1	ATRT40	-2.24807142674084	1.53793275960626	S
CTACGTCCAGTATGCT-1_1_1	ATRT40	-4.64795150118971	4.24993865815501	G1
CTACGTCCATAACCTG-1_1_1	ATRT40	18.0304921993117	9.07162859367632	G2M
CTACGTCGTGTGTGCC-1_1_1	ATRT40	-3.94414479613775	-0.0872057077227001	G1
CTACGTCTCACCCTCA-1_1_1	ATRT40	-6.59627754291237	3.88704108944357	G1
CTACGTCTCCGCTGTT-1_1_1	ATRT40	-3.245254242039	-0.186172907664278	G1
CTACGTCTCCTTTCTC-1_1_1	ATRT40	-6.41877196933555	6.79058255414629	G1
CTACGTCTCTAACGGT-1_1_1	ATRT40	-6.41111071441264	3.33130759361106	G1
CTAGAGTAGCCACGTC-1_1_1	ATRT40	-5.91103124116287	3.29236029609128	G1
CTAGAGTAGCGTTTAC-1_1_1	ATRT40	-6.82720028507085	8.56176094056721	G1
CTAGAGTCAATTGCTG-1_1_1	ATRT40	-7.48808367608658	2.61835686560888	G1
CTAGCCTGTCACACGC-1_1_1	ATRT40	-5.97842154062895	4.12335227638127	G1
CTAGCCTGTCTAGTGT-1_1_1	ATRT40	-3.88524127169124	0.0564054004828841	S
CTAGTGACAAGCGAGT-1_1_1	ATRT40	-5.49160144578581	1.47693192240109	G1
CTAGTGACAGATGGGT-1_1_1	ATRT40	-4.58553085792388	4.79315673816111	G1
CTAGTGACATCCGGGT-1_1_1	ATRT40	-3.73341896402395	-0.917416377014597	G1
CTAGTGAGTGATGTGG-1_1_1	ATRT40	-5.0340730349553	0.384220314916597	G1
CTAGTGAGTTATGCGT-1_1_1	ATRT40	-8.27011769602072	9.87206898122314	G1
CTAGTGAGTTGGGACA-1_1_1	ATRT40	-6.74889959807421	0.308970156085357	G1
CTAGTGATCTCGTTTA-1_1_1	ATRT40	-3.83381766489053	-0.599835232740978	G1
CTCACACCAGTAGAGC-1_1_1	ATRT40	-8.72803749114213	3.21341162760074	G1
CTCACACTCGTTTGCC-1_1_1	ATRT40	-3.66735577145263	1.36532200215394	S
CTCATTAAGAACTGTA-1_1_1	ATRT40	-3.70250971561142	-1.25255550350083	G1
CTCATTAAGGGAAACA-1_1_1	ATRT40	-5.40773672793456	2.98573429203676	G1
CTCATTACATAAAGGT-1_1_1	ATRT40	-5.2466970789968	-1.40290709541086	S
CTCATTACATTGAGCT-1_1_1	ATRT40	-4.75781125921299	4.65403867076427	G1
CTCCTAGAGTAGATGT-1_1_1	ATRT40	-6.10769719821998	6.49669968029136	G1
CTCCTAGCAATAGCGG-1_1_1	ATRT40	-1.32734636450054	0.836286407358908	S
CTCCTAGCACTTGGAT-1_1_1	ATRT40	-7.43727899825282	0.12922247559969	G1
CTCCTAGGTAGGCATG-1_1_1	ATRT40	-7.85301219799286	9.69316859722271	G1
CTCGAAAAGATACACA-1_1_1	ATRT40	-6.47303657803718	5.46775355426628	G1
CTCGAAACAACGATGG-1_1_1	ATRT40	-6.80628710023142	7.10335981945637	G1
CTCGAAAGTTCGGCAC-1_1_1	ATRT40	-4.77773885566445	-2.41312952132037	G1
CTCGAAATCTAACGGT-1_1_1	ATRT40	-5.81546164457226	7.49916948748229	G1
CTCGAGGAGGATTCGG-1_1_1	ATRT40	-0.0797507669900552	1.80677700750702	S
CTCGAGGAGGCGTACA-1_1_1	ATRT40	8.26616256547791	15.6553223492854	S
CTCGAGGAGTGGGCTA-1_1_1	ATRT40	-4.63744200716615	7.42416198115748	G1
CTCGGAGCATCACGAT-1_1_1	ATRT40	-3.85386233208445	0.290119363608293	G1
CTCGGAGGTGCCTGGT-1_1_1	ATRT40	-6.63971480687	3.35931597750612	G1
CTCGGAGTCCAAACAC-1_1_1	ATRT40	-8.51084426992739	9.10600430084387	G1
CTCGGAGTCTTATCTG-1_1_1	ATRT40	-6.64627711815012	0.495448673896434	G1
CTCGGGAAGATATGCA-1_1_1	ATRT40	-2.31639053142333	-1.83831914220153	S
CTCGGGACACGTTGGC-1_1_1	ATRT40	-5.21924911597655	-0.527420570718644	G1
CTCGGGACAGATGAGC-1_1_1	ATRT40	-8.75606131741599	8.16676910444674	G1
CTCGGGATCATCGATG-1_1_1	ATRT40	-5.96736542991791	5.34842542752698	G1
CTCGTACAGAATTCCC-1_1_1	ATRT40	24.4379874335895	12.0084438454436	G2M
CTCGTACAGATACACA-1_1_1	ATRT40	-4.14446158472226	1.17900512501018	G1
CTCGTACAGTATTGGA-1_1_1	ATRT40	-6.50875560564019	5.42759495591648	G1
CTCGTACCACGTAAGG-1_1_1	ATRT40	-3.64873866539037	1.70230820311321	S
CTCGTACCAGCCTTTC-1_1_1	ATRT40	-7.15781840910186	3.97487110376745	G1
CTCGTACTCGTGGGAA-1_1_1	ATRT40	-6.24381643717432	5.03396532736556	G1
CTCGTCACAAACCCAT-1_1_1	ATRT40	-6.91797197904849	7.76215052522147	G1
CTCGTCAGTAAAGTCA-1_1_1	ATRT40	-5.10394664216108	2.77265268234695	G1
CTCTAATAGCTTCGCG-1_1_1	ATRT40	-6.82962295276155	7.67444240273912	G1
CTCTAATAGTCATCCA-1_1_1	ATRT40	-8.74018242327233	8.37689137164355	G1
CTCTAATTCTACCTGC-1_1_1	ATRT40	-8.03289551069606	7.40476222986362	G1
CTCTACGCAGCTGCTG-1_1_1	ATRT40	-8.88015899194492	8.01553019140544	G1
CTCTACGCATTGCGGC-1_1_1	ATRT40	-8.2469022271217	5.54324744733688	G1
CTCTGGTCAAAGGAAG-1_1_1	ATRT40	5.33165526921048	6.21512543603993	G2M
CTCTGGTCAGCGTTCG-1_1_1	ATRT40	-4.72450633082321	2.06358281478859	G1
CTCTGGTCATCCAACA-1_1_1	ATRT40	7.20192539630745	5.5651526115289	S
CTCTGGTCATGGGAAC-1_1_1	ATRT40	-5.41064461897554	6.27627429501301	G1
CTCTGGTCATTCTCAT-1_1_1	ATRT40	-6.59910184239408	4.52755623449037	G1
CTCTGGTGTAGCGCTC-1_1_1	ATRT40	-3.17277128801013	0.630639131052701	S
CTCTGGTTCTGCGTAA-1_1_1	ATRT40	-7.35849649661914	8.6426760179779	G1
CTGAAACAGATACACA-1_1_1	ATRT40	-6.01453700442508	2.85522834850268	G1
CTGAAACAGCGGCTTC-1_1_1	ATRT40	-6.81460522075903	7.15417273446902	G1
CTGAAACAGTATCTCG-1_1_1	ATRT40	-5.91461978106786	-0.461248242361888	S
CTGAAACCAACACCTA-1_1_1	ATRT40	-0.113931965527185	2.29335232524983	G2M
CTGAAACGTGTGGTTT-1_1_1	ATRT40	-8.01795171129639	3.09413305843123	G1
CTGAAACTCGTTTAGG-1_1_1	ATRT40	-6.13301913459229	4.55595254775908	G1
CTGAAGTAGGTGCTTT-1_1_1	ATRT40	-4.1945364110529	0.286196170899273	G1
CTGAAGTCAAGCGATG-1_1_1	ATRT40	0.0205606484253126	1.90994862771026	S
CTGAAGTCAAGCTGTT-1_1_1	ATRT40	-7.90549965373983	5.74486212581923	G1
CTGAAGTGTCGAGATG-1_1_1	ATRT40	-5.89029639439957	3.84960786669005	G1
CTGAAGTGTGGTTTCA-1_1_1	ATRT40	-6.34828453124149	1.93662115864133	G1
CTGATAGCATTACGAC-1_1_1	ATRT40	-5.27337697206181	-0.287744778200645	S
CTGATAGGTCGGGTCT-1_1_1	ATRT40	3.78277224666397	3.05132943054286	S
CTGATCCAGCGATAGC-1_1_1	ATRT40	-8.56146736227668	5.98393859919808	G1
CTGATCCAGTGACATA-1_1_1	ATRT40	-6.90332079944253	4.96693308845741	G1
CTGATCCCACGCCAGT-1_1_1	ATRT40	-9.28895305886676	8.79847355154413	G1
CTGATCCGTTTCGCTC-1_1_1	ATRT40	-8.99504538158399	11.5463787240693	G1
CTGATCCTCCGCAAGC-1_1_1	ATRT40	-6.02826693927405	3.07128607270651	G1
CTGATCCTCCTCTAGC-1_1_1	ATRT40	-4.18146874618487	-0.11197102261381	G2M
CTGCCTATCTTGAGAC-1_1_1	ATRT40	16.0981906179438	13.786733514903	G2M
CTGCGGACACAAGACG-1_1_1	ATRT40	-3.49741743639442	0.862987975962173	S
CTGCGGAGTGTGGTTT-1_1_1	ATRT40	19.0257623154022	4.76080299380993	G2M
CTGCGGATCTCTGCTG-1_1_1	ATRT40	-5.52558000957218	-0.675990634481929	G1
CTGCTGTCAATAAGCA-1_1_1	ATRT40	-7.72103790380097	5.25854157889528	G1
CTGCTGTGTTTCCACC-1_1_1	ATRT40	-4.22947959903424	-0.823849055312572	G1
CTGGTCTAGGATGGAA-1_1_1	ATRT40	-7.37899293950876	6.36161771662337	G1
CTGGTCTCACCGCTAG-1_1_1	ATRT40	-4.18726906119364	2.29424269887987	G1
CTGGTCTTCAACACCA-1_1_1	ATRT40	-4.89413504606188	2.83222481366247	G1
CTGTGCTAGAGGTAGA-1_1_1	ATRT40	-5.41583752706358	2.00647753408073	G1
CTGTGCTAGCGTAGTG-1_1_1	ATRT40	-7.66848362162205	6.42015553469782	G1
CTGTGCTAGGACTGGT-1_1_1	ATRT40	-9.77191224339579	16.8370975150137	G1
CTGTGCTCAGGCGATA-1_1_1	ATRT40	-6.4051834515894	7.6397961721468	S
CTGTGCTGTTCCATGA-1_1_1	ATRT40	-3.28068987281288	1.42853116490078	G1
CTGTGCTGTTCGGCAC-1_1_1	ATRT40	-6.88156640541084	6.76926287655993	G1
CTGTTTAAGTGTCCCG-1_1_1	ATRT40	-4.42770672082824	1.80832194269787	G1
CTGTTTACAGGCTGAA-1_1_1	ATRT40	-2.95607180824872	0.263553487017257	S
CTGTTTATCCAAAGTC-1_1_1	ATRT40	-8.22493253204367	5.86046455772613	G1
CTGTTTATCCCTGACT-1_1_1	ATRT40	-5.54064726965267	2.55862102595011	G1
CTGTTTATCCGCATAA-1_1_1	ATRT40	12.986218419271	7.18245166498259	G2M
CTTAACTAGAATAGGG-1_1_1	ATRT40	-3.42548023541361	-0.536254762335293	G1
CTTAACTGTGAAAGAG-1_1_1	ATRT40	17.1541660327341	8.0726386372332	G2M
CTTAACTGTGCTTCTC-1_1_1	ATRT40	-4.36227081659294	2.34431031709566	G1
CTTAACTTCGGGAGTA-1_1_1	ATRT40	-3.89616110414226	3.81163696371887	G1
CTTAACTTCGTTTGCC-1_1_1	ATRT40	-0.399225222580437	6.87895713234361	S
CTTACCGGTAAATGAC-1_1_1	ATRT40	-4.1361569345348	-0.3402933696864	G1
CTTACCGGTGCCTGCA-1_1_1	ATRT40	-2.87344579718621	1.68175106494164	G1
CTTAGGAAGAGGTACC-1_1_1	ATRT40	-3.68401357488768	1.52388560130333	G1
CTTAGGACAGTGGAGT-1_1_1	ATRT40	-7.66978631891782	4.09198895572322	G1
CTTAGGAGTAGCGATG-1_1_1	ATRT40	-8.65064055252346	11.5995688328252	G1
CTTAGGAGTTTGGGCC-1_1_1	ATRT40	-9.17508245848721	11.4404762968143	G1
CTTAGGATCTGTTGAG-1_1_1	ATRT40	-5.80359702883691	4.93557322743616	G1
CTTAGGATCTTACCGC-1_1_1	ATRT40	-7.86196418610414	3.66328828769615	G1
CTTCTCTAGCTAAGAT-1_1_1	ATRT40	-9.04850070455571	6.77220531790769	G1
CTTCTCTCAGCCTTTC-1_1_1	ATRT40	-1.95090865521434	7.07091781715678	S
CTTCTCTGTCTCCACT-1_1_1	ATRT40	-7.09657324393599	8.11444454498683	G1
CTTGGCTGTACATGTC-1_1_1	ATRT40	0.471459986087943	5.59637868488953	S
CTTTGCGAGAAGGTTT-1_1_1	ATRT40	-6.86707322579876	5.45803713937851	G1
CTTTGCGAGGGATGGG-1_1_1	ATRT40	-7.51822245088786	4.35404173164096	G1
CTTTGCGCACAACGCC-1_1_1	ATRT40	-7.56393582399886	5.4770843775473	G1
CTTTGCGTCCTCTAGC-1_1_1	ATRT40	7.01064046343678	2.69431917530577	G2M
GAAACTCTCAGGTTCA-1_1_1	ATRT40	-4.14487672674538	3.06061840005416	G1
GAAACTCTCCTACAGA-1_1_1	ATRT40	-4.7497214944049	0.817061169797083	G1
GAAACTCTCGAGAGCA-1_1_1	ATRT40	-3.38102327718251	1.33695889730853	S
GAAATGAAGCTAAACA-1_1_1	ATRT40	-1.19239987662474	3.65308276342375	S
GAAATGATCAATACCG-1_1_1	ATRT40	-6.44531632003635	5.14960559283831	G1
GAAATGATCCTTGACC-1_1_1	ATRT40	-3.10141770741699	-8.25967312674845	S
GAACCTAAGAAGGGTA-1_1_1	ATRT40	-6.60025780847593	8.29121900483361	G1
GAACCTACAGTGACAG-1_1_1	ATRT40	-5.83233703339503	5.28333225120776	G1
GAACGGAAGAGTACAT-1_1_1	ATRT40	-8.54375197682101	7.14545570286227	G1
GAACGGAAGCCAGGAT-1_1_1	ATRT40	-8.52556325020717	10.6389428626883	G1
GAACGGACATGGTCAT-1_1_1	ATRT40	-6.66008834977524	5.18293229008148	G1
GAAGCAGAGTGCTGCC-1_1_1	ATRT40	-3.28907713713775	0.646829345675165	G1
GAAGCAGGTTTGTTTC-1_1_1	ATRT40	-2.7230202217031	1.22013941370469	G1
GAAGCAGTCAACACCA-1_1_1	ATRT40	-4.13435635058597	-0.407162809622245	S
GAATAAGAGACACTAA-1_1_1	ATRT40	-3.02360797948898	2.43299582267173	G1
GAATAAGCAGTAACGG-1_1_1	ATRT40	-3.14594283141371	1.51304384939432	S
GAATAAGCATACAGCT-1_1_1	ATRT40	-4.11753051590178	4.68168036214359	G1
GAATAAGGTTCGAATC-1_1_1	ATRT40	-1.64432918104592	0.877054585646662	S
GAATAAGTCCTGCAGG-1_1_1	ATRT40	-6.66756129993129	4.59405836678876	S
GAATGAACAACACCCG-1_1_1	ATRT40	-4.22484636713675	0.636232755505511	S
GAATGAACAATTCCTT-1_1_1	ATRT40	-10.0233421133819	14.8390560030288	G1
GAATGAACATGCGCAC-1_1_1	ATRT40	-4.16158520921222	2.81266763217253	G1
GAATGAAGTAGTACCT-1_1_1	ATRT40	-7.43164035241118	6.56801280203942	G1
GAATGAAGTTCTGGTA-1_1_1	ATRT40	-7.25351494386339	5.33622042921493	G1
GAATGAATCAATCTCT-1_1_1	ATRT40	17.7773246389441	12.2210750226273	G2M
GAATGAATCAGCTTAG-1_1_1	ATRT40	-4.7493068757989	1.0944093498415	G1
GAATGAATCATGTCCC-1_1_1	ATRT40	5.09175415038386	5.69518922555314	S
GAATGAATCCCAGGTG-1_1_1	ATRT40	-8.13779031294493	8.74166382722252	G1
GACACGCAGGAGCGAG-1_1_1	ATRT40	-9.03128784335027	7.0966581779966	G1
GACACGCAGGCCATAG-1_1_1	ATRT40	-5.65942598009237	7.12725915335699	G1
GACACGCCAAACCCAT-1_1_1	ATRT40	-6.59365723559076	7.11259862218118	G1
GACACGCGTCACCCAG-1_1_1	ATRT40	-4.90880774677125	-0.0410784635081375	G1
GACACGCGTGCAGGTA-1_1_1	ATRT40	-6.26002857162928	4.6170739310296	G1
GACACGCTCACATACG-1_1_1	ATRT40	-8.41731908919695	5.68816915817196	G1
GACACGCTCGCGATCG-1_1_1	ATRT40	-0.650880575281272	0.120161522929484	S
GACACGCTCTGACCTC-1_1_1	ATRT40	7.94430024597305	7.14573768547309	S
GACAGAGAGGTGATTA-1_1_1	ATRT40	-5.65873405371024	1.35255296975454	G1
GACAGAGCAATGGAGC-1_1_1	ATRT40	-5.11394997345296	5.82986977561958	G1
GACAGAGGTAAGCACG-1_1_1	ATRT40	-8.11443780637387	6.44009569176046	G1
GACAGAGGTGATAAAC-1_1_1	ATRT40	-7.04826671353118	6.71296762372142	G1
GACAGAGTCACTTATC-1_1_1	ATRT40	-4.96115348233149	0.931815591302097	G1
GACCAATAGACATAAC-1_1_1	ATRT40	-5.66952225052976	4.03179450079076	G1
GACCAATAGCGACGTA-1_1_1	ATRT40	-8.46531994988827	9.93466692813079	G1
GACCAATGTTATCGGT-1_1_1	ATRT40	-7.68789766522581	7.72717088579312	G1
GACCTGGAGCTCCTCT-1_1_1	ATRT40	-3.16836391263201	4.24766443028871	S
GACCTGGCATGCCTAA-1_1_1	ATRT40	-6.80516911104567	3.92991595829448	G1
GACCTGGGTACCGTTA-1_1_1	ATRT40	-3.951584255818	-1.97989349786023	G1
GACCTGGTCCACGAAT-1_1_1	ATRT40	-6.4723842576122	6.02687437937657	G1
GACGCGTAGGCAAAGA-1_1_1	ATRT40	-4.20810238842936	0.407203463878247	G1
GACGCGTGTTCACGGC-1_1_1	ATRT40	-8.20688051717192	8.87614924851667	G1
GACGGCTTCTCATTCA-1_1_1	ATRT40	-7.65273786662636	7.61341411072184	G1
GACGTGCCAAGGTTTC-1_1_1	ATRT40	-3.63193901303246	0.988441988991243	G1
GACGTGCCATCAGTAC-1_1_1	ATRT40	-5.99043302418016	0.685218817392186	G1
GACGTGCGTAATCACC-1_1_1	ATRT40	-2.99830768892932	-1.15833999016641	S
GACGTGCGTAGCGTAG-1_1_1	ATRT40	-4.98732607154001	0.757943188584239	G1
GACGTGCTCTAACTCT-1_1_1	ATRT40	-4.8396096443306	3.2668378409942	G1
GACGTTACAACGATCT-1_1_1	ATRT40	-5.20269339697197	-0.349862579127056	G1
GACGTTACAACGATGG-1_1_1	ATRT40	-6.41853967019236	2.76816005230624	G1
GACGTTAGTGATGCCC-1_1_1	ATRT40	-3.92545388997309	-1.04817560835475	G1
GACTAACCAAACTGTC-1_1_1	ATRT40	-3.52547892881296	4.49408862337304	G1
GACTAACTCAATCACG-1_1_1	ATRT40	-2.17483860714892	0.318121328098322	S
GACTACACAAATTGCC-1_1_1	ATRT40	0.494212839316734	-0.408627088197335	S
GACTACAGTTGGACCC-1_1_1	ATRT40	-4.92356447825454	2.06603980046724	G1
GACTGCGAGGACGAAA-1_1_1	ATRT40	-7.71867932118305	2.60740980711119	G1
GACTGCGAGGCACATG-1_1_1	ATRT40	-6.08673904263838	5.36790704034718	G1
GACTGCGCACAGGTTT-1_1_1	ATRT40	-4.03105820156839	0.74112655383478	S
GACTGCGCACGGTTTA-1_1_1	ATRT40	-6.36932525596105	3.66185501189307	G1
GACTGCGCAGTCCTTC-1_1_1	ATRT40	-4.70031821513303	3.42154167621677	G1
GACTGCGCAGTGAGTG-1_1_1	ATRT40	-3.5685772049479	2.7466549709509	G1
GACTGCGTCAACCATG-1_1_1	ATRT40	-8.39727501750064	7.93193774379673	G1
GACTGCGTCCTATTCA-1_1_1	ATRT40	-4.80783577787133	-1.47819610479472	G1
GAGCAGACATTTCAGG-1_1_1	ATRT40	-5.33962805128517	1.69091852210133	G1
GAGCAGAGTAGCACGA-1_1_1	ATRT40	-8.04256733030439	9.5542550870293	G1
GAGCAGAGTATATCCG-1_1_1	ATRT40	-4.01886772814231	2.97090543765295	G1
GAGCAGATCTTCGGTC-1_1_1	ATRT40	-1.40694998796622	2.46382426066989	S
GAGGTGAAGCTAACTC-1_1_1	ATRT40	-3.1200428963755	1.0451158701408	G1
GAGGTGAGTTCCACAA-1_1_1	ATRT40	12.3016569270087	8.92487108197111	G2M
GAGGTGATCCACTCCA-1_1_1	ATRT40	-9.61949259657402	12.8286685461745	G1
GAGTCCGAGAAGGACA-1_1_1	ATRT40	-3.62812598922047	0.826642895934584	G1
GAGTCCGGTCCCTACT-1_1_1	ATRT40	-4.72823756378649	0.749287797672176	G1
GAGTCCGGTGTAATGA-1_1_1	ATRT40	-4.53884689391035	0.762429460538371	G1
GAGTCCGTCAAGCCTA-1_1_1	ATRT40	1.00090091421755	0.0755930528749624	S
GAGTCCGTCCACGCAG-1_1_1	ATRT40	-5.49781055823692	3.11553550503914	G1
GATCAGTAGATGCCTT-1_1_1	ATRT40	-2.45594345153388	0.770183579503003	G1
GATCAGTCAAGAAGAG-1_1_1	ATRT40	-4.34674015637016	-0.809147534138825	G1
GATCAGTCAGTCGATT-1_1_1	ATRT40	-9.47362825693488	8.48826780184908	G1
GATCAGTGTAAGTTCC-1_1_1	ATRT40	-2.31695599350581	1.49318527869411	S
GATCAGTGTGAAGGCT-1_1_1	ATRT40	-7.37267088117073	8.09625719573747	G1
GATCAGTTCAACACGT-1_1_1	ATRT40	-2.88254446750956	-0.228543044898509	S
GATCGATAGAGCTATA-1_1_1	ATRT40	-6.26028228856548	-0.253334829771237	G1
GATCGATCAAGCTGGA-1_1_1	ATRT40	-6.86868695040359	3.86518562694139	S
GATCGCGAGTTCGATC-1_1_1	ATRT40	-7.23472262255945	6.51546014783229	G1
GATCGCGCACATGGGA-1_1_1	ATRT40	-7.65641792634333	4.78972213121905	G1
GATCGTAGTTGGGACA-1_1_1	ATRT40	-8.3878737899023	7.39064267318607	G1
GATCGTATCGTTACGA-1_1_1	ATRT40	-5.97804211678956	4.90325679083357	G1
GATCTAGAGCTGATAA-1_1_1	ATRT40	-4.70292786070407	-4.99041795620407	G1
GATGAAAAGATCGATA-1_1_1	ATRT40	-3.63385148877217	1.31109017697377	G1
GATGAAACACCGCTAG-1_1_1	ATRT40	-4.79909145864122	-0.356866426495272	S
GATGAAACATAAAGGT-1_1_1	ATRT40	-5.54532632038429	0.992347671242239	G1
GATGAAATCCTACAGA-1_1_1	ATRT40	-6.97717484207518	5.56556684841243	G1
GATGAGGCACAAGCCC-1_1_1	ATRT40	-4.88114734188864	3.33834911665964	G1
GATGAGGTCACGCGGT-1_1_1	ATRT40	-8.09039940721221	6.25051802426944	G1
GATGCTAAGAGACTTA-1_1_1	ATRT40	-4.03309162457732	0.401162388360793	G1
GATGCTAAGGTTACCT-1_1_1	ATRT40	-5.11053924231465	7.58795052094826	S
GATGCTAAGTCATGCT-1_1_1	ATRT40	-7.47424073647604	7.23535341629844	G1
GATGCTAAGTTACCCA-1_1_1	ATRT40	-5.54551665592263	2.93069927817581	G1
GATTCAGCAGGATTGG-1_1_1	ATRT40	-8.06270003571272	6.21169109074702	G1
GATTCAGCAGTCAGCC-1_1_1	ATRT40	13.3072628362529	7.10941533217174	G2M
GATTCAGGTAGTGAAT-1_1_1	ATRT40	-6.24535196401158	5.16745235700947	G1
GATTCAGGTTGACGTT-1_1_1	ATRT40	-5.1264522870516	0.262427790294389	G1
GATTCAGTCTGGTATG-1_1_1	ATRT40	-6.18292507849534	5.30415797354986	G1
GCAAACTAGGTAAACT-1_1_1	ATRT40	-4.62364403409332	3.6069953291803	G1
GCAAACTAGTCGTACT-1_1_1	ATRT40	-6.72064960675417	8.56754449118152	G1
GCAAACTCATGGTAGG-1_1_1	ATRT40	-3.90063919354994	1.49220638242564	G1
GCAAACTGTGACCAAG-1_1_1	ATRT40	12.9188601442919	10.8876746144215	G2M
GCAAACTTCTGCCAGG-1_1_1	ATRT40	-7.49241176380886	5.09516125009273	G1
GCAATCACAGACACTT-1_1_1	ATRT40	-2.31777617097516	-0.944657738586661	G1
GCAATCAGTCAGATAA-1_1_1	ATRT40	-7.8812977571789	6.84245194620023	G1
GCAATCAGTGCAACTT-1_1_1	ATRT40	-2.36478907622318	2.7256464456036	G1
GCAATCAGTGCCTTGG-1_1_1	ATRT40	0.123447124585846	2.27691044669358	S
GCAATCATCAAACGGG-1_1_1	ATRT40	-9.83509656513153	8.16777611881824	G1
GCACATAGTATAGGGC-1_1_1	ATRT40	-3.48044052812759	1.57340572739765	G1
GCACATATCCACGTGG-1_1_1	ATRT40	-8.79839357979731	3.63721809083324	G1
GCACATATCGTTACAG-1_1_1	ATRT40	-4.44262574985642	3.91881286798177	G1
GCACTCTAGACCTTTG-1_1_1	ATRT40	-3.16248868883853	0.784928914354219	S
GCACTCTCACGCCAGT-1_1_1	ATRT40	-0.749435074618617	-0.14919809787514	S
GCACTCTCATCTATGG-1_1_1	ATRT40	-4.6194035288938	-1.58478937032505	G1
GCACTCTGTAGGGACT-1_1_1	ATRT40	-3.45645316493022	0.513937566880274	G1
GCACTCTGTTAAGAAC-1_1_1	ATRT40	-6.81520861956795	5.72832273743176	G1
GCACTCTTCCACGAAT-1_1_1	ATRT40	-7.9394377343199	3.08338536609209	G1
GCAGCCAAGCACAGGT-1_1_1	ATRT40	-4.91627902456425	0.467243761030639	G1
GCAGCCACATACAGCT-1_1_1	ATRT40	-7.62411948730883	5.62197865366831	G1
GCAGCCAGTGCAACGA-1_1_1	ATRT40	-3.49535773253391	0.463686651583698	G1
GCAGCCAGTTATTCTC-1_1_1	ATRT40	-5.73480038893026	2.73783601170091	G1
GCAGCCATCGTGGGAA-1_1_1	ATRT40	-9.13242506804314	7.80246927776578	G1
GCAGTTACAGCGTCCA-1_1_1	ATRT40	-10.0559346133471	15.8707038269282	G1
GCAGTTACAGCTGCAC-1_1_1	ATRT40	-4.6693444170263	-0.455426030155174	G1
GCAGTTACATCCCACT-1_1_1	ATRT40	-5.42038999990699	6.22215374223976	G1
GCAGTTAGTCCGACGT-1_1_1	ATRT40	-5.57053826841203	2.36783680684017	G1
GCAGTTAGTGTGACCC-1_1_1	ATRT40	-4.60419797497354	3.9527928867596	G1
GCAGTTATCAACACCA-1_1_1	ATRT40	-10.2550311095468	9.17406975786274	G1
GCAGTTATCAATCACG-1_1_1	ATRT40	-5.1544421170932	-1.23819495410054	G1
GCAGTTATCCAGATCA-1_1_1	ATRT40	-6.42313498101867	9.75971608492711	G1
GCAGTTATCGTAGGAG-1_1_1	ATRT40	-4.27221151089013	-0.324194092742229	G1
GCAGTTATCTAACTTC-1_1_1	ATRT40	-10.1052804766211	15.0962288639777	G1
GCATACACACTTAAGC-1_1_1	ATRT40	-3.90736608250546	3.81935639956215	G1
GCATACAGTACGACCC-1_1_1	ATRT40	-8.60317944599822	15.354640558159	G1
GCATACATCCTTGCCA-1_1_1	ATRT40	-6.55407744965248	5.84840906292165	G1
GCATGATAGATGTAAC-1_1_1	ATRT40	-6.26802381146798	1.96337661733994	G1
GCATGATAGCTTCGCG-1_1_1	ATRT40	-2.66383511147626	-4.47259104125601	G1
GCATGATAGTGTGGCA-1_1_1	ATRT40	-7.64344169827957	4.86333755877624	G1
GCATGATGTTGTGGAG-1_1_1	ATRT40	5.09846317554661	2.0160523018319	S
GCATGCGCAACTGCGC-1_1_1	ATRT40	0.77993001998761	3.98166155802763	S
GCATGCGCACCTCGTT-1_1_1	ATRT40	-5.78226818927751	-0.0377062767213272	G1
GCATGCGCATCCCATC-1_1_1	ATRT40	-9.17322148996165	5.65319937475385	G1
GCATGCGGTAGTACCT-1_1_1	ATRT40	-5.49490589899947	2.6550057538574	G1
GCATGCGTCAATCACG-1_1_1	ATRT40	-1.63164041032019	-0.271591916582956	S
GCATGTAAGACTGTAA-1_1_1	ATRT40	-4.52533753023591	2.70520045132276	G1
GCATGTAAGAGTGACC-1_1_1	ATRT40	-6.22190140904759	3.97053516356904	G1
GCATGTAAGCCCGAAA-1_1_1	ATRT40	-5.25850458346057	2.37620317109081	G1
GCATGTACAAGGTGTG-1_1_1	ATRT40	-5.14839662217115	1.4829358604862	G1
GCATGTACATGCTAGT-1_1_1	ATRT40	-5.37484545509357	-0.807827173446534	G1
GCATGTATCAGGTAAA-1_1_1	ATRT40	-5.83723229750079	4.69341465941505	G1
GCATGTATCGAATGCT-1_1_1	ATRT40	-5.38437853701046	3.87074567914783	G1
GCCAAATCAAGCTGAG-1_1_1	ATRT40	-2.35646968423607	2.66046132029235	S
GCCAAATGTGCTGTAT-1_1_1	ATRT40	-7.47894481596881	7.81633324989584	G1
GCCTCTACAAACAACA-1_1_1	ATRT40	-7.39122127395148	4.43443801412963	G1
GCCTCTACAAGCGAGT-1_1_1	ATRT40	-7.41049627275107	4.9050720201902	G1
GCCTCTACACAGCCCA-1_1_1	ATRT40	4.74380096434581	5.86823561893312	S
GCCTCTACAGCATACT-1_1_1	ATRT40	-3.79813290357272	-0.164330197848153	G1
GCCTCTATCCCTAACC-1_1_1	ATRT40	-2.19323274973919	1.34642720913843	G1
GCGACCAGTCCGAACC-1_1_1	ATRT40	-2.16442913932348	-0.0155888768027197	G1
GCGACCATCGCAGGCT-1_1_1	ATRT40	-8.1125236636338	6.09432469303918	G1
GCGACCATCTTAGAGC-1_1_1	ATRT40	-5.72142953292922	1.23981003047222	G1
GCGAGAAAGTGTCTCA-1_1_1	ATRT40	-7.59406960596896	6.48862673885335	G1
GCGAGAACAATGGTCT-1_1_1	ATRT40	-2.61074963935794	4.32666056395622	S
GCGAGAACACCCATGG-1_1_1	ATRT40	-9.79322946851141	9.50177731276484	G1
GCGAGAACATTAGGCT-1_1_1	ATRT40	-6.87659489647629	6.74741258955326	G1
GCGAGAAGTACATCCA-1_1_1	ATRT40	-8.34786101080615	5.25474001583743	G1
GCGAGAAGTAGAGGAA-1_1_1	ATRT40	-6.81329721710815	1.46274856439512	G1
GCGAGAAGTCAGCTAT-1_1_1	ATRT40	-5.02216045230749	0.807131267728687	G1
GCGAGAAGTGTGAATA-1_1_1	ATRT40	-9.00901978527549	8.27145476007475	G1
GCGAGAAGTTACGACT-1_1_1	ATRT40	-7.43200295746875	2.66543641661711	G1
GCGCAACAGCCACTAT-1_1_1	ATRT40	-6.75641931502465	-1.44585123029368	G1
GCGCAACCATTGGTAC-1_1_1	ATRT40	-1.34352841892812	0.345386100264614	G1
GCGCAACGTCCCGACA-1_1_1	ATRT40	-2.97225101699232	1.18703396827355	S
GCGCAACGTCTAGCCG-1_1_1	ATRT40	-6.13334485732981	7.45127918837439	G1
GCGCAACTCCAAGCCG-1_1_1	ATRT40	-3.00740313025267	5.90412542796086	S
GCGCAACTCTAGCACA-1_1_1	ATRT40	-7.09248394401353	6.93750352055615	S
GCGCAGTAGTGAAGTT-1_1_1	ATRT40	-7.05091219879085	5.35528541954595	G1
GCGCAGTTCCGAACGC-1_1_1	ATRT40	-4.75882570713709	1.79354902134033	G1
GCGCAGTTCTGTCAAG-1_1_1	ATRT40	-4.93300353385031	4.11493959475983	G1
GCGCCAAAGATAGTCA-1_1_1	ATRT40	-7.36443538904101	3.66157321830438	G1
GCGCCAAAGGCGATAC-1_1_1	ATRT40	-3.25095101594392	1.48398111299037	G1
GCGCCAATCCACGCAG-1_1_1	ATRT40	6.94895061598348	5.51697940749924	G2M
GCGCGATGTAGCTTGT-1_1_1	ATRT40	-8.47284576432806	7.07828690069976	G1
GCGCGATGTGCTCTTC-1_1_1	ATRT40	-6.44497485578217	4.55392094833689	G1
GCGGGTTAGACGCAAC-1_1_1	ATRT40	-2.77015418764724	0.263210160181532	G1
GCGGGTTCACGCCAGT-1_1_1	ATRT40	-3.23814908926045	1.64143371720808	G1
GCGGGTTTCAAACGGG-1_1_1	ATRT40	-4.4647044188499	2.50345266757478	S
GCGGGTTTCCTGCCAT-1_1_1	ATRT40	-8.87070402386192	8.55429471684103	G1
GCGGGTTTCGAATGCT-1_1_1	ATRT40	-8.24526614590027	5.62696132967039	G1
GCTCCTAAGCCAGTTT-1_1_1	ATRT40	-8.69548416530029	11.2634453185549	G1
GCTCCTATCAACGCTA-1_1_1	ATRT40	-8.41892369816803	4.72276295488366	G1
GCTCTGTAGAGTTGGC-1_1_1	ATRT40	-4.41191998540875	0.474561567398926	S
GCTCTGTAGGAGTCTG-1_1_1	ATRT40	-4.81774289706401	2.27539701596551	G1
GCTCTGTAGGGATGGG-1_1_1	ATRT40	13.7570497606088	5.70982545544945	G2M
GCTCTGTAGTCAATAG-1_1_1	ATRT40	-7.00549655276272	5.60650714820593	G1
GCTCTGTAGTCGAGTG-1_1_1	ATRT40	-8.00173758157423	7.61056151047968	G1
GCTCTGTAGTCTTGCA-1_1_1	ATRT40	-6.25507072128879	2.6389109956354	G1
GCTCTGTAGTGTACTC-1_1_1	ATRT40	-5.06021332911723	5.0337508477562	G1
GCTCTGTGTCGACTAT-1_1_1	ATRT40	-1.87649833415301	5.98536221238133	S
GCTCTGTTCTCGTATT-1_1_1	ATRT40	-2.97800250192451	1.91427172343358	S
GCTGCAGGTACAGTGG-1_1_1	ATRT40	-0.875435914486596	3.68256861125863	S
GCTGCAGGTTAAAGTG-1_1_1	ATRT40	3.23030850692509	6.72587119292263	G2M
GCTGCAGTCTGCTGCT-1_1_1	ATRT40	-6.60401402207777	4.09458415476818	G1
GCTGCGAAGCGAGAAA-1_1_1	ATRT40	-5.16169131527671	2.12514520714838	G1
GCTGCGAAGGTGTGGT-1_1_1	ATRT40	-8.44620912607561	6.80485220340338	G1
GCTGCGACAAGGGTCA-1_1_1	ATRT40	-8.18129116414662	11.6570200599159	G1
GCTGCGAGTAGCTAAA-1_1_1	ATRT40	-5.15665238985571	0.199039233719733	G1
GCTGCTTAGAAACCGC-1_1_1	ATRT40	-10.2982986741213	14.6642325594347	G1
GCTGCTTAGTGACTCT-1_1_1	ATRT40	-7.29226413842083	4.13006951346557	G1
GCTGGGTAGGCAAAGA-1_1_1	ATRT40	-3.87648000313629	1.75653019360706	G1
GCTGGGTCAAAGCAAT-1_1_1	ATRT40	-5.54229796246133	2.25607376700434	G1
GCTGGGTCAGACTCGC-1_1_1	ATRT40	-5.35141510593344	0.332935407422311	S
GCTGGGTCATGGATGG-1_1_1	ATRT40	-8.47794790732898	14.2742876524068	G1
GCTGGGTGTAGAGGAA-1_1_1	ATRT40	-4.39190724314424	0.878162003584379	G1
GCTGGGTTCAGTCAGT-1_1_1	ATRT40	-1.17335296404376	2.79736016674665	S
GCTTCCAAGTCATGCT-1_1_1	ATRT40	2.36561311972119	2.13190694411191	S
GCTTCCAGTCCAGTTA-1_1_1	ATRT40	-4.68120451280609	0.816046211383147	G1
GCTTCCAGTGTTGAGG-1_1_1	ATRT40	-8.32291905571267	4.87672287993248	G1
GCTTCCAGTTTACTCT-1_1_1	ATRT40	-4.045273991012	-0.562700570765764	G1
GCTTCCATCAACGGGA-1_1_1	ATRT40	9.13153239476772	5.10721659367775	G2M
GCTTGAAAGAGAACAG-1_1_1	ATRT40	-8.61270318540997	5.58548014627047	G1
GCTTGAACAGTCGATT-1_1_1	ATRT40	-0.956040588692711	-0.88702899322319	S
GCTTGAACATCCGCGA-1_1_1	ATRT40	9.77832299646018	5.4022798714844	G2M
GCTTGAAGTACGAAAT-1_1_1	ATRT40	-3.6556035791966	1.60610746082023	G1
GCTTGAAGTTACAGAA-1_1_1	ATRT40	-4.91036993171017	0.213063529906526	G2M
GCTTGAATCGGTGTTA-1_1_1	ATRT40	-8.49158479266381	8.43242536363086	G1
GCTTGAATCGTATCAG-1_1_1	ATRT40	-6.70679271233656	4.84918307296494	G1
GGAAAGCAGACTTGAA-1_1_1	ATRT40	4.63821265264407	1.91502137123289	S
GGAAAGCCATCTATGG-1_1_1	ATRT40	-5.91647177545831	5.17726182876793	G1
GGAAAGCGTACAAGTA-1_1_1	ATRT40	-7.59401218657386	3.24078502015822	G1
GGAAAGCGTGCGGTAA-1_1_1	ATRT40	-4.86806867894233	0.251121201681505	G1
GGAAAGCGTGTCAATC-1_1_1	ATRT40	-5.91280580919908	2.15857013854998	S
GGAAAGCGTTGCCTCT-1_1_1	ATRT40	-7.93187382524104	12.4422209262787	G1
GGAAAGCTCTCCAACC-1_1_1	ATRT40	-8.04640324944855	6.35669510066414	G1
GGAACTTGTATATGGA-1_1_1	ATRT40	-5.64613291194861	2.47751433334924	G1
GGAACTTGTCACCTAA-1_1_1	ATRT40	-8.01966378366996	4.6563774107657	G1
GGAATAAAGTAAGTAC-1_1_1	ATRT40	-5.80398470844497	0.798673227875963	G1
GGAATAAGTATGGTTC-1_1_1	ATRT40	-4.61076499541319	-0.190100480711647	G1
GGAATAAGTCTAAAGA-1_1_1	ATRT40	-8.37422114551931	6.93886606687982	G1
GGAATAAGTGTCGCTG-1_1_1	ATRT40	-4.26596045788491	1.85142262209228	G1
GGACAAGCACAGCCCA-1_1_1	ATRT40	-5.3426736585817	4.87749721288628	G1
GGACAAGGTGAGTGAC-1_1_1	ATRT40	-5.16526025604609	7.7781639083643	G1
GGACAAGGTTTGACAC-1_1_1	ATRT40	-5.66031364353589	3.84789446233984	S
GGACAGACACTTAAGC-1_1_1	ATRT40	-10.641209421697	14.9923075254339	G1
GGACAGAGTTATTCTC-1_1_1	ATRT40	-2.08232262209649	0.336692245260418	S
GGACATTAGACGCTTT-1_1_1	ATRT40	-4.33920545720334	0.552115702872886	G1
GGACATTAGTGTACCT-1_1_1	ATRT40	-6.5840772906399	5.04885237453559	G1
GGACATTCAAGTTGTC-1_1_1	ATRT40	-5.58525315757314	3.58683125963517	G1
GGACATTCACAACGTT-1_1_1	ATRT40	-5.42694796853996	-1.31998898826993	G1
GGACATTGTCTAGCGC-1_1_1	ATRT40	-4.35504919309966	0.846989256059072	G1
GGACATTTCACTTATC-1_1_1	ATRT40	-3.60088623841662	2.42065785077664	G1
GGACATTTCTTAGAGC-1_1_1	ATRT40	13.2080639468323	11.1579146457366	G2M
GGACGTCAGGTGATTA-1_1_1	ATRT40	-7.21388678092512	3.94288143237182	G1
GGACGTCCAAGCCCAC-1_1_1	ATRT40	5.15071195842531	13.1062956144922	S
GGACGTCCAAGCTGGA-1_1_1	ATRT40	-3.06777357977131	-2.32938905672909	G1
GGACGTCCAAGTAATG-1_1_1	ATRT40	-3.626780809074	1.9754645126697	G1
GGACGTCCACCCATTC-1_1_1	ATRT40	-2.33154874934804	-0.455005406458558	S
GGACGTCCAGGTGGAT-1_1_1	ATRT40	-5.12750052757281	6.30115942104224	G1
GGACGTCCATAACCTG-1_1_1	ATRT40	14.1344823512805	6.90493955285192	G2M
GGACGTCGTACTTAGC-1_1_1	ATRT40	-7.41239899240384	7.31973369833298	G1
GGACGTCGTAGAGGAA-1_1_1	ATRT40	-4.3717223117926	1.50369326007417	G1
GGACGTCGTTAAGACA-1_1_1	ATRT40	-6.63844983567426	5.3570210216071	G1
GGACGTCGTTTGTTTC-1_1_1	ATRT40	-6.24402063286453	2.93690154901273	G1
GGACGTCTCAAAGTAG-1_1_1	ATRT40	-4.30212988347934	-0.256827692030447	G1
GGACGTCTCGATAGAA-1_1_1	ATRT40	-8.52818351978376	11.2972696934865	G1
GGACGTCTCTGGTGTA-1_1_1	ATRT40	-4.65171909362433	0.342986488807057	G1
GGAGCAAGTCTCCATC-1_1_1	ATRT40	-3.33556540185668	0.794325150553264	S
GGAGCAAGTTCTCATT-1_1_1	ATRT40	-7.48769229390032	6.33268243058933	G1
GGATGTTAGAGACTAT-1_1_1	ATRT40	-4.10602593946455	0.921751219813664	G1
GGATGTTAGGGTTCCC-1_1_1	ATRT40	-8.53232220094985	8.5554232092678	G1
GGATGTTCACCAGCAC-1_1_1	ATRT40	-9.56331197930574	12.965313670408	G1
GGATGTTGTATGAATG-1_1_1	ATRT40	-3.74721958915389	1.95472784578879	G1
GGATGTTGTGTGTGCC-1_1_1	ATRT40	-0.856590352716372	1.14915286871301	S
GGATTACAGATGTGTA-1_1_1	ATRT40	-4.59150124713095	2.2613513441939	G1
GGATTACAGGTGATAT-1_1_1	ATRT40	9.54436210113803	7.17310393046135	G2M
GGATTACCAGTATCTG-1_1_1	ATRT40	-4.7994501694808	0.430789961671063	G1
GGATTACCAGTGACAG-1_1_1	ATRT40	0.532649768818668	1.15102065154329	S
GGATTACCATGGTCAT-1_1_1	ATRT40	-5.12290412631578	5.17245321762311	G1
GGATTACGTTAAGACA-1_1_1	ATRT40	-4.00809155350144	0.586996095459511	S
GGATTACTCCGCATAA-1_1_1	ATRT40	-7.87855200713544	12.8884579757526	G1
GGATTACTCTGCTGCT-1_1_1	ATRT40	-8.60426753036927	5.90464011412736	S
GGCAATTAGCCCGAAA-1_1_1	ATRT40	-7.24151101098962	8.5565701027566	G1
GGCAATTAGTGGGCTA-1_1_1	ATRT40	-5.12292780060285	1.82114251616747	G1
GGCAATTCATGTCGAT-1_1_1	ATRT40	-9.11675757123781	9.74793848785504	G1
GGCAATTGTTAAGTAG-1_1_1	ATRT40	-7.9522108992801	3.91197882892189	G1
GGCAATTTCAACCAAC-1_1_1	ATRT40	-7.70281059913328	3.05710421001887	G1
GGCAATTTCCTCGCAT-1_1_1	ATRT40	-6.78277774924154	5.24458446206815	G1
GGCAATTTCTATCGCC-1_1_1	ATRT40	-6.35268419905687	4.25141898843659	S
GGCCGATCATCAGTCA-1_1_1	ATRT40	-7.94882683157869	5.14479802717313	G1
GGCCGATTCAGCACAT-1_1_1	ATRT40	-9.20925679918447	5.35401070887223	G1
GGCCGATTCCACGCAG-1_1_1	ATRT40	-8.75609151714631	7.82848276004822	G1
GGCGACTAGTATCGAA-1_1_1	ATRT40	-4.44428986723043	0.219280442247769	S
GGCGACTGTTTGACAC-1_1_1	ATRT40	-3.81553334379049	3.34929335128444	G1
GGCGACTTCCGTAGTA-1_1_1	ATRT40	-10.2233460802547	13.6501785480979	G1
GGCGTGTCAAGCCGTC-1_1_1	ATRT40	-2.89787575444095	5.77789669498194	S
GGCGTGTGTCATGCCG-1_1_1	ATRT40	-7.09616300744754	4.64686249550076	G1
GGCGTGTGTGTGCGTC-1_1_1	ATRT40	-6.19751652008872	5.48541860427999	G1
GGCTCGACAACGATCT-1_1_1	ATRT40	-3.64105665159729	-1.71630843014646	G1
GGCTCGAGTATAGTAG-1_1_1	ATRT40	-5.36506100783804	5.22483469762005	G1
GGCTCGATCACGGTTA-1_1_1	ATRT40	2.04135294347063	9.42048657890467	S
GGCTCGATCGCATGAT-1_1_1	ATRT40	-7.57988208063981	4.46069540434327	G1
GGCTGGTAGAAGAAGC-1_1_1	ATRT40	-4.99676961585004	4.80392996544964	G1
GGCTGGTAGACTGTAA-1_1_1	ATRT40	18.7773272157447	13.1327201193541	G2M
GGCTGGTAGCTGTCTA-1_1_1	ATRT40	-5.30454652058938	5.36044248057985	G1
GGCTGGTCACAGCCCA-1_1_1	ATRT40	-7.9446326734784	7.55949788007919	G1
GGCTGGTGTAGCGATG-1_1_1	ATRT40	-7.98433953060155	8.1022389075828	G1
GGCTGGTGTCTGCCAG-1_1_1	ATRT40	2.4807693696744	4.1246901045783	G2M
GGCTGGTGTTGATTGC-1_1_1	ATRT40	16.311298278175	14.8522009569873	G2M
GGCTGGTTCTAACCGA-1_1_1	ATRT40	-5.36219545806799	8.1805500030945	G1
GGGAATGAGACGACGT-1_1_1	ATRT40	-6.81700625385497	4.35809915029239	G1
GGGAATGTCTTATCTG-1_1_1	ATRT40	-7.89076978108658	4.56305252999835	G1
GGGACCTCAAGGGTCA-1_1_1	ATRT40	-7.397125254874	0.480402332820171	G1
GGGACCTGTTGCGCAC-1_1_1	ATRT40	-6.09284234049132	1.46862937063354	G1
GGGAGATCATAGGATA-1_1_1	ATRT40	-6.78204080406574	5.34696883171087	G1
GGGATGACATACAGCT-1_1_1	ATRT40	-5.96425573765685	1.36635302640579	G1
GGGATGAGTACAGACG-1_1_1	ATRT40	-5.83352352320915	-2.92476197631517	G1
GGGATGAGTGAAGGCT-1_1_1	ATRT40	-3.39736434304571	2.81753122832317	G1
GGGATGATCCGCAGTG-1_1_1	ATRT40	-8.6841976415536	7.85734199807535	G1
GGGCACTAGACCTAGG-1_1_1	ATRT40	-5.93196718812962	8.23349089361353	G1
GGGCACTCAGCTGCAC-1_1_1	ATRT40	-7.51429484491488	5.46449043326367	G1
GGGCACTGTAGCCTAT-1_1_1	ATRT40	-4.21343462549906	-0.909304624960159	G1
GGGCACTGTAGTACCT-1_1_1	ATRT40	-5.03733422789728	2.09799120665862	G1
GGGCACTGTGCAACGA-1_1_1	ATRT40	-2.60550792987772	0.521143135806539	G1
GGGCACTTCCGCTGTT-1_1_1	ATRT40	-7.53538279990561	8.99177755530256	G1
GGGCATCTCAGGCCCA-1_1_1	ATRT40	-8.97906606013008	10.1903469478661	G1
GGGTCTGAGAGTAAGG-1_1_1	ATRT40	-4.27899364782259	0.989608789139981	S
GGGTCTGCAATCACAC-1_1_1	ATRT40	-5.43728015467602	3.45753148976755	G1
GGGTCTGTCAATACCG-1_1_1	ATRT40	-5.19300029187718	-1.1129760940989	G1
GGGTCTGTCCACGTTC-1_1_1	ATRT40	-7.68060615706236	6.89032213999948	G1
GGGTCTGTCTATCCCG-1_1_1	ATRT40	-6.11186009146965	9.54179029279328	G1
GGGTTGCCAAACTGCT-1_1_1	ATRT40	1.25421218537263	6.44049778209179	S
GGGTTGCCAACAACCT-1_1_1	ATRT40	-7.61203477531109	8.73518011915321	G1
GGGTTGCCAGCTGTGC-1_1_1	ATRT40	-5.15952326040176	0.527715848756866	G1
GGGTTGCCAGGACCCT-1_1_1	ATRT40	-4.70278447961828	-0.462037189604087	G1
GGGTTGCTCATTGCCC-1_1_1	ATRT40	-5.30271049765208	-0.272116115147887	G1
GGTATTGAGCGATCCC-1_1_1	ATRT40	-7.39185468991696	3.13084199789473	G1
GGTATTGAGGTGCAAC-1_1_1	ATRT40	-8.45018077214542	5.88689157761144	G1
GGTATTGGTACCTACA-1_1_1	ATRT40	-5.46653449546577	4.31954889446256	G1
GGTATTGGTGAAATCA-1_1_1	ATRT40	-9.32448410856338	6.94994065836323	G1
GGTATTGTCCTCAATT-1_1_1	ATRT40	-6.92351995993451	6.60188964207064	G1
GGTGAAGAGAGTACCG-1_1_1	ATRT40	-6.44551304502881	5.37879681506269	G1
GGTGAAGTCATCACCC-1_1_1	ATRT40	-7.54616535200092	4.85822726730839	G1
GGTGCGTAGCCCGAAA-1_1_1	ATRT40	-4.59268562129949	-0.630116196414725	G1
GGTGCGTGTTGGTAAA-1_1_1	ATRT40	-6.09071676071015	0.60650938100905	S
GGTGCGTTCATTGCGA-1_1_1	ATRT40	-7.12562127111949	5.49222948984756	G1
GGTGCGTTCTTCATGT-1_1_1	ATRT40	-4.07316009077939	4.65830106807822	G1
GGTGTTACAGATCCAT-1_1_1	ATRT40	-9.37808476408108	9.97877461625362	G1
GGTGTTAGTACGCACC-1_1_1	ATRT40	-3.15297720302461	1.1009509811514	S
GGTGTTATCCACTGGG-1_1_1	ATRT40	-4.21183778783165	-0.787272034744053	G1
GGTGTTATCCTTTACA-1_1_1	ATRT40	-7.90987655681369	4.43905901034752	G1
GGTGTTATCGTTTATC-1_1_1	ATRT40	-7.13488845052986	0.562537745245095	G1
GTAACGTCATACGCTA-1_1_1	ATRT40	-7.20437248207114	3.86485990595362	G1
GTAACTGCATCACGAT-1_1_1	ATRT40	-6.38584203769148	7.40939211732927	G1
GTAACTGGTCAACTGT-1_1_1	ATRT40	-5.64132769694156	2.07548885350484	G1
GTAACTGTCACGACTA-1_1_1	ATRT40	-3.2571174493197	2.93540435998357	G1
GTACGTACATCATCCC-1_1_1	ATRT40	-4.68360038977213	2.80413030088679	G1
GTACGTAGTGAGGGTT-1_1_1	ATRT40	-5.37789179959384	1.07001475520683	G1
GTACGTATCACGAAGG-1_1_1	ATRT40	8.61524244024803	9.53749235257211	G2M
GTACGTATCGATGAGG-1_1_1	ATRT40	12.1121496307836	7.91696563384195	G2M
GTACGTATCTAGAGTC-1_1_1	ATRT40	-8.17885526311955	7.6874694693046	G1
GTACTCCAGAAACCAT-1_1_1	ATRT40	-3.26487956989425	-3.0955935709651	G1
GTACTCCGTCGTCTTC-1_1_1	ATRT40	-6.70950244399137	4.43341727724461	G1
GTACTTTAGTAACCCT-1_1_1	ATRT40	-7.51921798870098	4.07503745664554	G1
GTAGGCCAGAGTAATC-1_1_1	ATRT40	-7.88876677043968	10.5246881829227	G1
GTAGGCCCAGGCTCAC-1_1_1	ATRT40	-2.67412705135219	-4.12505330900372	G1
GTAGGCCCATGATCCA-1_1_1	ATRT40	-5.25416180651209	2.41390798409236	G1
GTAGGCCGTACAAGTA-1_1_1	ATRT40	-2.86180728904818	-0.206651477889242	S
GTAGGCCGTCACCCAG-1_1_1	ATRT40	-6.75833752229467	4.14642576779694	G1
GTAGTCAAGGCGCTCT-1_1_1	ATRT40	-6.90540108197981	10.0320517429823	G1
GTAGTCAGTACCGCTG-1_1_1	ATRT40	-8.02771957429858	13.4900232458963	G1
GTAGTCAGTCATTAGC-1_1_1	ATRT40	-7.40834581933292	-1.70184098414842	G1
GTAGTCAGTCTCTCGT-1_1_1	ATRT40	-2.38010109368232	-0.529464784235564	S
GTAGTCATCCAGATCA-1_1_1	ATRT40	-6.62000267307408	1.16372433260714	G1
GTATCTTAGATGTGTA-1_1_1	ATRT40	-3.24543635054697	5.93093956531524	S
GTATCTTGTCAGAAGC-1_1_1	ATRT40	-2.73835785402067	2.23452462532702	S
GTATCTTTCACATGCA-1_1_1	ATRT40	-3.60333384316316	-0.38621800007044	G1
GTATTCTAGAAGGCCT-1_1_1	ATRT40	-3.44297220991519	0.315022264852798	G1
GTATTCTAGTTGTCGT-1_1_1	ATRT40	-7.48195638570634	4.95796085816825	G1
GTATTCTCAATGGAGC-1_1_1	ATRT40	-2.12125602033354	-0.36534065101573	G1
GTATTCTGTCGCGGTT-1_1_1	ATRT40	19.6766247536267	11.333521782647	G2M
GTATTCTTCGGCATCG-1_1_1	ATRT40	-5.04855106412986	2.91157243005623	G1
GTATTCTTCTTCGAGA-1_1_1	ATRT40	-3.39433540575058	2.81949975669808	G1
GTCAAGTAGAACAACT-1_1_1	ATRT40	-6.65445973732068	1.33896093758207	G1
GTCAAGTAGATGTTAG-1_1_1	ATRT40	-7.06639264008783	3.56947376034094	G1
GTCAAGTAGTTCCACA-1_1_1	ATRT40	-3.74358425221196	0.316201386774978	G1
GTCAAGTCAAGTACCT-1_1_1	ATRT40	10.6378859447495	3.5994459354043	G2M
GTCAAGTCATCAGTCA-1_1_1	ATRT40	-7.99788137791246	7.09610755073586	G1
GTCAAGTGTAAAGGAG-1_1_1	ATRT40	-3.95166255633454	0.703353805478888	G1
GTCAAGTTCACATAGC-1_1_1	ATRT40	-4.32718704678193	0.141153399352516	S
GTCACAAGTCGAGTTT-1_1_1	ATRT40	-5.89425913478866	6.11306669777832	G1
GTCACAAGTCTCGTTC-1_1_1	ATRT40	-4.64642592918484	-2.88444738749534	G1
GTCACAAGTTATGTGC-1_1_1	ATRT40	-4.09851117910331	1.50123122783841	G1
GTCACGGCAAGGCTCC-1_1_1	ATRT40	-4.04010602340514	-0.364888413904992	G1
GTCACGGTCATCGCTC-1_1_1	ATRT40	-4.79191935698192	0.548404068845368	G1
GTCACGGTCGTAGATC-1_1_1	ATRT40	-5.06832558744373	-0.0192360520885956	G1
GTCATTTAGAACAACT-1_1_1	ATRT40	-7.82144994036088	8.43811575079548	G1
GTCATTTAGTCCATAC-1_1_1	ATRT40	-3.36519750215048	-0.188342145928016	G1
GTCATTTCAGCCAGAA-1_1_1	ATRT40	-2.98420233075002	0.528061344965052	G1
GTCATTTTCAATCACG-1_1_1	ATRT40	-6.80442229006652	9.0544963046977	G1
GTCATTTTCGGTCCGA-1_1_1	ATRT40	-5.75669574931633	8.07606995542067	G1
GTCCTCACAAGACGTG-1_1_1	ATRT40	-5.33864839894057	3.09582254257031	G1
GTCCTCACAATGGAAT-1_1_1	ATRT40	-4.2186800639608	4.45081588467728	G1
GTCCTCAGTAAGCACG-1_1_1	ATRT40	-1.14607215036247	4.21651964255564	S
GTCCTCAGTGCGAAAC-1_1_1	ATRT40	-2.79357256769892	2.28841847969409	G1
GTCGGGTAGGACATTA-1_1_1	ATRT40	-6.66508770405946	6.87996181944354	G1
GTCGGGTAGTGTTAGA-1_1_1	ATRT40	-4.50406412624164	1.29265760091171	G1
GTCGGGTCATCGGAAG-1_1_1	ATRT40	-4.27977231414434	0.888881461212351	G1
GTCGGGTCATTGGCGC-1_1_1	ATRT40	-4.98035747863822	0.376410440845285	G1
GTCGGGTGTTATGTGC-1_1_1	ATRT40	-6.69305568644759	5.85608046447845	G1
GTCGTAAAGTTTAGGA-1_1_1	ATRT40	-3.0080574856184	0.93052089993631	G1
GTCGTAACAACGCACC-1_1_1	ATRT40	-8.08836976431234	6.41283957245953	G1
GTCGTAATCGCCTGAG-1_1_1	ATRT40	-3.14084055686253	1.17022233630588	G1
GTCTCGTCACTTCTGC-1_1_1	ATRT40	-6.91216623614578	3.93495722743804	G1
GTCTCGTTCGGATGTT-1_1_1	ATRT40	-5.87383673265346	2.72717627289689	G1
GTCTTCGCAGCATACT-1_1_1	ATRT40	-5.15794473849261	8.35527374352002	G1
GTCTTCGGTAGCAAAT-1_1_1	ATRT40	-4.61639112649803	4.22226928499452	G1
GTGAAGGCACAGCCCA-1_1_1	ATRT40	-6.87477078655493	2.41719063678791	G1
GTGCAGCAGTAGATGT-1_1_1	ATRT40	14.703436302651	10.4650881502699	G2M
GTGCAGCGTACGCTGC-1_1_1	ATRT40	-2.2522275504393	4.20194784131553	G1
GTGCAGCGTGAGGGTT-1_1_1	ATRT40	-9.76793173453888	7.88817078979275	G1
GTGCAGCGTTGTGGCC-1_1_1	ATRT40	-6.61923960363296	7.11828748227187	G1
GTGCAGCTCATCGATG-1_1_1	ATRT40	-4.06236938461942	-0.104859192795332	G1
GTGCAGCTCGAACTGT-1_1_1	ATRT40	-4.70127395226862	-1.43034091480845	G1
GTGCATAAGTACGCGA-1_1_1	ATRT40	-5.59846382668906	2.59912058541775	G1
GTGCATAGTTCCGGCA-1_1_1	ATRT40	-2.24686741301052	1.24872973397943	G1
GTGCATATCTAACGGT-1_1_1	ATRT40	-8.84632260698969	7.76441002391805	G1
GTGCGGTCACAACGCC-1_1_1	ATRT40	-9.59987224405312	6.9332711021943	G1
GTGCGGTCAGACGCTC-1_1_1	ATRT40	-2.14477707289025	-3.49014578182355	S
GTGCGGTCATCACGTA-1_1_1	ATRT40	0.21119292305058	1.25443293593041	S
GTGCGGTTCCCAACGG-1_1_1	ATRT40	-1.14696766674191	-7.19700635723179	S
GTGCTTCAGTCACGCC-1_1_1	ATRT40	-5.80214919180944	2.38043990244689	G1
GTGCTTCAGTCGCCGT-1_1_1	ATRT40	-4.38968489869621	-0.888038388346906	S
GTGCTTCCAAGCTGAG-1_1_1	ATRT40	-2.61196938153536	1.97561136309169	S
GTGCTTCCAGACGCTC-1_1_1	ATRT40	19.1029074802586	11.7857770878025	G2M
GTGCTTCCAGTTCATG-1_1_1	ATRT40	-3.63839391294733	1.32486711222562	S
GTGCTTCGTAAACCTC-1_1_1	ATRT40	-4.7040587176524	3.64678365880307	G1
GTGCTTCGTTAAGATG-1_1_1	ATRT40	-7.35659537724241	1.23393565031358	S
GTGCTTCTCAAACAAG-1_1_1	ATRT40	-4.99069068895594	-0.599433337680207	S
GTGCTTCTCATCTGCC-1_1_1	ATRT40	-7.83845394083998	5.65286826064443	G1
GTGGGTCAGAAGGTTT-1_1_1	ATRT40	-6.91964934063932	6.4598376800181	G1
GTGGGTCAGCTGATAA-1_1_1	ATRT40	-3.06504720379452	0.383381887729807	G1
GTGGGTCCAAGTTAAG-1_1_1	ATRT40	-4.14582132925993	0.775968848155944	G1
GTGGGTCCAGTCACTA-1_1_1	ATRT40	-5.6967429844245	2.3145642156304	G1
GTGGGTCTCACTGGGC-1_1_1	ATRT40	-3.27573817157242	1.03773680185999	S
GTGGGTCTCGGTTAAC-1_1_1	ATRT40	-5.92282384316537	3.44687004456956	S
GTGTGCGAGGGTTCCC-1_1_1	ATRT40	0.697692291596261	2.20109155490314	S
GTGTGCGCAGTCGATT-1_1_1	ATRT40	-7.04802558231485	7.32325715517939	G1
GTGTGCGGTTTAAGCC-1_1_1	ATRT40	-7.833685582255	4.01633590746871	G1
GTGTTAGAGCCCGAAA-1_1_1	ATRT40	-5.67890937427511	2.29911613189723	G1
GTGTTAGAGTCGTACT-1_1_1	ATRT40	-1.78730229170298	2.40181214253099	S
GTGTTAGCAAGCCGCT-1_1_1	ATRT40	-4.23055444862734	1.95402884196862	G1
GTGTTAGGTAGCGTCC-1_1_1	ATRT40	-7.74121964433779	3.34914534072411	S
GTGTTAGTCAATAAGG-1_1_1	ATRT40	-7.31717506832086	5.41047846374047	G1
GTTAAGCCAGGGAGAG-1_1_1	ATRT40	-6.0478272234979	4.49270130746288	G1
GTTACAGAGCTAGTTC-1_1_1	ATRT40	-6.63180913712014	3.10846210979033	G1
GTTACAGCACTACAGT-1_1_1	ATRT40	-7.85769582858525	9.49053056191376	G1
GTTACAGTCTGCGACG-1_1_1	ATRT40	-6.28108548819107	4.2122746875104	G1
GTTCATTAGTTGAGTA-1_1_1	ATRT40	11.3163545690986	6.54620894049062	G2M
GTTCATTTCACCAGGC-1_1_1	ATRT40	-8.72016530247041	7.03014312889043	G1
GTTCATTTCTCGTATT-1_1_1	ATRT40	-4.88657425417556	2.25671644700563	G1
GTTCGGGAGCTGTTCA-1_1_1	ATRT40	-6.56576169765825	3.03796403658879	G1
GTTCGGGCAACACCCG-1_1_1	ATRT40	-2.31416908754535	4.87077072892624	G1
GTTCGGGCAGGTCCAC-1_1_1	ATRT40	-7.47365623806084	4.06613894058351	G1
GTTCGGGTCTGCTGCT-1_1_1	ATRT40	-7.82403333921414	0.596665626631788	G1
GTTCTCGTCATCGCTC-1_1_1	ATRT40	-4.70056150844094	3.78429200041713	G1
GTTCTCGTCCTCGCAT-1_1_1	ATRT40	-2.88726687909551	1.2856084753683	G1
GTTTCTAAGTGGTAAT-1_1_1	ATRT40	-4.26056451646786	4.27719697805101	S
GTTTCTAAGTGTACCT-1_1_1	ATRT40	-5.62501225408489	3.43082358169302	G1
GTTTCTACAGGGTTAG-1_1_1	ATRT40	-7.8837305629341	9.9306137487198	G1
GTTTCTACATGCCACG-1_1_1	ATRT40	-3.06867624737051	2.75379607320443	S
GTTTCTATCAAAGTAG-1_1_1	ATRT40	-6.66461022225224	3.6641937263079	G1
TAAACCGAGAAACCTA-1_1_1	ATRT40	-8.76344263013239	9.39814875045149	G1
TAAACCGCAACTGCTA-1_1_1	ATRT40	-6.97051552077671	4.74716777381006	G1
TAAACCGCATGCAATC-1_1_1	ATRT40	-6.44537952512306	5.30526114147467	G1
TAAACCGGTAGCTGCC-1_1_1	ATRT40	-8.09200699279977	4.49169327759518	G1
TAAACCGTCAACCATG-1_1_1	ATRT40	-3.94349624527791	-0.278153713863216	G1
TAAGAGAGTGCAGACA-1_1_1	ATRT40	-2.14272428822436	3.26171459036151	S
TAAGAGAGTGTGACGA-1_1_1	ATRT40	-6.84857580124812	5.79917663212393	G1
TAAGAGATCTGTACGA-1_1_1	ATRT40	-5.65044496188468	5.15879754873895	G1
TAAGCGTGTCCAACTA-1_1_1	ATRT40	-4.72176606247324	1.01608849519155	G1
TAAGCGTGTCTACCTC-1_1_1	ATRT40	-4.35683304793706	-1.81126944457138	S
TAAGTGCAGGTGATTA-1_1_1	ATRT40	4.84517714616379	4.5178129995254	S
TAAGTGCCAGGGATTG-1_1_1	ATRT40	-3.45238672383972	1.0121876063438	G1
TAAGTGCCATCGATGT-1_1_1	ATRT40	-4.25593558757025	1.98487597704418	G1
TAAGTGCTCGGTTCGG-1_1_1	ATRT40	-7.71416445894291	10.9730239920617	G1
TACACGAAGCTGCCCA-1_1_1	ATRT40	-4.41353192841877	2.28627106608849	G1
TACACGACACGGATAG-1_1_1	ATRT40	-8.51938149108201	2.9010991417986	G1
TACACGAGTTCACGGC-1_1_1	ATRT40	-3.31879411371785	1.7803683217602	G1
TACACGATCTAGAGTC-1_1_1	ATRT40	-5.63248637224809	3.15436892025934	G1
TACAGTGCAGGGTATG-1_1_1	ATRT40	-6.02340280555904	2.12717550847998	G1
TACAGTGGTCAATACC-1_1_1	ATRT40	-8.36818312891131	11.969182058528	G1
TACAGTGTCCTTGACC-1_1_1	ATRT40	-3.97954255996116	4.49346834712483	S
TACCTATAGTCGCCGT-1_1_1	ATRT40	-1.53105055200506	-1.87213076206222	S
TACCTATCACCAGATT-1_1_1	ATRT40	-4.63932714520043	2.41838429588704	G1
TACCTATGTCATATGC-1_1_1	ATRT40	-9.66257779320315	8.20962510709166	G1
TACCTATGTCGCCATG-1_1_1	ATRT40	-3.76963118747761	2.94561862098607	G1
TACCTATGTTACGACT-1_1_1	ATRT40	-1.54658896038743	3.1953127086505	G2M
TACCTATGTTGCGTTA-1_1_1	ATRT40	-2.68765472254639	2.22759534748651	G1
TACCTATGTTTCGCTC-1_1_1	ATRT40	-7.06993373118416	-0.286030852045328	G1
TACCTATGTTTGTTGG-1_1_1	ATRT40	-6.99866840973117	7.04814913018021	G1
TACCTATTCAATACCG-1_1_1	ATRT40	-3.07113126702433	1.02180871081113	G1
TACCTTACAGTCGTGC-1_1_1	ATRT40	-7.9934324650649	8.4750733483709	G1
TACCTTACATCGTCGG-1_1_1	ATRT40	-6.26586072621093	5.88284101869678	G1
TACCTTACATTAGGCT-1_1_1	ATRT40	-5.34472085212567	4.88122627368537	G1
TACCTTAGTTGACGTT-1_1_1	ATRT40	-4.93671215543764	3.67623549953974	G1
TACGGATCAGGTGCCT-1_1_1	ATRT40	-1.69287907770133	1.30880481211031	S
TACGGATTCCGCATCT-1_1_1	ATRT40	-3.76870132649714	1.0309318320597	G1
TACGGGCAGCTCCCAG-1_1_1	ATRT40	-5.24340070302214	4.0145163822584	G1
TACGGGCAGGGATGGG-1_1_1	ATRT40	-7.71623185428875	7.00763522233579	G1
TACGGGCAGTGGCACA-1_1_1	ATRT40	-8.33863433200328	6.68302780726396	G1
TACGGGCCAAGGCTCC-1_1_1	ATRT40	15.2769273322416	8.79207550781796	G2M
TACGGGCGTTGTCTTT-1_1_1	ATRT40	-6.51222031200661	3.02530876742896	G1
TACGGGCTCTTTACAC-1_1_1	ATRT40	-7.16548639393154	3.48398352868389	G1
TACGGTAAGCCAGTAG-1_1_1	ATRT40	-5.49235810654993	2.84768097668296	G1
TACGGTACACACTGCG-1_1_1	ATRT40	-5.95339424528504	4.80635797852528	G1
TACGGTACACAGTCGC-1_1_1	ATRT40	-6.79820685684551	4.49799083628282	G1
TACGGTAGTTCAACCA-1_1_1	ATRT40	-6.07040650474294	2.26874266865939	G1
TACTCATAGGTCGGAT-1_1_1	ATRT40	-6.66699910968901	8.1820844072797	G1
TACTCATCAGCTTAAC-1_1_1	ATRT40	-2.81423366189802	0.655480916156421	S
TACTCATTCGGAAATA-1_1_1	ATRT40	-7.044706884257	2.07469803873059	G1
TACTCGCAGCCTTGAT-1_1_1	ATRT40	-7.36438793695699	6.98694849097594	G1
TACTCGCTCAACGGCC-1_1_1	ATRT40	-8.86397699649408	4.7807013426724	G1
TACTCGCTCAATAAGG-1_1_1	ATRT40	-5.89425181172798	7.74385207273516	G1
TACTTACAGGCACATG-1_1_1	ATRT40	-7.05899226156559	-0.687606655282659	G1
TACTTACGTCACCCAG-1_1_1	ATRT40	-5.99000313229643	2.64616512667779	G1
TACTTACTCCGAGCCA-1_1_1	ATRT40	-6.07006312767305	-0.476799506260954	G1
TACTTGTCACCGAATT-1_1_1	ATRT40	-2.72360511352774	1.50308208694488	G1
TACTTGTCACTTAACG-1_1_1	ATRT40	-10.8958432022828	8.30458866686273	G1
TAGACCAAGATATGCA-1_1_1	ATRT40	-4.63697066410581	7.56152892553715	G1
TAGACCAAGATGGCGT-1_1_1	ATRT40	-4.10214267482838	-1.98375491424268	S
TAGACCAAGCGTCTAT-1_1_1	ATRT40	-5.55021613001842	2.25804084523535	G1
TAGACCACAACTGGCC-1_1_1	ATRT40	-7.59541156042529	11.6544142149912	G1
TAGACCAGTCCGAATT-1_1_1	ATRT40	-6.17821705646821	6.54483151954331	S
TAGAGCTAGTAGTGCG-1_1_1	ATRT40	-7.79788087203496	4.19421562898039	G1
TAGAGCTCAGCTGTGC-1_1_1	ATRT40	-4.30500981826604	1.44977149549525	G1
TAGAGCTCATCAGTAC-1_1_1	ATRT40	-6.30146161958585	15.0010419177718	S
TAGAGCTGTCTCAACA-1_1_1	ATRT40	-6.86400950286461	4.61210318416792	G1
TAGAGCTGTTTCCACC-1_1_1	ATRT40	-3.83118968377993	4.37739019019867	G1
TAGCCGGCACTGTTAG-1_1_1	ATRT40	-6.90173344519163	6.8227706521459	G1
TAGCCGGCAGACAAAT-1_1_1	ATRT40	-2.04242938530728	0.198934156894172	G1
TAGCCGGCATGATCCA-1_1_1	ATRT40	-6.31185460654513	2.72926942467872	G1
TAGGCATCAATCCGAT-1_1_1	ATRT40	-3.60637680666443	3.12811500787339	G1
TAGGCATGTTATCGGT-1_1_1	ATRT40	-6.0390987036803	4.29914133914739	G1
TAGGCATTCAGCGATT-1_1_1	ATRT40	-5.41928518474797	-0.0860825406899909	G1
TAGTGGTAGAACAATC-1_1_1	ATRT40	-7.21054816367627	4.65446197094649	G1
TAGTGGTAGGGTGTTG-1_1_1	ATRT40	-3.82260215736792	-1.37116934589379	G1
TAGTGGTCAACGATCT-1_1_1	ATRT40	-5.93980929290706	6.08589989127998	G1
TAGTGGTGTAGAAGGA-1_1_1	ATRT40	-2.62703320976635	-0.0672910257171784	S
TAGTGGTGTTCGGGCT-1_1_1	ATRT40	-6.87974172423373	5.87008453278433	G1
TAGTTGGAGGCATGTG-1_1_1	ATRT40	-5.06946878486991	1.25742530103657	G1
TAGTTGGGTAGCTTGT-1_1_1	ATRT40	-8.83849271280422	9.21161086355228	G1
TAGTTGGGTGGTACAG-1_1_1	ATRT40	-6.91280315400122	8.42830247428443	G1
TAGTTGGTCACGAAGG-1_1_1	ATRT40	-9.07196275899392	8.66929424656745	G1
TATCAGGCACAGACAG-1_1_1	ATRT40	-4.3868557289911	0.480014749024619	S
TATCTCAAGAGTAATC-1_1_1	ATRT40	-6.18931580949595	1.08028093944744	G1
TATCTCACAGCTGGCT-1_1_1	ATRT40	-7.66956504700953	6.63096203088553	G1
TATCTCAGTAGCTAAA-1_1_1	ATRT40	-1.91223089717798	-1.90541840943826	S
TATCTCATCACCGGGT-1_1_1	ATRT40	-2.97973793389861	2.17511930474818	G1
TATGCCCAGAGTACAT-1_1_1	ATRT40	-5.71808909155426	4.44498286494961	S
TATGCCCCATCAGTCA-1_1_1	ATRT40	-7.26463722616133	3.34771053662509	G1
TATGCCCGTATAGTAG-1_1_1	ATRT40	-2.05186263184911	-0.599568657319145	S
TATTACCAGCGTTCCG-1_1_1	ATRT40	-2.38288201753674	5.40976220250525	G1
TATTACCCACTACAGT-1_1_1	ATRT40	-3.87958479772445	4.29092609777622	G1
TATTACCCATATACGC-1_1_1	ATRT40	-6.90288606158783	3.47920818809738	G1
TCAATCTCAGCGTCCA-1_1_1	ATRT40	-4.64710181923956	0.826393333117315	S
TCACAAGCACGGTAGA-1_1_1	ATRT40	-4.81045267576908	-0.437657900998066	G1
TCACAAGGTAATAGCA-1_1_1	ATRT40	9.68983655395442	16.2771116635909	G2M
TCACAAGTCCTTTCGG-1_1_1	ATRT40	-5.80881230820313	2.84076147566069	G1
TCACGAACAAGGTGTG-1_1_1	ATRT40	-4.9207329182582	1.4715787413931	G1
TCACGAACAATCGGTT-1_1_1	ATRT40	-2.5552638347738	2.79889893331994	G1
TCACGAACACCGATAT-1_1_1	ATRT40	-4.9972041313236	2.54266091820059	G1
TCAGATGAGTGTGGCA-1_1_1	ATRT40	-6.00870386989547	2.9677236162971	G1
TCAGATGCAGTCTTCC-1_1_1	ATRT40	-3.92945164526283	1.21263424263833	G1
TCAGATGGTACTCAAC-1_1_1	ATRT40	-7.00459458919349	5.34154092946868	S
TCAGATGGTCGTGGCT-1_1_1	ATRT40	-3.83219524007045	1.38891747466681	G1
TCAGCAAAGATGGCGT-1_1_1	ATRT40	-6.15202348187769	-0.88264557065951	G1
TCAGCAAAGTAGCCGA-1_1_1	ATRT40	-4.32590446726821	5.06934157771493	G1
TCAGCAATCAGGCCCA-1_1_1	ATRT40	-3.07964038152896	2.89616512911261	S
TCAGCAATCTCGGACG-1_1_1	ATRT40	-6.03605375431299	4.28230004509288	G1
TCAGCTCCAGCCTATA-1_1_1	ATRT40	-3.48736832167257	1.77831439231112	G1
TCAGCTCGTAATCACC-1_1_1	ATRT40	-7.0086498102635	6.71358757730325	G1
TCAGCTCGTAGCACGA-1_1_1	ATRT40	-4.04550881774776	2.4157743098026	G1
TCAGCTCGTGCGCTTG-1_1_1	ATRT40	-4.93889786502794	3.65550245871445	G1
TCAGGATAGTGATCGG-1_1_1	ATRT40	-1.14908310596956	1.60915827384061	S
TCAGGATCACCAGTTA-1_1_1	ATRT40	-8.76066733228373	7.65047601025713	G1
TCAGGATGTCAATACC-1_1_1	ATRT40	-7.12495089963297	2.99752714865444	G1
TCAGGATTCAGTTCGA-1_1_1	ATRT40	5.03860726186849	12.756581931218	G2M
TCAGGATTCGAGAACG-1_1_1	ATRT40	-4.58877510592653	0.54614552788521	S
TCAGGATTCTGCTGCT-1_1_1	ATRT40	-8.74772582714021	6.44144734489107	G1
TCAGGTAAGCTGAACG-1_1_1	ATRT40	-2.56681230625277	1.23449967779709	S
TCATTACAGAATGTTG-1_1_1	ATRT40	-7.19320051189886	9.3649411407989	G1
TCATTACTCTCTGTCG-1_1_1	ATRT40	-3.87140718024424	2.29225718934133	S
TCATTTGAGATCTGCT-1_1_1	ATRT40	-9.14745166319194	10.9742773173165	G1
TCATTTGAGCAGATCG-1_1_1	ATRT40	-5.59374174463621	3.22137227734788	G1
TCATTTGCACAACGCC-1_1_1	ATRT40	-7.17397988294457	5.66190756892299	G1
TCATTTGCATTAACCG-1_1_1	ATRT40	-4.42458886622292	3.73715306761744	G1
TCATTTGGTCCGAATT-1_1_1	ATRT40	-6.05633751041913	4.487279100492	G1
TCATTTGGTCTAGCGC-1_1_1	ATRT40	9.51098931656907	6.12340389110386	G2M
TCATTTGGTCTGGTCG-1_1_1	ATRT40	-6.82864275095406	3.53499389763749	G1
TCATTTGTCGTTACAG-1_1_1	ATRT40	1.51723561832524	3.85511823347499	S
TCCACACGTCCGAAGA-1_1_1	ATRT40	-6.36956212622136	5.74530112204031	G1
TCCACACTCTGAAAGA-1_1_1	ATRT40	-8.17073029602053	6.59617301577621	G1
TCGAGGCAGTCATCCA-1_1_1	ATRT40	-8.78607197173158	7.0981303103737	G1
TCGAGGCCATTGAGCT-1_1_1	ATRT40	-5.39992274235699	3.12384341452591	G1
TCGAGGCGTGGTTTCA-1_1_1	ATRT40	-6.04850127410249	3.1644723366753	G1
TCGAGGCTCTCGCTTG-1_1_1	ATRT40	-4.14770050875135	-0.220523469352132	G1
TCGAGGCTCTCGTATT-1_1_1	ATRT40	-8.63010980522625	7.61946786699418	G1
TCGCGAGAGGCGCTCT-1_1_1	ATRT40	-6.62329076072404	8.56166669360131	G1
TCGCGAGGTAAGTGGC-1_1_1	ATRT40	-5.7547387243092	5.40128508883846	G1
TCGCGAGGTAGGCTGA-1_1_1	ATRT40	-5.41910230849708	0.725939055124599	G1
TCGCGAGTCAGTGTTG-1_1_1	ATRT40	-3.89652995254773	-0.754452576439228	S
TCGCGAGTCGGAAACG-1_1_1	ATRT40	-4.00948104445191	-0.829544869552095	G1
TCGCGTTAGCGAGAAA-1_1_1	ATRT40	-8.31140598252037	11.0362752917254	G1
TCGCGTTCATCCGCGA-1_1_1	ATRT40	-6.75614145220587	8.16227123563294	G1
TCGCGTTGTTCACGGC-1_1_1	ATRT40	-2.69294151824407	5.03836163324532	S
TCGCGTTTCCTGCCAT-1_1_1	ATRT40	-4.38729542341756	2.49686195981231	G1
TCGGGACCAGTTCATG-1_1_1	ATRT40	-10.2826956732814	12.8953845509852	G1
TCGGGACGTGAAATCA-1_1_1	ATRT40	-4.25895613593791	3.17960283305716	G1
TCGTACCTCGTATCAG-1_1_1	ATRT40	0.138472130960731	2.40538872881316	S
TCGTAGAAGAATAGGG-1_1_1	ATRT40	-1.22418676560343	4.71630311094917	S
TCGTAGAGTACCAGTT-1_1_1	ATRT40	-10.2011766194429	15.6994525846493	G1
TCGTAGAGTCTACCTC-1_1_1	ATRT40	6.98957684724561	5.20737984588997	S
TCGTAGATCATTGCCC-1_1_1	ATRT40	-8.26584611589215	9.6430701311185	G1
TCTATTGAGTTGTAGA-1_1_1	ATRT40	-2.93949032519154	-0.172250438499873	G1
TCTATTGGTCTAAACC-1_1_1	ATRT40	-4.72787366797412	-0.596810023215897	G2M
TCTATTGTCTGCGGCA-1_1_1	ATRT40	20.1625181702901	8.42127344423374	G2M
TCTCATAAGAGACTTA-1_1_1	ATRT40	-2.96309393113337	0.475086042637729	G1
TCTCATACACAACGTT-1_1_1	ATRT40	-3.80939480314599	1.65629879396029	G1
TCTCATAGTTCAACCA-1_1_1	ATRT40	12.5093295982554	12.0182026681346	G2M
TCTCTAACATATGGTC-1_1_1	ATRT40	-6.67611776494112	-0.696526030011051	G1
TCTCTAAGTCATGCCG-1_1_1	ATRT40	-0.427694052890823	6.36915499264012	S
TCTGAGACACAGGTTT-1_1_1	ATRT40	19.9200384216288	13.5442455838723	G2M
TCTGAGACATTAACCG-1_1_1	ATRT40	-5.35096372986667	-0.226950035557434	G1
TCTGAGATCTAACCGA-1_1_1	ATRT40	-9.30537303352509	7.3763698270198	G1
TCTGGAAAGTCGCCGT-1_1_1	ATRT40	-7.66975368001342	3.9018455504207	G1
TCTGGAACAACACGCC-1_1_1	ATRT40	-6.464154894412	4.87314336893023	S
TCTGGAACACAGGTTT-1_1_1	ATRT40	-8.02858852447827	4.82312074651195	G1
TCTGGAACACGAAACG-1_1_1	ATRT40	-5.16006341113915	-1.32384734020548	G1
TCTGGAAGTTCCACTC-1_1_1	ATRT40	-4.89946134632245	1.37693802942784	G1
TCTTCGGAGAAGGTGA-1_1_1	ATRT40	-2.56805257774965	0.5176773204184	S
TCTTCGGAGATGGCGT-1_1_1	ATRT40	22.2371193652857	9.85164020179594	G2M
TCTTCGGAGTGTGAAT-1_1_1	ATRT40	-4.42759879833953	3.14567434496893	S
TCTTCGGCACCCATTC-1_1_1	ATRT40	-6.08607133264757	-0.795415688250384	G1
TCTTCGGCAGGTCGTC-1_1_1	ATRT40	-8.26251666080683	3.96061640319166	G1
TCTTCGGTCAACCAAC-1_1_1	ATRT40	-6.64776434908669	3.8249034544551	G1
TCTTTCCAGCCGGTAA-1_1_1	ATRT40	-6.74090031232767	6.17526134225685	G1
TCTTTCCCAAGCGCTC-1_1_1	ATRT40	-6.37657459737742	3.68209892909626	G1
TCTTTCCCAAGCTGGA-1_1_1	ATRT40	-7.88818761998459	6.26172974281017	G1
TCTTTCCGTTTGTTTC-1_1_1	ATRT40	-4.53838641230414	1.53163259123862	G1
TCTTTCCTCCAATGGT-1_1_1	ATRT40	-5.16528578099944	2.60014425659374	G1
TGAAAGAAGACACGAC-1_1_1	ATRT40	-8.16087563048589	7.63927606895779	G1
TGAAAGAAGGAGCGTT-1_1_1	ATRT40	-8.3339955144012	4.27371604663416	G1
TGAAAGAAGTGTTAGA-1_1_1	ATRT40	-7.32985753706561	6.95585614566237	G1
TGAAAGACAAGCTGGA-1_1_1	ATRT40	-6.44967445650235	8.13612186644738	S
TGAAAGACACAACGCC-1_1_1	ATRT40	-10.6219646312261	21.2306607636467	G1
TGAAAGATCGTGGGAA-1_1_1	ATRT40	-8.73151347747407	7.17496084397632	G1
TGACAACAGAGAGCTC-1_1_1	ATRT40	-4.90269471153756	-0.212310397289073	G1
TGACAACAGTGTTTGC-1_1_1	ATRT40	-7.41359441202613	5.36696643285125	G1
TGACGGCGTCCGAAGA-1_1_1	ATRT40	-3.77168504165903	0.521338638204654	G1
TGACGGCTCAATAAGG-1_1_1	ATRT40	-2.51484361489005	2.83136205517351	S
TGACGGCTCCAAGTAC-1_1_1	ATRT40	-8.53279371201131	8.61615873881417	G1
TGACTAGAGTACTTGC-1_1_1	ATRT40	-4.86304974264413	1.26659554041886	G1
TGACTAGAGTGCTGCC-1_1_1	ATRT40	-7.28721228211822	6.07554133675935	G1
TGACTAGCACAGACAG-1_1_1	ATRT40	-6.76328953272639	6.01462187732138	G1
TGACTAGGTTTAGGAA-1_1_1	ATRT40	-2.61877122475784	1.87624954462383	G1
TGACTTTAGGTGTGGT-1_1_1	ATRT40	-3.83927597184709	1.0360959593299	S
TGACTTTCAAGGACTG-1_1_1	ATRT40	-7.04768873302468	3.76723595066788	G1
TGACTTTTCAGCCTAA-1_1_1	ATRT40	12.8000158933545	7.26235258248837	G2M
TGACTTTTCTCCGGTT-1_1_1	ATRT40	-3.21047291250599	-0.310736289236541	G1
TGACTTTTCTGTTTGT-1_1_1	ATRT40	16.4324046827499	9.39491817131944	G2M
TGAGAGGAGAGAGCTC-1_1_1	ATRT40	-6.03720719086169	2.78494812068548	G1
TGAGAGGAGTAACCCT-1_1_1	ATRT40	-5.65118020952199	1.08524481360165	G1
TGAGAGGCAGGATTGG-1_1_1	ATRT40	-6.02499842037478	0.474278871422376	G1
TGAGAGGCATACTACG-1_1_1	ATRT40	19.4649902203774	8.58725980107612	G2M
TGAGAGGCATTTCACT-1_1_1	ATRT40	-3.28312551767725	-0.248783851513711	G1
TGAGCATCACCAGTTA-1_1_1	ATRT40	-4.68331246914448	-1.85219884390922	G1
TGAGCATGTCAGAGGT-1_1_1	ATRT40	-6.17961030962949	0.806679393707498	G1
TGAGCATGTGAAATCA-1_1_1	ATRT40	-4.69713540228622	3.34939389832557	G1
TGAGCATTCCAGATCA-1_1_1	ATRT40	5.05324998565909	3.59950953450436	S
TGAGCCGGTCGCGTGT-1_1_1	ATRT40	-3.3002166024557	0.895965118143894	G1
TGAGCCGTCCAGATCA-1_1_1	ATRT40	-6.55136419247911	-0.341862621872704	G1
TGAGCCGTCTGTCCGT-1_1_1	ATRT40	-8.65672945562175	3.00073789198429	G1
TGAGGGAAGGCCGAAT-1_1_1	ATRT40	-2.78857013374007	6.03637820324106	G2M
TGATTTCAGAAACCGC-1_1_1	ATRT40	-4.99027929361504	1.15432507682152	G1
TGATTTCAGTCGAGTG-1_1_1	ATRT40	-2.0208341045168	1.54218320251419	S
TGCACCTAGTTGAGAT-1_1_1	ATRT40	-4.07081050611105	1.68033698525002	G1
TGCACCTCAACAACCT-1_1_1	ATRT40	-1.71101137656669	1.98540713405384	S
TGCACCTCATCCGCGA-1_1_1	ATRT40	-3.69410955444131	4.74671226666621	G1
TGCACCTTCGTTGCCT-1_1_1	ATRT40	-4.73673780350265	0.700485754888275	G1
TGCCAAAAGACTACAA-1_1_1	ATRT40	-8.47984860784817	5.84051992953588	G1
TGCCAAAAGCTAGCCC-1_1_1	ATRT40	0.110390957105725	13.9103590896203	S
TGCCAAACAGTCTTCC-1_1_1	ATRT40	-6.21195481265217	3.94569494110946	G1
TGCCAAATCGGCATCG-1_1_1	ATRT40	15.9259386002369	10.5520879089553	G2M
TGCCCATAGCCACTAT-1_1_1	ATRT40	-5.41630064916277	1.52710879871138	G1
TGCCCATGTCAAAGCG-1_1_1	ATRT40	-7.72037963237978	8.36097584622218	G1
TGCCCATGTGCAGTAG-1_1_1	ATRT40	-8.02351894465066	3.60804946405098	G1
TGCCCATTCCTAGAAC-1_1_1	ATRT40	-8.40400786985639	1.86212587694458	S
TGCGCAGAGAGGTTGC-1_1_1	ATRT40	-4.49123669978521	0.523984728328822	G1
TGCGCAGAGTCATGCT-1_1_1	ATRT40	-4.63860644494514	1.08746283822096	G1
TGCGCAGCAGGTTTCA-1_1_1	ATRT40	-5.82911235015657	5.14740893780136	G1
TGCGCAGGTCAAAGAT-1_1_1	ATRT40	-7.15403100255274	4.95014212303972	G1
TGCGCAGGTTTGTTGG-1_1_1	ATRT40	-5.02595136281084	1.47059989287556	G1
TGCGCAGTCAGGATCT-1_1_1	ATRT40	-5.98326199117584	1.57765385951783	G1
TGCGCAGTCATGTAGC-1_1_1	ATRT40	-9.40570419306857	9.34098624677649	G1
TGCGGGTCATCCCACT-1_1_1	ATRT40	-5.50201835134365	1.24894368167231	G1
TGCGGGTCATGCAACT-1_1_1	ATRT40	-5.90533778235291	1.82327973229728	G1
TGCGGGTTCATAAAGG-1_1_1	ATRT40	-3.16692119983392	0.655010409725864	G1
TGCGGGTTCATTGCGA-1_1_1	ATRT40	-6.84287964857426	6.86410963875648	G1
TGCGGGTTCTCTAGGA-1_1_1	ATRT40	-6.72355851332581	3.81191561268861	G1
TGCGGGTTCTGGTGTA-1_1_1	ATRT40	-7.87858659232695	12.3177049769146	G1
TGCGTGGAGCTAACTC-1_1_1	ATRT40	-4.76380235588488	0.460373828526089	G1
TGCGTGGAGTAGGTGC-1_1_1	ATRT40	-8.87003810001601	4.81314884598117	G1
TGCGTGGCAGCCTATA-1_1_1	ATRT40	-3.0850198016553	2.82644062726143	G1
TGCGTGGGTATGAATG-1_1_1	ATRT40	-7.87629492474767	4.41432468903726	G1
TGCTACCCACAGCGTC-1_1_1	ATRT40	-9.94760994284381	10.4183464491218	G1
TGCTACCCAGGTGCCT-1_1_1	ATRT40	-4.42801317198277	7.15611759942748	G1
TGCTACCGTATATCCG-1_1_1	ATRT40	0.794816300522122	0.701365646775625	S
TGCTGCTCATGCCCGA-1_1_1	ATRT40	-2.45292898240872	1.47242315924919	S
TGCTGCTTCAACTCTT-1_1_1	ATRT40	-4.85509101294427	3.05987959518484	G1
TGCTGCTTCATGGTCA-1_1_1	ATRT40	-8.63062568828126	8.33063326801642	G1
TGGACGCAGATGTGTA-1_1_1	ATRT40	-3.58660210493101	-1.28252388818171	G1
TGGACGCAGATGTTAG-1_1_1	ATRT40	-2.74452881628436	2.32205020178492	S
TGGACGCAGGGATGGG-1_1_1	ATRT40	-8.04694154343088	9.76179291681935	G1
TGGACGCGTAACGTTC-1_1_1	ATRT40	-7.31574563336764	3.50151949133747	G1
TGGACGCGTTCTGGTA-1_1_1	ATRT40	-4.69920685338607	1.90981997978106	G1
TGGACGCGTTTAGGAA-1_1_1	ATRT40	-4.2490135523318	3.3087146168684	G1
TGGCCAGAGTGGACGT-1_1_1	ATRT40	-5.79357142191067	9.43497543630153	G1
TGGCCAGCACGAAAGC-1_1_1	ATRT40	-4.94701627872234	2.99386389487875	G1
TGGCCAGCAGGACGTA-1_1_1	ATRT40	-5.12052214565707	1.53491623557411	G1
TGGCCAGTCCCTGACT-1_1_1	ATRT40	-8.03600744826548	10.6348383141663	G1
TGGCGCAAGTGCTGCC-1_1_1	ATRT40	-6.44221288504499	5.9360842676888	G1
TGGCGCAGTACCGGCT-1_1_1	ATRT40	-6.40945426077579	6.15586394884985	G1
TGGCGCAGTCTTCGTC-1_1_1	ATRT40	-5.93159262125476	8.23952063912795	G1
TGGCGCAGTTATTCTC-1_1_1	ATRT40	-1.49314582805761	1.87627019159217	S
TGGCGCATCAAGAAGT-1_1_1	ATRT40	-6.3954837389917	2.96471915921186	G1
TGGCGCATCTATCCCG-1_1_1	ATRT40	-5.03976047102669	6.64738154236122	G1
TGGCTGGAGTGGACGT-1_1_1	ATRT40	-3.68587463524885	-1.31839271389014	G1
TGGCTGGCACCTATCC-1_1_1	ATRT40	-2.15376251645693	0.919375270307957	S
TGGCTGGGTACAGCAG-1_1_1	ATRT40	-5.86830398408929	3.72510366249426	S
TGGGAAGAGCCACCTG-1_1_1	ATRT40	-6.18883066159954	5.83849994671839	G1
TGGGAAGAGTTGCAGG-1_1_1	ATRT40	1.75429989345551	1.57048025636863	S
TGGGAAGGTGTAATGA-1_1_1	ATRT40	-8.69488982375876	10.7194715434548	G1
TGGGCGTAGGCCCTCA-1_1_1	ATRT40	-8.42204156006735	5.97840196230957	G1
TGGGCGTAGTGGTAAT-1_1_1	ATRT40	-7.09737965095718	6.123945394837	G1
TGGGCGTCAATAAGCA-1_1_1	ATRT40	-7.80225282037266	4.73576483011896	S
TGGGCGTGTGATGCCC-1_1_1	ATRT40	-5.91470006714209	2.93914633289671	G1
TGGGCGTTCCAGTAGT-1_1_1	ATRT40	-4.24558074600037	-1.12066524185797	G1
TGGGCGTTCCTGCAGG-1_1_1	ATRT40	-5.51714976727666	0.337080051409999	G1
TGGTTAGTCTTTAGTC-1_1_1	ATRT40	-8.53833156477063	11.4752341775348	G1
TGGTTCCAGAACTGTA-1_1_1	ATRT40	-5.6795544015232	5.39378159308816	G1
TGGTTCCAGCTCCCAG-1_1_1	ATRT40	-2.72675016104741	3.3518024088476	S
TGGTTCCAGGCAATTA-1_1_1	ATRT40	-6.70931912624675	4.29866386965237	G1
TGGTTCCCAGACAGGT-1_1_1	ATRT40	-4.07440016757001	-1.58009039670491	G1
TGGTTCCCAGTGGAGT-1_1_1	ATRT40	-7.71150730514371	3.13566296172336	G1
TGTATTCAGAGTCGGT-1_1_1	ATRT40	-7.06606896259833	3.38838202021507	G1
TGTATTCAGGATGTAT-1_1_1	ATRT40	-4.20296243784253	3.74851054661145	G1
TGTATTCAGGGCACTA-1_1_1	ATRT40	-4.050724309268	3.12492177817917	G1
TGTATTCCATCGGACC-1_1_1	ATRT40	-8.31078204904395	8.39197608646599	G1
TGTATTCCATGCCTAA-1_1_1	ATRT40	-7.58545942526193	9.31340745804434	G1
TGTATTCGTGTAACGG-1_1_1	ATRT40	20.1809857154141	12.2312460741089	G2M
TGTATTCTCTGAGGGA-1_1_1	ATRT40	-7.56064275317839	4.61853819844471	G1
TGTCCCAAGGAATTAC-1_1_1	ATRT40	-5.18521572778659	-1.08774868911668	G1
TGTCCCAAGTTCGCGC-1_1_1	ATRT40	-8.11990397349807	5.39933078253141	G1
TGTCCCAGTCACCCAG-1_1_1	ATRT40	-7.17039762192507	5.88695004084104	G1
TGTCCCAGTGACTCAT-1_1_1	ATRT40	-4.75538163738179	1.57299824651709	G1
TGTCCCATCGTCACGG-1_1_1	ATRT40	-2.91844125160975	1.70369049568913	G1
TGTGGTAAGATCACGG-1_1_1	ATRT40	-6.85306765429444	4.18248459478668	G1
TGTGGTAAGATGCCTT-1_1_1	ATRT40	-4.43105931087417	1.04630692325864	G1
TGTGGTAAGGTGCACA-1_1_1	ATRT40	-6.77570095216611	-0.114424319934314	S
TGTGGTACACATCCAA-1_1_1	ATRT40	-3.6057427555741	-0.0975500986554156	G1
TGTGGTAGTCATATGC-1_1_1	ATRT40	-5.84670480152182	3.52643955375417	S
TGTGGTAGTGGCGAAT-1_1_1	ATRT40	-7.12840353276853	3.82579795385802	G1
TGTGGTATCATCGATG-1_1_1	ATRT40	-7.00341321716938	1.46285544156827	S
TGTGGTATCTAACTCT-1_1_1	ATRT40	0.666233524295273	1.47816619167774	S
TGTGTTTCATACAGCT-1_1_1	ATRT40	-7.15718555698234	2.72905894627559	S
TGTGTTTGTAGCCTCG-1_1_1	ATRT40	-4.7989150725419	-1.8192899951856	G1
TGTGTTTGTTGTCGCG-1_1_1	ATRT40	-4.2683794704983	1.24645968399161	S
TGTTCCGAGCAGCCTC-1_1_1	ATRT40	-3.37512639103261	-1.37361757038538	G1
TGTTCCGGTCAATGTC-1_1_1	ATRT40	-5.00672983160793	2.45626316598453	G1
TTAACTCAGAGTACAT-1_1_1	ATRT40	12.6736084002729	9.92220758073618	G2M
TTAACTCCAAGCCGCT-1_1_1	ATRT40	-7.86853937937138	8.85087080748949	G1
TTAACTCCACTAAGTC-1_1_1	ATRT40	4.12469866721983	12.8587193994904	S
TTAACTCTCTTTCCTC-1_1_1	ATRT40	-6.43407850429748	6.16409346152441	G1
TTAGGACAGCTGCGAA-1_1_1	ATRT40	-8.28661355480086	11.6779036299153	G1
TTAGGACAGTGACTCT-1_1_1	ATRT40	-3.30889142468928	2.41346740274244	G1
TTAGGACCATTAGGCT-1_1_1	ATRT40	-2.14047082209209	0.743306567660202	S
TTAGGACGTTTCGCTC-1_1_1	ATRT40	-9.44955430031706	7.43051263113038	G1
TTAGGACTCAGTACGT-1_1_1	ATRT40	8.09474040551676	5.99278522077798	G2M
TTAGGACTCGTATCAG-1_1_1	ATRT40	-6.03761292082642	1.9283692506263	G1
TTAGGCACACACATGT-1_1_1	ATRT40	-2.86740819462654	-0.302423367069838	G2M
TTAGGCAGTAGCGTAG-1_1_1	ATRT40	-10.2836151942483	10.6906640975435	G1
TTAGTTCAGGGCTCTC-1_1_1	ATRT40	-4.42526039033103	0.319330451487542	G1
TTAGTTCTCGATGAGG-1_1_1	ATRT40	-9.05272468027553	16.0037533974541	G1
TTATGCTAGATAGGAG-1_1_1	ATRT40	-9.36264932032663	8.64514749226929	G1
TTATGCTAGCCAGTTT-1_1_1	ATRT40	-8.55537131653118	6.72932185507091	G1
TTATGCTCAAGCTGTT-1_1_1	ATRT40	-3.67984498455044	-1.92195107801767	G1
TTATGCTCAAGGTTTC-1_1_1	ATRT40	5.58426907197893	4.58820393580094	G2M
TTATGCTCAGTTAACC-1_1_1	ATRT40	-6.11687043481145	7.41846001384057	G1
TTATGCTGTAAGTAGT-1_1_1	ATRT40	-5.83587976123306	3.47078114075504	G1
TTCCCAGAGTAACCCT-1_1_1	ATRT40	-4.91145108876886	-3.44344262517369	G1
TTCCCAGGTACTTCTT-1_1_1	ATRT40	-6.537185218937	3.83418136421473	G1
TTCCCAGTCCAGTATG-1_1_1	ATRT40	-8.92354971718321	9.94217767687504	G1
TTCGAAGCAGGTCTCG-1_1_1	ATRT40	-6.36823981118948	6.83614730753632	S
TTCGAAGCATGAACCT-1_1_1	ATRT40	-5.54290184729366	-2.5655614593197	G1
TTCGAAGGTAAAGGAG-1_1_1	ATRT40	-8.71177917887963	11.0136067276679	G1
TTCGAAGGTCATCCCT-1_1_1	ATRT40	21.2953721407214	24.5424648653629	G2M
TTCGAAGTCCAGTAGT-1_1_1	ATRT40	-3.00360553475652	3.20078189067749	G1
TTCGGTCCAGTTCATG-1_1_1	ATRT40	-2.86876586898542	0.539706310477418	G1
TTCGGTCGTTAAGTAG-1_1_1	ATRT40	-6.97839802965415	1.0244951470402	G1
TTCGGTCTCTTTAGTC-1_1_1	ATRT40	-3.51042377286886	1.20678297842262	S
TTCTACACATCGTCGG-1_1_1	ATRT40	-6.69617144107405	2.76990968338816	G1
TTCTACAGTCGACTAT-1_1_1	ATRT40	-1.39225813872027	-0.906822558348018	S
TTCTACATCAATACCG-1_1_1	ATRT40	-7.63490445535388	3.97343750876362	G1
TTCTACATCCTTGCCA-1_1_1	ATRT40	-4.60885774337497	0.0965121890815424	G1
TTCTCAAAGTCTCGGC-1_1_1	ATRT40	-3.25363014621865	-0.0677378152401215	G1
TTCTCAACAGGTGGAT-1_1_1	ATRT40	-9.37897715995268	7.02090505927562	G1
TTCTCAAGTCAATACC-1_1_1	ATRT40	-7.47496118237155	8.74482586229382	G1
TTCTCAAGTCCGAGTC-1_1_1	ATRT40	-4.25662687751985	-1.6803971793754	G1
TTCTCCTAGTTAAGTG-1_1_1	ATRT40	-7.18698848088621	4.49943487616444	G1
TTCTCCTCATCGATTG-1_1_1	ATRT40	-2.58812393065495	-0.412332858108589	G1
TTCTCCTTCACCCGAG-1_1_1	ATRT40	-7.47194494119372	4.53799177253242	G1
TTCTTAGAGCACGCCT-1_1_1	ATRT40	-4.88617900985942	-1.15294178669609	G1
TTCTTAGAGTGCAAGC-1_1_1	ATRT40	-5.91020180585731	3.88029540932079	G1
TTCTTAGAGTTGAGTA-1_1_1	ATRT40	-4.21044460126856	-3.73218343865526	G2M
TTCTTAGGTCGCCATG-1_1_1	ATRT40	-4.91633048621398	3.22635396767233	G1
TTCTTAGGTTTAGGAA-1_1_1	ATRT40	-7.24859226266337	5.92646669616138	G1
TTCTTAGTCGAGAACG-1_1_1	ATRT40	-5.99774729100474	4.52673734219899	G1
TTGAACGCACGCGAAA-1_1_1	ATRT40	-7.46929023261001	6.59233681161764	G1
TTGAACGCATCTCCCA-1_1_1	ATRT40	-4.79468312446011	3.32216148413815	G1
TTGAACGGTCCAGTTA-1_1_1	ATRT40	-4.79062830909721	-1.39003687305294	S
TTGACTTCAAACTGTC-1_1_1	ATRT40	-5.67887827552868	3.413759213183	G1
TTGACTTCACCTATCC-1_1_1	ATRT40	-8.45005782359527	2.72971783013961	S
TTGACTTCAGCGAACA-1_1_1	ATRT40	-3.17365441010017	1.17667575044323	S
TTGACTTTCATAGCAC-1_1_1	ATRT40	-1.96591070557807	0.942436827528072	S
TTGACTTTCTGGCGTG-1_1_1	ATRT40	-8.84311810649653	9.17388216634101	G1
TTGCCGTAGAAGATTC-1_1_1	ATRT40	-4.69855159962189	1.70588160549292	G1
TTGCCGTCACACATGT-1_1_1	ATRT40	-4.11259993827953	0.165295085019749	G1
TTGCCGTCACTACAGT-1_1_1	ATRT40	-5.54984812144539	6.84695052307641	G1
TTGCCGTCAGATGAGC-1_1_1	ATRT40	-7.10140175972231	0.592244159146628	G1
TTGCCGTCATGCTAGT-1_1_1	ATRT40	-7.45677908926899	6.82405936673405	G1
TTGCGTCAGGCAGTCA-1_1_1	ATRT40	-6.95337085747067	5.66674374867003	G1
TTGCGTCAGGCGATAC-1_1_1	ATRT40	14.4342558012335	20.0245550102519	G2M
TTGCGTCCACGCATCG-1_1_1	ATRT40	-8.14613825799504	9.93960678111225	G1
TTGCGTCCACGGCTAC-1_1_1	ATRT40	-3.69818957414298	3.53427707965084	G1
TTGCGTCGTCTGGTCG-1_1_1	ATRT40	-6.50593145489053	7.33097844155582	G1
TTGCGTCTCTTGGGTA-1_1_1	ATRT40	-8.19641499586897	5.72858859576282	G1
TTGGAACAGTGGACGT-1_1_1	ATRT40	-3.82135386924687	0.536309375716388	G1
TTGGAACGTTCGGGCT-1_1_1	ATRT40	-9.38489283634003	6.29381839532549	G1
TTGGAACTCCACGAAT-1_1_1	ATRT40	-8.73000780801159	7.21039107614668	G1
TTGGCAAAGTTGAGTA-1_1_1	ATRT40	14.1735545723876	10.3844456241842	G2M
TTGGCAAGTTCGAATC-1_1_1	ATRT40	-3.44050003457675	-0.666350744435489	G1
TTGTAGGAGGACGAAA-1_1_1	ATRT40	-6.05781725440555	7.076438226368	G1
TTGTAGGCAGTCACTA-1_1_1	ATRT40	-6.24874299648893	-0.254085189963454	G1
TTGTAGGGTCCAAGTT-1_1_1	ATRT40	-6.33649290942472	-0.475453312515398	G1
TTGTAGGTCGGCCGAT-1_1_1	ATRT40	-8.39464082749274	2.97608258696917	G1
TTGTAGGTCGGTTCGG-1_1_1	ATRT40	-7.22759988108885	6.01525537665524	G1
TTTACTGAGCACCGCT-1_1_1	ATRT40	-3.59022924983647	5.56894692781823	G1
TTTACTGAGGTGGGTT-1_1_1	ATRT40	-5.01660807777607	0.105459232666066	G1
TTTACTGCATTGAGCT-1_1_1	ATRT40	-7.43919535305179	-0.524000064153256	G1
TTTACTGGTCACCCAG-1_1_1	ATRT40	-3.66049861455153	1.00661911264892	G1
TTTACTGGTTAGGGTG-1_1_1	ATRT40	-4.41818268076711	1.66641569041523	G1
TTTACTGTCACAATGC-1_1_1	ATRT40	-8.14275523691223	8.03401324590628	G1
TTTACTGTCATACGGT-1_1_1	ATRT40	-7.79220189749645	8.12578821015609	G1
TTTACTGTCTGAAAGA-1_1_1	ATRT40	-5.90033901814548	3.28087996343245	G1
TTTATGCAGACTCGGA-1_1_1	ATRT40	-7.09624330958023	7.82957915355579	G1
TTTATGCCAGTGGAGT-1_1_1	ATRT40	-6.98066869455713	4.96752149372427	G1
TTTATGCGTTTGACAC-1_1_1	ATRT40	-8.1431864125998	10.8907892859202	G1
TTTATGCTCTCCTATA-1_1_1	ATRT40	-8.11123238034166	3.96552220234142	G1
TTTCCTCAGATGTGTA-1_1_1	ATRT40	-1.09798885713996	5.22999381193055	S
TTTCCTCCAACCGCCA-1_1_1	ATRT40	-1.88360416881709	-2.65481522538457	G1
TTTCCTCTCATCGCTC-1_1_1	ATRT40	-4.73829679618462	3.50744909466366	G1
TTTGCGCAGAAGATTC-1_1_1	ATRT40	-2.74382741770326	2.46659747908179	G2M
TTTGCGCAGACTACAA-1_1_1	ATRT40	-4.32769009408413	2.06720563876819	G1
TTTGCGCCAGTGGAGT-1_1_1	ATRT40	-6.79581795733642	5.23216991751074	G1
TTTGCGCTCACTGGGC-1_1_1	ATRT40	4.96110411764355	8.8933847478664	G2M
TTTGCGCTCTTCGGTC-1_1_1	ATRT40	-6.93854391736804	5.64224445732721	G1
TTTGGTTAGAGGACGG-1_1_1	ATRT40	-6.99407035604332	4.04352782093292	G1
TTTGGTTAGATATACG-1_1_1	ATRT40	-8.46610565195699	9.28711493200017	G1
TTTGGTTAGCCCTAAT-1_1_1	ATRT40	-6.77275008388287	4.55364747234518	G1
TTTGGTTAGCCTATGT-1_1_1	ATRT40	-4.45758148921232	0.209275675263715	G1
TTTGGTTAGTCCAGGA-1_1_1	ATRT40	-2.03949450702948	0.94092910281612	S
TTTGGTTCAAGCCATT-1_1_1	ATRT40	-4.33271150213286	3.95238582208128	S
TTTGGTTCACCTCGTT-1_1_1	ATRT40	-9.70355544973862	10.4344786723769	G1
TTTGGTTCATGTTCCC-1_1_1	ATRT40	20.44251314631	14.2574972964373	G2M
TTTGGTTGTTCGTCTC-1_1_1	ATRT40	-5.77915673505518	2.75562396025512	G1
TTTGGTTTCGGCGGTT-1_1_1	ATRT40	-7.90350247570696	6.1995939749728	G1
TTTGGTTTCTGGCGTG-1_1_1	ATRT40	6.99537275792357	5.63794304169093	S
TTTGTCAAGGCTACGA-1_1_1	ATRT40	-4.17056909517356	3.20101609644022	G1
TTTGTCAGTAGCCTAT-1_1_1	ATRT40	-5.47976889832174	3.79048893224479	G1
TTTGTCAGTGTATGGG-1_1_1	ATRT40	-4.09481821646425	0.0395149816470797	G1
AAACCTGAGTACACCT-2_1_1	ATRT40	-8.25833195848139	8.93229450038226	G1
AAACCTGGTATAGGTA-2_1_1	ATRT40	-4.0968914908166	2.24570348239255	G1
AAACCTGTCGCTAGCG-2_1_1	ATRT40	-5.4627480386587	0.64452353862387	G1
AAACGGGTCATACGGT-2_1_1	ATRT40	-8.16867470323011	7.48191856631389	G1
AAAGATGAGGTGCAAC-2_1_1	ATRT40	-7.9071333832329	3.93194749807115	G1
AAAGATGCAGATTGCT-2_1_1	ATRT40	-2.72330520569188	-0.508102456292456	S
AAAGATGCATGCCACG-2_1_1	ATRT40	-8.06978374774905	7.02744616902114	G1
AAAGATGGTTACGCGC-2_1_1	ATRT40	-4.18770182939823	3.22218997356403	S
AAAGATGTCCACGTGG-2_1_1	ATRT40	14.6658107066857	8.56057349203079	G2M
AAAGATGTCTCTGAGA-2_1_1	ATRT40	-6.31529069146665	3.32277381730897	G1
AAAGCAAAGACAGAGA-2_1_1	ATRT40	7.37017929067964	3.02326876105907	S
AAAGCAAGTTGAACTC-2_1_1	ATRT40	12.3861399876152	8.81677206935427	G2M
AAAGCAATCACTTACT-2_1_1	ATRT40	-3.13604334711964	0.818625957087151	S
AAAGCAATCATAGCAC-2_1_1	ATRT40	-5.68911099422514	2.12251678060328	G1
AAAGCAATCCAGGGCT-2_1_1	ATRT40	-5.34079129831116	5.09522803911257	G1
AAAGCAATCCTTCAAT-2_1_1	ATRT40	-3.33583071396385	-0.397668043969759	G1
AAAGCAATCTTCGGTC-2_1_1	ATRT40	-6.50533615860345	8.71612082641684	G1
AAAGTAGAGACCACGA-2_1_1	ATRT40	-2.79939161474177	6.69943523874629	G1
AAAGTAGCATCACAAC-2_1_1	ATRT40	1.72871517224826	2.17449419007476	S
AAAGTAGGTGGTCTCG-2_1_1	ATRT40	-4.30610748975032	-0.849295241249909	S
AAATGCCAGCTTCGCG-2_1_1	ATRT40	-5.03389599263786	-1.59676722352797	S
AACACGTAGGTGCTAG-2_1_1	ATRT40	-8.51727578860235	6.95067355700297	G1
AACACGTCATCTACGA-2_1_1	ATRT40	-5.61752309138078	5.22032578250101	G1
AACCATGCACTGCCAG-2_1_1	ATRT40	-3.70750641947968	3.97080704850906	G1
AACCATGCAGATCCAT-2_1_1	ATRT40	-5.27675470015876	1.73704056025524	G1
AACCATGCATGTCGAT-2_1_1	ATRT40	-3.32910275185655	1.15265814633741	G1
AACCATGGTCAGAGGT-2_1_1	ATRT40	-7.01776944693965	6.31210724016529	G1
AACCATGGTGCGATAG-2_1_1	ATRT40	-3.32260644750365	-0.352743117590695	G1
AACCATGTCCCTTGCA-2_1_1	ATRT40	-3.81147706729864	2.60963787069775	G1
AACCATGTCGGTTAAC-2_1_1	ATRT40	-3.95997775625945	-0.849430431654845	G1
AACCGCGTCACAGGCC-2_1_1	ATRT40	-8.05849924053322	5.9211635195965	G1
AACCGCGTCACTATTC-2_1_1	ATRT40	-5.52229764371413	6.07625632261613	G1
AACGTTGAGCTCCTCT-2_1_1	ATRT40	-7.60390874949202	4.18553435450857	G1
AACGTTGCAGGAATCG-2_1_1	ATRT40	8.28148590366698	8.6801954974918	G2M
AACGTTGCATAGACTC-2_1_1	ATRT40	-0.12432647893349	2.55275377594012	S
AACGTTGTCGGTTCGG-2_1_1	ATRT40	-3.89351467235886	1.20367240022736	G1
AACTCAGAGGATTCGG-2_1_1	ATRT40	-8.14005011616286	9.86809454734071	G1
AACTCAGTCAAGAAGT-2_1_1	ATRT40	-5.05854581247714	3.72757153527329	G1
AACTCCCAGCAGCGTA-2_1_1	ATRT40	-7.71102956475495	9.11749696282658	G1
AACTCCCAGTTTAGGA-2_1_1	ATRT40	3.74614101303014	2.35029797366488	G2M
AACTCCCTCCCAACGG-2_1_1	ATRT40	-3.98554939700792	0.825984699257908	G1
AACTCCCTCCTCATTA-2_1_1	ATRT40	0.141576387762855	1.93133656418342	S
AACTCCCTCGTGGTCG-2_1_1	ATRT40	-2.97345304852597	-0.167856150925538	G1
AACTCTTAGAACAATC-2_1_1	ATRT40	-6.57624692539624	5.98128970185018	G1
AACTCTTGTCAAGCGA-2_1_1	ATRT40	-5.49363171670481	5.68936862280942	G1
AACTCTTTCGGCATCG-2_1_1	ATRT40	-7.69019043985096	5.04826918034485	G1
AACTCTTTCGTTACAG-2_1_1	ATRT40	-4.21518370864168	0.811460437098046	G1
AACTGGTAGAAGATTC-2_1_1	ATRT40	-5.41784986662075	3.15920655726694	G1
AACTGGTGTAGAGCTG-2_1_1	ATRT40	-7.76921902784625	3.6002175473538	G1
AACTGGTGTCTGATTG-2_1_1	ATRT40	-5.98419479065004	1.17483825811089	G1
AACTGGTTCTGCGACG-2_1_1	ATRT40	0.0872062000861779	3.27194676431588	S
AACTTTCAGTGTCTCA-2_1_1	ATRT40	0.880263066260343	3.17950309729988	G1
AACTTTCGTCAATGTC-2_1_1	ATRT40	-5.05460294453303	4.06750916197382	G1
AACTTTCGTTCCACGG-2_1_1	ATRT40	-9.15329866334418	11.0398517032706	G1
AACTTTCGTTTCCACC-2_1_1	ATRT40	-2.45699839517505	0.998792162910074	S
AAGACCTCAACTTGAC-2_1_1	ATRT40	-4.32706402820156	1.63949365621218	G1
AAGACCTCACATTCGA-2_1_1	ATRT40	2.41322884630899	2.77582625225192	S
AAGACCTGTTTCCACC-2_1_1	ATRT40	-5.39699526731088	6.10694329569152	G1
AAGACCTTCTACTATC-2_1_1	ATRT40	-10.2162189757612	10.2144370053074	G1
AAGACCTTCTGTCTAT-2_1_1	ATRT40	-1.34403939429907	1.06048227229661	S
AAGCCGCAGATGTCGG-2_1_1	ATRT40	-4.19548807186194	0.0119677892777797	G1
AAGCCGCTCATCACCC-2_1_1	ATRT40	19.9691791151786	10.0074559770206	G2M
AAGGAGCCATACCATG-2_1_1	ATRT40	-6.88083496100412	1.95921874870005	G1
AAGGAGCCATATGCTG-2_1_1	ATRT40	-10.183210599626	13.0033947704034	G1
AAGGAGCCATCACCCT-2_1_1	ATRT40	-4.39030829508462	0.0850798667426723	G1
AAGGAGCGTACAGCAG-2_1_1	ATRT40	-3.88210492726002	2.26762863053659	G1
AAGGAGCGTGTGGCTC-2_1_1	ATRT40	-4.79130326432435	1.77363148509511	G1
AAGGCAGTCATGTAGC-2_1_1	ATRT40	-6.65585926142647	1.28676307953662	S
AAGGCAGTCTTGACGA-2_1_1	ATRT40	7.82344195934498	9.27249170191174	G2M
AAGGTTCCACTCGACG-2_1_1	ATRT40	-4.16906436960596	2.99812963209634	G1
AAGGTTCGTTAAGATG-2_1_1	ATRT40	-3.72190771333189	3.49028717322763	S
AAGGTTCGTTATCGGT-2_1_1	ATRT40	-2.69919350863676	0.597785441540581	G1
AAGGTTCTCCACGTTC-2_1_1	ATRT40	-1.14753169880065	0.949287866375326	S
AAGGTTCTCGCGTAGC-2_1_1	ATRT40	-2.17074068352464	2.48262444716225	S
AAGTCTGCAATGAAAC-2_1_1	ATRT40	-6.11730744921623	7.33595235513879	G1
AAGTCTGCATGCCCGA-2_1_1	ATRT40	-2.72112484819772	1.90365844199034	G1
AAGTCTGGTTGAGTTC-2_1_1	ATRT40	-5.88914024882591	3.72906224816169	G1
AAGTCTGTCGAGCCCA-2_1_1	ATRT40	-8.7381946950909	7.37865883499713	G1
AATCCAGCACAGACTT-2_1_1	ATRT40	-10.0809866157735	13.2470761662162	G1
AATCCAGGTCATACTG-2_1_1	ATRT40	-5.00130884347866	5.53687358196993	G1
AATCGGTAGAAACGAG-2_1_1	ATRT40	20.0349990981366	9.46774574681059	G2M
AATCGGTCATCCGTGG-2_1_1	ATRT40	-7.45973771676607	7.7182973946971	G1
AATCGGTGTCGGCACT-2_1_1	ATRT40	-3.99522860988561	0.286930918142053	G1
AATCGGTGTCTAGTGT-2_1_1	ATRT40	-2.69805220008085	1.09689590282955	S
AATCGGTTCGAACTGT-2_1_1	ATRT40	-2.02525011769954	2.12268090628311	S
AATCGGTTCGTGACAT-2_1_1	ATRT40	-4.36054734683637	-0.370245827446706	S
ACACCAAAGCTAGTTC-2_1_1	ATRT40	-7.36742701216671	4.42283528939993	G1
ACACCAACAATGGAGC-2_1_1	ATRT40	-5.76541503058592	7.62636348084973	G1
ACACCAACAGCTGTTA-2_1_1	ATRT40	-5.5857276701617	2.41786801082571	G1
ACACCAACATGCCTTC-2_1_1	ATRT40	-7.06772194966657	2.44268365526854	S
ACACCCTAGACTGGGT-2_1_1	ATRT40	-6.21200440764897	3.64400699428089	G1
ACACCCTGTCGGATCC-2_1_1	ATRT40	-4.64237182082783	0.50891172772722	G1
ACACCGGAGATGTTAG-2_1_1	ATRT40	-7.25430500962224	2.33431132441516	G1
ACACCGGCAAGGCTCC-2_1_1	ATRT40	-6.95505891287249	-0.820472205110996	G1
ACACCGGCAGTAAGCG-2_1_1	ATRT40	-3.64710352740743	3.94890234581748	G1
ACACCGGGTGTTCGAT-2_1_1	ATRT40	-2.70228180255145	-0.0487156126610383	S
ACACCGGTCACTCCTG-2_1_1	ATRT40	-3.84731160202334	0.343509011927568	G1
ACACCGGTCGGTTAAC-2_1_1	ATRT40	-7.92001178030916	4.73407852829917	G1
ACACTGACAATGCCAT-2_1_1	ATRT40	-5.68422692094991	1.80122852608926	G1
ACACTGAGTAACGTTC-2_1_1	ATRT40	-6.81507186256245	2.94437738821935	G1
ACACTGAGTAAGTGTA-2_1_1	ATRT40	-6.29113894863317	10.4780813619252	G1
ACACTGAGTGGCAAAC-2_1_1	ATRT40	-6.53187185291515	3.91204167965201	G1
ACACTGATCGTATCAG-2_1_1	ATRT40	-5.69034120107724	3.34831715331099	G1
ACACTGATCTGGTTCC-2_1_1	ATRT40	-3.55537544413452	4.22290207372569	G1
ACAGCCGAGCGTGTCC-2_1_1	ATRT40	-7.54526083100907	3.08553517920827	S
ACAGCCGAGGCTCAGA-2_1_1	ATRT40	-6.31225386414638	3.41574491718838	G1
ACAGCCGAGTAGGCCA-2_1_1	ATRT40	-3.25509400584328	2.44949665925399	G1
ACAGCCGCAGAAGCAC-2_1_1	ATRT40	-4.43985938489112	0.660922231483366	G1
ACAGCCGGTGAACCTT-2_1_1	ATRT40	-5.04335580743522	1.35186944865324	S
ACAGCCGGTGATAAGT-2_1_1	ATRT40	-7.70002461503835	6.1478834014447	G1
ACAGCCGGTGGTACAG-2_1_1	ATRT40	-6.87862565112547	7.13993165864858	G1
ACAGCCGTCTTCGAGA-2_1_1	ATRT40	-2.1959275887605	1.62399013171583	G1
ACAGCTACAATGGTCT-2_1_1	ATRT40	13.346631717202	6.6461566959573	G2M
ACAGCTAGTAGCTCCG-2_1_1	ATRT40	-7.74539670288878	5.98534589858505	G1
ACAGCTATCTTGACGA-2_1_1	ATRT40	-5.59207262020766	1.00138469882296	G1
ACATACGCATAAAGGT-2_1_1	ATRT40	-6.23429251020975	2.90025950712305	G1
ACATACGCATTGTGCA-2_1_1	ATRT40	-5.96818994552018	-0.231467831827938	G1
ACATACGTCACTCTTA-2_1_1	ATRT40	-4.60288472787652	0.787467420321877	G1
ACATACGTCAGAGGTG-2_1_1	ATRT40	-9.75004946369749	14.7786067702389	G1
ACATCAGAGAGCTGCA-2_1_1	ATRT40	-7.93932975789561	9.73234372194672	G1
ACATCAGAGCTCCCAG-2_1_1	ATRT40	-7.04207157542107	2.85149259881858	G1
[truncated: 15,449 more rows]

## Sheet: SuppFig11_CD
cellBarcode	ATRT_ID	PC1	PC2	Phase
AAACCTGAGTACACCT-1_1	ATRT40	4.62922358979469	-11.2480636103102	G1
AAACCTGGTATAGGTA-1_1	ATRT40	2.75032181071195	-0.889723630870923	G1
AAACCTGTCGCTAGCG-1_1	ATRT40	1.83642018807878	4.34667699841411	G1
AAACGGGTCATACGGT-1_1	ATRT40	4.60070117785063	-6.51988504880168	G1
AAAGATGAGGTGCAAC-1_1	ATRT40	4.59865261745251	-1.36487228909933	G1
AAAGATGCAGATTGCT-1_1	ATRT40	-0.495984781085337	6.88152461500218	S
AAAGATGCATGCCACG-1_1	ATRT40	5.06237306990335	-8.41591397931822	G1
AAAGATGGTTACGCGC-1_1	ATRT40	1.83502968693221	-0.980005260186144	G1
AAAGATGTCCACGTGG-1_1	ATRT40	-28.4697769982265	0.894122154733348	G2M
AAAGATGTCTCTGAGA-1_1	ATRT40	3.33729517258978	-0.0149919464825226	G1
AAAGCAAAGACAGAGA-1_1	ATRT40	-16.7729403344563	5.8490878641584	S
AAAGCAAGTTGAACTC-1_1	ATRT40	-23.357362099846	-2.16161798900738	G2M
AAAGCAATCACTTACT-1_1	ATRT40	-1.58471913990148	8.55761939807345	S
AAAGCAATCATAGCAC-1_1	ATRT40	3.33453289974174	1.38509420117854	G1
AAAGCAATCCAGGGCT-1_1	ATRT40	1.43743761092264	-3.30134156270812	G1
AAAGCAATCCTTCAAT-1_1	ATRT40	0.146263140529821	6.93293279368123	G1
AAAGCAATCTTCGGTC-1_1	ATRT40	4.25890743764943	-10.8433807812782	G1
AAAGTAGAGACCACGA-1_1	ATRT40	-0.119310705415694	-4.26440910283272	G1
AAAGTAGCATCACAAC-1_1	ATRT40	-8.9778016282517	5.05914667578542	S
AAAGTAGGTGGTCTCG-1_1	ATRT40	1.93890997860024	8.59419471457669	S
AAATGCCAGCTTCGCG-1_1	ATRT40	3.99302615479206	8.03217583570722	S
AACACGTAGGTGCTAG-1_1	ATRT40	4.02885000116221	-4.97241001325334	G1
AACACGTCATCTACGA-1_1	ATRT40	2.77005525563381	-4.6573615731213	G1
AACCATGCACTGCCAG-1_1	ATRT40	0.632315391081976	-3.08048579045164	G1
AACCATGCAGATCCAT-1_1	ATRT40	2.46619435988422	3.146455255416	G1
AACCATGCATGTCGAT-1_1	ATRT40	0.928018145877985	5.39184027826382	G1
AACCATGGTCAGAGGT-1_1	ATRT40	4.21554062540323	-9.43612025601237	G1
AACCATGGTGCGATAG-1_1	ATRT40	0.45769353395459	6.49434851105856	G1
AACCATGTCCCTTGCA-1_1	ATRT40	0.827289725461337	2.28491203904559	G1
AACCATGTCGGTTAAC-1_1	ATRT40	1.32382560641153	8.29549121270007	G1
AACCGCGTCACAGGCC-1_1	ATRT40	4.11684499940503	-5.56443038117803	G1
AACCGCGTCACTATTC-1_1	ATRT40	2.87601728747405	-5.64381117166291	S
AACGTTGAGCTCCTCT-1_1	ATRT40	5.06179057146406	0.257237388204893	G1
AACGTTGCAGGAATCG-1_1	ATRT40	-18.4046579040032	-1.99730771363317	G2M
AACGTTGCATAGACTC-1_1	ATRT40	-3.10051344036606	-2.41676481645431	S
AACGTTGTCGGTTCGG-1_1	ATRT40	1.38137880261388	3.08769244956851	G1
AACTCAGAGGATTCGG-1_1	ATRT40	4.73213934159182	-14.2410843642784	G1
AACTCAGTCAAGAAGT-1_1	ATRT40	1.75094070943368	-3.09271322016572	G1
AACTCCCAGCAGCGTA-1_1	ATRT40	3.9959237032411	-15.894276842737	G1
AACTCCCAGTTTAGGA-1_1	ATRT40	-8.14809123479477	1.45024478263908	G2M
AACTCCCTCCCAACGG-1_1	ATRT40	1.34650397097768	5.30826191067698	G1
AACTCCCTCCTCATTA-1_1	ATRT40	-5.99149871109542	4.20596956520203	S
AACTCCCTCGTGGTCG-1_1	ATRT40	0.273514069356368	6.17495561819605	G1
AACTCTTAGAACAATC-1_1	ATRT40	1.44929388336345	-5.59467776377321	G1
AACTCTTGTCAAGCGA-1_1	ATRT40	1.8772106025788	-5.58068058645237	G1
AACTCTTTCGGCATCG-1_1	ATRT40	4.1948537862797	-5.60565155459919	G1
AACTCTTTCGTTACAG-1_1	ATRT40	3.14575522281539	6.52632166334614	G1
AACTGGTAGAAGATTC-1_1	ATRT40	3.46666817308899	-0.284287843196497	G1
AACTGGTGTAGAGCTG-1_1	ATRT40	5.78629407400445	-1.20460398060312	G1
AACTGGTGTCTGATTG-1_1	ATRT40	3.17996458455568	3.28395000072773	G1
AACTGGTTCTGCGACG-1_1	ATRT40	-5.73470477271273	-3.56928558873889	S
AACTTTCAGTGTCTCA-1_1	ATRT40	-4.57551852517669	-5.50756656767535	G1
AACTTTCGTCAATGTC-1_1	ATRT40	3.21645388975331	-5.25424124851824	G1
AACTTTCGTTCCACGG-1_1	ATRT40	4.65214327463569	-15.3576009626755	G1
AACTTTCGTTTCCACC-1_1	ATRT40	0.327573213043151	4.14391138210687	G1
AAGACCTCAACTTGAC-1_1	ATRT40	1.73259464502737	4.48826381478362	G1
AAGACCTCACATTCGA-1_1	ATRT40	-11.2243563354603	5.22544456107743	S
AAGACCTGTTTCCACC-1_1	ATRT40	3.27863446869355	-14.1729034331818	G1
AAGACCTTCTACTATC-1_1	ATRT40	5.70837552038076	-14.0648703509835	G1
AAGACCTTCTGTCTAT-1_1	ATRT40	-2.92985757574276	5.441891784798	S
AAGCCGCAGATGTCGG-1_1	ATRT40	1.49408289442779	5.27309611114606	G1
AAGCCGCTCATCACCC-1_1	ATRT40	-32.5674335253489	3.02572740427021	G2M
AAGGAGCCATACCATG-1_1	ATRT40	5.3676844333997	4.64451724068729	G1
AAGGAGCCATATGCTG-1_1	ATRT40	6.1845073512042	-18.2446870842403	G1
AAGGAGCCATCACCCT-1_1	ATRT40	2.14889482425705	4.4359051798292	S
AAGGAGCGTACAGCAG-1_1	ATRT40	1.00119701142594	2.49277050221428	S
AAGGAGCGTGTGGCTC-1_1	ATRT40	1.42178544644772	4.13907980359049	G1
AAGGCAGTCATGTAGC-1_1	ATRT40	3.10562175949479	3.86627872182232	G1
AAGGCAGTCTTGACGA-1_1	ATRT40	-18.2560117814984	-3.15385849509857	S
AAGGTTCCACTCGACG-1_1	ATRT40	1.73538459061974	-0.179291333909501	G1
AAGGTTCGTTAAGATG-1_1	ATRT40	-2.11269032016538	-1.41316020536776	S
AAGGTTCGTTATCGGT-1_1	ATRT40	0.756759485378901	4.21521124622523	G1
AAGGTTCTCCACGTTC-1_1	ATRT40	-3.5349744862769	6.01845002882052	S
AAGGTTCTCGCGTAGC-1_1	ATRT40	-0.964970801594375	3.99076580221314	S
AAGTCTGCAATGAAAC-1_1	ATRT40	2.74933985301666	-14.5073633173791	G1
AAGTCTGCATGCCCGA-1_1	ATRT40	1.57565291035746	2.96990760093574	G1
AAGTCTGGTTGAGTTC-1_1	ATRT40	3.57895151938293	-1.87318799229097	G2M
AAGTCTGTCGAGCCCA-1_1	ATRT40	5.50871626103252	-5.7799528502236	G1
AATCCAGCACAGACTT-1_1	ATRT40	4.93232696723207	-19.8227246509327	G1
AATCCAGGTCATACTG-1_1	ATRT40	3.29537928671095	-10.5721388488956	G1
AATCGGTAGAAACGAG-1_1	ATRT40	-30.9217639912349	4.15403236667995	G2M
AATCGGTCATCCGTGG-1_1	ATRT40	4.47032592562592	-13.2843193419705	G1
AATCGGTGTCGGCACT-1_1	ATRT40	2.10635560309917	6.45611851513758	G1
AATCGGTGTCTAGTGT-1_1	ATRT40	-1.14240140911637	5.06294051142789	S
AATCGGTTCGAACTGT-1_1	ATRT40	-1.65701711907992	3.59497687813015	S
AATCGGTTCGTGACAT-1_1	ATRT40	2.29070224138407	7.11363875120723	G1
ACACCAAAGCTAGTTC-1_1	ATRT40	4.60810267625196	-2.1745316815271	G1
ACACCAACAATGGAGC-1_1	ATRT40	2.60316571396864	-10.1349567972461	G1
ACACCAACAGCTGTTA-1_1	ATRT40	2.56349918442989	-1.22335264040775	G1
ACACCAACATGCCTTC-1_1	ATRT40	4.11633127819052	-0.551037618698058	G1
ACACCCTAGACTGGGT-1_1	ATRT40	2.30343201573547	-0.223461969833123	G1
ACACCCTGTCGGATCC-1_1	ATRT40	2.56299717770439	5.69998438094096	G1
ACACCGGAGATGTTAG-1_1	ATRT40	4.6936268837434	-0.869893019704106	G1
ACACCGGCAAGGCTCC-1_1	ATRT40	5.93375690470362	7.94256081654791	G1
ACACCGGCAGTAAGCG-1_1	ATRT40	0.617418772389718	0.962967250230402	G1
ACACCGGGTGTTCGAT-1_1	ATRT40	0.502977018726477	6.33560596522527	G1
ACACCGGTCACTCCTG-1_1	ATRT40	2.35623117453123	4.85077320447686	G1
ACACCGGTCGGTTAAC-1_1	ATRT40	4.63698447557002	-7.61702481753206	G1
ACACTGACAATGCCAT-1_1	ATRT40	3.04857800152	4.47524525036681	G1
ACACTGAGTAACGTTC-1_1	ATRT40	5.10465519038291	0.76560640701387	G1
ACACTGAGTAAGTGTA-1_1	ATRT40	2.70617570247509	-13.7925546302023	G1
ACACTGAGTGGCAAAC-1_1	ATRT40	4.00928644827991	-1.46812328395383	G1
ACACTGATCGTATCAG-1_1	ATRT40	3.10837589450682	-0.272612646031226	G1
ACACTGATCTGGTTCC-1_1	ATRT40	0.81902581671304	-0.179413121720131	G1
ACAGCCGAGCGTGTCC-1_1	ATRT40	3.76238004948234	1.0197738127909	G1
ACAGCCGAGGCTCAGA-1_1	ATRT40	3.2894275442563	-5.129815205371	G1
ACAGCCGAGTAGGCCA-1_1	ATRT40	1.05446517948761	2.93025273454988	G1
ACAGCCGCAGAAGCAC-1_1	ATRT40	0.954253091323008	3.61057917323369	G1
ACAGCCGGTGAACCTT-1_1	ATRT40	2.35169974163722	3.98853158557072	G1
ACAGCCGGTGATAAGT-1_1	ATRT40	3.16379672882243	-7.1353642194103	G1
ACAGCCGGTGGTACAG-1_1	ATRT40	4.36401494056014	-11.4296763902186	G1
ACAGCCGTCTTCGAGA-1_1	ATRT40	-0.0186586840772659	4.69902160194054	G1
ACAGCTACAATGGTCT-1_1	ATRT40	-23.5796378478388	2.95512012969131	G2M
ACAGCTAGTAGCTCCG-1_1	ATRT40	4.51655759331838	-8.73398383777918	G1
ACAGCTATCTTGACGA-1_1	ATRT40	4.56918483687125	-0.207715609749913	G1
ACATACGCATAAAGGT-1_1	ATRT40	3.22998602099952	0.386824328138573	G1
ACATACGCATTGTGCA-1_1	ATRT40	3.09352751862004	6.39138850633649	G1
ACATACGTCACTCTTA-1_1	ATRT40	2.16015393850896	6.50329655166542	G1
ACATACGTCAGAGGTG-1_1	ATRT40	4.07295234034726	-21.3062913460324	G1
ACATCAGAGAGCTGCA-1_1	ATRT40	4.37721630678117	-17.1044134686134	G1
ACATCAGAGCTCCCAG-1_1	ATRT40	3.97928052796115	2.09861792792763	G1
ACATCAGCAAGTAATG-1_1	ATRT40	-1.63169279176043	-6.58814424145444	S
ACATCAGGTATTCGTG-1_1	ATRT40	6.73136625834475	-14.5744340463434	G1
ACATCAGGTGATGCCC-1_1	ATRT40	4.27949559113573	-4.85229654853509	G1
ACATCAGTCAGGCGAA-1_1	ATRT40	-0.226447444359291	-5.51790764023288	S
ACATCAGTCCAAACAC-1_1	ATRT40	2.36910609225161	-6.14714373615346	S
ACATCAGTCTTGCCGT-1_1	ATRT40	3.28528134595141	-13.6180455329168	G1
ACATGGTCAAGTCATC-1_1	ATRT40	2.93732733523186	-11.6329525551641	G1
ACCAGTAAGATCACGG-1_1	ATRT40	5.80784853790588	-1.55190792584244	G1
ACCAGTAGTAGAGGAA-1_1	ATRT40	2.94415115201315	5.2582907925169	G1
ACCAGTAGTCTAGTGT-1_1	ATRT40	1.48415826045096	6.16662152608228	G1
ACCAGTATCCGTTGCT-1_1	ATRT40	1.4559678880939	-1.18800689271821	G1
ACCCACTAGAGTCGGT-1_1	ATRT40	2.82542423093771	-8.47769538903546	G1
ACCCACTCACGAGAGT-1_1	ATRT40	4.68915610003903	-0.284212738493078	G1
ACCCACTGTCTCTCGT-1_1	ATRT40	4.50611389766532	-21.3592981287108	G1
ACCCACTGTCTGGTCG-1_1	ATRT40	5.87060218475443	-12.5262555793605	G1
ACCCACTGTGCTAGCC-1_1	ATRT40	2.71985079434314	5.3452636930235	S
ACCCACTTCCACGCAG-1_1	ATRT40	0.96218690930491	4.59139585749534	G1
ACCGTAAAGTGAAGTT-1_1	ATRT40	4.08092480810484	-4.372080235562	G1
ACCGTAAGTAATTGGA-1_1	ATRT40	4.36895325003897	8.97029221611229	S
ACCTTTACACGACGAA-1_1	ATRT40	3.02611358699534	5.84716204742712	G1
ACCTTTACATCTGGTA-1_1	ATRT40	2.46730263209911	-9.87994579456795	G1
ACCTTTATCTGGCGTG-1_1	ATRT40	2.48775858110107	-2.88864543730411	G1
ACGAGCCCATGCCTTC-1_1	ATRT40	2.886876752625	-6.89775634253842	G1
ACGAGCCTCGCAGGCT-1_1	ATRT40	4.47088259158295	-4.81779747900528	G1
ACGAGGAAGTCAATAG-1_1	ATRT40	4.5804894365597	0.707604083688425	G1
ACGATACCATAAGACA-1_1	ATRT40	3.46977967493084	4.65840837050193	G1
ACGATACTCACCCTCA-1_1	ATRT40	5.80203780801219	-10.4561132556464	G1
ACGATACTCTACTATC-1_1	ATRT40	0.520576220055203	3.36144027111254	S
ACGATGTCACAGATTC-1_1	ATRT40	4.50145803197792	-4.81453846422218	G1
ACGATGTCACATTTCT-1_1	ATRT40	-10.3617299506127	6.12104075144644	G2M
ACGATGTTCGCAAGCC-1_1	ATRT40	-36.8912023012837	0.909975408824776	G2M
ACGATGTTCGTGGGAA-1_1	ATRT40	1.01102207257634	4.49316664603125	G1
ACGCCAGAGAGTCGGT-1_1	ATRT40	2.46598471563536	6.29948419536782	G1
ACGCCAGAGGATGCGT-1_1	ATRT40	4.50311195550091	4.92699862678102	G1
ACGCCAGAGTCTTGCA-1_1	ATRT40	2.87512300052279	-5.81319899056231	G1
ACGCCAGGTGAGTATA-1_1	ATRT40	-0.289783067001866	3.47048777295149	S
ACGCCGAAGACAAGCC-1_1	ATRT40	5.71221531769134	-10.6930713195841	G1
ACGCCGAAGACCCACC-1_1	ATRT40	1.51231355371656	-3.31879255392619	G1
ACGCCGAAGCCACGTC-1_1	ATRT40	3.47462431273939	-0.0363405387534093	G1
ACGCCGAAGGACATTA-1_1	ATRT40	4.75777334169888	7.96252829122753	G1
ACGCCGAAGGGATCTG-1_1	ATRT40	1.85550334388138	-3.81227583919795	G1
ACGCCGACAGGGTTAG-1_1	ATRT40	2.10091335138667	5.90496843473443	G1
ACGCCGAGTAAACGCG-1_1	ATRT40	3.25340409508806	-0.701952050649585	G1
ACGCCGAGTGAAAGAG-1_1	ATRT40	-3.83228285359192	1.4586818743809	S
ACGGAGAAGCAACGGT-1_1	ATRT40	5.89190637661917	-1.09750038805814	S
ACGGAGAAGTTGAGTA-1_1	ATRT40	0.574249704478104	-2.6057967823362	G1
ACGGAGACAACTGCTA-1_1	ATRT40	2.92771370667128	-0.279986266499577	G1
ACGGAGACAATGCCAT-1_1	ATRT40	6.20215326637329	-9.55516976716553	G1
ACGGCCACACCGGAAA-1_1	ATRT40	4.45167014211138	-16.2673659268637	G1
ACGGCCACAGCCTATA-1_1	ATRT40	4.52686768380256	-1.51701561575061	G1
ACGGCCAGTCATACTG-1_1	ATRT40	5.00498269458501	-17.76530838232	G1
ACGGCCATCAAACCAC-1_1	ATRT40	0.731682334469284	-0.250244451342712	G1
ACGGCCATCAATCACG-1_1	ATRT40	-11.4455214307162	3.32967456302772	S
ACGGCCATCTCGAGTA-1_1	ATRT40	1.13184060948129	-2.24237589496108	G1
ACGGGCTCACTAAGTC-1_1	ATRT40	-18.9939071399661	-16.4596264460516	S
ACGGGTCCAGAGCCAA-1_1	ATRT40	2.99809846603976	-9.00892242249105	G1
ACGGGTCCATGCCCGA-1_1	ATRT40	3.56438291728475	-15.7357255027998	G1
ACGGGTCTCACGCATA-1_1	ATRT40	-31.5597799831091	0.0147135980670632	G2M
ACGGGTCTCGTTGCCT-1_1	ATRT40	5.74927234957044	-9.33359960808116	G1
ACTATCTAGAAGAAGC-1_1	ATRT40	-32.4425869991143	4.9792327293331	G2M
ACTATCTCATCGATGT-1_1	ATRT40	5.63754525997648	-10.4470211430565	G1
ACTATCTGTACCCAAT-1_1	ATRT40	1.59015138247561	1.30282871042433	G1
ACTATCTTCCAAGCCG-1_1	ATRT40	4.06687221156251	-9.48983101178949	G1
ACTATCTTCTTATCTG-1_1	ATRT40	3.04826293776424	8.4389040637895	G1
ACTGAACAGAAGCCCA-1_1	ATRT40	1.94536521841472	6.84862041313851	G1
ACTGAACAGCTATGCT-1_1	ATRT40	1.46782749654458	4.31355603377178	G1
ACTGAACCAGTGGAGT-1_1	ATRT40	1.56545238319256	1.57476612224102	G1
ACTGAGTAGCTAACTC-1_1	ATRT40	3.07440841283708	5.63313681962807	G1
ACTGAGTCAGTGACAG-1_1	ATRT40	3.53503610858718	-10.8279601199582	G1
ACTGAGTTCATATCGG-1_1	ATRT40	3.77570472893931	-9.37995635969915	G1
ACTGATGAGTGTGGCA-1_1	ATRT40	-13.4094987868763	-0.263045869815068	S
ACTGATGCAAGACACG-1_1	ATRT40	3.51867840546361	-4.26376074893233	G1
ACTGATGTCGCAAACT-1_1	ATRT40	3.15773867061736	0.627889046352192	G1
ACTGCTCCAGGTCGTC-1_1	ATRT40	1.66051067736343	-0.109384653111771	G1
ACTGCTCCATACGCTA-1_1	ATRT40	5.58054423972284	-8.80549017226767	G1
ACTGCTCCATATGGTC-1_1	ATRT40	3.1606410025564	-3.69657832402795	G1
ACTGCTCGTAAACACA-1_1	ATRT40	-0.0511732198472129	3.84765884905897	S
ACTGTCCAGAATAGGG-1_1	ATRT40	1.34559375423205	-0.467278434860133	G1
ACTGTCCAGTAGTGCG-1_1	ATRT40	4.32784192844703	-8.42142211101102	G1
ACTGTCCCAATAGCGG-1_1	ATRT40	4.76894875901141	-16.0891046504981	G1
ACTGTCCTCGACCAGC-1_1	ATRT40	0.0855880458084218	3.48520895425659	G1
ACTTACTCAATCTACG-1_1	ATRT40	3.90448602430516	-5.85458278048806	G1
ACTTACTCACATGGGA-1_1	ATRT40	-1.68680552847865	4.23000405724425	S
ACTTGTTTCCTTTCGG-1_1	ATRT40	4.68878102243483	-9.81325706510274	G1
ACTTGTTTCGCCTGTT-1_1	ATRT40	1.54729919023203	-3.07515002528714	G2M
ACTTGTTTCGTATCAG-1_1	ATRT40	-2.88408391327186	0.0287359371232198	S
ACTTTCAAGGTGCTAG-1_1	ATRT40	7.57156640909295	-1.83420470946838	G1
ACTTTCACACCCAGTG-1_1	ATRT40	5.06056093135295	-8.71371475849915	G1
ACTTTCAGTAGCCTAT-1_1	ATRT40	4.03964383552834	-12.7380983102344	G1
AGAATAGAGACTGTAA-1_1	ATRT40	1.05529476997682	-0.702832594535348	G1
AGAATAGAGCGGATCA-1_1	ATRT40	3.68969643546503	-15.9524056298083	G1
AGAATAGGTCGAACAG-1_1	ATRT40	-14.2372282158459	3.13083144324811	S
AGAATAGGTCGCGTGT-1_1	ATRT40	5.57418337708964	-16.8718763462358	G1
AGAATAGTCCACGTTC-1_1	ATRT40	-31.4604398726934	3.20013938023512	G2M
AGAATAGTCTCTTGAT-1_1	ATRT40	-1.23701280993597	6.30342571664557	S
AGACGTTAGGCCCTCA-1_1	ATRT40	4.78047181260725	-3.98880609197193	G1
AGACGTTCAGTAAGCG-1_1	ATRT40	2.38467127946242	-0.000839635279590559	G1
AGACGTTCATAGGATA-1_1	ATRT40	5.97920898448911	-15.1274106759562	G1
AGACGTTTCACCCGAG-1_1	ATRT40	4.01353415086667	-0.347878307139721	G1
AGACGTTTCCGAAGAG-1_1	ATRT40	0.169849147920365	4.24200492920299	G1
AGAGCGAAGTAAGTAC-1_1	ATRT40	-1.58858809768533	6.34211237465506	S
AGAGCGACATAGTAAG-1_1	ATRT40	4.68500992534987	-11.3328551965105	G1
AGAGCGACATTCGACA-1_1	ATRT40	3.54955077402694	-3.597481842669	G1
AGAGCGAGTGTCTGAT-1_1	ATRT40	4.15884805253174	-5.15833646677797	G1
AGAGCGATCTCTTATG-1_1	ATRT40	2.96261964074184	-3.56948718949893	G1
AGAGCTTAGATAGCAT-1_1	ATRT40	4.10499614336832	-10.4072372214875	G1
AGAGCTTAGCACCGTC-1_1	ATRT40	5.91710145519773	-1.59158069894466	G1
AGAGCTTCAAGCCTAT-1_1	ATRT40	0.511793433917183	2.42831022347927	G1
AGAGCTTTCAGCTTAG-1_1	ATRT40	1.84912500510232	0.57199225440486	G1
AGAGTGGAGAGCCCAA-1_1	ATRT40	4.25887211630333	-5.40649648734187	G1
AGAGTGGGTTGGAGGT-1_1	ATRT40	3.74646201146573	-6.12047361684464	G1
AGAGTGGTCACTCCTG-1_1	ATRT40	6.37792614818068	0.0683264219033779	G1
AGCAGCCCAGTGGAGT-1_1	ATRT40	3.54459761723547	1.38023171493061	G1
AGCAGCCTCCCTCAGT-1_1	ATRT40	4.60886617098422	2.67969931450462	G1
AGCATACCACCCATTC-1_1	ATRT40	1.20683628753048	4.15268719001575	G1
AGCATACGTAGGGTAC-1_1	ATRT40	1.44593220488052	4.6834985013384	S
AGCATACGTCTAGGTT-1_1	ATRT40	1.4845538453859	2.94371112683902	G1
AGCCTAAAGATGCGAC-1_1	ATRT40	2.27555792388259	-0.881547993090442	G1
AGCCTAACAAGTCTAC-1_1	ATRT40	-5.88973725022827	-6.23320732777151	S
AGCCTAACATGTCCTC-1_1	ATRT40	3.99779643985952	-6.06902428184452	G1
AGCCTAAGTGGTACAG-1_1	ATRT40	5.46105471285106	-8.83632544380929	G1
AGCCTAATCGCAAGCC-1_1	ATRT40	3.73404758436917	-8.94055984872532	G1
AGCGGTCGTAGTAGTA-1_1	ATRT40	-24.176845147716	-4.49505987015815	G2M
AGCGGTCTCAGTACGT-1_1	ATRT40	6.87487722310952	1.30307385952918	G1
AGCGTATAGCAAATCA-1_1	ATRT40	4.75747680775639	-6.76526472133298	G1
AGCGTATCACATGGGA-1_1	ATRT40	3.71172360777322	-12.4237483058464	G1
AGCGTATGTAACGTTC-1_1	ATRT40	3.55088205282596	3.90290353401196	G1
AGCGTATGTCAGGACA-1_1	ATRT40	2.83252220971958	-11.2097738853907	G1
AGCGTATGTTAAGACA-1_1	ATRT40	5.71554474228506	-2.64017728338539	G1
AGCGTATTCAACGCTA-1_1	ATRT40	-6.39367988355949	4.99595119013954	S
AGCGTATTCTTGACGA-1_1	ATRT40	4.52137655079241	-11.9224997542397	G1
AGCGTCGCAGGGATTG-1_1	ATRT40	3.56476790434176	-13.7627383023417	G1
AGCGTCGTCTCTAGGA-1_1	ATRT40	4.77376835562264	-6.07979928120408	G1
AGCTCCTGTTAGAACA-1_1	ATRT40	4.80360868743499	-2.2117929270879	G1
AGCTCCTTCCCGACTT-1_1	ATRT40	-1.33653366394901	5.15610487953583	S
AGCTCCTTCTCTGTCG-1_1	ATRT40	2.70991631793367	-4.00245708097262	G1
AGCTCTCAGTAGTGCG-1_1	ATRT40	1.0109081567455	0.746943017268822	G1
AGCTCTCCAGCGTAAG-1_1	ATRT40	4.23634966588123	-2.85331706532996	G1
AGCTCTCTCTATGTGG-1_1	ATRT40	5.46755295411879	-14.5665798162371	G1
AGCTTGAAGCGATAGC-1_1	ATRT40	2.07166752900814	-0.579748315892764	G1
AGCTTGAAGGGATCTG-1_1	ATRT40	5.50032455486725	-9.14773762043803	G1
AGCTTGATCCGCGTTT-1_1	ATRT40	3.75815911814428	5.38393883734467	G1
AGCTTGATCTCATTCA-1_1	ATRT40	3.72871263509782	-5.8415832034973	S
AGGCCACAGAGACGAA-1_1	ATRT40	1.5021376886216	7.07092174852506	G1
AGGCCACCAATCCGAT-1_1	ATRT40	2.53884402328712	0.535121104181748	G2M
AGGCCACCAGGTCCAC-1_1	ATRT40	5.88140621894161	-15.6085145345502	G1
AGGCCGTAGCCGATTT-1_1	ATRT40	4.74315653841082	9.79312844002119	G1
AGGCCGTGTTTGCATG-1_1	ATRT40	0.645649373609879	-10.1353533188434	S
AGGCCGTTCCTTTCGG-1_1	ATRT40	-12.8908812226	-4.72131904139753	S
AGGCCGTTCGCCAGCA-1_1	ATRT40	4.75340295390482	-5.91814767476738	G1
AGGCCGTTCTGTCCGT-1_1	ATRT40	5.40180971058484	-2.45444360842974	G1
AGGGAGTAGATGGGTC-1_1	ATRT40	-2.823240166051	2.32752530035734	S
AGGGAGTAGCCAACAG-1_1	ATRT40	4.38152166573416	0.160114686802629	G1
AGGGAGTAGCTCCCAG-1_1	ATRT40	4.45909489625153	-8.88720566556001	G1
AGGGAGTAGTGATCGG-1_1	ATRT40	3.47906267660711	-1.360340043789	G1
AGGGAGTCACATGACT-1_1	ATRT40	0.955851209328605	4.69817921318431	G1
AGGGAGTCAGCTTAAC-1_1	ATRT40	1.83894204794106	4.34219123154742	G1
AGGGAGTTCGGAATCT-1_1	ATRT40	1.12420383094894	4.11082181112802	G1
AGGGATGAGAGGTAGA-1_1	ATRT40	2.6530853567604	1.46416413489631	G1
AGGGATGAGGCATTGG-1_1	ATRT40	-23.9698079914923	-1.45641633581171	G2M
AGGGATGTCGGTTCGG-1_1	ATRT40	6.54283873204934	-9.02257373706744	G1
AGGGTGAAGCCGGTAA-1_1	ATRT40	1.53915806384384	4.8319456299326	G1
AGGGTGACAACACGCC-1_1	ATRT40	1.11955011243058	2.32659948061389	G1
AGGGTGATCTACTATC-1_1	ATRT40	4.31504021746187	-6.48911907040768	G1
AGGTCATAGAGATGAG-1_1	ATRT40	1.54094137185089	6.09744334071658	G1
AGGTCATAGGAGTTTA-1_1	ATRT40	0.209236553135296	3.95517904404682	S
AGGTCATCATTAACCG-1_1	ATRT40	-0.987154587662372	-1.68421487779723	S
AGGTCATGTCGCATAT-1_1	ATRT40	0.0966288080550951	-10.9116666121142	S
AGGTCCGAGCCACGTC-1_1	ATRT40	2.79575487602019	5.36032600695905	G1
AGGTCCGCAGGTCTCG-1_1	ATRT40	4.64705086510812	4.91916470346162	G1
AGTAGTCAGCGTAGTG-1_1	ATRT40	4.65661166027211	-0.195015953400441	G1
AGTAGTCGTCATATCG-1_1	ATRT40	4.6382804014651	-8.37620432409819	G1
AGTAGTCGTCCGTCAG-1_1	ATRT40	2.15793550780437	-4.8519946153255	G1
AGTAGTCTCTTCGAGA-1_1	ATRT40	2.22329961638569	1.9044328809783	G1
AGTCTTTCATAGAAAC-1_1	ATRT40	-15.5098409124296	-8.47085687268853	G2M
AGTCTTTCATGACGGA-1_1	ATRT40	2.87274799309316	-0.995061853249243	G1
AGTCTTTGTACGCACC-1_1	ATRT40	3.42970857522919	-9.92187183132267	G1
AGTCTTTGTAGCGCAA-1_1	ATRT40	5.76912139070997	-12.0111115074701	G1
AGTCTTTTCACGGTTA-1_1	ATRT40	1.84309721353592	3.79355449971159	G1
AGTCTTTTCTTCCTTC-1_1	ATRT40	3.46574757655344	-1.80825817569115	G1
AGTGAGGGTTGTTTGG-1_1	ATRT40	2.27512376412399	-5.45371051943875	G1
AGTGAGGTCCGTAGTA-1_1	ATRT40	0.991217282767091	5.50631015619614	G1
AGTGGGAAGGCCATAG-1_1	ATRT40	-1.29429365162133	-2.31048052235304	S
AGTGGGACAAGGACAC-1_1	ATRT40	2.18689349337111	2.03346864974568	G1
AGTGGGACACATTAGC-1_1	ATRT40	5.17684738499248	-9.69344736044664	G1
AGTGGGATCAAAGTAG-1_1	ATRT40	3.32654907009602	2.5542816454017	G1
AGTGTCACACTTGGAT-1_1	ATRT40	-1.05830121404181	1.20684249812307	S
AGTGTCAGTGCAACTT-1_1	ATRT40	3.23645498768117	-7.59243809173028	S
AGTGTCATCCTGTACC-1_1	ATRT40	2.34792473282127	0.658604034289195	G1
AGTGTCATCGGAAATA-1_1	ATRT40	0.0315362000342195	-0.535061007936672	G1
AGTTGGTAGACCCACC-1_1	ATRT40	1.39254079255877	5.9547125729975	G1
AGTTGGTCAGCTGTGC-1_1	ATRT40	4.47206352270114	-2.31846351482231	G1
AGTTGGTCATGATCCA-1_1	ATRT40	0.0671324414656783	3.29569668529896	G1
AGTTGGTTCCTGCAGG-1_1	ATRT40	0.211392753337162	3.57971099211459	S
ATAACGCAGTATTGGA-1_1	ATRT40	2.54099424749572	6.56094632701288	G1
ATAACGCAGTCCCACG-1_1	ATRT40	2.30421234475252	-4.18884861739222	G1
ATAACGCGTTCAGACT-1_1	ATRT40	-0.146115792250947	1.23479516826252	G1
ATAAGAGCAGCGTAAG-1_1	ATRT40	1.38511059559538	-8.02996818166124	G1
ATAAGAGTCAAACGGG-1_1	ATRT40	3.26351091385198	1.10064574459731	G1
ATAGACCAGGTGCTAG-1_1	ATRT40	1.82837031716633	-0.505515703695679	G1
ATAGACCAGTCCTCCT-1_1	ATRT40	3.90328631630832	-13.0038407237227	G1
ATAGACCGTGTGACCC-1_1	ATRT40	6.66637207695748	-13.3635262483626	S
ATAGACCTCAACGGGA-1_1	ATRT40	1.60316559949659	5.6075255722073	G1
ATAGACCTCACCGTAA-1_1	ATRT40	3.51594120626452	-11.1065830870213	G1
ATCACGAAGAATGTTG-1_1	ATRT40	5.98186887046798	0.898497944191142	G1
ATCACGAAGGCTAGCA-1_1	ATRT40	1.46847339166753	4.25896179562885	G1
ATCATCTAGAGGGCTT-1_1	ATRT40	2.88669495825838	-17.4351206901036	G1
ATCATCTCACCAGCAC-1_1	ATRT40	1.78062113550031	7.22783069682123	G1
ATCATCTGTGAGCGAT-1_1	ATRT40	-31.039692503585	0.999957019831939	G2M
ATCATGGAGGCTCATT-1_1	ATRT40	3.39479993224273	7.4757479859033	G1
ATCATGGCACCTATCC-1_1	ATRT40	1.99569968372	2.98574306670472	G1
ATCATGGGTTCGGCAC-1_1	ATRT40	3.19875622022241	-1.76654445007038	G1
ATCCACCCAGTTCATG-1_1	ATRT40	-1.98694357398253	-4.13302014076432	S
ATCCACCCATTAACCG-1_1	ATRT40	-20.1737938824594	-0.617800487133175	S
ATCCACCGTTTGACAC-1_1	ATRT40	3.69874918583468	-2.73483242032219	G1
ATCCACCTCATCTGCC-1_1	ATRT40	4.80869162389159	-11.0068336146824	G1
ATCCACCTCTCGGACG-1_1	ATRT40	3.53537109751189	-2.32375085702495	G1
ATCCGAAAGCCACGTC-1_1	ATRT40	5.67908985403413	-1.17797930749186	G1
ATCCGAAAGGAATTAC-1_1	ATRT40	3.57958951541308	-13.3586508635979	G1
ATCCGAACAGCGTAAG-1_1	ATRT40	4.04150018566822	-6.09617731119636	G1
ATCCGAAGTAAGTTCC-1_1	ATRT40	5.47314839238859	-1.87407452931956	G1
ATCCGAAGTTCCACAA-1_1	ATRT40	5.04959897043795	-1.35685324314459	G1
ATCGAGTCAGACTCGC-1_1	ATRT40	-5.44534215318775	3.5345991379845	S
ATCGAGTGTAGAGTGC-1_1	ATRT40	4.19484986753271	-4.20852041482912	G1
ATCGAGTGTTACCAGT-1_1	ATRT40	2.20542467950986	-16.8454376498087	G1
ATCGAGTGTTCCACTC-1_1	ATRT40	1.72049333029536	-5.91228295553897	G1
ATCGAGTTCTATCCCG-1_1	ATRT40	4.44535208442114	-10.9608988279049	G1
ATCTACTAGGAATTAC-1_1	ATRT40	-19.2892715682342	-3.79215473639778	S
ATCTACTAGTGAAGAG-1_1	ATRT40	4.99174533213306	-12.3772486601997	G1
ATCTACTTCACGCATA-1_1	ATRT40	5.58526867410742	-7.96879386179774	G1
ATCTACTTCCACGACG-1_1	ATRT40	5.21401523632864	-11.0060001110527	G1
ATCTGCCAGAGCAATT-1_1	ATRT40	5.19361675578005	-12.3391130767321	G1
ATCTGCCAGCCGCCTA-1_1	ATRT40	4.37765101398046	-0.792843994912108	G1
ATCTGCCAGTGGGATC-1_1	ATRT40	4.71230822115	-15.3182029117127	G1
ATCTGCCGTACCTACA-1_1	ATRT40	2.20922869507286	-1.34347578635072	G1
ATCTGCCGTATAGTAG-1_1	ATRT40	2.75998886951823	6.57679378272012	G1
ATCTGCCGTCATCGGC-1_1	ATRT40	1.91025550552225	6.04131287267203	G1
ATGAGGGAGATCTGAA-1_1	ATRT40	4.71107136644724	-6.46683556446175	G1
ATGAGGGCACCCTATC-1_1	ATRT40	4.1237360498832	-4.61459583951054	G1
ATGAGGGCATCAGTAC-1_1	ATRT40	-28.6340479111535	-15.5286049139636	G2M
ATGAGGGGTATGAATG-1_1	ATRT40	2.55820705069066	-3.63453927853982	G1
ATGAGGGGTATGCTTG-1_1	ATRT40	4.09864899678047	-8.83031657600453	G1
ATGAGGGTCTGCTTGC-1_1	ATRT40	3.20797580920952	-6.24284115091592	G1
ATGCGATAGAAGCCCA-1_1	ATRT40	0.208980328967254	5.91746507440551	S
ATGCGATAGATCTGAA-1_1	ATRT40	0.170379490220157	4.81098390289125	G1
ATGCGATAGGTGGGTT-1_1	ATRT40	2.17642049414513	-0.574207297566097	G1
ATGCGATCATGCCTAA-1_1	ATRT40	4.66070888125879	-13.3475720987297	G1
ATGCGATGTCATCGGC-1_1	ATRT40	3.87768747920034	-4.5099375473809	G1
ATGCGATGTCCATCCT-1_1	ATRT40	3.5692576364747	-1.30240640129399	G1
ATGCGATTCGGTCCGA-1_1	ATRT40	5.45337766555892	-0.246034840652272	G1
ATGGGAGCAGTCACTA-1_1	ATRT40	1.41860819762068	3.91346646421273	S
ATGGGAGGTAAGCACG-1_1	ATRT40	3.39967275814451	-8.90637208372313	G1
ATGGGAGTCCTAGAAC-1_1	ATRT40	3.6895275708265	0.0600064772310384	G1
ATGGGAGTCCTGTACC-1_1	ATRT40	5.34246644311572	-26.4557134621551	G1
ATGGGAGTCGATCCCT-1_1	ATRT40	-0.745042277705095	3.95663310449997	G1
ATGTGTGAGACTACAA-1_1	ATRT40	4.21377223969636	-2.74054927894633	G1
ATGTGTGAGTTAGGTA-1_1	ATRT40	0.995191745362564	3.16605748915164	G1
ATGTGTGCAAACCTAC-1_1	ATRT40	3.62599334892421	6.53907286958572	G1
ATGTGTGGTGACTACT-1_1	ATRT40	2.75199818534028	5.11848574043385	G1
ATGTGTGTCCAAATGC-1_1	ATRT40	4.37908337380931	-10.7156370025356	G1
ATTACTCAGCTAACTC-1_1	ATRT40	5.53966023640164	-16.8317863907275	G1
ATTACTCGTGGCTCCA-1_1	ATRT40	-17.4603619511767	-5.66788255428771	S
ATTATCCAGCTGAACG-1_1	ATRT40	2.63142765604816	-2.71516842499651	G1
ATTATCCCAAGTACCT-1_1	ATRT40	2.9278731123724	7.43746869859362	G1
ATTATCCGTACGCACC-1_1	ATRT40	-1.86563639864928	4.59244345258656	G2M
ATTATCCGTGCAACGA-1_1	ATRT40	4.34531629191028	-3.51707718899989	G1
ATTCTACTCCTTGCCA-1_1	ATRT40	4.37242815295842	-1.72159138008813	S
ATTCTACTCGAGCCCA-1_1	ATRT40	5.28042881491794	-13.4482464347203	G1
ATTGGACCATTTCACT-1_1	ATRT40	5.44936997156612	-9.66133615607695	G1
ATTGGACGTGTGAAAT-1_1	ATRT40	2.69361950083483	-0.639316392075298	G1
ATTGGACGTTATGCGT-1_1	ATRT40	4.46609597844732	-3.56706551728596	G1
ATTGGACTCACCCGAG-1_1	ATRT40	2.92863330176252	-6.88919885688382	G1
ATTGGACTCGCACTCT-1_1	ATRT40	4.16618449729349	-0.409775722755019	S
ATTGGTGCACAGGAGT-1_1	ATRT40	0.362884257317758	1.7436441902937	G1
ATTTCTGAGCCAGGAT-1_1	ATRT40	2.4694834899015	1.80825218882128	G1
ATTTCTGAGTGTCTCA-1_1	ATRT40	1.03479188974748	2.05520139286931	G1
ATTTCTGTCTATCCTA-1_1	ATRT40	3.63408745027012	1.8723644134329	G1
CAACCAAAGATACACA-1_1	ATRT40	4.8241677257661	-5.39430700495449	G1
CAACCAACACTTCGAA-1_1	ATRT40	-10.3579962234668	3.63002378452892	S
CAACCAACAGCGTAAG-1_1	ATRT40	2.68075386693016	2.10210594558629	G1
CAACCAATCACTCTTA-1_1	ATRT40	4.98102935987978	-1.48992041049985	G1
CAACCAATCTAAGCCA-1_1	ATRT40	5.00095081127948	-4.02426316579835	G1
CAACCTCAGCGTTCCG-1_1	ATRT40	-29.1683692588921	3.94287960866438	G2M
CAACCTCCAATGGACG-1_1	ATRT40	3.6541499204821	-3.56105180709182	G1
CAACCTCGTCAACTGT-1_1	ATRT40	-27.2417908149061	3.0149649623955	G2M
CAACCTCTCACCGTAA-1_1	ATRT40	2.57129099781954	-6.16946427275284	G1
CAACTAGAGTTCGATC-1_1	ATRT40	6.37492540763699	-2.73659074993082	S
CAACTAGCAGTCAGCC-1_1	ATRT40	3.22995567516202	-6.18195475818093	G1
CAACTAGCATGGGAAC-1_1	ATRT40	2.79064495067844	2.33528711611576	G1
CAAGAAACAATCTGCA-1_1	ATRT40	2.15175374997252	6.96454683110094	G1
CAAGATCAGCCCTAAT-1_1	ATRT40	3.75076969038064	-8.18707393467466	G1
CAAGATCAGCGCCTCA-1_1	ATRT40	5.45736563604004	-3.4956212759452	G1
CAAGATCAGGAGCGTT-1_1	ATRT40	5.17637889591003	-7.60279732858282	G1
CAAGATCGTTTGGGCC-1_1	ATRT40	2.66940353634851	-3.20153894042149	G1
CAAGATCTCCATTCTA-1_1	ATRT40	4.3334337791964	-2.1215282215045	G1
CAAGGCCGTGACGCCT-1_1	ATRT40	0.356308018708313	4.41840952393555	G1
CAAGGCCTCATAGCAC-1_1	ATRT40	2.47896542453225	5.30309537841907	G1
CAAGTTGCACCAGCAC-1_1	ATRT40	-31.4574000698022	-0.743592668958694	G2M
CAAGTTGGTCACTTCC-1_1	ATRT40	0.299726362400801	7.29393147113682	S
CAAGTTGGTTCCCTTG-1_1	ATRT40	-2.69682756075447	4.87197546829093	S
CAAGTTGTCAACGAAA-1_1	ATRT40	-3.05717335684128	9.13858532716523	S
CAAGTTGTCATACGGT-1_1	ATRT40	0.845582132028679	-7.29740300062866	G1
CACAAACAGGCTAGAC-1_1	ATRT40	2.66591267098956	-2.06202479042855	G1
CACAAACGTCAAACTC-1_1	ATRT40	6.23812707982199	-5.85360746488989	G1
CACAAACGTTCATGGT-1_1	ATRT40	3.41084722813503	-1.95132682305577	S
CACACAACACTACAGT-1_1	ATRT40	2.44383373095817	4.05450484823582	G1
CACACAACATTTGCTT-1_1	ATRT40	0.496124434178691	6.5983446969951	G1
CACACAATCAGAAATG-1_1	ATRT40	0.63537335452823	4.55979644415074	G1
CACACCTGTCCTGCTT-1_1	ATRT40	2.10140747714881	-0.392296000082908	S
CACACCTGTGTAATGA-1_1	ATRT40	3.24347430700112	-7.63283740988379	G1
CACACTCAGATAGGAG-1_1	ATRT40	3.69857023149595	-4.17489356039881	G1
CACACTCCACGCCAGT-1_1	ATRT40	-0.0504625417137505	-1.94321233074939	G1
CACACTCCAGCCACCA-1_1	ATRT40	3.96859691275931	-13.7419635295681	G1
CACACTCCAGCTGTAT-1_1	ATRT40	-35.2629939122948	2.41235239783943	G2M
CACACTCTCCCTCAGT-1_1	ATRT40	-2.08507646466828	8.04072678076681	S
CACACTCTCTCTAAGG-1_1	ATRT40	0.553270816061903	3.25209366566132	G1
CACAGGCAGTACTTGC-1_1	ATRT40	1.30914162053607	-0.184885333274689	G1
CACAGGCCAAGTTAAG-1_1	ATRT40	4.82182226652975	-3.76547360082074	G1
CACAGGCCATTACGAC-1_1	ATRT40	0.0408302686718746	6.08528346230841	S
CACAGGCTCCCGACTT-1_1	ATRT40	-33.0667812785787	-9.75533433780778	G2M
CACAGGCTCGCAGGCT-1_1	ATRT40	0.858221068452335	4.34490157765553	G1
CACAGTACAAGTTGTC-1_1	ATRT40	0.588938575427946	2.68279401061505	S
CACAGTAGTCCTAGCG-1_1	ATRT40	2.10565791983632	6.48011837776725	S
CACAGTAGTCTGCAAT-1_1	ATRT40	3.41531432512562	-4.33923206487832	S
CACAGTATCTACGAGT-1_1	ATRT40	1.51176483190439	5.46524376290265	G1
CACATAGAGAGCTATA-1_1	ATRT40	5.49414379558629	8.28286662579659	G1
CACATAGAGATACACA-1_1	ATRT40	-0.299050297599768	1.01126607912675	S
CACATAGCAGACAAGC-1_1	ATRT40	5.35467916836	-26.711351905214	G1
CACATAGGTGCAGGTA-1_1	ATRT40	5.73774031377344	-12.2498911060222	G1
CACATAGGTGCAGTAG-1_1	ATRT40	2.45882430037399	5.86809443252324	G1
CACATTTAGAAGGTTT-1_1	ATRT40	-0.164889390800176	3.7761199386009	S
CACATTTCACATCCAA-1_1	ATRT40	2.03806885695166	1.04888162560011	G1
CACATTTCATGGAATA-1_1	ATRT40	3.27974514492271	2.51527848068236	G1
CACATTTTCTAACCGA-1_1	ATRT40	0.537590709074314	0.421791033618957	G1
CACCACTAGAAGGTGA-1_1	ATRT40	1.44294330958055	1.82140191344158	G1
CACCACTAGAGACGAA-1_1	ATRT40	4.74876815142658	-4.76761550893722	G1
CACCACTAGCAACGGT-1_1	ATRT40	1.25431196588977	4.48040074259093	G1
CACCACTGTGGCGAAT-1_1	ATRT40	0.064676667089852	1.37864337949392	S
CACCACTTCTGTACGA-1_1	ATRT40	3.06308075962095	-2.72982254161069	S
CACCAGGAGATGTGTA-1_1	ATRT40	-25.9315469080084	3.84353510749925	G2M
CACCAGGGTGGTCTCG-1_1	ATRT40	3.59590139756883	5.90519390400391	S
CACCAGGTCCAATGGT-1_1	ATRT40	3.37277332428051	-3.59648246280007	G1
CACCAGGTCTTGGGTA-1_1	ATRT40	4.98506496783806	-17.1019521947063	G1
CACCTTGAGTGAACAT-1_1	ATRT40	3.17593138337351	-7.82458045790625	G1
CACCTTGAGTTGTAGA-1_1	ATRT40	3.60187423665849	4.26893666260084	G1
CACCTTGCAAAGTCAA-1_1	ATRT40	4.76677472118193	-5.7966459930611	G1
CACCTTGGTACTCTCC-1_1	ATRT40	4.87645652361858	-4.46250782142316	G1
CACCTTGGTCTCCCTA-1_1	ATRT40	2.81987134343547	2.87491317455303	S
CACCTTGGTGTAAGTA-1_1	ATRT40	1.27531685448292	4.98386127265816	G1
CACTCCAAGTGTACTC-1_1	ATRT40	-1.02848720067067	1.68866619657076	G1
CACTCCAAGTTGTAGA-1_1	ATRT40	3.93058829308639	-0.783627049808689	G1
CACTCCATCAGAGACG-1_1	ATRT40	-0.037190551735928	-1.52973917943912	G1
CAGAATCAGCTAACAA-1_1	ATRT40	5.19358835902633	-1.6649785101519	G1
CAGAATCCAATTGCTG-1_1	ATRT40	5.53661907171189	2.72046644714478	G1
CAGAATCCATTCTCAT-1_1	ATRT40	3.10633693151018	5.12293966884574	G1
CAGAATCTCCAAGTAC-1_1	ATRT40	1.88555914864383	5.33552123347207	G1
CAGAATCTCGCGTAGC-1_1	ATRT40	4.89524849027807	-10.2784032148275	G1
CAGAGAGGTCTAGTCA-1_1	ATRT40	3.83343143729998	-7.40653371265977	G1
CAGAGAGGTGCATCTA-1_1	ATRT40	4.93455541919877	-16.864348194091	G1
CAGATCAAGTGGTAGC-1_1	ATRT40	0.493208607549492	5.32824381150554	G1
CAGATCACAGACAGGT-1_1	ATRT40	5.2486871101853	-3.28761312916043	G1
CAGATCACATCTGGTA-1_1	ATRT40	-3.23745974055025	4.41779504122858	S
CAGATCAGTTAAGACA-1_1	ATRT40	2.92458583231572	-4.74993401120444	G1
CAGATCATCGTACCGG-1_1	ATRT40	4.21572648245115	-2.64287863752891	G1
CAGCAGCAGGGTATCG-1_1	ATRT40	4.87625115565221	-3.33030413366066	G1
CAGCAGCCACCAGATT-1_1	ATRT40	4.6699664673692	-6.93543331641631	G1
CAGCAGCCACTAGTAC-1_1	ATRT40	1.44004257592427	-6.60804916281959	G1
CAGCATAAGTATGACA-1_1	ATRT40	4.80428031848774	-15.2821186154657	G1
CAGCATACATAGGATA-1_1	ATRT40	4.47072583287671	0.663256686242823	G1
CAGCATATCTTGACGA-1_1	ATRT40	5.05529840500395	-9.25822229758955	G1
CAGCCGAAGGGAGTAA-1_1	ATRT40	3.77153075128741	-6.3741903493782	G1
CAGCCGAAGTTCCACA-1_1	ATRT40	0.955115620492184	2.62040745227088	G1
CAGCCGATCAGCGACC-1_1	ATRT40	-1.5027926725945	6.16624333601181	S
CAGCGACAGGAGTACC-1_1	ATRT40	0.652801741912987	2.28209589703402	G1
CAGCGACGTGGCTCCA-1_1	ATRT40	4.12349224274938	-6.30255407795208	G1
CAGCTAAAGAAGGCCT-1_1	ATRT40	4.76325930497061	-10.734633030169	G1
CAGCTAAAGGTGCTTT-1_1	ATRT40	2.76083569141355	6.66244362772588	G1
CAGCTAACAATGGATA-1_1	ATRT40	1.03252113360683	1.65077827156115	G1
CAGCTGGAGAGCTGGT-1_1	ATRT40	3.2722620298105	2.07743903121585	G1
CAGCTGGAGGTTCCTA-1_1	ATRT40	0.223160906796659	-1.23855264690816	G1
CAGCTGGAGTATTGGA-1_1	ATRT40	2.84225259043313	-10.0906632690199	G1
CAGCTGGGTAAGTTCC-1_1	ATRT40	5.50511722784297	-6.1552045686862	G1
CAGCTGGTCAATCACG-1_1	ATRT40	3.3647778457938	5.03487961416183	G1
CAGGTGCAGGATGCGT-1_1	ATRT40	3.58398071028228	-2.89411754311259	G1
CAGGTGCCAAAGAATC-1_1	ATRT40	2.83220370063383	3.37071025188997	G1
CAGGTGCGTACTCTCC-1_1	ATRT40	3.39820487328275	-21.1976268580078	G1
CAGGTGCGTCAGAGGT-1_1	ATRT40	1.05328471531987	2.52677389887034	S
CAGGTGCGTTCGAATC-1_1	ATRT40	4.2868642187412	3.69147854386105	G1
CAGGTGCTCATGCATG-1_1	ATRT40	4.06734745520973	-18.9833689942499	G1
CAGTAACAGGTGATAT-1_1	ATRT40	1.40460231678267	4.0832522166635	S
CAGTAACCACGTCAGC-1_1	ATRT40	3.22344282676371	0.220124391338869	G1
CAGTAACCAGCTGGCT-1_1	ATRT40	5.72238706547006	-5.20814647230738	G1
CAGTAACGTCGAATCT-1_1	ATRT40	5.16032033204343	-1.84080430056401	G1
CAGTAACGTGAGCGAT-1_1	ATRT40	2.84374564564254	-3.36732076221494	G1
CAGTAACGTTAAAGTG-1_1	ATRT40	3.13612440896443	-1.0678798223559	G1
CAGTAACTCCAAATGC-1_1	ATRT40	0.428897323900464	6.92597992513995	G1
CAGTAACTCTGGAGCC-1_1	ATRT40	-0.475627948489346	1.15033508145957	S
CAGTCCTAGGATCGCA-1_1	ATRT40	0.308791771660269	2.78213566582867	G1
CAGTCCTCACCGATAT-1_1	ATRT40	3.54155884500884	-13.7476206779235	G1
CAGTCCTCAGCCTTGG-1_1	ATRT40	5.08904991065998	-10.0581565406931	G1
CATATGGAGCACAGGT-1_1	ATRT40	3.23598403498085	-3.86545503343139	G1
CATATGGGTATCACCA-1_1	ATRT40	2.11109340333953	-16.0061251199927	S
CATATGGTCAACCAAC-1_1	ATRT40	2.38447392642314	4.62149592135508	G1
CATATTCCAGCGTTCG-1_1	ATRT40	2.2511275223464	3.01288222173533	G1
CATATTCCAGGATTGG-1_1	ATRT40	1.72775794340759	0.846029696713613	G1
CATATTCCATGTAGTC-1_1	ATRT40	-5.21494218437305	4.09324421234041	S
CATCAAGCATTCCTGC-1_1	ATRT40	2.53800972882088	5.01616482950343	G1
CATCAGAAGCAATCTC-1_1	ATRT40	2.2518594457814	-2.81642022306899	G1
CATCAGACAGCGTCCA-1_1	ATRT40	4.69752979286157	-15.4836091633008	G1
CATCAGATCTGGGCCA-1_1	ATRT40	-10.5618944544034	7.32335287775961	G2M
CATCCACAGCTGCCCA-1_1	ATRT40	-31.9357684137214	4.40961767004212	G2M
CATCGAAAGTACGCGA-1_1	ATRT40	3.16120077828589	-18.9163642738383	G1
CATCGAACAGGAATGC-1_1	ATRT40	-0.448859281037766	5.84148112865311	S
CATCGAACATGTAGTC-1_1	ATRT40	0.431099886121688	-5.00412101797732	G1
CATCGAAGTTACCAGT-1_1	ATRT40	3.35048758630877	8.2226609998292	S
CATCGAATCATTATCC-1_1	ATRT40	5.10597868741499	-6.52431048373286	G1
CATCGGGCAAACCTAC-1_1	ATRT40	3.51813394229103	0.275489982472543	G1
CATCGGGCATTCCTCG-1_1	ATRT40	-11.9174952083762	4.0958966742366	S
CATCGGGGTCAATGTC-1_1	ATRT40	2.084230458822	5.45300501032481	G1
CATCGGGGTTATCGGT-1_1	ATRT40	5.67117387239442	-2.92261240001118	G1
CATCGGGGTTCAGACT-1_1	ATRT40	2.22937208048357	7.20305594331759	G1
CATGACAAGTTGCAGG-1_1	ATRT40	5.45266529649836	-4.28710980725037	G1
CATGACACAAGAAAGG-1_1	ATRT40	2.14215304012573	-1.50250064949977	G1
CATGACACAGTAAGAT-1_1	ATRT40	1.55547549778487	4.07935701485419	G1
CATGACAGTCATACTG-1_1	ATRT40	-0.332984727271756	2.94689420571656	G1
CATGACATCTCCGGTT-1_1	ATRT40	3.83735988294645	1.3547992585548	G1
CATGCCTCAGTAAGAT-1_1	ATRT40	0.23638700836139	6.85881868369155	S
CATGCCTCATTACGAC-1_1	ATRT40	4.45280766677316	-16.7014784733798	G1
CATGCCTTCCCGACTT-1_1	ATRT40	3.61311079128628	-12.372758496616	G1
CATGCCTTCGCTGATA-1_1	ATRT40	3.39505041909342	3.41234915725716	G1
CATGGCGAGCGATCCC-1_1	ATRT40	4.50879716667856	-3.53844557347676	G1
CATGGCGAGGCATGTG-1_1	ATRT40	-1.14991064186665	-2.33739720605015	S
CATGGCGAGGTCATCT-1_1	ATRT40	4.15398830647923	-6.32173355211633	G1
CATGGCGGTGTGGCTC-1_1	ATRT40	4.25418978103798	-1.80328075134432	G1
CATGGCGTCAGCTGGC-1_1	ATRT40	1.70873828444399	3.9546306852032	G1
CATGGCGTCGCTTAGA-1_1	ATRT40	4.79575721400599	0.0120665971159618	G1
CATTATCAGACCTTTG-1_1	ATRT40	-18.699640323221	-5.39622871957738	S
CATTATCCAGTCACTA-1_1	ATRT40	0.271679323838893	4.38848518539177	G1
CATTATCGTACCGGCT-1_1	ATRT40	1.34944003051749	2.58002198549448	G1
CATTATCTCTCATTCA-1_1	ATRT40	0.832145055083783	6.53374692874476	S
CATTATCTCTTCCTTC-1_1	ATRT40	-0.987943443529143	-2.88368078274429	G1
CATTCGCAGCGTTTAC-1_1	ATRT40	-0.106880395229015	4.66912100377441	G1
CATTCGCAGGCTAGAC-1_1	ATRT40	5.72523197854728	-0.187637902515155	G1
CATTCGCCACTTCGAA-1_1	ATRT40	2.03697578226853	-2.23606614079429	G1
CATTCGCCAGACTCGC-1_1	ATRT40	0.0827347678457426	-2.11239285436818	G1
CATTCGCGTCCCTTGT-1_1	ATRT40	-33.0834527863972	-2.72720519641526	G2M
CCAATCCAGGAGTAGA-1_1	ATRT40	-9.22877426998172	4.361349075793	S
CCAATCCAGGTAGCTG-1_1	ATRT40	3.29937163257799	-5.37926619141285	G1
CCAATCCAGGTGATTA-1_1	ATRT40	1.08301867553479	6.14379955365839	G1
CCAATCCCACTACAGT-1_1	ATRT40	2.94053779837325	-5.14194273033473	G1
CCAATCCTCAACGCTA-1_1	ATRT40	-1.83524208609126	-1.94569222269662	S
CCAATCCTCAATACCG-1_1	ATRT40	1.11258217601212	-1.32425060233656	G1
CCACCTAAGCACGCCT-1_1	ATRT40	2.05095985520723	-0.653046014435263	G1
CCACCTAGTAGCGCAA-1_1	ATRT40	3.06617001046571	4.37848009000926	G1
CCACCTAGTAGCGTCC-1_1	ATRT40	3.65606526525863	-8.54348863055603	G1
CCACCTAGTTGGTTTG-1_1	ATRT40	2.50218200307134	4.68758142460203	G1
CCACCTATCTCTAAGG-1_1	ATRT40	4.89983541042926	-6.75009964357379	G1
CCACGGAAGGCTCAGA-1_1	ATRT40	-27.1661728286383	2.89476589624529	G2M
CCACGGAGTACCAGTT-1_1	ATRT40	2.19206629507977	2.76433605382599	G1
CCACGGATCATTTGGG-1_1	ATRT40	-3.09750588607202	1.11717339241639	G2M
CCACGGATCCAGGGCT-1_1	ATRT40	2.98796325134619	6.25672575745566	G1
CCACGGATCCCTAATT-1_1	ATRT40	-25.5848949079462	5.58856688323529	G2M
CCACGGATCCGAAGAG-1_1	ATRT40	2.88568023287	-0.972007291710369	G1
CCACTACGTAAACACA-1_1	ATRT40	0.615397378823996	5.23664718307808	G1
CCACTACGTAGGCATG-1_1	ATRT40	1.36914226083646	6.3450234691495	S
CCACTACGTCTCCACT-1_1	ATRT40	0.934047553357291	5.02316075838266	G1
CCACTACGTTGATTGC-1_1	ATRT40	5.82330748130869	-3.87441671272093	G1
CCACTACTCAAGGTAA-1_1	ATRT40	2.98234497203649	-0.240814459379494	G1
CCACTACTCTCGGACG-1_1	ATRT40	1.92958123868429	-10.7482822114764	G1
CCAGCGAAGGATCGCA-1_1	ATRT40	1.60808462220964	5.88675674604524	G1
CCAGCGAAGGGTATCG-1_1	ATRT40	0.880968898391628	4.75709853568942	G2M
CCAGCGAAGGTCGGAT-1_1	ATRT40	4.44877306890328	-9.52740861847481	G1
CCAGCGAAGTACCGGA-1_1	ATRT40	1.13135530463953	4.30191971234544	G1
CCAGCGAAGTTTGCGT-1_1	ATRT40	0.257873881843423	2.66353114526888	G1
CCAGCGACAATGACCT-1_1	ATRT40	3.97949805083247	-1.39189338176203	G1
CCAGCGAGTCTGGAGA-1_1	ATRT40	3.27428643599602	7.49403712237147	G1
CCATGTCAGCCACGCT-1_1	ATRT40	4.60534405093204	-4.81615769845734	G1
CCATGTCCATCTCCCA-1_1	ATRT40	5.87138784445811	0.489590039566133	G1
CCATGTCCATGCATGT-1_1	ATRT40	2.43938224162794	7.46059381499251	G1
CCATGTCCATGGAATA-1_1	ATRT40	0.791369444272986	4.26520227529492	G1
CCATGTCGTCTTCAAG-1_1	ATRT40	3.73741199673163	7.96451328353893	G1
CCATGTCGTTGATTCG-1_1	ATRT40	4.91704541619345	-5.00589089439637	S
CCATGTCTCCTAGAAC-1_1	ATRT40	-2.74789392705268	2.15124420846625	S
CCATGTCTCTCGATGA-1_1	ATRT40	-18.3098947835821	-11.9023750186481	S
CCATTCGTCCGTAGGC-1_1	ATRT40	0.34487925130446	-6.888548846195	S
CCCAATCGTGATGATA-1_1	ATRT40	1.17600138023066	4.83400653268425	G1
CCCAATCTCATACGGT-1_1	ATRT40	-21.4861385969635	-6.7360942667093	S
CCCAGTTAGACCGGAT-1_1	ATRT40	4.64455010242557	-5.81810719743187	G1
CCCAGTTAGCGCCTCA-1_1	ATRT40	2.54989998265522	2.69075729831425	G1
CCCAGTTAGGATCGCA-1_1	ATRT40	-15.0056648275853	-9.86207166550436	G2M
CCCAGTTAGTTTGCGT-1_1	ATRT40	-5.12549351558667	5.56830265677566	S
CCCAGTTGTGCACCAC-1_1	ATRT40	3.86000534371106	-3.4629359281534	G1
CCCAGTTTCGCCCTTA-1_1	ATRT40	1.55100895167149	3.76433298485742	G1
CCCATACCAGTGAGTG-1_1	ATRT40	2.89026668732793	-0.93794365073423	G1
CCCATACTCAGCGACC-1_1	ATRT40	4.25013016760604	-5.82419507542846	G1
CCCATACTCAGCGATT-1_1	ATRT40	3.93025368034443	-1.57143762603124	S
CCCTCCTCATTGTGCA-1_1	ATRT40	4.97348276674326	-1.19301871182402	S
CCCTCCTGTATAATGG-1_1	ATRT40	3.25841887615431	-5.50932202240387	G1
CCCTCCTTCAACGAAA-1_1	ATRT40	4.73865022242448	5.43671238520547	G1
CCCTCCTTCACCTCGT-1_1	ATRT40	0.872406649254496	-2.27139368348782	G1
CCCTCCTTCCCTTGTG-1_1	ATRT40	-17.1450666166039	1.6782795327146	S
CCCTCCTTCCGCAGTG-1_1	ATRT40	5.86172829197392	-15.2437274251677	G1
CCGGGATAGAACTGTA-1_1	ATRT40	3.80923507224292	-14.5688355694532	G1
CCGGGATAGCTGGAAC-1_1	ATRT40	1.42946533052754	5.67516919080652	G1
CCGGGATCACGGATAG-1_1	ATRT40	-0.35410220506499	4.56364646760433	G1
CCGGGATCATGCAACT-1_1	ATRT40	2.47597943955395	-6.78872117389843	G1
CCGGGATGTTTGTGTG-1_1	ATRT40	-2.719126132456	-5.41209934555868	S
CCGGGATTCACAATGC-1_1	ATRT40	3.07719007438733	0.547373969322499	G1
CCGGTAGGTAATCGTC-1_1	ATRT40	4.47418658810136	-0.329205406867627	G1
CCGGTAGTCTCGATGA-1_1	ATRT40	-8.59821324421819	5.5896700761496	S
CCGTACTAGCCATCGC-1_1	ATRT40	3.75214192697961	-8.21936472094793	G1
CCGTACTAGGGTTTCT-1_1	ATRT40	2.53701163371629	-14.2392667799479	G1
CCGTACTGTAAATACG-1_1	ATRT40	-7.67166262891269	-5.6733332330671	G2M
CCGTACTGTGTGACCC-1_1	ATRT40	5.85900422535917	-3.90628170544089	G1
CCGTGGACAGTGGGAT-1_1	ATRT40	1.7665668860072	-4.1986185274436	G1
CCGTGGAGTAGGGTAC-1_1	ATRT40	3.02997110523829	6.57204657014961	G1
CCGTTCACATCACGTA-1_1	ATRT40	-33.6122322369826	4.80386864761236	G2M
CCGTTCAGTATGCTTG-1_1	ATRT40	0.825924856503787	-4.10970130794784	G1
CCGTTCAGTCATGCAT-1_1	ATRT40	1.54069365125571	0.146551116922838	G1
CCGTTCATCCGTTGTC-1_1	ATRT40	-9.19786102147241	3.49813576920806	S
CCTAAAGAGCGTCAAG-1_1	ATRT40	4.83902094869202	-3.65574750367758	G1
CCTAAAGCAGACGTAG-1_1	ATRT40	-1.52429912666179	-2.10896182357505	G1
CCTAAAGCATTAGGCT-1_1	ATRT40	1.26631514693818	6.66100366698692	G1
CCTAAAGGTTGTTTGG-1_1	ATRT40	3.92101775434773	5.96379425136434	G1
CCTACACAGTCAATAG-1_1	ATRT40	3.26124482696181	-11.1363079517441	G1
CCTACACCATGCTGGC-1_1	ATRT40	-21.4636453143995	2.06660136357893	G2M
CCTACACGTTACGGAG-1_1	ATRT40	3.84654747394413	2.03091371172302	G1
CCTACCAAGAGCTTCT-1_1	ATRT40	1.02897283399912	6.01248119831098	S
CCTACCAAGCTAGGCA-1_1	ATRT40	1.61342468549422	5.67808006998223	S
CCTACCAAGGCATTGG-1_1	ATRT40	-2.70340905929649	3.627879499947	G1
CCTACCAGTCAAAGCG-1_1	ATRT40	5.73558517369301	-10.3373074751434	G1
CCTACCAGTGGACGAT-1_1	ATRT40	4.32935638907876	7.79328345468652	G1
CCTACCAGTTGTCGCG-1_1	ATRT40	2.25553805620587	-6.27027152233406	G1
CCTACCATCCTTGACC-1_1	ATRT40	4.27222796450014	-10.5819890432417	G1
CCTACCATCTCGAGTA-1_1	ATRT40	5.84915594926002	-12.2463085212758	G1
CCTAGCTAGTCAATAG-1_1	ATRT40	4.17160211802154	-7.34905130532585	G1
CCTAGCTTCGGCGCTA-1_1	ATRT40	3.81800847248573	-8.77942057086513	G1
CCTAGCTTCGTAGGTT-1_1	ATRT40	4.1340087426721	6.59643895753921	G1
CCTATTAAGCGTGAGT-1_1	ATRT40	4.20829435566678	-6.66778756149922	G1
CCTATTACACACGCTG-1_1	ATRT40	4.84660747407602	-1.38115342288934	G1
CCTATTACAGCCACCA-1_1	ATRT40	2.3585320958909	-10.2140293373557	S
CCTATTACAGGGCATA-1_1	ATRT40	3.28140852114467	2.90983262090012	G1
CCTATTAGTATAGGGC-1_1	ATRT40	3.48072842955402	-9.28128881538506	G1
CCTCAGTAGACAAAGG-1_1	ATRT40	4.78331468562383	-4.69762641888796	G1
CCTCAGTAGATCCCGC-1_1	ATRT40	4.80385980747517	-2.41861622043873	G1
CCTCAGTGTTACAGAA-1_1	ATRT40	3.28368298507236	6.22053947393037	G1
CCTCTGAAGCCTCGTG-1_1	ATRT40	1.31267528115146	4.13415061834838	G1
CCTCTGACAATGGAAT-1_1	ATRT40	3.27720675644471	-11.8276337029444	G1
CCTCTGACACGAAACG-1_1	ATRT40	2.31586940622079	-2.09892484271042	G1
CCTCTGAGTCATATCG-1_1	ATRT40	4.76743536285717	-5.32946524298712	G1
CCTCTGAGTGACGCCT-1_1	ATRT40	-0.672761101584837	5.40894461532404	S
CCTTACGAGCAAATCA-1_1	ATRT40	4.5866278661353	-0.699393879053399	G1
CCTTACGAGGAATCGC-1_1	ATRT40	5.63519174351949	-7.71532736413633	G1
CCTTACGGTAGATTAG-1_1	ATRT40	2.25570953105461	5.75169736163296	G1
CCTTACGGTAGCGTGA-1_1	ATRT40	0.78841589056666	3.06727913460801	S
CCTTACGGTCGGGTCT-1_1	ATRT40	-5.03982738684666	-1.93985101391624	S
CCTTACGTCAGAAATG-1_1	ATRT40	5.33740425986038	-1.2852207709349	G1
CCTTACGTCCCTCTTT-1_1	ATRT40	4.53507412802067	-14.7836156377354	G1
CCTTACGTCTTTAGTC-1_1	ATRT40	2.15118548619913	8.0758335925946	G1
CCTTCCCAGAGGTTGC-1_1	ATRT40	2.32262320794846	-4.1259059637747	G1
CCTTCCCGTGCCTGCA-1_1	ATRT40	2.95347755316716	-10.7275778172345	G1
CCTTCCCGTTTAGCTG-1_1	ATRT40	2.15604864742158	6.1128027240771	S
CCTTCGAAGACCGGAT-1_1	ATRT40	2.72909707716364	-4.62157206756855	G1
CCTTCGAAGCAATATG-1_1	ATRT40	3.37343830334176	-3.98878486399889	G1
CCTTCGACATTTGCTT-1_1	ATRT40	3.64090347620808	0.517544801456543	G1
CCTTTCTGTAGCGATG-1_1	ATRT40	5.35270770495101	-1.15609425681003	G1
CCTTTCTTCACAAACC-1_1	ATRT40	2.42416367230526	-1.10677064137266	G1
CCTTTCTTCTCTTATG-1_1	ATRT40	-2.57780375973221	-2.69095020560835	S
CGAACATCAAGACACG-1_1	ATRT40	2.9074004302482	2.94507815945001	G1
CGAACATCAAGCGTAG-1_1	ATRT40	2.82912315494935	3.45567942734872	S
CGAACATCATGATCCA-1_1	ATRT40	1.03061879753221	5.04450850825862	S
CGAATGTAGCGTGTCC-1_1	ATRT40	3.3451817684551	6.52091297784219	S
CGAATGTCAGACGTAG-1_1	ATRT40	5.99515399318428	1.74061073876038	G1
CGAATGTCATCCGGGT-1_1	ATRT40	2.42183243803709	-2.03414024324219	G1
CGAATGTTCCGTAGGC-1_1	ATRT40	5.75200263473049	2.49297572402302	G1
CGACCTTAGAAACCAT-1_1	ATRT40	6.15017475248799	3.62025819915534	G1
CGACCTTAGGATCGCA-1_1	ATRT40	3.4978217685055	-10.7467794404516	G1
CGACCTTCAAACCTAC-1_1	ATRT40	5.25940877495468	-11.6838981703097	G1
CGACCTTCAAGTTCTG-1_1	ATRT40	2.67908514124198	-4.52957754538051	G1
CGACCTTCACGAGGTA-1_1	ATRT40	-16.1147554880968	2.10250415608841	S
CGACCTTCATCCAACA-1_1	ATRT40	3.36876160463749	-3.57751730178189	G1
CGACCTTGTAAGTGGC-1_1	ATRT40	1.98741536154589	5.19823353799119	G1
CGACCTTGTCTTGATG-1_1	ATRT40	5.94786469294658	2.82434498225143	G1
CGACTTCAGATGTCGG-1_1	ATRT40	2.80288101432918	-2.90591358833641	G1
CGACTTCGTCTGATTG-1_1	ATRT40	1.57891792638445	-4.878492412619	G1
CGAGAAGCACAAGTAA-1_1	ATRT40	-32.1664564916764	3.40013749546981	G2M
CGAGAAGGTGGACGAT-1_1	ATRT40	-2.20096515547664	0.800239433632829	S
CGAGCACCACATTTCT-1_1	ATRT40	3.86723609077291	4.05714792701831	G2M
CGAGCACGTGGTCTCG-1_1	ATRT40	3.69518742563922	-1.24701425419082	G1
CGAGCACGTGTAATGA-1_1	ATRT40	3.71334265850936	1.79544305853762	G1
CGAGCACGTTACGACT-1_1	ATRT40	3.34559606921665	-1.15329335963982	G1
CGAGCACTCCGTCAAA-1_1	ATRT40	6.33158104824165	-14.8409689305585	G1
CGAGCACTCCTGCCAT-1_1	ATRT40	0.0222012056894501	3.30962497820689	S
CGAGCACTCGGACAAG-1_1	ATRT40	1.87683776930372	-0.721515776996387	G1
CGAGCCAAGGAATGGA-1_1	ATRT40	5.28119922841831	7.41619992784199	G1
CGAGCCACACCAACCG-1_1	ATRT40	-6.84129291910182	5.10780092391886	S
CGAGCCACATTGAGCT-1_1	ATRT40	4.39459070490876	-16.2721181386325	G1
CGAGCCAGTGAGGGAG-1_1	ATRT40	2.61324583829206	3.26431275642253	G1
CGATCGGAGGAGCGAG-1_1	ATRT40	3.07598734418556	-6.37158282716145	G1
CGATCGGTCTAGAGTC-1_1	ATRT40	2.56922631127302	-0.260492805551295	G1
CGATGGCAGAGGGATA-1_1	ATRT40	1.19214651650735	3.8193326403342	S
CGATGGCAGAGTTGGC-1_1	ATRT40	3.37475921591874	0.768456252995158	G1
CGATGGCAGCTCAACT-1_1	ATRT40	3.40815340467608	-6.64104336125626	G1
CGATGGCTCGGCGCAT-1_1	ATRT40	-1.8250986541458	2.2316012644858	S
CGATGTACAAGCCGTC-1_1	ATRT40	3.78458831396852	3.91319858879922	G1
CGATGTACACCAGCAC-1_1	ATRT40	3.56252806060031	-7.59681168649811	G1
CGATGTACATTGTGCA-1_1	ATRT40	3.65203881484258	-19.1123046487544	G1
CGATGTAGTGGTCCGT-1_1	ATRT40	3.73821840015395	12.5024369760919	G1
CGATGTATCAGTGTTG-1_1	ATRT40	2.14032356477461	7.05521946885218	G1
CGATTGAAGGGTGTTG-1_1	ATRT40	0.462252116191975	4.11444997989784	S
CGATTGAAGGTGCTTT-1_1	ATRT40	-14.0219917294533	4.37081637980147	S
CGATTGACACTATCTT-1_1	ATRT40	4.76493438297723	-14.4097182558896	G1
CGATTGAGTCAGAATA-1_1	ATRT40	6.23480896014601	-5.52653676481234	S
CGATTGAGTCATCCCT-1_1	ATRT40	3.35038529899679	-14.32396946199	G1
CGATTGAGTTCCCTTG-1_1	ATRT40	-1.9017545621918	6.14008954834547	S
CGATTGAGTTGAGTTC-1_1	ATRT40	2.59605808667664	1.74263355122039	G1
CGCCAAGAGCTACCGC-1_1	ATRT40	1.9599038371419	5.00959181321357	G1
CGCCAAGAGGGAACGG-1_1	ATRT40	1.295339726065	-2.67248280223184	S
CGCCAAGAGTCGTTTG-1_1	ATRT40	-3.7846798813963	-2.17845163894777	S
CGCCAAGCAAGCCGCT-1_1	ATRT40	4.24946690318775	-13.71627377173	S
CGCCAAGCATGTCCTC-1_1	ATRT40	4.29228373030138	-6.66597196932378	G1
CGCCAAGCATTTCAGG-1_1	ATRT40	-0.924623056415464	4.92054297675476	S
CGCCAAGGTCTGATTG-1_1	ATRT40	3.2806669832479	-12.7320012207137	G1
CGCGGTAAGGCAGGTT-1_1	ATRT40	3.9715746377099	-6.35380847687823	G1
CGCGGTAGTGTCAATC-1_1	ATRT40	-1.40533431733753	3.2879979498165	S
CGCGGTATCTTTAGGG-1_1	ATRT40	1.41340412325376	6.00309827487222	G1
CGCGTTTCAAAGGAAG-1_1	ATRT40	2.97854347877815	-6.70073294149423	G1
CGCGTTTGTACTCAAC-1_1	ATRT40	1.31729632327213	6.60303807794448	S
CGCGTTTGTGACGGTA-1_1	ATRT40	5.06757796500626	1.98139764115082	G1
CGCTATCAGCTCTCGG-1_1	ATRT40	-6.18513955388227	1.11175738771691	S
CGCTATCCATCACGAT-1_1	ATRT40	3.67246013554492	-9.02478379486246	G1
CGCTGGAAGCATGGCA-1_1	ATRT40	-15.2420659841942	3.17155986217255	S
CGCTGGACAGGCTCAC-1_1	ATRT40	2.73190623091944	-6.07319729819275	G1
CGCTGGAGTCAGAAGC-1_1	ATRT40	1.38247620102007	-0.711688236076422	S
CGCTGGAGTCGGCATC-1_1	ATRT40	3.85460497942962	-2.62338179742504	G1
CGCTGGATCAGTTTGG-1_1	ATRT40	3.34368661423309	-15.8378271201392	G1
CGCTTCATCAAACCGT-1_1	ATRT40	-13.9378870031082	1.85541815110457	S
CGCTTCATCGTGACAT-1_1	ATRT40	4.10924548174559	-5.11793122542973	G1
CGCTTCATCTTTACAC-1_1	ATRT40	4.06534543887553	-4.08196066943639	G1
CGGACACAGGAGCGAG-1_1	ATRT40	-30.6090243295605	-0.0188655291521951	G2M
CGGACACCAGGTGCCT-1_1	ATRT40	-16.7859044188142	-1.09331994610698	S
CGGACACGTATAATGG-1_1	ATRT40	3.35993461575962	-2.35235126290219	G1
CGGACACGTTCGTTGA-1_1	ATRT40	1.91570391024764	4.02911512721864	G1
CGGACACTCAGCAACT-1_1	ATRT40	2.92637150679954	0.596537451769614	G1
CGGACGTAGTACATGA-1_1	ATRT40	4.7844382847344	3.79380823108928	G1
CGGACGTCAGACAAAT-1_1	ATRT40	-3.20473247036978	6.47924717498111	S
CGGACGTGTCGAAAGC-1_1	ATRT40	1.30460402598356	2.96678538522552	G1
CGGACGTTCGGCGCAT-1_1	ATRT40	3.7766013425869	-2.02844923841849	G1
CGGACTGAGCGCTCCA-1_1	ATRT40	4.31848842060756	-6.40542989253409	G1
CGGACTGCAAAGTGCG-1_1	ATRT40	3.34526852271465	8.16286743635409	G1
CGGACTGCAAGCCATT-1_1	ATRT40	5.53089560809119	-4.43210675056712	G1
CGGACTGTCGCTTAGA-1_1	ATRT40	2.50335515247419	5.18418670239139	G1
CGGAGCTCACAAGCCC-1_1	ATRT40	2.3876108722159	-5.6528736245363	G1
CGGAGCTGTAACGTTC-1_1	ATRT40	4.79510545657064	-5.09545205847682	G1
CGGAGCTGTCACCCAG-1_1	ATRT40	-40.8779762765154	-14.2409134724875	G2M
CGGAGCTTCATCATTC-1_1	ATRT40	3.09555348811461	1.90379863777116	G1
CGGAGTCCAAGCTGAG-1_1	ATRT40	5.45857505081061	-24.0229647700214	G1
CGGAGTCTCTCGTTTA-1_1	ATRT40	4.65495720926407	-2.8558375339088	G1
CGGCTAGAGAGATGAG-1_1	ATRT40	2.30506885549937	5.06715696357094	G1
CGGCTAGCATCATCCC-1_1	ATRT40	4.21756948868998	-8.70118480081933	G1
CGGGTCACAGATCCAT-1_1	ATRT40	1.05636114679467	0.0341272132391021	S
CGGGTCAGTGAGGGAG-1_1	ATRT40	4.584083470969	-11.574859731157	G1
CGGGTCAGTTCCACTC-1_1	ATRT40	5.44555430309474	-4.23012459272488	G1
CGGTTAAAGAAACGAG-1_1	ATRT40	4.78207177072038	-0.698407746572389	G1
CGGTTAAAGCTGATAA-1_1	ATRT40	3.15897185641985	5.1731987619449	G1
CGGTTAACATGGATGG-1_1	ATRT40	1.2078376732631	4.50230951713025	G1
CGGTTAAGTACGACCC-1_1	ATRT40	3.45770556066119	-4.01626561074536	G1
CGGTTAATCCTTGGTC-1_1	ATRT40	5.0637456971636	-3.03415960971169	G1
CGTAGCGAGTGGTCCC-1_1	ATRT40	2.50810241654946	6.78447252291121	G1
CGTAGCGGTTCGTGAT-1_1	ATRT40	-7.12535920373199	5.19646497455476	S
CGTCACTAGCGTTGCC-1_1	ATRT40	4.15011606236781	-1.40612366762978	G1
CGTCACTCACGCCAGT-1_1	ATRT40	4.37980223268286	-9.26315062767345	G1
CGTCACTCACGGCTAC-1_1	ATRT40	7.65040685656013	19.1023774459097	G2M
CGTCACTGTGCAACTT-1_1	ATRT40	1.96092103842576	2.70033398339683	G1
CGTCAGGAGAAGAAGC-1_1	ATRT40	-38.0855104466623	-18.2442449476772	G2M
CGTCAGGAGAGCTATA-1_1	ATRT40	-8.42024903031069	-5.62923605238789	S
CGTCAGGAGCAGATCG-1_1	ATRT40	7.05074550314495	0.611889739867599	G1
CGTCAGGGTATGCTTG-1_1	ATRT40	-12.4223709229151	0.950568653362777	S
CGTCAGGGTGTGGTTT-1_1	ATRT40	2.81472158698822	5.56610555654012	G1
CGTCAGGTCATGCATG-1_1	ATRT40	-2.0529886701123	2.56580389069138	S
CGTCAGGTCTAACCGA-1_1	ATRT40	1.76602703055327	4.49522175897602	G1
CGTCCATAGTGAACGC-1_1	ATRT40	2.99786369450253	2.32444335646611	G1
CGTCCATCACACAGAG-1_1	ATRT40	-20.7673710740991	-7.14340727249171	G2M
CGTCTACAGACACTAA-1_1	ATRT40	4.15896518724725	-2.54551502565405	G1
CGTCTACAGATGCGAC-1_1	ATRT40	4.39863834371486	-10.556348505731	G1
CGTCTACCACCGAATT-1_1	ATRT40	1.98304907745515	5.92007791967854	G1
CGTCTACGTCCAAGTT-1_1	ATRT40	0.344237889759036	-2.50639131084495	G1
CGTCTACGTTGTCTTT-1_1	ATRT40	4.13663934822422	0.279200502742615	G1
CGTGAGCAGTCATGCT-1_1	ATRT40	5.84856327565643	0.374401234447785	G1
CGTGAGCCACACTGCG-1_1	ATRT40	-0.691383905612295	4.61569351910748	S
CGTGAGCTCTTTAGGG-1_1	ATRT40	-16.5461334460138	2.12378198776971	G2M
CGTGTAAAGGAGTTGC-1_1	ATRT40	0.714594778808943	6.00303565206852	G1
CGTGTAACAAACTGCT-1_1	ATRT40	4.62192648954348	-3.26509208777754	S
CGTGTAACATCGGGTC-1_1	ATRT40	3.09088368415401	4.1000219765186	G1
CGTGTAAGTCACAAGG-1_1	ATRT40	1.47231974814497	5.54080813795964	G1
CGTGTCTAGTACACCT-1_1	ATRT40	2.99957599881446	-2.26161831218386	G1
CGTGTCTGTAATCGTC-1_1	ATRT40	5.01720217359265	-8.74803522321943	G1
CGTTAGACAAGCCGTC-1_1	ATRT40	1.8668596356013	5.98528755181288	S
CGTTAGATCAATCTCT-1_1	ATRT40	2.87105618252161	7.13976735896895	G1
CGTTCTGAGCGATCCC-1_1	ATRT40	3.49597393050674	-16.7884868105765	G1
CGTTCTGCAATCACAC-1_1	ATRT40	-42.7653719076539	2.9593487571622	G2M
CGTTGGGAGATCCCGC-1_1	ATRT40	3.78458628307308	-3.8102403040515	G1
CGTTGGGAGCAACGGT-1_1	ATRT40	2.83850435010668	-0.231838795465046	G1
CGTTGGGAGCTCTCGG-1_1	ATRT40	1.33060903743353	4.81510959354476	S
CGTTGGGCACAACGTT-1_1	ATRT40	-0.303688402265354	1.46700206990367	G1
CGTTGGGGTTGTCGCG-1_1	ATRT40	1.6738024267887	4.07127432369309	G1
CGTTGGGGTTTAGCTG-1_1	ATRT40	4.80641776863404	-6.4398899394733	G1
CGTTGGGTCTCTTGAT-1_1	ATRT40	2.74462077711817	-4.01919152509484	G1
CTAACTTGTACGACCC-1_1	ATRT40	3.13344052563402	7.17444088676029	G1
CTAACTTGTGAGGGAG-1_1	ATRT40	1.619013917109	3.36971801824878	G1
CTAACTTGTTACGTCA-1_1	ATRT40	2.1685896633267	6.21370655419993	G1
CTAAGACTCAGCAACT-1_1	ATRT40	5.17065542912682	-12.832688707524	G1
CTAATGGAGTAGTGCG-1_1	ATRT40	-6.23850019534843	1.31420444159381	S
CTAATGGCACTAGTAC-1_1	ATRT40	3.76504682887081	-6.70960549011061	G1
CTAATGGGTTGCGCAC-1_1	ATRT40	1.94212240030158	3.99922427318005	G1
CTACACCGTCAGATAA-1_1	ATRT40	2.31994771643406	-8.93537491801363	G1
CTACACCGTGTGACCC-1_1	ATRT40	4.31905022811269	1.51187105360415	G1
CTACACCTCCGTAGTA-1_1	ATRT40	4.59309736062917	-12.1723546208582	G1
CTACACCTCTCCAGGG-1_1	ATRT40	0.951464459576526	2.25059628836617	S
CTACACCTCTCTGCTG-1_1	ATRT40	1.59279403298226	-6.30984087742736	G1
CTACATTCAACAACCT-1_1	ATRT40	3.15501579368068	-4.18709063557972	S
CTACATTCAAGTAGTA-1_1	ATRT40	1.26222581236649	0.033262917816927	G1
CTACATTCACAAGTAA-1_1	ATRT40	4.21942210716762	-5.21338951031583	G1
CTACATTCAGCTGTGC-1_1	ATRT40	1.65679687112894	-6.15986450499758	G1
CTACCCAAGCATGGCA-1_1	ATRT40	-1.17015445120308	-7.29876405030248	G1
CTACCCAGTTGTGGAG-1_1	ATRT40	3.90109191693262	0.177850579335315	G1
CTACCCATCACGGTTA-1_1	ATRT40	4.70651806469232	-9.01481907079208	G1
CTACGTCAGCTGAACG-1_1	ATRT40	2.92339595599767	-15.5919110563624	G1
CTACGTCAGGAGCGAG-1_1	ATRT40	2.19117329300993	3.76519476685791	G1
CTACGTCCAGGGATTG-1_1	ATRT40	-2.37766106929877	2.52409713240979	S
CTACGTCCAGTATGCT-1_1	ATRT40	1.62805077539963	-8.2003766951467	G1
CTACGTCCATAACCTG-1_1	ATRT40	-29.683421086795	2.78239113515323	G2M
CTACGTCGTGTGTGCC-1_1	ATRT40	2.14837635472198	6.00904843778814	G1
CTACGTCTCACCCTCA-1_1	ATRT40	4.10560174670763	-1.30026253018613	G1
CTACGTCTCCGCTGTT-1_1	ATRT40	1.26032631642724	3.31614160241809	G1
CTACGTCTCCTTTCTC-1_1	ATRT40	3.6152479736833	-11.8277443762415	G1
CTACGTCTCTAACGGT-1_1	ATRT40	3.8010457015696	-0.269213689587187	G1
CTAGAGTAGCCACGTC-1_1	ATRT40	2.88604013646263	-3.19497357687702	G1
CTAGAGTAGCGTTTAC-1_1	ATRT40	2.22232653637717	-10.8986054410987	G1
CTAGAGTCAATTGCTG-1_1	ATRT40	4.66304960107373	-0.569078029597065	G1
CTAGCCTGTCACACGC-1_1	ATRT40	2.96280117394567	-2.76266762114971	G1
CTAGCCTGTCTAGTGT-1_1	ATRT40	0.544577014917417	4.7714111373552	S
CTAGTGACAAGCGAGT-1_1	ATRT40	2.95578919436641	4.5517422901697	G1
CTAGTGACAGATGGGT-1_1	ATRT40	1.31504078304333	-3.98961588158255	G1
CTAGTGACATCCGGGT-1_1	ATRT40	1.70792128835558	6.57641109993979	G1
CTAGTGAGTGATGTGG-1_1	ATRT40	3.80046248995587	5.79182745554255	G1
CTAGTGAGTTATGCGT-1_1	ATRT40	3.94765068682918	-17.6066231687784	G1
CTAGTGAGTTGGGACA-1_1	ATRT40	5.22587963023714	3.42257332488286	G1
CTAGTGATCTCGTTTA-1_1	ATRT40	0.948747851321338	6.96992015604777	G1
CTCACACCAGTAGAGC-1_1	ATRT40	5.93261607088091	0.113066944304569	G1
CTCACACTCGTTTGCC-1_1	ATRT40	1.29131113607833	4.28963247126963	S
CTCATTAAGAACTGTA-1_1	ATRT40	1.10359651255766	6.49944300908144	G1
CTCATTAAGGGAAACA-1_1	ATRT40	4.21626365574273	-2.37601914114127	G1
CTCATTACATAAAGGT-1_1	ATRT40	3.15942251930314	8.39117717035423	S
CTCATTACATTGAGCT-1_1	ATRT40	1.7827190094914	-6.90436035889109	G1
CTCCTAGAGTAGATGT-1_1	ATRT40	3.55680057816546	-5.96746801576745	G1
CTCCTAGCAATAGCGG-1_1	ATRT40	-3.63088599550112	4.56082301096294	S
CTCCTAGCACTTGGAT-1_1	ATRT40	5.46650723998519	6.38921668236169	G1
CTCCTAGGTAGGCATG-1_1	ATRT40	2.64811980722186	-9.98753598794798	G1
CTCGAAAAGATACACA-1_1	ATRT40	3.68423450591675	-9.27924895666746	G1
CTCGAAACAACGATGG-1_1	ATRT40	3.63275000876511	-12.6473893331556	G1
CTCGAAAGTTCGGCAC-1_1	ATRT40	4.48707513957366	9.30138233432807	G1
CTCGAAATCTAACGGT-1_1	ATRT40	3.64141800814401	-14.3226062163892	G1
CTCGAGGAGGATTCGG-1_1	ATRT40	-6.15305918311257	2.50377141978261	S
CTCGAGGAGGCGTACA-1_1	ATRT40	-17.5192213697085	-19.4450935021682	S
CTCGAGGAGTGGGCTA-1_1	ATRT40	1.77548979952193	-6.71088848081659	G1
CTCGGAGCATCACGAT-1_1	ATRT40	1.87066128779568	5.81166112369272	G1
CTCGGAGGTGCCTGGT-1_1	ATRT40	4.72085140321774	-3.79288458005439	G1
CTCGGAGTCCAAACAC-1_1	ATRT40	4.3812106821425	-8.5895469495719	G1
CTCGGAGTCTTATCTG-1_1	ATRT40	3.87609923994331	6.5003246997675	G1
CTCGGGAAGATATGCA-1_1	ATRT40	-2.3164363384738	7.21737141397121	S
CTCGGGACACGTTGGC-1_1	ATRT40	3.26293522514512	4.66195725315822	G1
CTCGGGACAGATGAGC-1_1	ATRT40	4.27257248448324	-8.7164068777487	G1
CTCGGGATCATCGATG-1_1	ATRT40	3.17615602147525	-6.03150504918375	G1
CTCGTACAGAATTCCC-1_1	ATRT40	-37.9353134501427	2.62434058586279	G2M
CTCGTACAGATACACA-1_1	ATRT40	1.66610555951877	3.12410602502026	G1
CTCGTACAGTATTGGA-1_1	ATRT40	4.30051392057959	-7.00577247368345	G1
CTCGTACCACGTAAGG-1_1	ATRT40	2.20425786897501	1.90260531282792	S
CTCGTACCAGCCTTTC-1_1	ATRT40	5.8349095444661	-5.72594265591782	G1
CTCGTACTCGTGGGAA-1_1	ATRT40	2.7728306060857	-3.45589649190353	G1
CTCGTCACAAACCCAT-1_1	ATRT40	4.66181950348806	-11.3300988787486	G1
CTCGTCAGTAAAGTCA-1_1	ATRT40	-0.276965544415857	-2.50907118297968	S
CTCTAATAGCTTCGCG-1_1	ATRT40	2.1454823766061	-8.74912841841831	G1
CTCTAATAGTCATCCA-1_1	ATRT40	5.50765726265049	-9.53423676601304	G1
CTCTAATTCTACCTGC-1_1	ATRT40	5.2751131982431	-11.9687738377891	G1
CTCTACGCAGCTGCTG-1_1	ATRT40	5.06621979745556	-6.61707980554673	G1
CTCTACGCATTGCGGC-1_1	ATRT40	5.30636745965282	-6.91128712868434	S
CTCTGGTCAAAGGAAG-1_1	ATRT40	-12.0777414374918	-2.11167169547816	G2M
CTCTGGTCAGCGTTCG-1_1	ATRT40	1.66629232730587	1.80932288195761	G1
CTCTGGTCATCCAACA-1_1	ATRT40	-16.7104829704215	1.30475522026599	S
CTCTGGTCATGGGAAC-1_1	ATRT40	2.17534146798366	-5.35724723813934	G1
CTCTGGTCATTCTCAT-1_1	ATRT40	3.50921873559143	-4.02535218837437	G1
CTCTGGTGTAGCGCTC-1_1	ATRT40	0.554224026376791	5.83327918396266	S
CTCTGGTTCTGCGTAA-1_1	ATRT40	3.18692849635635	-10.2812620203077	G1
CTGAAACAGATACACA-1_1	ATRT40	3.29895502166581	0.707525477047902	G1
CTGAAACAGCGGCTTC-1_1	ATRT40	2.75490878935423	-6.46598577498822	G1
CTGAAACAGTATCTCG-1_1	ATRT40	4.44595271093567	9.0253663473922	S
CTGAAACCAACACCTA-1_1	ATRT40	-3.83822969606085	4.01464747122124	G2M
CTGAAACGTGTGGTTT-1_1	ATRT40	5.30776791368793	0.598769328217952	G1
CTGAAACTCGTTTAGG-1_1	ATRT40	2.12551149564566	-2.62717184332395	G1
CTGAAGTAGGTGCTTT-1_1	ATRT40	1.77591559915305	5.59509872459745	G1
CTGAAGTCAAGCGATG-1_1	ATRT40	-5.69861798553228	2.74405622043982	S
CTGAAGTCAAGCTGTT-1_1	ATRT40	4.36599984106707	-7.13413947294227	G1
CTGAAGTGTCGAGATG-1_1	ATRT40	3.09087613474524	-0.588710226571451	G1
CTGAAGTGTGGTTTCA-1_1	ATRT40	2.53710648302016	2.72679502882363	G1
CTGATAGCATTACGAC-1_1	ATRT40	3.28911634276164	7.42122316223886	S
CTGATAGGTCGGGTCT-1_1	ATRT40	-11.9421351578034	4.05082271672483	S
CTGATCCAGCGATAGC-1_1	ATRT40	3.33512545155105	-4.79088324666375	G1
CTGATCCAGTGACATA-1_1	ATRT40	4.43385638983291	-6.06969973824021	G1
CTGATCCCACGCCAGT-1_1	ATRT40	5.03932613054929	-8.98044622950182	G1
CTGATCCGTTTCGCTC-1_1	ATRT40	6.34229653875469	-15.6815334274388	G1
CTGATCCTCCGCAAGC-1_1	ATRT40	3.78711113091674	-3.10551807354129	G1
CTGATCCTCCTCTAGC-1_1	ATRT40	0.827379250027621	6.39187070205578	G2M
CTGCCTATCTTGAGAC-1_1	ATRT40	-29.7364374220554	-5.62802431390524	G2M
CTGCGGACACAAGACG-1_1	ATRT40	0.764975749640012	5.6715506962746	S
CTGCGGAGTGTGGTTT-1_1	ATRT40	-29.6348519990999	6.88287287061898	G2M
CTGCGGATCTCTGCTG-1_1	ATRT40	2.1628311107678	7.18763675807469	G1
CTGCTGTCAATAAGCA-1_1	ATRT40	6.05386959274065	-6.02929149330412	G1
CTGCTGTGTTTCCACC-1_1	ATRT40	2.66032526361738	6.58628648228303	G1
CTGGTCTAGGATGGAA-1_1	ATRT40	4.27222080828713	-6.88766481917264	G1
CTGGTCTCACCGCTAG-1_1	ATRT40	1.62575877550338	-0.944788552013676	G1
CTGGTCTTCAACACCA-1_1	ATRT40	1.76926369145586	0.372758105382416	G1
CTGTGCTAGAGGTAGA-1_1	ATRT40	2.98766483454583	3.18628575040113	G1
CTGTGCTAGCGTAGTG-1_1	ATRT40	3.67026896346075	-6.67419463891561	G1
CTGTGCTAGGACTGGT-1_1	ATRT40	3.96828170808971	-20.9465667127714	G1
CTGTGCTCAGGCGATA-1_1	ATRT40	3.15855009345041	-11.6488811581702	S
CTGTGCTGTTCCATGA-1_1	ATRT40	0.931802547718325	5.31925161023423	G1
CTGTGCTGTTCGGCAC-1_1	ATRT40	3.22861536753413	-8.69154820908466	G1
CTGTTTAAGTGTCCCG-1_1	ATRT40	2.26541431101519	1.9453585342791	G1
CTGTTTACAGGCTGAA-1_1	ATRT40	0.121459896193824	6.07338113039631	S
CTGTTTATCCAAAGTC-1_1	ATRT40	5.74657206497379	-10.2592271002149	G1
CTGTTTATCCCTGACT-1_1	ATRT40	3.4055777807764	0.734728430461679	G1
CTGTTTATCCGCATAA-1_1	ATRT40	-23.3229932602386	1.49889901764856	G2M
CTTAACTAGAATAGGG-1_1	ATRT40	1.90838988197641	6.52808906364495	G1
CTTAACTGTGAAAGAG-1_1	ATRT40	-26.5278459081135	2.57425990832864	G2M
CTTAACTGTGCTTCTC-1_1	ATRT40	1.50175653618571	2.29449733097084	G1
CTTAACTTCGGGAGTA-1_1	ATRT40	0.401201355081593	-3.38810633677259	G1
CTTAACTTCGTTTGCC-1_1	ATRT40	-6.00729920891052	-9.13113831667215	S
CTTACCGGTAAATGAC-1_1	ATRT40	0.884685278501966	6.76387092449868	G2M
CTTACCGGTGCCTGCA-1_1	ATRT40	0.603410906091556	3.97550170152522	G1
CTTAGGAAGAGGTACC-1_1	ATRT40	0.913969063533548	3.83091228380416	G1
CTTAGGACAGTGGAGT-1_1	ATRT40	4.43263061599739	-4.54655285337505	G1
CTTAGGAGTAGCGATG-1_1	ATRT40	4.82975676204406	-17.390841271986	G1
CTTAGGAGTTTGGGCC-1_1	ATRT40	4.46370368621741	-16.8665678077513	G1
CTTAGGATCTGTTGAG-1_1	ATRT40	2.01815177124743	-5.47563035397986	G1
CTTAGGATCTTACCGC-1_1	ATRT40	4.88326823346381	-2.45931872072674	G1
CTTCTCTAGCTAAGAT-1_1	ATRT40	4.98260366447951	-10.358648847086	G1
CTTCTCTCAGCCTTTC-1_1	ATRT40	-2.7679438954773	-10.6718465353886	S
CTTCTCTGTCTCCACT-1_1	ATRT40	4.73289811743193	-7.29461350209825	G1
CTTGGCTGTACATGTC-1_1	ATRT40	-7.62516879581301	-0.362698326454635	S
CTTTGCGAGAAGGTTT-1_1	ATRT40	3.50240788103594	-10.3835762045212	G1
CTTTGCGAGGGATGGG-1_1	ATRT40	4.76316938494561	-2.32646530369872	G1
CTTTGCGCACAACGCC-1_1	ATRT40	3.6659635346422	-9.39209116184304	G1
CTTTGCGTCCTCTAGC-1_1	ATRT40	-13.3180271670697	2.35253799582332	G2M
GAAACTCTCAGGTTCA-1_1	ATRT40	1.23838806210498	2.52635805459664	G1
GAAACTCTCCTACAGA-1_1	ATRT40	2.53311955712818	5.16981350618819	G1
GAAACTCTCGAGAGCA-1_1	ATRT40	1.58682685290054	1.82817715043074	G1
GAAATGAAGCTAAACA-1_1	ATRT40	-6.57506009126327	-1.69310845063901	S
GAAATGATCAATACCG-1_1	ATRT40	3.74888299190875	-5.38053838103038	G1
GAAATGATCCTTGACC-1_1	ATRT40	3.26980685189411	12.0455749517087	S
GAACCTAAGAAGGGTA-1_1	ATRT40	2.95393962559805	-10.9341124463457	G1
GAACCTACAGTGACAG-1_1	ATRT40	3.80438729759289	-8.31844936261235	G1
GAACGGAAGAGTACAT-1_1	ATRT40	4.72691534246029	-7.98117050353791	G1
GAACGGAAGCCAGGAT-1_1	ATRT40	5.96353814854711	-18.0531637856859	G1
GAACGGACATGGTCAT-1_1	ATRT40	4.7152763124654	-4.5530469872342	G1
GAAGCAGAGTGCTGCC-1_1	ATRT40	1.8813385849212	5.36138984563342	G1
GAAGCAGGTTTGTTTC-1_1	ATRT40	0.898757625574876	4.56309498224292	G1
GAAGCAGTCAACACCA-1_1	ATRT40	0.155927841375011	6.41139200625168	S
GAATAAGAGACACTAA-1_1	ATRT40	0.297587650236367	4.29931860262177	G2M
GAATAAGCAGTAACGG-1_1	ATRT40	-1.30974263281161	4.59021312400113	S
GAATAAGCATACAGCT-1_1	ATRT40	3.04103115567017	-6.21647397270313	G1
GAATAAGGTTCGAATC-1_1	ATRT40	-1.45365574079461	4.50969401667296	S
GAATAAGTCCTGCAGG-1_1	ATRT40	3.00000146034952	-6.18504426156687	S
GAATGAACAACACCCG-1_1	ATRT40	0.827040208652869	4.30281229315737	S
GAATGAACAATTCCTT-1_1	ATRT40	5.16537135907947	-24.5370176851707	G1
GAATGAACATGCGCAC-1_1	ATRT40	1.81889461874209	-1.58027821615585	G1
GAATGAAGTAGTACCT-1_1	ATRT40	3.54832137793392	-8.27229724424157	G1
GAATGAAGTTCTGGTA-1_1	ATRT40	3.24189005052775	-1.76624680950922	G1
GAATGAATCAATCTCT-1_1	ATRT40	-28.516981503518	-5.37944648100035	G2M
GAATGAATCAGCTTAG-1_1	ATRT40	1.78195605466282	3.08294138483124	G1
GAATGAATCATGTCCC-1_1	ATRT40	-13.3498265649486	1.842522213044	S
GAATGAATCCCAGGTG-1_1	ATRT40	3.27099351288222	-11.9228008009854	G1
GACACGCAGGAGCGAG-1_1	ATRT40	5.78073029776469	-6.71701509957882	G1
GACACGCAGGCCATAG-1_1	ATRT40	1.66482752126148	-6.80984753059939	G1
GACACGCCAAACCCAT-1_1	ATRT40	5.06096211742935	-8.2476536459394	G1
GACACGCGTCACCCAG-1_1	ATRT40	3.71350446002987	6.00767166500116	G1
GACACGCGTGCAGGTA-1_1	ATRT40	4.7229653947764	-5.52699634780655	G1
GACACGCTCACATACG-1_1	ATRT40	4.78069505399271	-6.01172461603881	G1
GACACGCTCGCGATCG-1_1	ATRT40	-2.6379806254026	6.00028673412499	S
GACACGCTCTGACCTC-1_1	ATRT40	-19.2180628854771	0.191052793480692	S
GACAGAGAGGTGATTA-1_1	ATRT40	3.66169900881993	2.49992761910477	G1
GACAGAGCAATGGAGC-1_1	ATRT40	2.99699240365944	-11.7051277044073	G1
GACAGAGGTAAGCACG-1_1	ATRT40	4.98179214716666	-6.85834516497828	G1
GACAGAGGTGATAAAC-1_1	ATRT40	5.20747785920449	-12.5072927599783	G1
GACAGAGTCACTTATC-1_1	ATRT40	3.15289510022088	2.27640064732703	G1
GACCAATAGACATAAC-1_1	ATRT40	4.73903121697846	-4.10721493881195	G1
GACCAATAGCGACGTA-1_1	ATRT40	5.19300957212323	-12.3675555839257	G1
GACCAATGTTATCGGT-1_1	ATRT40	4.70622867863418	-11.5216816193973	G1
GACCTGGAGCTCCTCT-1_1	ATRT40	-2.22529613994322	-2.04258175808861	S
GACCTGGCATGCCTAA-1_1	ATRT40	4.21754990848255	-1.54865431783541	G1
GACCTGGGTACCGTTA-1_1	ATRT40	2.00356967804212	8.35914620614195	G1
GACCTGGTCCACGAAT-1_1	ATRT40	3.9764220369243	-8.84186904583088	G1
GACGCGTAGGCAAAGA-1_1	ATRT40	2.30238107545953	7.34459844325553	G1
GACGCGTGTTCACGGC-1_1	ATRT40	5.34887621238395	-13.3203425759094	G1
GACGGCTTCTCATTCA-1_1	ATRT40	4.90553941717098	-6.49369029962281	G1
GACGTGCCAAGGTTTC-1_1	ATRT40	0.702084010860417	3.59916880143528	G1
GACGTGCCATCAGTAC-1_1	ATRT40	3.59258393726302	4.34648694261433	G1
GACGTGCGTAATCACC-1_1	ATRT40	0.625335758715406	8.20057441849381	S
GACGTGCGTAGCGTAG-1_1	ATRT40	2.62890757202279	5.20190808285469	G1
GACGTGCTCTAACTCT-1_1	ATRT40	4.32138508371586	-5.68097283214849	G1
GACGTTACAACGATCT-1_1	ATRT40	2.32633708230871	6.51052653490583	G1
GACGTTACAACGATGG-1_1	ATRT40	4.16513525974424	1.83694963169562	G1
GACGTTAGTGATGCCC-1_1	ATRT40	1.78054867715063	7.56482004163086	G1
GACTAACCAAACTGTC-1_1	ATRT40	0.867585450820937	-1.1530992659574	S
GACTAACTCAATCACG-1_1	ATRT40	-0.829693839924022	5.16275337074178	S
GACTACACAAATTGCC-1_1	ATRT40	-6.63464215456258	8.46362338124422	S
GACTACAGTTGGACCC-1_1	ATRT40	1.36949629298759	1.32429266044097	G1
GACTGCGAGGACGAAA-1_1	ATRT40	4.46335486335874	0.655284030100672	G1
GACTGCGAGGCACATG-1_1	ATRT40	3.0780279683901	-11.9261582572202	G1
GACTGCGCACAGGTTT-1_1	ATRT40	1.24979000347622	3.68782741601968	S
GACTGCGCACGGTTTA-1_1	ATRT40	2.85310710528958	-0.0101629656603572	G1
GACTGCGCAGTCCTTC-1_1	ATRT40	2.16400640172612	-0.229995578781012	G1
GACTGCGCAGTGAGTG-1_1	ATRT40	2.55185094823295	-0.865780917816833	G1
GACTGCGTCAACCATG-1_1	ATRT40	4.35518331132614	-9.47486428290122	G1
GACTGCGTCCTATTCA-1_1	ATRT40	2.99832232020311	7.13585905602131	G1
GAGCAGACATTTCAGG-1_1	ATRT40	2.6795836382451	1.89101832353905	G1
GAGCAGAGTAGCACGA-1_1	ATRT40	4.781353666871	-14.3977063248145	G1
GAGCAGAGTATATCCG-1_1	ATRT40	0.554385751745553	0.300862815591537	S
GAGCAGATCTTCGGTC-1_1	ATRT40	-3.68216526959701	2.39969542715108	S
GAGGTGAAGCTAACTC-1_1	ATRT40	1.43845185153022	5.18128139228356	G1
GAGGTGAGTTCCACAA-1_1	ATRT40	-22.1342295606354	-1.4330975861434	G2M
GAGGTGATCCACTCCA-1_1	ATRT40	4.58804491362964	-18.8061659462219	G1
GAGTCCGAGAAGGACA-1_1	ATRT40	0.675116756645509	2.60391967073318	G1
GAGTCCGGTCCCTACT-1_1	ATRT40	1.76382680906896	6.13386611938831	G1
GAGTCCGGTGTAATGA-1_1	ATRT40	2.54597479433953	4.82298410948095	G1
GAGTCCGTCAAGCCTA-1_1	ATRT40	-5.74611679133275	5.60603406873655	S
GAGTCCGTCCACGCAG-1_1	ATRT40	3.66719053042545	-0.578982818068214	G1
GATCAGTAGATGCCTT-1_1	ATRT40	-0.680161570530959	4.3020388468276	G1
GATCAGTCAAGAAGAG-1_1	ATRT40	2.34307114342819	7.29477392684166	G1
GATCAGTCAGTCGATT-1_1	ATRT40	4.84348080741628	-8.73544838552297	G1
GATCAGTGTAAGTTCC-1_1	ATRT40	-0.980215873799212	3.92727658867339	S
GATCAGTGTGAAGGCT-1_1	ATRT40	3.15757939321284	-10.9951283823034	G1
GATCAGTTCAACACGT-1_1	ATRT40	0.399172195565174	6.53676302978785	S
GATCGATAGAGCTATA-1_1	ATRT40	2.33533087309516	7.37265460336542	G1
GATCGATCAAGCTGGA-1_1	ATRT40	3.6468512398377	0.0650997411568671	S
GATCGCGAGTTCGATC-1_1	ATRT40	4.34283721500139	-6.56861635822417	G1
GATCGCGCACATGGGA-1_1	ATRT40	4.82690703554191	-4.29287728142787	G1
GATCGTAGTTGGGACA-1_1	ATRT40	5.15693399005039	-7.15654746700672	G1
GATCGTATCGTTACGA-1_1	ATRT40	4.21536457883574	-9.24418862210987	G1
GATCTAGAGCTGATAA-1_1	ATRT40	4.81748810778133	5.87487554554098	G1
GATGAAAAGATCGATA-1_1	ATRT40	0.680500493111637	1.36111701298672	G1
GATGAAACACCGCTAG-1_1	ATRT40	1.81092340883664	5.83798595764852	S
GATGAAACATAAAGGT-1_1	ATRT40	3.33669965732236	3.5426504246172	G1
GATGAAATCCTACAGA-1_1	ATRT40	4.64695316253444	-4.51087861638225	G1
GATGAGGCACAAGCCC-1_1	ATRT40	3.0441638041526	-2.21064536271498	G1
GATGAGGTCACGCGGT-1_1	ATRT40	5.11166910066356	-5.10607130687842	G1
GATGCTAAGAGACTTA-1_1	ATRT40	1.52459420199111	5.97225500088708	G1
GATGCTAAGGTTACCT-1_1	ATRT40	1.64661141717902	-7.08819684212922	S
GATGCTAAGTCATGCT-1_1	ATRT40	4.96577580891403	-11.9297637528465	G1
GATGCTAAGTTACCCA-1_1	ATRT40	2.90437657799795	0.185193177784642	G1
GATTCAGCAGGATTGG-1_1	ATRT40	4.30438357654442	-8.98491919528607	G1
GATTCAGCAGTCAGCC-1_1	ATRT40	-24.9322206819985	2.86137290094695	G2M
GATTCAGGTAGTGAAT-1_1	ATRT40	4.09403975155127	-5.81626554266747	G1
GATTCAGGTTGACGTT-1_1	ATRT40	1.72549014040448	4.82708515174769	G1
GATTCAGTCTGGTATG-1_1	ATRT40	2.40216590049008	-7.20187226176083	G1
GCAAACTAGGTAAACT-1_1	ATRT40	1.83496790514671	-2.48053300770759	G1
GCAAACTAGTCGTACT-1_1	ATRT40	3.08510077228805	-12.8720412683396	G1
GCAAACTCATGGTAGG-1_1	ATRT40	2.00468614724586	5.54212227028877	G1
GCAAACTGTGACCAAG-1_1	ATRT40	-24.5699741898339	-6.14913175467943	G2M
GCAAACTTCTGCCAGG-1_1	ATRT40	4.85763096312392	-5.73262566865112	G1
GCAATCACAGACACTT-1_1	ATRT40	0.739747966947381	3.31937912913795	G1
GCAATCAGTCAGATAA-1_1	ATRT40	4.22130069346433	-6.07610364643259	G1
GCAATCAGTGCAACTT-1_1	ATRT40	-1.4716950615402	1.54574978738336	G1
GCAATCAGTGCCTTGG-1_1	ATRT40	-5.52610837949889	2.12495893570287	S
GCAATCATCAAACGGG-1_1	ATRT40	7.33604545333967	-15.6654354997926	G1
GCACATAGTATAGGGC-1_1	ATRT40	-0.085255320333887	4.67486094546202	G1
GCACATATCCACGTGG-1_1	ATRT40	5.64489262335665	0.0400020095167388	G1
GCACATATCGTTACAG-1_1	ATRT40	1.46572921467209	-3.86958778334295	G1
GCACTCTAGACCTTTG-1_1	ATRT40	-0.116897477677816	4.29808101204956	S
GCACTCTCACGCCAGT-1_1	ATRT40	-2.21890838736331	5.17592711596615	S
GCACTCTCATCTATGG-1_1	ATRT40	3.65738844758049	5.25445948440196	G1
GCACTCTGTAGGGACT-1_1	ATRT40	1.15772949722176	4.51170929633678	G1
GCACTCTGTTAAGAAC-1_1	ATRT40	3.3632887219316	-4.04054875553955	G1
GCACTCTTCCACGAAT-1_1	ATRT40	5.00450839162724	0.419476288071069	G1
GCAGCCAAGCACAGGT-1_1	ATRT40	3.78409015654415	2.83026683159163	G1
GCAGCCACATACAGCT-1_1	ATRT40	4.76257520106367	-4.64200186026647	G1
GCAGCCAGTGCAACGA-1_1	ATRT40	2.2884274057916	5.69744660800876	G1
GCAGCCAGTTATTCTC-1_1	ATRT40	2.98323566926675	2.36994350211198	G1
GCAGCCATCGTGGGAA-1_1	ATRT40	5.06038556484202	-7.11853192207952	G1
GCAGTTACAGCGTCCA-1_1	ATRT40	4.81860092957379	-23.1066495606821	G1
GCAGTTACAGCTGCAC-1_1	ATRT40	2.25308889406979	5.25533146276732	G1
GCAGTTACATCCCACT-1_1	ATRT40	0.570564326006907	-3.78887663142643	G1
GCAGTTAGTCCGACGT-1_1	ATRT40	2.19098172602542	1.40480367798417	G1
GCAGTTAGTGTGACCC-1_1	ATRT40	1.35781187339352	-0.296478432220865	G1
GCAGTTATCAACACCA-1_1	ATRT40	5.70760334080996	-9.75577285750817	G1
GCAGTTATCAATCACG-1_1	ATRT40	3.08058230925563	6.80144239067715	G1
GCAGTTATCCAGATCA-1_1	ATRT40	2.64558281868185	-13.2288690966678	G1
GCAGTTATCGTAGGAG-1_1	ATRT40	1.19762245807293	6.04223959146005	G2M
GCAGTTATCTAACTTC-1_1	ATRT40	5.26851186301125	-24.0850953661357	G1
GCATACACACTTAAGC-1_1	ATRT40	2.38341424045971	-1.75358438522248	G1
GCATACAGTACGACCC-1_1	ATRT40	4.58644834374377	-21.3352862957131	G1
GCATACATCCTTGCCA-1_1	ATRT40	5.32000868306034	-10.9815500448836	G1
GCATGATAGATGTAAC-1_1	ATRT40	2.56861419868566	3.77560031933745	G1
GCATGATAGCTTCGCG-1_1	ATRT40	1.89007040754644	9.41172065671143	G2M
GCATGATAGTGTGGCA-1_1	ATRT40	5.50259019814556	-3.94927978984672	G1
GCATGATGTTGTGGAG-1_1	ATRT40	-13.631920552761	5.98609794999496	S
GCATGCGCAACTGCGC-1_1	ATRT40	-6.3883626928879	-1.98686853043283	S
GCATGCGCACCTCGTT-1_1	ATRT40	3.42180839273466	5.17901377899652	G1
GCATGCGCATCCCATC-1_1	ATRT40	6.63221628081731	-5.6084131507833	G1
GCATGCGGTAGTACCT-1_1	ATRT40	2.38738228079666	0.681054690912915	G1
GCATGCGTCAATCACG-1_1	ATRT40	-1.97119244750485	3.46463004154177	S
GCATGTAAGACTGTAA-1_1	ATRT40	1.0825953175095	2.05517567864164	G1
GCATGTAAGAGTGACC-1_1	ATRT40	3.45380377374371	-3.79233379755923	G1
GCATGTAAGCCCGAAA-1_1	ATRT40	2.97908037149629	2.62034022115464	G1
GCATGTACAAGGTGTG-1_1	ATRT40	2.06131526833334	3.63878857553486	G1
GCATGTACATGCTAGT-1_1	ATRT40	2.95091340650311	5.7541684679741	G1
GCATGTATCAGGTAAA-1_1	ATRT40	2.64218391755124	-7.46497576563057	G1
GCATGTATCGAATGCT-1_1	ATRT40	4.18366871707445	-4.34134558484725	G1
GCCAAATCAAGCTGAG-1_1	ATRT40	-1.36315181971557	2.57188789410953	S
GCCAAATGTGCTGTAT-1_1	ATRT40	3.84789349593373	-8.40060038216589	G1
GCCTCTACAAACAACA-1_1	ATRT40	4.89015212796323	-3.95287926958297	G1
GCCTCTACAAGCGAGT-1_1	ATRT40	3.55609507657224	-3.62180868250658	G1
GCCTCTACACAGCCCA-1_1	ATRT40	-14.0254755331126	0.601269112557102	S
GCCTCTACAGCATACT-1_1	ATRT40	2.97267910212081	6.30953417299622	G1
GCCTCTATCCCTAACC-1_1	ATRT40	-1.88311431562279	3.86788882686698	G1
GCGACCAGTCCGAACC-1_1	ATRT40	-0.405362355667958	5.24568491666971	G1
GCGACCATCGCAGGCT-1_1	ATRT40	4.57698690188808	-4.87349271348094	G1
GCGACCATCTTAGAGC-1_1	ATRT40	2.6299436997224	2.10246895250063	G1
GCGAGAAAGTGTCTCA-1_1	ATRT40	3.91039467517915	-9.52521243804719	G1
GCGAGAACAATGGTCT-1_1	ATRT40	-2.62514273537692	-2.13348829052385	S
GCGAGAACACCCATGG-1_1	ATRT40	4.81701879882488	-11.8529475896526	G1
GCGAGAACATTAGGCT-1_1	ATRT40	3.87440848859585	-8.43887525219618	G1
GCGAGAAGTACATCCA-1_1	ATRT40	4.43616502333131	-6.41297817207663	G1
GCGAGAAGTAGAGGAA-1_1	ATRT40	5.15050404762906	3.86397373242164	G1
GCGAGAAGTCAGCTAT-1_1	ATRT40	3.67317527240414	-0.821355477799864	G1
GCGAGAAGTGTGAATA-1_1	ATRT40	5.96818663206877	-11.3386316315642	G1
GCGAGAAGTTACGACT-1_1	ATRT40	4.34913013666136	1.64150685751253	G1
GCGCAACAGCCACTAT-1_1	ATRT40	4.57076273673542	9.09169496457892	G1
GCGCAACCATTGGTAC-1_1	ATRT40	-2.403081620952	5.94426758350188	G2M
GCGCAACGTCCCGACA-1_1	ATRT40	-0.233669220517379	5.14137703269774	S
GCGCAACGTCTAGCCG-1_1	ATRT40	1.70147950040016	-9.93709599390638	G1
GCGCAACTCCAAGCCG-1_1	ATRT40	-2.45968866755914	-4.60087621525343	S
GCGCAACTCTAGCACA-1_1	ATRT40	3.71331925666225	-4.22342363158759	S
GCGCAGTAGTGAAGTT-1_1	ATRT40	3.3388996696463	-1.95575121174262	G1
GCGCAGTTCCGAACGC-1_1	ATRT40	2.95374357073471	1.99580796503893	G1
GCGCAGTTCTGTCAAG-1_1	ATRT40	2.80737742319239	-4.86855132532027	G1
GCGCCAAAGATAGTCA-1_1	ATRT40	4.84618484448004	0.238471930119094	G1
GCGCCAAAGGCGATAC-1_1	ATRT40	-0.179943019713492	-0.864970765558903	G1
GCGCCAATCCACGCAG-1_1	ATRT40	-15.413138011209	1.65559306189191	G2M
GCGCGATGTAGCTTGT-1_1	ATRT40	5.79858828420041	-12.8970347754896	G1
GCGCGATGTGCTCTTC-1_1	ATRT40	4.41030693742674	-2.34427127749836	G1
GCGGGTTAGACGCAAC-1_1	ATRT40	0.807066167139214	4.75121132576139	G1
GCGGGTTCACGCCAGT-1_1	ATRT40	1.12003935468992	-0.550263411048141	G1
GCGGGTTTCAAACGGG-1_1	ATRT40	1.21988928205335	2.66315950799113	G1
GCGGGTTTCCTGCCAT-1_1	ATRT40	5.24066973297356	-11.429952285227	G1
GCGGGTTTCGAATGCT-1_1	ATRT40	4.36679411069471	-5.26078920567586	G1
GCTCCTAAGCCAGTTT-1_1	ATRT40	5.49792016027756	-16.8343261330869	G1
GCTCCTATCAACGCTA-1_1	ATRT40	4.49712637366032	-4.19626913495834	G1
GCTCTGTAGAGTTGGC-1_1	ATRT40	-0.914994985508642	6.19879546854258	S
GCTCTGTAGGAGTCTG-1_1	ATRT40	3.05748745616359	3.14180133244021	G1
GCTCTGTAGGGATGGG-1_1	ATRT40	-23.2592770650771	1.5556133757911	G2M
GCTCTGTAGTCAATAG-1_1	ATRT40	5.29762006818897	-5.0444981404388	G1
GCTCTGTAGTCGAGTG-1_1	ATRT40	3.42200640302929	-13.0710572650847	G1
GCTCTGTAGTCTTGCA-1_1	ATRT40	3.77355159201383	2.59890913570855	G1
GCTCTGTAGTGTACTC-1_1	ATRT40	2.51421897512021	-6.53426331095457	G1
GCTCTGTGTCGACTAT-1_1	ATRT40	-2.97959802909427	-8.31122114349708	S
GCTCTGTTCTCGTATT-1_1	ATRT40	1.07532756275766	2.67732393278686	G1
GCTGCAGGTACAGTGG-1_1	ATRT40	-5.1912957667771	0.926730037881808	S
GCTGCAGGTTAAAGTG-1_1	ATRT40	-10.7213444170591	-0.229691367831737	G2M
GCTGCAGTCTGCTGCT-1_1	ATRT40	3.90762577046051	-2.54977760792881	G1
GCTGCGAAGCGAGAAA-1_1	ATRT40	1.88868488608763	3.52147839196006	G1
GCTGCGAAGGTGTGGT-1_1	ATRT40	5.86449397628131	-3.98085354426797	G1
GCTGCGACAAGGGTCA-1_1	ATRT40	2.66470827774204	-14.9777443634024	G1
GCTGCGAGTAGCTAAA-1_1	ATRT40	2.45140092128194	7.79540318469014	G1
GCTGCTTAGAAACCGC-1_1	ATRT40	5.39728113066226	-20.5545269137488	G1
GCTGCTTAGTGACTCT-1_1	ATRT40	4.71684063406737	-6.87957722134265	G1
GCTGGGTAGGCAAAGA-1_1	ATRT40	1.90847896424687	2.19516957794371	G1
GCTGGGTCAAAGCAAT-1_1	ATRT40	3.52464352080852	-3.10316690975898	G1
GCTGGGTCAGACTCGC-1_1	ATRT40	3.31961609944489	2.83640442076548	S
GCTGGGTCATGGATGG-1_1	ATRT40	3.17770320451741	-21.7622689525885	G1
GCTGGGTGTAGAGGAA-1_1	ATRT40	1.48958019324845	2.30462928947133	G1
GCTGGGTTCAGTCAGT-1_1	ATRT40	-2.86404777411066	2.46496798949445	S
GCTTCCAAGTCATGCT-1_1	ATRT40	-8.35676943206082	6.387706686032	S
GCTTCCAGTCCAGTTA-1_1	ATRT40	3.48728419046468	-1.55986632807218	G1
GCTTCCAGTGTTGAGG-1_1	ATRT40	4.63758681254421	0.342095244884894	G1
GCTTCCAGTTTACTCT-1_1	ATRT40	1.35369182990883	6.56999309663488	G1
GCTTCCATCAACGGGA-1_1	ATRT40	-15.2023047272943	6.10167300491654	G2M
GCTTGAAAGAGAACAG-1_1	ATRT40	4.7320529376497	-2.15220004867789	G1
GCTTGAACAGTCGATT-1_1	ATRT40	-0.861562645722515	5.75595136481198	S
GCTTGAACATCCGCGA-1_1	ATRT40	-15.5736697794065	1.65050251469299	G2M
GCTTGAAGTACGAAAT-1_1	ATRT40	1.01070135216017	3.14570258714024	G1
GCTTGAAGTTACAGAA-1_1	ATRT40	2.2292508434416	3.08231380179986	G2M
GCTTGAATCGGTGTTA-1_1	ATRT40	5.57462697930871	-7.82181582843256	G1
GCTTGAATCGTATCAG-1_1	ATRT40	3.51757787601122	-2.81389716577769	G1
GGAAAGCAGACTTGAA-1_1	ATRT40	-9.78073593644573	6.3478130548416	S
GGAAAGCCATCTATGG-1_1	ATRT40	2.44368896372374	-5.83683718990242	G1
GGAAAGCGTACAAGTA-1_1	ATRT40	5.73501631884219	-0.757350281131166	G1
GGAAAGCGTGCGGTAA-1_1	ATRT40	2.65519586413099	6.46629909984522	G1
GGAAAGCGTGTCAATC-1_1	ATRT40	3.16081440143299	-0.548032964325262	S
GGAAAGCGTTGCCTCT-1_1	ATRT40	4.71621704785203	-20.6914328666163	G1
GGAAAGCTCTCCAACC-1_1	ATRT40	4.18891823228356	-5.66550610918521	G1
GGAACTTGTATATGGA-1_1	ATRT40	3.09055503686977	-1.30332314924117	G1
GGAACTTGTCACCTAA-1_1	ATRT40	6.02256796294463	-3.87652147736137	G1
GGAATAAAGTAAGTAC-1_1	ATRT40	3.7266396047467	5.50001720769601	G1
GGAATAAGTATGGTTC-1_1	ATRT40	1.4152592326492	5.8835114680509	S
GGAATAAGTCTAAAGA-1_1	ATRT40	4.70586593350405	-5.11818728607524	G1
GGAATAAGTGTCGCTG-1_1	ATRT40	1.96410346722237	0.900060164354531	G1
GGACAAGCACAGCCCA-1_1	ATRT40	2.45647808774154	-0.442944020147607	G1
GGACAAGGTGAGTGAC-1_1	ATRT40	1.73994319587623	-8.98984369346696	G1
GGACAAGGTTTGACAC-1_1	ATRT40	3.23390304410777	-3.4172809029278	S
GGACAGACACTTAAGC-1_1	ATRT40	6.68974979718601	-20.2244358927806	G1
GGACAGAGTTATTCTC-1_1	ATRT40	0.842808467454586	6.53885901253431	S
GGACATTAGACGCTTT-1_1	ATRT40	1.80423085508001	3.96064839067502	G1
GGACATTAGTGTACCT-1_1	ATRT40	3.70830988269949	-3.52738427649621	G1
GGACATTCAAGTTGTC-1_1	ATRT40	3.07218233781499	-0.1494462107428	G1
GGACATTCACAACGTT-1_1	ATRT40	3.29206562408114	6.88546730423456	G1
GGACATTGTCTAGCGC-1_1	ATRT40	0.84970272325833	4.57876000398552	G1
GGACATTTCACTTATC-1_1	ATRT40	1.14572527972215	2.79124703947072	G1
GGACATTTCTTAGAGC-1_1	ATRT40	-26.2206617263507	-6.12087831048986	G2M
GGACGTCAGGTGATTA-1_1	ATRT40	5.45243454191853	-5.65406088195768	G1
GGACGTCCAAGCCCAC-1_1	ATRT40	-16.797485316158	-16.8002452291694	S
GGACGTCCAAGCTGGA-1_1	ATRT40	1.38788391213373	6.77002505516031	S
GGACGTCCAAGTAATG-1_1	ATRT40	0.415897916099356	2.0432734495744	G1
GGACGTCCACCCATTC-1_1	ATRT40	-1.04091721158244	5.5769502744926	S
GGACGTCCAGGTGGAT-1_1	ATRT40	0.973246939008135	-6.52040744321484	G1
GGACGTCCATAACCTG-1_1	ATRT40	-26.6473905953294	3.66522481897902	G2M
GGACGTCGTACTTAGC-1_1	ATRT40	4.14700367436112	-8.61661202662953	G1
GGACGTCGTAGAGGAA-1_1	ATRT40	3.04979764260348	3.00255828987289	G1
GGACGTCGTTAAGACA-1_1	ATRT40	4.97112111571355	-6.34887311531126	G1
GGACGTCGTTTGTTTC-1_1	ATRT40	4.38948934550502	-1.68987779036961	G1
GGACGTCTCAAAGTAG-1_1	ATRT40	2.59999953343707	6.12374809311911	G1
GGACGTCTCGATAGAA-1_1	ATRT40	5.66482187125116	-14.7127217931565	G1
GGACGTCTCTGGTGTA-1_1	ATRT40	2.51783581538464	4.67250757800255	G1
GGAGCAAGTCTCCATC-1_1	ATRT40	-0.0903283518212767	2.25557355181888	G1
GGAGCAAGTTCTCATT-1_1	ATRT40	3.78288935056495	-7.2792823101539	G1
GGATGTTAGAGACTAT-1_1	ATRT40	1.73386036684199	3.60641767946277	G1
GGATGTTAGGGTTCCC-1_1	ATRT40	4.88747069723073	-12.1483683160152	G1
GGATGTTCACCAGCAC-1_1	ATRT40	4.83724283755555	-15.9172270637855	G1
GGATGTTGTATGAATG-1_1	ATRT40	0.561571993257138	-2.13551410130447	G1
GGATGTTGTGTGTGCC-1_1	ATRT40	-2.58614495380304	3.19880406843406	S
GGATTACAGATGTGTA-1_1	ATRT40	2.15110934943104	1.86210827646737	G1
GGATTACAGGTGATAT-1_1	ATRT40	-16.783805828463	-0.0272285627431083	G2M
GGATTACCAGTATCTG-1_1	ATRT40	2.22985455209793	4.15206123593652	G1
GGATTACCAGTGACAG-1_1	ATRT40	-5.82931011917992	4.3758131218625	S
GGATTACCATGGTCAT-1_1	ATRT40	1.74398615006898	-8.8033978659109	G1
GGATTACGTTAAGACA-1_1	ATRT40	1.25513568354963	3.4894494988784	S
GGATTACTCCGCATAA-1_1	ATRT40	3.54734068805488	-15.8775837556823	G1
GGATTACTCTGCTGCT-1_1	ATRT40	5.53792493876141	-4.73106632552659	S
GGCAATTAGCCCGAAA-1_1	ATRT40	3.53050653932738	-8.16435198949394	G1
GGCAATTAGTGGGCTA-1_1	ATRT40	2.33896974744834	3.87968607264939	G1
GGCAATTCATGTCGAT-1_1	ATRT40	5.44936030594198	-14.0676511760267	G1
GGCAATTGTTAAGTAG-1_1	ATRT40	3.94197898672514	-1.40685031720085	G1
GGCAATTTCAACCAAC-1_1	ATRT40	5.52506428485225	-2.28902609777138	G1
GGCAATTTCCTCGCAT-1_1	ATRT40	5.00867699460886	-5.28456979152154	G1
GGCAATTTCTATCGCC-1_1	ATRT40	3.82057854572136	1.57956816800802	S
GGCCGATCATCAGTCA-1_1	ATRT40	3.77828917025073	-1.89224878351956	G1
GGCCGATTCAGCACAT-1_1	ATRT40	6.91020401994009	-5.51888743804229	G1
GGCCGATTCCACGCAG-1_1	ATRT40	5.33810481852452	-12.1459243588922	G1
GGCGACTAGTATCGAA-1_1	ATRT40	1.411399319037	5.00368569199501	S
GGCGACTGTTTGACAC-1_1	ATRT40	2.63564602980238	-5.11757739830707	G1
GGCGACTTCCGTAGTA-1_1	ATRT40	5.2927054125439	-19.1257831332006	G1
GGCGTGTCAAGCCGTC-1_1	ATRT40	-3.84772638773202	-3.4857022284626	S
GGCGTGTGTCATGCCG-1_1	ATRT40	3.13021254223631	-1.50402620284741	G1
GGCGTGTGTGTGCGTC-1_1	ATRT40	3.71570771617865	-6.25612754288675	G1
GGCTCGACAACGATCT-1_1	ATRT40	3.41905694476027	2.94345406004979	G1
GGCTCGAGTATAGTAG-1_1	ATRT40	1.02889707141348	-6.71039218303298	G1
GGCTCGATCACGGTTA-1_1	ATRT40	-9.08643185947896	-9.51125639718367	S
GGCTCGATCGCATGAT-1_1	ATRT40	4.61301633060578	-3.03808946096671	G1
GGCTGGTAGAAGAAGC-1_1	ATRT40	1.5347228847314	-4.65289039773007	G1
GGCTGGTAGACTGTAA-1_1	ATRT40	-29.9934408259937	-7.16206071495308	G2M
GGCTGGTAGCTGTCTA-1_1	ATRT40	1.59382806648449	-5.76981814387079	G1
GGCTGGTCACAGCCCA-1_1	ATRT40	5.04190691293355	-9.17989567856145	G1
GGCTGGTGTAGCGATG-1_1	ATRT40	4.55959903316204	-11.2110007554366	G1
GGCTGGTGTCTGCCAG-1_1	ATRT40	-7.85996236665614	4.8908361928933	G2M
GGCTGGTGTTGATTGC-1_1	ATRT40	-27.6311528771604	-13.5837033864011	G2M
GGCTGGTTCTAACCGA-1_1	ATRT40	1.18861794509862	-5.72407007741838	G2M
GGGAATGAGACGACGT-1_1	ATRT40	3.15257634370297	-0.242243497341507	G1
GGGAATGTCTTATCTG-1_1	ATRT40	4.73799271004866	-2.40550241831654	G1
GGGACCTCAAGGGTCA-1_1	ATRT40	5.87992090350879	6.62369406414244	G1
GGGACCTGTTGCGCAC-1_1	ATRT40	3.75328364191772	7.01813782303671	G1
GGGAGATCATAGGATA-1_1	ATRT40	4.63130973555223	-8.76440886970247	G1
GGGATGACATACAGCT-1_1	ATRT40	4.07624755231648	4.07163544267548	G1
GGGATGAGTACAGACG-1_1	ATRT40	5.00572977644501	9.79083746975921	G1
GGGATGAGTGAAGGCT-1_1	ATRT40	-0.132478362001649	2.15598897549661	G1
GGGATGATCCGCAGTG-1_1	ATRT40	5.04936756061044	-9.62729076071577	G1
GGGCACTAGACCTAGG-1_1	ATRT40	4.2702416986421	-10.6968514476426	G1
GGGCACTCAGCTGCAC-1_1	ATRT40	4.7728281209961	-7.5022116932808	G1
GGGCACTGTAGCCTAT-1_1	ATRT40	3.49663649174371	7.57478300466279	G1
GGGCACTGTAGTACCT-1_1	ATRT40	2.79969163776031	4.19415202116707	G1
GGGCACTGTGCAACGA-1_1	ATRT40	2.19085419082446	-2.1642539131954	G1
GGGCACTTCCGCTGTT-1_1	ATRT40	3.85808922875701	-15.0382974136001	G1
GGGCATCTCAGGCCCA-1_1	ATRT40	4.61461512508588	-10.191597883026	G1
GGGTCTGAGAGTAAGG-1_1	ATRT40	0.339664738405017	4.59064823930648	S
GGGTCTGCAATCACAC-1_1	ATRT40	4.38467776726075	-5.4596490412688	G1
GGGTCTGTCAATACCG-1_1	ATRT40	3.55022494806006	6.16303286124727	G1
GGGTCTGTCCACGTTC-1_1	ATRT40	4.43384650055575	-5.80048467184313	G1
GGGTCTGTCTATCCCG-1_1	ATRT40	3.56839270729486	-15.9139451875391	G1
GGGTTGCCAAACTGCT-1_1	ATRT40	-8.90398853239951	-0.39888356170578	S
GGGTTGCCAACAACCT-1_1	ATRT40	4.47160308386775	-15.610797995942	G1
GGGTTGCCAGCTGTGC-1_1	ATRT40	2.98943704364141	5.4208989702444	G1
GGGTTGCCAGGACCCT-1_1	ATRT40	1.16066816613744	5.35709754516235	G1
GGGTTGCTCATTGCCC-1_1	ATRT40	3.02791123881789	4.92595157641953	G1
GGTATTGAGCGATCCC-1_1	ATRT40	5.09530696274128	-1.31194932639755	G1
GGTATTGAGGTGCAAC-1_1	ATRT40	4.7030306540742	-6.44064484927966	G1
GGTATTGGTACCTACA-1_1	ATRT40	3.62736807702904	-2.53055287089301	G1
GGTATTGGTGAAATCA-1_1	ATRT40	6.76730457670175	-6.9605107135173	G1
GGTATTGTCCTCAATT-1_1	ATRT40	3.77620383368643	-11.9817440108527	G1
GGTGAAGAGAGTACCG-1_1	ATRT40	4.48148655545299	-6.12340135203121	G1
GGTGAAGTCATCACCC-1_1	ATRT40	4.37420551321027	-0.571929593968234	G1
GGTGCGTAGCCCGAAA-1_1	ATRT40	2.31260337085316	8.00429720885811	G1
GGTGCGTGTTGGTAAA-1_1	ATRT40	4.43170943528828	1.10756346553421	S
GGTGCGTTCATTGCGA-1_1	ATRT40	3.07841927246963	-4.65065579997946	G1
GGTGCGTTCTTCATGT-1_1	ATRT40	0.899363016123543	-1.79455739972988	G1
GGTGTTACAGATCCAT-1_1	ATRT40	3.96021977250531	-11.6833801972799	G1
GGTGTTAGTACGCACC-1_1	ATRT40	-0.426834143267555	2.30133969063881	S
GGTGTTATCCACTGGG-1_1	ATRT40	3.41945137621807	7.27988154399036	G1
GGTGTTATCCTTTACA-1_1	ATRT40	5.95666020552595	-3.97529907750739	G1
GGTGTTATCGTTTATC-1_1	ATRT40	4.71527305399968	3.80247673782544	G1
GTAACGTCATACGCTA-1_1	ATRT40	4.55896626990985	-2.57116527051602	G1
GTAACTGCATCACGAT-1_1	ATRT40	2.48421375501872	-8.302268124027	G1
GTAACTGGTCAACTGT-1_1	ATRT40	2.31603150934802	2.69903135916314	G1
GTAACTGTCACGACTA-1_1	ATRT40	1.03850738183876	2.50042747490679	G1
GTACGTACATCATCCC-1_1	ATRT40	2.22399129455874	-1.44545290654351	G1
GTACGTAGTGAGGGTT-1_1	ATRT40	1.59749575056928	4.52649398468266	G1
GTACGTATCACGAAGG-1_1	ATRT40	-16.9189396267045	-4.69308970650127	G2M
GTACGTATCGATGAGG-1_1	ATRT40	-22.7443013321668	-3.8877821305078	G2M
GTACGTATCTAGAGTC-1_1	ATRT40	6.55054920169035	-7.92991175976296	G1
GTACTCCAGAAACCAT-1_1	ATRT40	2.38022465480044	4.6265915012075	G1
GTACTCCGTCGTCTTC-1_1	ATRT40	4.18844068257358	-1.22870627495791	G1
GTACTTTAGTAACCCT-1_1	ATRT40	4.1750945965101	-4.28938538791596	G1
GTAGGCCAGAGTAATC-1_1	ATRT40	2.54106684877411	-13.6195611805794	G1
GTAGGCCCAGGCTCAC-1_1	ATRT40	1.44077206908513	11.2409530859293	G1
GTAGGCCCATGATCCA-1_1	ATRT40	2.79404683667071	3.8155974256703	G1
GTAGGCCGTACAAGTA-1_1	ATRT40	0.36724643106618	6.28776894612985	S
GTAGGCCGTCACCCAG-1_1	ATRT40	2.78730491068695	-4.21328408965267	G1
GTAGTCAAGGCGCTCT-1_1	ATRT40	3.59373566071154	-17.6947971307604	G1
GTAGTCAGTACCGCTG-1_1	ATRT40	4.152280727643	-21.5618658304728	S
GTAGTCAGTCATTAGC-1_1	ATRT40	6.62296807262331	9.22769857324845	G1
GTAGTCAGTCTCTCGT-1_1	ATRT40	0.585870877067701	5.61757451548533	S
GTAGTCATCCAGATCA-1_1	ATRT40	3.02968360118129	4.4187452578898	G1
GTATCTTAGATGTGTA-1_1	ATRT40	-4.29957709361827	-4.89506604194658	S
GTATCTTGTCAGAAGC-1_1	ATRT40	0.00570499759100274	2.52224452131154	S
GTATCTTTCACATGCA-1_1	ATRT40	1.89711599256509	5.52442359039288	G1
GTATTCTAGAAGGCCT-1_1	ATRT40	-0.882251631508804	4.83635311010459	G1
GTATTCTAGTTGTCGT-1_1	ATRT40	3.81837883510262	-0.312120715381012	G1
GTATTCTCAATGGAGC-1_1	ATRT40	0.446372161344576	6.0172225460184	G1
GTATTCTGTCGCGGTT-1_1	ATRT40	-30.1933690840767	-1.91363858273018	G2M
GTATTCTTCGGCATCG-1_1	ATRT40	1.91248919477156	1.45946615930631	G1
GTATTCTTCTTCGAGA-1_1	ATRT40	0.673915129665104	2.45359429085395	G1
GTCAAGTAGAACAACT-1_1	ATRT40	4.20879544312171	1.60184158888199	G1
GTCAAGTAGATGTTAG-1_1	ATRT40	5.37456268481928	-1.3781689038593	G1
GTCAAGTAGTTCCACA-1_1	ATRT40	1.0076177190482	4.73830636656463	G1
GTCAAGTCAAGTACCT-1_1	ATRT40	-18.1781212604265	4.57707280284166	G2M
GTCAAGTCATCAGTCA-1_1	ATRT40	4.22979501993792	-8.86318701008031	G1
GTCAAGTGTAAAGGAG-1_1	ATRT40	1.18405824301043	5.74797632259571	G1
GTCAAGTTCACATAGC-1_1	ATRT40	1.58032400390064	5.29180584083325	S
GTCACAAGTCGAGTTT-1_1	ATRT40	2.93808387714297	-3.86159573126061	G1
GTCACAAGTCTCGTTC-1_1	ATRT40	3.16908389205058	10.4894590433002	G1
GTCACAAGTTATGTGC-1_1	ATRT40	3.07883906135284	-1.07290269938954	G1
GTCACGGCAAGGCTCC-1_1	ATRT40	2.4701607700181	3.34512740834803	G1
GTCACGGTCATCGCTC-1_1	ATRT40	1.76358010372983	6.2063568714488	G1
GTCACGGTCGTAGATC-1_1	ATRT40	1.86951805192713	6.95328641070206	G1
GTCATTTAGAACAACT-1_1	ATRT40	4.20121202733834	-12.5044353200036	G1
GTCATTTAGTCCATAC-1_1	ATRT40	1.44765739652838	5.90752822676894	G1
GTCATTTCAGCCAGAA-1_1	ATRT40	0.528900467316721	4.64257102746132	G1
GTCATTTTCAATCACG-1_1	ATRT40	2.83351634635413	-16.4665490273676	G1
GTCATTTTCGGTCCGA-1_1	ATRT40	3.84626957739661	-11.2785168031969	G1
GTCCTCACAAGACGTG-1_1	ATRT40	2.28183610443362	1.04899517481327	G1
GTCCTCACAATGGAAT-1_1	ATRT40	1.82644432377409	-0.332622557152144	G1
GTCCTCAGTAAGCACG-1_1	ATRT40	-3.46916922595165	-0.688050468570274	S
GTCCTCAGTGCGAAAC-1_1	ATRT40	-0.361916627329588	3.981922090947	G1
GTCGGGTAGGACATTA-1_1	ATRT40	3.20718495048247	-7.77208819683824	G1
GTCGGGTAGTGTTAGA-1_1	ATRT40	2.66808147505387	3.96681356934629	G1
GTCGGGTCATCGGAAG-1_1	ATRT40	1.31090155862222	5.79355790616587	G1
GTCGGGTCATTGGCGC-1_1	ATRT40	2.24609086860897	7.55738752489694	G1
GTCGGGTGTTATGTGC-1_1	ATRT40	4.85069205758929	-8.2246710470096	G1
GTCGTAAAGTTTAGGA-1_1	ATRT40	1.96792607304462	5.653346323531	G1
GTCGTAACAACGCACC-1_1	ATRT40	4.65121201809545	-6.12296368361893	G1
GTCGTAATCGCCTGAG-1_1	ATRT40	0.748077745668855	2.87939778553346	G1
GTCTCGTCACTTCTGC-1_1	ATRT40	4.59581712266984	-7.56355784031242	G1
GTCTCGTTCGGATGTT-1_1	ATRT40	2.79009996401774	-2.37419141703133	G1
GTCTTCGCAGCATACT-1_1	ATRT40	2.54504204894576	-14.2923739214451	G1
GTCTTCGGTAGCAAAT-1_1	ATRT40	2.19312637433202	-0.954920442002683	G1
GTGAAGGCACAGCCCA-1_1	ATRT40	3.18586531055048	3.12668316839471	G1
GTGCAGCAGTAGATGT-1_1	ATRT40	-25.3640518591862	0.771938104929168	G2M
GTGCAGCGTACGCTGC-1_1	ATRT40	-0.107362445865386	0.293807613870028	G1
GTGCAGCGTGAGGGTT-1_1	ATRT40	5.79016487449196	-10.4637780388435	G1
GTGCAGCGTTGTGGCC-1_1	ATRT40	2.93462917407682	-9.3754487723413	G1
GTGCAGCTCATCGATG-1_1	ATRT40	1.94996159019896	4.52679891856886	G1
GTGCAGCTCGAACTGT-1_1	ATRT40	3.91451444263059	9.13460410113823	G1
GTGCATAAGTACGCGA-1_1	ATRT40	2.55306410317218	0.915205544525077	G1
GTGCATAGTTCCGGCA-1_1	ATRT40	-1.74374150738464	3.14997112126554	G1
GTGCATATCTAACGGT-1_1	ATRT40	5.21149541643702	-9.38639661506011	G1
GTGCGGTCACAACGCC-1_1	ATRT40	5.96927370462631	-5.48006508253468	G1
GTGCGGTCAGACGCTC-1_1	ATRT40	-1.18242803773888	9.20112560925173	S
GTGCGGTCATCACGTA-1_1	ATRT40	-6.40872132350136	5.41030033662233	S
GTGCGGTTCCCAACGG-1_1	ATRT40	0.0294394735179865	11.2584883043897	S
GTGCTTCAGTCACGCC-1_1	ATRT40	4.72193131616484	0.403536279227429	G1
GTGCTTCAGTCGCCGT-1_1	ATRT40	1.1220755320347	6.4124601671713	S
GTGCTTCCAAGCTGAG-1_1	ATRT40	-1.19394448530311	3.08898528981329	S
GTGCTTCCAGACGCTC-1_1	ATRT40	-29.0948599074327	-2.35868441999085	G2M
GTGCTTCCAGTTCATG-1_1	ATRT40	0.707057768542659	4.01102868773273	S
GTGCTTCGTAAACCTC-1_1	ATRT40	1.44401873503609	-0.744616333624668	G1
GTGCTTCGTTAAGATG-1_1	ATRT40	7.16067202734966	3.6739140358136	S
GTGCTTCTCAAACAAG-1_1	ATRT40	3.06079930010002	6.55243469460355	S
GTGCTTCTCATCTGCC-1_1	ATRT40	5.15242808730764	-4.77516380639562	G1
GTGGGTCAGAAGGTTT-1_1	ATRT40	2.73032344970818	-9.19996177379399	G1
GTGGGTCAGCTGATAA-1_1	ATRT40	0.866441324617907	5.27180054770049	G1
GTGGGTCCAAGTTAAG-1_1	ATRT40	1.83831037312993	4.33457716751927	G1
GTGGGTCCAGTCACTA-1_1	ATRT40	3.48151081393501	-2.69246868011621	G1
GTGGGTCTCACTGGGC-1_1	ATRT40	-0.815135842514868	5.71992452856021	S
GTGGGTCTCGGTTAAC-1_1	ATRT40	3.24778276374287	-0.013585974723688	S
GTGTGCGAGGGTTCCC-1_1	ATRT40	-6.44679568908072	4.40844006566888	S
GTGTGCGCAGTCGATT-1_1	ATRT40	3.57695937624691	-7.48089583897626	G1
GTGTGCGGTTTAAGCC-1_1	ATRT40	4.22711170732007	-3.33862668707855	G1
GTGTTAGAGCCCGAAA-1_1	ATRT40	3.44769145778664	-0.966002269210514	G1
GTGTTAGAGTCGTACT-1_1	ATRT40	-1.4495723977052	2.3516060117882	S
GTGTTAGCAAGCCGCT-1_1	ATRT40	1.22580712831769	3.21447389437226	G1
GTGTTAGGTAGCGTCC-1_1	ATRT40	5.28868542489202	1.9820854404892	S
GTGTTAGTCAATAAGG-1_1	ATRT40	3.27764706964341	-5.98857475006126	G1
GTTAAGCCAGGGAGAG-1_1	ATRT40	2.85275446390372	-3.24557659959926	G1
GTTACAGAGCTAGTTC-1_1	ATRT40	2.11461314705267	-6.66485239846139	G1
GTTACAGCACTACAGT-1_1	ATRT40	5.07530668532803	-12.8844097345373	G1
GTTACAGTCTGCGACG-1_1	ATRT40	3.80817958328297	1.170024935927	G1
GTTCATTAGTTGAGTA-1_1	ATRT40	-19.723870815479	-4.89345681842458	G2M
GTTCATTTCACCAGGC-1_1	ATRT40	4.53867171651396	-6.34960756747231	G1
GTTCATTTCTCGTATT-1_1	ATRT40	3.82715727738252	-1.18749018534092	G1
GTTCGGGAGCTGTTCA-1_1	ATRT40	4.70818608642744	-1.36030958337195	G1
GTTCGGGCAACACCCG-1_1	ATRT40	0.386465125943803	-2.12560631657504	G1
GTTCGGGCAGGTCCAC-1_1	ATRT40	5.74448058266106	-4.27840812198422	G1
GTTCGGGTCTGCTGCT-1_1	ATRT40	6.22759117114789	3.728245499283	G1
GTTCTCGTCATCGCTC-1_1	ATRT40	0.230529663210275	-4.93155706388338	G1
GTTCTCGTCCTCGCAT-1_1	ATRT40	0.090135151508296	3.94202850275254	G1
GTTTCTAAGTGGTAAT-1_1	ATRT40	-0.0244297521347365	-2.85367537402755	S
GTTTCTAAGTGTACCT-1_1	ATRT40	3.91219756169459	1.67994336655622	G1
GTTTCTACAGGGTTAG-1_1	ATRT40	4.36749338510461	-14.6159994882687	G1
GTTTCTACATGCCACG-1_1	ATRT40	-1.34957859919841	2.41814787413915	S
GTTTCTATCAAAGTAG-1_1	ATRT40	4.00194837834167	-0.573129502660346	G1
TAAACCGAGAAACCTA-1_1	ATRT40	4.522128231799	-14.9986884417338	G1
TAAACCGCAACTGCTA-1_1	ATRT40	4.74998652196763	-3.73474074034617	G1
TAAACCGCATGCAATC-1_1	ATRT40	3.84930805441372	-6.95097324875235	G1
TAAACCGGTAGCTGCC-1_1	ATRT40	6.06028892657363	-0.915389661686224	G1
TAAACCGTCAACCATG-1_1	ATRT40	1.50323147427963	4.35873706396647	G1
TAAGAGAGTGCAGACA-1_1	ATRT40	-1.95865136018754	-1.02277873885881	S
TAAGAGAGTGTGACGA-1_1	ATRT40	3.85701487132274	-5.40294971510725	S
TAAGAGATCTGTACGA-1_1	ATRT40	4.1303093666496	-6.18431760692375	G1
TAAGCGTGTCCAACTA-1_1	ATRT40	1.4158905883074	4.5149646224507	G1
TAAGCGTGTCTACCTC-1_1	ATRT40	3.41081780677759	8.09123470764028	S
TAAGTGCAGGTGATTA-1_1	ATRT40	-14.1528077528404	2.03142761985371	S
TAAGTGCCAGGGATTG-1_1	ATRT40	0.488323722830501	5.27781998639292	S
TAAGTGCCATCGATGT-1_1	ATRT40	2.75889385151205	-1.50316036074078	G1
TAAGTGCTCGGTTCGG-1_1	ATRT40	5.07220819260641	-22.2334239749237	G1
TACACGAAGCTGCCCA-1_1	ATRT40	3.24249463305026	0.316355615869039	G1
TACACGACACGGATAG-1_1	ATRT40	6.29037352989473	1.64140122057553	G1
TACACGAGTTCACGGC-1_1	ATRT40	0.271190851663882	1.39514481065388	G1
TACACGATCTAGAGTC-1_1	ATRT40	2.95960623814668	1.7285546069762	G1
TACAGTGCAGGGTATG-1_1	ATRT40	3.59631866303474	2.59621054409942	G1
TACAGTGGTCAATACC-1_1	ATRT40	4.38741356170496	-22.5654147650058	G1
TACAGTGTCCTTGACC-1_1	ATRT40	0.338938273503967	-1.06064801737819	S
TACCTATAGTCGCCGT-1_1	ATRT40	-1.44950262144857	5.08397400522776	S
TACCTATCACCAGATT-1_1	ATRT40	1.44959838915736	-2.15735934157135	G1
TACCTATGTCATATGC-1_1	ATRT40	6.52968099014951	-11.5420237489031	G1
TACCTATGTCGCCATG-1_1	ATRT40	1.92743417772027	-5.12545967094923	G1
TACCTATGTTACGACT-1_1	ATRT40	-3.44078048222905	-1.70451433233983	G2M
TACCTATGTTGCGTTA-1_1	ATRT40	-0.423145859635123	2.46782408429793	G1
TACCTATGTTTCGCTC-1_1	ATRT40	4.16449260074124	4.6654157765892	G1
TACCTATGTTTGTTGG-1_1	ATRT40	4.14539695441942	-9.94355924449497	G1
TACCTATTCAATACCG-1_1	ATRT40	2.92753452242531	-2.58413668849951	G1
TACCTTACAGTCGTGC-1_1	ATRT40	3.16429865628862	-11.0817365282323	G1
TACCTTACATCGTCGG-1_1	ATRT40	4.06327690648695	-7.51756454875101	G1
TACCTTACATTAGGCT-1_1	ATRT40	3.80985161387208	-8.43456289126825	G1
TACCTTAGTTGACGTT-1_1	ATRT40	2.16549534671967	-3.80288044746121	G1
TACGGATCAGGTGCCT-1_1	ATRT40	-1.77495966416907	4.58601965558279	S
TACGGATTCCGCATCT-1_1	ATRT40	0.839018790727746	2.3369001456944	G1
TACGGGCAGCTCCCAG-1_1	ATRT40	2.90823681146441	-3.02677625759583	G1
TACGGGCAGGGATGGG-1_1	ATRT40	4.19351194622678	-9.83567524664467	G1
TACGGGCAGTGGCACA-1_1	ATRT40	5.27245764560173	-4.5052665401451	G1
TACGGGCCAAGGCTCC-1_1	ATRT40	-25.214496771995	4.44545743844219	G2M
TACGGGCGTTGTCTTT-1_1	ATRT40	2.67602704973127	2.40924490145668	G1
TACGGGCTCTTTACAC-1_1	ATRT40	5.16027416182946	-0.552004473324599	G1
TACGGTAAGCCAGTAG-1_1	ATRT40	2.11067347483358	2.4833653710866	G1
TACGGTACACACTGCG-1_1	ATRT40	3.53772970441136	-4.40741885314325	G1
TACGGTACACAGTCGC-1_1	ATRT40	5.59420982395321	-10.6319123783234	G1
TACGGTAGTTCAACCA-1_1	ATRT40	4.25587329085556	-3.18560851761521	G1
TACTCATAGGTCGGAT-1_1	ATRT40	3.88802379842258	-18.8235612665379	G1
TACTCATCAGCTTAAC-1_1	ATRT40	0.469887719162342	5.71415242322599	S
TACTCATTCGGAAATA-1_1	ATRT40	5.21299973359706	2.12167686966383	G1
TACTCGCAGCCTTGAT-1_1	ATRT40	4.05314475009926	-5.02332573707316	G1
TACTCGCTCAACGGCC-1_1	ATRT40	6.50358837323017	-0.488678776454186	G1
TACTCGCTCAATAAGG-1_1	ATRT40	2.01459775065142	-14.2799480405569	G1
TACTTACAGGCACATG-1_1	ATRT40	5.27789334948344	5.82418410092506	G1
TACTTACGTCACCCAG-1_1	ATRT40	4.67024299470003	-0.974832362500703	G1
TACTTACTCCGAGCCA-1_1	ATRT40	3.06872342688655	6.44849877103889	G1
TACTTGTCACCGAATT-1_1	ATRT40	1.43295413560212	3.80109300620035	G1
TACTTGTCACTTAACG-1_1	ATRT40	7.23690898023497	-10.1871507906169	G1
TAGACCAAGATATGCA-1_1	ATRT40	-0.468327074017592	-7.25170497768123	G2M
TAGACCAAGATGGCGT-1_1	ATRT40	2.89313242837408	8.33954041524926	S
TAGACCAAGCGTCTAT-1_1	ATRT40	2.67030900340525	1.85269801898965	G1
TAGACCACAACTGGCC-1_1	ATRT40	4.35411778974481	-20.1260481814133	G1
TAGACCAGTCCGAATT-1_1	ATRT40	2.29821351819728	-5.43267241419091	S
TAGAGCTAGTAGTGCG-1_1	ATRT40	6.51104953386224	-3.83561007559596	G1
TAGAGCTCAGCTGTGC-1_1	ATRT40	1.42208179600359	3.80835339297032	G1
TAGAGCTCATCAGTAC-1_1	ATRT40	-1.26396011233996	-22.254511686959	S
TAGAGCTGTCTCAACA-1_1	ATRT40	3.95698014097297	-1.16727567438327	G1
TAGAGCTGTTTCCACC-1_1	ATRT40	-0.266831980906483	-2.16162661002754	G1
TAGCCGGCACTGTTAG-1_1	ATRT40	4.35280920226357	-11.0097676591057	G1
TAGCCGGCAGACAAAT-1_1	ATRT40	0.337657421252032	5.01990268852005	G1
TAGCCGGCATGATCCA-1_1	ATRT40	4.69433207357426	-1.24683555305501	G1
TAGGCATCAATCCGAT-1_1	ATRT40	0.0889729065593826	0.620424422706864	G1
TAGGCATGTTATCGGT-1_1	ATRT40	3.20138098478539	-1.6713806509832	G1
TAGGCATTCAGCGATT-1_1	ATRT40	1.9562867977087	7.17350730447075	G1
TAGTGGTAGAACAATC-1_1	ATRT40	5.15461424022822	-3.40445032933594	S
TAGTGGTAGGGTGTTG-1_1	ATRT40	1.95766915832687	7.80758308601965	G1
TAGTGGTCAACGATCT-1_1	ATRT40	1.91008931872923	-8.80375634209127	G1
TAGTGGTGTAGAAGGA-1_1	ATRT40	-0.79923307808557	7.6414399414961	S
TAGTGGTGTTCGGGCT-1_1	ATRT40	4.33771021603144	-6.79272293108493	G1
TAGTTGGAGGCATGTG-1_1	ATRT40	2.13753285958281	4.99029642851825	G1
TAGTTGGGTAGCTTGT-1_1	ATRT40	5.74776172997111	-10.8412814982916	G1
TAGTTGGGTGGTACAG-1_1	ATRT40	3.39293016798945	-14.106470902551	G1
TAGTTGGTCACGAAGG-1_1	ATRT40	4.34176221265114	-8.63779407949085	G1
TATCAGGCACAGACAG-1_1	ATRT40	2.65817681246291	3.73491386510347	S
TATCTCAAGAGTAATC-1_1	ATRT40	5.08675342213829	1.19641865701394	G1
TATCTCACAGCTGGCT-1_1	ATRT40	4.52970403756354	-11.5618742272423	G1
TATCTCAGTAGCTAAA-1_1	ATRT40	-0.947683810441257	8.16493303309174	S
TATCTCATCACCGGGT-1_1	ATRT40	0.0431597815823599	2.60983300183457	G1
TATGCCCAGAGTACAT-1_1	ATRT40	2.10626465841392	-8.16277934107135	S
TATGCCCCATCAGTCA-1_1	ATRT40	3.18936588356348	0.276384817042129	G1
TATGCCCGTATAGTAG-1_1	ATRT40	1.8562523450641	4.87495719546899	S
TATTACCAGCGTTCCG-1_1	ATRT40	-1.26645035970107	-7.4836068342599	G1
TATTACCCACTACAGT-1_1	ATRT40	1.26566752335692	-1.5761216932791	G1
TATTACCCATATACGC-1_1	ATRT40	3.47794539766533	-3.06506214823549	G1
TCAATCTCAGCGTCCA-1_1	ATRT40	2.44603220185982	4.52708194738435	S
TCACAAGCACGGTAGA-1_1	ATRT40	3.9725349081128	6.3671366286978	G1
TCACAAGGTAATAGCA-1_1	ATRT40	-20.5600663913111	-15.7030626733339	G2M
TCACAAGTCCTTTCGG-1_1	ATRT40	2.95920051323502	0.54240127539705	G1
TCACGAACAAGGTGTG-1_1	ATRT40	2.38300146120689	3.10811938075312	G1
TCACGAACAATCGGTT-1_1	ATRT40	-0.462825462514187	2.12647296525631	G1
TCACGAACACCGATAT-1_1	ATRT40	1.27711434151924	1.91227553708904	G1
TCAGATGAGTGTGGCA-1_1	ATRT40	3.7332423350548	-2.85489881502261	G1
TCAGATGCAGTCTTCC-1_1	ATRT40	1.69322389281746	4.09304857475068	G1
TCAGATGGTACTCAAC-1_1	ATRT40	2.54816329734924	-5.93407475977303	S
TCAGATGGTCGTGGCT-1_1	ATRT40	0.618024764508951	2.68674885499381	G1
TCAGCAAAGATGGCGT-1_1	ATRT40	3.72117378365433	2.67075244148272	G1
TCAGCAAAGTAGCCGA-1_1	ATRT40	2.6475227034369	-7.17085724389481	G1
TCAGCAATCAGGCCCA-1_1	ATRT40	-1.01908187213875	0.68016016305646	S
TCAGCAATCTCGGACG-1_1	ATRT40	2.81888244271666	-2.63405951131204	G1
TCAGCTCCAGCCTATA-1_1	ATRT40	0.846348209291279	3.56662503504858	G1
TCAGCTCGTAATCACC-1_1	ATRT40	5.11228547488443	-7.73419436530843	G1
TCAGCTCGTAGCACGA-1_1	ATRT40	1.04534740480881	1.92552920254586	G1
TCAGCTCGTGCGCTTG-1_1	ATRT40	3.12463224111707	-6.10359022613281	G1
TCAGGATAGTGATCGG-1_1	ATRT40	-2.81387334224392	2.69843294300363	S
TCAGGATCACCAGTTA-1_1	ATRT40	4.99603199874039	-12.5455828362357	G1
TCAGGATGTCAATACC-1_1	ATRT40	5.15113105555983	1.14938976204268	G1
TCAGGATTCAGTTCGA-1_1	ATRT40	-13.4194059375486	-8.2014979453195	G2M
TCAGGATTCGAGAACG-1_1	ATRT40	2.56405577345337	3.49752651241764	S
TCAGGATTCTGCTGCT-1_1	ATRT40	5.63539406169627	-8.96410772252791	G1
TCAGGTAAGCTGAACG-1_1	ATRT40	-1.99157075760951	5.65278734132024	S
TCATTACAGAATGTTG-1_1	ATRT40	4.6283465142571	-14.2793935474659	G1
TCATTACTCTCTGTCG-1_1	ATRT40	-0.603384102677107	3.19216871845272	S
TCATTTGAGATCTGCT-1_1	ATRT40	4.51458627422906	-14.21747758264	G1
TCATTTGAGCAGATCG-1_1	ATRT40	2.28667939380056	-4.76510355076586	G1
TCATTTGCACAACGCC-1_1	ATRT40	3.71216221879996	-5.12418786189817	G1
TCATTTGCATTAACCG-1_1	ATRT40	3.70695514803759	-5.50160267682941	G1
TCATTTGGTCCGAATT-1_1	ATRT40	3.41700174104743	-2.85729698621695	G2M
TCATTTGGTCTAGCGC-1_1	ATRT40	-19.0898313526758	2.0280845635476	G2M
TCATTTGGTCTGGTCG-1_1	ATRT40	4.85589960948116	-3.34828818158951	G1
TCATTTGTCGTTACAG-1_1	ATRT40	-7.05209781521129	1.39069004787933	S
TCCACACGTCCGAAGA-1_1	ATRT40	2.07995944138858	-11.2598420646581	G1
TCCACACTCTGAAAGA-1_1	ATRT40	4.98478457516533	-6.03729483483154	G1
TCGAGGCAGTCATCCA-1_1	ATRT40	4.07978939070767	-4.88297649702336	G1
TCGAGGCCATTGAGCT-1_1	ATRT40	1.36798279999668	-0.400037415807605	G1
TCGAGGCGTGGTTTCA-1_1	ATRT40	4.31899162406048	0.356144609825633	S
TCGAGGCTCTCGCTTG-1_1	ATRT40	0.949942455104115	5.08059116653178	G1
TCGAGGCTCTCGTATT-1_1	ATRT40	5.69122047666118	-12.3788180515531	G1
TCGCGAGAGGCGCTCT-1_1	ATRT40	2.56259571482512	-9.61171218440422	G1
TCGCGAGGTAAGTGGC-1_1	ATRT40	2.93152857289803	-5.37353710387985	G1
TCGCGAGGTAGGCTGA-1_1	ATRT40	2.11942518317133	5.33649251141718	G1
TCGCGAGTCAGTGTTG-1_1	ATRT40	1.39776310546252	8.03548283270911	S
TCGCGAGTCGGAAACG-1_1	ATRT40	3.18750443468404	6.50578935442584	G1
TCGCGTTAGCGAGAAA-1_1	ATRT40	5.25124024148542	-16.77006887589	G1
TCGCGTTCATCCGCGA-1_1	ATRT40	4.01560625172642	-9.86894854388201	G1
TCGCGTTGTTCACGGC-1_1	ATRT40	-1.45878110301551	-1.80784097962628	S
TCGCGTTTCCTGCCAT-1_1	ATRT40	1.42250969807747	3.27092100519576	G1
TCGGGACCAGTTCATG-1_1	ATRT40	5.41363055448432	-17.2232984716498	G1
TCGGGACGTGAAATCA-1_1	ATRT40	1.66018837005103	0.829845469984104	G1
TCGTACCTCGTATCAG-1_1	ATRT40	-5.54330895834773	1.21309218644997	S
TCGTAGAAGAATAGGG-1_1	ATRT40	-2.59194860925039	-1.4175012751421	S
TCGTAGAGTACCAGTT-1_1	ATRT40	5.40201888693461	-21.2161909045334	G1
TCGTAGAGTCTACCTC-1_1	ATRT40	-15.2131614111503	1.79150225301468	G2M
TCGTAGATCATTGCCC-1_1	ATRT40	5.33266101050696	-10.5493357394045	G1
TCTATTGAGTTGTAGA-1_1	ATRT40	1.34291991729638	4.90884579888047	G1
TCTATTGGTCTAAACC-1_1	ATRT40	1.77730099270325	8.48645052506458	G2M
TCTATTGTCTGCGGCA-1_1	ATRT40	-30.9217369973457	2.57092805128905	G2M
TCTCATAAGAGACTTA-1_1	ATRT40	0.34332739209908	5.66450070423922	G1
TCTCATACACAACGTT-1_1	ATRT40	1.14842865818332	2.69179613690402	G1
TCTCATAGTTCAACCA-1_1	ATRT40	-23.5041544706631	-4.2916193098519	G2M
TCTCTAACATATGGTC-1_1	ATRT40	6.65038572640072	6.36384900832464	G1
TCTCTAAGTCATGCCG-1_1	ATRT40	-6.22493882061333	-5.74958250505062	S
TCTGAGACACAGGTTT-1_1	ATRT40	-35.5775249114215	-7.47950515088459	G2M
TCTGAGACATTAACCG-1_1	ATRT40	2.93678926001374	5.88089965970013	G1
TCTGAGATCTAACCGA-1_1	ATRT40	5.72795358520442	-5.33429003195993	G1
TCTGGAAAGTCGCCGT-1_1	ATRT40	4.4288721268412	-2.13926872154667	G1
TCTGGAACAACACGCC-1_1	ATRT40	4.00961340994716	-6.78278400152144	S
TCTGGAACACAGGTTT-1_1	ATRT40	5.86861032420268	-4.68732879484821	G1
TCTGGAACACGAAACG-1_1	ATRT40	4.0523628528183	8.20968107558207	G2M
TCTGGAAGTTCCACTC-1_1	ATRT40	2.7490766844146	3.65766216254086	G1
TCTTCGGAGAAGGTGA-1_1	ATRT40	-0.417492465692288	5.89408587802196	S
TCTTCGGAGATGGCGT-1_1	ATRT40	-34.9724464697165	3.07072836784406	G2M
TCTTCGGAGTGTGAAT-1_1	ATRT40	1.31000628684248	-4.89398368534432	S
TCTTCGGCACCCATTC-1_1	ATRT40	5.37628585815766	2.26247095621924	G1
TCTTCGGCAGGTCGTC-1_1	ATRT40	4.85399315318212	-0.744715940215292	G1
TCTTCGGTCAACCAAC-1_1	ATRT40	4.52594299110261	-1.51494472283632	G1
TCTTTCCAGCCGGTAA-1_1	ATRT40	4.02532114996439	-12.45074292254	G1
TCTTTCCCAAGCGCTC-1_1	ATRT40	4.18308928015147	-6.51081603309095	G1
TCTTTCCCAAGCTGGA-1_1	ATRT40	4.49601473253934	-6.48243497957229	G1
TCTTTCCGTTTGTTTC-1_1	ATRT40	2.71462461477222	1.33835547025092	G1
TCTTTCCTCCAATGGT-1_1	ATRT40	2.95600926300489	0.771309807067187	G1
TGAAAGAAGACACGAC-1_1	ATRT40	4.97559850095618	-14.2052151675166	G1
TGAAAGAAGGAGCGTT-1_1	ATRT40	4.24841483898539	-2.62208520294472	G1
TGAAAGAAGTGTTAGA-1_1	ATRT40	5.24416793031796	-9.73737453766928	G1
TGAAAGACAAGCTGGA-1_1	ATRT40	1.94054504237344	-8.105291207773	S
TGAAAGACACAACGCC-1_1	ATRT40	5.87565567138244	-32.9886879939227	G1
TGAAAGATCGTGGGAA-1_1	ATRT40	6.41993259725395	-7.64998548157486	G1
TGACAACAGAGAGCTC-1_1	ATRT40	3.2492212197898	7.27549350791516	G1
TGACAACAGTGTTTGC-1_1	ATRT40	3.15639170968644	-5.41756340061513	G1
TGACGGCGTCCGAAGA-1_1	ATRT40	1.02762077858813	6.105138789058	G1
TGACGGCTCAATAAGG-1_1	ATRT40	-2.40182051550927	2.41406935246579	S
TGACGGCTCCAAGTAC-1_1	ATRT40	4.40919462368994	-11.277393507539	G1
TGACTAGAGTACTTGC-1_1	ATRT40	4.44433955862672	4.0110753967818	G1
TGACTAGAGTGCTGCC-1_1	ATRT40	3.50181292718928	-7.75578777134028	G1
TGACTAGCACAGACAG-1_1	ATRT40	3.54248113538467	-6.46269209713552	G1
TGACTAGGTTTAGGAA-1_1	ATRT40	-0.562426429772925	2.16347484689386	G1
TGACTTTAGGTGTGGT-1_1	ATRT40	2.89166000666738	0.741971101881598	S
TGACTTTCAAGGACTG-1_1	ATRT40	3.97115096165639	-2.3158646292015	G1
TGACTTTTCAGCCTAA-1_1	ATRT40	-22.2327653548123	0.195931108462843	G2M
TGACTTTTCTCCGGTT-1_1	ATRT40	1.72583960321474	6.0317573206011	G1
TGACTTTTCTGTTTGT-1_1	ATRT40	-28.6154353458882	-3.87091438770886	G2M
TGAGAGGAGAGAGCTC-1_1	ATRT40	4.25300460491323	-0.62915776522854	G1
TGAGAGGAGTAACCCT-1_1	ATRT40	2.06941805931283	4.47463237748766	G1
TGAGAGGCAGGATTGG-1_1	ATRT40	2.49720423243524	5.74971680502742	S
TGAGAGGCATACTACG-1_1	ATRT40	-31.642683673556	4.74598916052681	G2M
TGAGAGGCATTTCACT-1_1	ATRT40	1.14455121432906	2.75221874023015	G1
TGAGCATCACCAGTTA-1_1	ATRT40	2.65985479050514	6.78779395426701	S
TGAGCATGTCAGAGGT-1_1	ATRT40	4.60110011539478	3.10192792300746	G1
TGAGCATGTGAAATCA-1_1	ATRT40	1.28793019299644	1.36399397325508	G1
TGAGCATTCCAGATCA-1_1	ATRT40	-13.5566017535819	2.46055934963927	S
TGAGCCGGTCGCGTGT-1_1	ATRT40	-0.400472966440405	3.64259286657731	G1
TGAGCCGTCCAGATCA-1_1	ATRT40	3.60494700442702	7.17099075202906	G1
TGAGCCGTCTGTCCGT-1_1	ATRT40	5.76339321306395	0.880083484771596	G1
TGAGGGAAGGCCGAAT-1_1	ATRT40	-2.59868509954493	-3.3640851129545	G2M
TGATTTCAGAAACCGC-1_1	ATRT40	1.77491552574117	4.01073856179944	G1
TGATTTCAGTCGAGTG-1_1	ATRT40	-1.90688923135213	2.47236520040991	S
TGCACCTAGTTGAGAT-1_1	ATRT40	2.62706665512784	1.31210063851641	G1
TGCACCTCAACAACCT-1_1	ATRT40	-0.960271307211823	2.33912735620251	S
TGCACCTCATCCGCGA-1_1	ATRT40	3.32363768779993	-9.57182082315951	G1
TGCACCTTCGTTGCCT-1_1	ATRT40	2.22413095034733	5.16263086710606	G1
TGCCAAAAGACTACAA-1_1	ATRT40	5.6923250074903	-3.0039579464639	G1
TGCCAAAAGCTAGCCC-1_1	ATRT40	-9.04932463365625	-15.0338859630146	S
TGCCAAACAGTCTTCC-1_1	ATRT40	3.63473583929733	-3.25923989416416	G1
TGCCAAATCGGCATCG-1_1	ATRT40	-27.722274826988	-2.78285384530346	G2M
TGCCCATAGCCACTAT-1_1	ATRT40	2.9935817991244	3.05176117527748	G1
TGCCCATGTCAAAGCG-1_1	ATRT40	4.06865897433826	-8.75479705989367	G1
TGCCCATGTGCAGTAG-1_1	ATRT40	4.54047934182995	-1.13939001582704	G1
TGCCCATTCCTAGAAC-1_1	ATRT40	4.60965334994905	3.03284630181197	S
TGCGCAGAGAGGTTGC-1_1	ATRT40	1.966081347154	3.82642019265057	G1
TGCGCAGAGTCATGCT-1_1	ATRT40	1.29792785677364	5.03621041683955	G1
TGCGCAGCAGGTTTCA-1_1	ATRT40	3.67682033653325	-4.32878653189262	G1
TGCGCAGGTCAAAGAT-1_1	ATRT40	5.00236183876856	-3.64321622644008	G1
TGCGCAGGTTTGTTGG-1_1	ATRT40	2.61695057662182	1.10432631490005	G1
TGCGCAGTCAGGATCT-1_1	ATRT40	2.4497597864352	2.5684593236102	G1
TGCGCAGTCATGTAGC-1_1	ATRT40	4.68310912216997	-11.9689052773915	G1
TGCGGGTCATCCCACT-1_1	ATRT40	3.64762613099625	3.62395798540724	G1
TGCGGGTCATGCAACT-1_1	ATRT40	3.08018886714122	1.22726245385274	G1
TGCGGGTTCATAAAGG-1_1	ATRT40	1.16474162460756	4.68914049939658	G1
TGCGGGTTCATTGCGA-1_1	ATRT40	2.24398948841089	-4.16939941698108	G1
TGCGGGTTCTCTAGGA-1_1	ATRT40	4.98742984930369	-2.05019912227213	G1
TGCGGGTTCTGGTGTA-1_1	ATRT40	5.40144795822462	-13.0523017972212	G1
TGCGTGGAGCTAACTC-1_1	ATRT40	4.56118055496356	3.25548443913189	G1
TGCGTGGAGTAGGTGC-1_1	ATRT40	6.32744555400979	-2.20304023053503	G1
TGCGTGGCAGCCTATA-1_1	ATRT40	0.2574288135289	2.71298891591948	G1
TGCGTGGGTATGAATG-1_1	ATRT40	5.02416186886085	-1.22884393034973	S
TGCTACCCACAGCGTC-1_1	ATRT40	5.02037543908016	-12.2854392376117	G1
TGCTACCCAGGTGCCT-1_1	ATRT40	0.450112975205069	-9.67508020627666	G1
TGCTACCGTATATCCG-1_1	ATRT40	-6.3632113039985	5.16072610255594	S
TGCTGCTCATGCCCGA-1_1	ATRT40	-1.01839571702721	3.08970572348814	S
TGCTGCTTCAACTCTT-1_1	ATRT40	1.77096624274384	1.39939312937036	G1
TGCTGCTTCATGGTCA-1_1	ATRT40	4.61750988468228	-12.2437773520792	G1
TGGACGCAGATGTGTA-1_1	ATRT40	1.90184896965927	3.2894471113015	G1
TGGACGCAGATGTTAG-1_1	ATRT40	-0.459520043199223	1.84257007835996	S
TGGACGCAGGGATGGG-1_1	ATRT40	3.58028904584788	-11.6131665449469	G1
TGGACGCGTAACGTTC-1_1	ATRT40	4.43470050576627	-3.56570806241307	G1
TGGACGCGTTCTGGTA-1_1	ATRT40	2.78180645711638	3.05542627136603	G1
TGGACGCGTTTAGGAA-1_1	ATRT40	1.51374999505735	-2.44219317771885	G1
TGGCCAGAGTGGACGT-1_1	ATRT40	3.61376898404378	-13.4944001545658	G1
TGGCCAGCACGAAAGC-1_1	ATRT40	1.14346408466951	0.271622862586218	G1
TGGCCAGCAGGACGTA-1_1	ATRT40	2.75887806219802	0.801866912561745	G1
TGGCCAGTCCCTGACT-1_1	ATRT40	5.60347428770065	-18.6832504194804	G1
TGGCGCAAGTGCTGCC-1_1	ATRT40	4.35920256117319	-7.91746698755153	G1
TGGCGCAGTACCGGCT-1_1	ATRT40	3.36372925339607	-10.6165909251235	G1
TGGCGCAGTCTTCGTC-1_1	ATRT40	3.14535816250378	-16.1913174310175	G1
TGGCGCAGTTATTCTC-1_1	ATRT40	-2.91680384116288	0.794963903549858	S
TGGCGCATCAAGAAGT-1_1	ATRT40	3.80200974708201	-1.72039887156246	G1
TGGCGCATCTATCCCG-1_1	ATRT40	1.80213065877736	-6.84540307497111	S
TGGCTGGAGTGGACGT-1_1	ATRT40	2.67822853734967	4.57344253475587	G1
TGGCTGGCACCTATCC-1_1	ATRT40	-2.31005667000949	0.710795154729408	S
TGGCTGGGTACAGCAG-1_1	ATRT40	2.13530196489514	-1.21312437137092	S
TGGGAAGAGCCACCTG-1_1	ATRT40	2.93358389006514	-4.65977866719078	G1
TGGGAAGAGTTGCAGG-1_1	ATRT40	-7.27309445912507	2.84414740142828	S
TGGGAAGGTGTAATGA-1_1	ATRT40	3.58678323077031	-14.4092177204994	G1
TGGGCGTAGGCCCTCA-1_1	ATRT40	5.88765329992018	-6.68950737497438	G1
TGGGCGTAGTGGTAAT-1_1	ATRT40	3.90736006299772	-5.44419454234862	G1
TGGGCGTCAATAAGCA-1_1	ATRT40	5.07031557266191	-4.49579235881295	S
TGGGCGTGTGATGCCC-1_1	ATRT40	3.05738276815709	0.685255990370093	G1
TGGGCGTTCCAGTAGT-1_1	ATRT40	2.48637082819117	7.04207416856676	G1
TGGGCGTTCCTGCAGG-1_1	ATRT40	2.8692096494638	4.47744774919332	G1
TGGTTAGTCTTTAGTC-1_1	ATRT40	4.71503850926786	-20.4495162078893	G1
TGGTTCCAGAACTGTA-1_1	ATRT40	2.61896235759767	-3.91149782584283	G1
TGGTTCCAGCTCCCAG-1_1	ATRT40	1.19487727156121	-4.49317093835363	S
TGGTTCCAGGCAATTA-1_1	ATRT40	5.22835457397814	-4.88883874298514	G1
TGGTTCCCAGACAGGT-1_1	ATRT40	2.12752658330473	6.69026111015583	G1
TGGTTCCCAGTGGAGT-1_1	ATRT40	6.1731264726834	-4.04719925743812	G1
TGTATTCAGAGTCGGT-1_1	ATRT40	5.1296013260859	-0.161376301097189	G1
TGTATTCAGGATGTAT-1_1	ATRT40	1.53059076386457	-3.20393536437034	G1
TGTATTCAGGGCACTA-1_1	ATRT40	1.08138604267932	0.70275687552715	G1
TGTATTCCATCGGACC-1_1	ATRT40	5.46783913460469	-11.1092206018499	G1
TGTATTCCATGCCTAA-1_1	ATRT40	5.1263854210312	-12.8010253327329	G1
TGTATTCGTGTAACGG-1_1	ATRT40	-32.2704039399309	-2.74326183463907	G2M
TGTATTCTCTGAGGGA-1_1	ATRT40	5.27029709617105	-3.79938561467677	G1
TGTCCCAAGGAATTAC-1_1	ATRT40	3.72683600243688	9.16337793143405	G1
TGTCCCAAGTTCGCGC-1_1	ATRT40	4.0394745146097	-7.53133297512867	G1
TGTCCCAGTCACCCAG-1_1	ATRT40	3.59603683505541	-2.68980569003603	G1
TGTCCCAGTGACTCAT-1_1	ATRT40	1.86976594093797	4.85191959975202	G1
TGTCCCATCGTCACGG-1_1	ATRT40	-0.491911437236902	3.71689987264639	G1
TGTGGTAAGATCACGG-1_1	ATRT40	3.76371161254172	-2.54746005100355	G1
TGTGGTAAGATGCCTT-1_1	ATRT40	2.36422952258433	3.07519168280281	G1
TGTGGTAAGGTGCACA-1_1	ATRT40	3.23682539839417	7.52375092430698	S
TGTGGTACACATCCAA-1_1	ATRT40	1.40980017122641	6.61533312525612	G1
TGTGGTAGTCATATGC-1_1	ATRT40	3.139513328582	0.902285534280989	S
TGTGGTAGTGGCGAAT-1_1	ATRT40	4.43627185606134	-2.85495350865093	G1
TGTGGTATCATCGATG-1_1	ATRT40	3.68088373844892	3.94770338686745	S
TGTGGTATCTAACTCT-1_1	ATRT40	-5.57451793797697	3.33633325362928	S
TGTGTTTCATACAGCT-1_1	ATRT40	3.97743103536313	-0.246562841856377	S
TGTGTTTGTAGCCTCG-1_1	ATRT40	4.01273975392245	8.15432436827983	G1
TGTGTTTGTTGTCGCG-1_1	ATRT40	2.48465924412171	3.17963187401931	S
TGTTCCGAGCAGCCTC-1_1	ATRT40	2.13171297148725	6.30724939883979	G1
TGTTCCGGTCAATGTC-1_1	ATRT40	3.56396626917204	1.04558154630859	G1
TTAACTCAGAGTACAT-1_1	ATRT40	-24.5948579410584	-6.82789010586359	G2M
TTAACTCCAAGCCGCT-1_1	ATRT40	3.85016120526185	-10.9570882686402	G1
TTAACTCCACTAAGTC-1_1	ATRT40	-10.9891718258691	-17.9530418633694	S
TTAACTCTCTTTCCTC-1_1	ATRT40	3.05059401110418	-9.2783728120038	G1
TTAGGACAGCTGCGAA-1_1	ATRT40	5.53003727050384	-22.3865683465358	G1
TTAGGACAGTGACTCT-1_1	ATRT40	0.700782310150276	3.79451546697426	G1
TTAGGACCATTAGGCT-1_1	ATRT40	-0.863087998078517	4.4878320143477	S
TTAGGACGTTTCGCTC-1_1	ATRT40	6.77024524895487	-10.4923868230942	G1
TTAGGACTCAGTACGT-1_1	ATRT40	-15.7779956466949	1.90416482939226	G2M
TTAGGACTCGTATCAG-1_1	ATRT40	3.86924319680865	4.53465555807568	G1
TTAGGCACACACATGT-1_1	ATRT40	-0.194064691736361	9.24322399068286	G2M
TTAGGCAGTAGCGTAG-1_1	ATRT40	6.14747888685056	-13.8514910231819	G1
TTAGTTCAGGGCTCTC-1_1	ATRT40	2.06173839237084	6.87420671192386	G1
TTAGTTCTCGATGAGG-1_1	ATRT40	4.46222443504943	-24.1271408138513	G1
TTATGCTAGATAGGAG-1_1	ATRT40	5.06476670575153	-8.60962546394286	G1
TTATGCTAGCCAGTTT-1_1	ATRT40	4.8531082327745	-5.8942140730061	G1
TTATGCTCAAGCTGTT-1_1	ATRT40	2.04779191740307	6.92042839611767	G1
TTATGCTCAAGGTTTC-1_1	ATRT40	-10.5658296609404	2.22640943191449	G2M
TTATGCTCAGTTAACC-1_1	ATRT40	3.83170455762485	-9.59223522765377	G1
TTATGCTGTAAGTAGT-1_1	ATRT40	3.65712512015708	-2.15678468233187	G1
TTCCCAGAGTAACCCT-1_1	ATRT40	3.25270304348663	7.06469521797049	G1
TTCCCAGGTACTTCTT-1_1	ATRT40	4.87327116311999	-8.50485545972346	G1
TTCCCAGTCCAGTATG-1_1	ATRT40	5.25026524319997	-14.1047609126632	G1
TTCGAAGCAGGTCTCG-1_1	ATRT40	1.80628731497559	-6.64687401133264	S
TTCGAAGCATGAACCT-1_1	ATRT40	4.18185328287984	9.57829420089638	G1
TTCGAAGGTAAAGGAG-1_1	ATRT40	5.2879692029718	-19.6594311193452	G1
TTCGAAGGTCATCCCT-1_1	ATRT40	-35.3282618991382	-27.4378849703268	G2M
TTCGAAGTCCAGTAGT-1_1	ATRT40	-0.936532687184575	-1.7784349367942	G1
TTCGGTCCAGTTCATG-1_1	ATRT40	0.976861952669834	5.735445738497	G1
TTCGGTCGTTAAGTAG-1_1	ATRT40	5.03893120789206	1.42349826768033	G1
TTCGGTCTCTTTAGTC-1_1	ATRT40	-0.168438593978732	6.00095709988496	S
TTCTACACATCGTCGG-1_1	ATRT40	4.72260497392897	-2.86852340913098	G1
TTCTACAGTCGACTAT-1_1	ATRT40	-0.378917520388105	6.57864216044496	S
TTCTACATCAATACCG-1_1	ATRT40	4.47074645485621	-5.46440531528343	G1
TTCTACATCCTTGCCA-1_1	ATRT40	3.47307909295291	1.68591119388692	G1
TTCTCAAAGTCTCGGC-1_1	ATRT40	0.00850635349377108	2.44286112890168	G1
TTCTCAACAGGTGGAT-1_1	ATRT40	5.74476498762215	-8.39015441485188	G1
TTCTCAAGTCAATACC-1_1	ATRT40	3.96845915295961	-14.0262568199533	G1
TTCTCAAGTCCGAGTC-1_1	ATRT40	1.71788753648258	6.95861589297536	G1
TTCTCCTAGTTAAGTG-1_1	ATRT40	5.86346481434749	-4.73250484597326	G1
TTCTCCTCATCGATTG-1_1	ATRT40	0.944779103178065	4.05573501668487	G1
TTCTCCTTCACCCGAG-1_1	ATRT40	5.20014078082011	-3.18619491930533	G1
TTCTTAGAGCACGCCT-1_1	ATRT40	3.87352835404582	5.4648619172577	G1
TTCTTAGAGTGCAAGC-1_1	ATRT40	2.65518407826655	-1.60506690573885	G1
TTCTTAGAGTTGAGTA-1_1	ATRT40	3.64692366865453	10.7089110498956	G2M
TTCTTAGGTCGCCATG-1_1	ATRT40	1.82578178680148	1.08244658336204	G1
TTCTTAGGTTTAGGAA-1_1	ATRT40	3.74716686207314	-5.4369836210802	G1
TTCTTAGTCGAGAACG-1_1	ATRT40	2.03555676476399	-4.69791721246071	G1
TTGAACGCACGCGAAA-1_1	ATRT40	4.5444303432117	-5.65767640256718	G1
TTGAACGCATCTCCCA-1_1	ATRT40	2.12728302537216	1.3679265762315	G1
TTGAACGGTCCAGTTA-1_1	ATRT40	3.01490159117929	8.39985654531474	S
TTGACTTCAAACTGTC-1_1	ATRT40	2.308376819776	-1.27790083158283	G1
TTGACTTCACCTATCC-1_1	ATRT40	6.13931317641519	0.814140126781512	S
TTGACTTCAGCGAACA-1_1	ATRT40	0.11605298994469	3.33861830021795	S
TTGACTTTCATAGCAC-1_1	ATRT40	-2.33845919449576	5.33599664508006	S
TTGACTTTCTGGCGTG-1_1	ATRT40	4.20668108461695	-10.9354125252146	G1
TTGCCGTAGAAGATTC-1_1	ATRT40	2.87684215021307	2.84346741168765	G1
TTGCCGTCACACATGT-1_1	ATRT40	0.918451794059939	6.35353813852029	S
TTGCCGTCACTACAGT-1_1	ATRT40	2.25337053880747	-6.00734764540046	G1
TTGCCGTCAGATGAGC-1_1	ATRT40	6.00359827683191	5.441248604214	G1
TTGCCGTCATGCTAGT-1_1	ATRT40	4.94001781216098	-5.13139739713715	G1
TTGCGTCAGGCAGTCA-1_1	ATRT40	3.9242708918621	-8.99437917179484	G1
TTGCGTCAGGCGATAC-1_1	ATRT40	-28.0265065434417	-17.4484680260882	G2M
TTGCGTCCACGCATCG-1_1	ATRT40	4.17405433683175	-15.2918415411968	G1
TTGCGTCCACGGCTAC-1_1	ATRT40	1.79680398220061	0.940526647975156	G2M
TTGCGTCGTCTGGTCG-1_1	ATRT40	3.10744246004459	-12.1010150977297	G1
TTGCGTCTCTTGGGTA-1_1	ATRT40	5.18745839072188	-3.14584430826515	G1
TTGGAACAGTGGACGT-1_1	ATRT40	0.879991082306255	2.50538572406032	G1
TTGGAACGTTCGGGCT-1_1	ATRT40	6.28747073654216	-6.26921665841623	G1
TTGGAACTCCACGAAT-1_1	ATRT40	5.2281250349354	-7.4737634525796	G1
TTGGCAAAGTTGAGTA-1_1	ATRT40	-24.1211499564433	-11.4328831950492	G2M
TTGGCAAGTTCGAATC-1_1	ATRT40	0.26031544557205	4.94295910519415	G1
TTGTAGGAGGACGAAA-1_1	ATRT40	2.22636507330866	-5.10772636802512	G1
TTGTAGGCAGTCACTA-1_1	ATRT40	4.9799423728771	7.54644674338879	G1
TTGTAGGGTCCAAGTT-1_1	ATRT40	3.70445063501855	6.83986611736111	G1
TTGTAGGTCGGCCGAT-1_1	ATRT40	5.20525813295579	1.82509758954509	G1
TTGTAGGTCGGTTCGG-1_1	ATRT40	4.82051805690689	-5.88505110345094	G1
TTTACTGAGCACCGCT-1_1	ATRT40	2.37727641427545	-4.27616855384797	G1
TTTACTGAGGTGGGTT-1_1	ATRT40	3.42015485352627	3.84392980542849	G1
TTTACTGCATTGAGCT-1_1	ATRT40	6.03019139364731	6.20298510413984	G1
TTTACTGGTCACCCAG-1_1	ATRT40	1.94527834240266	4.48380438857731	G1
TTTACTGGTTAGGGTG-1_1	ATRT40	1.32612658024818	2.37689687203883	G1
TTTACTGTCACAATGC-1_1	ATRT40	4.79031841650565	-10.4324451239107	G1
TTTACTGTCATACGGT-1_1	ATRT40	3.31101204758178	-6.17850281427865	G1
TTTACTGTCTGAAAGA-1_1	ATRT40	3.04589202648134	-2.01788109001474	G1
TTTATGCAGACTCGGA-1_1	ATRT40	3.42485555102905	-9.2749499723681	G1
TTTATGCCAGTGGAGT-1_1	ATRT40	4.19257919519975	-4.95654041034646	G1
TTTATGCGTTTGACAC-1_1	ATRT40	4.30005165545101	-14.773735024415	G1
TTTATGCTCTCCTATA-1_1	ATRT40	5.21208816469442	-4.66018211663009	G1
TTTCCTCAGATGTGTA-1_1	ATRT40	-5.16967549376182	-2.48922297474118	S
TTTCCTCCAACCGCCA-1_1	ATRT40	1.61269443892792	2.56437336456412	G1
TTTCCTCTCATCGCTC-1_1	ATRT40	3.99637986798669	-1.27786812854259	G1
TTTGCGCAGAAGATTC-1_1	ATRT40	-0.353828720833437	0.567272419625243	G2M
TTTGCGCAGACTACAA-1_1	ATRT40	2.22287553773146	0.752070192107266	G1
TTTGCGCCAGTGGAGT-1_1	ATRT40	2.51565365004055	-5.8116432387346	G1
TTTGCGCTCACTGGGC-1_1	ATRT40	-11.0234963471012	-9.38512592968681	G2M
TTTGCGCTCTTCGGTC-1_1	ATRT40	4.78376043328586	-5.90545534580615	G1
TTTGGTTAGAGGACGG-1_1	ATRT40	4.74619908360619	-3.29003830181966	G1
TTTGGTTAGATATACG-1_1	ATRT40	4.60766542366789	-10.4281953845785	G1
TTTGGTTAGCCCTAAT-1_1	ATRT40	3.75891941752582	-2.08860886825796	G1
TTTGGTTAGCCTATGT-1_1	ATRT40	1.87573639036716	6.53306823299199	G1
TTTGGTTAGTCCAGGA-1_1	ATRT40	1.02506178474337	5.63043871336621	S
TTTGGTTCAAGCCATT-1_1	ATRT40	0.1631635967818	-2.38212831733713	S
TTTGGTTCACCTCGTT-1_1	ATRT40	6.6945943975006	-13.9974815411166	G1
TTTGGTTCATGTTCCC-1_1	ATRT40	-34.5507646477414	-4.34875477691176	G2M
TTTGGTTGTTCGTCTC-1_1	ATRT40	3.25272688842174	-3.5209531355904	G1
TTTGGTTTCGGCGGTT-1_1	ATRT40	4.60673570516657	-6.87773635294424	G1
TTTGGTTTCTGGCGTG-1_1	ATRT40	-17.0733528411933	2.4877190192561	S
TTTGTCAAGGCTACGA-1_1	ATRT40	4.72509714592076	-6.34498319687226	G1
TTTGTCAGTAGCCTAT-1_1	ATRT40	2.68814511283502	-5.3310364017948	G1
TTTGTCAGTGTATGGG-1_1	ATRT40	2.46134319534101	6.33360575790877	G1
AAACCTGAGTACACCT-2_1	ATRT40	4.82984190086653	-11.8720998787658	G1
AAACCTGGTATAGGTA-2_1	ATRT40	3.0400214222613	-0.469305706107575	G1
AAACCTGTCGCTAGCG-2_1	ATRT40	1.83561151433345	4.48889100120243	G1
AAACGGGTCATACGGT-2_1	ATRT40	4.58237144614436	-6.31868000164002	G1
AAAGATGAGGTGCAAC-2_1	ATRT40	4.31336814164416	0.263244414675835	G1
AAAGATGCAGATTGCT-2_1	ATRT40	-0.0965639626674591	6.73336652546387	S
AAAGATGCATGCCACG-2_1	ATRT40	5.03943418065423	-7.1752091846296	G1
AAAGATGGTTACGCGC-2_1	ATRT40	1.85541373482661	-0.704941346312217	S
AAAGATGTCCACGTGG-2_1	ATRT40	-27.3530698445268	0.615492703835815	G2M
AAAGATGTCTCTGAGA-2_1	ATRT40	3.59586377792599	-0.534863673507965	G1
AAAGCAAAGACAGAGA-2_1	ATRT40	-15.1475091762852	5.54474405061673	S
AAAGCAAGTTGAACTC-2_1	ATRT40	-23.0531112084605	-2.44315306392006	G2M
AAAGCAATCACTTACT-2_1	ATRT40	-2.36203414749832	8.48985712706313	S
AAAGCAATCATAGCAC-2_1	ATRT40	3.17892348940112	2.26027829820108	G1
AAAGCAATCCAGGGCT-2_1	ATRT40	1.72080481966366	-3.87238915828637	G1
AAAGCAATCCTTCAAT-2_1	ATRT40	0.791275990790933	6.78461899071816	G1
AAAGCAATCTTCGGTC-2_1	ATRT40	3.55171364825037	-11.2466192205893	G1
AAAGTAGAGACCACGA-2_1	ATRT40	-1.07505260340095	-4.3235538761194	G1
AAAGTAGCATCACAAC-2_1	ATRT40	-9.54312052738049	5.10807377246928	S
AAAGTAGGTGGTCTCG-2_1	ATRT40	1.69073207426526	8.40475481424612	S
AAATGCCAGCTTCGCG-2_1	ATRT40	3.61625676101706	8.48397181913091	S
AACACGTAGGTGCTAG-2_1	ATRT40	4.84706261811635	-5.59383896920146	G1
AACACGTCATCTACGA-2_1	ATRT40	2.85612752488069	-5.34567125483364	G1
AACCATGCACTGCCAG-2_1	ATRT40	0.767051491770618	-2.52591858115825	G1
AACCATGCAGATCCAT-2_1	ATRT40	2.49249090860739	2.80259816192431	G1
AACCATGCATGTCGAT-2_1	ATRT40	0.80730516242362	5.16485206682668	G1
AACCATGGTCAGAGGT-2_1	ATRT40	3.7937018593673	-9.77025331779869	G1
AACCATGGTGCGATAG-2_1	ATRT40	0.114525015821621	6.73298753519351	S
AACCATGTCCCTTGCA-2_1	ATRT40	1.15048470121567	2.85989161372234	G1
AACCATGTCGGTTAAC-2_1	ATRT40	1.99944828637324	7.48658384590124	G1
AACCGCGTCACAGGCC-2_1	ATRT40	4.12261479179041	-5.65713190703553	G1
AACCGCGTCACTATTC-2_1	ATRT40	2.27062514034905	-6.0395737387939	G1
AACGTTGAGCTCCTCT-2_1	ATRT40	5.30171646358115	-0.557961804945473	G1
AACGTTGCAGGAATCG-2_1	ATRT40	-16.7806606550457	-2.62677995240063	G2M
AACGTTGCATAGACTC-2_1	ATRT40	-2.96736129324044	-2.17312148311004	S
AACGTTGTCGGTTCGG-2_1	ATRT40	1.2774480648219	3.23121216541875	G1
AACTCAGAGGATTCGG-2_1	ATRT40	5.00052549137305	-13.7534717451055	G1
AACTCAGTCAAGAAGT-2_1	ATRT40	1.65011638875181	-3.46911492162253	G1
AACTCCCAGCAGCGTA-2_1	ATRT40	3.63774726137664	-15.3343918465204	G1
AACTCCCAGTTTAGGA-2_1	ATRT40	-8.64464535265095	1.4633677182858	G2M
AACTCCCTCCCAACGG-2_1	ATRT40	1.68919923915225	4.81471482305215	G1
AACTCCCTCCTCATTA-2_1	ATRT40	-5.72675819274894	3.85086548682434	S
AACTCCCTCGTGGTCG-2_1	ATRT40	0.886178083307846	6.15719409221565	G1
AACTCTTAGAACAATC-2_1	ATRT40	2.29711140847653	-5.45315114591188	G1
AACTCTTGTCAAGCGA-2_1	ATRT40	2.19541086176628	-5.2901620448221	G1
AACTCTTTCGGCATCG-2_1	ATRT40	4.72797155851812	-5.60887967718057	G1
AACTCTTTCGTTACAG-2_1	ATRT40	3.00580106844403	5.58219200176842	G1
AACTGGTAGAAGATTC-2_1	ATRT40	3.65840446632844	0.237533589346078	G1
AACTGGTGTAGAGCTG-2_1	ATRT40	5.20685323230404	-0.82014059135627	G1
AACTGGTGTCTGATTG-2_1	ATRT40	3.22281327476042	3.61635255741531	G1
AACTGGTTCTGCGACG-2_1	ATRT40	-5.90667787122761	-4.32066291468472	S
AACTTTCAGTGTCTCA-2_1	ATRT40	-3.94640774759039	-5.94608269927409	G1
AACTTTCGTCAATGTC-2_1	ATRT40	4.25910151070763	-4.94004558773321	G1
AACTTTCGTTCCACGG-2_1	ATRT40	4.2956561218184	-14.2944455880741	G1
AACTTTCGTTTCCACC-2_1	ATRT40	0.118524970365465	4.77248284714553	S
AAGACCTCAACTTGAC-2_1	ATRT40	1.55174706672688	4.63721443639902	G1
AAGACCTCACATTCGA-2_1	ATRT40	-10.421655371542	4.39880413111181	S
AAGACCTGTTTCCACC-2_1	ATRT40	2.84968455217088	-14.012673760063	G1
AAGACCTTCTACTATC-2_1	ATRT40	6.58535165725399	-15.2903428014061	G1
AAGACCTTCTGTCTAT-2_1	ATRT40	-2.2418084391006	4.6802955892962	S
AAGCCGCAGATGTCGG-2_1	ATRT40	1.88872888316312	5.3620722634243	G1
AAGCCGCTCATCACCC-2_1	ATRT40	-31.8143089071992	2.94194030372257	G2M
AAGGAGCCATACCATG-2_1	ATRT40	5.55472013577253	4.38103653291182	G1
AAGGAGCCATATGCTG-2_1	ATRT40	6.75748528332979	-18.9550512044935	G1
AAGGAGCCATCACCCT-2_1	ATRT40	2.10298977021139	4.63403137860938	S
AAGGAGCGTACAGCAG-2_1	ATRT40	1.00550812725572	2.51826259419363	G1
AAGGAGCGTGTGGCTC-2_1	ATRT40	1.13336998972744	4.15771025302712	G1
AAGGCAGTCATGTAGC-2_1	ATRT40	3.0751670356638	4.35078776964423	S
AAGGCAGTCTTGACGA-2_1	ATRT40	-18.282818535358	-4.04499976545584	G2M
AAGGTTCCACTCGACG-2_1	ATRT40	1.88934839213502	-0.697987203776627	G1
AAGGTTCGTTAAGATG-2_1	ATRT40	-0.542727314612	-0.996503091870622	S
AAGGTTCGTTATCGGT-2_1	ATRT40	1.08929179501745	5.05914902925813	G1
AAGGTTCTCCACGTTC-2_1	ATRT40	-3.76960269559769	5.49344635875752	S
AAGGTTCTCGCGTAGC-2_1	ATRT40	-1.38332999557511	3.86560561796629	S
AAGTCTGCAATGAAAC-2_1	ATRT40	2.65883344932273	-14.2624842708614	G1
AAGTCTGCATGCCCGA-2_1	ATRT40	1.17101378434031	2.51380798710468	G1
AAGTCTGGTTGAGTTC-2_1	ATRT40	4.25007052878888	-2.68055940955035	G1
AAGTCTGTCGAGCCCA-2_1	ATRT40	6.02890408879633	-6.94824490675698	G1
AATCCAGCACAGACTT-2_1	ATRT40	5.22904698733604	-20.2554137858799	G1
AATCCAGGTCATACTG-2_1	ATRT40	2.823687460428	-10.2407272709499	G1
AATCGGTAGAAACGAG-2_1	ATRT40	-32.0657961156599	3.79774936196485	G2M
AATCGGTCATCCGTGG-2_1	ATRT40	4.54900475725147	-12.7344894588449	G1
AATCGGTGTCGGCACT-2_1	ATRT40	1.66649879860893	6.39532874021905	G1
AATCGGTGTCTAGTGT-2_1	ATRT40	-1.25722883122485	5.15051137390162	S
AATCGGTTCGAACTGT-2_1	ATRT40	-2.27707153817323	3.74938713138768	S
AATCGGTTCGTGACAT-2_1	ATRT40	2.37134620622469	7.09089102407331	S
ACACCAAAGCTAGTTC-2_1	ATRT40	5.02462052645521	-2.85674208804721	G1
ACACCAACAATGGAGC-2_1	ATRT40	2.38131977351229	-10.6320026188892	G1
ACACCAACAGCTGTTA-2_1	ATRT40	3.0890377386633	-1.64994765280778	G1
ACACCAACATGCCTTC-2_1	ATRT40	3.51688171131194	-0.832817871500866	S
ACACCCTAGACTGGGT-2_1	ATRT40	2.44069784409728	-1.01929467235239	G1
ACACCCTGTCGGATCC-2_1	ATRT40	2.62024282750574	5.43130597278582	G1
ACACCGGAGATGTTAG-2_1	ATRT40	4.93567976166514	-1.57647114910085	G1
ACACCGGCAAGGCTCC-2_1	ATRT40	5.36211158384721	7.28737414066756	G1
ACACCGGCAGTAAGCG-2_1	ATRT40	0.705002623305502	0.987320030060759	G1
ACACCGGGTGTTCGAT-2_1	ATRT40	0.703888654383843	5.79900847569697	S
ACACCGGTCACTCCTG-2_1	ATRT40	1.65995181054199	4.31659503209491	G1
ACACCGGTCGGTTAAC-2_1	ATRT40	4.71565340628152	-6.62484884077655	G1
ACACTGACAATGCCAT-2_1	ATRT40	2.87043620060545	3.88434058827284	G1
ACACTGAGTAACGTTC-2_1	ATRT40	5.62867656804519	-0.372832786465883	G1
ACACTGAGTAAGTGTA-2_1	ATRT40	2.74810798945387	-13.1894295661007	G1
ACACTGAGTGGCAAAC-2_1	ATRT40	4.31914792280532	-2.03369560439045	G1
ACACTGATCGTATCAG-2_1	ATRT40	3.21414701996834	-0.210171199246157	G1
ACACTGATCTGGTTCC-2_1	ATRT40	0.664113030225395	0.59550631710709	G1
ACAGCCGAGCGTGTCC-2_1	ATRT40	4.16661346361064	0.016139795402601	S
ACAGCCGAGGCTCAGA-2_1	ATRT40	3.07633241049244	-3.95352649359732	G1
ACAGCCGAGTAGGCCA-2_1	ATRT40	0.863053329141723	2.28577007145692	G1
ACAGCCGCAGAAGCAC-2_1	ATRT40	1.26535370005822	4.31288249468121	G1
ACAGCCGGTGAACCTT-2_1	ATRT40	2.79578174214128	3.69189219399126	S
ACAGCCGGTGATAAGT-2_1	ATRT40	3.39594567328706	-8.02123676456069	G1
ACAGCCGGTGGTACAG-2_1	ATRT40	4.50692968784665	-11.1543788176039	G1
ACAGCCGTCTTCGAGA-2_1	ATRT40	0.359684234618576	4.42586797627781	G1
ACAGCTACAATGGTCT-2_1	ATRT40	-24.5527375404373	3.2793614166569	G2M
ACAGCTAGTAGCTCCG-2_1	ATRT40	4.55316163850194	-8.83535700662775	G1
ACAGCTATCTTGACGA-2_1	ATRT40	4.38124473691606	0.587444130153859	G1
ACATACGCATAAAGGT-2_1	ATRT40	3.7163747054656	0.556048072249524	G1
ACATACGCATTGTGCA-2_1	ATRT40	3.21260994375644	6.27856164306538	G1
ACATACGTCACTCTTA-2_1	ATRT40	2.05229078764556	6.52973071240548	G1
ACATACGTCAGAGGTG-2_1	ATRT40	3.93905312429471	-20.2489809738253	G1
ACATCAGAGAGCTGCA-2_1	ATRT40	4.61944139892477	-17.3352731477566	G1
ACATCAGAGCTCCCAG-2_1	ATRT40	4.25541363846786	1.50834449638851	G1
[truncated: 15,449 more rows]
