# Supplementary material for: Imaging and multi-omics datasets converge to define different neural progenitor origins for ATRT-SHH subgroups
Source: Nat Commun. 2023 Oct 20;14:6669. doi: 10.1038/s41467-023-42371-7 (PMC10589300; doi:10.1038/s41467-023-42371-7)
Supplement: Supplementary file 15 — Source Data [file 41467_2023_42371_MOESM15_ESM.zip › Source_Data/SuppFig12.xlsx]

## Sheet: SuppFig12_A
R26P26	nCount_RNA	nFeature_RNA			R26P27	nCount_RNA	nFeature_RNA			R26P87	nCount_RNA	nFeature_RNA
AAACCCAAGCCTGAGA	8453	2998			AAACCCAAGATTGACA	1750	894			AAACCCACAGACAAGC	2416	1380
AAACCCAAGGTTGAGC	811	468			AAACCCAAGCGAATGC	1604	1100			AAACCCATCAAAGGTA	2848	1401
AAACCCAAGTGCGCTC	1797	1140			AAACCCAAGTTTGCTG	929	642			AAACCCATCCGTCCTA	24646	5670
AAACCCACAATGTCTG	1638	869			AAACCCACACAAATCC	10947	3615			AAACCCATCTACCAGA	7644	2936
AAACCCACACCAGGTC	2099	842			AAACCCACAGGATCTT	1593	1105			AAACGAAAGACCCTTA	540	376
AAACCCACACGTCGTG	7969	2784			AAACCCACATGGCTGC	13755	4410			AAACGAAAGGCTCACC	22018	5830
AAACCCACATAATGAG	17072	4565			AAACCCATCAAGTAAG	3372	1825			AAACGAACACTGAATC	1678	1127
AAACCCACATCATCCC	25734	5326			AAACGAAAGGGCGAGA	3591	1125			AAACGAAGTGCACGCT	2154	1088
AAACCCAGTCCCTGAG	7637	2698			AAACGAAAGTCCGTCG	1314	697			AAACGAATCCCATTTA	19025	4621
AAACCCAGTCGCAGTC	8707	3161			AAACGAACAGACGGAT	1360	755			AAACGAATCCGCAACG	20009	4765
AAACCCAGTGACAGGT	1293	618			AAACGAAGTGCATCTA	1087	662			AAACGAATCTGTACAG	2238	1073
AAACCCAGTGTCATTG	3690	1846			AAACGAAGTTGCAACT	533	403			AAACGCTAGACATCAA	26455	5407
AAACCCATCCCGAGTG	1274	651			AAACGCTAGCTGAAGC	6358	2196			AAACGCTAGCATACTC	6415	3005
AAACCCATCCGTAGGC	1198	464			AAACGCTAGGCAGTCA	5950	2558			AAACGCTAGGCTTAAA	668	454
AAACCCATCCTCTCGA	3627	1657			AAACGCTCAGTGGCTC	1780	993			AAACGCTGTACGAGTG	48407	7265
AAACCCATCGGAAGGT	10522	3281			AAACGCTGTATATGGA	6859	2581			AAACGCTTCATACAGC	736	488
AAACCCATCGTGCTCT	1128	545			AAACGCTGTCCAGCAC	1270	797			AAACGCTTCCAAGCCG	651	421
AAACGAAAGGATCATA	1287	724			AAACGCTGTCCATAGT	3072	1528			AAAGAACAGATGCTTC	11801	3291
AAACGAACAAGGTCGA	860	535			AAACGCTGTGAATGAT	3545	1867			AAAGAACAGCGTGCCT	10898	3134
AAACGAACAATTGCCA	585	422			AAACGCTGTGAGATAT	8469	3105			AAAGAACAGGCGAACT	2021	813
AAACGAACACACCTTC	679	468			AAACGCTGTGTTCCTC	1165	806			AAAGAACGTCAACGCC	19638	4438
AAACGAACACGTAGTT	2111	945			AAACGCTTCGGCTTGG	1496	899			AAAGAACGTCTATGAC	836	347
AAACGAACATGGCCAC	11141	3521			AAACGCTTCTATTGTC	2200	1226			AAAGAACTCAAGTCTG	6074	2358
AAACGAAGTCTTGCGG	5966	2235			AAACGCTTCTCATAGG	8610	2984			AAAGAACTCCTTCTGG	1981	1204
AAACGAAGTGTCACAT	3874	1511			AAAGAACAGTTGTAAG	6530	1930			AAAGAACTCGCCAGAC	1182	763
AAACGAATCCCTCAAC	1488	829			AAAGAACCAGAACTAA	1760	1085			AAAGAACTCTACTTCA	3412	1676
AAACGAATCGCTAGCG	1350	490			AAAGAACGTAACTAAG	1225	764			AAAGGATAGCGTATGG	22119	5006
AAACGAATCGTTATCT	10966	3875			AAAGAACGTATACGGG	17908	4550			AAAGGATAGGGCAAGG	855	552
AAACGCTAGAAGCGCT	1379	835			AAAGAACGTGACATCT	6611	2683			AAAGGATAGGTTCAGG	526	385
AAACGCTCACGCGCAT	2709	1113			AAAGAACTCAGTGTGT	4453	2414			AAAGGATCAACCAATC	24209	5335
AAACGCTCAGATCATC	22801	4860			AAAGAACTCTGAGTCA	1086	604			AAAGGATCACAGTCCG	639	312
AAACGCTCAGCATCTA	1571	894			AAAGGATAGAAGAACG	754	495			AAAGGATCACTGAATC	24689	5516
AAACGCTCAGTCGAGA	639	304			AAAGGATAGAGATGCC	643	458			AAAGGATGTCTCAAGT	574	412
AAACGCTGTAGCCCTG	991	667			AAAGGATAGCGATTCT	5825	2366			AAAGGATTCGTGTCAA	1687	934
AAACGCTGTATCAGGG	1835	808			AAAGGATAGTTGGACG	8162	3080			AAAGGGCCAACTGTGT	45056	6865
AAACGCTGTTATCTTC	4746	1950			AAAGGATCAATCTAGC	5388	2570			AAAGGGCCACAGAAGC	37064	6478
AAACGCTTCATCACCC	1005	603			AAAGGATCACCTGTCT	1890	1146			AAAGGGCGTAGATTGA	621	426
AAACGCTTCTTGGATG	1155	633			AAAGGATCAGGACATG	915	625			AAAGGGCTCGGACAAG	962	706
AAAGAACAGAAGCGGG	10518	3058			AAAGGATGTAATGCTC	1086	754			AAAGGGCTCTAAGAAG	6600	2912
AAAGAACAGATTGGGC	1430	665			AAAGGATGTCTCTCAC	1045	604			AAAGGTAAGACTCTAC	3857	1944
AAAGAACAGGACTAAT	10717	3395			AAAGGATGTCTTTCAT	569	409			AAAGGTAAGCGTTCAT	19306	4905
AAAGAACAGTTGGAAT	8526	2983			AAAGGATGTGCTAGCC	19270	5380			AAAGGTACACGAGGAT	1288	623
AAAGAACCAACCTATG	1938	722			AAAGGATTCTTCCAGC	1712	928			AAAGGTAGTCTTACAG	2659	1267
AAAGAACCAATAGTCC	1181	908			AAAGGGCAGATCACCT	7318	2920			AAAGGTATCAGGTAAA	2571	1385
AAAGAACCAGGCACAA	7120	2407			AAAGGGCAGGTGCGAT	5305	1892			AAAGGTATCGTCTCAC	755	500
AAAGAACCATACGCAT	8835	3086			AAAGGGCGTGGCTTGC	8546	2581			AAAGGTATCTGAACGT	1932	1039
AAAGAACCATAGTCGT	15709	4293			AAAGGGCTCAGACCGC	10796	3460			AAAGTCCGTAGATCCT	1216	855
AAAGAACGTCATTGCA	1241	448			AAAGGGCTCCTGTTAT	988	699			AAAGTCCTCGCGCCAA	620	375
AAAGAACGTGTCATGT	11965	3340			AAAGGGCTCTGGCCTT	7315	2967			AAAGTCCTCTTTACAC	701	499
AAAGAACTCATCGCCT	8317	3077			AAAGGTAAGCATCCCG	2040	1131			AAAGTGACAACTTGGT	46246	6404
AAAGAACTCATCGTAG	1063	667			AAAGGTAAGGGCAGAG	1259	674			AAAGTGACACTCTGCT	47352	7336
AAAGAACTCTAGCATG	4162	1762			AAAGGTAAGTATCTGC	2204	1312			AAAGTGACATAAGCAA	2620	1127
AAAGAACTCTCATTTG	785	492			AAAGGTAGTAACTGCT	512	386			AAAGTGAGTTACACAC	1206	677
AAAGAACTCTTCCCGA	3564	1531			AAAGGTAGTAGCGCTC	7357	2816			AAAGTGATCAAGCGTT	17397	4113
AAAGGATAGAGTCAGC	868	508			AAAGGTAGTCATCACA	714	498			AAAGTGATCCCAGGAC	873	571
AAAGGATAGTAACGTA	1129	682			AAAGGTAGTCCAGCGT	790	606			AAAGTGATCGATGGAG	3286	1662
AAAGGATAGTAATTGG	18530	4558			AAAGGTAGTGCTGTCG	726	492			AAAGTGATCGCTTTAT	6768	2342
AAAGGATAGTGCACTT	822	462			AAAGGTATCACGACTA	1277	876			AAAGTGATCGTCTACC	18417	4859
AAAGGATCAATAACCC	1942	872			AAAGGTATCGAGTCTA	2583	1660			AAATGGAAGTTGAAGT	15920	4946
AAAGGATCACAAGCCC	11971	3670			AAAGGTATCGCTACAA	15236	4102			AAATGGATCTTGTTAC	777	547
AAAGGATCACGAAGAC	1607	349			AAAGGTATCTCCGAAA	859	592			AACAAAGAGGTGTGAC	3651	1605
AAAGGATGTCGAGTGA	5539	2212			AAAGTCCAGAAATTCG	1804	903			AACAAAGCACCAATTG	533	347
AAAGGATGTGCAGATG	5687	2016			AAAGTCCAGCGAATGC	2728	1219			AACAAAGCATCAGCGC	12338	4208
AAAGGATGTTCGGTTA	5490	2348			AAAGTCCAGGGTACAC	1405	984			AACAAAGGTTCGTAAC	28214	5920
AAAGGATTCCCTCTTT	3681	1116			AAAGTCCCACAGTCGC	1947	1003			AACAAAGTCACGGGAA	552	390
AAAGGATTCGTCTAAG	526	402			AAAGTCCCATCCAATG	13078	3470			AACAAAGTCTTGCAGA	763	506
AAAGGGCAGCTCTGTA	6768	2229			AAAGTCCGTTCCGCAG	1190	856			AACAACCCACGACGAA	3235	1444
AAAGGGCAGGCTCTCG	968	273			AAAGTCCTCCGCATAA	3069	1736			AACAACCGTAGGTTTC	833	469
AAAGGGCAGGTGATCG	12267	3269			AAAGTCCTCGCGGTAC	1429	585			AACAACCGTCCAACGC	531	379
AAAGGGCAGTAAATGC	2736	1234			AAAGTCCTCTGCACCT	517	380			AACAACCGTTTCACTT	26301	5326
AAAGGGCCAAAGTGTA	667	472			AAAGTCCTCTTAGCAG	1514	729			AACAAGAAGCCTCATA	1000	653
AAAGGGCCAACAGCTT	1925	1053			AAAGTGACAAGAGGCT	808	582			AACAAGACAACAAGTA	552	373
AAAGGGCCAATGAAAC	1443	752			AAAGTGACAAGTTGGG	10000	2994			AACAAGACACCCTCTA	14323	3900
AAAGGGCCATAGTCGT	5248	2396			AAAGTGACAATGTCAC	5719	2071			AACAAGAGTCACTACA	1900	1174
AAAGGGCCATCCAACA	2870	1442			AAAGTGACACAAATAG	753	517			AACAAGAGTGCCTACG	687	470
AAAGGGCCATGGGAAC	12311	3424			AAAGTGACACAGTACT	500	363			AACAAGATCACACGAT	21697	5384
AAAGGGCGTCCCTAAA	506	404			AAAGTGACAGTTACCA	586	402			AACAAGATCACTTCTA	557	384
AAAGGGCGTTCCTACC	3013	1256			AAAGTGACATGCCATA	6534	2266			AACAAGATCCACTTTA	858	414
AAAGGGCTCCCAAGTA	3125	1355			AAAGTGAGTACCATAC	4370	2348			AACAAGATCTCGGCTT	28407	5771
AAAGGGCTCGGCAGTC	2519	1309			AAAGTGAGTTACCTTT	566	414			AACACACAGAGCAGTC	21891	4128
AAAGGTAAGACATCCT	945	620			AAAGTGAGTTGCAAGG	2483	248			AACACACCAAGCAATA	519	360
AAAGGTAAGCCTGAGA	1835	816			AAAGTGAGTTTACTTC	720	453			AACACACCAGTCTCTC	501	363
AAAGGTAAGCGTCAGA	943	292			AAAGTGATCCAACCAA	9086	2866			AACACACCATGCAGCC	697	459
AAAGGTAAGTTGCTCA	14900	3898			AAAGTGATCCGTGCGA	2140	1100			AACACACGTATGAAGT	3409	1659
AAAGGTACACAAGCCC	2086	899			AAATGGAAGAGCTTTC	1240	849			AACACACGTGGAATGC	612	430
AAAGGTACACTACCCT	9410	3495			AAATGGAAGAGGCGTT	11481	3891			AACACACTCGGACGTC	2065	872
AAAGGTACATTGTAGC	9561	3106			AAATGGAAGCCTAACT	1560	1041			AACAGGGAGAGCCATG	616	438
AAAGGTAGTAGCGTTT	762	281			AAATGGAAGCCTGAGA	10122	3258			AACAGGGAGATAGGGA	28823	5243
AAAGGTAGTTCCATTT	17145	4578			AAATGGAAGCGGTAGT	9605	3195			AACAGGGAGATTCGAA	707	473
AAAGGTATCCACCTCA	898	435			AAATGGAAGGTCCCTG	1076	712			AACAGGGCATGCACTA	23192	4970
AAAGGTATCCCTCGTA	4943	1373			AAATGGAAGGTGCAGT	620	481			AACAGGGGTACCGTGC	23901	5306
AAAGGTATCGGCTGTG	10866	3240			AAATGGAAGTAAACTG	699	505			AACAGGGGTGCCGAAA	640	339
AAAGGTATCGTGCGAC	8494	3003			AAATGGAAGTCAGAGC	871	640			AACAGGGGTTCGGCCA	3808	2014
AAAGGTATCTACTTCA	1943	1086			AAATGGACAAGGTACG	959	557			AACAGGGTCAGCGCAC	8384	3128
AAAGGTATCTCGGTCT	5182	2201			AAATGGACAGTCGCTG	1464	952			AACCAACCACGGTGCT	15749	3952
AAAGTCCAGACTTCAC	9681	2895			AAATGGAGTACCCAGC	4081	1955			AACCAACGTCTTCGAA	22894	5277
AAAGTCCAGGACAGTC	10117	3266			AAATGGAGTAGTCACT	1214	809			AACCAACGTGTCCGGT	1038	738
AAAGTCCAGTGTACAA	3585	1456			AAATGGAGTGTTCAGT	803	510			AACCAACTCATGGTAC	34611	6353
AAAGTCCCAACCCTCT	14844	4135			AAATGGATCATGACAC	7832	2892			AACCAACTCGTTGTGA	693	467
AAAGTCCCAGCTGTCG	1491	806			AAATGGATCATTCACT	8195	2809			AACCAACTCTGCAGCG	15921	3891
AAAGTCCCAGGTATGG	2757	1641			AAATGGATCGGCTCTT	588	417			AACCACAAGCCGTCGT	22761	5150
AAAGTCCCATTAGGAA	2735	1339			AAATGGATCGGCTTGG	754	516			AACCACAAGGAGGGTG	10600	3418
AAAGTCCCATTCTCCG	1480	743			AACAAAGAGACGATAT	8972	3133			AACCACATCACGGAGA	48057	6991
AAAGTCCGTAGGACTG	11597	3351			AACAAAGAGATGGGCT	1763	732			AACCACATCCTCCACA	511	361
AAAGTCCGTATCTCTT	520	371			AACAAAGAGCTGAAAT	775	477			AACCATGAGAGGCGGA	33934	6084
AAAGTCCGTCGTGGAA	14370	3980			AACAAAGAGTGCGTCC	5987	2217			AACCATGAGCCGCTTG	853	543
AAAGTCCGTCTGTTAG	732	545			AACAAAGAGTGGCAGT	608	455			AACCATGGTAAGGCTG	26641	5715
AAAGTCCTCCAATCTT	784	404			AACAAAGCAAAGTATG	1302	692			AACCATGGTGAACCGA	39038	6452
AAAGTCCTCCGATGTA	3850	2039			AACAAAGCAACGGCCT	829	598			AACCCAAAGGTTGAGC	15987	4594
AAAGTCCTCTCACCCA	19610	5161			AACAAAGCAATCAAGA	7722	3060			AACCCAACAGCTGTAT	664	457
AAAGTGAAGCAAGCCA	11394	3576			AACAAAGCAATTTCGG	8072	2493			AACCCAAGTTCTGAGT	11496	3346
AAAGTGAAGCCTATCA	8743	2836			AACAAAGCACCGTGCA	6462	2336			AACCCAATCAATGCAC	2230	1070
AAAGTGAAGCGTACAG	10982	3368			AACAAAGCACGCTTAA	7952	3332			AACCCAATCAGTCACA	17695	4705
AAAGTGAAGGATTCCT	1378	738			AACAAAGCAGAACGCA	919	657			AACCCAATCAGTGTGT	974	496
AAAGTGAAGTACGTCT	2149	1094			AACAAAGGTAACTGCT	11290	3831			AACCCAATCCGAGTGC	855	508
AAAGTGACAGGAGACT	939	476			AACAAAGGTAGTGTGG	1673	1004			AACCCAATCGTGTTCC	560	379
AAAGTGACATAACCCA	11221	3315			AACAAAGTCAAGCCAT	2134	1277			AACCCAATCTGCATGA	17871	4641
AAAGTGACATACAGGG	1277	811			AACAAAGTCATACGAC	2481	1304			AACCTGAAGGGCAGTT	1236	760
AAAGTGACATCTAACG	1091	489			AACAAAGTCATGGCCG	601	441			AACCTGACAGACTCTA	16633	4643
AAAGTGAGTTCCTTGC	1551	691			AACAAAGTCTTAGCAG	1169	668			AACCTGACAGGAGACT	2686	1381
AAAGTGAGTTGTCTAG	8959	2879			AACAACCAGCGATGAC	1859	1112			AACCTGACAGTCACGC	1884	677
AAAGTGATCAAGGAGC	4722	1892			AACAACCAGGACTTCT	8565	2980			AACCTGACATATGAAG	1602	954
AAAGTGATCATCTGTT	1210	535			AACAACCAGGTCTGGA	1236	639			AACCTGAGTCTGTCCT	511	357
AAAGTGATCATGGAGG	8498	2809			AACAACCCAATTGAAG	560	390			AACCTGATCAGCTTCC	645	409
AAAGTGATCCTGGGTG	873	579			AACAACCCACGGCTAC	1830	854			AACCTGATCTCATTTG	505	354
AAATGGAAGATCCTAC	2267	952			AACAACCCAGGTCTCG	1052	709			AACCTGATCTTCACAT	887	569
AAATGGAAGCCAAGGT	963	528			AACAACCGTGTGAGCA	4295	1620			AACCTTTAGTGAGCCA	734	462
AAATGGAAGCCGATTT	10878	2953			AACAACCTCCTGATAG	1134	710			AACCTTTAGTGCAAAT	774	329
AAATGGAAGTAGATCA	10127	2999			AACAAGAAGATAGTGT	899	635			AACCTTTCACACCTTC	2688	1508
AAATGGAAGTCACTGT	3347	1025			AACAAGAAGCAGATAT	670	464			AACCTTTCATGCCGGT	13981	3560
AAATGGAAGTTGTCAC	15491	4243			AACAAGAAGCTGTACT	2250	1109			AACGAAAAGCCTCCAG	1576	786
AAATGGACACGACCTG	985	621			AACAAGAAGTAAGCAT	1270	756			AACGAAAAGGGCAGTT	2419	1195
AAATGGACAGAATTCC	15382	3584			AACAAGACAATTCTTC	1358	739			AACGAAACAAGCAGGT	3098	1381
AAATGGAGTTGGTACT	1277	890			AACAAGACACATTACG	522	398			AACGAAACAGGACATG	3242	1925
AAATGGATCACTGTCC	12103	3734			AACAAGACACGGATCC	13712	4212			AACGAAACATGACAAA	915	570
AAATGGATCATTGAGC	11042	3683			AACAAGACAGTCTCTC	549	412			AACGAAAGTCGGTAAG	977	715
AAATGGATCCGTAGTA	619	425			AACAAGAGTATTTCCT	726	480			AACGAAATCATCAGTG	3247	1353
AAATGGATCCTATTGT	13682	3716			AACAAGATCCACAGGC	2292	1248			AACGAAATCGTGAGAG	38155	6051
AAATGGATCGTCTCAC	12339	3633			AACAAGATCGAGTGGA	589	441			AACGGGACAGAGGGTT	3858	1797
AACAAAGAGACCAGAC	1994	888			AACACACAGATGACCG	9754	2997			AACGGGACAGTCGAGA	17111	4245
AACAAAGAGACTTAAG	971	543			AACACACAGCCTAACT	9376	3439			AACGGGAGTAGAATAC	16652	3937
AACAAAGAGCTAATGA	7226	2696			AACACACAGTTACTCG	3500	1614			AACGGGAGTCGAGTGA	2508	933
AACAAAGAGGTTCCAT	5257	1775			AACACACCAGGCATTT	14406	3612			AACGGGAGTTCTGACA	93397	8270
AACAAAGCATCTAACG	1361	724			AACACACGTGCTCTCT	951	655			AACGGGATCGGTGAAG	622	429
AACAAAGCATGCCGAC	10550	3101			AACACACGTTTGTTCT	2567	1224			AACGTCAAGGCATGCA	822	404
AACAAAGGTAGAATAC	8414	2998			AACACACTCACCTCGT	517	372			AACGTCACAAGCAGGT	17324	4160
AACAAAGGTAGGATAT	17518	4358			AACACACTCGTGTCAA	4072	1766			AACGTCACACAAATCC	541	364
AACAAAGGTAGTGTGG	4650	2047			AACAGGGAGATCCGAG	2010	1118			AACGTCACACAATTCG	20384	4567
AACAAAGGTATGCGGA	6086	2565			AACAGGGAGGTGCTAG	514	391			AACGTCAGTATCCTTT	18619	4366
AACAAAGGTGCAACAG	1958	1115			AACAGGGAGTGAGCCA	1077	643			AACGTCAGTGCCTATA	2809	1646
AACAAAGTCCGTGTGG	7065	2677			AACAGGGAGTTCATCG	948	604			AACGTCATCAGCCTTC	30561	6163
AACAAAGTCGAGCCAC	1730	974			AACAGGGCAGGCTACC	787	557			AACGTCATCCACCCTA	13583	3849
AACAACCAGACTCGAG	12295	3432			AACAGGGCAGTGACCC	564	401			AACTTCTAGATTGTGA	34838	6151
AACAACCAGCCTGACC	2063	951			AACAGGGGTCTTGGTA	4663	2375			AACTTCTCAAGGCTTT	30263	5926
AACAACCAGCGACATG	17393	4690			AACAGGGGTTTAGACC	654	403			AACTTCTGTAAGGCCA	2112	1269
AACAACCAGGGTCACA	12880	3784			AACAGGGTCATCTATC	5600	2393			AACTTCTGTCACGACC	18202	4131
AACAACCAGTGTCATC	10866	3101			AACCAACAGAATTGTG	11350	3423			AACTTCTGTCGTACAT	22402	5327
AACAACCCACCTCGTT	810	546			AACCAACAGCACGGAT	1497	748			AACTTCTTCTAGGAAA	1903	712
AACAACCCACTCCTTG	1160	720			AACCAACAGCTCTGTA	5766	2235			AACTTCTTCTCGCTCA	4128	1488
AACAACCCAGCGTGCT	2590	1213			AACCAACCACCCTATC	766	563			AAGAACAAGCTGAGCA	17810	4651
AACAACCCAGTCTTCC	23991	5776			AACCAACCACCTTCGT	1225	745			AAGAACAGTCGCACGT	33217	6419
AACAACCGTAGGCAGT	2585	975			AACCAACCACTCGATA	11455	3206			AAGAACAGTTGATGTC	17602	4595
AACAACCGTATCAGCT	16002	3935			AACCAACCATCCGGCA	1076	643			AAGACAAAGTATGTAG	3867	1758
AACAACCGTCAGTCCG	6689	2376			AACCAACGTCGAAGCA	934	652			AAGACAAAGTGTAGAT	22212	5013
AACAACCGTCCGAAAG	16737	4029			AACCAACGTGCATTAC	1906	958			AAGACAACAACAAGTA	28599	6238
AACAACCGTCCGGTCA	2059	960			AACCAACTCCCGAGAC	1121	649			AAGACAACACATCATG	530	397
AACAACCTCCGATAGT	1825	893			AACCAACTCGACCAAT	21973	5848			AAGACAACACTATCGA	1078	619
AACAACCTCGCCTAGG	837	526			AACCACAAGACTCCGC	1568	941			AAGACAACATTGCTGA	20269	4961
AACAACCTCGTCAAAC	1385	722			AACCACAAGATTGCGG	1619	967			AAGACAATCCACGTAA	716	464
AACAACCTCTTTACAC	2667	1160			AACCACAAGTAGGATT	3521	2125			AAGACAATCGTTAGAC	2505	761
AACAAGAAGACAACTA	1897	1012			AACCACAAGTGATTCC	563	406			AAGACTCAGTCGGCCT	21926	5043
AACAAGAAGACTAAGT	4203	2072			AACCACACAACCAACT	8650	2722			AAGACTCCATAGATGA	20848	5114
AACAAGAAGCGCACAA	10140	3215			AACCACAGTACTTGTG	1597	948			AAGACTCGTGCTGCAC	28052	5636
AACAAGACAAAGGCGT	8736	2690			AACCACAGTCACTGAT	1022	651			AAGACTCGTTTGCAGT	18344	4509
AACAAGACAGTATACC	1667	759			AACCACAGTGCAGTGA	1633	831			AAGACTCTCGCTAAAC	40483	6934
AACAAGAGTACCGTCG	8313	2750			AACCACAGTGGCTGCT	1000	673			AAGATAGAGAATCGTA	2250	1178
AACAAGAGTCACGACC	1834	916			AACCACAGTGGTATGG	1761	949			AAGATAGAGCGGCTCT	14784	3913
AACAAGAGTGATGAAT	9252	2917			AACCACATCAACGCTA	577	434			AAGATAGAGGTTGAGC	2873	1102
AACAAGAGTGCATACT	2968	1291			AACCACATCACCATAG	5639	2808			AAGATAGCAATCGCGC	1565	883
AACAAGAGTGCCGGTT	10231	2998			AACCACATCAGGTGTT	1424	727			AAGATAGGTCATAGTC	2393	1413
AACAAGAGTGCCTTTC	1075	498			AACCACATCCAAATGC	8701	2750			AAGATAGGTTGAGAGC	594	451
AACACACAGAGGGCGA	1555	817			AACCACATCCAATGCA	13039	3412			AAGATAGGTTGGGAAC	31111	5733
AACACACAGGGTTAAT	1067	506			AACCACATCCTACCGT	563	405			AAGATAGTCCTCTTTC	880	645
AACACACCAACGCCCA	21414	4877			AACCATGAGACTAAGT	1569	863			AAGATAGTCGATTGAC	953	747
AACACACCACATACTG	10138	3420			AACCATGCAATTTCGG	1207	688			AAGCATCAGATGCGAC	18614	4554
AACACACCACCTCTGT	32089	5988			AACCATGCACCAGCGT	856	586			AAGCATCAGGCCTAAG	19103	4418
AACACACCAGCGCTTG	1557	773			AACCATGCATAAGATG	4031	1882			AAGCATCAGTTTCTTC	21695	4855
AACACACCATAGTCGT	1718	826			AACCATGGTCATAAAG	2806	1522			AAGCATCCACAACATC	5544	2205
AACACACCATTGTCGA	10087	3410			AACCATGGTCGTTGCG	5801	2566			AAGCATCCAGCGTATT	661	455
AACACACGTACCCGAC	9447	2913			AACCATGGTGTATACC	9105	3089			AAGCATCCATTCACAG	15201	4176
AACACACGTGGCTTAT	548	410			AACCATGGTTACTCAG	2126	858			AAGCATCGTAAGTAGT	11491	3962
AACACACGTTACTCAG	4272	1556			AACCATGTCAGAGTTC	4444	2322			AAGCATCGTTGAGAGC	1323	775
AACACACGTTATGACC	10738	3702			AACCATGTCCATACAG	537	381			AAGCCATAGTCTGTAC	19265	4381
AACACACGTTATTCCT	1266	830			AACCATGTCGGCAGTC	2453	1391			AAGCCATCAACAGTGG	26144	5581
AACACACGTTGGGACA	11712	3360			AACCATGTCGTGACTA	2193	1145			AAGCCATCACAATGCT	20734	4618
AACACACGTTTCGCTC	3495	1628			AACCCAAAGCGTATGG	2661	1004			AAGCCATGTGACGTCC	750	521
AACACACTCCAAAGGG	1226	598			AACCCAAAGTCTCTGA	605	436			AAGCCATGTGTTATCG	1165	840
AACACACTCCCTTCCC	513	376			AACCCAACAACGGTAG	2056	965			AAGCCATTCTGGCTGG	2960	1289
AACACACTCCTTATCA	693	455			AACCCAACAATTGCGT	1755	895			AAGCGAGAGTGCCTCG	870	549
AACACACTCTGAATGC	6414	2057			AACCCAACATAAGCAA	2749	1666			AAGCGAGAGTTTCAGC	13870	4208
AACACACTCTTTGCGC	6166	2274			AACCCAAGTATCAAGA	1311	839			AAGCGAGCAAGATTGA	791	529
AACAGGGAGAGAACCC	22352	4948			AACCCAAGTCACTTCC	2539	826			AAGCGAGCAAGCACCC	25939	5550
AACAGGGAGCATCCTA	1516	870			AACCCAAGTCGACTGC	3027	1470			AAGCGAGCACGCACCA	529	351
AACAGGGAGGGACCAT	9671	2859			AACCCAAGTCTAACTG	616	419			AAGCGAGCAGATACCT	24237	4859
AACAGGGCACCCTAAA	1583	685			AACCCAAGTGTTAACC	743	504			AAGCGAGCAGTGGTGA	2816	996
AACAGGGCACCTCGTT	1011	596			AACCCAATCCTCTAAT	798	516			AAGCGAGCATAGGCGA	815	531
AACAGGGCACGTCGGT	10499	3018			AACCTGAAGGAAGAAC	1559	995			AAGCGAGCATTATGCG	1751	821
AACAGGGCAGGCCTGT	2323	1079			AACCTGAAGTATGAGT	507	367			AAGCGAGGTACCGGAA	1481	1037
AACAGGGCATTGGATC	8315	3119			AACCTGACAAATGGAT	553	403			AAGCGAGGTATCCCAA	526	360
AACAGGGGTCCATACA	9448	3461			AACCTGAGTATTGCCA	2020	1041			AAGCGAGTCCTAACAG	567	384
AACAGGGGTCGATTTG	13922	4141			AACCTGAGTGTCCATA	1772	1006			AAGCGAGTCTTCGGTC	22718	4761
AACAGGGGTGCTCTTC	12755	3753			AACCTGATCTAGTGTG	541	450			AAGCGTTCAACCAACT	875	328
AACAGGGGTGTTCGTA	13991	3633			AACCTGATCTGCGAGC	529	396			AAGCGTTCATTAAGCC	2075	689
AACAGGGGTTAGCGGA	1215	678			AACCTGATCTGCTTAT	4932	2320			AAGCGTTTCCGTGTAA	622	520
AACAGGGTCGACATCA	16205	4637			AACCTGATCTTACGTT	835	589			AAGCGTTTCGATCCAA	20228	4792
AACAGGGTCGGCGATC	15817	4259			AACCTTTAGAGCATAT	2110	1141			AAGCGTTTCGCCGTGA	26790	5583
AACAGGGTCGGCTATA	824	553			AACCTTTAGGGTGAGG	3120	1075			AAGCGTTTCGTCACCT	4222	1840
AACAGGGTCTCTCTAA	2901	1172			AACCTTTGTCGCGTCA	2060	1152			AAGCGTTTCTAGACCA	503	356
AACCAACAGAGGTATT	1832	908			AACCTTTTCAGGAACG	6546	2307			AAGCGTTTCTGCGATA	3906	1760
AACCAACAGCGACTTT	998	472			AACGAAAAGACTACCT	5440	2054			AAGCGTTTCTTGTGCC	2266	1168
AACCAACAGCGTCAAG	8973	2821			AACGAAAAGCAACTCT	16669	4657			AAGGAATAGGAGATAG	41674	6076
AACCAACCAAATGAAC	2525	1188			AACGAAAAGCTAGATA	5632	1968			AAGGAATCAGTCTGGC	3233	1452
AACCAACCAACAAGAT	13934	3814			AACGAAACAATTGCAC	1330	783			AAGGAATGTATTTCTC	3368	1593
AACCAACCAACTGAAA	3797	1722			AACGAAACAATTGGTC	691	516			AAGGAATTCCGAAATC	1936	844
AACCAACCAATCGAAA	28796	5676			AACGAAAGTAGTCCTA	6298	2075			AAGGAATTCCGGGACT	16794	4152
AACCAACCAGTTCCAA	11735	3841			AACGAAAGTCTTCTAT	9766	3411			AAGGAATTCCTGCTAC	24042	5540
AACCAACCATAATGCC	1241	697			AACGAAATCTGACAGT	2165	1156			AAGGTAAAGTGGTGGT	21604	5002
AACCAACGTCACTGAT	9710	3139			AACGGGAAGACATCAA	6805	2179			AAGGTAAGTAGCCCTG	815	559
AACCAACGTGAGGAAA	8000	2613			AACGGGAAGATTGCGG	543	365			AAGGTAAGTGTAGCAG	30461	6340
AACCAACGTGATGGCA	2409	986			AACGGGAAGGTGCTGA	6393	2157			AAGGTAAGTTAACCTG	17850	4127
AACCAACGTGCAGTGA	669	401			AACGGGAAGTAATTGG	1861	834			AAGGTAATCAAGTTGC	16029	4214
AACCAACTCAGGTAAA	811	543			AACGGGAGTGAACCGA	590	420			AAGGTAATCATCGCCT	2916	1405
AACCAACTCTAGATCG	1307	616			AACGGGAGTTTATGCG	1426	945			AAGTACCAGGCTCTCG	590	319
AACCACAAGCAAACAT	574	435			AACGGGATCAGACATC	765	600			AAGTACCAGGTAGATT	523	364
AACCACAAGCGCTGAA	3789	1285			AACGGGATCCGTAATG	8390	3022			AAGTACCGTACTAGCT	16360	4324
AACCACAAGCGGACAT	689	454			AACGTCAAGGACTTCT	744	512			AAGTACCGTCAACCAT	23108	5361
AACCACAAGGAAGAAC	821	525			AACGTCAAGGATTTGA	1344	854			AAGTACCGTCGATTAC	559	396
AACCACAGTCAAGCGA	1634	835			AACGTCAAGTGTTGTC	1387	728			AAGTACCTCCGATGCG	22948	4923
AACCACATCCACGGAC	3044	1218			AACGTCACATGGAAGC	3860	1865			AAGTACCTCCTAGAGT	8231	2029
AACCATGAGCAATTAG	1003	670			AACGTCAGTAACACCT	1212	600			AAGTACCTCGTTAGTG	651	466
AACCATGAGGAAGTCC	832	442			AACGTCATCAAGCCCG	3451	1111			AAGTACCTCTATACTC	23200	4991
AACCATGAGGCATCGA	6666	2486			AACGTCATCAGCGCAC	9279	2808			AAGTCGTGTACGAGTG	8878	2960
AACCATGAGGGCAGTT	10293	3692			AACGTCATCCGATGCG	824	540			AAGTCGTGTGTTGACT	1581	780
AACCATGAGGTAAACT	10275	3030			AACGTCATCGGTGCAC	686	513			AAGTCGTTCATGAAAG	21870	5095
AACCATGCAAATTAGG	3177	1259			AACGTCATCGTGAGAG	20072	6646			AAGTCGTTCCAACTGA	12908	3840
AACCATGCAAGGAGTC	1842	997			AACTTCTAGCTGGAGT	613	324			AAGTGAAAGAACTCCT	10348	3581
AACCATGCACTACCCT	516	378			AACTTCTAGGCCGCTT	5705	1700			AAGTGAAAGTGAATAC	1307	826
AACCATGCATCGATGT	604	369			AACTTCTAGTCGAAGC	31072	6270			AAGTGAACAAATGGCG	1183	371
AACCATGGTACGTTCA	3669	1816			AACTTCTCACTACAGT	2402	1385			AAGTGAACAAGGTTGG	19369	4551
AACCATGGTCCGGCAT	2398	1243			AACTTCTCAGGAATAT	3341	1493			AAGTGAACAAGTGCTT	19780	4809
AACCATGGTGCCGAAA	742	525			AACTTCTGTTGCACGC	2720	1438			AAGTGAACACAAGCTT	777	283
AACCATGGTGTGTTTG	668	499			AACTTCTTCAGCAGAG	800	571			AAGTGAACACGAAAGC	1667	898
AACCATGGTGTTCCTC	17587	4791			AACTTCTTCGACATTG	1203	726			AAGTGAACAGATAAAC	14076	3626
AACCATGGTTAACCTG	19395	4675			AAGAACAAGCTAAATG	1089	773			AAGTGAACAGGGAATC	1379	959
AACCATGTCCGTGGCA	3282	1618			AAGAACAAGGAGCTGT	17269	4473			AAGTGAAGTACAAGCG	1718	842
AACCATGTCGAACGCC	9772	3283			AAGAACAAGGTCTTTG	1562	896			AAGTGAATCAGGAAAT	19089	4706
AACCATGTCGGCTTGG	11212	3463			AAGAACACAGGGTCTC	1332	751			AAGTGAATCCTCACCA	30890	5791
AACCCAAAGCTCCGAC	14449	4146			AAGAACAGTATCCTCC	1251	553			AAGTGAATCTGGGCCA	28163	5485
AACCCAAAGCTCTTCC	21556	4880			AAGAACAGTTCTCTCG	4236	1744			AAGTTCGAGCGATGAC	2321	1457
AACCCAAAGGAAAGTG	1382	914			AAGAACAGTTGCCATA	1413	714			AAGTTCGAGCGGACAT	11724	3442
AACCCAAAGGCCTTGC	22578	5430			AAGAACATCTCTTCAA	1200	693			AAGTTCGAGGTAAGGA	18691	4411
AACCCAAAGGCGCTCT	9781	3044			AAGAACATCTTCGTGC	1410	903			AAGTTCGCACACACTA	19679	5286
AACCCAAAGTATCCTG	2194	969			AAGAACATCTTTCCAA	504	367			AAGTTCGCATCCGTTC	780	579
AACCCAAAGTATGATG	13335	3493			AAGACAAAGCGGTAAC	985	684			AAGTTCGGTCGAATGG	3410	1862
AACCCAAAGTGAGTGC	4522	2165			AAGACAAAGGTGCGAT	10597	3224			AAGTTCGGTGTTCCAA	796	594
AACCCAAAGTTCAACC	623	426			AAGACAACAAACACGG	30327	6065			AAGTTCGGTTGTGGAG	695	310
AACCCAACAAACCATC	1177	820			AAGACAACAGATGCGA	4311	2008			AAGTTCGGTTTCGACA	552	365
AACCCAACAATAAGGT	6400	2230			AAGACAACATGCCGCA	536	399			AAGTTCGTCGCCAACG	46012	6775
AACCCAACAGGTCCCA	1578	697			AAGACAAGTCCGGTCA	1864	888			AAGTTCGTCGCCACTT	923	588
AACCCAAGTAAGGAGA	2159	1099			AAGACAAGTGATTGGG	5800	2002			AATAGAGCACTCAAGT	16326	4058
AACCCAAGTATAGCTC	836	582			AAGACAATCGGTATGT	7346	2636			AATAGAGCAGCGTGCT	19831	4201
AACCCAAGTCTTGGTA	13973	3748			AAGACAATCTGTCAGA	3379	1854			AATAGAGGTTTGGGAG	1387	901
AACCCAAGTGATGTAA	2619	1198			AAGACTCAGGCCACTC	2804	1428			AATCACGCAACTGTGT	1451	1020
AACCCAAGTGCGGATA	1418	703			AAGACTCAGGTGCCTC	1086	718			AATCACGCATACTGAC	726	500
AACCCAAGTTAAGAAC	3533	1720			AAGACTCCAGTATTCG	1360	807			AATCACGGTGTTACTG	1042	563
AACCCAAGTTAAGACA	10435	3135			AAGACTCGTACTTCCC	1922	997			AATCGACAGAGCGACT	4282	1719
AACCCAAGTTCACCGG	8865	3534			AAGACTCGTAGCGAGT	3362	1542			AATCGACAGTGAGGCT	961	483
AACCCAAGTTCTTCAT	2226	1309			AAGACTCGTCAATCTG	7141	2765			AATCGACCAACTCATG	863	579
AACCCAATCGATAACC	14420	4289			AAGACTCGTGTGCCTG	5997	2242			AATCGACCAATAGTAG	574	440
AACCCAATCGTGTTCC	928	606			AAGACTCTCAAGATAG	3484	641			AATCGACCAGTGCCTG	9386	3038
AACCCAATCTCAGGCG	17394	4820			AAGACTCTCAGAGTTC	1667	1026			AATCGACCATATCTCT	713	460
AACCTGAAGAGCAACC	1905	800			AAGATAGAGCGTCGAA	4098	1795			AATCGACGTATCCTTT	2420	1394
AACCTGAAGCAGGCTA	1458	859			AAGATAGAGCTTCTAG	1648	1018			AATCGACGTGGAAATT	32665	6019
AACCTGACAACGTTAC	608	437			AAGATAGCAAGCGAAC	10037	3804			AATCGTGGTACACGTT	611	278
AACCTGAGTACCTAAC	1788	854			AAGATAGCAATAGAGT	1649	867			AATCGTGGTTTGTTGG	4079	1705
AACCTGAGTGTAACGG	8077	2505			AAGATAGGTAACATGA	1527	713			AATCGTGTCAAGTCGT	22332	5086
AACCTGATCATTTCCA	3210	1404			AAGATAGGTATGCTTG	7558	2966			AATCGTGTCGTACCTC	639	438
AACCTGATCCAGGACC	804	584			AAGATAGGTATTTCCT	731	505			AATGAAGAGACCTCCG	525	381
AACCTGATCCTACCGT	619	458			AAGATAGGTTTCGTAG	1201	764			AATGAAGCAAGTCATC	802	306
AACCTGATCGAACACT	31950	5536			AAGATAGTCCCTCAAC	13145	3940			AATGAAGCAATGAAAC	1353	964
AACCTGATCTAACGCA	860	584			AAGATAGTCTAGTGTG	11531	3060			AATGAAGCACCACATA	19747	5295
AACCTTTAGACATAAC	1834	921			AAGCATCCACACCGAC	19667	5066			AATGAAGCAGCTTTGA	5206	1941
AACCTTTAGATAGTGT	1091	552			AAGCATCCATAATCCG	1020	370			AATGACCAGCATTGTC	3492	1681
AACCTTTAGTAGTCAA	2403	1237			AAGCATCGTCGTATGT	2175	1395			AATGACCAGCTCCACG	3963	1622
AACCTTTAGTATAACG	12412	3764			AAGCATCGTGCCGAAA	7050	2828			AATGACCCAGATACCT	8835	2985
AACCTTTAGTGTAGAT	13099	3729			AAGCATCGTTCCAAAC	3634	1636			AATGACCCAGTGCCTG	32016	6439
AACCTTTAGTTTGCTG	532	260			AAGCATCGTTCGGACC	5980	2574			AATGACCGTGCAGTGA	558	396
AACCTTTCACCATAAC	12231	3568			AAGCATCTCCAAACCA	1137	779			AATGACCTCAGGAACG	19344	4707
AACCTTTCATCCCACT	12782	4412			AAGCCATAGGATTTGA	2002	1107			AATGACCTCCACAGGC	1640	1109
AACCTTTGTATCCTCC	3358	1592			AAGCCATAGGGTAATT	12086	4133			AATGACCTCTCTGCTG	697	391
AACCTTTGTCCTACAA	658	433			AAGCCATAGGTTTACC	2190	1000			AATGCCAAGGGACTGT	2176	1178
AACCTTTGTGAAAGTT	14946	4088			AAGCCATCATCCTAAG	2424	1014			AATGCCACACTCTAGA	19107	4831
AACCTTTTCCTATGGA	18817	4155			AAGCCATGTCTCTCAC	18131	4529			AATGCCAGTCCAGCGT	733	545
AACCTTTTCTAACGGT	8486	2903			AAGCCATGTGAGTCAG	8817	3084			AATGCCATCATGCCCT	21436	5042
AACCTTTTCTGTCCCA	543	378			AAGCCATGTGGAGGTT	2716	1367			AATGCCATCTGTACAG	803	542
AACGAAAAGTAGGCCA	5011	1990			AAGCCATTCCACCCTA	1956	1149			AATGGAAAGGCAGTCA	767	510
AACGAAAAGTATTCCG	9033	3124			AAGCCATTCCCATTTA	1003	629			AATGGAACAAATGAAC	3164	1455
AACGAAAAGTCAGGGT	4844	2042			AAGCCATTCGGCCAAC	2101	1169			AATGGAACAAGCACCC	796	496
AACGAAACAACACGTT	2314	813			AAGCCATTCGGTCATA	1229	709			AATGGAACATGGGAAC	588	373
AACGAAACACCTGCTT	11148	3405			AAGCGAGAGCTGAAGC	1474	830			AATGGAAGTCTGTCAA	1145	576
AACGAAACAGACACCC	1996	870			AAGCGAGAGGACGCAT	5822	2457			AATGGAAGTTCGTTCC	5510	2406
AACGAAACATCGCTCT	1261	712			AAGCGAGAGTAACCTC	1402	868			AATGGAATCCACCTGT	30761	6036
AACGAAAGTCATCCGG	4099	1125			AAGCGAGCAACAGCCC	7061	2982			AATGGCTTCCACCCTA	48218	7439
AACGAAAGTGCTGTCG	1534	946			AAGCGAGCACTACGGC	8287	2594			AATTCCTAGCATCGAG	2038	1010
AACGAAAGTTGGACCC	2691	1248			AAGCGAGCAGAACTAA	3089	1663			AATTCCTAGGTCATAA	502	341
AACGAAATCACGATAC	2536	1194			AAGCGAGCATACATCG	1808	1094			AATTCCTCACAGACGA	1579	1092
AACGGGAAGAAGATCT	7404	2723			AAGCGAGGTCCGTTTC	8717	3125			AATTCCTCACTACACA	1140	627
AACGGGAAGACCCGCT	507	323			AAGCGAGTCCACTTTA	9765	3311			AATTCCTGTGATTCTG	49909	7604
AACGGGAAGAGTCGAC	6723	2766			AAGCGAGTCCTGCCAT	1674	878			AATTCCTTCGAGAATA	747	465
AACGGGAAGGCGATAC	8593	3129			AAGCGTTAGACGTCGA	6290	2549			AATTTCCAGACTCTTG	1513	542
AACGGGAAGGTCGTAG	2311	904			AAGCGTTAGGAGGTTC	755	546			AATTTCCCAATAACGA	2819	1453
AACGGGAAGGTTCTTG	9561	3291			AAGCGTTCAGAAGTGC	917	553			AATTTCCGTAGCTAAA	528	364
AACGGGACACGCGCAT	6660	2731			AAGCGTTTCCGCCTAT	6213	2334			ACAAAGAAGATGCAGC	576	394
AACGGGACAGCAATTC	529	377			AAGCGTTTCTGTCGCT	1425	803			ACAAAGAAGTTCTCTT	1977	1034
AACGGGACAGCTGAGA	4446	1780			AAGGAATAGGCTATCT	9441	2810			ACAAAGACAATACCCA	1568	903
AACGGGACAGGAACCA	25590	5424			AAGGAATAGGCTGAAC	857	420			ACAAAGACATTACTCT	1047	416
AACGGGACAGTCAACT	8235	2730			AAGGAATAGTCATAGA	546	392			ACAAAGAGTCTCAAGT	26475	5097
AACGGGACATAATGAG	8141	3081			AAGGAATAGTTGGACG	1592	901			ACAAAGAGTTCGAGCC	10027	3260
AACGGGACATCCGAAT	788	561			AAGGAATCAAGGCCTC	2627	1241			ACAAAGATCACTTTGT	1676	934
AACGGGAGTACCCACG	4323	2120			AAGGAATCAATCCAGT	814	461			ACAACCACACGACGCT	859	486
AACGGGAGTACTCCCT	823	531			AAGGAATCACTGAGTT	1284	812			ACAACCACACTGGAAG	16422	4159
AACGGGAGTTACTCAG	11197	3370			AAGGAATCATGTCGTA	1678	986			ACAACCACAGCTACCG	3419	1267
AACGGGAGTTTGTTCT	2828	1251			AAGGAATGTAGATGTA	7504	2532			ACAACCACAGGTTACT	532	371
AACGGGATCAAGTCTG	12620	3749			AAGGAATTCGGTCTGG	2699	1101			ACAACCACATCTGGGC	19977	5156
AACGGGATCTCTCTAA	712	481			AAGGTAAAGACGGATC	6406	2042			ACAACCAGTTCCACAA	863	558
AACGGGATCTCTGCCA	12102	3633			AAGGTAAAGCCTCGTG	5466	2440			ACAACCATCAAGTCGT	10759	3526
AACGTCAAGAACCCGA	5943	2820			AAGGTAAAGGTCTTTG	10942	3591			ACAAGCTAGATGCTGG	21842	4795
AACGTCAAGAAGCGAA	1021	655			AAGGTAAGTAGCGTAG	1057	579			ACAAGCTAGGAGTACC	2851	1561
AACGTCAAGCCTCACG	9966	2968			AAGGTAAGTCATACCA	7861	2989			ACAAGCTAGTGTAGAT	1356	914
AACGTCAAGGCGCTTC	8968	3225			AAGGTAAGTGAATATG	9836	3053			ACAAGCTCACATTCGA	1691	888
AACGTCACACACTGGC	8871	2169			AAGGTAAGTGCGAACA	7386	2897			ACAAGCTCACTCAAGT	19235	5017
AACGTCACACCTGTCT	10938	3664			AAGGTAAGTGGCTTGC	1974	1189			ACAAGCTTCCGCTGTT	1880	973
AACGTCACACTTGGGC	1918	1091			AAGGTAATCAGTGTCA	595	468			ACACAGTAGGCTCTCG	26855	5472
AACGTCACAGCGTACC	656	409			AAGGTAATCTCTCGCA	929	613			ACACAGTAGTAGGGTC	17749	4430
AACGTCACATTCACAG	1336	645			AAGTACCAGGGCTAAC	2969	325			ACACAGTCAAAGCAAT	2397	1203
AACGTCAGTGATTCTG	19320	4812			AAGTACCAGTAGTGCG	846	566			ACACAGTCAAGAGTGC	1569	1073
AACGTCAGTTATCTGG	747	471			AAGTACCCAGCGATTT	15449	4074			ACACAGTGTATACAGA	1764	1027
AACGTCATCAAAGACA	3634	1799			AAGTACCCATTGTACG	3276	1495			ACACCAAAGGCCATAG	2600	1283
AACGTCATCATATGGC	11152	3474			AAGTACCGTACATACC	620	472			ACACCAACAACTGCTA	26429	5352
AACGTCATCCCAGGCA	11054	3212			AAGTACCGTCGGAAAC	928	629			ACACCAACATGGCCAC	32148	6093
AACGTCATCGAGTCCG	2471	1056			AAGTACCTCCGTCAAA	7287	3127			ACACCAAGTAGTCTTG	40796	6430
AACTTCTAGCAGCACA	3725	1601			AAGTCGTAGGCTCTAT	10165	3314			ACACCAATCCCAGGCA	1297	908
AACTTCTAGTGGCGAT	900	432			AAGTCGTCACTTGTGA	788	576			ACACGCGAGCGGCTCT	893	360
AACTTCTCAACCGACC	10422	3493			AAGTCGTCAGATCATC	1223	802			ACACGCGCACCGTGCA	10826	3299
AACTTCTCAACTCATG	8516	3043			AAGTCGTCATCACGGC	1415	951			ACACGCGCATGCCATA	1607	820
AACTTCTCACTCCCTA	16464	4604			AAGTCGTGTGCGTCGT	2726	1285			ACACGCGGTACTCGTA	2722	1242
AACTTCTCAGAGCTAG	11979	3075			AAGTCGTTCAAACGTC	5213	2518			ACACGCGGTGAAGCGT	611	429
AACTTCTGTAGTGTGG	909	504			AAGTCGTTCGCAATGT	1533	895			ACACGCGGTGACTGTT	4816	1850
AACTTCTGTATGGTAA	1371	696			AAGTCGTTCGGAACTT	1053	670			ACACGCGTCAGAACCT	1022	573
AACTTCTGTCGCTGCA	732	534			AAGTCGTTCTATCACT	2979	1522			ACACGCGTCCGGTAGC	2362	1354
AACTTCTGTGAGAACC	2678	1280			AAGTGAAAGCCTTCTC	8098	3115			ACACGCGTCTCCTGAC	2281	760
AACTTCTGTGCCAAGA	11369	3623			AAGTGAAAGTGAGTGC	15531	4177			ACACGCGTCTGTCTCG	11897	3505
AACTTCTGTTTAAGGA	24870	5491			AAGTGAACAGCTATTG	834	539			ACACTGAAGATAACAC	18530	4251
AACTTCTTCATTATCC	7704	3167			AAGTGAACATACCAGT	1068	653			ACACTGAAGTAGGCCA	6680	2284
AACTTCTTCTCCTACG	12237	3693			AAGTGAAGTATGTCCA	12269	3446			ACACTGACAACTTGGT	24021	5478
AACTTCTTCTTGAACG	1703	541			AAGTGAAGTCCACTCT	8494	2555			ACACTGACACGGGCTT	2971	1508
AACTTCTTCTTTGCTA	2110	826			AAGTGAAGTGGTCTTA	1879	880			ACACTGAGTAACGGTG	622	366
AAGAACAAGAACGTGC	8670	3068			AAGTGAATCTCACCCA	1509	733			ACACTGAGTAAGATTG	26894	5475
AAGAACAAGAGATCGC	1324	857			AAGTGAATCTCCAATT	13265	4016			ACACTGAGTGGATTTC	23809	5007
AAGAACAAGAGGGCGA	2828	1477			AAGTTCGAGATAGTCA	699	488			ACACTGATCTTTCCAA	20711	5178
AAGAACAAGGTAGTCG	22824	4685			AAGTTCGAGGCGACAT	2142	1163			ACAGAAACACCCGTAG	927	714
AAGAACAAGGTCATCT	553	319			AAGTTCGCACTTCAAG	948	648			ACAGAAACATGCTGCG	24447	5088
AAGAACACAAGTCGTT	8624	2954			AAGTTCGGTGTCGCTG	2005	1061			ACAGAAAGTTTCGATG	17041	4403
AAGAACACACACCTGG	947	552			AAGTTCGTCCAGCACG	2342	828			ACAGAAATCTCTGACC	48001	7264
AAGAACACACTTCAGA	8292	3228			AAGTTCGTCCATTCAT	592	465			ACAGCCGAGGTTCTTG	1294	932
AAGAACAGTACATACC	1143	582			AAGTTCGTCCCTGTTG	8647	2874			ACAGCCGAGTGCACTT	16402	3601
AAGAACAGTACGATGG	1797	886			AAGTTCGTCCGATGTA	10263	3776			ACAGCCGTCATTTCGT	20167	4999
AAGAACAGTACTGAGG	10561	3381			AAGTTCGTCCGGCTTT	1931	1116			ACAGCCGTCGGATACT	566	405
AAGAACAGTAGCTCGC	2288	1013			AAGTTCGTCTCGCCTA	966	607			ACAGCCGTCTACGGGC	1482	642
AAGAACAGTCACTACA	1624	715			AAGTTCGTCTTGAGCA	2862	1838			ACAGGGAAGAAGCGCT	3102	1448
AAGAACAGTGGACAGT	18368	4055			AATAGAGAGGCCTTCG	514	396			ACAGGGAAGCACTCCG	2094	1238
AAGAACAGTTGGGTTT	6391	2332			AATAGAGAGGGCCTCT	915	621			ACAGGGAAGGTAGATT	505	367
AAGAACATCATGGGAG	771	528			AATAGAGAGGTGCCTC	6432	2739			ACAGGGACAGACCTAT	614	440
AAGAACATCATTTGCT	1544	888			AATAGAGAGGTTCTAC	1533	883			ACAGGGAGTCTGCGCA	2687	928
AAGAACATCGTAGCCG	11130	3387			AATAGAGAGTATGACA	12118	3471			ACAGGGATCCGCTGTT	619	325
AAGAACATCGTTGTGA	1484	822			AATAGAGCAAACCGGA	1824	1030			ACATCCCAGCCTATCA	28298	5915
AAGAACATCTCGTGAA	6854	2556			AATAGAGCAAGAGGCT	1444	969			ACATCCCAGTAAATGC	729	492
AAGAACATCTTACCGC	711	492			AATAGAGCATGACGAG	1066	750			ACATCCCCACGTGAGA	22975	4942
AAGACAAAGCCACCGT	9539	2532			AATAGAGGTCAGATTC	983	629			ACATCCCCAGCGTGCT	4474	2040
AAGACAAAGGAAAGAC	728	365			AATAGAGGTCTAGGTT	8351	2430			ACATCCCCAGGATGAC	139991	10231
AAGACAACATCGTTCC	2809	1705			AATAGAGGTGGCTAGA	8705	3028			ACATCCCCATTCTGTT	795	528
AAGACAAGTAACAGGC	1929	891			AATAGAGTCGCCTATC	1533	897			ACATCCCGTTATAGCC	542	363
AAGACAAGTCAAACGG	855	480			AATAGAGTCTGCACCT	4403	1470			ACATCCCTCAACACGT	1037	620
AAGACAAGTCGAATTC	3070	1347			AATCACGAGGTAGGCT	3725	1990			ACATCGAAGAAATCCA	4778	2204
AAGACAAGTTACACTG	10054	3354			AATCACGAGGTTAGTA	3293	1646			ACATCGAAGAAGTCTA	1972	949
AAGACAATCCAGCCTT	12127	3584			AATCACGAGTTCGCAT	957	706			ACATCGAAGCCTGACC	36235	6866
AAGACAATCCCTCGTA	7804	3022			AATCACGCAAATACAG	11147	2881			ACATCGAAGCGCCCAT	1165	402
AAGACAATCGCTACGG	1369	600			AATCACGCAAGGTTGG	3240	1451			ACATCGAAGCTGACCC	712	441
AAGACAATCTACGGGC	547	383			AATCACGCAATAGTGA	6980	2672			ACATCGAAGTAGTGCG	16263	3894
AAGACAATCTCTTCAA	8826	2704			AATCACGCACGAGGTA	13084	3389			ACATCGAGTAACGGTG	556	373
AAGACAATCTTAAGGC	1184	736			AATCACGGTACGGCAA	1106	463			ACATCGAGTGTACGCC	1389	941
AAGACTCAGAAATCCA	2005	1119			AATCACGTCCTACACC	860	544			ACATCGAGTTCGAAGG	2044	1123
AAGACTCAGAAGTCAT	10285	3519			AATCACGTCGACACTA	2364	1278			ACATGCAAGGCTAACG	705	480
AAGACTCAGCCGGATA	7041	2446			AATCACGTCGGCCCAA	1538	789			ACATGCACACAGAGAC	32147	6097
AAGACTCAGCTGACAG	11594	3622			AATCACGTCTAGTGTG	3740	930			ACATGCACACGGAAGT	2125	1122
AAGACTCAGGTCACCC	9349	2916			AATCGACAGCCTCGTG	1889	792			ACATGCACAGCTACCG	1291	595
AAGACTCAGTCTCTGA	624	488			AATCGACAGGTCACCC	5420	2348			ACATGCACATCGCTGG	13229	4144
AAGACTCAGTGCGCTC	5775	2430			AATCGACCAGTCGAGA	566	421			ACATGCACATGGTGGA	24867	5239
AAGACTCCATAATGAG	10697	2839			AATCGACGTCGAATTC	542	398			ACATGCATCGAACTCA	23225	5171
AAGACTCCATGACGGA	1244	600			AATCGACGTCTGATAC	1185	782			ACATGCATCGCTGTCT	17666	3848
AAGACTCGTCAAAGTA	5978	2438			AATCGACTCACTTATC	21819	5610			ACATTTCAGAGGCGTT	18309	3978
AAGACTCGTCCTACAA	9756	2917			AATCGACTCGAGTCTA	18112	4694			ACATTTCAGCACTGGA	572	442
AAGACTCGTGTCTAAC	1310	750			AATCGTGAGCGATGAC	722	494			ACATTTCAGCGCCCAT	1823	1163
AAGACTCGTGTGGACA	10641	3293			AATCGTGAGGACAGCT	671	444			ACATTTCAGGCTAAAT	2769	1401
AAGACTCGTTTGACAC	7465	2167			AATCGTGGTCTAACGT	2439	983			ACATTTCCAAATGGCG	987	398
AAGACTCTCATTGTGG	3258	1475			AATCGTGGTCTATGAC	578	428			ACATTTCCACAGCTGC	32369	5562
AAGACTCTCCATCAGA	18162	4369			AATCGTGTCCATTTGT	2774	1274			ACATTTCCATCCTTGC	842	520
AAGACTCTCTAAGAAG	1737	941			AATCGTGTCTACGGTA	8325	2416			ACATTTCTCACGGACC	30471	6258
AAGACTCTCTGCGTCT	1287	842			AATGAAGAGAAACTGT	902	623			ACATTTCTCTGGACCG	1229	850
AAGATAGAGAAATTCG	6741	2601			AATGAAGAGGAGACCT	1917	1235			ACCAAACAGCATGGGT	20493	5147
AAGATAGAGACTCCGC	10798	3287			AATGAAGAGGCTTAGG	7559	2576			ACCAAACAGTTGAAAC	10816	3270
AAGATAGAGAGCTTTC	1435	960			AATGAAGCAATATCCG	7868	2459			ACCAAACCATCATGAC	1105	765
AAGATAGAGCATCAGG	8314	3168			AATGAAGCAATGTCAC	37894	6255			ACCAAACGTTACCGTA	42332	6883
AAGATAGAGGAGAATG	20865	4849			AATGAAGCAGAGTCTT	8751	2685			ACCAAACGTTCCCAAA	11138	3562
AAGATAGAGTAAGCAT	5510	2189			AATGAAGGTGAATGAT	7547	3115			ACCAAACTCATTACGG	2495	1227
AAGATAGAGTCTTCCC	8505	2770			AATGAAGGTGCAATAA	888	642			ACCAAACTCCGAGTGC	3338	956
AAGATAGAGTGAATAC	8913	2705			AATGAAGGTGGGAGAG	507	382			ACCAACAAGCCAAGCA	1390	868
AAGATAGCACCGTGCA	19709	4698			AATGAAGTCAATCGGT	1059	694			ACCAACAAGTCTGCAT	1165	652
AAGATAGCAGTCGTTA	9702	2922			AATGAAGTCATCACTT	1289	706			ACCAACACAACCGACC	510	360
AAGATAGCATGGCGCT	1008	576			AATGAAGTCCAACCGG	14301	3899			ACCAACACACAACGCC	782	483
AAGATAGCATTGAAGA	8776	2895			AATGAAGTCTATCGTT	6132	2905			ACCAACACACACCGCA	958	652
AAGATAGGTCTCTCCA	1244	616			AATGAAGTCTCCGATC	1016	682			ACCAACACACTCTAGA	3762	1442
AAGATAGGTTGCGGCT	6864	2571			AATGACCAGAAACTCA	8899	2995			ACCAACAGTCCTATAG	541	379
AAGATAGGTTGGACCC	10635	3522			AATGACCAGAAATTGC	781	532			ACCAACATCAAGTGGG	1479	832
AAGATAGGTTTCAGAC	10621	3082			AATGACCAGAAGTCTA	9832	3185			ACCAACATCACTGATG	585	415
AAGATAGTCCACTGGG	638	363			AATGACCAGAGCAGCT	1141	576			ACCAACATCATGAGGG	20568	4929
AAGATAGTCCCGTTGT	12066	3750			AATGACCCAAATGAGT	9595	2770			ACCAACATCCGCGAGT	3070	1868
AAGATAGTCCTTATCA	631	343			AATGACCCATATGCGT	2101	1065			ACCACAAAGATTCGAA	22511	4850
AAGATAGTCTCCGAAA	2125	1130			AATGACCTCACCGGTG	1403	721			ACCACAAAGCCGTCGT	29380	5686
AAGCATCAGCATCTTG	587	407			AATGACCTCCAGCAAT	8441	2641			ACCACAAAGGAGATAG	740	462
AAGCATCAGTAGCTCT	31594	6140			AATGACCTCCCATACC	9149	2854			ACCACAACACTGTGAT	1078	659
AAGCATCAGTATGATG	1670	958			AATGACCTCCGCACGA	1968	1042			ACCACAACATCGATGT	13857	4207
AAGCATCAGTCCCGGT	1215	597			AATGACCTCTCCTGTG	1938	912			ACCACAACATCGGAAG	21889	5392
AAGCATCCACCGGCTA	1635	924			AATGCCAAGAACGCGT	1128	698			ACCACAACATTGTAGC	4737	2026
AAGCATCCACGCGTCA	9850	2940			AATGCCAAGGATGTTA	610	448			ACCACAAGTACCATAC	553	336
AAGCATCCAGGCGATA	640	428			AATGCCACAAGCCTGC	10612	3787			ACCACAAGTGACTCTA	611	486
AAGCATCCAGGTTCCG	1142	654			AATGCCACATAGACTC	11976	3670			ACCATTTAGACCAAAT	17904	4552
AAGCATCCAGTCAGCC	2381	1494			AATGCCACATGGTACT	1040	613			ACCATTTAGAGGTGCT	34073	5791
AAGCATCGTACTCCCT	1236	676			AATGCCAGTATCGTAC	506	392			ACCATTTCAAACTCTG	3031	1620
AAGCATCGTGATGTAA	712	316			AATGCCAGTCTAGTGT	8793	2976			ACCATTTCAACGACTT	1605	703
AAGCATCGTTAAGACA	538	413			AATGCCATCACGGAGA	1846	791			ACCATTTCAATCCTAG	18064	4533
AAGCATCGTTCCGCTT	25997	5200			AATGCCATCACTTGGA	50134	7721			ACCATTTCAGGCGTTC	23428	4697
AAGCATCGTTGGGTTT	1330	580			AATGCCATCCTACACC	552	407			ACCATTTCATCAACCA	43055	6611
AAGCATCTCAATCTCT	503	372			AATGCCATCGTAGTGT	3720	1787			ACCATTTGTCGGAAAC	3643	1354
AAGCATCTCACCTACC	9203	2943			AATGCCATCTACCCAC	8393	2707			ACCATTTTCGACATCA	572	375
AAGCCATAGATCCGAG	4993	2155			AATGCCATCTGGGCGT	2269	1186			ACCATTTTCTTCACGC	1045	380
AAGCCATAGGTAACTA	7890	3038			AATGGAAAGATCGACG	2804	1448			ACCCAAAAGAGTTGTA	5181	2582
AAGCCATAGGTCCCTG	1822	984			AATGGAAAGGACTATA	800	603			ACCCAAAAGCAGCACA	2995	1691
AAGCCATAGGTTAAAC	1660	1010			AATGGAACAAGCGAGT	14877	4135			ACCCAAACACATGACT	538	356
AAGCCATAGGTTATAG	16082	3938			AATGGAACACTACCCT	1028	728			ACCCAAAGTCCGGTGT	1061	685
AAGCCATAGTCTAGCT	3087	1294			AATGGAACACTTCTCG	7624	2692			ACCCTCAAGCAGGGAG	48584	7281
AAGCCATAGTGGTTAA	12207	3799			AATGGAAGTAGCGTAG	3170	1237			ACCCTCAAGCCAGACA	1212	800
AAGCCATCACAAATCC	6867	2529			AATGGAAGTATCGCTA	854	543			ACCCTCAAGCTGGCTC	691	466
AAGCCATCATGGCGCT	776	445			AATGGAAGTGGATGAC	1608	938			ACCCTCACATAGGTAA	812	437
AAGCCATCATTACGGT	1012	502			AATGGAAGTTCTAAGC	10463	3289			ACCCTCACATCCCACT	515	332
AAGCCATGTAGATTAG	2179	1057			AATGGAATCACAGAGG	741	493			ACCCTCATCCATTCGC	20903	5332
AAGCCATGTCGAATGG	2218	977			AATGGAATCCTTCAGC	1618	915			ACCCTCATCGATCCAA	2340	1080
AAGCCATGTGTTGCCG	1110	663			AATGGAATCGAAATCC	679	508			ACCCTCATCGGTTCAA	731	500
AAGCCATGTTCAAGTC	2454	791			AATGGCTGTCCAAATC	2315	1177			ACCCTTGCACCTATCC	878	341
AAGCCATTCAAAGCCT	3153	1493			AATGGCTGTGCACGCT	595	426			ACCCTTGCACGCCAGT	10154	3535
AAGCCATTCCACGTCT	633	484			AATGGCTGTGCTAGCC	1100	686			ACCCTTGCATAGACTC	1253	869
AAGCCATTCCCGATCT	629	433			AATGGCTTCAGCGCAC	21858	5249			ACCCTTGGTCATTCCC	712	352
AAGCCATTCCGATGCG	1286	769			AATGGCTTCCACGTCT	1649	887			ACCCTTGGTGAATGAT	1289	761
AAGCCATTCTCTCAAT	1821	963			AATGGCTTCCAGTACA	8063	2959			ACCCTTGGTGACAGCA	33023	6503
AAGCGAGAGAGGATCC	2053	900			AATTCCTAGAGAGTTT	2647	1043			ACCGTTCAGGACCCAA	5401	1484
AAGCGAGAGCACTAGG	6320	2350			AATTCCTAGGTTTACC	1498	1027			ACCGTTCCAACCGACC	14373	3937
AAGCGAGAGCGACAGT	2036	752			AATTCCTAGTAGTCTC	1412	784			ACCGTTCCACTCCACT	562	357
AAGCGAGAGCTGCCTG	1757	900			AATTCCTAGTCACTAC	9799	3178			ACCGTTCGTAAGGCCA	583	436
AAGCGAGAGGGAGATA	906	543			AATTCCTCACACTGGC	13762	4337			ACCGTTCGTACTAAGA	1148	560
AAGCGAGAGTTACGAA	1823	752			AATTCCTCACTAACGT	5495	2783			ACCGTTCTCCCTTTGG	6263	2577
AAGCGAGAGTTGCGAG	11466	2948			AATTCCTGTAGCGAGT	2380	1144			ACCGTTCTCGCAATGT	833	523
AAGCGAGCACAACCGC	2664	1016			AATTCCTGTCAACACT	1344	793			ACCGTTCTCTCCGAAA	505	359
AAGCGAGCACACGGAA	11086	3793			AATTCCTGTGAGTCAG	547	431			ACCTACCGTCAACGCC	580	405
AAGCGAGCAGACTCTA	8231	2976			AATTCCTGTGTAACGG	1991	1283			ACCTGAAAGGTCATCT	25920	5415
AAGCGAGCAGATGCGA	566	402			AATTCCTGTTGTCATG	522	370			ACCTGAAAGTCGGCAA	2039	1222
AAGCGAGCATTCCTCG	3007	1194			AATTCCTTCCGTGTGG	2079	1381			ACCTGAACAACGAGGT	22112	4740
AAGCGAGGTAGAGATT	18886	4792			AATTCCTTCGCCGTGA	1982	1064			ACCTGAAGTTATGTGC	38724	6924
AAGCGAGTCCAACCGG	1749	880			AATTCCTTCGTCGCTT	1109	671			ACCTGAATCCCTCGTA	2365	1254
AAGCGAGTCCAAGCCG	7509	2749			AATTCCTTCTCCGAAA	2607	1619			ACCTGTCAGGCCACTC	25324	5275
AAGCGAGTCCGATCTC	857	484			AATTTCCAGAAGAACG	2402	1429			ACCTGTCCACACACTA	650	407
AAGCGAGTCGGTGTAT	2058	1014			AATTTCCAGCAGAAAG	2572	1524			ACCTGTCCACGTAGAG	1520	590
AAGCGAGTCTAACACG	3747	1818			AATTTCCAGGTAATCA	683	462			ACCTGTCCAGACGCTC	1776	962
AAGCGAGTCTGGGCGT	2668	1540			AATTTCCAGTTTGGCT	504	361			ACCTGTCCAGCACACC	1969	1275
AAGCGTTAGCATCCTA	838	541			AATTTCCCAATGTCTG	1170	748			ACCTGTCTCTACCAGA	1169	845
AAGCGTTCAGCAGGAT	1305	531			AATTTCCCACCTGCGA	6691	2755			ACCTGTCTCTTGCAGA	733	531
AAGCGTTCAGGAGACT	11718	3253			AATTTCCCATGTTACG	9540	3180			ACGATCACAACAGCCC	757	551
AAGCGTTCATCTAACG	11360	3250			AATTTCCGTACGATGG	2509	1424			ACGATCACATCGGAAG	1553	875
AAGCGTTCATGACTGT	11731	3964			AATTTCCGTCAGGAGT	1663	968			ACGATCATCGTTCCCA	626	463
AAGCGTTGTCATCTAG	1629	958			AATTTCCGTCCGACGT	3523	1719			ACGATCATCTCGCGTT	18413	4642
AAGCGTTGTCTGTGCG	7588	2779			AATTTCCGTGAGATCG	1997	921			ACGATGTCAACAGCCC	1824	1147
AAGCGTTGTGACACAG	1110	722			AATTTCCGTTCAGCGC	2188	265			ACGATGTGTGAATGAT	2098	1081
AAGCGTTGTGACCGAA	5011	2092			AATTTCCTCACCTGTC	15304	3883			ACGATGTTCGGCTTGG	1096	665
AAGCGTTTCATCGACA	657	451			AATTTCCTCAGAGCAG	2092	982			ACGCACGAGAACTCCT	529	345
AAGCGTTTCCTGGGAC	724	418			AATTTCCTCCTAGCCT	9414	3512			ACGCACGAGGATCACG	986	457
AAGCGTTTCGGCACTG	10582	2839			AATTTCCTCGTCCTTG	562	386			ACGCACGCAGTCAACT	658	444
AAGCGTTTCGTTGTTT	7539	3031			AATTTCCTCTACCCAC	15344	4337			ACGCACGGTCTTCATT	20634	4467
AAGCGTTTCTTCGACC	17519	4157			ACAAAGAAGATTAGCA	871	663			ACGCACGTCAACTTTC	20390	4954
AAGGAATAGACTTCAC	9226	2888			ACAAAGAAGGTGGTTG	11914	3392			ACGCACGTCGTGTCAA	6126	2191
AAGGAATAGAGAGAAC	2217	1004			ACAAAGAAGTCACGCC	7094	2832			ACGCACGTCTAAGAAG	1360	942
AAGGAATAGCCTTCTC	1053	525			ACAAAGAAGTGAGTTA	1434	832			ACGCACGTCTGGGTCG	1856	1031
AAGGAATAGGCGATAC	2699	1473			ACAAAGACACAGTATC	861	573			ACGGAAGAGGGCGAGA	9429	2945
AAGGAATAGGTGCAGT	8712	2942			ACAAAGACAGCTGTAT	1048	580			ACGGAAGCACAGCCAC	9344	3309
AAGGAATCAACCACGC	8580	3058			ACAAAGACATATGGCT	638	392			ACGGAAGCATACTGAC	1518	729
AAGGAATCACCGGTCA	1563	647			ACAAAGACATCTGCGG	7153	2889			ACGGAAGTCCTGGCTT	666	474
AAGGAATCATTCTCTA	1605	776			ACAAAGAGTCGGAACA	1649	1020			ACGGAAGTCGTAGTCA	619	429
AAGGAATGTAGACACG	10336	2826			ACAAAGAGTGCCCAGT	1250	749			ACGGGTCAGGTAAGAG	16936	4307
AAGGAATGTCTTGAGT	2396	927			ACAAAGAGTGTCTCCT	8557	2456			ACGGGTCAGTTCAACC	3467	1557
AAGGAATGTTGCCAAT	1241	600			ACAAAGATCAAGGCTT	9253	2981			ACGGGTCCAGAGCGTA	20346	4442
AAGGAATTCAAATAGG	9077	3011			ACAAAGATCATAGAGA	11038	3266			ACGGGTCGTAGGCAAC	666	411
AAGGAATTCGAAGCCC	16895	4159			ACAACCAAGCTCATAC	5043	2294			ACGGGTCGTCCCAAAT	3957	1759
AAGGTAAAGCTGCCTG	11379	3234			ACAACCAAGTGTCATC	13833	4124			ACGGGTCGTGTAAACA	672	519
AAGGTAAAGTCTGGAG	1221	521			ACAACCAAGTGTTGTC	2058	963			ACGGGTCTCACCTCAC	29781	6044
AAGGTAAAGTTTGTCG	2059	905			ACAACCACACCTGATA	781	475			ACGGGTCTCGAAACAA	16314	4519
AAGGTAACAACACAAA	1911	1097			ACAACCACACCTGCAG	5482	2300			ACGGTCGAGAAAGCGA	1709	1037
AAGGTAACAACCGCTG	2350	1437			ACAACCACACGTACTA	8594	3090			ACGGTCGAGCCTCAGC	2043	1193
AAGGTAACACAGCCTG	12925	3061			ACAACCAGTTACACTG	2022	1329			ACGGTCGCACATTCTT	638	429
AAGGTAAGTGCACGCT	10289	3128			ACAACCATCCTTTGAT	535	392			ACGGTCGTCAACTCTT	22486	5227
AAGGTAAGTTACCTGA	6058	2173			ACAACCATCGCTAGCG	7017	2552			ACGGTCGTCCTCCACA	1722	999
AAGGTAATCAAATGAG	1066	626			ACAACCATCGTGGCTG	869	662			ACGGTTAAGCAGGGAG	22460	5047
AAGGTAATCAATCTCT	1292	804			ACAACCATCTGAATCG	714	536			ACGGTTAAGGTAAGGA	1300	648
AAGGTAATCCGAGAAG	1764	907			ACAAGCTAGACCCTTA	668	459			ACGGTTACACGCTATA	25821	5237
AAGGTAATCGTGGCTG	1108	621			ACAAGCTAGAGTCGAC	706	392			ACGGTTACACTCCGGA	776	513
AAGGTAATCTGAGATC	593	451			ACAAGCTAGCCTCATA	10928	3418			ACGGTTACATTAAAGG	12094	3546
AAGTACCAGACCATAA	5498	2059			ACAAGCTAGCGCCATC	1838	1109			ACGGTTAGTCCAAATC	5212	2397
AAGTACCAGGCAGGTT	1866	840			ACAAGCTAGGCCATAG	775	541			ACGGTTAGTTCAATCG	11520	3736
AAGTACCAGTCCCGAC	26897	5002			ACAAGCTAGTAAAGCT	1877	821			ACGGTTATCCTGTAAG	517	354
AAGTACCCAAGTGTCT	15892	3503			ACAAGCTCAGTCAACT	5061	2234			ACGGTTATCTGGGTCG	9817	2747
AAGTACCCAGGCAATG	2173	927			ACAAGCTTCACGGGCT	11082	3166			ACGGTTATCTTGGCTC	19111	5065
AAGTACCCAGGTCCGT	8008	2943			ACAAGCTTCCTTTGAT	2202	1233			ACGTAACAGACTCATC	519	367
AAGTACCCATTCTCTA	25385	5214			ACACAGTAGATCGGTG	1646	840			ACGTAACCACGACGAA	578	381
AAGTACCGTGCTATTG	14593	3789			ACACAGTAGTATGAAC	941	542			ACGTAACGTATGGTAA	2520	1223
AAGTACCGTGTATCCA	7087	2491			ACACAGTCACGTAGTT	810	564			ACGTAACGTCATCGCG	711	514
AAGTACCTCCTAAGTG	9168	2969			ACACAGTCAGGACTAG	3342	1785			ACGTAACGTGCGTTTA	555	384
AAGTACCTCGAGAAAT	12981	3328			ACACAGTGTGCCTATA	5487	2456			ACGTACAGTTGGTAGG	32402	6038
AAGTACCTCGCCTATC	896	449			ACACAGTTCCGGACTG	1856	966			ACGTACATCGAGTACT	15380	4109
AAGTACCTCTCACGAA	11058	3567			ACACAGTTCGACGATT	8200	3191			ACGTACATCTCTGACC	46974	7253
AAGTACCTCTCTCTAA	1403	844			ACACCAACAAGCGAGT	5031	2235			ACGTACATCTGGGCCA	855	583
AAGTCGTAGTCGTTAC	546	376			ACACCAACACAAAGCG	7448	2705			ACGTAGTCAACACGAG	24438	5308
AAGTCGTAGTTGAATG	5924	2591			ACACCAACACAGCATT	833	616			ACGTAGTGTCGTGGTC	16472	4117
AAGTCGTCACCAAAGG	13144	2998			ACACCAACAGGACATG	643	439			ACGTCCTCAAGTCATC	33960	6442
AAGTCGTGTAAGCAAT	5430	1962			ACACCAAGTGGATGAC	1359	678			ACGTCCTCACCCTTAC	13853	4559
AAGTCGTGTTAGGCTT	1015	648			ACACCAAGTTTGGAGG	1046	609			ACGTCCTGTAACGATA	12809	3941
AAGTCGTTCTTTCTAG	7969	2385			ACACCAATCAAACGAA	1665	654			ACGTCCTTCGTCTACC	1028	522
AAGTGAAAGAGCAAGA	758	490			ACACCAATCAATGCAC	5713	2531			ACGTTCCAGTCGTTAC	47557	6928
AAGTGAACACAGCATT	1741	779			ACACCAATCGGCCAAC	521	386			ACGTTCCAGTTTCGGT	1089	711
AAGTGAACAGAATTCC	8941	2679			ACACGCGAGACGACGT	7719	3375			ACGTTCCCAAACACCT	697	417
AAGTGAACAGAGTCTT	11287	3378			ACACGCGGTAGGTCAG	2217	1297			ACGTTCCGTAGCGCTC	528	372
AAGTGAACAGTTCTAG	2155	1180			ACACGCGGTTCCGTTC	1766	1122			ACGTTCCTCACAACCA	1636	963
AAGTGAACATCGTTCC	3662	1868			ACACGCGTCGTTCATT	1194	548			ACTACGAAGCACAAAT	1216	733
AAGTGAAGTATCGAGG	1417	869			ACACGCGTCTCTCTTC	9342	3447			ACTACGAAGCTGTCCG	3115	1254
AAGTGAAGTGACAACG	14144	4156			ACACGCGTCTGGACTA	513	349			ACTACGATCACACGAT	534	379
AAGTGAAGTGTTCGTA	1358	727			ACACTGAAGAAGGGAT	1547	1048			ACTATCTAGATGCAGC	19257	5198
AAGTGAAGTTGTCATG	562	349			ACACTGAAGCTAGATA	10631	3371			ACTATCTAGCCAAGGT	1300	588
AAGTGAATCTCATGGA	5575	2436			ACACTGAAGGGATGTC	1237	793			ACTATCTAGGCAGGGA	7478	2717
AAGTGAATCTTTGCAT	1876	1035			ACACTGACATGACTGT	3238	1488			ACTATCTAGGTGGTTG	5191	2161
AAGTTCGAGCGCCTAC	521	375			ACAGAAAAGGATACAT	1052	653			ACTATCTAGTTTGCTG	36453	5987
AAGTTCGAGGCCCAAA	714	331			ACAGAAAAGTGCTAGG	5109	2658			ACTATCTCAGCGGATA	1359	765
AAGTTCGAGGTGCAGT	17291	4044			ACAGAAACACATTCTT	1816	691			ACTATCTCATTCTGTT	1656	988
AAGTTCGAGGTGCGAT	19714	4306			ACAGAAACACTCCCTA	9953	2680			ACTATCTGTAGACGTG	20222	4793
AAGTTCGAGTAAGGGA	12336	3937			ACAGAAACATATACCG	1408	687			ACTATCTGTTGTCCCT	683	495
AAGTTCGAGTAGACCG	9352	3317			ACAGAAACATTGTACG	658	464			ACTATCTTCGAGCCAC	1764	1082
AAGTTCGCACCGTGCA	4849	2005			ACAGAAAGTATCCCAA	11391	2850			ACTATGGAGCCACAAG	22872	5151
AAGTTCGCAGTTCTAG	4920	1871			ACAGAAAGTATGTGTC	3706	1623			ACTATGGAGTTAGTGA	13401	3933
AAGTTCGGTAGGAGTC	2051	753			ACAGAAAGTCTTGCTC	721	545			ACTATGGCAACCACGC	6747	2874
AAGTTCGGTAGGATAT	1296	470			ACAGAAAGTGAATGAT	1021	597			ACTATGGCAACGCATT	21317	4909
AAGTTCGGTCTAGATC	14575	3778			ACAGAAATCGAGTCCG	18159	4767			ACTATGGCACTGTCCT	18993	4721
AAGTTCGGTTACCCAA	15427	4357			ACAGCCGAGGCCTTCG	3966	1323			ACTATGGGTAGCCAGA	28900	6153
AAGTTCGGTTTCACAG	16182	4242			ACAGCCGAGTGGAATT	7962	2508			ACTATGGGTGCACATT	3011	1585
AAGTTCGTCGACGCTG	1136	558			ACAGCCGAGTGGCAGT	1060	689			ACTATGGGTGGTGATG	792	435
AATAGAGAGAGCGACT	2278	1039			ACAGCCGCACAGCTGC	1861	1126			ACTATGGTCGCTTAAG	1180	775
AATAGAGAGATGGGCT	12525	4197			ACAGCCGCATCCGCGA	1941	1247			ACTATGGTCTCTTCAA	4853	2309
AATAGAGAGTTGCCTA	1483	761			ACAGCCGGTCACCGCA	1509	720			ACTATGGTCTTCTCAA	3687	1660
AATAGAGCACAATTCG	1784	872			ACAGCCGTCAAAGCCT	4097	1631			ACTATTCAGCAAACAT	47334	7111
AATAGAGCAGGTCCGT	7049	2715			ACAGCCGTCATTGTGG	1687	888			ACTATTCCAAGCTGTT	578	393
AATAGAGCATACCATG	1827	997			ACAGCCGTCGACCTAA	7068	2753			ACTATTCCATAGATCC	1010	369
AATAGAGGTTTGACAC	16041	4125			ACAGCCGTCTCGCCTA	6458	2660			ACTATTCGTACGGCAA	12299	3894
AATAGAGTCCATTGCC	1169	834			ACAGGGAAGAGCAGTC	8155	3147			ACTATTCGTATCTTCT	1561	633
AATAGAGTCTATACTC	15897	4602			ACAGGGAAGATGCCGA	1859	1083			ACTATTCGTTTATGCG	8245	3139
AATAGAGTCTCTGCTG	1406	759			ACAGGGAAGCCGTAAG	986	417			ACTCCCAAGTCATAGA	17218	4340
AATAGAGTCTTCCGTG	1179	657			ACAGGGAAGGAAGTCC	1540	1027			ACTCCCACATCGCTGG	19548	4625
AATCACGAGCCTGAGA	14059	3963			ACAGGGAAGTGCTACT	7205	2413			ACTCCCAGTCCTATAG	24843	5155
AATCACGAGGACACTG	963	643			ACAGGGACATTCACCC	1579	891			ACTCCCATCCTAGCGG	912	558
AATCACGAGTGCACAG	9810	3118			ACAGGGAGTGAGATCG	861	563			ACTCCCATCGAGCACC	3503	1394
AATCACGCAGGACGAT	11495	3812			ACATCCCAGGCTAAAT	1329	791			ACTCCCATCGCTATTT	37583	6535
AATCACGCAGGAGGAG	1636	897			ACATCCCCAGAGAAAG	1439	899			ACTCTCGCAACCGTGC	15682	4368
AATCACGCAGGCACAA	721	476			ACATCCCGTAAGATAC	3652	1867			ACTCTCGCACTGAGGA	598	298
AATCACGGTAATGCGG	7184	2688			ACATCCCGTACAAAGT	2029	939			ACTCTCGCAGTTAAAG	19217	4350
AATCACGGTAGGCAAC	9788	2832			ACATCCCGTCATAGTC	3171	1483			ACTCTCGGTGATTCAC	17387	4516
AATCACGGTTAAGGAT	9838	2506			ACATCCCGTCCGGTCA	2026	879			ACTCTCGGTGCCCAGT	15462	4213
AATCACGTCCGTAGGC	7044	2688			ACATCCCGTTCCCAAA	9784	3485			ACTCTCGTCGCAGAGA	3429	1698
AATCACGTCTCTCTAA	3219	1506			ACATCCCTCTACGGTA	1474	860			ACTCTCGTCGCCAGAC	7911	3382
AATCGACAGACATGCG	1067	629			ACATCCCTCTCATTAC	1595	998			ACTCTCGTCGTGGCGT	504	355
AATCGACAGGCTAACG	4014	1540			ACATCGAAGACATCAA	739	561			ACTGATGAGAAACTGT	4586	1780
AATCGACCAATTCTTC	3359	1303			ACATCGAAGCACTTTG	778	541			ACTGATGAGACTCAAA	1660	960
AATCGACCACGGCTAC	12981	3282			ACATCGAAGCAGATAT	686	301			ACTGATGAGGTAACTA	1195	833
AATCGACCATACAGGG	2544	1126			ACATCGAAGTCTCGTA	2202	1429			ACTGATGAGGTCATTC	568	399
AATCGACGTAGCTGAG	858	484			ACATCGACAGTAACAA	1215	762			ACTGATGAGTCTCCTC	33505	6599
AATCGACTCCGGTAGC	10679	3230			ACATCGAGTAGGTAGC	697	557			ACTGATGCACATAACC	2295	1299
AATCGACTCCTTGACC	1158	685			ACATCGAGTATGAGCG	10344	2709			ACTGATGCAGGTTTAC	20919	4241
AATCGACTCGCCTCTA	3159	1483			ACATCGAGTATGGAAT	12590	4042			ACTGATGCATACAGAA	1868	1165
AATCGACTCTCGCTTG	19780	4711			ACATCGATCCCTATTA	26477	5899			ACTGATGGTAGTTCCA	869	523
AATCGACTCTGGCCGA	10755	3475			ACATCGATCCGTATGA	3078	1653			ACTGATGTCGTAGCCG	2732	1311
AATCGACTCTTAGCTT	4543	1979			ACATCGATCCTAGCCT	3015	1163			ACTGATGTCGTCAAAC	1304	504
AATCGTGAGAACTTCC	1277	459			ACATCGATCGTGCGAC	17282	4597			ACTGATGTCTCCCTAG	549	417
AATCGTGAGAATTGCA	888	632			ACATGCAAGCTTCTAG	1856	849			ACTGCAAAGCATCCTA	1405	624
AATCGTGAGAGAAGGT	8524	2567			ACATGCAAGGCCACTC	4014	1776			ACTGCAAAGCGTGCTC	3319	1521
AATCGTGAGGAGGGTG	1251	682			ACATGCAAGTGTACCT	7323	3209			ACTGCAACAACGAGGT	2779	1400
AATCGTGCACCCATAA	814	473			ACATGCAAGTTGCCTA	6901	2911			ACTGCAACAGGCTATT	19567	5016
AATCGTGCATGTCTAG	944	414			ACATGCACACGAGAAC	673	285			ACTGCAACAGTTCTAG	20107	4583
AATCGTGGTGACTCTA	7772	2950			ACATGCAGTCGTGGAA	5348	2334			ACTGCAAGTGCGGTAA	23476	5520
AATCGTGGTGCATACT	9270	3034			ACATGCAGTGACTCGC	2639	1672			ACTGCAAGTGCTCGTG	1528	935
AATCGTGGTGGCCTCA	5344	2044			ACATGCAGTTACACTG	646	442			ACTGCAAGTTTAGTCG	2713	1105
AATCGTGGTTACGCCG	1582	696			ACATGCATCAAGATAG	1017	732			ACTGCAATCATGCATG	2444	1318
AATCGTGGTTATAGCC	1124	726			ACATGCATCCAAACCA	3036	1205			ACTGCAATCATTACGG	17979	4237
AATCGTGTCTACGGTA	7839	2610			ACATGCATCTAGCCTC	2397	1438			ACTGTCCAGAGAGGGC	20595	4788
AATCGTGTCTCAATCT	28194	5555			ACATGCATCTCCACTG	5667	2303			ACTGTCCAGTTGAAGT	552	401
AATGAAGAGATACATG	535	374			ACATTTCAGAGAGAAC	2202	962			ACTGTCCCAACTCGAT	16802	5010
AATGAAGAGATGATTG	576	382			ACATTTCAGATCCCAT	9950	3663			ACTGTCCCAAGCCATT	16996	4775
AATGAAGCAGCCCAGT	17694	4567			ACATTTCCAACAAGAT	11500	3126			ACTGTCCCACATAGCT	1051	671
AATGAAGCATAACTCG	7787	2599			ACATTTCCACTAACCA	1155	714			ACTGTCCCATAGACTC	1572	1087
AATGAAGCATACACCA	1291	249			ACATTTCCAGACGGAT	3347	1036			ACTGTCCGTAAGGTCG	24894	4449
AATGAAGCATCGTTCC	17177	4751			ACATTTCCATCGGCCA	3410	1647			ACTGTCCGTACGAGCA	1808	1069
AATGAAGCATTGAAAG	10395	3214			ACATTTCGTTTGCAGT	4839	1947			ACTGTCCGTCAGTCGC	18529	4657
AATGAAGGTAACTTCG	10280	3243			ACATTTCTCTCACCCA	2985	1582			ACTGTCCGTTGTTGAC	8329	3587
AATGAAGGTACCCGAC	12382	4164			ACATTTCTCTCTCTAA	1381	931			ACTGTCCTCATGCCGG	2527	1040
AATGAAGGTACGCTTA	14412	4105			ACCAAACAGAGACAAG	3203	1755			ACTGTCCTCCACCTCA	699	455
AATGAAGGTATCATGC	8925	2874			ACCAAACAGATGGCGT	1905	691			ACTGTCCTCGCAAGAG	2632	1269
AATGAAGGTATTCCTT	2503	1330			ACCAAACAGCATACTC	17285	5289			ACTGTGAAGACTTCAC	619	420
AATGAAGGTGTATACC	13248	3569			ACCAAACAGCGTCAAG	4213	2236			ACTGTGAAGCGACTTT	2725	1300
AATGAAGTCATCACTT	692	415			ACCAAACAGCTTCTAG	1349	836			ACTGTGACACGTCTCT	588	399
AATGAAGTCCGATCTC	10009	3326			ACCAAACCAAGGAGTC	4794	2033			ACTGTGACATCCTCAC	37706	6866
AATGAAGTCGAACCTA	712	362			ACCAAACCATCCCACT	10879	3045			ACTGTGAGTAGGGTAC	1208	777
AATGACCAGGAGTACC	5249	2063			ACCAAACGTATTGCCA	964	674			ACTTAGGAGACAGCTG	3265	1322
AATGACCAGTAGACCG	2646	1254			ACCAAACGTCGACTGC	2996	1899			ACTTAGGGTACTGAGG	758	460
AATGACCCACAAGTTC	1690	898			ACCAAACGTCTACTGA	654	492			ACTTAGGGTGGCATCC	2097	880
AATGACCCACAATGAA	6939	2759			ACCAAACGTTAATGAG	858	539			ACTTATCAGACCGCCT	18770	4258
AATGACCCACTCTGCT	583	386			ACCAAACTCCACCTCA	7150	3687			ACTTATCAGTCGAGGT	12026	3620
AATGACCCAGCGATTT	967	591			ACCAAACTCTATCGCC	1144	753			ACTTATCCAAGCGCTC	28816	5661
AATGACCCATAATGAG	2048	1054			ACCAACAAGACAACAT	1481	882			ACTTATCCACATGGTT	24939	5550
AATGACCCATTGAAAG	4783	2002			ACCAACAAGGTAGCAC	2901	1504			ACTTATCCACCCTCTA	1106	753
AATGACCGTAGTTCCA	1425	805			ACCAACAAGTTGGCTT	641	467			ACTTATCTCCACTGAA	1203	669
AATGACCGTGGGTATG	2021	929			ACCAACACAATAAGGT	1263	857			ACTTATCTCTAGGCAT	14571	4192
AATGACCGTGTATACC	1002	514			ACCAACACAGGTTACT	700	520			ACTTATCTCTCCCAAC	615	428
AATGACCGTTCTGAGT	1450	820			ACCAACACATGTAACC	13733	4376			ACTTCCGAGTACGTCT	3557	1611
AATGACCTCAAGGACG	3982	1662			ACCAACAGTCATCTAG	696	486			ACTTCCGAGTGTAGTA	569	382
AATGACCTCACTGTCC	691	484			ACCAACAGTGCTCTCT	1294	872			ACTTCCGGTCAAGGCA	18434	4183
AATGCCAAGAATCCCT	2316	943			ACCAACAGTGTCCCTT	942	518			ACTTCCGGTCGGAAAC	12491	3844
AATGCCAAGGTAACTA	679	480			ACCAACAGTTATGACC	3392	1883			ACTTCCGGTTAGGGAC	15927	3550
AATGCCACAGGAGACT	12834	3530			ACCAACATCCGAGAAG	618	410			ACTTCCGGTTATGTCG	41160	6084
AATGCCACAGGTGACA	1179	609			ACCAACATCGATCCAA	13693	4019			ACTTCCGTCAGTCCGG	6755	2766
AATGCCAGTATTAAGG	12285	3298			ACCAACATCTCCGCAT	13503	4052			ACTTCCGTCGGTAGAG	10167	3228
AATGCCAGTCATGCAT	650	398			ACCAACATCTTCTGGC	8512	3241			ACTTCCGTCTATCACT	801	517
AATGCCAGTCGATTTG	654	263			ACCACAAAGCATCGAG	6310	2456			ACTTCGCAGCACGGAT	56581	7789
AATGCCAGTTCTCCAC	956	508			ACCACAAAGCGCTGCT	2321	1476			ACTTCGCCACGTAGAG	1380	648
AATGCCATCAGCGCAC	10689	3499			ACCACAAAGGCGACAT	11528	3279			ACTTCGCGTAGTGGCA	971	438
AATGCCATCCACACCT	18914	4745			ACCACAAAGTACAGAT	1733	930			ACTTCGCGTCAAATCC	25734	5448
AATGCCATCCGCACGA	11498	3529			ACCACAAAGTGAATAC	903	536			ACTTCGCGTCTAGTGT	2035	1193
AATGCCATCGACCTAA	21426	5186			ACCACAAAGTGGAATT	4549	1723			ACTTCGCTCATTCATC	1136	652
AATGCCATCTACCTTA	861	505			ACCACAAAGTGGACGT	1142	620			ACTTCGCTCCTTATCA	6288	2251
AATGCCATCTAGTACG	10775	3447			ACCACAACAGTGGCTC	5076	2703			ACTTCGCTCTCGAGTA	16218	4376
AATGCCATCTTACACT	5864	2319			ACCACAACATGGAGAC	682	454			ACTTTCAAGGGATCTG	23633	4631
AATGGAAAGCTGGAGT	21439	4869			ACCACAAGTGTTCGTA	7841	2294			ACTTTCAAGTGGATAT	2516	1327
AATGGAAAGTAATACG	6165	2100			ACCACAATCGATACAC	1453	900			ACTTTCAAGTGTAGAT	708	474
AATGGAAAGTCATAGA	1779	805			ACCATTTCAATAGTCC	2086	1101			ACTTTCATCATAAGGA	18983	4560
AATGGAACACATTCTT	3087	1036			ACCATTTCATACCACA	7800	2945			ACTTTCATCCTATTGT	509	362
AATGGAACAGGAGACT	553	378			ACCATTTCATGACAGG	8782	3179			ACTTTGTCAATCAAGA	18376	4704
AATGGAAGTATAGCTC	2049	1075			ACCATTTGTACTCAAC	3326	1649			ACTTTGTCAATTGCCA	30773	5970
AATGGAATCAAGAGGC	7748	2640			ACCATTTGTGTTCCTC	6910	2147			ACTTTGTGTCTCAGGC	857	574
AATGGAATCGAACGGA	2447	992			ACCATTTGTTCCCACT	11391	3429			ACTTTGTTCTTCGCTG	804	522
AATGGAATCGTAGCCG	4441	1767			ACCATTTGTTTGTTCT	531	393			AGAAATGAGTGAACAT	1559	1079
AATGGAATCGTCTACC	15492	4186			ACCATTTTCATGAAAG	12152	3757			AGAAATGAGTGAGGTC	21264	5317
AATGGCTAGTGTTCAC	19794	4354			ACCATTTTCCTTCTAA	17740	4334			AGAAATGCAACAAAGT	32495	5368
AATGGCTCACCGTGGT	1586	695			ACCATTTTCGAGCCTG	765	475			AGAAATGCAAGTGCAG	1723	751
AATGGCTCAGTCGCTG	1434	675			ACCCAAAAGAACGCGT	5362	1717			AGAAATGCAGAGAGGG	2658	1417
AATGGCTGTAACCAGG	2323	1164			ACCCAAAAGACATACA	18792	5147			AGAAATGGTTCCAAAC	55898	7467
AATGGCTGTAGTGATA	8559	2976			ACCCAAAAGGCCCACT	1424	736			AGAAATGTCCTTCAGC	2140	1033
AATGGCTGTGCTAGCC	10645	3416			ACCCAAAAGTCTAACC	1526	803			AGAACAAAGAAGCCAC	2473	1330
AATGGCTTCAACACCA	14765	4483			ACCCAAAGTACGCGTC	3300	1776			AGAACAAAGCATAGGC	590	429
AATGGCTTCAGAGTGG	8913	3093			ACCCAAAGTCAAGGCA	1286	884			AGAACAAAGGACATCG	10537	3159
AATGGCTTCCTCTTTC	538	318			ACCCAAAGTCAATCTG	1552	902			AGAACAAAGGGTCACA	17142	4391
AATGGCTTCGACATAC	10149	3948			ACCCAAAGTGGGATTG	5299	1936			AGAACAACATTCCTCG	2724	1075
AATGGCTTCTTTCTAG	14732	4131			ACCCAAAGTGTGCTTA	1376	860			AGAACAAGTATCAGGG	2345	1170
AATTCCTAGATTGATG	15173	3619			ACCCAAAGTTCAAAGA	7793	3144			AGAACAATCATTGTGG	15352	4457
AATTCCTCAACTTCTT	972	630			ACCCAAATCCGCAGTG	1899	1200			AGAACAATCGTAATGC	30039	5860
AATTCCTCAAGTTCCA	808	535			ACCCTCAAGACTGAGC	4106	1780			AGAACAATCTGTGTGA	18820	4484
AATTCCTCAATCGCCG	891	569			ACCCTCAAGAGCACTG	3700	1605			AGAACCTAGTAACCGG	1136	637
AATTCCTCACACCGAC	3193	1377			ACCCTCAAGCGATCGA	6929	2156			AGAACCTCAAGGCCTC	52563	7809
AATTCCTCACGCTATA	4067	1960			ACCCTCACAAACACGG	608	432			AGAACCTCAGCCGGTT	551	397
AATTCCTCACGTACTA	13918	4080			ACCCTCACACCAGACC	2729	1211			AGAACCTCATTGAAGA	526	360
AATTCCTCAGTCGAGA	1670	770			ACCCTCACAGGAGGTT	2334	1047			AGAACCTTCACCATGA	806	556
AATTCCTCATATCTGG	23227	5084			ACCCTCAGTACAGTCT	1797	989			AGAACCTTCGTGGGAA	9794	3303
AATTCCTGTAACATCC	1403	896			ACCCTCAGTCTGTCAA	1653	755			AGAAGCGCAGCTGTGC	636	434
AATTCCTGTATCTCTT	9789	3159			ACCCTCAGTGCGTCGT	2591	1337			AGAAGCGTCGGAGATG	11586	3433
AATTCCTTCACAATGC	1218	675			ACCCTCAGTGTTCATG	627	384			AGAAGTACACCTTCCA	853	475
AATTCCTTCACATCAG	1314	567			ACCCTCAGTTGAGAGC	8874	2520			AGAAGTACAGCAGATG	27297	5550
AATTCCTTCCTAGCTC	11353	3797			ACCCTCAGTTGTCAGT	932	673			AGAAGTACATACACCA	1792	1200
AATTCCTTCTCTATGT	652	458			ACCCTCATCCTTTGAT	1516	993			AGAAGTAGTGCTGCAC	563	389
AATTTCCAGACACACG	10047	3278			ACCCTTGAGAATCGAT	7603	2267			AGAAGTATCAACCTCC	22149	4994
AATTTCCAGAGGGTAA	9289	2777			ACCCTTGAGGTGCAGT	17971	4493			AGAAGTATCGCCGAAC	8820	3492
AATTTCCAGCTATCTG	9350	3111			ACCCTTGCACATAGCT	1708	695			AGACAAAAGTCTACCA	36889	6210
AATTTCCAGTGCCCGT	10129	2891			ACCCTTGCAGCGATTT	2065	1043			AGACAAACACAGTGTT	22483	4974
AATTTCCCAACGACAG	2820	1410			ACCCTTGGTCACTTCC	23551	5797			AGACAAAGTCATGGCC	904	450
AATTTCCCACGACAAG	6831	2420			ACCCTTGGTCTAATCG	1350	820			AGACAAATCACATCAG	14063	4108
AATTTCCGTGTGAATA	595	414			ACCCTTGGTTCAGCTA	1384	719			AGACACTCACAACCGC	10466	3480
AATTTCCTCACCTCAC	3105	1544			ACCCTTGTCAATCCAG	901	589			AGACACTCATAACGGG	28358	5538
AATTTCCTCCATTCGC	22288	4988			ACCCTTGTCAATCGGT	1231	745			AGACACTCATATACCG	2192	871
AATTTCCTCCGCTAGG	7949	2792			ACCCTTGTCTGTTGGA	794	510			AGACACTTCACACCGG	552	379
AATTTCCTCCTAAGTG	1541	1030			ACCGTTCAGAAGCGCT	30967	6234			AGACACTTCACCTACC	1604	917
ACAAAGAAGAACGTGC	5620	2253			ACCGTTCAGATGCTTC	1563	874			AGACACTTCTAGCCTC	13491	3563
ACAAAGAAGCCATGCC	734	254			ACCGTTCCACAGTCGC	898	518			AGACAGGAGCAAGTCG	1494	816
ACAAAGAAGCTCACTA	1412	690			ACCGTTCCACGAAAGC	2345	1201			AGACAGGAGGATGCGT	684	478
ACAAAGAAGGTTGGAC	5255	2303			ACCGTTCCAGGGAGAG	827	570			AGACAGGAGTAATTGG	9782	2973
ACAAAGAAGTGCACAG	1118	613			ACCGTTCGTCTACAGT	568	399			AGACAGGAGTCACGCC	2360	1047
ACAAAGACAAACAGGC	6300	2636			ACCGTTCGTTACGTAC	543	371			AGACAGGCAACGGTAG	17625	4929
ACAAAGACAAACCGGA	739	492			ACCGTTCGTTGCCGCA	2769	1403			AGACAGGGTAACCCTA	16640	4913
ACAAAGACAACGCATT	37171	6512			ACCGTTCTCAAGGTGG	16076	5080			AGACAGGGTGTTCGAT	1725	903
ACAAAGACACCATATG	17069	4854			ACCGTTCTCATACAGC	1478	808			AGACAGGTCATGGCCG	562	375
ACAAAGACACTCCCTA	2157	1162			ACCGTTCTCGCAATTG	1633	817			AGACAGGTCTTAGCAG	886	534
ACAAAGACAGCTATTG	6802	2316			ACCGTTCTCGCGTTTC	2176	1392			AGACCATCAATTTCCT	38745	6411
ACAAAGAGTACCTGTA	10507	3028			ACCGTTCTCGTTGTAG	3250	327			AGACCATCAGAGGTAC	638	433
ACAAAGATCATGAAAG	652	211			ACCTACCAGTGGTTGG	7621	2880			AGACCATCAGTTTCGA	2064	1290
ACAAAGATCCACACAA	9520	3467			ACCTACCCACAGTGTT	1241	487			AGACCATGTAGCGCTC	3778	1958
ACAAAGATCGAGATAA	10922	2519			ACCTACCGTATGCTAC	20602	5661			AGACCATGTCCTACGG	1259	740
ACAAAGATCGATAACC	7865	2593			ACCTACCGTCCAGCAC	18359	4993			AGACCATGTGACAGGT	3970	1838
ACAAAGATCTCCGTGT	1150	405			ACCTACCGTGTACATC	9443	2647			AGACCCGAGACTAAGT	11320	3929
ACAAAGATCTGGTCAA	5320	2035			ACCTACCTCCCAGGCA	5958	2467			AGACCCGAGATACATG	23175	5355
ACAAAGATCTTCGACC	13021	3825			ACCTACCTCCGCTTAC	1430	887			AGACCCGAGCGCATCC	29807	4888
ACAAAGATCTTGTTAC	9159	3027			ACCTGAAAGACCACGA	1778	960			AGACCCGAGTGATGGC	1004	753
ACAACCAAGCATCGAG	2063	954			ACCTGAAAGACCCGCT	7988	3000			AGACCCGCAAGAAACT	62909	8038
ACAACCAAGGACTATA	823	363			ACCTGAAAGAGAGGTA	1505	861			AGACCCGCAATAGGGC	734	543
ACAACCAAGGTTGGAC	560	378			ACCTGAAAGCCGTTAT	843	496			AGACCCGGTGCGACAA	981	479
ACAACCACAACCTATG	18000	4306			ACCTGAACAACAAAGT	3692	1758			AGACTCAAGAATCGCG	26141	4436
ACAACCACATGGCTAT	24739	5423			ACCTGAACAGATCATC	1420	774			AGACTCAAGCATCGAG	15075	4467
ACAACCAGTAGAATAC	17287	4808			ACCTGAAGTGCATTTG	13113	4259			AGACTCACACAAGCCC	15603	3896
ACAACCAGTCTCACGG	508	380			ACCTGAATCAAGCTGT	8162	3087			AGACTCACACCTTCGT	1428	919
ACAACCATCCCGAAAT	1062	596			ACCTGAATCGTTTACT	965	594			AGACTCACATACCATG	2699	1322
ACAACCATCGAACACT	978	570			ACCTGAATCTCGTTTA	519	387			AGACTCAGTGAGCGAT	12968	3654
ACAACCATCGTCACCT	4241	1558			ACCTGAATCTTGTGCC	1813	1008			AGACTCAGTGTTGACT	3039	1044
ACAAGCTAGACGTCCC	3316	1414			ACCTGTCAGATTCGCT	7089	2808			AGACTCATCAGATTGC	19168	5158
ACAAGCTAGATCGACG	1168	698			ACCTGTCAGTACTGTC	889	598			AGACTCATCGTCGCTT	555	377
ACAAGCTAGCGTGAAC	6417	2279			ACCTGTCAGTCTACCA	554	392			AGAGAATAGTAAGGGA	10393	3505
ACAAGCTAGCTGACTT	2870	974			ACCTGTCCAAAGGGCT	854	561			AGAGAATGTACTCCCT	2524	1094
ACAAGCTAGGCCTGCT	14324	4463			ACCTGTCCAAATCAAG	9257	3231			AGAGAATGTTCGGGTC	2974	1454
ACAAGCTAGTAGTGCG	2398	1280			ACCTGTCCAGCACACC	741	466			AGAGAATTCTTGAACG	5996	2166
ACAAGCTAGTCTCGTA	6238	2305			ACCTGTCGTATTGGCT	1034	605			AGAGAGCAGTTGTACC	765	493
ACAAGCTCAACTCCAA	564	405			ACCTGTCGTCATAACC	8521	2468			AGAGAGCGTACAGTAA	18644	4151
ACAAGCTCAAGCAGGT	622	418			ACCTGTCGTGCCTGCA	6157	2863			AGAGAGCTCCTCTCTT	19311	4958
ACAAGCTCACGGCACT	35458	6562			ACCTGTCGTGTTGATC	3134	1495			AGAGAGCTCGACCATA	9366	2562
ACAAGCTCAGCTACTA	522	373			ACCTGTCGTTTCGTTT	1166	603			AGAGCAGCAAAGGAGA	2807	1044
ACAAGCTGTCAAGTTC	7345	3026			ACCTGTCTCACCACAA	7839	3422			AGAGCAGGTATTGACC	17331	4829
ACAAGCTGTCTGATAC	1861	974			ACCTGTCTCCTCAGGG	1050	791			AGAGCAGTCAATGCAC	23945	5067
ACAAGCTGTCTTACTT	1715	746			ACGATCAAGAATTCAG	2203	1287			AGAGCCCAGGTCATTC	4408	1916
ACAAGCTTCCCTAGGG	13382	3378			ACGATCAAGCGATTCT	1109	733			AGAGCCCCACCACTGG	1259	848
ACAAGCTTCCTTTGAT	19467	4556			ACGATCAAGGCCACTC	1356	671			AGAGCCCGTATCGTGT	636	462
ACACAGTAGAGAATCT	2267	980			ACGATCAAGGCTGGAT	19134	5359			AGAGCCCGTCGTCTCT	38352	6700
ACACAGTAGCACTTTG	15364	4116			ACGATCACAATCAAGA	3005	1242			AGAGCCCGTTTAAGGA	3463	1343
ACACAGTAGGCCTGCT	592	405			ACGATCACATTACTCT	22847	5559			AGATAGAAGGATTCCT	770	502
ACACAGTAGGTAATCA	520	347			ACGATCAGTCCACAGC	1195	849			AGATAGAAGGGATCGT	705	460
ACACAGTAGTCTTCCC	610	390			ACGATCATCTATCGTT	2324	967			AGATAGACAGAGGCTA	679	334
ACACAGTAGTGTTCAC	1527	823			ACGATGTAGGCCTAGA	10486	3481			AGATAGAGTAGCACGA	10039	2961
ACACAGTCAATTCACG	1191	687			ACGATGTAGTAACGAT	615	429			AGATAGATCCTCTCTT	3153	1545
ACACAGTCACGTCTCT	25296	5517			ACGATGTCACTCCGAG	1947	782			AGATAGATCGTTCTAT	24643	5111
ACACAGTCAGCAGGAT	1594	569			ACGATGTCATCCAATG	2246	981			AGATAGATCTCGCTCA	619	346
ACACAGTCAGCGGTCT	917	382			ACGATGTTCAAGTGTC	742	471			AGATCCACAAACCGGA	1837	1138
ACACAGTCAGTAGAAT	733	480			ACGATGTTCATTCGTT	7964	3216			AGATCCACACTCAAGT	2218	1396
ACACAGTCATCCGTTC	15070	3346			ACGCACGAGGTTCATC	2099	572			AGATCCACAGCTCTGG	501	278
ACACAGTGTATAATGG	6710	2579			ACGCACGAGTAGCCAG	667	496			AGATCCACAGTGGGTA	24531	5826
ACACAGTGTTGTTGTG	10195	3326			ACGCACGAGTGGACGT	5617	2548			AGATCCAGTAAGCTCT	21529	4955
ACACAGTTCAGTGATC	1537	1003			ACGCACGCACCTGTCT	23198	4926			AGATCCAGTCAGTTTG	14190	4014
ACACAGTTCGCAGTCG	5247	2184			ACGCACGGTCCACATA	1001	687			AGATCCAGTCTCAAGT	21377	4712
ACACAGTTCGTAATGC	3497	1507			ACGCACGGTCGAACAG	546	398			AGATCCAGTTTAGTCG	1380	805
ACACAGTTCTACCCAC	23231	4824			ACGCACGGTTACCCTC	2330	1266			AGATCCATCACCTGGG	7331	2747
ACACAGTTCTCCGATC	1542	795			ACGCACGTCACCACAA	5001	2320			AGATCCATCGCTGTTC	827	549
ACACCAAAGAGAAGGT	7086	2570			ACGCACGTCCGTAGTA	3129	1599			AGATCCATCTCGCCTA	6803	2794
ACACCAAAGAGTCACG	8873	2930			ACGCACGTCCTCTAAT	8406	2942			AGATCCATCTTGCAAG	692	486
ACACCAAAGCACCGAA	2101	868			ACGGAAGAGACTAGAT	9311	3608			AGATCCATCTTTCCGG	75137	8159
ACACCAAAGCTTAGTC	712	434			ACGGAAGAGTATGGAT	5524	2226			AGATCGTAGAATCGAT	18293	4121
ACACCAAAGGTAACTA	23888	4578			ACGGAAGCACTCCGGA	3377	1610			AGATCGTAGACCGCCT	50532	7281
ACACCAACACAGCCAC	2234	982			ACGGAAGCAGATACCT	8066	2615			AGATCGTAGATAGGGA	1167	737
ACACCAACACCGTCTT	657	427			ACGGAAGTCAATGCAC	1117	749			AGATCGTAGTCACACT	1849	1102
ACACCAACAGCGATTT	12758	4084			ACGGAAGTCAGAGTTC	1273	511			AGATCGTGTACCGTCG	1631	726
ACACCAAGTACTGCGC	2343	1206			ACGGAAGTCCACGGGT	3195	1763			AGATCGTTCCATCTGC	20270	4919
ACACCAAGTGGCTGAA	12325	3538			ACGGAAGTCTCGACCT	2723	1142			AGATGAAAGCGCCTCA	975	366
ACACCAAGTGGTTTAC	2559	1275			ACGGGTCAGTAAACTG	1084	724			AGATGAAAGCGTGCTC	634	364
ACACCAAGTTACGATC	3567	1457			ACGGGTCCAAAGAACT	12340	3606			AGATGAAAGTGATAGT	2559	1378
ACACCAAGTTCGTGCG	1019	567			ACGGGTCCAACCAGAG	4215	2301			AGATGAACAACAGCCC	7423	2759
ACACCAAGTTTGCAGT	9097	3122			ACGGGTCGTCCGGATC	4982	2492			AGATGAAGTATGAGGC	1959	1110
ACACCAATCCGCGAGT	2636	1405			ACGGGTCGTTCAAGGG	3651	1515			AGATGAAGTCTAATCG	502	366
ACACGCGAGATGCAGC	10372	3186			ACGGGTCTCACTTATC	561	409			AGATGAAGTGGCGCTT	21710	4559
ACACGCGAGCCTCCAG	8842	2823			ACGGGTCTCTGCCTCA	1879	1287			AGATGAAGTTAACCTG	100258	9264
ACACGCGAGGGAGGAC	1999	869			ACGGGTCTCTTGGTGA	6368	2130			AGATGAATCCTTATAC	33770	6421
ACACGCGCAAATACGA	4009	1422			ACGGTCGAGATCGCCC	1178	771			AGATGCTAGATGAATC	1350	645
ACACGCGCAATTGCTG	10948	3276			ACGGTCGAGCCTTGAT	5170	2041			AGATGCTAGCCTTCTC	1287	908
ACACGCGCAGCATGCC	553	405			ACGGTCGCAATCTCTT	504	373			AGATGCTAGGATTTCC	24400	5158
ACACGCGCATAGGTAA	887	590			ACGGTCGCATTGAAAG	1220	819			AGATGCTAGTGAGTGC	89696	9419
ACACGCGGTCGTTGCG	1697	791			ACGGTCGGTCACCTTC	974	568			AGATGCTAGTTAGTAG	877	444
ACACGCGGTGCAGTGA	10896	3130			ACGGTCGTCAAAGCCT	1475	736			AGATGCTCACATGAAA	3556	1724
ACACGCGGTTTAAGGA	2979	1660			ACGGTCGTCAGTGGGA	1327	902			AGATGCTGTCTCGGGT	30532	4828
ACACGCGTCCGAGATT	2061	1030			ACGGTCGTCCCGAACG	24501	5404			AGATGCTGTTACACTG	628	422
ACACGCGTCCGGACTG	10769	3238			ACGGTTAAGACTACCT	1555	712			AGATGCTGTTGCATCA	537	382
ACACGCGTCCTTCTAA	2999	1544			ACGGTTAAGCCATCCG	1404	844			AGCATCAAGCTGACTT	31627	6037
ACACGCGTCGAGATGG	3136	1453			ACGGTTAGTACCTAGT	1910	1021			AGCATCAAGTCGCGAA	49541	7286
ACACGCGTCGCATGAT	1562	714			ACGGTTAGTAGTTAGA	8291	2845			AGCATCACACTACGGC	22879	5431
ACACGCGTCTGTCCGT	706	479			ACGGTTAGTTAAACCC	811	533			AGCATCAGTCCTACGG	1692	893
ACACTGAAGCGAACTG	6967	2416			ACGTAACAGATTGTGA	576	433			AGCATCATCAGTCAGT	30192	5953
ACACTGAAGCGCTGAA	2611	1106			ACGTAACAGTATAGGT	27515	5936			AGCATCATCGTGTTCC	1479	910
ACACTGAAGGACAACC	2245	875			ACGTAACCAAATGGCG	2995	1137			AGCATCATCTCTAGGA	1267	761
ACACTGAAGGCTGAAC	4974	2013			ACGTAACCAGGAGACT	545	395			AGCATCATCTTAGGAC	1848	1140
ACACTGAAGGTCGTAG	894	522			ACGTAACCATCCTCAC	1472	878			AGCCAATAGTAACGTA	9938	3206
ACACTGAAGTACCATC	3295	1607			ACGTAACCATGGAAGC	2032	921			AGCCAATAGTCACAGG	22950	4909
ACACTGACAATGTCTG	784	456			ACGTAACCATTGACAC	776	470			AGCCAATCAATCCTAG	22995	5143
ACACTGACACATACTG	2667	1161			ACGTAACGTATCAGCT	2255	1132			AGCCAATCAGATACTC	14816	4190
ACACTGACACTGCGAC	2807	1339			ACGTAACTCCTAGAGT	12116	3440			AGCCAATCATCCGAGC	37468	6288
ACACTGACATCCGTGG	4019	1768			ACGTACAAGAAATTCG	1650	1004			AGCCAATGTCCGTTTC	1679	1005
ACACTGAGTACAAGCG	1775	960			ACGTACAAGCACTAAA	7617	2895			AGCCAATGTCGTTTCC	2516	1263
ACACTGAGTCATCAGT	11694	3811			ACGTACAAGCCTTTGA	15950	4890			AGCCAATTCCATGATG	8891	3305
ACACTGAGTGCCTAAT	3835	1512			ACGTACAAGGACCCAA	1040	622			AGCCACGAGTACGAGC	999	638
ACACTGATCCACCTGT	2400	1157			ACGTACAAGGATTTGA	8317	3096			AGCCACGCAAGCAGGT	13941	4008
ACACTGATCCATCAGA	915	612			ACGTACAAGGTACCTT	1161	242			AGCCACGCAGAGCCCT	13137	4095
ACACTGATCTCGTTTA	2530	952			ACGTACACAGCCCAGT	1412	1011			AGCCACGGTCCAATCA	20972	5238
ACAGAAAAGCCGGAAT	4374	1845			ACGTACACAGGCACTC	1616	969			AGCCACGGTCCCGGTA	1671	961
ACAGAAAAGGATTTGA	1323	800			ACGTACACATAACTCG	3556	1677			AGCCAGCAGACCATTC	54198	7743
ACAGAAAAGTAATTGG	8886	2998			ACGTACACATTCTCCG	7202	2882			AGCCAGCCAACGATCT	24746	5509
ACAGAAACAGGACAGT	8100	3177			ACGTACAGTACGGTTT	4330	1898			AGCCAGCCAAGTCGTT	1560	819
ACAGAAACATCCGATA	7758	3124			ACGTACAGTTGAATCC	1622	795			AGCCAGCCACAAGCCC	3737	1805
ACAGAAACATCGGAAG	3878	1702			ACGTACATCACATCAG	1759	798			AGCCAGCCACTCCGGA	21049	4497
ACAGAAAGTCATAGTC	721	355			ACGTACATCTTTGCGC	601	386			AGCCAGCCAGTGTACT	1405	869
ACAGAAAGTTAACCTG	7852	3172			ACGTAGTAGACGGTCA	983	567			AGCCAGCGTTAATCGC	1215	733
ACAGAAAGTTCGCGTG	8599	2837			ACGTAGTAGGAGTCTG	2338	1092			AGCCAGCTCCACTAGA	571	391
ACAGAAAGTTCTCGTC	48601	7476			ACGTAGTCACAAGCAG	20376	4795			AGCGATTAGCCGATAG	5234	2235
ACAGAAATCTTGGATG	814	337			ACGTAGTTCATCGCCT	4613	2159			AGCGATTCAGCTTTCC	1084	536
ACAGCCGAGTATGAGT	1981	1029			ACGTAGTTCCGCGAGT	3015	1409			AGCGATTGTCCGAAAG	1946	984
ACAGCCGAGTGCAGCA	1407	708			ACGTAGTTCTCTAAGG	10681	3577			AGCGATTGTCTTGAAC	11299	3696
ACAGCCGAGTTACGGG	2762	1096			ACGTCCTAGCACTGGA	565	390			AGCGATTTCTAGTGAC	624	435
ACAGCCGCAATAAGGT	5233	1553			ACGTCCTAGCATCTTG	7986	3422			AGCGCCAAGAACCCGA	751	541
ACAGCCGCACCCTGAG	782	548			ACGTCCTAGCTGGAGT	2237	1272			AGCGCCAAGCAAGCCA	1353	822
ACAGCCGCAGGACAGT	14948	4071			ACGTCCTAGGTCCCGT	1481	961			AGCGCCACAGGCTTGC	846	472
ACAGCCGCATCTGGGC	5264	2099			ACGTCCTCAAGAGATT	4341	1802			AGCGCCACATCTTAGG	1310	860
ACAGCCGGTAGGCTGA	938	568			ACGTCCTCAAGGACAC	20851	4645			AGCGCCATCCGCAGTG	18828	4518
ACAGCCGGTCTACACA	1450	559			ACGTCCTCACAGCGCT	4120	1653			AGCGCCATCGACGAGA	1191	704
ACAGCCGGTTGCCGAC	10022	3124			ACGTCCTGTCACTTAG	1304	847			AGCGCTGAGTACCGGA	19060	4242
ACAGCCGTCACTCCGT	23398	5408			ACGTCCTGTTAATGAG	1346	772			AGCGCTGAGTACGAGC	6502	2682
ACAGCCGTCCAGCACG	6384	2514			ACGTCCTGTTCAGGTT	1506	776			AGCGCTGAGTATGAGT	2805	1031
ACAGCCGTCTCGAGTA	2155	975			ACGTCCTGTTTGTTGG	6536	2171			AGCGCTGCATTCTCTA	556	408
ACAGCCGTCTCTGAGA	1398	671			ACGTCCTTCATTACTC	17028	5116			AGCGCTGTCATTTGCT	14350	4782
ACAGGGAAGGTGGCTA	964	694			ACGTCCTTCCTCACCA	1873	1073			AGCGCTGTCCGCGAGT	14053	4179
ACAGGGAAGTCACTGT	2674	1254			ACGTCCTTCGTTACCC	1343	806			AGCGCTGTCCGCGATG	34449	5171
ACAGGGACACATAACC	905	323			ACGTCCTTCTCCCTAG	534	398			AGCGCTGTCGACGATT	2925	1388
ACAGGGACACCTGCAG	4714	1773			ACGTCCTTCTGGCCGA	6860	3250			AGCGCTGTCTCTAAGG	17363	3983
ACAGGGAGTACCGCGT	2454	1383			ACGTTCCAGAGGTTTA	922	604			AGCGCTGTCTGACCCT	17184	4209
ACAGGGAGTTGCATGT	2071	975			ACGTTCCAGCGAGGAG	1314	755			AGCGTATAGCCATTTG	1010	652
ACAGGGATCACCTCTG	10174	3276			ACGTTCCCACCCTGTT	557	412			AGCGTATCACCCTTGT	2022	1072
ACAGGGATCCATCTGC	619	408			ACGTTCCCAGTAACGG	502	372			AGCGTATCACGACGCT	23060	5051
ACAGGGATCCTTATAC	1382	262			ACGTTCCCATCCGATA	2915	1435			AGCGTATGTCCACAGC	11942	3847
ACATCCCAGATCCTAC	14406	4460			ACGTTCCCATGTTCGA	7920	2497			AGCGTCGCAGTAGGAC	732	404
ACATCCCAGCATGTTC	899	463			ACGTTCCGTACGATTC	1426	867			AGCGTCGTCACCGACG	942	541
ACATCCCAGCGCTGCT	15951	3836			ACGTTCCGTCCTACAA	611	432			AGCGTCGTCTCGGGAC	1574	879
ACATCCCCAATGTGGG	13094	4098			ACGTTCCTCAAGTCGT	1592	932			AGCTACAAGGTTACAA	546	366
ACATCCCCACACGTGC	11650	3453			ACGTTCCTCGACGAGA	840	615			AGCTACAAGTCTGGAG	14237	3886
ACATCCCCACAGACGA	579	395			ACGTTCCTCTCAACGA	567	399			AGCTACACACCGAATT	862	597
ACATCCCCACCAGTTA	659	449			ACTACGAAGCCTGAGA	5897	2643			AGCTACACAGCAGAAC	27702	4876
ACATCCCCACTGTCGG	1252	661			ACTACGAAGTAATACG	10834	3608			AGCTACACAGCCTTCT	4884	2219
ACATCCCCATCGATAC	1543	779			ACTACGAAGTCTTCCC	1816	1023			AGCTACACATAACCCA	683	443
ACATCCCGTCTCGGAC	9846	2910			ACTACGACAAATTGCC	518	374			AGCTACATCAAAGCCT	21331	5007
ACATCCCGTGAGAACC	7981	2489			ACTACGACAACTACGT	11659	3841			AGCTACATCGTCAAAC	22709	5376
ACATCCCGTGCAACGA	1628	1003			ACTACGACAGTCGCTG	2698	1311			AGCTCAAAGCAGAAAG	1078	617
ACATCCCGTGTGACCC	20690	4077			ACTACGAGTTACACTG	890	652			AGCTCAAAGGACTGGT	23203	4990
ACATCCCGTTGGATCT	2013	1035			ACTATCTAGACTCTTG	12780	3926			AGCTCAAAGGCACTAG	30181	5325
ACATCCCTCCCACAGG	11845	3745			ACTATCTAGCACACAG	562	425			AGCTCAAAGGTCTACT	23878	5065
ACATCCCTCTCGACGG	9604	3300			ACTATCTAGTGTGTTC	4001	2033			AGCTCAAAGTGCTAGG	1023	624
ACATCGAAGAGCAACC	11494	3584			ACTATCTCAAGCTGCC	501	386			AGCTCAACAACGGCCT	30239	5759
ACATCGAAGATACATG	2046	847			ACTATCTCAAGTACCT	1715	1005			AGCTCAAGTGTTAGCT	17400	4602
ACATCGAAGCGCTTCG	1967	861			ACTATCTCACCCTAGG	4602	1730			AGCTCAATCCATACTT	722	457
ACATCGAAGCGTATGG	1089	712			ACTATCTCAGGTTCCG	2791	1207			AGCTTCCAGAGGGTCT	15570	3292
ACATCGAAGGTGATAT	3367	1413			ACTATCTGTATCTTCT	507	374			AGCTTCCGTACGATGG	13056	3556
ACATCGAAGTCAATCC	924	359			ACTATCTTCGACCACG	770	573			AGCTTCCGTAGTAAGT	20815	4881
ACATCGACAAAGAACT	1171	509			ACTATCTTCGCTTGCT	629	484			AGCTTCCTCACGGTCG	52067	7428
ACATCGACAACCCTCT	13197	4388			ACTATCTTCGTGGGTC	6533	2643			AGCTTCCTCGCTAATG	1332	969
ACATCGACAGCTACTA	11748	3764			ACTATCTTCTCTGCCA	718	537			AGCTTCCTCGGCAGTC	539	381
ACATCGACAGTTAGGG	10329	3135			ACTATGGAGCTCCACG	1176	760			AGGAAATAGATCACTC	3981	1930
ACATCGAGTCAACACT	14149	4297			ACTATGGCACACCTTC	2099	1377			AGGAAATAGCTTGTTG	859	604
ACATCGAGTCTACGTA	10369	3229			ACTATGGCATGGTGGA	10262	3050			AGGAAATAGGATGTTA	18935	4700
ACATCGAGTTTAGTCG	1235	700			ACTATGGGTCGACTGC	3390	2079			AGGAAATCATGAATAG	1161	520
ACATCGATCAATCTCT	9517	3021			ACTATGGGTGAATGAT	1566	841			AGGAAATCATGGCTGC	35718	6498
ACATCGATCACTGCTC	578	378			ACTATTCAGCGACTTT	1781	697			AGGAAATGTATTTCTC	3071	1478
ACATCGATCCCTAGGG	10025	3436			ACTATTCAGCTGAGTG	792	545			AGGAAATTCACGGGAA	46120	7004
ACATCGATCGCTCTCA	731	305			ACTATTCCACACCGCA	770	521			AGGAAATTCCTTGACC	912	441
ACATCGATCGTAGTCA	2069	765			ACTATTCCACTGGACC	4419	1959			AGGAATACAGCGAGTA	841	350
ACATCGATCTCGCAGG	1832	912			ACTATTCCAGATCACT	2901	1623			AGGAATACAGGAACCA	3198	1370
ACATGCAAGTAGCAAT	11068	3469			ACTATTCGTCTAATCG	8809	2966			AGGAATACAGGTGTGA	8413	3121
ACATGCACAAGACGGT	17970	4343			ACTATTCGTTCAGTAC	4809	2237			AGGAATACATGACGGA	24970	5090
ACATGCACACGACTAT	12981	3726			ACTATTCGTTGATCGT	1660	1017			AGGAATAGTTGGAGAC	27946	5467
ACATGCACAGCTATAC	14871	4081			ACTATTCGTTTCGGCG	2199	1093			AGGACGAAGACCCTTA	13610	4295
ACATGCACATGTGACT	12123	3708			ACTCCCAAGCAGGCTA	1343	772			AGGACGAAGTGTACAA	11322	3899
ACATGCAGTCTGCAAT	504	309			ACTCCCAAGCGCCTTG	13658	3955			AGGACGACACTCGATA	797	525
ACATGCATCATGCCAA	1503	649			ACTCCCAAGTGCACCC	1037	558			AGGACGAGTCGATGCC	20502	4618
ACATGCATCCGTACGG	2697	842			ACTCCCAAGTGGTTCT	4105	2284			AGGACGATCCTCTGCA	2579	1338
ACATGCATCCTACACC	922	604			ACTCCCAGTCCGACGT	1412	1007			AGGACGATCGTCCTCA	40269	6729
ACATGCATCCTCTCTT	604	452			ACTCCCAGTCGACTTA	649	418			AGGACTTCAACCGACC	24117	4899
ACATGCATCTAACGCA	12635	3757			ACTCCCAGTCTGGTTA	7549	2406			AGGACTTCACTAGTAC	1166	788
ACATGCATCTTTGCTA	1707	1048			ACTCCCAGTTCCGGTG	1806	1075			AGGACTTCAGCCTATA	21719	4499
ACATTTCAGCGCCGTT	11986	3511			ACTCCCAGTTGCGGCT	1141	739			AGGACTTGTATTCCTT	2318	1279
ACATTTCAGCGCGTTC	633	477			ACTCCCATCCTTCGAC	9527	2798			AGGACTTTCACCCTTG	2973	1537
ACATTTCAGGCCCAAA	7895	3021			ACTCCCATCGGTAGGA	8644	2953			AGGACTTTCATGGGAG	3608	1614
ACATTTCAGGCGCTTC	775	490			ACTCTCGAGAACAGGA	625	429			AGGACTTTCATTGCGA	2858	1299
ACATTTCAGGCTGAAC	11197	3765			ACTCTCGCAAATCGTC	779	535			AGGACTTTCTGCTCTG	1608	1153
ACATTTCCAACCAACT	4501	2098			ACTCTCGCAAGACCTT	2289	1372			AGGAGGTAGCCATCCG	1393	1015
ACATTTCCAAGTAGTA	11575	3500			ACTCTCGCAATAGAGT	975	564			AGGAGGTAGTTGCATC	3205	1375
ACATTTCGTATCTCGA	1969	956			ACTCTCGCATGTGCTA	662	510			AGGAGGTGTACCTATG	903	617
ACATTTCGTATTGCCA	884	406			ACTCTCGGTACTCGCG	1472	912			AGGAGGTTCAGGTGTT	22710	4234
ACATTTCGTGGCCTCA	2983	1359			ACTCTCGGTCAAGGCA	503	374			AGGAGGTTCTGTCAGA	1318	755
ACATTTCTCAGAACCT	2569	1439			ACTCTCGGTGAGCCAA	1269	672			AGGATAACAAACTAAG	35325	6355
ACATTTCTCATCCTGC	2862	1563			ACTCTCGTCACGACTA	1310	688			AGGATAACACCAGTAT	1022	451
ACATTTCTCATGACAC	1298	859			ACTCTCGTCACTCGAA	2169	975			AGGATAACAGGAGGTT	637	447
ACATTTCTCCGTGGCA	18708	5312			ACTCTCGTCGAGTTGT	887	592			AGGATAAGTGACACAG	886	650
ACATTTCTCGCGGTAC	1855	974			ACTGATGAGAGATGCC	864	504			AGGATAAGTTGGAGAC	7478	3137
ACATTTCTCTAACGGT	1398	790			ACTGATGAGCAACAAT	11720	3528			AGGATCTAGAGGCGGA	41418	6555
ACCAAACAGCATTGAA	1021	736			ACTGATGAGCACTAAA	1739	1005			AGGATCTAGCTGTGCC	789	529
ACCAAACAGCCATGCC	6082	1856			ACTGATGAGGTAAACT	10903	3571			AGGATCTAGTGCGACA	2555	1260
ACCAAACAGCGCTTCG	12884	3779			ACTGATGCAACTGAAA	1385	801			AGGATCTCAGCCCACA	18131	4219
ACCAAACAGGATACAT	10181	3008			ACTGATGCACAGCCTG	5267	2107			AGGATCTGTTCCCACT	3402	1500
ACCAAACCAACGAGGT	510	364			ACTGATGCACGCGTCA	2174	1224			AGGCATTAGATACCAA	31697	6022
ACCAAACCAGCGAGTA	9923	3256			ACTGATGCAGGTCCCA	1982	864			AGGCATTAGATCGCTT	1164	717
ACCAAACCAGCTTCGG	504	389			ACTGATGCATGACTAC	2606	1360			AGGCATTAGCGTTCCG	19123	4805
ACCAAACCATCGCTCT	510	373			ACTGATGGTATCGCGC	9148	2944			AGGCATTAGGATTCAA	640	441
ACCAAACGTAAGTTGA	20921	5112			ACTGATGTCATTTACC	674	477			AGGCATTCATCCTTGC	18539	4615
ACCAAACGTATAATGG	9822	3426			ACTGCAAAGATCCGAG	1346	709			AGGCATTGTAAGACCG	2262	1062
ACCAAACGTCCGAAAG	9648	3551			ACTGCAAAGGTCATAA	1402	960			AGGCATTGTAATGATG	19375	4682
ACCAAACTCCGTGTAA	1720	717			ACTGCAAAGTAGCTCT	677	488			AGGCCACAGTGACACG	18637	4355
ACCAAACTCGGTCATA	1446	794			ACTGCAAAGTAGTCCT	9937	3134			AGGCCACGTCACGACC	31708	5733
ACCAAACTCTAGGCCG	11787	3836			ACTGCAAAGTGGATTA	7908	2330			AGGCCACGTTCGGTTA	1647	962
ACCAACAAGCAAGCCA	2201	985			ACTGCAACACAATGTC	1110	708			AGGCCACGTTTGGGTT	507	366
ACCAACAAGGAATGTT	1567	878			ACTGCAACACGAGAAC	1354	873			AGGCCACTCGGAAGGT	744	375
ACCAACAAGTCACGCC	1566	771			ACTGCAACATCGCTCT	1471	719			AGGCTGCCACGTTCGG	15805	4489
ACCAACACAAACCACT	602	238			ACTGCAAGTGGCCCAT	2032	1010			AGGCTGCCAGCAGTGA	676	440
ACCAACACAAACCATC	2787	1082			ACTGCAAGTTATGGTC	10662	3683			AGGCTGCCATGACGTT	1466	762
ACCAACACAGGCTATT	14196	4045			ACTGCAATCAGTGTTG	1156	668			AGGCTGCCATGTGCTA	21749	4318
ACCAACAGTCAGATTC	17732	3991			ACTGCAATCCACGGGT	2573	1510			AGGCTGCGTGGGACAT	29225	5463
ACCAACAGTGACTGAG	1649	1023			ACTGCAATCGTTCTCG	524	391			AGGGAGTAGACACACG	34744	6096
ACCAACAGTGGAGGTT	744	509			ACTGCAATCTTCCCAG	1827	969			AGGGAGTAGTCTCCTC	22623	5092
ACCAACAGTTACCCTC	1955	1137			ACTGTCCAGCCGATCC	8680	2998			AGGGAGTCACGCTGCA	630	432
ACCAACATCGACTCCT	1724	904			ACTGTCCAGTGATGGC	1986	1050			AGGGAGTCACGTCATA	2229	1459
ACCAACATCTTAATCC	894	567			ACTGTCCCAGGTCAGA	1926	1310			AGGGAGTTCAAGGAGC	1044	436
ACCACAAAGCCGTTGC	815	540			ACTGTCCGTACAGGTG	1591	1121			AGGGAGTTCATTCCTA	49027	7397
ACCACAAAGTCAGCCC	1745	1086			ACTGTCCGTCCATCTC	1026	497			AGGGCCTAGAGTCTGG	15438	3795
ACCACAACACCGGCTA	1833	1042			ACTGTCCGTTACACTG	17881	4667			AGGGCCTAGGAAGTGA	17324	4443
ACCACAAGTATGCAAA	3227	1373			ACTGTCCTCACCCTGT	8912	2972			AGGGCCTCAAGAGAGA	16988	4423
ACCACAAGTGCAACGA	738	458			ACTGTCCTCCCGAGTG	4617	2307			AGGGCCTCAAGAGATT	48836	7264
ACCACAAGTGTATACC	1710	879			ACTGTGAAGATTAGAC	1605	911			AGGGCCTCATCAACCA	932	370
ACCACAATCCAGGACC	1149	751			ACTGTGACAAGGTCTT	925	613			AGGGCCTGTCGACTGC	20016	4685
ACCACAATCCCTCATG	43401	7140			ACTGTGACACAGTCCG	22756	4924			AGGGCCTGTGAGGCAT	850	361
ACCATTTAGAATTGCA	3531	1410			ACTGTGACAGACCAAG	1820	630			AGGGCCTGTTCTTGTT	3011	1650
ACCATTTAGACATGCG	1089	707			ACTGTGACAGCGCGTT	961	680			AGGGCTCCAGTGTGGA	19694	4594
ACCATTTAGGGTACAC	11478	3648			ACTGTGACATAACAGA	1924	1082			AGGGCTCGTTCGGTTA	796	424
ACCATTTAGGTACATA	3346	1696			ACTGTGATCAATCAGC	10551	3439			AGGGTCCAGCCTGGAA	3007	1553
ACCATTTCAACACAAA	12452	3059			ACTGTGATCAATGTCG	1775	1013			AGGGTCCAGGCATCAG	792	530
ACCATTTCAACCGATT	13132	3476			ACTGTGATCCTCATAT	851	617			AGGGTCCCAGGACATG	561	406
ACCATTTCAACGCCCA	1946	1049			ACTTAGGAGACTCGAG	737	465			AGGGTCCGTAGATCCT	2255	1109
ACCATTTCACGTCATA	11708	3456			ACTTAGGAGATGGCGT	7673	2723			AGGGTCCGTCATCAGT	23878	4913
ACCATTTCACGTCGTG	2669	1276			ACTTAGGAGCGACCCT	4667	1616			AGGGTCCTCGCGTTTC	1249	621
ACCATTTCACTTCAAG	1995	977			ACTTAGGAGTTGCCCG	982	503			AGGGTCCTCTTCCCGA	751	479
ACCATTTCATGCACTA	1946	984			ACTTAGGCAATATCCG	1262	649			AGGGTGACAAATTGCC	3590	2068
ACCATTTGTGCTCGTG	6486	2311			ACTTAGGCAGAAGCTG	1164	700			AGGGTGACATCCTTCG	576	400
ACCATTTGTTCGGACC	589	324			ACTTAGGGTACTGAGG	7097	2982			AGGGTGAGTGCCTGCA	14384	4165
ACCATTTTCGACCATA	16717	4884			ACTTAGGGTGCATTTG	7310	2638			AGGGTGAGTTGCACGC	711	482
ACCATTTTCTAATTCC	19167	4612			ACTTAGGGTGCTGTCG	1166	709			AGGGTGATCCGAGCTG	2393	1016
ACCATTTTCTACACAG	13139	3873			ACTTAGGGTTCGGTTA	771	545			AGGGTTTTCGACATCA	735	322
ACCCAAAAGACAGTCG	13840	3803			ACTTAGGGTTGTCCCT	949	705			AGGGTTTTCTGGGATT	19291	4547
ACCCAAAAGCGATCGA	3201	1563			ACTTAGGGTTTAGTCG	5326	2334			AGGTAGGAGATCCCAT	1490	1053
ACCCAAAAGGATTCAA	1180	482			ACTTAGGTCACTCGAA	6230	2689			AGGTAGGCAGCGTAGA	824	564
ACCCAAAAGTCAGCGA	519	329			ACTTAGGTCGCACGGT	1347	715			AGGTAGGGTGCAGGAT	8795	3176
ACCCAAAAGTGTGTTC	5109	2517			ACTTAGGTCGCTGTCT	1811	960			AGGTAGGGTGTGAGCA	4968	2352
ACCCAAACAAGAAATC	1386	876			ACTTATCAGGTTCACT	1808	782			AGGTAGGGTTGCTTGA	2540	1212
ACCCAAACAATCCTAG	9371	3377			ACTTATCCAACCACGC	857	626			AGGTAGGGTTTCGTGA	809	516
ACCCAAACAATGAACA	1728	927			ACTTATCCACACCGCA	1692	1192			AGGTAGGTCCACAGGC	778	564
ACCCAAACACGGATCC	1879	718			ACTTATCCAGACGCTC	556	408			AGGTAGGTCCTGTAAG	2283	1411
ACCCAAACATGCCGCA	4069	1883			ACTTATCGTAACGGTG	508	372			AGGTAGGTCGATGCAT	3252	1484
ACCCAAACATGTAACC	1306	759			ACTTATCGTCACTGAT	743	523			AGGTCATCAAGAGGCT	658	446
ACCCAAAGTAGCACGA	8362	2753			ACTTCCGAGCTCGCAC	2893	1333			AGGTCATCAGTAGTTC	519	372
ACCCAAAGTCACCACG	9609	2292			ACTTCCGAGTCGAGGT	1363	662			AGGTCATTCAGGTGTT	3120	1436
ACCCAAAGTGACTGTT	2325	1118			ACTTCCGAGTGTAGTA	1904	1167			AGGTCATTCCCTCGAT	18177	4847
ACCCAAAGTGAGTAAT	10380	2703			ACTTCCGCACCAACAT	16677	4773			AGGTCATTCGAAGAAT	949	499
ACCCAAAGTGATTCTG	2447	1132			ACTTCCGCATGCCGGT	1262	782			AGGTCATTCGGAACTT	17204	4056
ACCCAAAGTGTGTTTG	601	446			ACTTCCGCATGGCACC	9713	3288			AGGTCATTCTCCTGCA	36627	6827
ACCCAAAGTTTACTGG	9521	3050			ACTTCCGCATTGACCA	9259	3151			AGGTCATTCTTCGATT	19721	4815
ACCCAAAGTTTGGGTT	8259	2535			ACTTCCGGTCTTTCTA	10112	3034			AGGTCTAAGCCTCCAG	19184	4698
ACCCAAATCACAACCA	17516	4609			ACTTCCGGTGACACGA	8948	3302			AGGTCTAAGTGAACAT	987	370
ACCCAAATCACGGACC	9269	3012			ACTTCCGGTTAGGGAC	1644	868			AGGTCTACAAGCACAG	25033	5138
ACCCAAATCTCCGAGG	20988	4538			ACTTCCGGTTTACCAG	3116	1535			AGGTCTACATATTCGG	47899	7622
ACCCAAATCTTTACAC	1457	715			ACTTCGCAGCATCGAG	5406	1316			AGGTCTAGTACTGGGA	522	370
ACCCTCAAGCGAGAAA	2715	1176			ACTTCGCAGCCTGCCA	520	384			AGGTCTAGTATTCCTT	654	441
ACCCTCAAGGATTCCT	1407	816			ACTTCGCAGCTCCGAC	6199	2683			AGGTCTAGTTCGAGCC	1507	906
ACCCTCACACCGCTGA	22048	5643			ACTTCGCCAACGACTT	9035	3514			AGGTCTATCAAATAGG	591	391
ACCCTCACACTCTAGA	12193	3538			ACTTCGCCATGGTGGA	12115	3819			AGGTCTATCACGTCCT	528	357
ACCCTCACAGCACACC	13680	3800			ACTTCGCTCCATACTT	795	539			AGGTCTATCTTAATCC	500	356
ACCCTCAGTCATAGTC	15134	4424			ACTTTCAAGAATAACC	523	371			AGGTCTATCTTGGCTC	746	493
ACCCTCAGTTCTCCTG	12663	3983			ACTTTCAAGGGCATGT	1642	1168			AGGTGTTAGCATACTC	589	397
ACCCTCATCACTTGTT	2178	1066			ACTTTCAAGTTACTCG	1371	931			AGGTGTTAGTCTTGGT	853	570
ACCCTCATCAGCACCG	25922	5200			ACTTTCACACTCTCGT	1671	1054			AGGTGTTGTTTACTTC	1316	799
ACCCTCATCTTTCTAG	10641	2839			ACTTTCACACTGCATA	1762	1072			AGGTGTTTCCTAGCGG	1506	603
ACCCTTGAGGGCAGAG	7477	2108			ACTTTCACAGACAAGC	7905	3008			AGGTGTTTCTGAGCAT	1808	1148
ACCCTTGCACCACATA	785	518			ACTTTCACAGGAGACT	1026	724			AGGTTACAGCGATTCT	1503	703
ACCCTTGCACTGCTTC	11684	3273			ACTTTCAGTACCGGAA	3770	1619			AGGTTACAGGTCACCC	2746	1450
ACCCTTGCAGCTGTGC	13877	4040			ACTTTCAGTTAGTCGT	870	622			AGGTTACTCCCATTCG	22254	4559
ACCCTTGGTAGAAACT	1161	674			ACTTTCATCCACTTCG	2081	1092			AGGTTGTAGTTCAACC	639	412
ACCCTTGGTCTATGAC	1291	650			ACTTTCATCTGGAAGG	12716	3714			AGGTTGTCACTCTCGT	801	542
ACCCTTGGTCTGTCCT	12112	3864			ACTTTGTAGATCCCAT	534	401			AGGTTGTGTCGGTGAA	755	487
ACCCTTGGTGCTCTCT	1016	589			ACTTTGTAGATGCGAC	1767	1057			AGGTTGTGTCTATGAC	1397	969
ACCCTTGGTTCCAAAC	12176	3430			ACTTTGTAGCGGTAAC	3537	1883			AGGTTGTTCACCACAA	861	508
ACCCTTGTCCTAGCCT	973	554			ACTTTGTCAAGAATAC	4780	1696			AGGTTGTTCCAACTGA	1490	945
ACCCTTGTCTGAGTCA	10972	3718			ACTTTGTCAAGTCCCG	3684	1648			AGGTTGTTCCACACAA	1246	894
ACCGTTCAGGGCTGAT	12844	4188			ACTTTGTCACTAGGCC	1587	930			AGGTTGTTCCGGGACT	2978	1309
ACCGTTCAGTTCAACC	9102	3214			ACTTTGTCAGTCAGCC	881	612			AGGTTGTTCTGACAGT	23049	5093
ACCGTTCCAAGTGTCT	834	551			ACTTTGTGTTGAAGTA	8145	2920			AGGTTGTTCTGGCCGA	1022	411
ACCGTTCCACTCTAGA	7245	2322			ACTTTGTTCGCGAAGA	5411	2212			AGTAACCAGAGGTCAC	16266	4474
ACCGTTCCAGGTCAAG	1288	591			ACTTTGTTCTATTGTC	1878	1169			AGTAACCGTCTTGAGT	16723	4081
ACCGTTCCAGGTTACT	513	371			AGAAATGAGATGGCGT	645	474			AGTAACCTCCACTTCG	576	386
ACCGTTCCATCGTGGC	1441	796			AGAAATGAGGGTATAT	4107	2051			AGTAACCTCTTCGGTC	2354	1325
ACCGTTCGTAGCGTAG	698	292			AGAAATGAGGTAAGAG	611	453			AGTACCAAGTTACGGG	14812	4326
ACCGTTCGTGATGTAA	15539	4158			AGAAATGAGTAGCATA	2287	968			AGTACCAGTCCTCAGG	1865	1023
ACCGTTCGTTAAACCC	1926	723			AGAAATGCAATCCAGT	578	436			AGTACCATCACCCTGT	18965	4937
ACCGTTCGTTAGAAAC	2595	1333			AGAAATGCACCTGCTT	1265	614			AGTACCATCAGCACCG	36887	6333
ACCGTTCGTTCCACAA	8771	3015			AGAAATGTCATCCCGT	2040	1338			AGTACCATCGAATCCA	21667	4961
ACCGTTCTCCTTATAC	1491	702			AGAAATGTCCTTCGAC	2262	1206			AGTACCATCGTGCTCT	747	511
ACCGTTCTCCTTCTAA	2966	1487			AGAACAAAGCCACCGT	9583	3384			AGTACTGAGAAGCGAA	578	371
ACCGTTCTCGACGCTG	8497	3343			AGAACAAAGTAGGCCA	1388	892			AGTACTGTCAAACCCA	812	518
ACCGTTCTCGCTTACC	541	376			AGAACAAAGTTAGTGA	2164	1036			AGTAGCTAGGTCTGGA	503	323
ACCGTTCTCTTTCGAT	769	464			AGAACAAAGTTCTACG	1024	615			AGTAGCTCAGGAATCG	41478	6682
ACCTACCAGCCGGAAT	2001	822			AGAACAACAAAGGTTA	1263	695			AGTAGCTGTGAGCCAA	752	513
ACCTACCAGGATATGT	10952	2651			AGAACAACACCTGCTT	3399	1546			AGTAGCTGTTTCGACA	629	442
ACCTACCAGGTTGACG	1405	697			AGAACAACATTCACAG	3687	1096			AGTAGCTTCAGACATC	739	499
ACCTACCAGTACTGGG	14071	3857			AGAACAAGTCGTCATA	1480	589			AGTAGCTTCGCGTGCA	24803	5207
ACCTACCAGTTCATGC	1039	374			AGAACAAGTCTCTCAC	3729	1792			AGTAGTCCAATAACGA	20182	4361
ACCTACCCAACACACT	7333	2678			AGAACAAGTGCAACGA	10581	3391			AGTAGTCCATGGAGAC	5590	2023
ACCTACCCAGTTTCGA	10813	3594			AGAACAATCAATCAGC	2100	856			AGTAGTCGTTCAGCTA	2314	1235
ACCTACCGTAACGCGA	17687	4705			AGAACAATCATGTCAG	3053	1435			AGTAGTCTCCCGTGTT	640	435
ACCTACCGTAAGCGGT	7253	2994			AGAACAATCCATCACC	2663	1485			AGTAGTCTCCTACGGG	1983	1045
ACCTACCGTCGCATGC	8101	2962			AGAACAATCCCAAGCG	756	535			AGTCAACAGTAGTGCG	3129	1256
ACCTACCGTTATTCTC	655	415			AGAACAATCCGATGTA	885	620			AGTCAACCAGCAGAAC	22586	4796
ACCTACCTCCTGTTAT	3159	1420			AGAACAATCGCTGCGA	6810	3146			AGTCAACCAGGTACGA	1810	892
ACCTACCTCCTTCTGG	8228	3384			AGAACAATCTCATTTG	1841	752			AGTCAACCATCTCAAG	633	406
ACCTACCTCTAACGCA	564	342			AGAACAATCTCCTGTG	1359	744			AGTCAACCATCTGGGC	2831	1670
ACCTACCTCTCACTCG	6443	2078			AGAACCTAGTAGACAT	725	507			AGTCAACTCAACCTCC	20079	4928
ACCTACCTCTGAGTCA	2016	832			AGAACCTCAGTTTGGT	13793	4248			AGTCAACTCAAGAATG	9755	2964
ACCTGAAAGAGCTGCA	2824	1483			AGAACCTCATGAGTAA	1836	1145			AGTCAACTCCTACAAG	927	582
ACCTGAAAGAGGGTAA	15562	4074			AGAACCTGTATGGAAT	17047	4455			AGTCAACTCTCGAACA	1702	992
ACCTGAAAGAGGTATT	12834	3691			AGAACCTGTCCTCCAT	2465	1448			AGTCACACAGCATGCC	1463	667
ACCTGAAAGCAGAAAG	694	438			AGAACCTTCATGCCAA	535	373			AGTCACACATAAGCAA	559	387
ACCTGAAAGCGTCAGA	1568	842			AGAACCTTCATTGTGG	1553	900			AGTCACAGTCTAGATC	22076	4194
ACCTGAAAGGATTTGA	585	392			AGAACCTTCCAACACA	1993	917			AGTCACATCCACTGAA	37666	6126
ACCTGAAAGGCAGGGA	705	378			AGAACCTTCCGGACTG	5237	1851			AGTCACATCCATCTGC	19181	4722
ACCTGAAAGGCATGCA	13713	3708			AGAAGCGAGGCCCGTT	7568	2758			AGTCACATCGAGCCTG	23354	5391
ACCTGAAAGTGGAAAG	2559	753			AGAAGCGCAACCAGAG	1369	707			AGTCACATCTCGGTAA	1550	986
ACCTGAACAACTCGTA	910	463			AGAAGCGCAACTTGCA	4119	1839			AGTCACATCTGGGTCG	38392	6117
ACCTGAACATCGAGCC	19800	4109			AGAAGCGCATACTTTC	1108	780			AGTCACATCTTTCGAT	8155	2954
ACCTGAATCCACTAGA	5398	2075			AGAAGCGCATTCCTAT	17113	4553			AGTCATGAGATACATG	21585	4187
ACCTGAATCCTCGCAT	838	340			AGAAGCGGTAACATCC	1705	964			AGTCATGAGGGAGATA	18058	4483
ACCTGTCAGAGGCGGA	6904	2699			AGAAGCGGTGCCTACG	6961	1852			AGTCATGCAATGACCT	19998	4716
ACCTGTCAGCGATTCT	16437	4282			AGAAGCGGTGGTCAAG	4097	1918			AGTCATGCAGCGGTCT	12819	3484
ACCTGTCAGGTGGTTG	9806	3045			AGAAGCGTCCCGTTCA	1163	735			AGTCTCCCACAATCTG	17729	4533
ACCTGTCAGTCGGGAT	13350	4185			AGAAGCGTCTCTGAGA	1462	698			AGTCTCCCACTGAGTT	788	467
ACCTGTCCATAGACTC	935	585			AGAAGCGTCTTAGGAC	618	423			AGTCTCCGTAGAGACC	508	357
ACCTGTCGTCGCAGTC	2391	921			AGAAGTAAGACAAGCC	1180	841			AGTCTCCGTCAAACGG	39362	6500
ACCTGTCGTCTTGAGT	13783	4204			AGAAGTAAGATTAGTG	5420	2128			AGTCTCCGTCGAAGCA	2667	961
ACCTGTCTCCATCTCG	23448	5306			AGAAGTAAGCTGAAAT	1769	859			AGTCTCCGTGGACCAA	880	580
ACCTGTCTCGTCCTTG	826	538			AGAAGTAAGGGTAGCT	7931	2564			AGTCTCCGTGGCTGCT	31595	5964
ACCTGTCTCGTGCAGC	3332	1511			AGAAGTACAATCCTTT	2883	1235			AGTGACTCATCACAGT	14980	4475
ACCTGTCTCTCGGTAA	1213	817			AGAAGTACAATCTCGA	5666	2453			AGTGACTGTCATCAGT	23528	5335
ACGATCAAGTATGGAT	3460	1646			AGAAGTACAGCACGAA	1038	739			AGTGACTGTGTCGATT	18495	4406
ACGATCACAAATGCTC	12916	4172			AGAAGTACATTGAGCT	598	448			AGTGACTTCATCACTT	31172	6096
ACGATCACAAGAGTGC	1410	677			AGAAGTAGTCGCATGC	1375	753			AGTGACTTCCGCAACG	643	464
ACGATCACAAGTACCT	2384	817			AGAAGTAGTCTACACA	8500	2873			AGTGACTTCGGCTGTG	1716	599
ACGATCACACCTTCCA	5536	2056			AGAAGTAGTCTGTGCG	4126	1897			AGTGACTTCGGTTGTA	16020	3755
ACGATCACAGCGGTCT	2140	1012			AGAAGTAGTGCCCGTA	11322	3381			AGTGATCAGATAACAC	29991	5591
ACGATCACAGGACTTT	2195	1159			AGAAGTATCACGGACC	2331	905			AGTGATCAGTCGAATA	585	419
ACGATCACATCAGTCA	1402	779			AGAAGTATCATGGCCG	1633	855			AGTGATCCAGCTTCGG	11718	3841
ACGATCACATCCTAAG	13696	3972			AGAAGTATCCCGAGTG	6927	2541			AGTGATCCAGTTACCA	17124	4444
ACGATCACATGATCTG	5760	2279			AGAAGTATCGCCATAA	1001	633			AGTGATCCATCACCAA	2601	1185
ACGATCAGTAAGATTG	10305	3224			AGAAGTATCGGCTATA	989	760			AGTGATCGTCCGGATC	1094	658
ACGATCAGTCCAGCAC	2410	975			AGAAGTATCGTGGAAG	1376	924			AGTGATCTCAATCCAG	777	490
ACGATCAGTCGTCTCT	809	204			AGAAGTATCTTCGTGC	1358	896			AGTGATCTCTGAGGTT	11676	3808
ACGATCATCCCTCATG	2476	910			AGAAGTATCTTTCCGG	1343	888			AGTGCCGAGAGCATAT	1695	1130
ACGATCATCCTGGGAC	1713	784			AGACAAAAGAGCTGAC	1360	799			AGTGCCGCACAGCTTA	19866	4923
ACGATCATCGTGTCAA	7487	2465			AGACAAAAGAGTGTGC	2692	1347			AGTGCCGCATGGCACC	2033	1246
ACGATCATCTGCTGAA	964	447			AGACAAAAGGTTTGAA	9843	3511			AGTGCCGTCCAACTAG	878	564
ACGATGTAGAGCATTA	1235	762			AGACAAAAGTAGCTCT	1483	606			AGTGCCGTCCCGTAAA	78063	8342
ACGATGTAGGGATCTG	571	405			AGACAAAAGTTTGCTG	2426	1156			AGTGTTGAGATGTTCC	935	685
ACGATGTCAACGGCCT	16231	4314			AGACAAACATCCCGTT	8423	3143			AGTGTTGGTGGCTTAT	8607	2754
ACGATGTCAGGTCAAG	826	310			AGACAAAGTACGACAG	19675	5331			AGTGTTGGTTACACTG	2675	1417
ACGATGTCATAAGATG	663	479			AGACAAAGTAGTGCGA	5453	2478			AGTGTTGTCGCTAAAC	15885	3698
ACGATGTGTATTTCGG	10331	3127			AGACAAAGTATACAGA	1893	1082			AGTGTTGTCTACTATC	3997	1743
ACGATGTGTGTCATCA	727	418			AGACAAAGTGCACGCT	583	451			AGTTAGCAGATGGTAT	1480	873
ACGATGTGTGTTGAGG	2907	1335			AGACAAAGTGTCGATT	1395	799			AGTTAGCCAAGACAAT	1579	889
ACGATGTTCAAGTCTG	8361	2936			AGACAAAGTTGCAAGG	8540	2767			AGTTAGCCAATTGAAG	562	373
ACGATGTTCCAAGCAT	659	438			AGACAAATCATGCGGC	683	426			AGTTAGCGTCACGACC	1418	1026
ACGATGTTCCACGAAT	17285	4137			AGACAAATCGGTAGGA	1621	985			AGTTAGCTCCTCTAGC	14685	4100
ACGATGTTCCTACCAC	3956	1645			AGACAAATCGTAACAC	2445	1267			AGTTAGCTCGTACCTC	519	384
ACGCACGAGCCAACCC	8586	2810			AGACACTAGCATCGAG	12357	3883			AGTTCCCAGCCTCAAT	544	363
ACGCACGAGTTCCTGA	8508	3254			AGACACTAGGTCACTT	3351	1734			AGTTCCCAGGGAACAA	687	450
ACGCACGGTAAGCAAT	15461	3504			AGACACTAGTGGGAAA	1856	1180			AGTTCCCCAGACCGCT	1400	649
ACGCACGGTAATGTGA	5612	2312			AGACACTCACCGGTCA	1484	850			AGTTCCCGTAGCTCGC	1143	353
ACGCACGGTCACTCGG	1737	833			AGACACTCATGTTCAG	560	388			AGTTCCCGTTGGTACT	2157	1009
ACGCACGGTCTTGAGT	8184	2404			AGACACTGTAGTGGCA	1357	890			AGTTCCCTCATACAGC	1900	1209
ACGCACGGTGTATTGC	7269	3012			AGACACTGTCAACGCC	8283	2319			AGTTCCCTCATCGCCT	1005	743
ACGCACGGTGTCGCTG	2187	729			AGACACTGTTCGGGTC	5205	2246			AGTTCCCTCCTCACGT	1015	586
ACGCACGGTTCTTCAT	4684	2086			AGACACTTCCCGAAAT	11219	4070			AGTTCGAAGCAGCCTC	32209	6016
ACGCACGTCAACCTCC	9829	3032			AGACAGGGTAGCTTAC	684	465			AGTTCGAAGGTTCTTG	23359	4544
ACGCACGTCCACGGAC	3189	1633			AGACAGGGTCCCACGA	1003	714			AGTTCGAAGTTGTCAC	29227	5633
ACGCACGTCCCAACTC	2762	1235			AGACAGGGTGACACGA	4684	2284			AGTTCGACACCTGTCT	501	334
ACGCACGTCCGTATAG	1310	782			AGACAGGTCGACCACG	1645	915			AGTTCGACACTCAAGT	24615	5533
ACGCACGTCTGGGCCA	599	353			AGACAGGTCTCAGTCC	1963	1054			AGTTCGACACTCCGAG	5612	2286
ACGGAAGAGAGCAAGA	1401	869			AGACCATAGACGACGT	3900	1577			AGTTCGACATGAGATA	1500	1052
ACGGAAGAGCCGATAG	625	460			AGACCATAGTAGGAAG	1972	1118			AGTTCGAGTATTGGCT	502	340
ACGGAAGAGGAGCTGT	4535	1893			AGACCATCAAGTGGCA	538	385			AGTTCGATCGTGGGAA	13613	3406
ACGGAAGAGGTACTGG	579	360			AGACCATCAGCTACTA	854	610			ATACCGAAGACTCATC	25643	5304
ACGGAAGAGTACTGGG	9589	3036			AGACCATCATTCAGCA	16455	4223			ATACCGAAGACTCCGC	730	472
ACGGAAGGTACCGCGT	1159	708			AGACCATGTAGGTACG	3652	1681			ATACCGAAGAGCAAGA	12801	4140
ACGGAAGGTATGTCCA	968	515			AGACCATGTTAATCGC	4558	2056			ATACCGAAGATCGGTG	2007	1055
ACGGAAGGTATTCCTT	2602	1285			AGACCATTCAGCGCAC	2397	1360			ATACCGACAGCCGTCA	6923	3208
ACGGAAGTCACGATCA	3452	1305			AGACCATTCCCTAGGG	1091	776			ATACCGACATCCGTGG	604	416
ACGGAAGTCATCTACT	627	435			AGACCATTCGCCTAGG	1104	790			ATACCGATCCTACGGG	2974	1328
ACGGAAGTCCAGTGTA	1726	853			AGACCCGAGTCACGAG	7959	3108			ATACCGATCGGTTCAA	2035	1181
ACGGAAGTCGTGGACC	3569	1368			AGACCCGCACAGTATC	1220	843			ATACCTTCAACTACGT	18856	4138
ACGGAAGTCTCGCTTG	13800	4006			AGACCCGCACGGTGTC	2589	1089			ATACCTTCAAGGTCTT	1148	732
ACGGAAGTCTGGCCGA	680	423			AGACCCGCAGGAATCG	870	498			ATACCTTCATGCCGCA	12370	3059
ACGGGTCAGACCGTTT	1405	731			AGACCCGGTCCCTGTT	689	509			ATACCTTGTCATACCA	527	366
ACGGGTCAGCCTATTG	1263	790			AGACCCGTCGGCTTGG	1940	1117			ATACCTTGTTCTTCAT	26364	5720
ACGGGTCAGGTCATAA	821	504			AGACCCGTCTTAATCC	5209	2219			ATACCTTTCATTCGTT	23646	5652
ACGGGTCCAGAGGAAA	10161	2802			AGACCCGTCTTGCAAG	707	503			ATACCTTTCGTAACAC	7023	2448
ACGGGTCCATGTGTCA	508	366			AGACTCAAGAAACCCG	1654	963			ATACCTTTCTACTCAT	617	436
ACGGGTCGTAACACGG	1763	761			AGACTCAAGTGCGCTC	6802	3113			ATACTTCAGAGGTTAT	2062	452
ACGGGTCGTAGGTGCA	4079	1819			AGACTCACATGGGCAA	1650	780			ATACTTCAGCACTCAT	594	420
ACGGGTCGTCACGACC	1747	653			AGACTCAGTCTCGGAC	1902	842			ATACTTCAGGTCATCT	882	336
ACGGGTCGTCCGACGT	8566	2723			AGACTCAGTCTGTCAA	6825	2376			ATACTTCGTCTGCATA	792	327
ACGGGTCGTCTCAGGC	8762	2656			AGACTCAGTGCACATT	10577	3599			ATACTTCTCGTGTGGC	2184	1121
ACGGGTCGTTTGATCG	12340	3677			AGACTCATCACCCTCA	4127	1704			ATAGACCAGAGTTGAT	503	332
ACGGGTCTCCGTTGGG	8676	2786			AGACTCATCGCCATAA	4344	1943			ATAGACCAGGATCACG	1692	1157
ACGGGTCTCGAACCAT	1785	761			AGACTCATCGTACACA	12559	4103			ATAGACCCATCCTCAC	44015	6827
ACGGGTCTCTGCATGA	997	617			AGAGAATCACCAATTG	536	370			ATAGACCGTACCTGTA	1398	999
ACGGGTCTCTGTTCAT	4745	1826			AGAGAATCAGATCATC	65593	8531			ATAGACCTCCCAGTGG	769	499
ACGGTCGAGCACCAGA	2979	1533			AGAGAATGTCTACAGT	7350	3227			ATAGACCTCCTTCTAA	582	376
ACGGTCGAGGCACCAA	16348	4421			AGAGAATTCACGTAGT	1754	1040			ATAGACCTCGACCCAG	35761	6160
ACGGTCGAGGTCTTTG	2507	1137			AGAGAATTCCTGGGAC	2939	1418			ATAGAGAAGCAAGTCG	1930	1021
ACGGTCGAGTATCCTG	927	481			AGAGAGCAGAACAGGA	2858	1625			ATAGAGAAGCACGTCC	1000	695
ACGGTCGCACAGCTGC	2817	1414			AGAGAGCAGTCATGAA	19230	4703			ATAGAGAAGGAACGAA	1811	782
ACGGTCGCACATTCGA	2982	1504			AGAGAGCCAAAGCGTG	700	508			ATAGAGACAAGCAGGT	635	385
ACGGTCGCAGGTTTAC	1534	802			AGAGAGCCAGGTGTTT	1406	927			ATAGAGACATGCAGCC	3259	1740
ACGGTCGGTACAAACA	13609	3660			AGAGAGCCAGTTGTTG	2976	1394			ATAGAGAGTCGTGATT	1349	700
ACGGTCGTCAACCTTT	1865	871			AGAGAGCCATCACCAA	1859	1026			ATAGAGAGTGTCATCA	673	487
ACGGTCGTCAGGAACG	9208	3137			AGAGAGCGTCCGAAGA	783	542			ATAGAGATCATCGACA	10436	3573
ACGGTCGTCCAGCCTT	20289	5450			AGAGAGCGTCCTTTGC	3642	2192			ATAGAGATCTCATGCC	26522	5325
ACGGTCGTCGGACTTA	5816	2333			AGAGAGCGTCTGTTAG	805	504			ATAGGCTAGATTAGTG	12862	3729
ACGGTCGTCGTGGACC	3394	1461			AGAGAGCGTGAAAGTT	8999	2589			ATAGGCTAGGCGACAT	4233	1629
ACGGTCGTCTTCACAT	1199	598			AGAGAGCTCCACGTGG	6846	2512			ATAGGCTAGGGAGGTG	18871	4533
ACGGTCGTCTTCTCAA	12551	3739			AGAGAGCTCCTTACCG	17186	4681			ATAGGCTAGGTAACTA	647	429
ACGGTCGTCTTCTGGC	1588	706			AGAGAGCTCGAGCACC	12995	4036			ATAGGCTCAAGCAATA	21960	5110
ACGGTTAAGAAGTCCG	849	552			AGAGAGCTCTCGCAGG	1483	750			ATAGGCTCACCCTAGG	1638	903
ACGGTTAAGACTTAAG	5461	2118			AGAGCAGAGAAATTGC	7922	2747			ATAGGCTCACTATCCC	589	387
ACGGTTAAGCTCCACG	985	580			AGAGCAGAGAATTGCA	3027	1475			ATAGGCTCAGCAGTCC	20295	5367
ACGGTTAAGGTGAGAA	25591	5162			AGAGCAGAGATCACTC	1816	1235			ATAGGCTCATAGAATG	552	409
ACGGTTACAACTCCAA	4637	1837			AGAGCAGAGCCAACCC	604	414			ATAGGCTGTCAAACGG	15100	4462
ACGGTTACAATCGTCA	2622	1298			AGAGCAGCAGGCGTTC	1717	1126			ATAGGCTGTCGATTAC	8764	2900
ACGGTTACAGACACCC	9488	3332			AGAGCAGGTCTCAGAT	960	700			ATAGGCTTCAGAGCGA	841	573
ACGGTTACATTAGGCT	9294	3110			AGAGCCCCAAGTGTCT	2202	1074			ATAGGCTTCTAGTACG	2756	1440
ACGGTTAGTACCCACG	2890	1095			AGAGCCCGTAGTCTGT	1632	804			ATAGGCTTCTATTGTC	702	473
ACGGTTAGTCCACATA	14662	4230			AGAGCCCGTGTTGACT	501	357			ATATCCTCAAGAAATC	3129	1719
ACGGTTAGTGTATACC	1863	859			AGAGCCCTCAGCTAGT	1975	761			ATATCCTCAAGCTACT	1069	818
ACGGTTAGTTCCAAAC	5032	1863			AGAGCCCTCCATCACC	31737	6059			ATATCCTGTAAGGCTG	26348	5574
ACGGTTAGTTGCTCGG	8259	2604			AGAGCCCTCTGAGCAT	13224	3705			ATATCCTGTAGATCCT	15421	4003
ACGGTTATCCACTTTA	26269	6251			AGATAGAAGATCGCCC	686	468			ATATCCTGTGACGTCC	628	422
ACGGTTATCCATAGAC	5336	2139			AGATAGAAGGTTGGTG	979	661			ATATCCTTCTTGAACG	21093	5110
ACGGTTATCCGCAAAT	2413	1034			AGATAGAAGTAGAGTT	591	378			ATCACAGAGCGTGAGT	1780	828
ACGGTTATCCGCTAGG	8750	2604			AGATAGACAACACGTT	1667	883			ATCACAGCACAAGTGG	2562	1258
ACGTAACAGAGAGAAC	10033	3237			AGATAGACAGCGCGTT	1388	905			ATCACAGCACAGTACT	2634	1157
ACGTAACAGATTGATG	6552	2439			AGATAGACATTGGGAG	6194	2485			ATCACAGGTCACTTAG	28181	4738
ACGTAACAGCAGCACA	7992	2851			AGATAGAGTATGAAGT	6010	2449			ATCACAGGTTATAGCC	11499	3329
ACGTAACAGGGAGATA	1425	647			AGATAGAGTCATAGTC	8874	3079			ATCACAGTCACTGTCC	1030	597
ACGTAACCACATAACC	527	356			AGATAGAGTGCTAGCC	13101	3980			ATCACAGTCCACACAA	4093	1825
ACGTAACGTCACAATC	7854	2972			AGATAGAGTTCGAACT	2029	693			ATCACAGTCCTTCACG	15274	4048
ACGTAACGTCGTGGAA	664	480			AGATAGATCATCGCCT	4807	2029			ATCACGACAATTGCCA	19024	4597
ACGTAACTCGTCAAAC	10421	3438			AGATAGATCCTTGAAG	1015	553			ATCACGACACTTCAGA	8850	2963
ACGTAACTCTCCGCAT	9701	3124			AGATAGATCTCATAGG	598	439			ATCACGACATGGGTTT	2907	1337
ACGTAACTCTCGGTAA	2787	939			AGATAGATCTGCGATA	7148	2713			ATCACGATCCAAGGGA	2301	986
ACGTACAAGGGATCAC	20831	4673			AGATCCAAGCAGCCTC	5515	2157			ATCACGATCCACATAG	2144	993
ACGTACACAAGCTACT	6881	2623			AGATCCAAGTCCTACA	1587	997			ATCACTTAGGTCACCC	20523	4933
ACGTACACAGCAGAAC	1282	609			AGATCCACACGGCTAC	2832	1132			ATCACTTAGTAATCCC	1893	888
ACGTACACATTGTGCA	623	396			AGATCCACACTTCCTG	18093	4503			ATCACTTAGTACTCGT	3225	1644
ACGTACAGTCATAGTC	26645	5495			AGATCCACAGAATGTA	1427	715			ATCACTTCACGTCGGT	1233	844
ACGTACAGTCATCAGT	3861	1793			AGATCCAGTACGGTTT	960	657			ATCACTTCAGTGACCC	1146	337
ACGTACAGTCTGATCA	970	309			AGATCCAGTATGGGAC	1258	831			ATCACTTGTCCGACGT	11689	3232
ACGTACATCTAGCCTC	558	424			AGATCCAGTTTGCCGG	3522	1114			ATCACTTGTGACACGA	32395	5841
ACGTACATCTCAACCC	7964	2593			AGATCCATCACTCCGT	1995	1339			ATCACTTGTGTGAGCA	2372	1136
ACGTACATCTCCGTGT	7045	2060			AGATCCATCCGCATAA	2152	1162			ATCAGGTAGATGAAGG	2026	472
ACGTAGTAGAGTCCGA	14420	3747			AGATCCATCCTGGTCT	1881	1238			ATCAGGTAGTCTAGCT	7678	3443
ACGTAGTAGATACCAA	752	535			AGATCCATCTCCAAGA	5975	2238			ATCAGGTCATGAGATA	23872	5228
ACGTAGTAGCTCCACG	9538	3228			AGATCGTAGTGAATAC	6231	2442			ATCAGGTTCAAGCCCG	17415	4611
ACGTAGTAGGTTCCAT	28176	5792			AGATCGTCATGATAGA	11630	3797			ATCAGGTTCTGAGAAA	690	437
ACGTAGTAGTAGACCG	5099	1558			AGATCGTGTTTCGTAG	4918	2382			ATCAGGTTCTGTCGCT	24384	5259
ACGTAGTCAAGAGTAT	14114	3824			AGATCGTTCCAATCCC	6657	2591			ATCATTCAGCACTCGC	36921	6498
ACGTAGTCAATACGCT	4984	1985			AGATCGTTCGCAACAT	1058	612			ATCATTCAGTTAACAG	39940	6579
ACGTAGTCAGCTACTA	2190	1060			AGATGAAAGACGTCGA	3215	1539			ATCATTCCAATAGGAT	1232	895
ACGTAGTGTAACATAG	14901	3812			AGATGAAAGGCCTGCT	15904	5112			ATCATTCCAGAGCGTA	29214	5563
ACGTAGTGTATGTCCA	3856	1864			AGATGAACAAGGAGTC	584	401			ATCATTCGTAAGGCCA	710	332
ACGTAGTGTGTCATGT	2398	1174			AGATGAACAGGAATAT	8635	2901			ATCATTCTCAGCGCGT	19671	5111
ACGTAGTTCAGCTCTC	566	372			AGATGAACATTGAAAG	1945	1259			ATCATTCTCGCAGATT	54172	7806
ACGTAGTTCCGTATGA	13613	3632			AGATGAAGTCCACTCT	981	599			ATCCACCAGGAGTCTG	20622	4644
ACGTAGTTCGAGTACT	1184	504			AGATGAATCCACACCT	7805	3094			ATCCACCAGTTAGAAC	18693	4535
ACGTAGTTCGTAGTGT	1247	605			AGATGAATCCTACGAA	3490	1777			ATCCACCCAATTTCGG	2060	1110
ACGTAGTTCTCAACGA	11415	3081			AGATGAATCCTTCGAC	12348	3607			ATCCACCCATCACGGC	49154	7099
ACGTCCTAGAGAACCC	3605	1520			AGATGAATCGGTCACG	1268	721			ATCCACCTCACTGGTA	49159	7379
ACGTCCTAGAGCTGCA	2437	1060			AGATGAATCTGCCCTA	3214	1019			ATCCACCTCCAGTTCC	741	477
ACGTCCTAGCCATTGT	632	417			AGATGCTAGAAGAACG	2572	1461			ATCCATTAGAAACCCG	2393	1020
ACGTCCTAGCGTCAAG	1027	707			AGATGCTAGAATTGTG	1434	901			ATCCATTAGCGCTGAA	500	363
ACGTCCTAGCTTTCCC	7656	2571			AGATGCTAGACGACTG	1457	794			ATCCATTCAACTGGTT	503	363
ACGTCCTCACAGTCAT	972	513			AGATGCTAGACGGTCA	3295	1564			ATCCATTCACAGACGA	1726	929
ACGTCCTCACTTCCTG	2555	1290			AGATGCTAGCATGCAG	13440	4111			ATCCATTCATGGCACC	21962	5030
ACGTCCTCAGACAATA	570	364			AGATGCTAGGGCAGAG	6376	2516			ATCCATTGTAAGACCG	37486	6151
ACGTCCTCATCGATAC	979	723			AGATGCTAGGGTTTCT	1787	997			ATCCATTGTCAGATTC	23351	4749
ACGTCCTCATGGAGAC	6788	2965			AGATGCTAGTAGTCAA	1847	1045			ATCCATTGTCATTGCA	17778	4998
ACGTCCTCATGTGCTA	6976	3014			AGATGCTCAAACACCT	522	399			ATCCATTGTGTTAACC	756	465
ACGTCCTGTGGGCTCT	1057	423			AGATGCTGTATGCTTG	607	453			ATCCATTGTTCGGCGT	1069	621
ACGTCCTGTGTGACCC	9739	2987			AGATGCTTCCGTCCTA	11634	3644			ATCCATTTCAAATAGG	34729	5931
ACGTCCTGTTTCACTT	11044	3033			AGATGCTTCGTCGACG	1540	1032			ATCCCTGAGGTTCTAC	732	520
ACGTCCTTCAGGAAGC	847	612			AGATGCTTCTCCTGTG	12092	3814			ATCCCTGAGTCACTGT	24901	5038
ACGTCCTTCCAAACCA	1912	1050			AGCATCAAGCATCCTA	987	661			ATCCCTGCAAATTGCC	557	365
ACGTCCTTCCGTTTCG	2997	1618			AGCATCAAGCCGCTTG	6839	2206			ATCCCTGCAGACCATT	17074	5064
ACGTCCTTCGCTAAAC	12792	3908			AGCATCAAGCTCCACG	7587	2724			ATCCCTGCATCATCTT	1650	820
ACGTTCCAGCGACAGT	9465	2825			AGCATCAAGGAGTCTG	22287	5097			ATCCCTGGTCCACGCA	37053	6185
ACGTTCCCAAGTTTGC	12153	3750			AGCATCAAGTGCGTCC	1194	542			ATCCCTGGTGTTACAC	48887	7202
ACGTTCCCAGCGACCT	2332	1005			AGCATCACACTTGAAC	2073	836			ATCCCTGTCGTAGTCA	14460	3985
ACGTTCCCATGACTGT	10683	3504			AGCATCACAGCGAGTA	884	594			ATCCCTGTCTTAATCC	1141	844
ACGTTCCCATGGAACG	12063	3724			AGCATCACAGTTCCAA	529	380			ATCCCTGTCTTCGGAA	2416	1253
ACGTTCCCATTCCTCG	25194	5296			AGCATCAGTCTTGGTA	12241	3387			ATCCGTCAGGTACTGG	1689	1112
ACGTTCCGTGTGCTTA	25590	5198			AGCATCAGTGGACTGA	759	535			ATCCGTCAGTTAGTAG	34906	6426
ACGTTCCTCCGTCAAA	4263	1942			AGCATCAGTTACCGTA	2292	806			ATCCGTCCAGGGAGAG	914	431
ACTACGAAGAAGCGCT	1357	669			AGCATCATCAGGGTAG	3816	1197			ATCCGTCCATAACAGA	690	412
ACTACGAAGAGGTGCT	1496	629			AGCATCATCGAGATAA	8518	2972			ATCCGTCGTAACAGTA	781	523
ACTACGAAGCAAATGT	8072	2999			AGCCAATGTAACGATA	5496	2496			ATCCGTCGTTGGGATG	29598	5762
ACTACGAAGCGGACAT	962	528			AGCCAATGTGACATCT	947	591			ATCCGTCGTTGGGTTT	16370	4167
ACTACGAAGCTCTATG	6294	1774			AGCCAATGTGTTCATG	8469	3295			ATCCGTCGTTTAAGGA	2922	1115
ACTACGAAGTACAGCG	1030	586			AGCCACGAGAGGGTCT	704	512			ATCCGTCGTTTGTGGT	1234	845
ACTACGACAAATACAG	11970	3196			AGCCACGAGCAACTTC	42717	7426			ATCCGTCTCCGTGTGG	2847	1171
ACTACGACAGGATTCT	4052	1297			AGCCACGAGGCCCAAA	3700	1183			ATCCTATCACATAGCT	853	477
ACTACGAGTAGTGTGG	7374	2498			AGCCACGAGGCTCACC	12990	4041			ATCCTATCACCTCTAC	2622	1268
ACTACGAGTGAATTGA	637	428			AGCCACGCAATAACGA	1434	882			ATCCTATCACTACACA	882	526
ACTACGATCAGTCAGT	12754	3811			AGCCACGGTAATGCGG	1197	738			ATCCTATGTAGGTACG	1897	1113
ACTACGATCCTCACCA	12197	3745			AGCCACGGTCGTATTG	9290	3336			ATCCTATGTCTTAGTG	2449	1090
ACTACGATCCTCACGT	8170	3176			AGCCACGGTTACGCCG	3496	1538			ATCCTATGTCTTGCTC	3302	1748
ACTACGATCCTGCCAT	707	477			AGCCACGTCCCGTTGT	1117	750			ATCCTATTCAGGACGA	3865	1699
ACTACGATCTACTGCC	583	413			AGCCACGTCCGTCACT	3536	1169			ATCCTATTCTGTACAG	3585	1743
ACTATCTAGCCGATCC	25594	4596			AGCCAGCAGAACTCCT	1593	834			ATCGATGCAAACGTGG	4600	1867
ACTATCTAGGCAGGGA	8251	2728			AGCCAGCAGATAGCTA	5700	2047			ATCGATGGTGTCTTGA	22109	4987
ACTATCTAGGCATCTT	1150	448			AGCCAGCCAAAGCAAT	717	543			ATCGATGTCAAACCCA	4403	1216
ACTATCTAGTTCGGTT	12219	3323			AGCCAGCCACTGGCCA	2320	897			ATCGATGTCACCTCTG	43244	7076
ACTATCTCATTCTTCA	16859	4667			AGCCAGCCATCGAGCC	2286	1022			ATCGATGTCCGGCAAC	5374	2297
ACTATCTGTCCCACGA	528	303			AGCCAGCTCATTCTTG	8070	3043			ATCGATGTCTCAAAGC	25695	5441
ACTATCTGTGCTGATT	11606	3158			AGCCAGCTCGAGAATA	900	641			ATCGCCTAGTCGAAGC	9808	3118
ACTATCTGTTAGTCGT	13188	3722			AGCCAGCTCGGATACT	5599	2593			ATCGCCTCACGGCGTT	1075	805
ACTATCTTCACCGCTT	549	378			AGCCAGCTCTCCGCAT	2544	1280			ATCGCCTCAGCTGCCA	19487	4790
ACTATCTTCAGCTCTC	11605	3713			AGCCAGCTCTTCACAT	1190	873			ATCGCCTGTCTACAGT	2060	1176
ACTATCTTCCGTATGA	12952	3428			AGCGATTAGATTGCGG	4713	2061			ATCGCCTGTCTTTATC	567	414
ACTATCTTCGGAATGG	8046	2798			AGCGATTAGTGTACAA	6313	2393			ATCGCCTGTGACCTGC	618	398
ACTATCTTCTTGGTGA	7930	2533			AGCGATTCACCAATTG	9350	2567			ATCGGATAGGAGAGGC	10513	3274
ACTATGGAGTAGTCCT	15442	3938			AGCGATTCACCAGACC	636	450			ATCGGATCAGGACGAT	14577	4703
ACTATGGAGTGACACG	1080	444			AGCGATTCACTCAGAT	1841	827			ATCGGATGTCCTACGG	3365	1370
ACTATGGCAATCAGCT	10328	3443			AGCGATTCACTCTCGT	6501	2425			ATCGGATGTGACCTGC	1671	869
ACTATGGCACTGAGGA	14027	3844			AGCGATTCAGTCTACA	9318	3273			ATCGGATGTTAATGAG	3551	1580
ACTATGGGTGTCCACG	1162	709			AGCGATTCATGCAGCC	1501	830			ATCGGATTCATCACAG	2456	1241
ACTATGGGTGTTCCAA	4061	1535			AGCGATTCATTGAGCT	1338	786			ATCGGATTCTTTCAGT	2777	1316
ACTATGGTCATCCTAT	3141	1294			AGCGATTGTTGTGGCC	8390	2763			ATCGGCGAGCAACCAG	1832	930
ACTATGGTCATTGAGC	6194	2593			AGCGATTTCATATGGC	11368	3643			ATCGGCGAGCTCCCTT	2327	1016
ACTATTCAGAAGGATG	1982	1121			AGCGATTTCTAGATCG	562	325			ATCGGCGCATTGACAC	1425	783
ACTATTCAGTTACGTC	8217	3081			AGCGCCAAGCCATATC	8010	2791			ATCGGCGGTACGGATG	29571	5822
ACTATTCCAAAGCTAA	1417	687			AGCGCCAAGCGTTCCG	8950	3271			ATCGGCGGTACTAGCT	2193	1419
ACTATTCCAACCGACC	20940	4847			AGCGCCAAGGTTCATC	5155	2311			ATCGGCGGTTCGGCCA	32264	5679
ACTATTCCACTGAGGA	9675	3374			AGCGCCACAAAGCGTG	15527	4399			ATCGGCGTCGACGCTG	1110	615
ACTATTCCAGAGTCTT	11985	4142			AGCGCCACATCTCATT	986	604			ATCGGCGTCGCCACTT	14843	4007
ACTATTCGTATCGTTG	10992	3308			AGCGCCAGTATGAGAT	581	426			ATCGGCGTCGTAGGAG	7453	2569
ACTATTCGTGAACTAA	3863	1915			AGCGCCAGTCCTGTTC	1848	1110			ATCGTAGCAGTAGAAT	566	386
ACTATTCGTGGTGATG	4526	1863			AGCGCCAGTCTTCATT	8304	3246			ATCGTAGCATAGGTTC	793	448
ACTATTCGTGTCTAAC	1549	704			AGCGCCAGTGGCATCC	15530	4188			ATCGTAGGTGGTTTAC	16126	4256
ACTATTCTCACGGTCG	1540	754			AGCGCCAGTTACCTGA	5663	2906			ATCGTAGTCCACTGAA	12884	3882
ACTATTCTCCCATTTA	1915	1119			AGCGCCATCAATGTCG	18526	5218			ATCGTAGTCTCAACGA	2377	1445
ACTATTCTCTCAACGA	13024	4185			AGCGCCATCAGCATTG	1294	861			ATCGTCCAGCAATTAG	11113	3657
ACTATTCTCTTACACT	2464	1462			AGCGCTGAGATTAGAC	753	442			ATCGTCCAGCCGTAAG	22594	4846
ACTCCCAAGACATCCT	1546	707			AGCGCTGAGCTCTGTA	7315	2095			ATCGTCCAGGATAATC	655	282
ACTCCCAAGGACTATA	1678	614			AGCGCTGAGTTGTACC	1998	1024			ATCGTCCCAAGTGTCT	1263	581
ACTCCCAAGTTCCATG	17463	3704			AGCGCTGCACTGTCCT	10618	3702			ATCGTCCCAATGGCCC	14467	4108
ACTCCCACACCATAAC	21503	5487			AGCGCTGGTACCGTGC	9794	3454			ATCGTCCGTACGGTTT	3713	1685
ACTCCCACACGGCGTT	12357	3560			AGCGCTGGTCTTTCAT	1496	822			ATCGTCCGTATGCAAA	2567	1247
ACTCCCACATATTCGG	1384	753			AGCGCTGGTGGCTGCT	836	546			ATCGTCCGTCCACGCA	510	364
ACTCCCAGTATAGGAT	6709	2669			AGCGCTGGTTATTCCT	1522	1110			ATCGTCCGTGCAATAA	14200	4015
ACTCCCAGTTCTCACC	1222	644			AGCGCTGGTTCCGCTT	3680	1887			ATCGTCCTCAGCTTCC	1039	519
ACTCCCATCCGCTGTT	9942	3157			AGCGCTGGTTTGCCGG	8052	2444			ATCGTCCTCCAAGGGA	21782	4963
ACTCCCATCCTACTGC	17213	4615			AGCGCTGTCTCGCGTT	1092	587			ATCGTGAAGGACACTG	871	632
ACTCTCGAGAATCGCG	1789	686			AGCGTATCAGTTGTTG	12042	3551			ATCGTGACAATACAGA	2540	1054
ACTCTCGAGCACTCTA	17723	4460			AGCGTATCATGAAAGT	1426	929			ATCGTGACACTCCTTG	528	389
ACTCTCGAGTTACGGG	12077	2743			AGCGTATGTAGTTACC	1480	939			ATCGTGACAGGGATAC	56741	7430
ACTCTCGCAATCGAAA	556	361			AGCGTATGTGAATTGA	1186	716			ATCTCTAAGAACCGCA	2941	1131
ACTCTCGGTACTCCGG	1405	846			AGCGTATTCGGATTAC	2017	1405			ATCTCTACACGACGTC	22103	5401
ACTCTCGGTAGCTTTG	12716	3581			AGCGTCGAGTCTAGAA	2442	1169			ATCTCTACATAGTCGT	18405	4452
ACTCTCGGTATCTCTT	2061	1032			AGCGTCGCACGCTGAC	10217	2994			ATCTCTAGTACGGATG	25516	5068
ACTCTCGGTGTGTCCG	2417	1215			AGCGTCGGTCCTGTTC	559	210			ATCTCTAGTTGCCGAC	14468	4168
ACTGATGAGCAAGCCA	506	317			AGCGTCGGTGATTAGA	634	381			ATCTCTATCTGAACGT	547	376
ACTGATGAGGTTGAGC	9343	2957			AGCGTCGTCGGTCATA	1506	1071			ATCTTCAAGCAGCCCT	1275	720
ACTGATGCACCGAATT	11360	3620			AGCTACAAGAAGGATG	2086	783			ATCTTCAAGTGGGAAA	1377	430
ACTGATGCACCTAAAC	1520	640			AGCTACAAGATTAGCA	6764	2425			ATCTTCACAACTAGAA	508	348
ACTGATGCACGCTTAA	2183	909			AGCTACAAGGTTATAG	4277	2066			ATCTTCAGTACGACTT	2366	1119
ACTGATGCAGAAGTTA	10380	3634			AGCTACACAAAGAACT	607	426			ATCTTCAGTAGAGATT	946	418
ACTGATGCAGACAATA	9382	2928			AGCTACACATGGCTGC	14446	4091			ATCTTCAGTATCACGT	16486	4495
ACTGATGCAGGCGTTC	8126	2571			AGCTACAGTGGCTACC	12636	3843			ATCTTCAGTCCAAAGG	1068	448
ACTGATGGTAACATAG	3027	1533			AGCTACAGTGTAAACA	7485	3041			ATCTTCATCGAGAATA	746	476
ACTGATGGTATCGTAC	11468	3711			AGCTACAGTTACACAC	9627	3302			ATGAAAGAGGCATCTT	7256	2305
ACTGATGGTCGCTCGA	1221	623			AGCTACATCGTTCTCG	696	489			ATGAAAGCAAGCGAAC	565	389
ACTGATGGTGTGTGTT	612	377			AGCTCAACATCCGTTC	1219	878			ATGAAAGCATCTTAGG	551	396
ACTGATGTCACGATCA	14556	3925			AGCTCAATCACATCAG	600	434			ATGAAAGGTCGCGTTG	22750	5174
ACTGATGTCCGCTAGG	11366	3794			AGCTCAATCGTAGGAG	1931	999			ATGAAAGGTTCAATCG	16744	4457
ACTGATGTCTACGCGG	10043	2768			AGCTTCCAGAGGTTAT	894	512			ATGAAAGTCACCCTTG	54243	7218
ACTGATGTCTCACCCA	11707	3395			AGCTTCCAGCCTGAGA	5798	2649			ATGACCAAGACGTCCC	685	443
ACTGCAAAGCCGCTTG	7669	2944			AGCTTCCCAAGCCCAC	745	518			ATGACCAAGAGTTCGG	22449	4761
ACTGCAAAGGTTCAGG	5909	2383			AGCTTCCCACTCTGCT	6181	2668			ATGACCAAGTCTGGAG	1518	678
ACTGCAACACGCTGTG	11849	3101			AGCTTCCGTAGGTACG	870	484			ATGACCACACGCCACA	23996	5420
ACTGCAACATCATTTC	2601	976			AGCTTCCGTATCCCTC	1438	867			ATGACCAGTATCGATC	556	383
ACTGCAAGTCTGATAC	8926	2617			AGCTTCCTCTCTAGGA	528	384			ATGACCAGTGGTCCGT	1618	1036
ACTGCAAGTGCTAGCC	6754	2769			AGGAAATAGGGTACGT	1597	1018			ATGACCATCAATGCAC	3262	1530
ACTGCAATCCATTTGT	8904	2923			AGGAAATCAGTAGATA	781	483			ATGAGGGAGGGAGTTC	1856	1012
ACTGCAATCCTTGAAG	659	442			AGGAAATTCAAGTAAG	3793	1488			ATGAGGGCACTGTGAT	570	406
ACTGCAATCGAGTGGA	1027	547			AGGAAATTCGGCCTTT	608	408			ATGAGGGGTTTGAACC	809	497
ACTGCAATCGCTAATG	1007	685			AGGAATAAGCAATTAG	1646	949			ATGAGGGTCACCGACG	26988	5416
ACTGCAATCTGGAAGG	12558	3638			AGGAATAAGGAGTATT	19530	4533			ATGAGGGTCTCCCATG	14657	4184
ACTGTCCAGACCACGA	4345	1480			AGGAATAAGTGGTCAG	515	371			ATGAGTCAGAACAAGG	509	372
ACTGTCCAGAGATGCC	13167	4294			AGGAATACAACCGGAA	2205	1397			ATGAGTCAGAGCATCG	34361	6174
ACTGTCCAGCACACCC	2338	961			AGGAATACAAGCCCAC	1479	884			ATGAGTCAGAGTTGTA	1497	811
ACTGTCCAGGAGCTGT	8192	2590			AGGAATACAAGTAGTA	2870	907			ATGAGTCAGGACAGCT	14723	4021
ACTGTCCAGGCCTAAG	2538	1088			AGGAATAGTACCAGAG	1824	972			ATGAGTCCAGAACGCA	29100	6294
ACTGTCCAGGTACAAT	8689	2584			AGGAATAGTCTGTGGC	2479	1411			ATGAGTCGTAGATCCT	2018	938
ACTGTCCAGTCATAGA	1313	698			AGGAATATCATCGCTC	15199	4609			ATGAGTCTCAGTCCGG	609	250
ACTGTCCCAACCAATC	11533	3860			AGGAATATCCGGCAGT	1675	296			ATGAGTCTCCCGATCT	32180	6600
ACTGTCCCATGAGATA	21044	4547			AGGAATATCTCTCTAA	1020	714			ATGAGTCTCTTAATCC	635	436
ACTGTCCGTTACCCAA	23150	4960			AGGAATATCTTACCAT	19277	5152			ATGATCGCACAAGTTC	2475	1258
ACTGTCCTCAGTCATG	7626	2798			AGGACGAAGAAGAGCA	1294	856			ATGATCGGTCTCCCTA	596	290
ACTGTCCTCATCGACA	7667	3080			AGGACGAAGACCCTTA	8152	2728			ATGATCGGTTATGGTC	1616	564
ACTGTCCTCGTCAACA	17859	5139			AGGACGAAGCGTCTCG	1605	812			ATGATCGTCCAGTTCC	18687	4920
ACTGTGAAGATCGCCC	955	582			AGGACGAAGGCTCTCG	2131	1118			ATGCATGAGAGCAACC	29506	5409
ACTGTGAAGGCATCAG	9183	3043			AGGACGAAGGGAACAA	1483	781			ATGCATGCAACTCGTA	3651	1660
ACTGTGAAGTGGACGT	951	578			AGGACGAAGGGCAGGA	1535	485			ATGCATGCAACTTCTT	523	388
ACTGTGACAACTAGAA	849	533			AGGACGAGTCCAAATC	1525	535			ATGCATGCAAGTAGTA	67392	8082
ACTGTGACAAGCAATA	2246	1087			AGGACGAGTCCGGATC	1500	719			ATGCATGTCGAGAAAT	3196	1243
ACTGTGACAGTCAACT	4095	1942			AGGACGAGTTATGGTC	1885	1074			ATGCCTCCAGTGACCC	2966	1260
ACTGTGACATCAGTCA	817	524			AGGACGATCAGCACCG	13403	3101			ATGCCTCGTATGCAAA	163630	10635
ACTGTGAGTAGCCCTG	12983	3826			AGGACGATCGCGTCGA	3632	1733			ATGCCTCTCCGTATAG	1885	1105
ACTGTGAGTCTGTAAC	11953	3393			AGGACGATCTACTCAT	1123	616			ATGCCTCTCGATAACC	676	507
ACTGTGAGTGAGTGAC	6393	2546			AGGACTTAGAGTCTTC	1183	744			ATGCCTCTCTGGCCGA	1327	944
ACTGTGAGTGGACTGA	6378	2604			AGGACTTAGATCCCGC	963	682			ATGCGATAGAAGCGCT	23756	5317
ACTGTGAGTTGTTTGG	8824	2911			AGGACTTAGGTCCTGC	5036	2455			ATGCGATAGGAGATAG	715	455
ACTGTGATCGTCAACA	2653	1188			AGGACTTAGGTTACAA	8296	3026			ATGCGATCACGTACTA	517	353
ACTTAGGAGAGAGCCT	1443	657			AGGACTTCAACATCGT	703	422			ATGCGATCAGCTATAC	29089	5347
ACTTAGGAGCATGGGT	10698	3186			AGGACTTCAGCACAAG	1083	581			ATGCGATCATAGGTTC	2765	1225
ACTTAGGAGCATGTTC	12642	3455			AGGACTTTCGGCCCAA	9136	3045			ATGCGATCATCAACCA	3431	1295
ACTTAGGAGTGCCGAA	9177	3041			AGGAGGTAGTGGTTCT	10961	3365			ATGCGATGTCAAGCCC	65828	8189
ACTTAGGCAAGTGGTG	18395	4589			AGGAGGTAGTTTCGAC	10746	3804			ATGCGATTCCGTGGGT	12959	3744
ACTTAGGCAATCCTAG	532	347			AGGAGGTCACGGTGTC	668	453			ATGCGATTCGAGCCTG	833	551
ACTTAGGGTATCCCAA	23088	4890			AGGAGGTCAGCTCGGT	2885	1548			ATGCGATTCTTCGTAT	2010	1006
ACTTAGGGTGTATTCG	11384	3401			AGGAGGTCATGGAGAC	3093	1396			ATGGAGGCACCGTACG	733	294
ACTTAGGTCCGTATAG	7568	2904			AGGAGGTGTAAGCAAT	2341	1133			ATGGAGGGTAAGGTCG	15808	4227
ACTTATCAGAGCAGTC	1907	1183			AGGAGGTGTACGCTAT	6105	2413			ATGGAGGGTATGAAAC	22880	4968
ACTTATCAGAGCCGAT	11929	3620			AGGAGGTGTGACCTGC	925	611			ATGGAGGTCAAGAAAC	2558	1265
ACTTATCAGCGCCTTG	7812	2899			AGGAGGTGTGCTTATG	5171	1850			ATGGAGGTCACAAGAA	700	453
ACTTATCAGGTTGGAC	6669	2569			AGGAGGTGTTTAAGGA	1304	720			ATGGAGGTCCTATGGA	1708	788
ACTTATCCAACACTAC	1576	835			AGGAGGTTCAAGCCGC	2950	1072			ATGGATCAGCGGGTAT	2096	1052
ACTTATCCACCAGGTC	12158	4057			AGGAGGTTCTGATGGT	15454	3816			ATGGATCAGCTGTTAC	14223	4105
ACTTATCCACTTTAGG	4371	1608			AGGAGGTTCTGCAGCG	2715	1383			ATGGATCAGGAACTAT	1834	928
ACTTATCCATCCTCAC	1095	472			AGGATAAAGAAACACT	533	371			ATGGATCAGTGAACAT	3795	1248
ACTTATCGTACAATAG	1056	557			AGGATAAAGACCAGAC	881	673			ATGGATCCAACGATCT	579	413
ACTTATCGTCATCTAG	2031	1262			AGGATAAAGAGGCCAT	773	494			ATGGATCCACGCTTAA	45761	6597
ACTTATCGTCTCACGG	1827	709			AGGATAAAGCTAAGTA	2359	1077			ATGGATCGTACTAACC	19562	4747
ACTTATCGTGCGGCTT	4217	1706			AGGATAATCATTTGTC	2401	1050			ATGGATCGTCCGAAGA	2246	1000
ACTTATCTCAAACGTC	1145	649			AGGATAATCCTCATAT	1767	1036			ATGGATCGTGCCTTCT	3062	1842
ACTTATCTCCCATTTA	10538	3622			AGGATAATCCTGTAAG	8152	2855			ATGGATCTCGTCCATC	17695	4459
ACTTATCTCTAGTGAC	764	502			AGGATAATCGCTGCGA	1526	719			ATGGATCTCGTCGCTT	13422	3713
ACTTCCGAGAGTTCGG	719	474			AGGATCTAGCAAGTCG	1627	946			ATGGGAGTCTACCAGA	559	378
ACTTCCGAGCACTCCG	1225	723			AGGATCTAGCAATTAG	1578	859			ATGGGAGTCTGGGTCG	16708	4064
ACTTCCGAGCTCGGCT	11107	3729			AGGATCTAGTGGATAT	10168	3400			ATGGGTTAGCCGAACA	567	404
ACTTCCGCACCCAACG	9582	3292			AGGATCTCACAGTCCG	822	633			ATGGGTTAGTCATGAA	41297	5845
ACTTCCGGTATGCGGA	22586	5149			AGGATCTCACAGTGAG	15935	4383			ATGGGTTAGTGGTGAC	7510	2765
ACTTCCGGTATTGGCT	2161	920			AGGATCTCACCTGCGA	777	538			ATGGGTTCATTAGGAA	1911	1075
ACTTCCGGTCTAGATC	5801	2139			AGGATCTCAGGATGAC	1184	767			ATGGGTTGTAACAGTA	790	435
ACTTCCGGTTTAGTCG	16958	4251			AGGATCTCAGGCACAA	583	454			ATGGGTTGTCCTCCTA	19299	4102
ACTTCGCCACTGCATA	1895	1037			AGGATCTCATCCTCAC	1410	835			ATGGGTTGTTATGGTC	20409	5024
ACTTCGCCAGCGACAA	549	383			AGGATCTGTACGATTC	703	509			ATGGGTTGTTGGGTTT	537	364
ACTTCGCCAGCTACAT	9578	2995			AGGATCTGTTCCACAA	16283	4008			ATGGGTTGTTGTTTGG	917	615
ACTTCGCGTACGCGTC	1567	840			AGGATCTTCAGACCTA	2441	1113			ATGGGTTTCACATACG	14768	4057
ACTTCGCGTCGCTCGA	1637	895			AGGATCTTCTACCTTA	627	449			ATGGTTGAGTTGAATG	1234	720
ACTTCGCGTGGTATGG	2676	1253			AGGATCTTCTACGGGC	1748	1056			ATGGTTGGTCGGTGAA	23596	5160
ACTTCGCGTTGGGATG	11790	3660			AGGCATTAGACCATGG	1638	774			ATGGTTGTCGGTCAGC	557	374
ACTTCGCTCAGCCCAG	5574	2217			AGGCATTAGAGTGTTA	7021	2415			ATGTCCCAGAGGTATT	511	315
ACTTCGCTCCATCACC	3943	1815			AGGCATTAGGTGAGCT	1425	1051			ATGTCCCAGATGACAT	24637	4889
ACTTCGCTCTTAGCAG	7214	2407			AGGCATTCAAGTTGGG	1175	818			ATGTCCCAGTTGGACG	15563	4175
ACTTTCAAGACATATG	9646	3305			AGGCATTCACTCGATA	536	389			ATGTCCCCACACCTAA	56456	8395
ACTTTCAAGACTAAGT	1653	947			AGGCATTCATTGTACG	6580	2741			ATGTCCCCAGACGCTC	2442	1256
ACTTTCAAGCGAAACC	7945	2861			AGGCATTGTAGACACG	3038	1383			ATGTCCCCAGTGGCTC	18458	5070
ACTTTCAAGCGAACTG	5858	2089			AGGCATTGTATCGCTA	3519	2017			ATGTCCCGTCTGTCCT	26278	5439
ACTTTCAAGTGCCCGT	539	308			AGGCATTGTCACTGAT	4543	1175			ATGTCCCGTGAATATG	542	378
ACTTTCACAAGCCCAC	3481	1413			AGGCATTGTGTCCACG	2235	1155			ATGTCCCGTGGCCCAT	13419	3669
ACTTTCAGTAACAAGT	19871	4347			AGGCATTTCAACCTTT	10270	3130			ATGTCCCTCAACGCTA	615	417
ACTTTCAGTACGACTT	545	406			AGGCCACAGACATAGT	10061	3529			ATGTCCCTCAGGAACG	9446	3019
ACTTTCAGTTCCCAAA	14141	3634			AGGCCACCACCTGCTT	1597	971			ATGTCTTAGAAACACT	3046	1582
ACTTTCATCACTCTTA	21162	5155			AGGCCACCAGCTGCCA	1230	797			ATGTCTTAGAGGATGA	18398	4571
ACTTTCATCGATACTG	20536	4943			AGGCCACGTACCGCGT	626	431			ATGTCTTCATCATGAC	1573	855
ACTTTCATCTTCACAT	1428	804			AGGCCACGTACGTGAG	9875	3215			ATGTCTTGTCACAATC	1337	825
ACTTTGTAGCATAGGC	18490	4613			AGGCCACGTGAGTGAC	539	402			ATGTCTTGTGGACTGA	1903	979
ACTTTGTAGTTTGAGA	611	427			AGGCCACGTGGATACG	13007	3722			ATGTCTTTCAATCCGA	23711	5502
ACTTTGTCATCGCTAA	8280	2778			AGGCCACTCAACTCTT	803	598			ATGTCTTTCATTCACT	511	356
ACTTTGTCATTCACAG	20804	4746			AGGCCACTCAGGTGTT	4450	2183			ATGTCTTTCCGGTTCT	1666	967
ACTTTGTGTGACCGAA	8090	2924			AGGCCACTCGCAGTGC	6662	2328			ATTACCTAGAAATGGG	1199	652
ACTTTGTGTTCGGCGT	7902	2644			AGGCCACTCGCGCCAA	948	549			ATTACCTAGGCTTAAA	555	375
ACTTTGTTCAACGCTA	1774	947			AGGCCACTCGGTCACG	2100	1329			ATTACCTCAACCACGC	69492	8314
ACTTTGTTCGCAGATT	959	550			AGGCTGCAGCGTGCTC	679	451			ATTACCTCACAAGCCC	1755	888
ACTTTGTTCGCCAACG	2414	1012			AGGCTGCCACACAGAG	11388	3468			ATTACCTGTGTCTCCT	25274	5601
ACTTTGTTCTCACTCG	13249	4250			AGGCTGCCAGCTTTCC	4718	1930			ATTACCTTCAGCCCAG	1437	962
ACTTTGTTCTGGACCG	1642	920			AGGCTGCCATTGCAAC	582	429			ATTACCTTCGGTCTGG	23526	4278
ACTTTGTTCTTAGCAG	717	457			AGGCTGCGTAGACACG	766	511			ATTACTCAGAGGTCGT	801	569
AGAAATGAGACCAACG	573	417			AGGCTGCGTTCGAGCC	8202	2602			ATTACTCAGGCATTTC	59357	7546
AGAAATGAGGAGATAG	770	494			AGGGAGTAGACTTCAC	2664	1261			ATTACTCCAAGTTGGG	10226	3217
AGAAATGCACATATGC	2104	1051			AGGGAGTAGAGGTTTA	15873	4782			ATTACTCCACGACTAT	21059	4709
AGAAATGCAGACATCT	5758	2219			AGGGAGTAGCAGATAT	10905	3645			ATTACTCCATTCAGCA	70703	8377
AGAAATGCAGAGACTG	8163	2693			AGGGAGTAGCTCATAC	532	385			ATTACTCGTGCATTAC	2748	1218
AGAAATGCATGTGACT	8293	2828			AGGGAGTAGGCTTTCA	9931	2833			ATTACTCTCAAATGAG	600	438
AGAAATGGTATCGAGG	6694	2171			AGGGAGTAGTCTTCGA	1657	1033			ATTATCCAGCAACAGC	3916	1678
AGAAATGGTATTGGCT	981	527			AGGGAGTGTATGAGGC	2094	971			ATTATCCAGGATACGC	31383	6340
AGAAATGGTGGAACCA	734	294			AGGGAGTGTCATAGTC	556	409			ATTATCCCAAGACTGG	574	405
AGAAATGTCAAACGTC	1487	807			AGGGAGTGTGAATGAT	5954	2645			ATTATCCCACAAATCC	673	385
AGAAATGTCAAGAATG	25615	5623			AGGGAGTGTGGAACCA	1172	726			ATTATCCCAGCTGGTC	24494	5136
AGAAATGTCAAGCTGT	12293	3615			AGGGAGTGTTTCCCAC	1336	770			ATTATCCGTAGAGACC	24231	5201
AGAAATGTCATGGTAC	1069	588			AGGGAGTTCACTGATG	1398	797			ATTATCCGTTGGATCT	651	476
AGAAATGTCCGTAGGC	1542	732			AGGGCCTAGAAGCCTG	574	373			ATTATCCTCCCACAGG	1345	941
AGAAATGTCGGCATTA	10086	2531			AGGGCCTAGTAGGAAG	9179	3616			ATTATCCTCTTGGTCC	25887	5788
AGAAATGTCTAAGCGT	7324	2565			AGGGCCTAGTTAACAG	589	434			ATTCACTAGCCTCTCT	1170	764
AGAAATGTCTGCGAGC	12352	3317			AGGGCCTCACGCGTCA	1742	828			ATTCACTAGTCAATCC	15596	4644
AGAACAAAGACCTGGA	1666	1154			AGGGCCTCAGCAGACA	1267	709			ATTCACTGTGGAGGTT	2089	1213
AGAACAAAGATGAATC	4282	1896			AGGGCCTCATCTGCGG	8786	3130			ATTCAGGAGCCATTGT	901	391
AGAACAAAGCGCGTTC	1002	386			AGGGCCTGTCAGGTAG	10356	3290			ATTCAGGAGCTGACAG	3531	1429
AGAACAAAGCTTGTGT	15702	3876			AGGGCCTGTCGTATTG	2948	1758			ATTCAGGAGGTACAAT	4111	1762
AGAACAAAGGATTCCT	2258	866			AGGGCCTGTGCGACAA	7839	3226			ATTCAGGAGTTCCGTA	2024	919
AGAACAACACAGAGAC	654	411			AGGGCCTTCATTTGTC	972	663			ATTCAGGCAGCAAGAC	8721	2901
AGAACAACAGGACATG	8957	2939			AGGGCCTTCTCTCAAT	1441	754			ATTCAGGGTACGTGAG	721	510
AGAACAACAGTAACAA	11517	3460			AGGGCTCAGACACACG	19395	5150			ATTCAGGGTCGCATGC	1026	591
AGAACAACATTGAAGA	681	489			AGGGCTCAGAGTTGAT	5453	2465			ATTCAGGGTTCCCAAA	1079	715
AGAACAAGTAATGATG	9616	3207			AGGGCTCCAATTGCTG	979	654			ATTCAGGTCTCGTCAC	2753	1194
AGAACAAGTAGTGTGG	6855	2737			AGGGCTCCAGACCGCT	2080	755			ATTCAGGTCTCGTGAA	700	363
AGAACAAGTATCTCGA	4374	2059			AGGGCTCCATCATCTT	972	600			ATTCATCGTTATTCCT	90084	8820
AGAACAAGTCTACATG	6805	2420			AGGGCTCGTAAGAACT	4598	1660			ATTCATCTCCCATAAG	500	342
AGAACAAGTTCAACGT	11582	3630			AGGGCTCGTAGCGTCC	541	388			ATTCCATAGACTTCAC	34737	5776
AGAACAATCCTGCTAC	1470	927			AGGGCTCGTGTCTTGA	1015	678			ATTCCATTCCGCGATG	2511	1200
AGAACAATCGCGTTTC	1392	664			AGGGCTCGTTGTAAAG	5653	2010			ATTCCATTCTCTGGTC	24912	5736
AGAACAATCGGCTTCT	874	710			AGGGCTCGTTTCGTGA	1773	1225			ATTCCCGCAACTTCTT	797	614
AGAACAATCTCAACGA	11216	3889			AGGGCTCTCTAACACG	1426	906			ATTCCCGCATAAGATG	15897	4781
AGAACAATCTCCGATC	546	382			AGGGCTCTCTATTGTC	6179	2512			ATTCCCGCATCAGTCA	716	474
AGAACAATCTGCGGGT	9885	2404			AGGGTCCAGAAATTCG	896	551			ATTCCCGCATCCCGTT	15194	3340
AGAACCTAGGTTAAAC	17300	4411			AGGGTCCAGAGCAGCT	2811	1332			ATTCCCGGTACTTGTG	19417	4352
AGAACCTCACACTGGC	11583	3673			AGGGTCCCACAGTCAT	3212	1670			ATTCCTAAGGCTCAAG	724	478
AGAACCTCACTGTGAT	7621	2978			AGGGTCCCAGACCCGT	4369	1995			ATTCCTAAGGGAGGCA	17221	4298
AGAACCTCATGGCTGC	15152	4224			AGGGTCCGTGGCTAGA	1355	716			ATTCCTAAGTGGAAAG	1752	1170
AGAACCTGTAGAGATT	13931	3810			AGGGTCCTCGCTCTCA	1360	296			ATTCCTACATAAGCGG	1877	983
AGAACCTGTATGCAAA	11206	3275			AGGGTCCTCTGTGCTC	6604	2465			ATTCCTACATCCTATT	6205	2209
AGAACCTTCACTTCTA	10627	3206			AGGGTCCTCTGTGTGA	9910	3050			ATTCCTATCGGTTAGT	2727	1451
AGAACCTTCCGATAAC	2513	1389			AGGGTGAAGAGGGTCT	5778	2367			ATTCCTATCGTCACCT	25861	5133
AGAAGCGAGAGGTGCT	5677	2515			AGGGTGAAGCACTGGA	550	411			ATTCGTTAGCTTGTGT	3256	1377
AGAAGCGAGTGCACTT	1974	962			AGGGTGAAGCCAGTAG	863	585			ATTCGTTCACCAGACC	24172	5416
AGAAGCGCACAACCGC	6110	2373			AGGGTGAAGGGTTAGC	2420	849			ATTCGTTGTAGTACGG	1407	975
AGAAGCGCACGGCCAT	3060	1285			AGGGTGACAAGGTTGG	7292	2649			ATTCGTTGTCCGTTTC	1996	1223
AGAAGCGCAGCAGGAT	713	518			AGGGTGACAATCGCCG	1825	850			ATTCGTTTCAGAATAG	867	484
AGAAGCGCAGGCAATG	2261	1169			AGGGTGACACTACTTT	6632	2608			ATTCGTTTCCGTTGAA	20062	5113
AGAAGCGCATACCACA	16983	4463			AGGGTGACATATGGCT	828	563			ATTCTACAGCAGCACA	42647	6905
AGAAGCGGTACTCAAC	7828	2914			AGGGTGAGTCCTTAAG	598	438			ATTCTACCAGGTTACT	10053	2934
AGAAGCGGTATCCTCC	1368	642			AGGGTGAGTTCTCACC	3389	1541			ATTCTACTCATATGGC	4571	1544
AGAAGCGGTGAGATCG	811	409			AGGGTGATCCGCCTAT	3179	1592			ATTCTACTCTCCTGTG	2859	1702
AGAAGCGGTGTTTGCA	869	481			AGGGTGATCGGCTCTT	2007	888			ATTCTTGCAGGTCCCA	1269	753
AGAAGCGTCTGCTCTG	11753	3470			AGGGTTTAGCGCCTTG	11738	3644			ATTCTTGGTCTACACA	564	414
AGAAGCGTCTTAGCTT	14913	4028			AGGGTTTAGGCACCAA	3605	1754			ATTCTTGTCGGCACTG	39585	6964
AGAAGTAAGACCCGCT	24820	4328			AGGGTTTAGGCGTCCT	5480	1924			ATTGGGTAGAACGTGC	12098	3334
AGAAGTAAGCTATCCA	7831	2594			AGGGTTTGTACAATAG	613	485			ATTGGGTAGTAAGGGA	3112	1551
AGAAGTAAGCTCGTGC	1447	421			AGGGTTTTCCGTCACT	1276	743			ATTGGGTCAAGACAAT	23249	5082
AGAAGTAAGTTCGGTT	9936	2788			AGGGTTTTCGAGTTGT	999	563			ATTGGGTCATGTACGT	1723	1082
AGAAGTACAAATCGGG	8289	2853			AGGGTTTTCGCGTTTC	1074	632			ATTGGGTGTGTCATTG	3067	1541
AGAAGTACAACTTGCA	512	204			AGGGTTTTCGGCGATC	1239	801			ATTGGGTTCACGGAGA	59766	7607
AGAAGTACACCACTGG	1638	1015			AGGGTTTTCTCCTGCA	1993	1046			ATTGTTCAGTTACGTC	152830	10380
AGAAGTACACCATTCC	10132	3282			AGGGTTTTCTGCGAGC	2386	1109			ATTGTTCAGTTGGCTT	1188	545
AGAAGTACATTACGGT	10633	3167			AGGTAGGAGAGTTGTA	3745	1899			ATTGTTCCACAGTCGC	637	492
AGAAGTAGTATTGAGA	6149	2304			AGGTAGGAGCGCACAA	1299	678			ATTGTTCCAGACAAAT	1790	791
AGAAGTAGTTCTAACG	2617	1231			AGGTAGGAGCTCGACC	1811	824			ATTGTTCCAGCATACT	1982	1193
AGAAGTATCAAGCCAT	10537	3032			AGGTAGGAGTCAACAA	1110	732			ATTGTTCGTACTTCCC	857	372
AGAAGTATCCCTGTTG	4059	1028			AGGTAGGCACAAGCCC	1835	990			ATTGTTCGTAGAATGT	1081	421
AGAAGTATCCGTTGAA	4039	2009			AGGTAGGCAGGAATAT	897	535			ATTGTTCTCAGGCGAA	40650	6582
AGAAGTATCGGCTTCT	12207	3456			AGGTAGGCATCGAACT	9437	3774			ATTGTTCTCGATACTG	1724	819
AGAAGTATCGTCTAAG	15404	4247			AGGTAGGCATTCTGTT	7279	2723			ATTTACCAGAGCAGTC	2912	1031
AGAAGTATCTTGCGCT	12243	3438			AGGTAGGGTGACCGTC	7769	3046			ATTTACCAGCGTATAA	1735	638
AGACAAAAGCAACCAG	17157	4170			AGGTAGGGTGGCTACC	1841	980			ATTTACCCAACGATCT	1575	833
AGACAAAAGCATCAGG	4163	1774			AGGTAGGGTTCATCTT	1055	609			ATTTACCCAAGGCGTA	19207	4329
AGACAAAAGTAAACGT	2905	1435			AGGTCATAGAAACTGT	715	465			ATTTACCCACTATCCC	1308	811
AGACAAACACCGTCGA	970	647			AGGTCATAGCTGTCCG	7107	2538			ATTTACCCAGATACTC	553	374
AGACAAACACGCGCTA	2407	1055			AGGTCATAGGGTATAT	1370	749			ATTTACCGTGAGATAT	30980	5605
AGACAAAGTCAGCGTC	2680	1051			AGGTCATAGTAAATGC	3124	1465			ATTTACCGTTGCCGAC	553	412
AGACAAAGTGCTGCAC	14863	4048			AGGTCATAGTAACAGT	1200	780			ATTTACCTCACCTTGC	567	382
AGACAAATCACTTCTA	559	383			AGGTCATAGTAATCCC	1109	790			ATTTACCTCACTTGTT	676	477
AGACAAATCATCCCGT	20237	4238			AGGTCATCAAGTCCCG	3716	1916			ATTTACCTCATCCTAT	3329	1550
AGACAAATCGGTAAGG	516	350			AGGTCATCAGCCTTCT	2182	1037			ATTTCACAGTGCGTCC	13477	4445
AGACAAATCTCCGAGG	3051	993			AGGTCATCAGCGGATA	15659	4165			ATTTCACCACCAGTAT	782	515
AGACAAATCTGGTTGA	847	486			AGGTCATCAGGTCCGT	3332	1533			ATTTCACCATGAAGCG	2799	1304
AGACACTAGAGTTGCG	585	389			AGGTCATCATAGATCC	754	481			ATTTCACGTAGAATAC	19510	4990
AGACACTAGCACTCCG	842	557			AGGTCATTCATCGGGC	2921	1689			ATTTCACGTTCTCCTG	2622	1537
AGACACTAGTCGGCCT	1089	357			AGGTCATTCCACATAG	584	424			ATTTCACTCATCCTAT	47979	6842
AGACACTAGTGCAACG	1403	777			AGGTCATTCCTTCAGC	2006	1038			ATTTCTGAGACATAGT	13711	3427
AGACACTCAAGCGAGT	2408	973			AGGTCTAAGCTGAAAT	1336	851			ATTTCTGAGTTGCGCC	3057	1572
AGACACTCACAAGCTT	822	507			AGGTCTAAGTGATGGC	9194	3149			ATTTCTGCAGGTCCGT	704	501
AGACACTCACCGTGGT	922	618			AGGTCTAGTCAGTTTG	1793	955			ATTTCTGTCAGGAACG	17349	4445
AGACACTCATAGTCGT	596	415			AGGTCTAGTTAGAAGT	1383	767			ATTTCTGTCGCAGTTA	1707	1094
AGACACTCATCAGCTA	563	396			AGGTCTATCAATGCAC	22175	5872			CAAAGAAAGCGAACTG	1999	986
AGACACTCATGACTGT	1669	888			AGGTCTATCCTTATGT	1540	801			CAAAGAAAGGTGCCTC	8580	2657
AGACACTGTCTATGAC	578	399			AGGTCTATCGATTGAC	517	373			CAAAGAAAGTGCACTT	4388	2025
AGACACTGTTCTATCT	11753	3490			AGGTGTTAGACCAGAC	1867	1146			CAAAGAACAGGCACTC	31978	6240
AGACACTGTTTCGCTC	20911	4819			AGGTGTTAGCATAGGC	2057	1069			CAAAGAACATGTAACC	551	387
AGACACTTCAGCCTTC	518	350			AGGTGTTAGCGAACTG	2202	1291			CAAAGAATCCCTCTAG	3560	1500
AGACACTTCCTACGAA	516	362			AGGTGTTAGGATGTTA	9437	2585			CAAAGAATCCTGTAGA	834	553
AGACACTTCTATCGCC	13643	3797			AGGTGTTAGTAGTGCG	5615	2156			CAAAGAATCGAGAAGC	21256	4654
AGACACTTCTTCGACC	558	388			AGGTGTTAGTTACGTC	1493	961			CAAAGAATCGTACCTC	20160	4673
AGACAGGAGATAACGT	1107	668			AGGTGTTCAAGTATAG	14299	3835			CAACAACAGGCTGTAG	10563	3722
AGACAGGAGCGTGCCT	7679	2672			AGGTGTTCAATGGCCC	1544	925			CAACAACAGTGATTCC	40090	6979
AGACAGGAGTCACGAG	1114	607			AGGTGTTCACATCCCT	5438	2242			CAACAACCAGGAATCG	782	327
AGACAGGCAACATCGT	2009	1126			AGGTGTTCAGAGTCTT	558	428			CAACAACGTATAGGGC	2690	715
AGACAGGCACGCGCTA	12744	3500			AGGTGTTCAGTAGTGG	912	623			CAACAACGTTCTTGCC	3072	1500
AGACAGGCACTCTCGT	1904	862			AGGTGTTCATGGCTAT	1088	265			CAACAACTCCTAAACG	923	560
AGACAGGCACTTGTCC	9911	3078			AGGTGTTTCCCATTTA	1034	788			CAACAACTCTATGTGG	2262	1205
AGACAGGGTACGGGAT	718	404			AGGTTACAGTTCACTG	3300	1037			CAACAGTCACAGTCGC	679	452
AGACAGGGTACGTAGG	517	338			AGGTTACCACACCTGG	983	557			CAACAGTCATAACAGA	17919	4334
AGACAGGGTCATGACT	2579	970			AGGTTACCACTACCCT	659	459			CAACAGTGTCAGTCCG	664	448
AGACAGGGTTAGGCCC	883	557			AGGTTACCATCATCTT	1096	687			CAACAGTGTGCGACAA	1917	988
AGACAGGGTTCGGTTA	2434	1131			AGGTTACGTTCCGGTG	1403	836			CAACAGTTCGCTTGCT	5914	2345
AGACAGGGTTTCACAG	23191	5347			AGGTTACGTTTAAGGA	918	608			CAACAGTTCGTGTGGC	577	409
AGACAGGTCCAATCTT	5306	2244			AGGTTACTCAAGTGTC	572	367			CAACAGTTCTTAGCTT	15003	3948
AGACAGGTCGCTAGCG	16937	4481			AGGTTACTCCAAGAGG	2706	1540			CAACCAAAGAGAATCT	2051	1160
AGACAGGTCGGCTGAC	571	399			AGGTTACTCCTCTTTC	1586	1043			CAACCAAAGGGCAATC	2392	1193
AGACAGGTCGTGTGAT	7915	2730			AGGTTGTAGGTCTACT	3252	1147			CAACCAAAGTGCTAGG	5915	2417
AGACCATAGACTTGTC	508	320			AGGTTGTCACAATTCG	19249	5191			CAACCAACACACAGCC	537	359
AGACCATAGGAAACGA	1125	542			AGGTTGTCATTCATCT	18581	4690			CAACCAAGTCGATTAC	1399	877
AGACCATAGGGAGGCA	12640	3639			AGGTTGTGTATCGTTG	1835	1011			CAACCAAGTGACACAG	853	527
AGACCATAGTGGACGT	23782	5207			AGGTTGTGTCATGACT	1342	663			CAACCAAGTTTGGAAA	21696	4403
AGACCATCACATGGTT	1588	750			AGGTTGTGTCGGATTT	1084	685			CAACCAATCTCAATCT	1977	1200
AGACCATCACTCGATA	1947	744			AGGTTGTGTGATCGTT	1184	659			CAACCTCCACTACTTT	1646	686
AGACCATCATCACCAA	7335	2608			AGGTTGTGTGCTTCAA	2340	1261			CAACCTCGTAGACAAT	22750	5286
AGACCATGTGTTGATC	7541	2494			AGGTTGTGTTCCATTT	618	426			CAACCTCGTGAAGCGT	41380	6938
AGACCATGTTGATCGT	9420	2965			AGGTTGTTCAGACCGC	14203	4030			CAACCTCTCAATGTCG	522	355
AGACCATGTTGGGTAG	872	513			AGGTTGTTCAGTGATC	1384	778			CAACCTCTCATCGCTC	18360	4702
AGACCATTCACGGACC	6452	2526			AGTAACCAGAGTCAGC	1412	802			CAACCTCTCGAACCTA	18679	4848
AGACCATTCGCTTACC	7988	2436			AGTAACCAGTCCCAAT	22229	5299			CAACGATAGATGGTAT	6838	1888
AGACCATTCTTACCGC	692	477			AGTAACCAGTTTGCTG	1315	769			CAACGATAGGCCTAGA	21608	5769
AGACCCGAGACCTCCG	2856	1341			AGTAACCCATAACGGG	871	524			CAACGATCAAATGGTA	5710	2413
AGACCCGAGCAGCACA	9425	3152			AGTAACCCATGTAACC	2912	1337			CAACGATCAAGTGGCA	568	390
AGACCCGAGCCTTCTC	3363	1044			AGTAACCGTGCGAACA	7311	2966			CAACGATCACTAACGT	1159	562
AGACCCGAGGATTTGA	1252	584			AGTAACCTCACAAGGG	6258	2449			CAACGATTCATTGTGG	32754	6021
AGACCCGAGTAGGCCA	12091	4091			AGTAACCTCCGCTGTT	1205	759			CAACGATTCGACATTG	1601	1109
AGACCCGCACAACGCC	10848	3673			AGTAACCTCCGGCAAC	1081	652			CAACGGCAGAGCCCAA	9296	3152
AGACCCGCATTCCTAT	1685	874			AGTAACCTCTTACCAT	1633	852			CAACGGCAGTAAAGCT	29310	5662
AGACCCGGTAGGCAGT	4819	2106			AGTACCAAGCACCTGC	519	352			CAACGGCCACTCCGGA	66712	7862
AGACCCGGTCTACAAC	15829	4332			AGTACCAAGCATGCAG	1230	843			CAACGGCCAGGCTTGC	29558	6368
AGACCCGGTGGCATCC	685	436			AGTACCAAGCGAGTAC	822	604			CAACGGCCATTCACCC	569	404
AGACCCGGTGGGATTG	13782	3675			AGTACCAAGTGCGCTC	895	586			CAACGGCGTACTCCCT	1651	1086
AGACCCGGTGTCCCTT	750	379			AGTACCACACTACTTT	5163	2366			CAACGGCTCACCTCTG	57083	7913
AGACCCGGTTAAGGGC	1873	1043			AGTACCACAGGCATGA	540	374			CAACGGCTCGCGTTTC	3719	1658
AGACCCGGTTGCTCGG	24558	5318			AGTACCACATATCTCT	10636	3500			CAACGGCTCTGACCCT	1318	729
AGACCCGTCATGAGTC	916	404			AGTACCACATCGGAGA	4094	1668			CAAGACTCAAAGGCAC	34224	6777
AGACCCGTCCCGAGAC	969	624			AGTACCAGTAGAATAC	18616	4701			CAAGACTCACCCATAA	4518	2301
AGACCCGTCCTCGATC	6822	2413			AGTACCAGTCTCGACG	2109	1080			CAAGACTCACTGGAAG	32536	5665
AGACCCGTCGTTCTGC	2475	1402			AGTACCAGTCTTGAAC	4374	1812			CAAGACTCATGCCGGT	548	415
AGACCCGTCTATTCGT	24716	5144			AGTACTGAGCAAATGT	8954	3132			CAAGACTGTTATCCAG	2322	1118
AGACTCAAGAAGTCTA	1599	838			AGTACTGAGCCGGATA	8862	3148			CAAGACTTCCATAGAC	26134	4708
AGACTCAAGGTATAGT	20139	5004			AGTACTGAGTAACAGT	3600	2002			CAAGACTTCCTTCACG	19696	4362
AGACTCACAAAGGGCT	1379	806			AGTACTGCACAATTCG	930	683			CAAGACTTCTAAGCGT	37402	6966
AGACTCACACATTACG	2001	894			AGTACTGCAGAGTAAT	3338	1592			CAAGAGGAGATTGCGG	14975	3455
AGACTCACACCTATCC	18401	4540			AGTACTGCATCCGATA	1034	778			CAAGAGGAGGTAGTAT	23154	4624
AGACTCACACTACACA	2973	1000			AGTACTGCATGACACT	606	439			CAAGAGGCAACACGAG	26692	5463
AGACTCAGTACAAACA	16660	4225			AGTACTGGTGCCCGTA	545	399			CAAGAGGCACGCGGTT	17144	4509
AGACTCAGTGGACTAG	7566	2575			AGTACTGTCAATCCAG	2150	1242			CAAGAGGCAGACCGCT	43043	6859
AGACTCATCGAAGTGG	6708	2440			AGTACTGTCCGCGAGT	1089	706			CAAGAGGCAGGGTCTC	23171	5162
AGACTCATCTCTGACC	1542	832			AGTAGCTCACGCGCAT	1663	1022			CAAGAGGGTGGTGATG	5368	2249
AGAGAATAGACAGTCG	3024	1620			AGTAGCTGTCAGACTT	2131	1241			CAAGAGGTCATCACCC	529	340
AGAGAATAGTAGTGCG	11752	3112			AGTAGCTGTGATGGCA	4338	2047			CAAGCTAAGAGTCAAT	22569	5082
AGAGAATAGTCCTGCG	9501	3168			AGTAGCTGTTCCGCAG	6518	2780			CAAGCTACAATATCCG	1220	862
AGAGAATAGTGGATTA	512	362			AGTAGCTGTTGACTAC	1667	923			CAAGCTACATCGTCCT	29994	5680
AGAGAATCAACGACTT	15257	4182			AGTAGCTTCAGTGTGT	750	564			CAAGCTACATGGATCT	2366	941
AGAGAATCATGATCTG	8222	2689			AGTAGCTTCCCTCTTT	1446	786			CAAGCTATCCGTCCTA	1162	720
AGAGAATGTATGAAGT	8672	2127			AGTAGCTTCCTTACCG	9260	3052			CAAGCTATCTACTATC	576	329
AGAGAATGTCGTATTG	11330	3144			AGTAGTCAGATGAATC	6206	2318			CAAGGGACAACAGATA	2926	1281
AGAGAATGTCTACGAT	1835	905			AGTAGTCAGTAGAGTT	978	664			CAAGGGACACCCGTAG	777	451
AGAGAATGTGAATTAG	8464	2861			AGTAGTCCACAATCTG	1251	784			CAAGGGACACCTCAGG	873	595
AGAGAATGTTTGTGGT	5725	2085			AGTAGTCCACGTCGTG	528	379			CAAGGGACAGGGAATC	6152	2264
AGAGAGCAGAGCCGAT	6190	2493			AGTAGTCCAGCATCTA	592	433			CAAGGGACATGAAGCG	637	455
AGAGAGCAGATGAATC	7885	3050			AGTAGTCGTAAGGAGA	786	518			CAAGGGATCGGTGAAG	14302	3916
AGAGAGCAGCTAGTTC	8744	2940			AGTAGTCGTACGCGTC	1481	1028			CAATACGAGAGGGCGA	1609	1081
AGAGAGCAGGAGTATT	6727	2548			AGTAGTCTCAATGCAC	3501	1717			CAATACGAGCCTGACC	509	353
AGAGAGCAGGTTCATC	14063	3714			AGTAGTCTCAGCATTG	1448	937			CAATACGAGCGCCTTG	31290	5626
AGAGAGCAGTCACTGT	1241	528			AGTCAACAGCGATTCT	2003	1056			CAATACGCAAGGACAC	4138	1832
AGAGAGCAGTCTACCA	1683	842			AGTCAACAGGCTCCCA	1438	934			CAATACGGTTACGCCG	1019	422
AGAGAGCAGTTAACGA	3016	915			AGTCAACAGTTGGGAC	7426	2745			CAATCGAAGTAGACCG	564	383
AGAGAGCCACGACAAG	1096	651			AGTCAACGTAGTGCGA	2014	1096			CAATCGATCCATAGGT	13053	3485
AGAGAGCCACTTCTCG	16287	4466			AGTCAACGTTCTGAGT	1374	613			CAATCGATCCCGAATA	13924	4002
AGAGAGCGTATGGTAA	714	519			AGTCAACGTTTCGGCG	502	370			CAATCGATCGACATTG	15942	3949
AGAGAGCGTGTCTAAC	728	508			AGTCAACTCACCTCAC	1963	1020			CAATGACAGAACTTCC	1878	981
AGAGAGCGTGTGTCGC	1784	861			AGTCAACTCAGCGCGT	13003	3639			CAATGACAGTCTGGAG	2597	1356
AGAGAGCGTGTTGATC	7129	2735			AGTCAACTCCGCCTAT	1510	796			CAATGACCATTCTCCG	24669	5281
AGAGAGCTCACCATGA	8974	2923			AGTCAACTCCTCTCGA	902	597			CAATGACGTAGACAAT	28356	5126
AGAGAGCTCACTTTGT	1194	532			AGTCAACTCCTCTCTT	1575	788			CAATGACGTTCCAGGC	13726	3798
AGAGAGCTCGCTCTAC	4839	2235			AGTCAACTCGTCTAAG	26311	5908			CAATGACGTTTGGGAG	2840	1348
AGAGAGCTCTATACTC	14205	3910			AGTCAACTCTTACCGC	13665	4227			CAATGACTCTGCGGGT	23682	5268
AGAGCAGAGCCTCACG	10851	3353			AGTCACACAGCAATTC	29425	6079			CAATTTCAGAAACCCG	3739	1674
AGAGCAGAGTGAACAT	6404	2589			AGTCACACATCACCAA	2969	1511			CAATTTCAGCTGCCTG	18789	4616
AGAGCAGCAGCATACT	1456	720			AGTCACACATTAAAGG	2087	1138			CAATTTCCATAACGGG	816	581
AGAGCAGCAGCATCTA	1613	774			AGTCACAGTATTGGCT	809	510			CAATTTCGTACGACTT	42618	6604
AGAGCAGGTATAGGGC	1763	814			AGTCACAGTTTAAGGA	16186	4624			CAATTTCGTGTTCCTC	34524	6458
AGAGCAGGTCCAAGAG	1324	619			AGTCACAGTTTCGTAG	1037	706			CAATTTCTCCGATCTC	1024	633
AGAGCAGTCAGTCATG	2675	1154			AGTCACATCGAAGAAT	1054	640			CAATTTCTCTGGGCGT	17117	4612
AGAGCAGTCGAAATCC	8546	3156			AGTCACATCTCATTGT	820	531			CACAACACAGGGACTA	638	409
AGAGCAGTCGAACACT	8800	2852			AGTCACATCTCCAAGA	12066	3821			CACAACACATTACGGT	19350	4810
AGAGCAGTCTTAATCC	2617	1019			AGTCATGAGATACGAT	1561	879			CACAACATCTTCGTGC	890	570
AGAGCAGTCTTAGTTC	8806	2450			AGTCATGAGATCACTC	1093	681			CACACAAAGATCCTAC	52868	7269
AGAGCCCAGCGAGGAG	12895	3734			AGTCATGAGCGTCTCG	1074	641			CACACAAAGTAGTCTC	2366	1271
AGAGCCCAGCTATCTG	17177	3542			AGTCATGAGCTAATCC	1427	858			CACACAACAGAACTTC	692	396
AGAGCCCCAAAGGCTG	10163	3082			AGTCATGAGGGTAGCT	1250	662			CACACAAGTTCCTACC	754	499
AGAGCCCCAATGGCAG	2334	1247			AGTCATGCAGCTTTGA	1689	1080			CACACAAGTTGACGGA	26066	5239
AGAGCCCCACATGAAA	3645	1880			AGTCATGGTACGACTT	3089	1711			CACACAATCAATCCGA	913	602
AGAGCCCGTCTGTTAG	10208	3019			AGTCATGGTCCCTCAT	15863	4519			CACACAATCCTTCTTC	6219	2559
AGAGCCCTCACAATGC	2568	1044			AGTCATGGTCGTTATG	3928	1946			CACACAATCTCTGAGA	931	606
AGAGCCCTCAGGGTAG	713	371			AGTCATGTCGTGCGAC	6465	2578			CACACAATCTGGGTCG	1143	798
AGAGCCCTCATACGAC	7361	2524			AGTCTCCAGCATCAGG	20951	5547			CACAGATAGAGGTCAC	2883	1307
AGAGCCCTCGCATGAT	5546	2549			AGTCTCCCAACAGTGG	1754	864			CACAGATAGGGTAGCT	865	562
AGAGCCCTCGCGTGAC	1455	753			AGTCTCCCATACAGGG	525	351			CACAGATAGGTTACAA	22711	5107
AGAGCCCTCGTGACTA	13770	3897			AGTCTCCCATCCCACT	2405	1316			CACAGATCAAGGTCTT	1613	1002
AGATAGACACAAGCCC	10018	3197			AGTCTCCGTCATCCCT	2242	860			CACAGATCACAACGTT	27025	5183
AGATAGAGTACCATAC	946	537			AGTCTCCGTGCCTTTC	9943	3285			CACAGATTCATTATCC	20893	5118
AGATAGAGTCAATGGG	1926	957			AGTCTCCGTTCGGCCA	5674	2653			CACAGATTCCGGACTG	1569	770
AGATAGAGTCGAGATG	6048	2308			AGTCTCCTCTTAGCTT	1803	1056			CACAGGCAGACAACAT	3731	2114
AGATAGAGTGACAACG	773	544			AGTGACTAGGCGTCCT	1715	996			CACAGGCCAGCACAAG	534	365
AGATAGAGTGGCTCTG	1244	705			AGTGACTCAACGCCCA	1859	1180			CACAGGCGTAGCGCCT	69681	8184
AGATAGAGTGTGATGG	1186	575			AGTGACTCAATTCGTG	1263	919			CACAGGCGTTCTGAGT	609	412
AGATAGAGTTGGGTAG	10401	2937			AGTGACTGTATGTCAC	10639	3651			CACATGAAGATGGTCG	1490	938
AGATAGATCTGGCCTT	1732	762			AGTGACTGTCAGTCCG	1547	1035			CACATGAAGCTAGTTC	38633	6303
AGATCCAAGAGGCTGT	3148	1674			AGTGACTGTCATCGCG	1627	753			CACATGAAGTTGCCTA	1502	930
AGATCCAAGAGTGGCT	7575	2557			AGTGACTGTTCTGAGT	570	429			CACATGACAAGTGGGT	2960	1401
AGATCCAAGTGCCAGA	799	308			AGTGACTTCATGCTAG	3095	1547			CACATGACAATCCTAG	1792	1199
AGATCCAAGTGGCAGT	2637	1155			AGTGATCAGAGGACTC	4401	1645			CACATGACAATTCTCT	1706	901
AGATCCACAATATCCG	1214	610			AGTGATCAGTTCCGTA	1394	835			CACATGACAGGCATTT	591	405
AGATCCACAGAAGTTA	7030	2766			AGTGATCCAATCTAGC	6651	2837			CACATGACATGGAACG	513	329
AGATCCACAGAGATTA	24235	5344			AGTGATCCACTAGTAC	6813	2539			CACATGAGTTACCGTA	14110	3658
AGATCCACAGGACGAT	29305	5402			AGTGATCTCACGGGCT	684	502			CACATGAGTTCTGACA	14974	3829
AGATCCACAGTCTTCC	10038	3893			AGTGATCTCATGGTAC	9135	2932			CACATGAGTTTCACAG	518	356
AGATCCACATCGCCTT	13942	3762			AGTGATCTCTCATGCC	1218	775			CACCAAAAGACAGCTG	25806	4884
AGATCCAGTCACAGAG	572	350			AGTGATCTCTCGAGTA	11924	2854			CACCAAACACACGCCA	614	408
AGATCCAGTGATAGTA	12841	3447			AGTGCCGCACCTGAAT	8471	3058			CACCAAACACATTCGA	3604	1536
AGATCCAGTGCGGTAA	12429	3536			AGTGCCGCAGCAGTCC	1061	653			CACCAAACACGTCTCT	2719	1336
AGATCCAGTGGCTTGC	7790	2934			AGTGCCGCATCGATGT	6638	2600			CACCAAACATAGTCAC	824	383
AGATCCAGTTGTCATG	9868	3111			AGTGCCGGTTGGCCTG	6826	2203			CACCAAAGTCCCAAAT	20878	4936
AGATCCAGTTTCGTAG	7076	2569			AGTGCCGTCCGGTAAT	1391	749			CACCAAAGTGTATACC	20383	4753
AGATCCATCCCAACTC	12946	3714			AGTGTTGAGATTTGCC	530	396			CACCAAATCACCTCTG	598	415
AGATCCATCGAATGCT	1142	717			AGTGTTGAGGAGGCAG	3550	1661			CACCAAATCGTCCTCA	3050	1799
AGATCCATCTAACGCA	782	461			AGTGTTGAGGCGCTTC	1156	675			CACCGTTAGAGAATCT	611	409
AGATCCATCTAGACCA	1812	704			AGTGTTGAGGGACAGG	2227	1099			CACCGTTAGGCCACTC	6105	2641
AGATCCATCTGGGCGT	1249	761			AGTGTTGAGTATAGGT	1388	867			CACCGTTAGTGCGTCC	14504	4529
AGATCGTAGTGACACG	11486	3649			AGTGTTGCAACTGCTA	851	552			CACCGTTCACAAGCAG	1900	1004
AGATCGTCAAGTTCCA	1094	624			AGTGTTGCACGACAAG	6524	2737			CACCGTTCACGCGCTA	22798	5150
AGATCGTCAGTCAGAG	2362	1435			AGTGTTGCACTTTATC	12605	3758			CACCGTTCACTTGACA	533	356
AGATCGTGTGACACGA	1533	700			AGTGTTGTCACTGTCC	3972	2149			CACCGTTCAGCAGGAT	37800	6939
AGATCGTGTGTATACC	8041	2762			AGTGTTGTCCAGTTCC	8356	2477			CACCGTTCAGCGTAGA	1992	1048
AGATCGTTCATAGCAC	9271	2892			AGTGTTGTCCTAGCGG	1334	707			CACCGTTCATAACAGA	1083	680
AGATCGTTCATTTACC	858	678			AGTGTTGTCTACACTT	14530	4440			CACCGTTGTCAGTCGC	26159	5079
AGATCGTTCCCAACTC	968	620			AGTTAGCAGATTAGTG	3825	1648			CACCGTTTCCTCACGT	648	426
AGATCGTTCCGGACGT	19375	4839			AGTTAGCAGTAACGTA	7161	2467			CACGAATAGACATAAC	22801	4816
AGATGAAAGAGAGCGG	14309	4082			AGTTAGCAGTATAGGT	636	494			CACGAATAGACGCCAA	2648	1042
AGATGAAGTATCGTAC	5969	2275			AGTTAGCAGTTCACTG	1393	901			CACGAATAGGCATTTC	26627	5700
AGATGAAGTCGAGCTC	932	384			AGTTAGCCAGTATTCG	6819	3007			CACGAATAGTGCAAAT	3187	1670
AGATGAATCCTTACCG	7035	3051			AGTTAGCCATGAGAAT	8723	2758			CACGAATCACTGGCGT	17938	4379
AGATGAATCTTCTTCC	3166	1525			AGTTAGCGTCATCAGT	1064	662			CACGAATCAGCAGAAC	551	386
AGATGCTAGATAGCAT	12703	3026			AGTTAGCTCGACGTCG	10012	3414			CACGAATGTATGCGTT	1310	938
AGATGCTAGATGCTTC	6118	2480			AGTTCCCAGCTAAATG	10097	3134			CACGGGTAGCCTTTGA	25624	5287
AGATGCTAGCGCGTTC	1501	757			AGTTCCCAGGCATGGT	5315	1930			CACGGGTAGGTGCCAA	696	407
AGATGCTAGCTCTATG	2119	1124			AGTTCCCAGGTCCCGT	1020	760			CACGGGTCACTTCAAG	17240	4591
AGATGCTAGGCTGAAC	3189	1070			AGTTCCCCAACCCTAA	7383	2853			CACGGGTGTCGATTCA	1650	877
AGATGCTAGTGCAAAT	13400	3412			AGTTCCCCACAGTCAT	4815	1997			CACGGGTGTTACACTG	2050	1192
AGATGCTCACAATGTC	11393	3451			AGTTCCCCACCTATCC	1588	804			CACGGGTGTTGTTGAC	633	408
AGATGCTCAGGTACGA	827	519			AGTTCCCCATTGGATC	558	413			CACGGGTTCTGCATGA	32903	6134
AGATGCTCATAGGTTC	10492	3480			AGTTCCCGTGTGTCCG	1021	749			CACGTGGAGTAACCTC	615	429
AGATGCTGTACTGACT	1352	749			AGTTCCCGTTACGCCG	2624	1499			CACGTGGAGTTTCGGT	2138	974
AGATGCTGTCAAGCCC	6296	2565			AGTTCCCTCCTTTAGT	1498	899			CACGTGGCAAGCGCTC	22021	5214
AGATGCTGTTGGACTT	7096	2569			AGTTCGAAGCATGTTC	1211	625			CACGTGGGTTCAGCGC	2155	1032
AGATGCTTCTACTATC	2172	1021			AGTTCGACACGCAGTC	2390	1170			CACGTTCAGGATGGCT	832	594
AGATGCTTCTCAGTCC	15867	3810			AGTTCGACAGTAGGAC	2715	1433			CACGTTCAGGCAATGC	8080	3023
AGATGCTTCTGAGTCA	2806	1077			AGTTCGACAGTCCCGA	1893	1270			CACGTTCAGTCGTTAC	7675	2497
AGCATCAAGAGGCGGA	913	372			AGTTCGAGTCCATACA	6838	2162			CACGTTCCAATCGTCA	759	519
AGCATCAAGCCTATCA	3185	1483			AGTTCGAGTTGTCATG	897	549			CACGTTCCAATGGGTG	6330	2405
AGCATCAAGCTTTCCC	2577	1131			AGTTCGAGTTTCCAAG	576	392			CACGTTCCAGATCATC	10033	2772
AGCATCACAAATCAGA	11160	3507			AGTTCGATCTCCGATC	831	603			CACGTTCCAGGTTTAC	534	386
AGCATCACAATCTCTT	657	454			ATACCGAAGAATCGAT	530	367			CACGTTCGTCTCCTGT	971	726
AGCATCACATACCACA	778	514			ATACCGAAGGGCTTCC	1172	736			CACGTTCGTTCAGTAC	4781	2649
AGCATCAGTAGGAAAG	7264	2342			ATACCGAAGTCGTCTA	1558	885			CACGTTCTCACCTTAT	1010	704
AGCATCAGTCGGCCTA	11084	3554			ATACCGAAGTGCCAGA	2795	1767			CACGTTCTCCATCGTC	23914	5582
AGCATCAGTCTGTCCT	2298	985			ATACCGACAGATAAAC	2459	1440			CACGTTCTCGCCATAA	736	458
AGCATCAGTCTTACTT	12657	4223			ATACCGACAGTAACGG	898	551			CACTAAGAGTAACCGG	18273	4643
AGCATCAGTGAATTAG	1770	1040			ATACCGACATGGAAGC	2143	1080			CACTAAGCACGGTGTC	877	377
AGCATCAGTGATAGTA	4548	1806			ATACCGAGTACACTCA	541	262			CACTAAGCACTCTAGA	37393	6775
AGCATCATCTGTTGGA	2674	1208			ATACCGAGTACGATTC	1845	1087			CACTAAGGTTTCGCTC	967	624
AGCCAATAGAAGTATC	951	338			ATACCGAGTACTAAGA	1128	676			CACTAAGTCCTATTTG	74937	9064
AGCCAATAGCGCCGTT	1182	630			ATACCGAGTAGGAAAG	6712	2511			CACTGAAAGAGACAAG	12381	3137
AGCCAATCACGTAACT	4497	1456			ATACCGAGTATCTCTT	2627	1446			CACTGAAAGGTCATTC	1579	1007
AGCCAATGTACTCGCG	1269	528			ATACCGAGTTAAACAG	1138	220			CACTGAAAGTAGTCTC	1390	940
AGCCAATGTTTCGTAG	3062	1127			ATACCGAGTTAGCGGA	6690	2037			CACTGAAAGTGATAGT	20463	5088
AGCCAATTCCAACTGA	1796	855			ATACCGATCGTAGGGA	4807	1972			CACTGAACACTGTCCT	520	337
AGCCAATTCCGAGATT	14381	3878			ATACCGATCTTTCAGT	6634	2393			CACTGAACAGCTGGTC	595	395
AGCCAATTCCGTATGA	7413	2722			ATACCTTAGCAACAGC	1430	864			CACTGAATCCACGAAT	3762	1286
AGCCAATTCCTCACTG	18109	4215			ATACCTTAGTAAACTG	2369	1021			CACTGAATCGCACGGT	42193	6703
AGCCAATTCGTTGCCT	1561	859			ATACCTTAGTGAGCCA	950	680			CACTGAATCTGTGCTC	547	376
AGCCAATTCTGAGCAT	770	411			ATACCTTCAAGCGAGT	1282	619			CACTGGGAGACAACTA	665	401
AGCCACGAGCGTGTTT	22033	5136			ATACCTTCAGCCTATA	1456	914			CACTGGGAGACCAGAC	48030	7414
AGCCACGAGGACTAAT	14844	3858			ATACCTTCAGTGTATC	832	569			CACTGGGGTATACAGA	707	316
AGCCACGAGGCGCTCT	1580	830			ATACCTTGTATCCTCC	11331	3290			CACTGGGGTGCAGATG	538	392
AGCCACGAGTGGCGAT	637	448			ATACCTTGTGGATCGA	9126	3234			CACTGGGGTTACGGAG	55429	7577
AGCCACGCAACCACGC	10509	3508			ATACCTTTCATCGTAG	13463	3923			CACTGGGGTTCCACAA	789	343
AGCCACGCAGAACCGA	7505	2326			ATACCTTTCGAGAAAT	1174	776			CACTGGGGTTTGTTCT	816	494
AGCCACGCAGCGGATA	1237	790			ATACCTTTCTTGGCTC	1259	733			CACTGGGTCACCGACG	1059	785
AGCCACGGTACAAAGT	5539	2193			ATACTTCAGGCATGCA	1016	480			CACTGGGTCGCAGAGA	25135	5096
AGCCACGGTCGGTGTC	638	440			ATACTTCCAAGACGGT	7969	3064			CACTGTCCAATGGCCC	1385	597
AGCCACGGTTACGCCG	1140	596			ATACTTCCAGGCAATG	1521	789			CACTGTCGTGCCGGTT	1316	844
AGCCACGTCATTTGCT	704	251			ATACTTCCAGGCTATT	7912	3047			CACTGTCTCAGTGATC	20643	5392
AGCCACGTCCCGAAAT	1379	628			ATACTTCCATCAGCAT	1802	1085			CACTGTCTCTCTTAAC	2136	1375
AGCCACGTCGTTCTCG	7802	3126			ATACTTCCATCAGTGT	1229	691			CACTGTCTCTGGCCAG	3462	1792
AGCCAGCAGAGGGTGG	12937	3467			ATACTTCGTACGCTTA	13042	4010			CACTTCGAGATTGACA	818	493
AGCCAGCAGATGCTGG	11531	3738			ATACTTCGTGAGCGAT	5207	2097			CACTTCGAGGTGAGCT	1523	1028
AGCCAGCAGCATCGAG	4549	1954			ATACTTCGTTCGATTG	8127	3048			CACTTCGCACTTGAAC	1907	1006
AGCCAGCAGTAGGAAG	12959	3521			ATACTTCGTTGTCTAG	6352	2482			CACTTCGGTGGAAATT	43730	6757
AGCCAGCAGTTCCGGC	1316	627			ATACTTCTCCATAGGT	9912	3463			CACTTCGGTTGTAGCT	6717	2540
AGCCAGCCACAGCTGC	3304	1574			ATAGACCAGATTAGAC	892	510			CACTTCGGTTTGATCG	1737	917
AGCCAGCGTAGGGAGG	2790	1287			ATAGACCAGTAAATGC	503	382			CACTTCGTCAACGAGG	500	350
AGCCAGCGTATCTTCT	14850	4068			ATAGACCAGTACGAGC	5076	1969			CACTTCGTCCAAGCTA	992	604
AGCCAGCTCCGGACTG	13914	3596			ATAGACCCACAGGATG	698	524			CACTTCGTCGACCCAG	17584	3792
AGCCAGCTCGAACCAT	8747	3043			ATAGACCGTCCGAAAG	20666	4776			CAGAGCCCAATGGGTG	14263	4071
AGCCAGCTCGCACTCT	8415	3232			ATAGACCTCAGGACGA	760	506			CAGAGCCGTTTACTGG	592	400
AGCGATTAGAGATTCA	894	397			ATAGACCTCCATCAGA	2419	1141			CAGAGCCTCGCGGACT	1749	808
AGCGATTAGAGTCAAT	7236	2622			ATAGACCTCCCGTTGT	1551	805			CAGATACAGCCATGCC	533	364
AGCGATTAGGACAAGA	1205	730			ATAGACCTCCGTAATG	11571	3807			CAGATACCAGCTTCGG	29761	6042
AGCGATTCATCGCCTT	1284	720			ATAGACCTCTGCTTAT	1574	798			CAGATACCATCGGCCA	559	399
AGCGATTGTGATTAGA	584	365			ATAGAGACAAGACGAC	6535	2613			CAGATACGTCGTTGGC	22517	5072
AGCGATTGTGTGAGCA	1349	655			ATAGAGACAGCGAACA	1743	726			CAGATACTCTCCTGCA	1752	1097
AGCGATTGTGTTAACC	960	483			ATAGAGACATTCTCCG	3611	2076			CAGATACTCTGTCCGT	18223	4642
AGCGATTTCAGTCAGT	992	618			ATAGAGAGTACGTACT	3442	1699			CAGATCAAGTGGGAAA	5730	2451
AGCGATTTCCGTGCGA	27317	5441			ATAGAGATCACTGTTT	1264	856			CAGATCACAACACGTT	1519	967
AGCGATTTCGGTGCAC	9585	3363			ATAGAGATCCTACGGG	2849	952			CAGATCACAATGAGCG	2893	1601
AGCGATTTCGGTTCAA	9578	3159			ATAGAGATCGGTAGGA	1066	759			CAGATCACAGAGACTG	9225	3926
AGCGCCAAGCTAGTTC	5460	2325			ATAGAGATCGTTCTGC	2722	1246			CAGATCACAGCGTATT	33026	5893
AGCGCCAAGGTCACAG	2615	1085			ATAGGCTAGCAGGTCA	5962	2086			CAGATCAGTCGCATGC	17869	4248
AGCGCCACAATCTGCA	12754	3911			ATAGGCTAGGTCACTT	25368	5535			CAGATTGAGCGAGTCA	2625	1128
AGCGCCACACCAGCGT	7307	2761			ATAGGCTCAAGTAGTA	6914	2724			CAGATTGAGTGGCCTC	24262	5498
AGCGCCACAGAGATTA	17000	3974			ATAGGCTCACTGTCCT	8030	3018			CAGATTGTCAGCTCTC	6489	2426
AGCGCCAGTAATGCGG	8641	2623			ATAGGCTCAGAACTTC	4759	2319			CAGATTGTCGATACAC	2287	1251
AGCGCCAGTATCTTCT	8298	3084			ATAGGCTGTTTAGAGA	1563	1015			CAGATTGTCTTTCCGG	1205	745
AGCGCCAGTCATACCA	8806	3132			ATAGGCTGTTTCACAG	1176	652			CAGCAATAGACGCAGT	12166	3202
AGCGCCAGTCTAGGTT	11328	3541			ATAGGCTTCGCTTACC	1195	705			CAGCAATAGGGAGATA	3477	1497
AGCGCCAGTGTTAGCT	6471	2130			ATATCCTAGAGCACTG	10860	3536			CAGCAATAGGGCAATC	617	423
AGCGCCAGTTAGGCCC	12846	3918			ATATCCTAGAGGTTTA	22948	5669			CAGCAATCAAGACTGG	816	566
AGCGCTGAGATTGATG	6227	2568			ATATCCTAGTTCTCTT	628	438			CAGCAATCATCCTGTC	16982	4824
AGCGCTGCAACGACAG	971	558			ATATCCTCACTTCAAG	557	424			CAGCAATCATTGCCTC	97808	9049
AGCGCTGCAATCGCAT	9114	3085			ATATCCTGTCCCTGTT	648	485			CAGCAATGTCACGTGC	34804	6135
AGCGCTGCACCTTCCA	6252	2455			ATATCCTGTCCTATAG	12522	4046			CAGCAATGTCCTGGTG	1507	913
AGCGCTGCAGAGTGAC	7352	2811			ATATCCTTCCAACTAG	1112	585			CAGCAATGTTAGCGGA	1653	837
AGCGCTGGTCCAGCAC	507	296			ATATCCTTCGACCTAA	1454	794			CAGCAATTCTGCTTAT	2150	1056
AGCGCTGGTCTCACGG	9747	3250			ATATCCTTCGTTGTGA	1171	668			CAGCAATTCTGGTTGA	15858	3978
AGCGCTGTCCAACCGG	8493	2775			ATCACAGAGAGGGCGA	770	546			CAGCACGAGGTAAGTT	13639	3954
AGCGCTGTCCATGAGT	8385	2772			ATCACAGGTAGATCCT	2427	1498			CAGCACGAGTGCAAAT	19114	4510
AGCGCTGTCGGATACT	1142	582			ATCACAGGTCTAGTGT	7846	2325			CAGCACGCAAGATGTA	976	459
AGCGTATAGACCTGGA	3770	1700			ATCACAGTCTCTATGT	1159	530			CAGCACGCAGAGCGTA	29036	5853
AGCGTATAGGTACCTT	2887	1257			ATCACGAAGCGACCCT	9357	3367			CAGCACGCATTGTAGC	2167	1421
AGCGTATCAAACCACT	9886	2889			ATCACGAAGCTCTATG	853	551			CAGCACGGTACGATGG	6968	2606
AGCGTATCAGCTGTTA	11625	3570			ATCACGAAGGCCACCT	7309	2932			CAGCACGTCAGCCCAG	18994	4862
AGCGTATCATCAGCAT	7118	2557			ATCACGAAGGCTGGAT	5661	2452			CAGCAGCAGATGGTAT	19683	4544
AGCGTATCATCGTGCG	13621	3449			ATCACGACAACTGCTA	16570	4644			CAGCAGCAGGGCTTCC	1286	594
AGCGTATGTCCGAAGA	7376	2724			ATCACGACACCACTGG	657	467			CAGCAGCAGTGCACAG	34492	6341
AGCGTATGTCGCAACC	4247	1593			ATCACGAGTCCGGACT	1909	1098			CAGCAGCCAACAAGAT	1008	312
AGCGTATGTGAATGTA	11319	3580			ATCACGATCAGCCCAG	3105	1122			CAGCAGCGTCCGATCG	822	604
AGCGTATGTGATGTAA	4420	2080			ATCACGATCCTACCGT	3646	1262			CAGCAGCTCGGACTGC	1317	749
AGCGTATGTGCGGATA	1535	882			ATCACTTAGCGCTGCT	3902	1864			CAGCCAGAGACCAAAT	1752	963
AGCGTATTCCAATCCC	3599	1292			ATCACTTAGGCTGGAT	7490	2679			CAGCCAGAGATGGTAT	1683	865
AGCGTATTCGATCCCT	910	512			ATCACTTAGTCAGCGA	8906	3048			CAGCCAGAGTTAGTAG	2603	1187
AGCGTATTCTTTGCAT	10539	2935			ATCACTTCACATAGCT	689	471			CAGCCAGTCTGGGCCA	1358	928
AGCGTCGAGCCAGACA	1469	824			ATCACTTCACTGAATC	4447	1980			CAGCGTGAGCTAGATA	2340	1196
AGCGTCGCAAGATCCT	20771	5061			ATCACTTCAGCTCATA	15538	4638			CAGCGTGAGCTCGCAC	19033	4545
AGCGTCGGTAACCCTA	5397	2188			ATCACTTCAGTAACCT	1085	791			CAGCGTGCAAAGCTAA	19577	4792
AGCGTCGGTTAGTTCG	4059	1870			ATCACTTGTCTTGGTA	4522	2006			CAGCGTGCAGCTCCTT	1263	873
AGCGTCGTCACCATCC	794	588			ATCACTTTCACCATAG	1619	1015			CAGCGTGCATACAGGG	1849	942
AGCGTCGTCGACCAAT	1137	750			ATCACTTTCATGCAGT	528	393			CAGCGTGTCACCTACC	1367	662
AGCGTCGTCGTTACCC	565	365			ATCACTTTCCTATTTG	9276	3286			CAGCGTGTCCGTATAG	983	677
AGCGTCGTCGTTATCT	4094	1602			ATCAGGTAGCAAATCA	5156	2315			CAGGCCAAGACTCTAC	1090	736
AGCTACAAGATCCCAT	3912	1949			ATCAGGTAGTGCAGGT	622	439			CAGGCCAAGTACTGGG	1599	821
AGCTACAAGATTGACA	12297	3491			ATCAGGTCACGTACAT	33300	6503			CAGGCCACAAGACAAT	22618	5141
AGCTACAAGCATGCGA	2268	1125			ATCAGGTCATACTTTC	14475	4157			CAGGCCACAAGGTCAG	38628	6783
AGCTACAAGCCTCCAG	18910	4556			ATCAGGTCATTGAAAG	2318	1475			CAGGCCACAGTATACC	11714	3494
AGCTACAAGGGCGAAG	1161	677			ATCAGGTGTCAACCTA	5167	2386			CAGGCCAGTTCCAAAC	9599	3294
AGCTACAAGTATGAAC	5061	1725			ATCAGGTGTCAATCTG	1933	1017			CAGGGCTAGCACTGGA	21785	4749
AGCTACAAGTCACGCC	1857	1101			ATCAGGTGTCCATCTC	611	476			CAGGGCTAGGTTCAGG	3157	1315
AGCTACACAATTGCAC	15184	3742			ATCAGGTGTCTCGGAC	1250	790			CAGGGCTGTCATAGTC	1344	871
AGCTACACACTACACA	2129	1090			ATCAGGTGTGCATGAG	4779	2566			CAGGGCTGTGTTCGTA	1143	837
AGCTACACACTGAGTT	8130	3032			ATCAGGTGTGCCCAGT	1093	782			CAGGGCTGTTAGGGAC	19476	4704
AGCTACACATCTTCGC	1114	631			ATCAGGTGTGCTGTCG	1125	642			CAGGGCTGTTTCGTTT	12692	3704
AGCTACAGTCCATACA	14591	4029			ATCAGGTGTTTGAACC	41703	7290			CAGGTATAGACTAGAT	35505	6117
AGCTACAGTTGGAGGT	10070	2869			ATCAGGTTCCTCACCA	1727	1134			CAGGTATAGATGACCG	21759	4890
AGCTACAGTTGGGAAC	24017	5374			ATCAGGTTCGTAATGC	1934	836			CAGGTATAGCACTCCG	17506	4488
AGCTACAGTTTCTTAC	8988	3088			ATCAGGTTCTGGCCAG	9963	3442			CAGGTATAGCATGCGA	3738	1241
AGCTACATCACTGTCC	11882	3636			ATCATTCCACTAAACC	2227	1232			CAGGTATAGCATGTTC	37774	6792
AGCTACATCCATAAGC	1045	464			ATCATTCGTACCTAAC	803	543			CAGGTATCATATGAAG	21717	4984
AGCTACATCGATCCCT	1213	745			ATCATTCGTAGCGCCT	2235	913			CAGGTATGTAGGCTCC	17305	4524
AGCTACATCGTTCCTG	584	411			ATCATTCTCTCCTGCA	1790	939			CAGGTATGTCGACTGC	580	368
AGCTACATCTCATTTG	550	356			ATCATTCTCTTCCACG	17636	5060			CAGGTATGTCGAGCAA	973	520
AGCTCAAAGACCCTTA	1929	1050			ATCCACCAGGATTACA	17457	4743			CAGGTATTCCGCTAGG	1346	942
AGCTCAAAGATTGCGG	7553	2749			ATCCACCAGTCTCTGA	1799	1055			CAGGTATTCGAGTCCG	25396	5713
AGCTCAAAGGAGCTGT	1038	586			ATCCACCCAGCTACTA	1137	343			CAGGTATTCGCTGACG	23715	5113
AGCTCAACACATACTG	2042	1197			ATCCACCGTAGCTCGC	5562	2384			CAGTGCGAGCCAAGCA	2184	1032
AGCTCAACACCGTGCA	512	352			ATCCACCGTATCGGTT	1391	961			CAGTGCGAGCTGCGAA	24152	5177
AGCTCAAGTGAACTAA	8221	2495			ATCCACCGTATTAAGG	1277	854			CAGTGCGCATGATCTG	23276	5134
AGCTCAAGTGACTCTA	14446	4156			ATCCACCGTTGCTCCT	500	373			CAGTGCGCATGGAACG	647	447
AGCTCAAGTTACAGCT	7162	2249			ATCCACCGTTGGGATG	2646	1492			CAGTGCGGTATCGCAT	1576	1063
AGCTCAAGTTGCCGAC	778	303			ATCCACCTCATTTACC	13166	4190			CAGTGCGGTCGAGTGA	19383	4264
AGCTCAATCAACTGAC	10243	3004			ATCCACCTCCCTCTTT	582	447			CAGTGCGTCAAGAGGC	15505	3932
AGCTCAATCACCTTAT	1368	870			ATCCACCTCCGTGGGT	2560	1352			CAGTGCGTCTCAGGCG	12894	3696
AGCTCAATCCACTTCG	1476	753			ATCCACCTCCTGCTAC	965	437			CAGTTAGCACAGTCAT	630	436
AGCTCAATCCTATTGT	45089	6800			ATCCACCTCGACGCTG	715	496			CAGTTAGCATAGGAGC	668	415
AGCTCAATCGGAGTGA	7586	2321			ATCCATTAGACTTCAC	571	365			CAGTTAGGTCTACGTA	52486	6751
AGCTCAATCGGCAGTC	1817	810			ATCCATTCACCCGTAG	705	475			CAGTTAGGTTCTGACA	4226	1693
AGCTCAATCTCCACTG	10908	3241			ATCCATTCACGTCTCT	11263	2940			CAGTTAGGTTGAATCC	1221	815
AGCTCAATCTTTGGAG	1449	890			ATCCATTCACTCCACT	7943	2583			CAGTTAGTCACAACCA	2132	1006
AGCTTCCAGACGCCCT	1337	861			ATCCATTCACTTGTCC	2212	1364			CAGTTAGTCGAGCCAC	686	509
AGCTTCCAGCAACTTC	13582	3838			ATCCATTGTCGGTAAG	790	457			CAGTTCCGTCGGAACA	37193	6695
AGCTTCCAGGACGGAG	8204	2838			ATCCATTGTGGTACAG	1591	1083			CAGTTCCTCCAGTACA	655	442
AGCTTCCCAGGGTTGA	614	432			ATCCATTTCGTAGGGA	1805	1065			CAGTTCCTCCTACAAG	22682	4700
AGCTTCCCATTGCAAC	1307	530			ATCCATTTCTGTGCTC	645	439			CAGTTCCTCGAGATAA	7925	3133
AGCTTCCGTACAAGCG	8479	3135			ATCCCTGAGATGCAGC	3074	1319			CAGTTCCTCTTCTGGC	2992	1500
AGCTTCCGTCTAGATC	6821	2714			ATCCCTGAGCACCAGA	1408	763			CATAAGCAGGTATTGA	651	439
AGCTTCCGTGAGCAGT	2294	829			ATCCCTGAGCACTAAA	1072	773			CATAAGCCATCCCACT	2400	1450
AGCTTCCGTTGCTGAT	596	410			ATCCCTGAGGGCTGAT	782	500			CATAAGCCATGATCTG	12218	3292
AGGAAATAGACATCCT	14406	3900			ATCCCTGAGTCAGCGA	909	558			CATAAGCGTGGACAGT	13599	3331
AGGAAATAGCTCAGAG	1457	797			ATCCCTGCATAACTCG	2253	1069			CATAAGCTCTGGCCTT	1576	960
AGGAAATAGGGAACAA	12849	3971			ATCCCTGGTAACAGGC	1886	1100			CATACAGAGAAATTGC	2195	1019
AGGAAATAGGGCTGAT	1862	864			ATCCCTGGTACGTGAG	766	542			CATACAGAGACTTGTC	742	505
AGGAAATAGTACAGAT	1477	725			ATCCCTGGTTAAACAG	8907	3144			CATACAGAGTGCTCGC	2408	937
AGGAAATCAATCAAGA	1437	621			ATCCCTGGTTCCACGG	6763	2559			CATACAGAGTTCTACG	23387	5198
AGGAAATCACACCTAA	10510	3517			ATCCCTGTCACTGATG	11955	3669			CATACCCAGGCCTAAG	554	410
AGGAAATCACCACATA	2137	950			ATCCCTGTCATCGGGC	887	483			CATACCCCATAACCCA	669	490
AGGAAATCAGCGAACA	2219	1022			ATCCCTGTCATGCAGT	1108	734			CATACCCTCTCGGTCT	12031	3775
AGGAAATCATGACTGT	9296	3209			ATCCCTGTCCTTCACG	1173	589			CATACTTAGAGGTGCT	26042	5688
AGGAAATGTGGCTGAA	1819	977			ATCCCTGTCGCTGTTC	1019	640			CATACTTCACACCGCA	1209	671
AGGAAATGTTAGAAGT	1817	880			ATCCGTCAGCCTTTGA	17177	4697			CATACTTGTAAGATCA	1114	835
AGGAAATTCACCGACG	1195	737			ATCCGTCAGGCGCTTC	1961	1109			CATACTTGTACTCCGG	12990	3690
AGGAAATTCCAAGAGG	9017	2869			ATCCGTCAGGCTTTCA	8406	3004			CATACTTTCCAAACCA	3165	1606
AGGAAATTCCGTGGGT	3455	1474			ATCCGTCAGGTACATA	10250	2629			CATACTTTCCGACATA	1880	1185
AGGAAATTCGCAAGAG	2519	1241			ATCCGTCCAACCCTCT	1592	1003			CATACTTTCTCATTGT	22252	5019
AGGAAATTCTATTTCG	11491	3170			ATCCGTCCACAGTCAT	12853	3292			CATACTTTCTCGGTCT	895	584
AGGAATAAGGATACAT	533	383			ATCCGTCCACTAGTAC	15867	4758			CATAGACCAAGCGAAC	5155	2083
AGGAATACAAGCAGGT	780	505			ATCCGTCCAGACTGCC	956	675			CATAGACCACGCTGTG	3779	1584
AGGAATACAATCAAGA	9421	2817			ATCCGTCCAGAGAATT	1557	961			CATAGACCAGACGGAT	1301	796
AGGAATACATACTGTG	14766	4145			ATCCGTCCAGTCTGGC	815	239			CATAGACTCCATCCGT	3019	1379
AGGAATACATTGGATC	18851	4750			ATCCGTCCAGTGACCC	1912	760			CATAGACTCCCATAGA	18711	4422
AGGAATAGTCCTATAG	2300	997			ATCCGTCGTCTGTGCG	1518	824			CATCAAGCAACTAGAA	527	364
AGGAATAGTTTGGAGG	1238	789			ATCCGTCGTTCTGAGT	1877	1174			CATCAAGCACTAGAGG	20163	4843
AGGAATATCACTGTTT	533	351			ATCCGTCTCGTTAGTG	2685	1339			CATCAAGCAGCGTACC	548	382
AGGAATATCCACCTGT	12151	3412			ATCCGTCTCTTCTTCC	14793	5225			CATCAAGTCCGGACGT	17528	4876
AGGAATATCCTGGTCT	536	380			ATCCTATAGCTAGAGC	9756	3360			CATCCACAGTATGGCG	7106	2991
AGGAATATCGACACTA	27225	5468			ATCCTATAGGTTGACG	673	492			CATCCACCACGGCCAT	23181	5319
AGGAATATCGTAGCTA	819	500			ATCCTATGTATCGTTG	16039	4755			CATCCACCACGGCTAC	1435	541
AGGAATATCGTGCTCT	634	264			ATCCTATGTGAGTTGG	7532	2851			CATCCACCAGTCAGCC	2503	1503
AGGAATATCTCACTCG	1493	718			ATCCTATGTTACCTGA	11350	3632			CATCCCAAGAGCCGAT	10417	2826
AGGACGAAGAACGCGT	17755	4495			ATCCTATTCACTACTT	2144	1148			CATCCCACAGCTTTGA	7103	3333
AGGACGAAGAGTGGCT	936	627			ATCCTATTCGAGTTGT	1487	1063			CATCCCACATGGGCAA	2205	1260
AGGACGAAGGGAACAA	585	391			ATCCTATTCTCTGCCA	1718	746			CATCCCACATTGGCAT	2390	845
AGGACGAAGTAAACAC	4557	1735			ATCGATGAGACCCTTA	745	521			CATCCCAGTGGCCACT	2667	1425
AGGACGACACGTGAGA	1248	411			ATCGATGAGCACTAAA	5608	2263			CATCCCAGTTCAACGT	1435	795
AGGACGAGTAGTTACC	14580	3841			ATCGATGAGCGACATG	1581	898			CATCCCATCATGTCTT	30505	5920
AGGACGAGTATGGTAA	7452	2419			ATCGATGAGCGTCTCG	3824	1706			CATCCCATCCCGGTAG	727	483
AGGACGAGTGACTCGC	806	512			ATCGATGAGTGACCTT	3779	1742			CATCCCATCGACACCG	3368	1588
AGGACGAGTTAGGGTG	562	362			ATCGATGAGTGCTACT	1387	779			CATCCCATCGTAACAC	815	523
AGGACGAGTTCGGTCG	1153	665			ATCGATGCACGATTCA	806	538			CATCCCATCTGAGCAT	2087	1106
AGGACGAGTTGTCTAG	2209	1098			ATCGATGCAGAATTCC	1082	785			CATCCGTCACAAGCCC	613	420
AGGACGAGTTTGATCG	622	470			ATCGATGCAGACCCGT	4025	1725			CATCCGTCACTCATAG	24783	5438
AGGACGATCAAGCCCG	8164	2719			ATCGATGCAGAGTCAG	6805	2896			CATCCGTCAGCTAACT	696	373
AGGACGATCCTTATAC	1955	920			ATCGATGCAGCTACAT	1911	1055			CATCCGTCATAAGCGG	24979	4456
AGGACTTAGAGGTATT	8401	2820			ATCGATGCAGCTCCTT	1182	631			CATCCGTTCGCAGTCG	593	286
AGGACTTAGCATCAAA	9395	2472			ATCGATGCATAACAGA	677	482			CATCGCTAGACTCATC	2475	1342
AGGACTTAGCATCAGG	1686	706			ATCGATGCATCCGGTG	1291	611			CATCGCTGTGTCATTG	2158	1055
AGGACTTAGGTAAAGG	1456	945			ATCGATGGTACCGGAA	1732	873			CATCGCTTCAGCTCTC	39621	6527
AGGACTTAGGTAGCCA	618	447			ATCGATGGTACTAACC	2194	1192			CATCGCTTCTGAGGCC	1243	735
AGGACTTAGGTCGAGT	9195	2839			ATCGATGGTCGACGCT	858	652			CATCGGGAGAAATTCG	1566	835
AGGACTTAGTAACAGT	4895	2291			ATCGATGGTGCGTCGT	2784	1238			CATCGGGAGGTGGCTA	25545	5733
AGGACTTAGTAGGAAG	1518	820			ATCGATGGTGTCGATT	12793	3892			CATCGGGGTAAGACCG	4525	1643
AGGACTTCAAAGCTCT	8768	2582			ATCGATGTCCCTTGGT	6357	1893			CATCGGGGTCGCCACA	1783	669
AGGACTTCAAGTGTCT	8645	2889			ATCGATGTCTTCTGGC	1405	761			CATCGGGTCACGTCCT	21202	4396
AGGACTTGTACTAAGA	1379	773			ATCGCCTAGACATGCG	2151	1291			CATCGGGTCGTGACTA	1595	1028
AGGACTTGTCTTCTAT	1100	637			ATCGCCTAGCACACCC	827	439			CATCGGGTCGTTAGAC	1066	513
AGGACTTGTGCAATAA	2346	1327			ATCGCCTAGTCGGCAA	12751	3636			CATCGTCAGGCGCTTC	1403	639
AGGACTTGTTGCGAAG	18460	4562			ATCGCCTAGTCTGGAG	1109	642			CATCGTCAGTATTGCC	4975	2140
AGGACTTTCCCAAGTA	9869	3096			ATCGCCTAGTGTAGTA	666	496			CATCGTCAGTCATGCT	14744	3911
AGGACTTTCGCGCTGA	738	464			ATCGCCTCAGTCGGAA	554	439			CATCGTCCAAGCGATG	721	489
AGGACTTTCGGCCAAC	2560	507			ATCGCCTGTCCTCATC	11801	3712			CATGAGTAGCTCCATA	20337	5169
AGGAGGTAGGCAGGTT	675	387			ATCGCCTGTGTACATC	1146	789			CATGAGTAGTAAACTG	966	616
AGGAGGTCAAAGGCTG	19369	4205			ATCGCCTGTTTCCATT	1005	619			CATGAGTGTGGATACG	2493	1270
AGGAGGTCAAGTTGGG	1248	752			ATCGGATAGGCCTTGC	1738	1068			CATGAGTTCAAACGTC	29612	5699
AGGAGGTCAGCTGAGA	19998	4697			ATCGGATAGGGACACT	517	404			CATGAGTTCAGGGATG	1056	611
AGGAGGTCAGGGAATC	2218	209			ATCGGATAGTAGAGTT	1459	889			CATGAGTTCCCGTGAG	680	279
AGGAGGTCATAGATGA	830	485			ATCGGATGTCAGTCCG	2114	1093			CATGAGTTCGTAATGC	22339	4867
AGGAGGTGTACCATAC	1765	921			ATCGGATGTCCATACA	2278	1253			CATGAGTTCGTGGTAT	501	333
AGGAGGTGTCATTCCC	12740	3371			ATCGGATGTTCGTAAC	9406	3286			CATGCAAAGTGATCGG	31860	6243
AGGAGGTTCAATGTCG	12426	3377			ATCGGATTCACACGAT	2217	1098			CATGCAAAGTTCCATG	841	512
AGGAGGTTCCCTGGTT	801	553			ATCGGATTCCTAGCTC	10121	3512			CATGCAACACGTGAGA	2996	1034
AGGAGGTTCCGTGGGT	860	458			ATCGGATTCGGTAAGG	1604	901			CATGCAACATGGGCAA	27118	5534
AGGAGGTTCGCCGAGT	7989	2599			ATCGGATTCTAAGCGT	1933	1133			CATGCAAGTAGTGGCA	31411	5962
AGGAGGTTCTTCTGGC	4692	1830			ATCGGCGAGACGGTTG	8270	2969			CATGCCTAGAGAGGGC	3106	1516
AGGATAAAGCGGTAAC	13376	3707			ATCGGCGAGGATCACG	1320	998			CATGCCTAGCTTAAGA	19372	4909
AGGATAAAGGAGTATT	1298	541			ATCGGCGAGTACTGGG	7000	2654			CATGCCTAGGTAGTAT	1685	1072
AGGATAAAGTACGTCT	773	263			ATCGGCGAGTCGTCTA	516	383			CATGCCTAGGTCCCTG	3578	1538
AGGATAAAGTGCACCC	11435	3375			ATCGGCGCAATAACGA	9825	3150			CATGCCTGTACAAGCG	14223	4029
AGGATAACATGTTCAG	645	429			ATCGGCGCAATCAGCT	998	419			CATGCCTGTGATAGAT	17969	4248
AGGATAAGTAGAATGT	16190	4093			ATCGGCGCATACCATG	1457	826			CATGCCTGTTACCTGA	1032	635
AGGATAAGTCATGGCC	13777	3928			ATCGGCGGTTGTTGCA	7545	2326			CATGCGGAGACTACGG	611	405
AGGATAAGTGCTTCAA	6386	2054			ATCGGCGTCTGTAACG	6482	2079			CATGCGGAGCATGGGT	2257	1122
AGGATAAGTTCTTGCC	1091	267			ATCGTAGAGCCTTGAT	5649	2585			CATGCGGAGGTCACCC	652	509
AGGATAAGTTGGAGAC	999	662			ATCGTAGAGGATGCGT	947	545			CATGCGGAGTGCCAGA	21014	5087
AGGATAATCCAGCCTT	2657	1126			ATCGTAGCAGTAACAA	15957	4200			CATGCGGAGTGTCATC	4332	1683
AGGATAATCCTGTAGA	608	385			ATCGTAGCATTCTCTA	2110	1207			CATGCGGAGTTCAACC	1178	511
AGGATAATCGCAGTGC	7349	2483			ATCGTAGGTAACATCC	6728	2367			CATGCGGCAAACCGGA	24249	5425
AGGATCTAGCGTACAG	1836	1138			ATCGTAGGTCAGTTTG	2505	720			CATGCGGCATTGGCAT	599	425
AGGATCTAGCTGAGTG	3113	1375			ATCGTAGGTCTAGATC	992	627			CATGCGGGTATCGATC	1004	658
AGGATCTAGGCGATAC	646	349			ATCGTAGTCCATAGGT	794	576			CATGCTCCACCATAAC	2582	1285
AGGATCTCAGGTCCGT	15985	4875			ATCGTCCAGCAATTCC	1275	812			CATGCTCGTAGCTGTT	803	509
AGGATCTCATACAGCT	16529	4584			ATCGTCCAGCTCCGAC	1919	1095			CATGCTCGTAGGGTAC	1107	624
AGGATCTGTGATGGCA	5244	2073			ATCGTCCAGTTCCGTA	1378	819			CATGCTCGTGTGAATA	754	464
AGGATCTGTGGCTTGC	7025	2362			ATCGTCCCAAGCAATA	2903	1217			CATGCTCGTTAAGTCC	17383	4456
AGGATCTGTGGGCTCT	12082	3535			ATCGTCCCAATAGTCC	9838	3257			CATGCTCTCGATTGGT	999	606
AGGATCTTCACGAACT	2829	1347			ATCGTCCCAGCCTATA	22156	5396			CATGCTCTCTTACGTT	1887	1173
AGGATCTTCTTGGAAC	1381	723			ATCGTCCCATGGAGAC	9625	3347			CATGCTCTCTTCCCGA	21021	4637
AGGCATTAGACGACGT	13299	3553			ATCGTCCTCAAAGCCT	1226	784			CATGGATAGTCATGAA	3029	1253
AGGCATTAGCGCTTCG	656	384			ATCGTCCTCAGCAGAG	2692	960			CATGGATCACCGTCGA	3092	1509
AGGCATTAGGCCCAAA	3493	998			ATCGTGAAGACCGTTT	968	620			CATGGATGTTAGAGAT	1315	910
AGGCATTAGTAGGGTC	1026	491			ATCGTGAAGCCGTTGC	3822	1972			CATGGATTCTTGAACG	23577	5111
AGGCATTCAGAGTAAT	9447	3090			ATCGTGAAGCGCAATG	1065	575			CATGGTACAAAGACTA	27725	5525
AGGCATTCAGCTGTGC	11452	3288			ATCGTGAAGTCCCAAT	982	484			CATGGTACAATCCAGT	23174	5178
AGGCATTCATCGTCCT	3496	1581			ATCGTGACACCTTCGT	1260	650			CATGGTAGTCAAGGCA	636	444
AGGCATTGTAGCGATG	7908	2894			ATCGTGACAGAACTCT	1329	843			CATGGTATCAAGGACG	2053	1027
AGGCATTGTATCACGT	11589	3347			ATCGTGACAGATCCTA	1499	1030			CATGGTATCAGGTAAA	672	389
AGGCATTGTTTCTTAC	17940	4571			ATCGTGAGTGCATACT	1449	807			CATGGTATCCACCTCA	19686	4886
AGGCATTTCCTCCACA	31589	6261			ATCGTGAGTGGATCAG	2835	1153			CATGGTATCGCTCCTA	31820	5683
AGGCATTTCGTGGCTG	5936	2397			ATCGTGATCAGCTTGA	1900	743			CATGGTATCTACACAG	1116	723
AGGCATTTCTACTTCA	1816	838			ATCGTGATCATTGCCC	643	438			CATTCATAGGGTTAAT	25068	5260
AGGCATTTCTCTCGCA	2435	1133			ATCGTGATCGAAGCAG	2070	656			CATTCATCAATAGAGT	34157	6331
AGGCCACAGCTAATGA	8988	3099			ATCGTGATCGTGTCAA	877	620			CATTCATCACAAATAG	524	372
AGGCCACAGGTGGGTT	1017	748			ATCGTGATCTGGCTGG	1365	966			CATTCATCACAGTCAT	1057	612
AGGCCACAGGTTACAA	565	393			ATCTCTACAAAGCTCT	5352	1257			CATTCATGTCGCGGTT	15201	3958
AGGCCACCAACCAACT	1151	713			ATCTCTACAGAGTGTG	1375	605			CATTCATGTGGAATGC	2408	1329
AGGCCACCAGACGCTC	15207	3729			ATCTCTAGTAGGACTG	635	370			CATTCATTCAAATGCC	22769	5260
AGGCCACCAGCCGTCA	15297	3973			ATCTCTATCACTCCGT	3105	1506			CATTCATTCCTATTTG	1029	625
AGGCCACGTATGACAA	14170	4093			ATCTCTATCAGGAACG	11269	2950			CATTCATTCTAACGGT	35682	6347
AGGCCACGTTGGAGGT	12804	3758			ATCTCTATCCTTGAAG	2426	1400			CATTCCGAGGACTATA	1904	967
AGGCCACTCATCCTAT	20203	4784			ATCTCTATCTGTCGCT	6128	2485			CATTCCGCAATACCCA	2337	1172
AGGCCACTCATTTGCT	600	427			ATCTTCAAGGAAAGGT	8590	3155			CATTCCGCACAATTCG	23190	5155
AGGCCACTCGAGAATA	1018	743			ATCTTCAAGGTAGCAC	8455	2857			CATTCCGCAGCGACCT	632	423
AGGCCACTCGCTGATA	512	373			ATCTTCAAGTACAGCG	1016	528			CATTCCGGTACCAGAG	663	457
AGGCCACTCTCGTTTA	8170	2478			ATCTTCACACAGCATT	1993	1310			CATTCCGGTGATAGAT	24531	5729
AGGCTGCAGCCTCTGG	1222	605			ATCTTCACACATGTTG	1617	953			CATTCCGGTGTATACC	2338	1548
AGGCTGCAGGCTCTCG	2181	1124			ATCTTCACAGCTATAC	567	425			CATTCCGTCATAGACC	17033	4267
AGGCTGCCACGGATCC	8597	2074			ATCTTCACATGTGTCA	1949	957			CATTCTAAGTGAGGCT	12062	3377
AGGCTGCGTTTAGTCG	2277	915			ATCTTCAGTCCGATCG	1494	1074			CATTCTACAATTCGTG	1461	969
AGGCTGCTCAGGACGA	7173	3057			ATCTTCAGTCTCCTGT	2400	1241			CATTCTACACACCAGC	585	404
AGGCTGCTCAGTGTTG	713	507			ATCTTCATCAAAGCCT	10227	3887			CATTCTACATGAGTAA	44239	7074
AGGCTGCTCCGAGATT	1770	780			ATGAAAGCAGGCAATG	7623	2691			CATTCTACATGGAAGC	25742	5190
AGGCTGCTCGGACTGC	9068	2839			ATGAAAGGTGGCACTC	919	710			CATTCTAGTCTGCGCA	834	331
AGGCTGCTCTCTTGCG	11973	3820			ATGAAAGGTTATTCCT	582	382			CATTCTATCCATACTT	723	476
AGGCTGCTCTGCCCTA	867	513			ATGAAAGGTTGGGTTT	1756	1019			CATTCTATCCGTGTGG	1129	748
AGGCTGCTCTTTGCAT	11229	3815			ATGAAAGTCAAGTTGC	1815	950			CATTCTATCGTCCTTG	2843	1590
AGGGAGTAGACGAGCT	557	216			ATGAAAGTCAGCGGAA	2248	1476			CATTGAGAGCACGGAT	965	575
AGGGAGTAGATGTTCC	1065	770			ATGAAAGTCCGGACTG	13812	4072			CATTGAGAGCGACAGT	14856	4091
AGGGAGTAGCGACATG	1833	739			ATGAAAGTCGAATCCA	1532	1018			CATTGAGCAAGGGTCA	17317	4295
AGGGAGTAGTAGGGTC	12435	3649			ATGAAAGTCGCAATTG	952	496			CATTGAGCACACCTGG	10568	3710
AGGGAGTAGTCTCCTC	1897	1026			ATGAAAGTCGGCTGTG	871	531			CATTGAGCACCTGCGA	8232	2620
AGGGAGTCAACAGATA	11805	3357			ATGACCAAGACAAGCC	12392	3319			CATTGAGCAGCAGTGA	16735	4299
AGGGAGTCACTGCGTG	2492	1318			ATGACCAAGGTTAAAC	4120	1566			CATTGAGCAGGAAGTC	16985	4792
AGGGAGTCAGGCGAAT	2033	1104			ATGACCACATGGAAGC	2195	1164			CATTGAGCAGGGCTTC	1723	718
AGGGAGTGTCCGGACT	546	412			ATGACCACATTGCCTC	2210	1136			CATTGAGCAGTAACAA	9995	3064
[truncated: 10,468 more rows]

## Sheet: SuppFig12_B
R26P26	nCount_RNA	percent.mito			R26P27	nCount_RNA	percent.mito			R26P87	nCount_RNA	percent.mito
AAACCCAAGCCTGAGA	8453	8.58867			AAACCCAAGATTGACA	1750	26.8			AAACCCACAGACAAGC	2416	8.44371
AAACCCAAGGTTGAGC	811	27.9901			AAACCCAAGCGAATGC	1604	4.61347			AAACCCATCAAAGGTA	2848	21.3483
AAACCCAAGTGCGCTC	1797	13.4669			AAACCCAAGTTTGCTG	929	12.3789			AAACCCATCCGTCCTA	24646	2.25594
AAACCCACAATGTCTG	1638	21.3675			AAACCCACACAAATCC	10947	4.0285			AAACCCATCTACCAGA	7644	4.35636
AAACCCACACCAGGTC	2099	23.3444			AAACCCACAGGATCTT	1593	5.02197			AAACGAAAGACCCTTA	540	2.96296
AAACCCACACGTCGTG	7969	5.83511			AAACCCACATGGCTGC	13755	4.17303			AAACGAAAGGCTCACC	22018	6.71269
AAACCCACATAATGAG	17072	3.5731			AAACCCATCAAGTAAG	3372	12.6335			AAACGAACACTGAATC	1678	1.01311
AAACCCACATCATCCC	25734	3.01547			AAACGAAAGGGCGAGA	3591	30.0752			AAACGAAGTGCACGCT	2154	20.2878
AAACCCAGTCCCTGAG	7637	4.36035			AAACGAAAGTCCGTCG	1314	29.8326			AAACGAATCCCATTTA	19025	2.98555
AAACCCAGTCGCAGTC	8707	3.37659			AAACGAACAGACGGAT	1360	5.58824			AAACGAATCCGCAACG	20009	3.18857
AAACCCAGTGACAGGT	1293	1.00541			AAACGAAGTGCATCTA	1087	4.13983			AAACGAATCTGTACAG	2238	7.01519
AAACCCAGTGTCATTG	3690	3.14363			AAACGCTAGCTGAAGC	6358	1.38408			AAACGCTAGACATCAA	26455	3.22812
AAACCCATCCCGAGTG	1274	21.1146			AAACGCTAGGCAGTCA	5950	5.4958			AAACGCTAGCATACTC	6415	2.30709
AAACCCATCCGTAGGC	1198	38.8982			AAACGCTCAGTGGCTC	1780	17.3596			AAACGCTAGGCTTAAA	668	3.14371
AAACCCATCCTCTCGA	3627	3.08795			AAACGCTGTATATGGA	6859	4.60709			AAACGCTGTACGAGTG	48407	4.68734
AAACCCATCGGAAGGT	10522	4.21023			AAACGCTGTCCAGCAC	1270	17.6378			AAACGCTTCATACAGC	736	2.03804
AAACCCATCGTGCTCT	1128	30.3191			AAACGCTGTCCATAGT	3072	16.9271			AAACGCTTCCAAGCCG	651	3.53303
AAACGAAAGGATCATA	1287	26.9619			AAACGCTGTGAATGAT	3545	18.3639			AAAGAACAGATGCTTC	11801	3.04212
AAACGAACAAGGTCGA	860	15.1163			AAACGCTGTGAGATAT	8469	1.93647			AAAGAACAGCGTGCCT	10898	1.68838
AAACGAACAATTGCCA	585	3.76068			AAACGCTGTGTTCCTC	1165	5.75107			AAAGAACAGGCGAACT	2021	22.6126
AAACGAACACACCTTC	679	0.147275			AAACGCTTCGGCTTGG	1496	14.238			AAAGAACGTCAACGCC	19638	4.6797
AAACGAACACGTAGTT	2111	24.4434			AAACGCTTCTATTGTC	2200	17.4091			AAAGAACTCAAGTCTG	6074	2.15673
AAACGAACATGGCCAC	11141	6.62418			AAACGCTTCTCATAGG	8610	4.95935			AAAGAACTCCTTCTGG	1981	0.403836
AAACGAAGTCTTGCGG	5966	8.39759			AAAGAACAGTTGTAAG	6530	14.487			AAAGAACTCGCCAGAC	1182	11.5905
AAACGAAGTGTCACAT	3874	21.5798			AAAGAACCAGAACTAA	1760	17.7273			AAAGAACTCTACTTCA	3412	16.0317
AAACGAATCCCTCAAC	1488	1.20968			AAAGAACGTAACTAAG	1225	20.7347			AAAGGATAGCGTATGG	22119	5.5111
AAACGAATCGCTAGCG	1350	32.5185			AAAGAACGTATACGGG	17908	8.71119			AAAGGATAGGGCAAGG	855	2.33918
AAACGAATCGTTATCT	10966	2.80868			AAAGAACGTGACATCT	6611	6.50431			AAAGGATAGGTTCAGG	526	1.14068
AAACGCTAGAAGCGCT	1379	18.4191			AAAGAACTCAGTGTGT	4453	7.90478			AAAGGATCAACCAATC	24209	2.11079
AAACGCTCACGCGCAT	2709	17.8295			AAAGAACTCTGAGTCA	1086	24.1252			AAAGGATCACTGAATC	24689	1.608
AAACGCTCAGATCATC	22801	3.2367			AAAGGATAGAAGAACG	754	12.7321			AAAGGATGTCTCAAGT	574	3.48432
AAACGCTCAGCATCTA	1571	10.8211			AAAGGATAGAGATGCC	643	5.9098			AAAGGATTCGTGTCAA	1687	5.33491
AAACGCTGTAGCCCTG	991	14.4299			AAAGGATAGCGATTCT	5825	5.21888			AAAGGGCCAACTGTGT	45056	6.62953
AAACGCTGTATCAGGG	1835	19.2371			AAAGGATAGTTGGACG	8162	11.1982			AAAGGGCCACAGAAGC	37064	6.49417
AAACGCTGTTATCTTC	4746	5.16224			AAAGGATCAATCTAGC	5388	9.0386			AAAGGGCGTAGATTGA	621	7.24638
AAACGCTTCATCACCC	1005	6.26866			AAAGGATCACCTGTCT	1890	9.62963			AAAGGGCTCGGACAAG	962	5.09356
AAACGCTTCTTGGATG	1155	3.72294			AAAGGATCAGGACATG	915	18.9071			AAAGGGCTCTAAGAAG	6600	10.6212
AAAGAACAGAAGCGGG	10518	4.48755			AAAGGATGTAATGCTC	1086	15.3775			AAAGGTAAGACTCTAC	3857	9.59295
AAAGAACAGATTGGGC	1430	29.7902			AAAGGATGTCTCTCAC	1045	9.66507			AAAGGTAAGCGTTCAT	19306	0.476536
AAAGAACAGGACTAAT	10717	4.46953			AAAGGATGTCTTTCAT	569	9.13884			AAAGGTACACGAGGAT	1288	24.3789
AAAGAACAGTTGGAAT	8526	6.94347			AAAGGATGTGCTAGCC	19270	4.20861			AAAGGTAGTCTTACAG	2659	27.4163
AAAGAACCAACCTATG	1938	39.9897			AAAGGATTCTTCCAGC	1712	19.3925			AAAGGTATCAGGTAAA	2571	15.3248
AAAGAACCAATAGTCC	1181	2.11685			AAAGGGCAGATCACCT	7318	4.63241			AAAGGTATCGTCTCAC	755	2.78146
AAAGAACCAGGCACAA	7120	4.46629			AAAGGGCAGGTGCGAT	5305	5.33459			AAAGGTATCTGAACGT	1932	2.01863
AAAGAACCATACGCAT	8835	3.81437			AAAGGGCGTGGCTTGC	8546	4.49333			AAAGTCCGTAGATCCT	1216	3.28947
AAAGAACCATAGTCGT	15709	4.42422			AAAGGGCTCAGACCGC	10796	3.27899			AAAGTCCTCGCGCCAA	620	15.8065
AAAGAACGTCATTGCA	1241	45.5278			AAAGGGCTCCTGTTAT	988	12.247			AAAGTCCTCTTTACAC	701	0.713267
AAAGAACGTGTCATGT	11965	5.71667			AAAGGGCTCTGGCCTT	7315	2.09159			AAAGTGACAACTTGGT	46246	3.80141
AAAGAACTCATCGCCT	8317	4.54491			AAAGGTAAGCATCCCG	2040	9.06863			AAAGTGACACTCTGCT	47352	3.71896
AAAGAACTCATCGTAG	1063	5.73848			AAAGGTAAGGGCAGAG	1259	27.9587			AAAGTGACATAAGCAA	2620	2.09924
AAAGAACTCTAGCATG	4162	9.15425			AAAGGTAAGTATCTGC	2204	13.5209			AAAGTGAGTTACACAC	1206	2.07297
AAAGAACTCTCATTTG	785	3.82166			AAAGGTAGTAGCGCTC	7357	4.87971			AAAGTGATCAAGCGTT	17397	4.77094
AAAGAACTCTTCCCGA	3564	2.32884			AAAGGTAGTCATCACA	714	13.1653			AAAGTGATCCCAGGAC	873	5.38373
AAAGGATAGAGTCAGC	868	22.9263			AAAGGTAGTCCAGCGT	790	3.41772			AAAGTGATCGATGGAG	3286	9.61656
AAAGGATAGTAACGTA	1129	5.22586			AAAGGTAGTGCTGTCG	726	14.0496			AAAGTGATCGCTTTAT	6768	0.886525
AAAGGATAGTAATTGG	18530	3.83702			AAAGGTATCACGACTA	1277	8.14409			AAAGTGATCGTCTACC	18417	3.6488
AAAGGATAGTGCACTT	822	10.4623			AAAGGTATCGAGTCTA	2583	5.42005			AAATGGAAGTTGAAGT	15920	3.61809
AAAGGATCAATAACCC	1942	32.1318			AAAGGTATCGCTACAA	15236	4.32528			AAATGGATCTTGTTAC	777	4.6332
AAAGGATCACAAGCCC	11971	3.25787			AAAGGTATCTCCGAAA	859	6.28638			AACAAAGAGGTGTGAC	3651	20.5971
AAAGGATGTCGAGTGA	5539	6.53548			AAAGTCCAGAAATTCG	1804	20.122			AACAAAGCATCAGCGC	12338	2.2532
AAAGGATGTGCAGATG	5687	5.24002			AAAGTCCAGCGAATGC	2728	9.97067			AACAAAGGTTCGTAAC	28214	4.41979
AAAGGATGTTCGGTTA	5490	2.9326			AAAGTCCAGGGTACAC	1405	9.11032			AACAAAGTCACGGGAA	552	3.62319
AAAGGATTCCCTCTTT	3681	18.4189			AAAGTCCCACAGTCGC	1947	27.0159			AACAAAGTCTTGCAGA	763	4.84928
AAAGGATTCGTCTAAG	526	0.95057			AAAGTCCCATCCAATG	13078	3.90733			AACAACCCACGACGAA	3235	21.6692
AAAGGGCAGCTCTGTA	6768	9.38239			AAAGTCCGTTCCGCAG	1190	6.05042			AACAACCGTAGGTTTC	833	0.720288
AAAGGGCAGGTGATCG	12267	5.45366			AAAGTCCTCCGCATAA	3069	12.5122			AACAACCGTCCAACGC	531	1.50659
AAAGGGCAGTAAATGC	2736	23.2456			AAAGTCCTCGCGGTAC	1429	46.816			AACAACCGTTTCACTT	26301	5.09486
AAAGGGCCAAAGTGTA	667	7.7961			AAAGTCCTCTTAGCAG	1514	25.1651			AACAAGAAGCCTCATA	1000	4.8
AAAGGGCCAACAGCTT	1925	12.8312			AAAGTGACAAGAGGCT	808	4.20792			AACAAGACAACAAGTA	552	0.905797
AAAGGGCCAATGAAAC	1443	23.562			AAAGTGACAAGTTGGG	10000	7.41			AACAAGACACCCTCTA	14323	2.17133
AAAGGGCCATAGTCGT	5248	3.54421			AAAGTGACAATGTCAC	5719	4.49379			AACAAGAGTCACTACA	1900	2.31579
AAAGGGCCATCCAACA	2870	20.6272			AAAGTGACACAAATAG	753	2.92165			AACAAGAGTGCCTACG	687	6.40466
AAAGGGCCATGGGAAC	12311	5.14174			AAAGTGACATGCCATA	6534	3.10683			AACAAGATCACACGAT	21697	3.70558
AAAGGGCGTCCCTAAA	506	0.592885			AAAGTGAGTACCATAC	4370	11.8764			AACAAGATCACTTCTA	557	7.36086
AAAGGGCGTTCCTACC	3013	18.0883			AAAGTGAGTTACCTTT	566	4.59364			AACAAGATCCACTTTA	858	29.3706
AAAGGGCTCCCAAGTA	3125	24.352			AAAGTGAGTTTACTTC	720	15.4167			AACAAGATCTCGGCTT	28407	4.46369
AAAGGGCTCGGCAGTC	2519	2.18341			AAAGTGATCCAACCAA	9086	5.53599			AACACACAGAGCAGTC	21891	3.65447
AAAGGTAAGACATCCT	945	6.03175			AAAGTGATCCGTGCGA	2140	16.1215			AACACACCATGCAGCC	697	0.860832
AAAGGTAAGCCTGAGA	1835	25.0136			AAATGGAAGAGCTTTC	1240	10.0806			AACACACGTATGAAGT	3409	14.315
AAAGGTAAGTTGCTCA	14900	3.79866			AAATGGAAGAGGCGTT	11481	8.03937			AACACACGTGGAATGC	612	3.43137
AAAGGTACACAAGCCC	2086	1.4861			AAATGGAAGCCTAACT	1560	4.9359			AACACACTCGGACGTC	2065	35.3995
AAAGGTACACTACCCT	9410	2.36982			AAATGGAAGCCTGAGA	10122	3.96167			AACAGGGAGAGCCATG	616	3.8961
AAAGGTACATTGTAGC	9561	4.51836			AAATGGAAGCGGTAGT	9605	9.60958			AACAGGGAGATAGGGA	28823	6.56073
AAAGGTAGTTCCATTT	17145	3.55789			AAATGGAAGGTCCCTG	1076	4.46097			AACAGGGAGATTCGAA	707	6.64781
AAAGGTATCCACCTCA	898	37.8619			AAATGGAAGGTGCAGT	620	6.93548			AACAGGGCATGCACTA	23192	3.92808
AAAGGTATCCCTCGTA	4943	0.32369			AAATGGAAGTAAACTG	699	13.4478			AACAGGGGTACCGTGC	23901	3.79482
AAAGGTATCGGCTGTG	10866	4.78557			AAATGGAAGTCAGAGC	871	7.80712			AACAGGGGTTCGGCCA	3808	17.7521
AAAGGTATCGTGCGAC	8494	7.58182			AAATGGACAAGGTACG	959	2.50261			AACAGGGTCAGCGCAC	8384	13.5854
AAAGGTATCTACTTCA	1943	10.6022			AAATGGACAGTCGCTG	1464	6.96721			AACCAACCACGGTGCT	15749	2.30491
AAAGGTATCTCGGTCT	5182	8.93477			AAATGGAGTACCCAGC	4081	7.17961			AACCAACGTCTTCGAA	22894	3.68656
AAAGTCCAGACTTCAC	9681	5.1441			AAATGGAGTAGTCACT	1214	12.1911			AACCAACGTGTCCGGT	1038	2.31214
AAAGTCCAGGACAGTC	10117	6.77078			AAATGGAGTGTTCAGT	803	19.3026			AACCAACTCATGGTAC	34611	3.66935
AAAGTCCAGTGTACAA	3585	6.58298			AAATGGATCATGACAC	7832	5.10725			AACCAACTCGTTGTGA	693	2.4531
AAAGTCCCAACCCTCT	14844	3.08542			AAATGGATCATTCACT	8195	4.759			AACCAACTCTGCAGCG	15921	5.38911
AAAGTCCCAGCTGTCG	1491	24.2119			AAATGGATCGGCTCTT	588	10.8844			AACCACAAGCCGTCGT	22761	5.3249
AAAGTCCCAGGTATGG	2757	5.04171			AAATGGATCGGCTTGG	754	5.70292			AACCACAAGGAGGGTG	10600	2.9434
AAAGTCCCATTAGGAA	2735	15.9049			AACAAAGAGACGATAT	8972	5.85154			AACCACATCACGGAGA	48057	6.31958
AAAGTCCCATTCTCCG	1480	11.0811			AACAAAGAGATGGGCT	1763	19.342			AACCATGAGAGGCGGA	33934	3.58048
AAAGTCCGTAGGACTG	11597	4.60464			AACAAAGAGCTGAAAT	775	3.22581			AACCATGAGCCGCTTG	853	1.52403
AAAGTCCGTCGTGGAA	14370	4.46764			AACAAAGAGTGCGTCC	5987	6.59763			AACCATGGTAAGGCTG	26641	2.9128
AAAGTCCGTCTGTTAG	732	5.60109			AACAAAGAGTGGCAGT	608	9.375			AACCATGGTGAACCGA	39038	3.10467
AAAGTCCTCCAATCTT	784	24.2347			AACAAAGCAAAGTATG	1302	31.0292			AACCCAAAGGTTGAGC	15987	4.04704
AAAGTCCTCCGATGTA	3850	6.7013			AACAAAGCAACGGCCT	829	6.15199			AACCCAACAGCTGTAT	664	0.301205
AAAGTCCTCTCACCCA	19610	3.47782			AACAAAGCAATCAAGA	7722	4.2735			AACCCAAGTTCTGAGT	11496	1.68754
AAAGTGAAGCAAGCCA	11394	3.94067			AACAAAGCAATTTCGG	8072	3.92716			AACCCAATCAATGCAC	2230	34.3498
AAAGTGAAGCCTATCA	8743	4.24339			AACAAAGCACCGTGCA	6462	5.41628			AACCCAATCAGTCACA	17695	3.90506
AAAGTGAAGCGTACAG	10982	4.6986			AACAAAGCACGCTTAA	7952	6.06137			AACCCAATCAGTGTGT	974	14.6817
AAAGTGAAGGATTCCT	1378	30.7692			AACAAAGCAGAACGCA	919	3.26442			AACCCAATCCGAGTGC	855	2.80702
AAAGTGAAGTACGTCT	2149	6.97999			AACAAAGGTAACTGCT	11290	2.81665			AACCCAATCGTGTTCC	560	14.1071
AAAGTGACAGGAGACT	939	28.967			AACAAAGGTAGTGTGG	1673	17.5134			AACCCAATCTGCATGA	17871	5.24873
AAAGTGACATAACCCA	11221	3.6806			AACAAAGTCAAGCCAT	2134	12.8397			AACCTGAAGGGCAGTT	1236	11.6505
AAAGTGACATACAGGG	1277	2.97572			AACAAAGTCATACGAC	2481	18.6215			AACCTGACAGACTCTA	16633	3.49907
AAAGTGACATCTAACG	1091	7.24106			AACAAAGTCATGGCCG	601	5.32446			AACCTGACAGGAGACT	2686	19.9181
AAAGTGAGTTCCTTGC	1551	28.7556			AACAAAGTCTTAGCAG	1169	29.1702			AACCTGACAGTCACGC	1884	42.9936
AAAGTGAGTTGTCTAG	8959	4.62105			AACAACCAGCGATGAC	1859	9.68263			AACCTGACATATGAAG	1602	3.49563
AAAGTGATCAAGGAGC	4722	1.65184			AACAACCAGGACTTCT	8565	4.61179			AACCTGATCAGCTTCC	645	1.39535
AAAGTGATCATCTGTT	1210	40.6612			AACAACCAGGTCTGGA	1236	20.6311			AACCTGATCTTCACAT	887	5.4115
AAAGTGATCATGGAGG	8498	5.56602			AACAACCCACGGCTAC	1830	36.1749			AACCTTTAGTGAGCCA	734	9.26431
AAAGTGATCCTGGGTG	873	5.72738			AACAACCCAGGTCTCG	1052	4.08745			AACCTTTCACACCTTC	2688	11.2351
AAATGGAAGATCCTAC	2267	19.1001			AACAACCGTGTGAGCA	4295	3.2596			AACCTTTCATGCCGGT	13981	4.8709
AAATGGAAGCCAAGGT	963	3.01142			AACAACCTCCTGATAG	1134	11.9929			AACGAAAAGCCTCCAG	1576	27.0305
AAATGGAAGCCGATTT	10878	4.78948			AACAAGAAGATAGTGT	899	8.56507			AACGAAAAGGGCAGTT	2419	22.9434
AAATGGAAGTAGATCA	10127	4.07821			AACAAGAAGCAGATAT	670	12.3881			AACGAAACAAGCAGGT	3098	34.1188
AAATGGAAGTCACTGT	3347	0.448163			AACAAGAAGCTGTACT	2250	20.2222			AACGAAACAGGACATG	3242	6.29241
AAATGGAAGTTGTCAC	15491	5.46124			AACAAGAAGTAAGCAT	1270	5.90551			AACGAAACATGACAAA	915	5.90164
AAATGGACACGACCTG	985	11.7766			AACAAGACAATTCTTC	1358	23.2695			AACGAAAGTCGGTAAG	977	1.63767
AAATGGACAGAATTCC	15382	6.83916			AACAAGACACGGATCC	13712	3.86523			AACGAAATCATCAGTG	3247	32.8919
AAATGGAGTTGGTACT	1277	1.48786			AACAAGACAGTCTCTC	549	5.46448			AACGAAATCGTGAGAG	38155	5.43834
AAATGGATCACTGTCC	12103	1.42114			AACAAGAGTATTTCCT	726	15.1515			AACGGGACAGAGGGTT	3858	21.8766
AAATGGATCATTGAGC	11042	4.11157			AACAAGATCCACAGGC	2292	9.68586			AACGGGACAGTCGAGA	17111	5.11951
AAATGGATCCGTAGTA	619	5.00808			AACAAGATCGAGTGGA	589	5.09338			AACGGGAGTAGAATAC	16652	4.60605
AAATGGATCCTATTGT	13682	3.11358			AACACACAGATGACCG	9754	3.9676			AACGGGAGTCGAGTGA	2508	41.5072
AAATGGATCGTCTCAC	12339	5.23543			AACACACAGCCTAACT	9376	1.47184			AACGGGAGTTCTGACA	93397	1.75595
AACAAAGAGACCAGAC	1994	21.5145			AACACACAGTTACTCG	3500	15.6286			AACGGGATCGGTGAAG	622	8.03859
AACAAAGAGACTTAAG	971	13.1823			AACACACCAGGCATTT	14406	4.78273			AACGTCAAGGCATGCA	822	33.9416
AACAAAGAGCTAATGA	7226	3.44589			AACACACGTGCTCTCT	951	10.0946			AACGTCACAAGCAGGT	17324	4.13299
AACAAAGAGGTTCCAT	5257	11.6797			AACACACGTTTGTTCT	2567	5.14219			AACGTCACACAATTCG	20384	5.85263
AACAAAGCATCTAACG	1361	11.0948			AACACACTCGTGTCAA	4072	1.66994			AACGTCAGTATCCTTT	18619	5.33863
AACAAAGCATGCCGAC	10550	3.66825			AACAGGGAGATCCGAG	2010	5.57214			AACGTCAGTGCCTATA	2809	8.86436
AACAAAGGTAGAATAC	8414	7.26171			AACAGGGAGTGAGCCA	1077	7.33519			AACGTCATCAGCCTTC	30561	3.40303
AACAAAGGTAGGATAT	17518	2.99692			AACAGGGAGTTCATCG	948	9.49367			AACGTCATCCACCCTA	13583	3.93138
AACAAAGGTAGTGTGG	4650	21.828			AACAGGGCAGGCTACC	787	5.46379			AACTTCTAGATTGTGA	34838	5.4653
AACAAAGGTATGCGGA	6086	5.37299			AACAGGGGTCTTGGTA	4663	7.18422			AACTTCTCAAGGCTTT	30263	4.44437
AACAAAGGTGCAACAG	1958	8.06946			AACAGGGTCATCTATC	5600	16.4107			AACTTCTGTAAGGCCA	2112	6.10795
AACAAAGTCCGTGTGG	7065	7.16207			AACCAACAGAATTGTG	11350	1.90308			AACTTCTGTCACGACC	18202	4.36765
AACAAAGTCGAGCCAC	1730	5.49133			AACCAACAGCACGGAT	1497	38.5438			AACTTCTGTCGTACAT	22402	2.781
AACAACCAGACTCGAG	12295	6.01057			AACCAACAGCTCTGTA	5766	17.4298			AACTTCTTCTAGGAAA	1903	39.2013
AACAACCAGCCTGACC	2063	19.8255			AACCAACCACCCTATC	766	6.26632			AACTTCTTCTCGCTCA	4128	1.38081
AACAACCAGCGACATG	17393	4.20859			AACCAACCACCTTCGT	1225	8.32653			AAGAACAAGCTGAGCA	17810	4.94666
AACAACCAGGGTCACA	12880	4.58075			AACCAACCACTCGATA	11455	5.10694			AAGAACAGTCGCACGT	33217	6.93019
AACAACCAGTGTCATC	10866	8.09866			AACCAACCATCCGGCA	1076	16.6357			AAGAACAGTTGATGTC	17602	4.00523
AACAACCCACCTCGTT	810	1.48148			AACCAACGTCGAAGCA	934	5.03212			AAGACAAAGTATGTAG	3867	12.9299
AACAACCCACTCCTTG	1160	16.0345			AACCAACGTGCATTAC	1906	1.31165			AAGACAAAGTGTAGAT	22212	5.72213
AACAACCCAGCGTGCT	2590	17.2201			AACCAACTCCCGAGAC	1121	13.3809			AAGACAACAACAAGTA	28599	3.05955
AACAACCCAGTCTTCC	23991	3.13034			AACCAACTCGACCAAT	21973	3.45424			AAGACAACACATCATG	530	1.32075
AACAACCGTAGGCAGT	2585	6.0735			AACCACAAGACTCCGC	1568	6.95153			AAGACAACACTATCGA	1078	3.24675
AACAACCGTATCAGCT	16002	3.38708			AACCACAAGATTGCGG	1619	19.7035			AAGACAACATTGCTGA	20269	5.20006
AACAACCGTCAGTCCG	6689	4.26073			AACCACAAGTAGGATT	3521	4.51576			AAGACAATCCACGTAA	716	3.63128
AACAACCGTCCGAAAG	16737	4.47512			AACCACACAACCAACT	8650	6.93642			AAGACAATCGTTAGAC	2505	40.3992
AACAACCGTCCGGTCA	2059	16.7557			AACCACAGTACTTGTG	1597	11.3338			AAGACTCAGTCGGCCT	21926	3.38867
AACAACCTCCGATAGT	1825	3.23288			AACCACAGTCACTGAT	1022	6.06654			AAGACTCCATAGATGA	20848	4.58078
AACAACCTCGCCTAGG	837	1.19474			AACCACAGTGCAGTGA	1633	18.6773			AAGACTCGTGCTGCAC	28052	3.5755
AACAACCTCGTCAAAC	1385	16.9675			AACCACAGTGGCTGCT	1000	4			AAGACTCGTTTGCAGT	18344	4.53554
AACAACCTCTTTACAC	2667	21.9723			AACCACAGTGGTATGG	1761	19.3072			AAGACTCTCGCTAAAC	40483	4.20423
AACAAGAAGACAACTA	1897	21.4022			AACCACATCAACGCTA	577	5.37262			AAGATAGAGAATCGTA	2250	20.9778
AACAAGAAGACTAAGT	4203	3.14061			AACCACATCACCATAG	5639	11.3141			AAGATAGAGCGGCTCT	14784	4.60633
AACAAGAAGCGCACAA	10140	3.91519			AACCACATCAGGTGTT	1424	25.5618			AAGATAGAGGTTGAGC	2873	35.7118
AACAAGACAAAGGCGT	8736	5.20833			AACCACATCCAAATGC	8701	4.29836			AAGATAGCAATCGCGC	1565	20.0639
AACAAGACAGTATACC	1667	28.7942			AACCACATCCAATGCA	13039	4.19511			AAGATAGGTCATAGTC	2393	1.8387
AACAAGAGTACCGTCG	8313	4.54709			AACCATGAGACTAAGT	1569	24.7929			AAGATAGGTTGAGAGC	594	0.673401
AACAAGAGTCACGACC	1834	24.8637			AACCATGCAATTTCGG	1207	20.7125			AAGATAGGTTGGGAAC	31111	3.81216
AACAAGAGTGATGAAT	9252	4.13965			AACCATGCACCAGCGT	856	13.0841			AAGATAGTCCTCTTTC	880	1.59091
AACAAGAGTGCATACT	2968	3.13342			AACCATGCATAAGATG	4031	4.58943			AAGATAGTCGATTGAC	953	1.04932
AACAAGAGTGCCGGTT	10231	6.60737			AACCATGGTCATAAAG	2806	13.4711			AAGCATCAGATGCGAC	18614	5.7215
AACAAGAGTGCCTTTC	1075	36.8372			AACCATGGTCGTTGCG	5801	2.67195			AAGCATCAGGCCTAAG	19103	3.82662
AACACACAGAGGGCGA	1555	19.2926			AACCATGGTGTATACC	9105	2.70181			AAGCATCAGTTTCTTC	21695	4.99654
AACACACAGGGTTAAT	1067	16.9634			AACCATGGTTACTCAG	2126	2.72813			AAGCATCCACAACATC	5544	1.96609
AACACACCAACGCCCA	21414	2.26487			AACCATGTCAGAGTTC	4444	10.7111			AAGCATCCAGCGTATT	661	6.80787
AACACACCACATACTG	10138	5.50404			AACCATGTCGGCAGTC	2453	16.6327			AAGCATCCATTCACAG	15201	2.45379
AACACACCACCTCTGT	32089	5.49721			AACCATGTCGTGACTA	2193	16.9631			AAGCATCGTAAGTAGT	11491	3.1851
AACACACCAGCGCTTG	1557	10.2762			AACCCAAAGCGTATGG	2661	21.3829			AAGCATCGTTGAGAGC	1323	10.9599
AACACACCATAGTCGT	1718	5.00582			AACCCAAAGTCTCTGA	605	6.44628			AAGCCATAGTCTGTAC	19265	4.58863
AACACACCATTGTCGA	10087	3.3905			AACCCAACAACGGTAG	2056	25.0486			AAGCCATCAACAGTGG	26144	3.1403
AACACACGTACCCGAC	9447	4.20239			AACCCAACAATTGCGT	1755	2.50712			AAGCCATCACAATGCT	20734	2.85521
AACACACGTGGCTTAT	548	4.19708			AACCCAACATAAGCAA	2749	4.80175			AAGCCATGTGACGTCC	750	2.26667
AACACACGTTACTCAG	4272	4.96255			AACCCAAGTATCAAGA	1311	11.8993			AAGCCATGTGTTATCG	1165	4.8927
AACACACGTTATGACC	10738	9.57348			AACCCAAGTCACTTCC	2539	20.5199			AAGCCATTCTGGCTGG	2960	6.38514
AACACACGTTATTCCT	1266	9.3207			AACCCAAGTCGACTGC	3027	7.26792			AAGCGAGAGTGCCTCG	870	5.17241
AACACACGTTGGGACA	11712	4.44843			AACCCAAGTCTAACTG	616	15.5844			AAGCGAGAGTTTCAGC	13870	5.0036
AACACACGTTTCGCTC	3495	14.1631			AACCCAAGTGTTAACC	743	11.4401			AAGCGAGCAAGATTGA	791	14.0329
AACACACTCCAAAGGG	1226	2.28385			AACCCAATCCTCTAAT	798	5.01253			AAGCGAGCAAGCACCC	25939	4.87683
AACACACTCCTTATCA	693	7.50361			AACCTGAAGGAAGAAC	1559	11.4176			AAGCGAGCAGATACCT	24237	6.98106
AACACACTCTGAATGC	6414	4.83318			AACCTGAGTATTGCCA	2020	20.099			AAGCGAGCAGTGGTGA	2816	3.125
AACACACTCTTTGCGC	6166	2.48135			AACCTGAGTGTCCATA	1772	19.0745			AAGCGAGCATAGGCGA	815	3.06748
AACAGGGAGAGAACCC	22352	3.61489			AACCTGATCTAGTGTG	541	2.95749			AAGCGAGCATTATGCG	1751	0.913764
AACAGGGAGCATCCTA	1516	3.75989			AACCTGATCTGCTTAT	4932	3.58881			AAGCGAGGTACCGGAA	1481	1.75557
AACAGGGAGGGACCAT	9671	8.63406			AACCTGATCTTACGTT	835	6.46707			AAGCGAGTCCTAACAG	567	2.6455
AACAGGGCACCCTAAA	1583	6.00126			AACCTTTAGAGCATAT	2110	20			AAGCGAGTCTTCGGTC	22718	4.26534
AACAGGGCACCTCGTT	1011	26.1128			AACCTTTAGGGTGAGG	3120	21.3462			AAGCGTTCATTAAGCC	2075	42.3614
AACAGGGCACGTCGGT	10499	6.84827			AACCTTTGTCGCGTCA	2060	20			AAGCGTTTCCGTGTAA	622	0.803859
AACAGGGCAGGCCTGT	2323	27.5506			AACCTTTTCAGGAACG	6546	5.04125			AAGCGTTTCGATCCAA	20228	5.2106
AACAGGGCATTGGATC	8315	3.81239			AACGAAAAGACTACCT	5440	0.900735			AAGCGTTTCGCCGTGA	26790	6.28966
AACAGGGGTCCATACA	9448	5.59907			AACGAAAAGCAACTCT	16669	1.90773			AAGCGTTTCGTCACCT	4222	24.7276
AACAGGGGTCGATTTG	13922	2.57865			AACGAAAAGCTAGATA	5632	7.13778			AAGCGTTTCTGCGATA	3906	2.58577
AACAGGGGTGCTCTTC	12755	4.22579			AACGAAACAATTGCAC	1330	18.5714			AAGCGTTTCTTGTGCC	2266	26.7432
AACAGGGGTGTTCGTA	13991	4.52434			AACGAAACAATTGGTC	691	5.35456			AAGGAATAGGAGATAG	41674	6.03734
AACAGGGGTTAGCGGA	1215	7.40741			AACGAAAGTAGTCCTA	6298	4.95395			AAGGAATCAGTCTGGC	3233	27.5905
AACAGGGTCGACATCA	16205	6.87442			AACGAAAGTCTTCTAT	9766	2.65206			AAGGAATGTATTTCTC	3368	22.6841
AACAGGGTCGGCGATC	15817	4.8745			AACGAAATCTGACAGT	2165	20.0924			AAGGAATTCCGAAATC	1936	35.124
AACAGGGTCGGCTATA	824	7.88835			AACGGGAAGACATCAA	6805	0.279206			AAGGAATTCCGGGACT	16794	2.56044
AACAGGGTCTCTCTAA	2901	0.137883			AACGGGAAGGTGCTGA	6393	4.73956			AAGGAATTCCTGCTAC	24042	5.14516
AACCAACAGAGGTATT	1832	31.9323			AACGGGAAGTAATTGG	1861	38.9038			AAGGTAAAGTGGTGGT	21604	2.8791
AACCAACAGCGACTTT	998	37.3747			AACGGGAGTGAACCGA	590	9.66102			AAGGTAAGTAGCCCTG	815	11.9018
AACCAACAGCGTCAAG	8973	9.69575			AACGGGAGTTTATGCG	1426	2.52454			AAGGTAAGTGTAGCAG	30461	5.23949
AACCAACCAAATGAAC	2525	1.38614			AACGGGATCAGACATC	765	4.44444			AAGGTAAGTTAACCTG	17850	3.71429
AACCAACCAACAAGAT	13934	3.78929			AACGGGATCCGTAATG	8390	8.91538			AAGGTAATCAAGTTGC	16029	6.60678
AACCAACCAACTGAAA	3797	16.6711			AACGTCAAGGACTTCT	744	10.6183			AAGGTAATCATCGCCT	2916	27.6063
AACCAACCAATCGAAA	28796	3.20531			AACGTCAAGGATTTGA	1344	8.70536			AAGTACCGTACTAGCT	16360	6.41809
AACCAACCAGTTCCAA	11735	2.19855			AACGTCAAGTGTTGTC	1387	30.4254			AAGTACCGTCAACCAT	23108	5.40938
AACCAACCATAATGCC	1241	0.886382			AACGTCACATGGAAGC	3860	22.9016			AAGTACCGTCGATTAC	559	2.86225
AACCAACGTCACTGAT	9710	4.6035			AACGTCAGTAACACCT	1212	36.3861			AAGTACCTCCGATGCG	22948	5.38609
AACCAACGTGAGGAAA	8000	7.7625			AACGTCATCAAGCCCG	3451	1.21704			AAGTACCTCCTAGAGT	8231	0.984085
AACCAACGTGATGGCA	2409	15.276			AACGTCATCAGCGCAC	9279	4.88199			AAGTACCTCGTTAGTG	651	0.460829
AACCAACGTGCAGTGA	669	18.8341			AACGTCATCCGATGCG	824	5.9466			AAGTACCTCTATACTC	23200	4.47414
AACCAACTCAGGTAAA	811	5.67201			AACGTCATCGGTGCAC	686	12.5364			AAGTCGTGTACGAGTG	8878	3.51431
AACCAACTCTAGATCG	1307	27.0849			AACGTCATCGTGAGAG	20072	4.90235			AAGTCGTGTGTTGACT	1581	30.8665
AACCACAAGCAAACAT	574	3.48432			AACTTCTAGGCCGCTT	5705	27.3444			AAGTCGTTCATGAAAG	21870	4.82396
AACCACAAGCGCTGAA	3789	30.1135			AACTTCTAGTCGAAGC	31072	3.88131			AAGTCGTTCCAACTGA	12908	3.31577
AACCACAAGCGGACAT	689	2.61248			AACTTCTCACTACAGT	2402	16.1532			AAGTGAAAGAACTCCT	10348	14.4086
AACCACAAGGAAGAAC	821	9.257			AACTTCTCAGGAATAT	3341	0.77821			AAGTGAAAGTGAATAC	1307	4.97322
AACCACAGTCAAGCGA	1634	21.0526			AACTTCTGTTGCACGC	2720	18.5662			AAGTGAACAAATGGCG	1183	56.3821
AACCACATCCACGGAC	3044	28.8436			AACTTCTTCAGCAGAG	800	9.125			AAGTGAACAAGGTTGG	19369	3.98575
AACCATGAGCAATTAG	1003	4.28714			AACTTCTTCGACATTG	1203	14.3807			AAGTGAACAAGTGCTT	19780	2.6087
AACCATGAGGAAGTCC	832	17.4279			AAGAACAAGCTAAATG	1089	3.94858			AAGTGAACACGAAAGC	1667	18.0564
AACCATGAGGCATCGA	6666	7.53075			AAGAACAAGGAGCTGT	17269	6.87359			AAGTGAACAGATAAAC	14076	3.79369
AACCATGAGGGCAGTT	10293	5.86807			AAGAACAAGGTCTTTG	1562	22.5352			AAGTGAACAGGGAATC	1379	9.7897
AACCATGAGGTAAACT	10275	2.618			AAGAACACAGGGTCTC	1332	25.976			AAGTGAAGTACAAGCG	1718	34.1094
AACCATGCAAATTAGG	3177	3.21058			AAGAACAGTATCCTCC	1251	38.2894			AAGTGAATCAGGAAAT	19089	4.1647
AACCATGCAAGGAGTC	1842	17.2638			AAGAACAGTTCTCTCG	4236	10.0567			AAGTGAATCCTCACCA	30890	2.64487
AACCATGGTACGTTCA	3669	1.79886			AAGAACAGTTGCCATA	1413	23.85			AAGTGAATCTGGGCCA	28163	6.85651
AACCATGGTCCGGCAT	2398	18.7656			AAGAACATCTCTTCAA	1200	3.08333			AAGTTCGAGCGATGAC	2321	3.05903
AACCATGGTGCCGAAA	742	14.2857			AAGAACATCTTCGTGC	1410	7.0922			AAGTTCGAGCGGACAT	11724	2.90856
AACCATGGTGTGTTTG	668	8.23353			AAGACAAAGCGGTAAC	985	12.0812			AAGTTCGAGGTAAGGA	18691	4.07683
AACCATGGTGTTCCTC	17587	0.966623			AAGACAAAGGTGCGAT	10597	4.8693			AAGTTCGCACACACTA	19679	4.8783
AACCATGGTTAACCTG	19395	3.70199			AAGACAACAAACACGG	30327	3.48205			AAGTTCGCATCCGTTC	780	6.41026
AACCATGTCCGTGGCA	3282	19.4698			AAGACAACAGATGCGA	4311	4.56971			AAGTTCGGTCGAATGG	3410	11.7009
AACCATGTCGAACGCC	9772	2.81416			AAGACAAGTCCGGTCA	1864	14.6996			AAGTTCGGTGTTCCAA	796	1.50754
AACCATGTCGGCTTGG	11212	5.87763			AAGACAAGTGATTGGG	5800	6.22414			AAGTTCGTCGCCAACG	46012	4.68573
AACCCAAAGCTCCGAC	14449	3.94491			AAGACAATCGGTATGT	7346	5.10482			AAGTTCGTCGCCACTT	923	2.27519
AACCCAAAGCTCTTCC	21556	2.19892			AAGACAATCTGTCAGA	3379	9.91418			AATAGAGCACTCAAGT	16326	5.57393
AACCCAAAGGAAAGTG	1382	1.44718			AAGACTCAGGCCACTC	2804	14.2297			AATAGAGCAGCGTGCT	19831	3.96349
AACCCAAAGGCCTTGC	22578	2.51129			AAGACTCAGGTGCCTC	1086	12.7072			AATAGAGGTTTGGGAG	1387	14.708
AACCCAAAGGCGCTCT	9781	5.59248			AAGACTCCAGTATTCG	1360	16.1029			AATCACGCAACTGTGT	1451	0.206754
AACCCAAAGTATCCTG	2194	21.1942			AAGACTCGTACTTCCC	1922	25.5463			AATCACGCATACTGAC	726	1.51515
AACCCAAAGTATGATG	13335	3.83202			AAGACTCGTAGCGAGT	3362	2.26056			AATCACGGTGTTACTG	1042	22.2649
AACCCAAAGTGAGTGC	4522	0.950907			AAGACTCGTCAATCTG	7141	5.36339			AATCGACAGAGCGACT	4282	2.49883
AACCCAAAGTTCAACC	623	4.01284			AAGACTCGTGTGCCTG	5997	7.43705			AATCGACAGTGAGGCT	961	18.8345
AACCCAACAAACCATC	1177	0.849618			AAGACTCTCAAGATAG	3484	74.3685			AATCGACCAACTCATG	863	9.50174
AACCCAACAATAAGGT	6400	4.65625			AAGACTCTCAGAGTTC	1667	4.91902			AATCGACCAATAGTAG	574	9.7561
AACCCAACAGGTCCCA	1578	35.5513			AAGATAGAGCGTCGAA	4098	4.92923			AATCGACCAGTGCCTG	9386	1.93906
AACCCAAGTAAGGAGA	2159	20.2409			AAGATAGAGCTTCTAG	1648	20.085			AATCGACCATATCTCT	713	1.96353
AACCCAAGTATAGCTC	836	3.94737			AAGATAGCAAGCGAAC	10037	5.62917			AATCGACGTATCCTTT	2420	17.4793
AACCCAAGTCTTGGTA	13973	4.82359			AAGATAGCAATAGAGT	1649	25.2881			AATCGACGTGGAAATT	32665	6.334
AACCCAAGTGATGTAA	2619	8.78198			AAGATAGGTAACATGA	1527	2.22659			AATCGTGGTTTGTTGG	4079	30.0319
AACCCAAGTGCGGATA	1418	17.9831			AAGATAGGTATGCTTG	7558	9.94972			AATCGTGTCAAGTCGT	22332	3.76142
AACCCAAGTTAAGAAC	3533	14.8599			AAGATAGGTATTTCCT	731	7.38714			AATCGTGTCGTACCTC	639	1.87793
AACCCAAGTTAAGACA	10435	5.10781			AAGATAGGTTTCGTAG	1201	16.403			AATGAAGAGACCTCCG	525	2.66667
AACCCAAGTTCACCGG	8865	9.2273			AAGATAGTCCCTCAAC	13145	3.49182			AATGAAGCAATGAAAC	1353	1.84775
AACCCAAGTTCTTCAT	2226	10.018			AAGATAGTCTAGTGTG	11531	4.70905			AATGAAGCACCACATA	19747	3.30177
AACCCAATCGATAACC	14420	2.90569			AAGCATCCACACCGAC	19667	3.97112			AATGAAGCAGCTTTGA	5206	0.364964
AACCCAATCGTGTTCC	928	6.25			AAGCATCGTCGTATGT	2175	12			AATGACCAGCATTGTC	3492	24.4273
AACCCAATCTCAGGCG	17394	4.86375			AAGCATCGTGCCGAAA	7050	8.39716			AATGACCAGCTCCACG	3963	35.7053
AACCTGAAGAGCAACC	1905	22.8871			AAGCATCGTTCCAAAC	3634	3.93506			AATGACCCAGATACCT	8835	10.9451
AACCTGAAGCAGGCTA	1458	14.1975			AAGCATCGTTCGGACC	5980	7.50836			AATGACCCAGTGCCTG	32016	7.14018
AACCTGACAACGTTAC	608	1.15132			AAGCATCTCCAAACCA	1137	4.39754			AATGACCGTGCAGTGA	558	3.76344
AACCTGAGTACCTAAC	1788	21.1409			AAGCCATAGGATTTGA	2002	18.6314			AATGACCTCAGGAACG	19344	4.43548
AACCTGAGTGTAACGG	8077	5.60852			AAGCCATAGGGTAATT	12086	4.16184			AATGACCTCCACAGGC	1640	0.914634
AACCTGATCATTTCCA	3210	24.4548			AAGCCATAGGTTTACC	2190	13.7443			AATGACCTCTCTGCTG	697	19.5122
AACCTGATCCAGGACC	804	3.9801			AAGCCATCATCCTAAG	2424	21.0809			AATGCCAAGGGACTGT	2176	22.2426
AACCTGATCCTACCGT	619	6.78514			AAGCCATGTCTCTCAC	18131	3.05002			AATGCCACACTCTAGA	19107	3.31292
AACCTGATCGAACACT	31950	4.43192			AAGCCATGTGAGTCAG	8817	4.69547			AATGCCAGTCCAGCGT	733	4.7749
AACCTGATCTAACGCA	860	3.48837			AAGCCATGTGGAGGTT	2716	4.16053			AATGCCATCATGCCCT	21436	3.18623
AACCTTTAGACATAAC	1834	16.9029			AAGCCATTCCACCCTA	1956	15.9509			AATGCCATCTGTACAG	803	1.36986
AACCTTTAGATAGTGT	1091	5.68286			AAGCCATTCCCATTTA	1003	19.8405			AATGGAAAGGCAGTCA	767	7.04042
AACCTTTAGTAGTCAA	2403	10.903			AAGCCATTCGGCCAAC	2101	2.14184			AATGGAACAAATGAAC	3164	28.4134
AACCTTTAGTATAACG	12412	2.86819			AAGCCATTCGGTCATA	1229	3.09194			AATGGAACAAGCACCC	796	13.191
AACCTTTAGTGTAGAT	13099	5.32102			AAGCGAGAGCTGAAGC	1474	1.83175			AATGGAACATGGGAAC	588	11.3946
AACCTTTCACCATAAC	12231	3.50748			AAGCGAGAGGACGCAT	5822	6.18344			AATGGAAGTCTGTCAA	1145	2.27074
AACCTTTCATCCCACT	12782	4.36551			AAGCGAGAGTAACCTC	1402	9.6291			AATGGAAGTTCGTTCC	5510	4.19238
AACCTTTGTATCCTCC	3358	20.8755			AAGCGAGCAACAGCCC	7061	7.3644			AATGGAATCCACCTGT	30761	3.46543
AACCTTTGTCCTACAA	658	2.43161			AAGCGAGCACTACGGC	8287	4.70617			AATGGCTTCCACCCTA	48218	3.61483
AACCTTTGTGAAAGTT	14946	3.6933			AAGCGAGCAGAACTAA	3089	15.798			AATTCCTAGCATCGAG	2038	28.4593
AACCTTTTCCTATGGA	18817	3.51278			AAGCGAGCATACATCG	1808	9.51327			AATTCCTCACAGACGA	1579	1.77327
AACCTTTTCTAACGGT	8486	2.39218			AAGCGAGGTCCGTTTC	8717	4.8067			AATTCCTCACTACACA	1140	1.31579
AACGAAAAGTAGGCCA	5011	1.97565			AAGCGAGTCCACTTTA	9765	5.33538			AATTCCTGTGATTCTG	49909	4.7807
AACGAAAAGTATTCCG	9033	4.89317			AAGCGAGTCCTGCCAT	1674	21.5651			AATTCCTTCGAGAATA	747	17.8046
AACGAAAAGTCAGGGT	4844	13.3361			AAGCGTTAGACGTCGA	6290	9.0461			AATTTCCAGACTCTTG	1513	50.4957
AACGAAACAACACGTT	2314	31.5039			AAGCGTTAGGAGGTTC	755	6.62252			AATTTCCCAATAACGA	2819	21.0358
AACGAAACACCTGCTT	11148	3.75852			AAGCGTTCAGAAGTGC	917	19.9564			ACAAAGAAGATGCAGC	576	3.64583
AACGAAACAGACACCC	1996	26.8537			AAGCGTTTCCGCCTAT	6213	6.05183			ACAAAGAAGTTCTCTT	1977	8.34598
AACGAAACATCGCTCT	1261	0.555115			AAGCGTTTCTGTCGCT	1425	27.2281			ACAAAGACAATACCCA	1568	1.27551
AACGAAAGTCATCCGG	4099	4.90364			AAGGAATAGGCTATCT	9441	5.52908			ACAAAGACATTACTCT	1047	44.9857
AACGAAAGTGCTGTCG	1534	9.71317			AAGGAATAGGCTGAAC	857	11.6686			ACAAAGAGTCTCAAGT	26475	10.6327
AACGAAAGTTGGACCC	2691	2.48978			AAGGAATAGTTGGACG	1592	24.9372			ACAAAGAGTTCGAGCC	10027	6.39274
AACGAAATCACGATAC	2536	4.653			AAGGAATCAAGGCCTC	2627	13.5135			ACAAAGATCACTTTGT	1676	19.5107
AACGGGAAGAAGATCT	7404	10.5889			AAGGAATCAATCCAGT	814	13.5135			ACAACCACACGACGCT	859	8.14901
AACGGGAAGAGTCGAC	6723	4.47717			AAGGAATCACTGAGTT	1284	6.69782			ACAACCACACTGGAAG	16422	2.64889
AACGGGAAGGCGATAC	8593	4.63168			AAGGAATCATGTCGTA	1678	19.0107			ACAACCACAGCTACCG	3419	3.91927
AACGGGAAGGTCGTAG	2311	14.5392			AAGGAATGTAGATGTA	7504	3.65139			ACAACCACAGGTTACT	532	0.37594
AACGGGAAGGTTCTTG	9561	5.86759			AAGGAATTCGGTCTGG	2699	46.6099			ACAACCACATCTGGGC	19977	4.6103
AACGGGACACGCGCAT	6660	5.07508			AAGGTAAAGACGGATC	6406	13.222			ACAACCAGTTCCACAA	863	4.40324
AACGGGACAGCTGAGA	4446	8.2771			AAGGTAAAGCCTCGTG	5466	4.3176			ACAACCATCAAGTCGT	10759	6.8129
AACGGGACAGGAACCA	25590	4.46268			AAGGTAAAGGTCTTTG	10942	4.57869			ACAAGCTAGATGCTGG	21842	3.76797
AACGGGACAGTCAACT	8235	3.95871			AAGGTAAGTAGCGTAG	1057	31.8827			ACAAGCTAGGAGTACC	2851	14.4511
AACGGGACATAATGAG	8141	6.326			AAGGTAAGTCATACCA	7861	3.9944			ACAAGCTAGTGTAGAT	1356	1.10619
AACGGGACATCCGAAT	788	1.64975			AAGGTAAGTGAATATG	9836	6.15087			ACAAGCTCACATTCGA	1691	15.1981
AACGGGAGTACCCACG	4323	9.04464			AAGGTAAGTGCGAACA	7386	6.24154			ACAAGCTCACTCAAGT	19235	4.5334
AACGGGAGTACTCCCT	823	0.972053			AAGGTAAGTGGCTTGC	1974	14.2351			ACAAGCTTCCGCTGTT	1880	18.4043
AACGGGAGTTACTCAG	11197	6.7786			AAGGTAATCAGTGTCA	595	4.03361			ACACAGTAGGCTCTCG	26855	4.48334
AACGGGAGTTTGTTCT	2828	20.1556			AAGGTAATCTCTCGCA	929	14.2088			ACACAGTAGTAGGGTC	17749	5.79751
AACGGGATCAAGTCTG	12620	3.542			AAGTACCAGTAGTGCG	846	7.2104			ACACAGTCAAAGCAAT	2397	26.7
AACGGGATCTCTCTAA	712	2.24719			AAGTACCCAGCGATTT	15449	2.83513			ACACAGTCAAGAGTGC	1569	1.65711
AACGGGATCTCTGCCA	12102	6.37085			AAGTACCCATTGTACG	3276	8.79121			ACACAGTGTATACAGA	1764	2.89116
AACGTCAAGAACCCGA	5943	5.65371			AAGTACCGTACATACC	620	6.29032			ACACCAAAGGCCATAG	2600	2.96154
AACGTCAAGAAGCGAA	1021	9.50049			AAGTACCGTCGGAAAC	928	11.8534			ACACCAACAACTGCTA	26429	3.04968
AACGTCAAGCCTCACG	9966	2.80955			AAGTACCTCCGTCAAA	7287	6.98504			ACACCAACATGGCCAC	32148	2.60047
AACGTCAAGGCGCTTC	8968	5.31891			AAGTCGTAGGCTCTAT	10165	5.31235			ACACCAAGTAGTCTTG	40796	3.78223
AACGTCACACACTGGC	8871	8.44324			AAGTCGTCACTTGTGA	788	10.9137			ACACCAATCCCAGGCA	1297	1.15652
AACGTCACACCTGTCT	10938	3.04443			AAGTCGTCAGATCATC	1223	17.5797			ACACGCGCACCGTGCA	10826	1.40403
AACGTCACACTTGGGC	1918	15.902			AAGTCGTCATCACGGC	1415	11.3781			ACACGCGCATGCCATA	1607	21.4686
AACGTCACAGCGTACC	656	9.7561			AAGTCGTGTGCGTCGT	2726	7.11665			ACACGCGGTACTCGTA	2722	1.87362
AACGTCACATTCACAG	1336	22.6048			AAGTCGTTCAAACGTC	5213	5.10263			ACACGCGGTGAAGCGT	611	3.92799
AACGTCAGTGATTCTG	19320	5.89545			AAGTCGTTCGCAATGT	1533	3.7182			ACACGCGGTGACTGTT	4816	34.3023
AACGTCAGTTATCTGG	747	3.48059			AAGTCGTTCGGAACTT	1053	13.1054			ACACGCGTCAGAACCT	1022	29.8434
AACGTCATCAAAGACA	3634	7.76004			AAGTCGTTCTATCACT	2979	1.74555			ACACGCGTCCGGTAGC	2362	0.931414
AACGTCATCATATGGC	11152	7.0391			AAGTGAAAGCCTTCTC	8098	3.29711			ACACGCGTCTCCTGAC	2281	32.705
AACGTCATCCCAGGCA	11054	3.80858			AAGTGAAAGTGAGTGC	15531	5.39566			ACACGCGTCTGTCTCG	11897	8.20375
AACGTCATCGAGTCCG	2471	18.6969			AAGTGAACAGCTATTG	834	20.024			ACACTGAAGATAACAC	18530	3.21101
AACTTCTAGCAGCACA	3725	17.6376			AAGTGAACATACCAGT	1068	22.9401			ACACTGAAGTAGGCCA	6680	1.21257
AACTTCTAGTGGCGAT	900	32.8889			AAGTGAAGTATGTCCA	12269	3.9123			ACACTGACAACTTGGT	24021	4.32538
AACTTCTCAACCGACC	10422	3.25273			AAGTGAAGTCCACTCT	8494	5.53332			ACACTGACACGGGCTT	2971	5.28442
AACTTCTCAACTCATG	8516	4.5209			AAGTGAAGTGGTCTTA	1879	21.6605			ACACTGAGTAAGATTG	26894	11.233
AACTTCTCACTCCCTA	16464	2.47813			AAGTGAATCTCACCCA	1509	2.38569			ACACTGAGTGGATTTC	23809	5.03171
AACTTCTCAGAGCTAG	11979	4.13223			AAGTGAATCTCCAATT	13265	6.10629			ACACTGATCTTTCCAA	20711	5.53329
AACTTCTGTAGTGTGG	909	18.2618			AAGTTCGAGATAGTCA	699	13.1617			ACAGAAACACCCGTAG	927	1.40237
AACTTCTGTATGGTAA	1371	11.1597			AAGTTCGAGGCGACAT	2142	22.6424			ACAGAAACATGCTGCG	24447	3.58326
AACTTCTGTCGCTGCA	732	2.59563			AAGTTCGCACTTCAAG	948	8.96624			ACAGAAAGTTTCGATG	17041	4.09014
AACTTCTGTGAGAACC	2678	10.4182			AAGTTCGGTGTCGCTG	2005	23.7406			ACAGAAATCTCTGACC	48001	8.51857
AACTTCTGTGCCAAGA	11369	2.93781			AAGTTCGTCCAGCACG	2342	5.42272			ACAGCCGAGGTTCTTG	1294	1.31376
AACTTCTGTTTAAGGA	24870	4.28227			AAGTTCGTCCATTCAT	592	4.39189			ACAGCCGAGTGCACTT	16402	4.12145
AACTTCTTCATTATCC	7704	0.895639			AAGTTCGTCCCTGTTG	8647	12.1082			ACAGCCGTCATTTCGT	20167	2.9702
AACTTCTTCTCCTACG	12237	2.28814			AAGTTCGTCCGATGTA	10263	6.27497			ACAGCCGTCGGATACT	566	3.18021
AACTTCTTCTTGAACG	1703	59.4833			AAGTTCGTCCGGCTTT	1931	10.5645			ACAGCCGTCTACGGGC	1482	33.8057
AACTTCTTCTTTGCTA	2110	5.78199			AAGTTCGTCTCGCCTA	966	19.3582			ACAGGGAAGAAGCGCT	3102	26.9826
AAGAACAAGAACGTGC	8670	6.1707			AAGTTCGTCTTGAGCA	2862	5.62544			ACAGGGAAGCACTCCG	2094	8.50048
AAGAACAAGAGATCGC	1324	8.98792			AATAGAGAGGGCCTCT	915	5.68306			ACAGGGACAGACCTAT	614	4.07166
AAGAACAAGAGGGCGA	2828	5.19802			AATAGAGAGGTGCCTC	6432	3.40485			ACAGGGAGTCTGCGCA	2687	35.2066
AAGAACAAGGTAGTCG	22824	4.95969			AATAGAGAGGTTCTAC	1533	8.87149			ACATCCCAGCCTATCA	28298	3.00375
AAGAACACAAGTCGTT	8624	2.37709			AATAGAGAGTATGACA	12118	3.72999			ACATCCCAGTAAATGC	729	4.8011
AAGAACACACACCTGG	947	0.422386			AATAGAGCAAACCGGA	1824	20.011			ACATCCCCACGTGAGA	22975	2.18934
AAGAACACACTTCAGA	8292	5.72841			AATAGAGCAAGAGGCT	1444	7.13296			ACATCCCCAGCGTGCT	4474	0.670541
AAGAACAGTACATACC	1143	3.76203			AATAGAGCATGACGAG	1066	7.22326			ACATCCCCAGGATGAC	139991	4.67887
AAGAACAGTACGATGG	1797	7.17863			AATAGAGGTCAGATTC	983	13.4283			ACATCCCCATTCTGTT	795	5.15723
AAGAACAGTACTGAGG	10561	4.21362			AATAGAGGTCTAGGTT	8351	4.51443			ACATCCCTCAACACGT	1037	11.2825
AAGAACAGTAGCTCGC	2288	24.6941			AATAGAGGTGGCTAGA	8705	8.4664			ACATCGAAGAAATCCA	4778	17.4759
AAGAACAGTCACTACA	1624	8.99015			AATAGAGTCGCCTATC	1533	9.58904			ACATCGAAGAAGTCTA	1972	27.7383
AAGAACAGTGGACAGT	18368	3.21755			AATAGAGTCTGCACCT	4403	25.0284			ACATCGAAGCCTGACC	36235	9.44391
AAGAACAGTTGGGTTT	6391	5.4608			AATCACGAGGTAGGCT	3725	10.9262			ACATCGAAGCGCCCAT	1165	52.8755
AAGAACATCATGGGAG	771	2.85344			AATCACGAGGTTAGTA	3293	16.277			ACATCGAAGCTGACCC	712	13.3427
AAGAACATCATTTGCT	1544	10.8808			AATCACGAGTTCGCAT	957	5.64263			ACATCGAAGTAGTGCG	16263	4.36574
AAGAACATCGTAGCCG	11130	4.65409			AATCACGCAAATACAG	11147	3.17574			ACATCGAGTAACGGTG	556	2.69784
AAGAACATCGTTGTGA	1484	20.4178			AATCACGCAAGGTTGG	3240	23.9506			ACATCGAGTGTACGCC	1389	0.575954
AAGAACATCTCGTGAA	6854	6.25912			AATCACGCAATAGTGA	6980	3.35244			ACATCGAGTTCGAAGG	2044	17.2211
AAGAACATCTTACCGC	711	3.09423			AATCACGCACGAGGTA	13084	4.33354			ACATGCAAGGCTAACG	705	1.41844
AAGACAAAGCCACCGT	9539	6.0803			AATCACGGTACGGCAA	1106	48.1013			ACATGCACACAGAGAC	32147	5.17933
AAGACAACATCGTTCC	2809	3.20399			AATCACGTCCTACACC	860	12.3256			ACATGCACACGGAAGT	2125	9.88235
AAGACAAGTAACAGGC	1929	16.0705			AATCACGTCGACACTA	2364	11.4636			ACATGCACAGCTACCG	1291	1.39427
AAGACAAGTCAAACGG	855	0.467836			AATCACGTCGGCCCAA	1538	13.1339			ACATGCACATCGCTGG	13229	2.82712
AAGACAAGTCGAATTC	3070	25.2443			AATCACGTCTAGTGTG	3740	8.47594			ACATGCACATGGTGGA	24867	5.26803
AAGACAAGTTACACTG	10054	4.20728			AATCGACAGCCTCGTG	1889	33.9862			ACATGCATCGAACTCA	23225	10.9236
AAGACAATCCAGCCTT	12127	4.20549			AATCGACAGGTCACCC	5420	7.15867			ACATGCATCGCTGTCT	17666	3.82656
AAGACAATCCCTCGTA	7804	3.15223			AATCGACCAGTCGAGA	566	8.48057			ACATTTCAGAGGCGTT	18309	5.47272
AAGACAATCGCTACGG	1369	39.4449			AATCGACGTCTGATAC	1185	5.65401			ACATTTCAGCACTGGA	572	3.4965
AAGACAATCTCTTCAA	8826	5.23453			AATCGACTCACTTATC	21819	3.30446			ACATTTCAGCGCCCAT	1823	5.43061
AAGACAATCTTAAGGC	1184	2.61824			AATCGACTCGAGTCTA	18112	4.26237			ACATTTCAGGCTAAAT	2769	24.1603
AAGACTCAGAAATCCA	2005	2.89277			AATCGTGAGCGATGAC	722	12.3269			ACATTTCCAAATGGCG	987	40.2229
AAGACTCAGAAGTCAT	10285	4.24891			AATCGTGAGGACAGCT	671	1.78838			ACATTTCCACAGCTGC	32369	3.54351
AAGACTCAGCCGGATA	7041	4.53061			AATCGTGGTCTAACGT	2439	2.00902			ACATTTCCATCCTTGC	842	4.27553
AAGACTCAGCTGACAG	11594	3.41556			AATCGTGGTCTATGAC	578	7.78547			ACATTTCTCACGGACC	30471	2.69437
AAGACTCAGGTCACCC	9349	4.04321			AATCGTGTCCATTTGT	2774	21.7376			ACATTTCTCTGGACCG	1229	1.95281
AAGACTCAGTCTCTGA	624	3.20513			AATCGTGTCTACGGTA	8325	4.37237			ACCAAACAGCATGGGT	20493	2.77656
AAGACTCAGTGCGCTC	5775	4.57143			AATGAAGAGAAACTGT	902	13.4146			ACCAAACAGTTGAAAC	10816	1.26664
AAGACTCCATAATGAG	10697	3.8422			AATGAAGAGGAGACCT	1917	9.494			ACCAAACCATCATGAC	1105	0.723982
AAGACTCCATGACGGA	1244	26.8489			AATGAAGAGGCTTAGG	7559	5.66212			ACCAAACGTTACCGTA	42332	3.5694
AAGACTCGTCAAAGTA	5978	5.26932			AATGAAGCAATATCCG	7868	27.9995			ACCAAACGTTCCCAAA	11138	5.21638
AAGACTCGTCCTACAA	9756	5.37105			AATGAAGCAATGTCAC	37894	3.42007			ACCAAACTCATTACGG	2495	17.3948
AAGACTCGTGTCTAAC	1310	26.9466			AATGAAGCAGAGTCTT	8751	6.65067			ACCAAACTCCGAGTGC	3338	45.9557
AAGACTCGTGTGGACA	10641	10.6287			AATGAAGGTGAATGAT	7547	1.53703			ACCAACAAGCCAAGCA	1390	3.16547
AAGACTCGTTTGACAC	7465	6.26926			AATGAAGGTGCAATAA	888	4.39189			ACCAACAAGTCTGCAT	1165	6.35193
AAGACTCTCATTGTGG	3258	6.59914			AATGAAGTCAATCGGT	1059	14.0699			ACCAACACACAACGCC	782	3.70844
AAGACTCTCCATCAGA	18162	4.21209			AATGAAGTCATCACTT	1289	22.5756			ACCAACACACACCGCA	958	7.09812
AAGACTCTCTAAGAAG	1737	14.1048			AATGAAGTCCAACCGG	14301	4.49619			ACCAACACACTCTAGA	3762	32.8283
AAGACTCTCTGCGTCT	1287	11.8881			AATGAAGTCTATCGTT	6132	5.87084			ACCAACAGTCCTATAG	541	2.21811
AAGATAGAGAAATTCG	6741	4.98442			AATGAAGTCTCCGATC	1016	9.84252			ACCAACATCAAGTGGG	1479	21.4334
AAGATAGAGACTCCGC	10798	2.35229			AATGACCAGAAACTCA	8899	3.23632			ACCAACATCACTGATG	585	3.93162
AAGATAGAGAGCTTTC	1435	3.55401			AATGACCAGAAATTGC	781	7.68246			ACCAACATCATGAGGG	20568	0.763322
AAGATAGAGCATCAGG	8314	3.29565			AATGACCAGAAGTCTA	9832	5.655			ACCAACATCCGCGAGT	3070	1.85668
AAGATAGAGGAGAATG	20865	5.36305			AATGACCAGAGCAGCT	1141	32.7783			ACCACAAAGATTCGAA	22511	5.99263
AAGATAGAGTAAGCAT	5510	6.26134			AATGACCCAAATGAGT	9595	7.62897			ACCACAAAGCCGTCGT	29380	4.08101
AAGATAGAGTCTTCCC	8505	3.69195			AATGACCCATATGCGT	2101	18.8958			ACCACAAAGGAGATAG	740	12.4324
AAGATAGAGTGAATAC	8913	6.7093			AATGACCTCACCGGTG	1403	18.3179			ACCACAACACTGTGAT	1078	1.02041
AAGATAGCACCGTGCA	19709	5.8146			AATGACCTCCAGCAAT	8441	3.61332			ACCACAACATCGATGT	13857	2.63405
AAGATAGCAGTCGTTA	9702	5.22573			AATGACCTCCCATACC	9149	4.54695			ACCACAACATCGGAAG	21889	3.29846
AAGATAGCATGGCGCT	1008	12.004			AATGACCTCCGCACGA	1968	10.0102			ACCACAACATTGTAGC	4737	21.8915
AAGATAGCATTGAAGA	8776	9.08159			AATGACCTCTCCTGTG	1938	17.3375			ACCACAAGTGACTCTA	611	1.14566
AAGATAGGTCTCTCCA	1244	2.00965			AATGCCAAGAACGCGT	1128	4.69858			ACCATTTAGACCAAAT	17904	3.44057
AAGATAGGTTGCGGCT	6864	2.76807			AATGCCAAGGATGTTA	610	6.22951			ACCATTTAGAGGTGCT	34073	3.52479
AAGATAGGTTGGACCC	10635	4.26892			AATGCCACAAGCCTGC	10612	5.44666			ACCATTTCAAACTCTG	3031	15.8694
AAGATAGGTTTCAGAC	10621	4.65116			AATGCCACATAGACTC	11976	4.83467			ACCATTTCAACGACTT	1605	0.809969
AAGATAGTCCCGTTGT	12066	5.93403			AATGCCACATGGTACT	1040	15.6731			ACCATTTCAATCCTAG	18064	2.40257
AAGATAGTCTCCGAAA	2125	16.6588			AATGCCAGTCTAGTGT	8793	3.27533			ACCATTTCAGGCGTTC	23428	4.54157
AAGCATCAGCATCTTG	587	13.4583			AATGCCATCACGGAGA	1846	25.948			ACCATTTCATCAACCA	43055	5.59052
AAGCATCAGTAGCTCT	31594	5.75109			AATGCCATCACTTGGA	50134	3.21139			ACCATTTGTCGGAAAC	3643	40.1867
AAGCATCAGTATGATG	1670	10.3593			AATGCCATCGTAGTGT	3720	21.5323			ACCATTTTCGACATCA	572	10.3147
AAGCATCAGTCCCGGT	1215	4.77366			AATGCCATCTACCCAC	8393	2.4306			ACCATTTTCTTCACGC	1045	50.2392
AAGCATCCACCGGCTA	1635	9.05199			AATGCCATCTGGGCGT	2269	26.4434			ACCCAAAAGAGTTGTA	5181	2.29685
AAGCATCCACGCGTCA	9850	5.85787			AATGGAAAGATCGACG	2804	7.45364			ACCCAAAAGCAGCACA	2995	12.0868
AAGCATCCAGGCGATA	640	1.25			AATGGAAAGGACTATA	800	3.5			ACCCAAAGTCCGGTGT	1061	1.60226
AAGCATCCAGGTTCCG	1142	12.4343			AATGGAACAAGCGAGT	14877	4.45654			ACCCTCAAGCAGGGAG	48584	5.17043
AAGCATCCAGTCAGCC	2381	2.14196			AATGGAACACTACCCT	1028	4.76654			ACCCTCAAGCCAGACA	1212	7.50825
AAGCATCGTACTCCCT	1236	28.3172			AATGGAACACTTCTCG	7624	9.1553			ACCCTCAAGCTGGCTC	691	2.74964
AAGCATCGTTAAGACA	538	1.85874			AATGGAAGTAGCGTAG	3170	35.8991			ACCCTCACATAGGTAA	812	24.5074
AAGCATCGTTCCGCTT	25997	6.14686			AATGGAAGTATCGCTA	854	7.25995			ACCCTCATCCATTCGC	20903	3.10482
AAGCATCGTTGGGTTT	1330	12.406			AATGGAAGTGGATGAC	1608	14.8632			ACCCTCATCGATCCAA	2340	18.2906
AAGCATCTCACCTACC	9203	3.3576			AATGGAAGTTCTAAGC	10463	5.61025			ACCCTCATCGGTTCAA	731	2.73598
AAGCCATAGATCCGAG	4993	15.8822			AATGGAATCACAGAGG	741	19.1633			ACCCTTGCACGCCAGT	10154	4.98326
AAGCCATAGGTAACTA	7890	3.0545			AATGGAATCCTTCAGC	1618	12.3609			ACCCTTGCATAGACTC	1253	1.9154
AAGCCATAGGTCCCTG	1822	8.01317			AATGGAATCGAAATCC	679	6.03829			ACCCTTGGTGAATGAT	1289	1.78433
AAGCCATAGGTTAAAC	1660	5.90361			AATGGCTGTCCAAATC	2315	21.5119			ACCCTTGGTGACAGCA	33023	3.51876
AAGCCATAGGTTATAG	16082	3.46972			AATGGCTGTGCACGCT	595	7.22689			ACCGTTCAGGACCCAA	5401	4.03629
AAGCCATAGTCTAGCT	3087	17.0716			AATGGCTGTGCTAGCC	1100	0.818182			ACCGTTCCAACCGACC	14373	2.76212
AAGCCATAGTGGTTAA	12207	3.71918			AATGGCTTCAGCGCAC	21858	6.22198			ACCGTTCGTAAGGCCA	583	8.23328
AAGCCATCACAAATCC	6867	1.49993			AATGGCTTCCACGTCT	1649	18.6173			ACCGTTCGTACTAAGA	1148	4.18118
AAGCCATCATGGCGCT	776	11.2113			AATGGCTTCCAGTACA	8063	10.2567			ACCGTTCTCCCTTTGG	6263	0.718506
AAGCCATCATTACGGT	1012	2.56917			AATTCCTAGAGAGTTT	2647	17.0759			ACCGTTCTCGCAATGT	833	17.407
AAGCCATGTAGATTAG	2179	3.80909			AATTCCTAGGTTTACC	1498	6.67557			ACCTACCGTCAACGCC	580	1.72414
AAGCCATGTCGAATGG	2218	13.5708			AATTCCTAGTAGTCTC	1412	8.14448			ACCTGAAAGGTCATCT	25920	3.17515
AAGCCATGTGTTGCCG	1110	14.8649			AATTCCTAGTCACTAC	9799	0.724564			ACCTGAAAGTCGGCAA	2039	1.66748
AAGCCATGTTCAAGTC	2454	23.2681			AATTCCTCACACTGGC	13762	4.99201			ACCTGAACAACGAGGT	22112	2.12102
AAGCCATTCAAAGCCT	3153	20.7104			AATTCCTCACTAACGT	5495	5.22293			ACCTGAAGTTATGTGC	38724	6.6083
AAGCCATTCCACGTCT	633	3.47551			AATTCCTGTAGCGAGT	2380	28.6555			ACCTGAATCCCTCGTA	2365	7.99154
AAGCCATTCCCGATCT	629	2.22576			AATTCCTGTCAACACT	1344	17.7827			ACCTGTCAGGCCACTC	25324	1.91518
AAGCCATTCCGATGCG	1286	1.47745			AATTCCTGTGAGTCAG	547	4.38757			ACCTGTCCACACACTA	650	12.3077
AAGCCATTCTCTCAAT	1821	0.384404			AATTCCTGTGTAACGG	1991	4.57057			ACCTGTCCACGTAGAG	1520	2.69737
AAGCGAGAGAGGATCC	2053	31.9532			AATTCCTTCCGTGTGG	2079	6.83021			ACCTGTCCAGACGCTC	1776	2.87162
AAGCGAGAGCACTAGG	6320	5.06329			AATTCCTTCGCCGTGA	1982	20.7366			ACCTGTCCAGCACACC	1969	3.65668
AAGCGAGAGCGACAGT	2036	37.5737			AATTCCTTCGTCGCTT	1109	8.11542			ACCTGTCTCTACCAGA	1169	0.342173
AAGCGAGAGCTGCCTG	1757	21.5139			AATTCCTTCTCCGAAA	2607	8.3621			ACCTGTCTCTTGCAGA	733	4.50205
AAGCGAGAGGGAGATA	906	6.07064			AATTTCCAGAAGAACG	2402	15.3206			ACGATCACAACAGCCC	757	2.24571
AAGCGAGAGTTACGAA	1823	37.2463			AATTTCCAGCAGAAAG	2572	6.06532			ACGATCACATCGGAAG	1553	18.8023
AAGCGAGAGTTGCGAG	11466	4.48282			AATTTCCAGGTAATCA	683	7.9063			ACGATCATCGTTCCCA	626	3.19489
AAGCGAGCACAACCGC	2664	25			AATTTCCCAATGTCTG	1170	20.0855			ACGATCATCTCGCGTT	18413	3.83968
AAGCGAGCACACGGAA	11086	3.99603			AATTTCCCACCTGCGA	6691	3.33284			ACGATGTCAACAGCCC	1824	5.97588
AAGCGAGCAGACTCTA	8231	4.04568			AATTTCCCATGTTACG	9540	7.68344			ACGATGTGTGAATGAT	2098	19.1134
AAGCGAGCAGATGCGA	566	10.424			AATTTCCGTACGATGG	2509	16.8593			ACGATGTTCGGCTTGG	1096	0.638686
AAGCGAGCATTCCTCG	3007	32.6239			AATTTCCGTCAGGAGT	1663	18.3403			ACGCACGAGGATCACG	986	31.4402
AAGCGAGGTAGAGATT	18886	5.44848			AATTTCCGTCCGACGT	3523	5.8189			ACGCACGCAGTCAACT	658	3.64742
AAGCGAGTCCAACCGG	1749	15.0943			AATTTCCGTGAGATCG	1997	18.2774			ACGCACGGTCTTCATT	20634	2.23418
AAGCGAGTCCAAGCCG	7509	3.8354			AATTTCCTCACCTGTC	15304	4.77653			ACGCACGTCAACTTTC	20390	3.96273
AAGCGAGTCCGATCTC	857	2.21704			AATTTCCTCAGAGCAG	2092	14.7706			ACGCACGTCGTGTCAA	6126	6.41528
AAGCGAGTCGGTGTAT	2058	28.62			AATTTCCTCCTAGCCT	9414	3.33546			ACGCACGTCTAAGAAG	1360	0.808824
AAGCGAGTCTAACACG	3747	5.49773			AATTTCCTCTACCCAC	15344	4.04718			ACGCACGTCTGGGTCG	1856	16.1099
AAGCGAGTCTGGGCGT	2668	7.83358			ACAAAGAAGATTAGCA	871	4.70723			ACGGAAGAGGGCGAGA	9429	5.31339
AAGCGTTAGCATCCTA	838	10.0239			ACAAAGAAGGTGGTTG	11914	6.53013			ACGGAAGCACAGCCAC	9344	3.87414
AAGCGTTCAGCAGGAT	1305	38.8506			ACAAAGAAGTCACGCC	7094	8.88074			ACGGAAGCATACTGAC	1518	22.859
AAGCGTTCAGGAGACT	11718	7.62075			ACAAAGAAGTGAGTTA	1434	18.689			ACGGAAGTCCTGGCTT	666	1.8018
AAGCGTTCATCTAACG	11360	6.03873			ACAAAGACACAGTATC	861	8.7108			ACGGAAGTCGTAGTCA	619	1.13086
AAGCGTTCATGACTGT	11731	2.99207			ACAAAGACAGCTGTAT	1048	5.34351			ACGGGTCAGGTAAGAG	16936	6.41828
AAGCGTTGTCATCTAG	1629	11.7864			ACAAAGACATCTGCGG	7153	8.01062			ACGGGTCAGTTCAACC	3467	25.5264
AAGCGTTGTCTGTGCG	7588	4.34897			ACAAAGAGTCGGAACA	1649	17.4651			ACGGGTCCAGAGCGTA	20346	3.68623
AAGCGTTGTGACACAG	1110	2.79279			ACAAAGAGTGCCCAGT	1250	12.96			ACGGGTCGTAGGCAAC	666	16.2162
AAGCGTTGTGACCGAA	5011	6.96468			ACAAAGAGTGTCTCCT	8557	4.359			ACGGGTCGTCCCAAAT	3957	22.2138
AAGCGTTTCATCGACA	657	5.47945			ACAAAGATCAAGGCTT	9253	13.0985			ACGGGTCGTGTAAACA	672	1.33929
AAGCGTTTCCTGGGAC	724	4.28177			ACAAAGATCATAGAGA	11038	5.6985			ACGGGTCTCACCTCAC	29781	4.18723
AAGCGTTTCGGCACTG	10582	5.15971			ACAACCAAGCTCATAC	5043	14.6738			ACGGGTCTCGAAACAA	16314	4.36435
AAGCGTTTCGTTGTTT	7539	7.54742			ACAACCAAGTGTCATC	13833	7.0339			ACGGTCGAGAAAGCGA	1709	13.1656
AAGCGTTTCTTCGACC	17519	4.96604			ACAACCAAGTGTTGTC	2058	29.3003			ACGGTCGAGCCTCAGC	2043	7.97846
AAGGAATAGACTTCAC	9226	4.8992			ACAACCACACCTGATA	781	5.6338			ACGGTCGCACATTCTT	638	1.72414
AAGGAATAGAGAGAAC	2217	28.8227			ACAACCACACCTGCAG	5482	1.45932			ACGGTCGTCAACTCTT	22486	4.7096
AAGGAATAGCCTTCTC	1053	23.1719			ACAACCACACGTACTA	8594	3.52572			ACGGTCGTCCTCCACA	1722	12.892
AAGGAATAGGCGATAC	2699	8.33642			ACAACCAGTTACACTG	2022	7.66568			ACGGTTAAGCAGGGAG	22460	4.98219
AAGGAATAGGTGCAGT	8712	7.32323			ACAACCATCGCTAGCG	7017	8.15163			ACGGTTAAGGTAAGGA	1300	13.5385
AAGGAATCAACCACGC	8580	9.91841			ACAACCATCGTGGCTG	869	2.07135			ACGGTTACACGCTATA	25821	3.74889
AAGGAATCACCGGTCA	1563	27.7031			ACAACCATCTGAATCG	714	8.40336			ACGGTTACACTCCGGA	776	1.93299
AAGGAATCATTCTCTA	1605	2.3053			ACAAGCTAGACCCTTA	668	4.04192			ACGGTTACATTAAAGG	12094	0.595337
AAGGAATGTAGACACG	10336	6.50155			ACAAGCTAGCCTCATA	10928	3.9806			ACGGTTAGTCCAAATC	5212	14.3323
AAGGAATGTCTTGAGT	2396	27.1703			ACAAGCTAGCGCCATC	1838	11.3166			ACGGTTAGTTCAATCG	11520	2.91667
AAGGAATGTTGCCAAT	1241	27.9613			ACAAGCTAGGCCATAG	775	10.7097			ACGGTTATCTGGGTCG	9817	1.78262
AAGGAATTCAAATAGG	9077	4.43979			ACAAGCTAGTAAAGCT	1877	38.8918			ACGGTTATCTTGGCTC	19111	3.26514
AAGGAATTCGAAGCCC	16895	5.4158			ACAAGCTCAGTCAACT	5061	18.2177			ACGTAACCACGACGAA	578	4.15225
AAGGTAAAGCTGCCTG	11379	5.71228			ACAAGCTTCACGGGCT	11082	3.05901			ACGTAACGTATGGTAA	2520	18.5317
AAGGTAAAGTCTGGAG	1221	24.2424			ACAAGCTTCCTTTGAT	2202	17.257			ACGTAACGTCATCGCG	711	1.40647
AAGGTAAAGTTTGTCG	2059	18.8927			ACACAGTAGATCGGTG	1646	28.1896			ACGTAACGTGCGTTTA	555	7.38739
AAGGTAACAACACAAA	1911	17.5824			ACACAGTAGTATGAAC	941	26.78			ACGTACAGTTGGTAGG	32402	5.36695
AAGGTAACAACCGCTG	2350	1.40426			ACACAGTCACGTAGTT	810	13.2099			ACGTACATCGAGTACT	15380	3.38752
AAGGTAACACAGCCTG	12925	2.7234			ACACAGTCAGGACTAG	3342	10.6224			ACGTACATCTCTGACC	46974	4.56636
AAGGTAAGTGCACGCT	10289	5.6954			ACACAGTGTGCCTATA	5487	12.8668			ACGTACATCTGGGCCA	855	10.6433
AAGGTAAGTTACCTGA	6058	11.5715			ACACAGTTCCGGACTG	1856	23.1142			ACGTAGTCAACACGAG	24438	3.92422
AAGGTAATCAAATGAG	1066	13.7899			ACACAGTTCGACGATT	8200	4.7439			ACGTAGTGTCGTGGTC	16472	4.71102
AAGGTAATCAATCTCT	1292	18.9628			ACACCAACAAGCGAGT	5031	11.9658			ACGTCCTCAAGTCATC	33960	4.20495
AAGGTAATCCGAGAAG	1764	23.4127			ACACCAACACAAAGCG	7448	3.15521			ACGTCCTCACCCTTAC	13853	5.32015
AAGGTAATCGTGGCTG	1108	26.8051			ACACCAACACAGCATT	833	9.0036			ACGTCCTGTAACGATA	12809	3.50535
AAGGTAATCTGAGATC	593	0.84317			ACACCAACAGGACATG	643	9.6423			ACGTCCTTCGTCTACC	1028	30.8366
AAGTACCAGACCATAA	5498	8.13023			ACACCAAGTGGATGAC	1359	2.86976			ACGTTCCAGTCGTTAC	47557	4.55664
AAGTACCAGGCAGGTT	1866	21.2219			ACACCAAGTTTGGAGG	1046	21.9885			ACGTTCCAGTTTCGGT	1089	4.86685
AAGTACCAGTCCCGAC	26897	3.78481			ACACCAATCAAACGAA	1665	33.6937			ACGTTCCCAAACACCT	697	7.74749
AAGTACCCAAGTGTCT	15892	4.10269			ACACCAATCAATGCAC	5713	3.18572			ACGTTCCGTAGCGCTC	528	3.40909
AAGTACCCAGGCAATG	2173	19.098			ACACGCGAGACGACGT	7719	5.2727			ACGTTCCTCACAACCA	1636	4.40098
AAGTACCCAGGTCCGT	8008	5.83167			ACACGCGGTAGGTCAG	2217	13.2612			ACTACGAAGCACAAAT	1216	1.72697
AAGTACCCATTCTCTA	25385	5.51901			ACACGCGGTTCCGTTC	1766	14.1563			ACTACGAAGCTGTCCG	3115	41.1236
AAGTACCGTGCTATTG	14593	3.99507			ACACGCGTCGTTCATT	1194	20.268			ACTACGATCACACGAT	534	2.99625
AAGTACCGTGTATCCA	7087	2.99139			ACACGCGTCTCTCTTC	9342	3.29694			ACTATCTAGATGCAGC	19257	2.68993
AAGTACCTCCTAAGTG	9168	5.82461			ACACTGAAGAAGGGAT	1547	6.98125			ACTATCTAGCCAAGGT	1300	34.1538
AAGTACCTCGAGAAAT	12981	3.80556			ACACTGAAGCTAGATA	10631	5.87903			ACTATCTAGGCAGGGA	7478	5.29553
AAGTACCTCGCCTATC	896	26.3393			ACACTGAAGGGATGTC	1237	14.4705			ACTATCTAGGTGGTTG	5191	26.6423
AAGTACCTCTCACGAA	11058	2.93905			ACACTGACATGACTGT	3238	18.6226			ACTATCTAGTTTGCTG	36453	6.80602
AAGTACCTCTCTCTAA	1403	13.0435			ACAGAAAAGGATACAT	1052	23.7643			ACTATCTCAGCGGATA	1359	3.31126
AAGTCGTAGTTGAATG	5924	4.237			ACAGAAAAGTGCTAGG	5109	4.65845			ACTATCTCATTCTGTT	1656	10.8092
AAGTCGTCACCAAAGG	13144	4.78545			ACAGAAACACATTCTT	1816	42.2357			ACTATCTGTAGACGTG	20222	5.57314
AAGTCGTGTAAGCAAT	5430	8.02947			ACAGAAACACTCCCTA	9953	4.10931			ACTATCTGTTGTCCCT	683	7.61347
AAGTCGTGTTAGGCTT	1015	6.30542			ACAGAAACATATACCG	1408	34.0909			ACTATCTTCGAGCCAC	1764	0.396825
AAGTCGTTCTTTCTAG	7969	1.00389			ACAGAAACATTGTACG	658	6.231			ACTATGGAGCCACAAG	22872	4.7263
AAGTGAAAGAGCAAGA	758	5.40897			ACAGAAAGTATCCCAA	11391	3.9856			ACTATGGAGTTAGTGA	13401	4.29072
AAGTGAACACAGCATT	1741	36.1861			ACAGAAAGTATGTGTC	3706	5.04587			ACTATGGCAACCACGC	6747	2.47517
AAGTGAACAGAATTCC	8941	5.17839			ACAGAAAGTCTTGCTC	721	12.2053			ACTATGGCAACGCATT	21317	5.25871
AAGTGAACAGAGTCTT	11287	5.62594			ACAGAAAGTGAATGAT	1021	23.9961			ACTATGGCACTGTCCT	18993	3.138
AAGTGAACAGTTCTAG	2155	5.93968			ACAGAAATCGAGTCCG	18159	3.24908			ACTATGGGTAGCCAGA	28900	5.609
AAGTGAACATCGTTCC	3662	15.0464			ACAGCCGAGGCCTTCG	3966	16.6162			ACTATGGGTGCACATT	3011	18.6981
AAGTGAAGTATCGAGG	1417	7.41002			ACAGCCGAGTGGAATT	7962	5.27506			ACTATGGGTGGTGATG	792	25.6313
AAGTGAAGTGACAACG	14144	2.82098			ACAGCCGAGTGGCAGT	1060	10.566			ACTATGGTCGCTTAAG	1180	1.35593
AAGTGAAGTGTTCGTA	1358	26.6568			ACAGCCGCACAGCTGC	1861	13.5411			ACTATGGTCTCTTCAA	4853	12.7138
AAGTGAATCTCATGGA	5575	6.42152			ACAGCCGCATCCGCGA	1941	3.81247			ACTATGGTCTTCTCAA	3687	24.1931
AAGTGAATCTTTGCAT	1876	14.6055			ACAGCCGGTCACCGCA	1509	6.69317			ACTATTCAGCAAACAT	47334	3.88304
AAGTTCGAGGTGCAGT	17291	5.81227			ACAGCCGTCAAAGCCT	4097	10.6663			ACTATTCCAAGCTGTT	578	1.90311
AAGTTCGAGGTGCGAT	19714	7.24866			ACAGCCGTCATTGTGG	1687	26.3189			ACTATTCCATAGATCC	1010	50.297
AAGTTCGAGTAAGGGA	12336	6.07166			ACAGCCGTCGACCTAA	7068	4.31522			ACTATTCGTACGGCAA	12299	2.92707
AAGTTCGAGTAGACCG	9352	3.42173			ACAGCCGTCTCGCCTA	6458	3.56147			ACTATTCGTATCTTCT	1561	34.9776
AAGTTCGCACCGTGCA	4849	0.742421			ACAGGGAAGAGCAGTC	8155	3.62968			ACTATTCGTTTATGCG	8245	9.58156
AAGTTCGCAGTTCTAG	4920	9.89837			ACAGGGAAGATGCCGA	1859	19.0963			ACTCCCAAGTCATAGA	17218	3.65896
AAGTTCGGTAGGAGTC	2051	30.5705			ACAGGGAAGCCGTAAG	986	3.34686			ACTCCCACATCGCTGG	19548	0.905463
AAGTTCGGTAGGATAT	1296	39.429			ACAGGGAAGGAAGTCC	1540	7.5974			ACTCCCAGTCCTATAG	24843	3.11959
AAGTTCGGTCTAGATC	14575	3.80789			ACAGGGAAGTGCTACT	7205	5.19084			ACTCCCATCCTAGCGG	912	8.99123
AAGTTCGGTTACCCAA	15427	8.18046			ACAGGGACATTCACCC	1579	23.4326			ACTCCCATCGAGCACC	3503	21.0106
AAGTTCGGTTTCACAG	16182	4.36905			ACAGGGAGTGAGATCG	861	19.1638			ACTCCCATCGCTATTT	37583	3.63196
AAGTTCGTCGACGCTG	1136	33.2746			ACATCCCAGGCTAAAT	1329	15.5756			ACTCTCGCAACCGTGC	15682	4.86545
AATAGAGAGAGCGACT	2278	30.2897			ACATCCCCAGAGAAAG	1439	3.47464			ACTCTCGCAGTTAAAG	19217	4.36593
AATAGAGAGATGGGCT	12525	5.96407			ACATCCCGTAAGATAC	3652	5.12048			ACTCTCGGTGATTCAC	17387	5.52137
AATAGAGAGTTGCCTA	1483	29.5347			ACATCCCGTACAAAGT	2029	10.5964			ACTCTCGGTGCCCAGT	15462	6.4416
AATAGAGCACAATTCG	1784	24.6637			ACATCCCGTCATAGTC	3171	23.1157			ACTCTCGTCGCAGAGA	3429	21.4348
AATAGAGCAGGTCCGT	7049	6.55412			ACATCCCGTCCGGTCA	2026	12.7345			ACTCTCGTCGCCAGAC	7911	9.22766
AATAGAGCATACCATG	1827	9.79748			ACATCCCGTTCCCAAA	9784	4.31316			ACTGATGAGAAACTGT	4586	32.0977
AATAGAGGTTTGACAC	16041	5.1493			ACATCCCTCTACGGTA	1474	5.0882			ACTGATGAGACTCAAA	1660	1.26506
AATAGAGTCCATTGCC	1169	2.39521			ACATCCCTCTCATTAC	1595	16.1129			ACTGATGAGGTAACTA	1195	2.59414
AATAGAGTCTATACTC	15897	3.72397			ACATCGAAGACATCAA	739	5.14208			ACTGATGAGGTCATTC	568	0.528169
AATAGAGTCTCTGCTG	1406	18.0654			ACATCGAAGCACTTTG	778	7.84062			ACTGATGAGTCTCCTC	33505	3.30995
AATAGAGTCTTCCGTG	1179	5.00424			ACATCGAAGTCTCGTA	2202	4.76839			ACTGATGCACATAACC	2295	1.56863
AATCACGAGCCTGAGA	14059	3.51376			ACATCGACAGTAACAA	1215	13.7449			ACTGATGCAGGTTTAC	20919	5.04804
AATCACGAGGACACTG	963	4.04984			ACATCGAGTAGGTAGC	697	1.14778			ACTGATGCATACAGAA	1868	8.61884
AATCACGAGTGCACAG	9810	5.53517			ACATCGAGTATGAGCG	10344	3.69296			ACTGATGGTAGTTCCA	869	1.72612
AATCACGCAGGACGAT	11495	4.84559			ACATCGAGTATGGAAT	12590	3.39952			ACTGATGTCGTAGCCG	2732	2.15959
AATCACGCAGGAGGAG	1636	21.7604			ACATCGATCCCTATTA	26477	3.69377			ACTGATGTCGTCAAAC	1304	49.0798
AATCACGCAGGCACAA	721	4.02219			ACATCGATCCGTATGA	3078	10.9162			ACTGATGTCTCCCTAG	549	2.55009
AATCACGGTAATGCGG	7184	7.04343			ACATCGATCCTAGCCT	3015	26.3682			ACTGCAAAGCATCCTA	1405	1.13879
AATCACGGTAGGCAAC	9788	5.54761			ACATCGATCGTGCGAC	17282	2.48235			ACTGCAAAGCGTGCTC	3319	25.7608
AATCACGGTTAAGGAT	9838	3.50681			ACATGCAAGCTTCTAG	1856	11.6379			ACTGCAACAACGAGGT	2779	0.791652
AATCACGTCCGTAGGC	7044	4.25894			ACATGCAAGGCCACTC	4014	11.136			ACTGCAACAGGCTATT	19567	1.1039
AATCACGTCTCTCTAA	3219	4.78409			ACATGCAAGTGTACCT	7323	3.0452			ACTGCAACAGTTCTAG	20107	2.8597
AATCGACAGACATGCG	1067	3.28022			ACATGCAAGTTGCCTA	6901	10.5202			ACTGCAAGTGCGGTAA	23476	3.0627
AATCGACAGGCTAACG	4014	10.5879			ACATGCAGTCGTGGAA	5348	5.32909			ACTGCAAGTGCTCGTG	1528	1.89791
AATCGACCAATTCTTC	3359	16.5228			ACATGCAGTGACTCGC	2639	3.59985			ACTGCAAGTTTAGTCG	2713	20.1622
AATCGACCACGGCTAC	12981	4.47577			ACATGCAGTTACACTG	646	13.9319			ACTGCAATCATGCATG	2444	22.5859
AATCGACCATACAGGG	2544	9.55189			ACATGCATCAAGATAG	1017	8.94789			ACTGCAATCATTACGG	17979	5.32844
AATCGACGTAGCTGAG	858	4.31235			ACATGCATCCAAACCA	3036	11.4625			ACTGTCCAGAGAGGGC	20595	5.25856
AATCGACTCCGGTAGC	10679	3.33365			ACATGCATCTAGCCTC	2397	6.67501			ACTGTCCAGTTGAAGT	552	6.7029
AATCGACTCCTTGACC	1158	4.40415			ACATGCATCTCCACTG	5667	4.85266			ACTGTCCCAACTCGAT	16802	3.3865
AATCGACTCGCCTCTA	3159	14.1184			ACATTTCAGAGAGAAC	2202	22.1617			ACTGTCCCAAGCCATT	16996	2.62415
AATCGACTCTCGCTTG	19780	6.49141			ACATTTCAGATCCCAT	9950	8.58291			ACTGTCCCACATAGCT	1051	4.37678
AATCGACTCTGGCCGA	10755	4.08182			ACATTTCCAACAAGAT	11500	4.89565			ACTGTCCCATAGACTC	1572	3.24427
AATCGACTCTTAGCTT	4543	7.94629			ACATTTCCACTAACCA	1155	18.0087			ACTGTCCGTAAGGTCG	24894	5.96529
AATCGTGAGAACTTCC	1277	38.6061			ACATTTCCAGACGGAT	3347	8.06693			ACTGTCCGTACGAGCA	1808	14.8783
AATCGTGAGAATTGCA	888	8.67117			ACATTTCCATCGGCCA	3410	19.7947			ACTGTCCGTCAGTCGC	18529	3.1734
AATCGTGAGAGAAGGT	8524	3.19099			ACATTTCGTTTGCAGT	4839	1.7359			ACTGTCCGTTGTTGAC	8329	2.36523
AATCGTGAGGAGGGTG	1251	18.6251			ACATTTCTCTCACCCA	2985	12.0938			ACTGTCCTCATGCCGG	2527	1.46419
AATCGTGCACCCATAA	814	13.7592			ACATTTCTCTCTCTAA	1381	3.54815			ACTGTCCTCCACCTCA	699	6.15165
AATCGTGCATGTCTAG	944	42.2669			ACCAAACAGAGACAAG	3203	16.3284			ACTGTCCTCGCAAGAG	2632	25.5699
AATCGTGGTGACTCTA	7772	2.76634			ACCAAACAGATGGCGT	1905	44.9344			ACTGTGAAGACTTCAC	619	4.68498
AATCGTGGTGCATACT	9270	2.98813			ACCAAACAGCATACTC	17285	4.0324			ACTGTGAAGCGACTTT	2725	0.110092
AATCGTGGTGGCCTCA	5344	6.23129			ACCAAACAGCGTCAAG	4213	6.74104			ACTGTGACACGTCTCT	588	1.36054
AATCGTGGTTACGCCG	1582	16.1188			ACCAAACAGCTTCTAG	1349	12.6019			ACTGTGACATCCTCAC	37706	8.03586
AATCGTGGTTATAGCC	1124	10.9431			ACCAAACCAAGGAGTC	4794	2.29453			ACTGTGAGTAGGGTAC	1208	1.90397
AATCGTGTCTACGGTA	7839	5.97015			ACCAAACCATCCCACT	10879	2.8771			ACTTAGGAGACAGCTG	3265	27.657
AATCGTGTCTCAATCT	28194	2.25225			ACCAAACGTATTGCCA	964	5.18672			ACTTAGGGTACTGAGG	758	1.84697
AATGAAGCAGCCCAGT	17694	4.17091			ACCAAACGTCGACTGC	2996	5.47397			ACTTAGGGTGGCATCC	2097	45.5889
AATGAAGCATAACTCG	7787	4.61025			ACCAAACGTCTACTGA	654	6.57492			ACTTATCAGACCGCCT	18770	3.93181
AATGAAGCATCGTTCC	17177	5.79263			ACCAAACGTTAATGAG	858	23.31			ACTTATCAGTCGAGGT	12026	3.92483
AATGAAGCATTGAAAG	10395	6.24339			ACCAAACTCCACCTCA	7150	3.58042			ACTTATCCAAGCGCTC	28816	6.27082
AATGAAGGTAACTTCG	10280	3.47276			ACCAAACTCTATCGCC	1144	8.39161			ACTTATCCACATGGTT	24939	5.58563
AATGAAGGTACCCGAC	12382	5.20917			ACCAACAAGACAACAT	1481	22.4173			ACTTATCCACCCTCTA	1106	3.16456
AATGAAGGTACGCTTA	14412	4.01749			ACCAACAAGGTAGCAC	2901	9.68632			ACTTATCTCCACTGAA	1203	16.6251
AATGAAGGTATCATGC	8925	4.60504			ACCAACAAGTTGGCTT	641	6.24025			ACTTATCTCTAGGCAT	14571	2.84126
AATGAAGGTATTCCTT	2503	10.9069			ACCAACACAATAAGGT	1263	9.81789			ACTTATCTCTCCCAAC	615	2.27642
AATGAAGGTGTATACC	13248	5.63859			ACCAACACAGGTTACT	700	3.28571			ACTTCCGAGTACGTCT	3557	27.0171
AATGAAGTCATCACTT	692	12.7168			ACCAACACATGTAACC	13733	4.3035			ACTTCCGAGTGTAGTA	569	17.7504
AATGAAGTCCGATCTC	10009	6.76391			ACCAACAGTCATCTAG	696	5.31609			ACTTCCGGTCAAGGCA	18434	2.64728
AATGACCAGGAGTACC	5249	6.97276			ACCAACAGTGCTCTCT	1294	8.11437			ACTTCCGGTCGGAAAC	12491	6.97302
AATGACCAGTAGACCG	2646	20.8995			ACCAACAGTGTCCCTT	942	11.2527			ACTTCCGGTTAGGGAC	15927	6.98185
AATGACCCACAAGTTC	1690	16.0355			ACCAACAGTTATGACC	3392	1.97524			ACTTCCGGTTATGTCG	41160	3.99417
AATGACCCACAATGAA	6939	7.10477			ACCAACATCCGAGAAG	618	18.4466			ACTTCCGTCAGTCCGG	6755	2.79793
AATGACCCACTCTGCT	583	13.036			ACCAACATCGATCCAA	13693	3.05265			ACTTCCGTCGGTAGAG	10167	4.8982
AATGACCCAGCGATTT	967	7.03206			ACCAACATCTCCGCAT	13503	5.37658			ACTTCCGTCTATCACT	801	0.998752
AATGACCCATAATGAG	2048	6.98242			ACCAACATCTTCTGGC	8512	3.4657			ACTTCGCAGCACGGAT	56581	4.33538
AATGACCCATTGAAAG	4783	16.5796			ACCACAAAGCATCGAG	6310	5.30903			ACTTCGCCACGTAGAG	1380	4.13043
AATGACCGTAGTTCCA	1425	12.9123			ACCACAAAGCGCTGCT	2321	4.567			ACTTCGCGTAGTGGCA	971	44.1813
AATGACCGTGGGTATG	2021	23.6517			ACCACAAAGGCGACAT	11528	5.11797			ACTTCGCGTCAAATCC	25734	3.54006
AATGACCGTGTATACC	1002	23.2535			ACCACAAAGTACAGAT	1733	22.2735			ACTTCGCGTCTAGTGT	2035	15.4791
AATGACCGTTCTGAGT	1450	8.27586			ACCACAAAGTGAATAC	903	20.2658			ACTTCGCTCATTCATC	1136	2.55282
AATGACCTCAAGGACG	3982	20.3415			ACCACAAAGTGGAATT	4549	18.0919			ACTTCGCTCCTTATCA	6288	0.954198
AATGACCTCACTGTCC	691	1.44718			ACCACAAAGTGGACGT	1142	24.606			ACTTCGCTCTCGAGTA	16218	1.56
AATGCCAAGAATCCCT	2316	28.1088			ACCACAACAGTGGCTC	5076	4.39322			ACTTTCAAGGGATCTG	23633	8.07346
AATGCCAAGGTAACTA	679	8.83652			ACCACAACATGGAGAC	682	12.61			ACTTTCAAGTGGATAT	2516	15.1033
AATGCCACAGGAGACT	12834	2.76609			ACCACAAGTGTTCGTA	7841	3.25214			ACTTTCAAGTGTAGAT	708	3.67232
AATGCCACAGGTGACA	1179	0.169635			ACCACAATCGATACAC	1453	18.0317			ACTTTCATCATAAGGA	18983	1.01143
AATGCCAGTATTAAGG	12285	4.91656			ACCATTTCAATAGTCC	2086	8.67689			ACTTTGTCAATCAAGA	18376	3.76034
AATGCCAGTCATGCAT	650	18.1538			ACCATTTCATACCACA	7800	5.78205			ACTTTGTCAATTGCCA	30773	6.14825
AATGCCAGTTCTCCAC	956	30.8577			ACCATTTCATGACAGG	8782	7.32179			ACTTTGTGTCTCAGGC	857	1.16686
AATGCCATCAGCGCAC	10689	3.78894			ACCATTTGTACTCAAC	3326	9.32051			ACTTTGTTCTTCGCTG	804	1.49254
AATGCCATCCACACCT	18914	3.45247			ACCATTTGTGTTCCTC	6910	3.82055			AGAAATGAGTGAACAT	1559	0.641437
AATGCCATCCGCACGA	11498	3.40929			ACCATTTGTTCCCACT	11391	6.25933			AGAAATGAGTGAGGTC	21264	3.42833
AATGCCATCGACCTAA	21426	3.08504			ACCATTTTCATGAAAG	12152	3.85122			AGAAATGCAACAAAGT	32495	5.56086
AATGCCATCTACCTTA	861	2.55517			ACCATTTTCCTTCTAA	17740	3.79369			AGAAATGCAAGTGCAG	1723	2.20546
AATGCCATCTAGTACG	10775	3.24826			ACCATTTTCGAGCCTG	765	2.87582			AGAAATGCAGAGAGGG	2658	14.447
AATGCCATCTTACACT	5864	2.48977			ACCCAAAAGAACGCGT	5362	7.9821			AGAAATGGTTCCAAAC	55898	3.67276
AATGGAAAGCTGGAGT	21439	6.41355			ACCCAAAAGACATACA	18792	6.24202			AGAAATGTCCTTCAGC	2140	15.7477
AATGGAAAGTAATACG	6165	4.2498			ACCCAAAAGGCCCACT	1424	21.6994			AGAACAAAGAAGCCAC	2473	12.5758
AATGGAAAGTCATAGA	1779	38.1675			ACCCAAAAGTCTAACC	1526	18.6107			AGAACAAAGCATAGGC	590	0.847458
AATGGAACACATTCTT	3087	32.5883			ACCCAAAGTACGCGTC	3300	11.3333			AGAACAAAGGACATCG	10537	2.13533
AATGGAAGTATAGCTC	2049	14.3485			ACCCAAAGTCAAGGCA	1286	3.65474			AGAACAAAGGGTCACA	17142	4.11854
AATGGAATCAAGAGGC	7748	5.60145			ACCCAAAGTCAATCTG	1552	14.884			AGAACAACATTCCTCG	2724	35.6094
AATGGAATCGAACGGA	2447	30.0776			ACCCAAAGTGGGATTG	5299	3.2459			AGAACAAGTATCAGGG	2345	21.7058
AATGGAATCGTAGCCG	4441	3.78293			ACCCAAAGTGTGCTTA	1376	19.8401			AGAACAATCATTGTGG	15352	4.63783
AATGGAATCGTCTACC	15492	6.16447			ACCCAAAGTTCAAAGA	7793	4.6067			AGAACAATCGTAATGC	30039	4.00812
AATGGCTAGTGTTCAC	19794	6.39588			ACCCAAATCCGCAGTG	1899	6.31912			AGAACAATCTGTGTGA	18820	3.49628
AATGGCTCACCGTGGT	1586	36.0656			ACCCTCAAGACTGAGC	4106	11.4954			AGAACCTAGTAACCGG	1136	2.02465
AATGGCTCAGTCGCTG	1434	36.3319			ACCCTCAAGAGCACTG	3700	25.8378			AGAACCTCAAGGCCTC	52563	3.23612
AATGGCTGTAACCAGG	2323	22.1266			ACCCTCAAGCGATCGA	6929	5.05123			AGAACCTCAGCCGGTT	551	0.544465
AATGGCTGTAGTGATA	8559	3.43498			ACCCTCACAAACACGG	608	7.40132			AGAACCTTCACCATGA	806	0.620347
AATGGCTGTGCTAGCC	10645	4.97886			ACCCTCACACCAGACC	2729	27.8857			AGAACCTTCGTGGGAA	9794	1.54176
AATGGCTTCAACACCA	14765	9.38706			ACCCTCACAGGAGGTT	2334	5.9126			AGAAGCGCAGCTGTGC	636	1.41509
AATGGCTTCAGAGTGG	8913	5.7332			ACCCTCAGTACAGTCT	1797	7.84641			AGAAGCGTCGGAGATG	11586	2.60659
AATGGCTTCGACATAC	10149	3.14317			ACCCTCAGTCTGTCAA	1653	35.5112			AGAAGTACACCTTCCA	853	23.3294
AATGGCTTCTTTCTAG	14732	4.09313			ACCCTCAGTGCGTCGT	2591	8.68391			AGAAGTACAGCAGATG	27297	4.42906
AATTCCTAGATTGATG	15173	4.29711			ACCCTCAGTTGAGAGC	8874	3.65112			AGAAGTACATACACCA	1792	7.03125
AATTCCTCAACTTCTT	972	16.5638			ACCCTCAGTTGTCAGT	932	8.04721			AGAAGTAGTGCTGCAC	563	5.86146
AATTCCTCAAGTTCCA	808	0.371287			ACCCTCATCCTTTGAT	1516	9.16887			AGAAGTATCAACCTCC	22149	3.53966
AATTCCTCAATCGCCG	891	1.90797			ACCCTTGAGAATCGAT	7603	7.063			AGAAGTATCGCCGAAC	8820	2.92517
AATTCCTCACACCGAC	3193	2.47416			ACCCTTGAGGTGCAGT	17971	11.129			AGACAAAAGTCTACCA	36889	4.09607
AATTCCTCACGCTATA	4067	9.56479			ACCCTTGCACATAGCT	1708	6.85012			AGACAAACACAGTGTT	22483	5.04381
AATTCCTCACGTACTA	13918	3.66432			ACCCTTGCAGCGATTT	2065	29.2494			AGACAAAGTCATGGCC	904	8.07522
AATTCCTCAGTCGAGA	1670	35.6287			ACCCTTGGTCACTTCC	23551	1.91075			AGACAAATCACATCAG	14063	3.93942
AATTCCTCATATCTGG	23227	3.24192			ACCCTTGGTCTAATCG	1350	17.1852			AGACACTCACAACCGC	10466	6.11504
AATTCCTGTAACATCC	1403	1.06914			ACCCTTGGTTCAGCTA	1384	22.6156			AGACACTCATAACGGG	28358	4.19282
AATTCCTGTATCTCTT	9789	4.9954			ACCCTTGTCAATCCAG	901	10.5438			AGACACTCATATACCG	2192	41.469
AATTCCTTCACAATGC	1218	13.3826			ACCCTTGTCAATCGGT	1231	24.6954			AGACACTTCACACCGG	552	1.44928
AATTCCTTCACATCAG	1314	1.44597			ACCCTTGTCTGTTGGA	794	20.1511			AGACACTTCACCTACC	1604	11.783
AATTCCTTCCTAGCTC	11353	1.63833			ACCGTTCAGAAGCGCT	30967	4.07531			AGACACTTCTAGCCTC	13491	1.57883
AATTCCTTCTCTATGT	652	6.59509			ACCGTTCAGATGCTTC	1563	23.2246			AGACAGGAGCAAGTCG	1494	1.60643
AATTTCCAGACACACG	10047	4.99652			ACCGTTCCACAGTCGC	898	27.2829			AGACAGGAGGATGCGT	684	1.02339
AATTTCCAGAGGGTAA	9289	4.02627			ACCGTTCCACGAAAGC	2345	5.03198			AGACAGGAGTAATTGG	9782	0.603149
AATTTCCAGCTATCTG	9350	3.85027			ACCGTTCCAGGGAGAG	827	8.82709			AGACAGGAGTCACGCC	2360	0.550847
AATTTCCAGTGCCCGT	10129	3.80097			ACCGTTCGTTGCCGCA	2769	22.3185			AGACAGGCAACGGTAG	17625	4.82837
AATTTCCCAACGACAG	2820	13.5461			ACCGTTCTCAAGGTGG	16076	5.41801			AGACAGGGTAACCCTA	16640	4.47716
AATTTCCCACGACAAG	6831	8.71029			ACCGTTCTCATACAGC	1478	16.7118			AGACAGGGTGTTCGAT	1725	0.057971
AATTTCCGTGTGAATA	595	1.68067			ACCGTTCTCGCAATTG	1633	12.1249			AGACAGGTCATGGCCG	562	0.711744
AATTTCCTCACCTCAC	3105	14.5894			ACCGTTCTCGCGTTTC	2176	7.85846			AGACAGGTCTTAGCAG	886	3.49887
AATTTCCTCCATTCGC	22288	3.67014			ACCTACCAGTGGTTGG	7621	2.37502			AGACCATCAATTTCCT	38745	3.92567
AATTTCCTCCGCTAGG	7949	6.45364			ACCTACCCACAGTGTT	1241	2.65915			AGACCATCAGAGGTAC	638	5.64263
AATTTCCTCCTAAGTG	1541	4.28293			ACCTACCGTATGCTAC	20602	3.03854			AGACCATCAGTTTCGA	2064	1.16279
ACAAAGAAGAACGTGC	5620	7.56228			ACCTACCGTCCAGCAC	18359	3.05572			AGACCATGTAGCGCTC	3778	13.711
ACAAAGAAGCTCACTA	1412	25.6374			ACCTACCGTGTACATC	9443	6.15271			AGACCATGTCCTACGG	1259	4.20969
ACAAAGAAGGTTGGAC	5255	4.81446			ACCTACCTCCCAGGCA	5958	9.88587			AGACCATGTGACAGGT	3970	22.0655
ACAAAGAAGTGCACAG	1118	0.9839			ACCTACCTCCGCTTAC	1430	12.5874			AGACCCGAGACTAAGT	11320	9.27562
ACAAAGACAAACAGGC	6300	3.79365			ACCTGAAAGACCACGA	1778	12.3172			AGACCCGAGATACATG	23175	4.39698
ACAAAGACAAACCGGA	739	4.19486			ACCTGAAAGACCCGCT	7988	5.333			AGACCCGAGCGCATCC	29807	3.13014
ACAAAGACAACGCATT	37171	4.54117			ACCTGAAAGAGAGGTA	1505	25.3821			AGACCCGAGTGATGGC	1004	0.996016
ACAAAGACACCATATG	17069	5.09696			ACCTGAAAGCCGTTAT	843	27.6394			AGACCCGCAAGAAACT	62909	3.84047
ACAAAGACACTCCCTA	2157	15.1599			ACCTGAACAACAAAGT	3692	13.8407			AGACCCGCAATAGGGC	734	7.22071
ACAAAGACAGCTATTG	6802	5.27786			ACCTGAACAGATCATC	1420	24.4366			AGACCCGGTGCGACAA	981	17.1254
ACAAAGAGTACCTGTA	10507	7.53783			ACCTGAAGTGCATTTG	13113	5.9483			AGACTCAAGAATCGCG	26141	1.68701
ACAAAGATCCACACAA	9520	7.06933			ACCTGAATCAAGCTGT	8162	6.84881			AGACTCAAGCATCGAG	15075	3.38308
ACAAAGATCGAGATAA	10922	5.25545			ACCTGAATCGTTTACT	965	5.3886			AGACTCACACAAGCCC	15603	5.56303
ACAAAGATCGATAACC	7865	4.92053			ACCTGAATCTTGTGCC	1813	19.0844			AGACTCACACCTTCGT	1428	1.12045
ACAAAGATCTCCGTGT	1150	49.4783			ACCTGTCAGATTCGCT	7089	4.57046			AGACTCACATACCATG	2699	15.8207
ACAAAGATCTGGTCAA	5320	0.300752			ACCTGTCAGTACTGTC	889	7.9865			AGACTCAGTGAGCGAT	12968	3.09223
ACAAAGATCTTCGACC	13021	3.01052			ACCTGTCCAAAGGGCT	854	18.5012			AGACTCAGTGTTGACT	3039	2.23758
ACAAAGATCTTGTTAC	9159	4.44372			ACCTGTCCAAATCAAG	9257	3.65129			AGACTCATCAGATTGC	19168	4.35622
ACAACCAAGCATCGAG	2063	19.0015			ACCTGTCCAGCACACC	741	14.17			AGACTCATCGTCGCTT	555	0.540541
ACAACCACAACCTATG	18000	6.86667			ACCTGTCGTATTGGCT	1034	6.76983			AGAGAATAGTAAGGGA	10393	4.41643
ACAACCACATGGCTAT	24739	2.86188			ACCTGTCGTCATAACC	8521	5.52752			AGAGAATGTACTCCCT	2524	1.54517
ACAACCAGTAGAATAC	17287	9.77035			ACCTGTCGTGCCTGCA	6157	3.84928			AGAGAATGTTCGGGTC	2974	17.5521
ACAACCATCCCGAAAT	1062	22.0339			ACCTGTCGTGTTGATC	3134	13.7205			AGAGAATTCTTGAACG	5996	15.5604
ACAACCATCGAACACT	978	13.1902			ACCTGTCGTTTCGTTT	1166	14.2367			AGAGAGCAGTTGTACC	765	4.57516
ACAACCATCGTCACCT	4241	16.2697			ACCTGTCTCACCACAA	7839	7.46269			AGAGAGCGTACAGTAA	18644	3.77065
ACAAGCTAGACGTCCC	3316	19.2702			ACCTGTCTCCTCAGGG	1050	5.90476			AGAGAGCTCCTCTCTT	19311	3.69737
ACAAGCTAGATCGACG	1168	18.6644			ACGATCAAGAATTCAG	2203	19.9728			AGAGAGCTCGACCATA	9366	0.0854153
ACAAGCTAGCGTGAAC	6417	2.8518			ACGATCAAGCGATTCT	1109	10.009			AGAGCAGCAAAGGAGA	2807	31.8846
ACAAGCTAGCTGACTT	2870	18.4321			ACGATCAAGGCCACTC	1356	14.6018			AGAGCAGGTATTGACC	17331	3.61202
ACAAGCTAGGCCTGCT	14324	2.33175			ACGATCAAGGCTGGAT	19134	5.51897			AGAGCAGTCAATGCAC	23945	3.84214
ACAAGCTAGTAGTGCG	2398	12.5521			ACGATCACAATCAAGA	3005	15.9734			AGAGCCCAGGTCATTC	4408	21.2795
ACAAGCTAGTCTCGTA	6238	5.4665			ACGATCACATTACTCT	22847	3.42715			AGAGCCCCACCACTGG	1259	1.58856
ACAAGCTCAACTCCAA	564	7.2695			ACGATCAGTCCACAGC	1195	5.27197			AGAGCCCGTATCGTGT	636	2.98742
ACAAGCTCAAGCAGGT	622	9.00322			ACGATCATCTATCGTT	2324	23.2358			AGAGCCCGTCGTCTCT	38352	3.07676
ACAAGCTCACGGCACT	35458	3.75374			ACGATGTAGGCCTAGA	10486	6.43715			AGAGCCCGTTTAAGGA	3463	32.6018
ACAAGCTGTCAAGTTC	7345	2.94078			ACGATGTAGTAACGAT	615	2.27642			AGATAGAAGGATTCCT	770	1.03896
ACAAGCTGTCTGATAC	1861	11.7141			ACGATGTCACTCCGAG	1947	12.0185			AGATAGAAGGGATCGT	705	7.51773
ACAAGCTGTCTTACTT	1715	3.14869			ACGATGTCATCCAATG	2246	23.5975			AGATAGAGTAGCACGA	10039	11.804
ACAAGCTTCCCTAGGG	13382	5.82873			ACGATGTTCAAGTGTC	742	20.0809			AGATAGATCCTCTCTT	3153	19.6321
ACAAGCTTCCTTTGAT	19467	4.01705			ACGATGTTCATTCGTT	7964	1.53189			AGATAGATCGTTCTAT	24643	3.85911
ACACAGTAGAGAATCT	2267	17.8209			ACGCACGAGGTTCATC	2099	58.1706			AGATCCACAAACCGGA	1837	12.6293
ACACAGTAGCACTTTG	15364	2.80526			ACGCACGAGTAGCCAG	667	4.64768			AGATCCACACTCAAGT	2218	1.53291
ACACAGTAGGCCTGCT	592	8.44595			ACGCACGAGTGGACGT	5617	5.51896			AGATCCACAGTGGGTA	24531	2.78016
ACACAGTAGTCTTCCC	610	15.2459			ACGCACGCACCTGTCT	23198	3.87102			AGATCCAGTAAGCTCT	21529	1.18445
ACACAGTAGTGTTCAC	1527	14.4073			ACGCACGGTCCACATA	1001	2.0979			AGATCCAGTCAGTTTG	14190	1.4024
ACACAGTCAATTCACG	1191	11.8388			ACGCACGGTTACCCTC	2330	9.57082			AGATCCAGTCTCAAGT	21377	2.63835
ACACAGTCACGTCTCT	25296	3.463			ACGCACGTCACCACAA	5001	4.11918			AGATCCAGTTTAGTCG	1380	6.30435
ACACAGTCAGCAGGAT	1594	36.1982			ACGCACGTCCGTAGTA	3129	19.9425			AGATCCATCACCTGGG	7331	3.21921
ACACAGTCAGTAGAAT	733	1.09141			ACGCACGTCCTCTAAT	8406	2.72424			AGATCCATCGCTGTTC	827	6.04595
ACACAGTCATCCGTTC	15070	3.68945			ACGGAAGAGACTAGAT	9311	4.74707			AGATCCATCTCGCCTA	6803	10.76
ACACAGTGTATAATGG	6710	3.56185			ACGGAAGAGTATGGAT	5524	5.17741			AGATCCATCTTGCAAG	692	2.89017
ACACAGTGTTGTTGTG	10195	4.39431			ACGGAAGCACTCCGGA	3377	4.97483			AGATCCATCTTTCCGG	75137	3.68926
ACACAGTTCAGTGATC	1537	7.28692			ACGGAAGCAGATACCT	8066	4.364			AGATCGTAGAATCGAT	18293	2.96835
ACACAGTTCGCAGTCG	5247	3.54488			ACGGAAGTCAATGCAC	1117	15.3984			AGATCGTAGACCGCCT	50532	3.01393
ACACAGTTCGTAATGC	3497	7.83529			ACGGAAGTCAGAGTTC	1273	35.271			AGATCGTAGATAGGGA	1167	14.3102
ACACAGTTCTACCCAC	23231	2.82812			ACGGAAGTCCACGGGT	3195	4.66354			AGATCGTAGTCACACT	1849	4.43483
ACACAGTTCTCCGATC	1542	19.3904			ACGGAAGTCTCGACCT	2723	38.3768			AGATCGTGTACCGTCG	1631	38.6879
ACACCAAAGAGAAGGT	7086	8.55207			ACGGGTCAGTAAACTG	1084	13.2841			AGATCGTTCCATCTGC	20270	4.34632
ACACCAAAGAGTCACG	8873	5.07157			ACGGGTCCAAAGAACT	12340	5.76985			AGATGAAAGTGATAGT	2559	19.109
ACACCAAAGCACCGAA	2101	1.71347			ACGGGTCCAACCAGAG	4215	3.81969			AGATGAACAACAGCCC	7423	4.16274
ACACCAAAGCTTAGTC	712	2.66854			ACGGGTCGTCCGGATC	4982	5.62023			AGATGAAGTATGAGGC	1959	13.221
ACACCAAAGGTAACTA	23888	2.78801			ACGGGTCGTTCAAGGG	3651	34.2372			AGATGAAGTGGCGCTT	21710	6.25518
ACACCAACACAGCCAC	2234	20.4566			ACGGGTCTCACTTATC	561	13.7255			AGATGAAGTTAACCTG	100258	3.3723
ACACCAACACCGTCTT	657	1.67428			ACGGGTCTCTGCCTCA	1879	4.41724			AGATGAATCCTTATAC	33770	4.49511
ACACCAACAGCGATTT	12758	4.56184			ACGGGTCTCTTGGTGA	6368	3.1093			AGATGCTAGATGAATC	1350	12.5926
ACACCAAGTACTGCGC	2343	19.7183			ACGGTCGAGATCGCCC	1178	10.781			AGATGCTAGCCTTCTC	1287	1.6317
ACACCAAGTGGCTGAA	12325	3.62677			ACGGTCGAGCCTTGAT	5170	4.37137			AGATGCTAGGATTTCC	24400	4.69672
ACACCAAGTGGTTTAC	2559	19.1872			ACGGTCGCATTGAAAG	1220	5.7377			AGATGCTAGTGAGTGC	89696	7.62241
ACACCAAGTTACGATC	3567	12.6717			ACGGTCGGTCACCTTC	974	2.6694			AGATGCTAGTTAGTAG	877	24.4014
ACACCAAGTTCGTGCG	1019	19.7252			ACGGTCGTCAAAGCCT	1475	24.4746			AGATGCTCACATGAAA	3556	21.6817
ACACCAAGTTTGCAGT	9097	3.52864			ACGGTCGTCAGTGGGA	1327	3.08968			AGATGCTGTCTCGGGT	30532	3.90083
ACACCAATCCGCGAGT	2636	2.31411			ACGGTCGTCCCGAACG	24501	3.94678			AGATGCTGTTACACTG	628	5.89172
ACACGCGAGATGCAGC	10372	4.79175			ACGGTTAAGACTACCT	1555	26.7524			AGATGCTGTTGCATCA	537	2.23464
ACACGCGAGCCTCCAG	8842	4.58041			ACGGTTAAGCCATCCG	1404	14.9573			AGCATCAAGCTGACTT	31627	3.25987
ACACGCGAGGGAGGAC	1999	30.2651			ACGGTTAGTACCTAGT	1910	20.7853			AGCATCAAGTCGCGAA	49541	4.3136
ACACGCGCAAATACGA	4009	35.1958			ACGGTTAGTAGTTAGA	8291	3.78724			AGCATCACACTACGGC	22879	3.71083
ACACGCGCAATTGCTG	10948	2.72196			ACGGTTAGTTAAACCC	811	20.2219			AGCATCAGTCCTACGG	1692	23.7589
ACACGCGCAGCATGCC	553	3.61664			ACGTAACAGATTGTGA	576	2.95139			AGCATCATCAGTCAGT	30192	8.62149
ACACGCGCATAGGTAA	887	3.60767			ACGTAACAGTATAGGT	27515	3.5835			AGCATCATCGTGTTCC	1479	11.1562
ACACGCGGTCGTTGCG	1697	28.5209			ACGTAACCAAATGGCG	2995	26.5442			AGCATCATCTCTAGGA	1267	6.70876
ACACGCGGTGCAGTGA	10896	4.01065			ACGTAACCATCCTCAC	1472	20.788			AGCATCATCTTAGGAC	1848	7.95455
ACACGCGGTTTAAGGA	2979	13.8973			ACGTAACCATGGAAGC	2032	17.0768			AGCCAATAGTAACGTA	9938	7.70779
ACACGCGTCCGAGATT	2061	20.8151			ACGTAACCATTGACAC	776	10.9536			AGCCAATAGTCACAGG	22950	0.509804
ACACGCGTCCGGACTG	10769	2.47005			ACGTAACGTATCAGCT	2255	13.6585			AGCCAATCAATCCTAG	22995	3.19635
ACACGCGTCCTTCTAA	2999	14.905			ACGTAACTCCTAGAGT	12116	4.3001			AGCCAATCAGATACTC	14816	3.56371
ACACGCGTCGAGATGG	3136	3.15689			ACGTACAAGAAATTCG	1650	17.8788			AGCCAATCATCCGAGC	37468	8.17764
ACACGCGTCGCATGAT	1562	33.2907			ACGTACAAGCACTAAA	7617	3.55783			AGCCAATGTCCGTTTC	1679	5.1221
ACACGCGTCTGTCCGT	706	16.4306			ACGTACAAGCCTTTGA	15950	5.0094			AGCCAATGTCGTTTCC	2516	14.9841
ACACTGAAGCGAACTG	6967	4.53567			ACGTACAAGGACCCAA	1040	10.8654			AGCCAATTCCATGATG	8891	3.14925
ACACTGAAGCGCTGAA	2611	11.5282			ACGTACAAGGATTTGA	8317	6.04785			AGCCACGAGTACGAGC	999	4.3043
ACACTGAAGGACAACC	2245	2.89532			ACGTACACAGCCCAGT	1412	9.27762			AGCCACGCAAGCAGGT	13941	0.853597
ACACTGAAGGCTGAAC	4974	3.47809			ACGTACACAGGCACTC	1616	13.9851			AGCCACGCAGAGCCCT	13137	5.55682
ACACTGAAGGTCGTAG	894	20.4698			ACGTACACATAACTCG	3556	13.4421			AGCCACGGTCCAATCA	20972	3.41408
ACACTGAAGTACCATC	3295	3.76328			ACGTACACATTCTCCG	7202	4.29047			AGCCACGGTCCCGGTA	1671	12.3878
ACACTGACAATGTCTG	784	9.31122			ACGTACAGTACGGTTT	4330	9.21478			AGCCAGCAGACCATTC	54198	4.24001
ACACTGACACATACTG	2667	13.8358			ACGTACAGTTGAATCC	1622	18.434			AGCCAGCCAACGATCT	24746	2.48121
ACACTGACACTGCGAC	2807	17.3139			ACGTACATCACATCAG	1759	25.6396			AGCCAGCCAAGTCGTT	1560	3.58974
ACACTGACATCCGTGG	4019	3.75715			ACGTAGTAGACGGTCA	983	22.6857			AGCCAGCCACAAGCCC	3737	16.1359
ACACTGAGTACAAGCG	1775	22.4225			ACGTAGTAGGAGTCTG	2338	29.3413			AGCCAGCCACTCCGGA	21049	4.48952
ACACTGAGTCATCAGT	11694	4.98546			ACGTAGTCACAAGCAG	20376	3.60718			AGCCAGCCAGTGTACT	1405	14.5907
ACACTGAGTGCCTAAT	3835	13.8201			ACGTAGTTCATCGCCT	4613	3.23			AGCCAGCGTTAATCGC	1215	0.823045
ACACTGATCCACCTGT	2400	10.7083			ACGTAGTTCCGCGAGT	3015	13.9635			AGCCAGCTCCACTAGA	571	6.1296
ACACTGATCCATCAGA	915	4.59016			ACGTAGTTCTCTAAGG	10681	5.81406			AGCGATTAGCCGATAG	5234	25.9648
ACACTGATCTCGTTTA	2530	8.97233			ACGTCCTAGCATCTTG	7986	5.4846			AGCGATTCAGCTTTCC	1084	0.922509
ACAGAAAAGCCGGAAT	4374	7.65889			ACGTCCTAGCTGGAGT	2237	8.1359			AGCGATTGTCCGAAAG	1946	27.9548
ACAGAAAAGGATTTGA	1323	13.4543			ACGTCCTAGGTCCCGT	1481	8.9129			AGCGATTGTCTTGAAC	11299	2.68165
ACAGAAAAGTAATTGG	8886	4.31015			ACGTCCTCAAGAGATT	4341	4.79152			AGCGATTTCTAGTGAC	624	2.72436
ACAGAAACAGGACAGT	8100	4.55556			ACGTCCTCAAGGACAC	20851	4.03338			AGCGCCAAGAACCCGA	751	1.33156
ACAGAAACATCCGATA	7758	7.11524			ACGTCCTCACAGCGCT	4120	19.5631			AGCGCCAAGCAAGCCA	1353	5.46933
ACAGAAACATCGGAAG	3878	5.31202			ACGTCCTGTCACTTAG	1304	7.59202			AGCGCCACAGGCTTGC	846	7.56501
ACAGAAAGTTAACCTG	7852	2.68721			ACGTCCTGTTAATGAG	1346	21.471			AGCGCCACATCTTAGG	1310	14.9618
ACAGAAAGTTCGCGTG	8599	5.87278			ACGTCCTGTTCAGGTT	1506	26.5604			AGCGCCATCCGCAGTG	18828	6.01763
ACAGAAAGTTCTCGTC	48601	4.12749			ACGTCCTGTTTGTTGG	6536	5.23256			AGCGCCATCGACGAGA	1191	16.9605
ACAGCCGAGTATGAGT	1981	14.1343			ACGTCCTTCATTACTC	17028	5.53794			AGCGCTGAGTACCGGA	19060	5.59286
ACAGCCGAGTGCAGCA	1407	25.4442			ACGTCCTTCCTCACCA	1873	10.8916			AGCGCTGAGTACGAGC	6502	11.2119
ACAGCCGAGTTACGGG	2762	27.7335			ACGTCCTTCGTTACCC	1343	23.2316			AGCGCTGAGTATGAGT	2805	43.4225
ACAGCCGCAATAAGGT	5233	16.5679			ACGTCCTTCTGGCCGA	6860	1.73469			AGCGCTGCATTCTCTA	556	1.97842
ACAGCCGCACCCTGAG	782	5.24297			ACGTTCCAGAGGTTTA	922	20.8243			AGCGCTGTCATTTGCT	14350	4.30662
ACAGCCGCAGGACAGT	14948	7.54616			ACGTTCCAGCGAGGAG	1314	23.9726			AGCGCTGTCCGCGAGT	14053	5.31559
ACAGCCGCATCTGGGC	5264	3.79939			ACGTTCCCACCCTGTT	557	6.28366			AGCGCTGTCCGCGATG	34449	5.69828
ACAGCCGGTAGGCTGA	938	12.3667			ACGTTCCCATCCGATA	2915	20.3774			AGCGCTGTCGACGATT	2925	27.7265
ACAGCCGGTCTACACA	1450	36.7586			ACGTTCCCATGTTCGA	7920	6.89394			AGCGCTGTCTCTAAGG	17363	4.99338
ACAGCCGGTTGCCGAC	10022	3.97126			ACGTTCCGTACGATTC	1426	6.17111			AGCGCTGTCTGACCCT	17184	1.10568
ACAGCCGTCACTCCGT	23398	3.24814			ACGTTCCGTCCTACAA	611	5.56465			AGCGTATAGCCATTTG	1010	1.9802
ACAGCCGTCCAGCACG	6384	5.8584			ACGTTCCTCAAGTCGT	1592	19.6608			AGCGTATCACCCTTGT	2022	13.3531
ACAGCCGTCTCGAGTA	2155	24.594			ACGTTCCTCGACGAGA	840	3.21429			AGCGTATCACGACGCT	23060	4.47528
ACAGCCGTCTCTGAGA	1398	1.43062			ACTACGAAGCCTGAGA	5897	3.96812			AGCGTATGTCCACAGC	11942	2.64612
ACAGGGAAGGTGGCTA	964	0.93361			ACTACGAAGTAATACG	10834	7.56876			AGCGTCGCAGTAGGAC	732	30.8743
ACAGGGAAGTCACTGT	2674	7.14286			ACTACGAAGTCTTCCC	1816	13.7665			AGCGTCGTCACCGACG	942	2.9724
ACAGGGACACCTGCAG	4714	8.01867			ACTACGACAACTACGT	11659	2.24719			AGCGTCGTCTCGGGAC	1574	5.52732
ACAGGGAGTACCGCGT	2454	1.50774			ACTACGACAGTCGCTG	2698	19.8295			AGCTACAAGTCTGGAG	14237	2.17743
ACAGGGAGTTGCATGT	2071	33.3172			ACTACGAGTTACACTG	890	6.62921			AGCTACACACCGAATT	862	1.04408
ACAGGGATCACCTCTG	10174	4.39355			ACTATCTAGACTCTTG	12780	5.33646			AGCTACACAGCAGAAC	27702	4.24518
ACAGGGATCCATCTGC	619	5.97738			ACTATCTAGCACACAG	562	3.91459			AGCTACACAGCCTTCT	4884	15.0287
ACATCCCAGATCCTAC	14406	3.4083			ACTATCTAGTGTGTTC	4001	5.34866			AGCTACACATAACCCA	683	3.66032
ACATCCCAGCATGTTC	899	23.5818			ACTATCTCAAGTACCT	1715	2.74052			AGCTACATCAAAGCCT	21331	3.14566
ACATCCCAGCGCTGCT	15951	7.19704			ACTATCTCACCCTAGG	4602	4.1721			AGCTACATCGTCAAAC	22709	3.79585
ACATCCCCAATGTGGG	13094	4.07057			ACTATCTCAGGTTCCG	2791	26.6571			AGCTCAAAGCAGAAAG	1078	12.3377
ACATCCCCACACGTGC	11650	4.80687			ACTATCTTCGACCACG	770	8.57143			AGCTCAAAGGACTGGT	23203	3.90467
ACATCCCCACAGACGA	579	2.9361			ACTATCTTCGCTTGCT	629	4.13355			AGCTCAAAGGCACTAG	30181	2.09735
ACATCCCCACCAGTTA	659	4.24886			ACTATCTTCGTGGGTC	6533	3.71958			AGCTCAAAGGTCTACT	23878	4.30941
ACATCCCCACTGTCGG	1252	17.492			ACTATCTTCTCTGCCA	718	4.31755			AGCTCAAAGTGCTAGG	1023	5.4741
ACATCCCCATCGATAC	1543	26.5716			ACTATGGAGCTCCACG	1176	6.97279			AGCTCAACAACGGCCT	30239	4.50412
ACATCCCGTCTCGGAC	9846	4.22507			ACTATGGCACACCTTC	2099	4.81182			AGCTCAAGTGTTAGCT	17400	3.41379
ACATCCCGTGAGAACC	7981	3.82158			ACTATGGCATGGTGGA	10262	3.55681			AGCTCAATCCATACTT	722	8.17175
ACATCCCGTGCAACGA	1628	5.83538			ACTATGGGTCGACTGC	3390	3.74631			AGCTTCCAGAGGGTCT	15570	3.8343
ACATCCCGTGTGACCC	20690	3.91493			ACTATGGGTGAATGAT	1566	4.40613			AGCTTCCGTACGATGG	13056	2.84926
ACATCCCGTTGGATCT	2013	13.9096			ACTATTCAGCGACTTT	1781	39.5845			AGCTTCCGTAGTAAGT	20815	7.68676
ACATCCCTCCCACAGG	11845	3.72309			ACTATTCAGCTGAGTG	792	4.0404			AGCTTCCTCACGGTCG	52067	4.20612
ACATCCCTCTCGACGG	9604	3.33195			ACTATTCCACACCGCA	770	5.71429			AGCTTCCTCGCTAATG	1332	0.525526
ACATCGAAGAGCAACC	11494	2.82756			ACTATTCCACTGGACC	4419	9.30075			AGCTTCCTCGGCAGTC	539	1.48423
ACATCGAAGATACATG	2046	30.1075			ACTATTCCAGATCACT	2901	10.4447			AGGAAATAGATCACTC	3981	14.5692
ACATCGAAGCGCTTCG	1967	27.3513			ACTATTCGTCTAATCG	8809	3.26938			AGGAAATAGCTTGTTG	859	16.298
ACATCGAAGCGTATGG	1089	5.96878			ACTATTCGTTCAGTAC	4809	14.1817			AGGAAATAGGATGTTA	18935	6.01532
ACATCGAAGGTGATAT	3367	26.73			ACTATTCGTTGATCGT	1660	16.2048			AGGAAATCATGAATAG	1161	37.5538
ACATCGACAAAGAACT	1171	3.92827			ACTATTCGTTTCGGCG	2199	22.5557			AGGAAATCATGGCTGC	35718	3.18887
ACATCGACAACCCTCT	13197	6.89551			ACTCCCAAGCAGGCTA	1343	4.83991			AGGAAATGTATTTCTC	3071	20.3842
ACATCGACAGCTACTA	11748	3.89854			ACTCCCAAGCGCCTTG	13658	4.75912			AGGAAATTCACGGGAA	46120	4.37554
ACATCGACAGTTAGGG	10329	6.90289			ACTCCCAAGTGCACCC	1037	31.1475			AGGAAATTCCTTGACC	912	5.48246
ACATCGAGTCAACACT	14149	6.33967			ACTCCCAAGTGGTTCT	4105	2.63094			AGGAATACAGGAACCA	3198	39.9312
ACATCGAGTCTACGTA	10369	4.95708			ACTCCCAGTCCGACGT	1412	3.68272			AGGAATACAGGTGTGA	8413	5.01605
ACATCGAGTTTAGTCG	1235	2.26721			ACTCCCAGTCGACTTA	649	19.7227			AGGAATACATGACGGA	24970	2.94754
ACATCGATCAATCTCT	9517	5.59			ACTCCCAGTCTGGTTA	7549	4.22573			AGGAATAGTTGGAGAC	27946	5.52852
ACATCGATCCCTAGGG	10025	5.87531			ACTCCCAGTTCCGGTG	1806	17.5526			AGGACGAAGACCCTTA	13610	5.3637
ACATCGATCGTAGTCA	2069	24.4079			ACTCCCAGTTGCGGCT	1141	7.53725			AGGACGAAGTGTACAA	11322	4.29253
ACATCGATCTCGCAGG	1832	19.8144			ACTCCCATCCTTCGAC	9527	4.67094			AGGACGACACTCGATA	797	5.77164
ACATGCAAGTAGCAAT	11068	3.55078			ACTCCCATCGGTAGGA	8644	3.47062			AGGACGAGTCGATGCC	20502	5.40435
ACATGCACAAGACGGT	17970	3.82304			ACTCTCGAGAACAGGA	625	6.4			AGGACGATCCTCTGCA	2579	18.6894
ACATGCACACGACTAT	12981	4.28318			ACTCTCGCAAATCGTC	779	2.56739			AGGACGATCGTCCTCA	40269	3.14634
ACATGCACAGCTATAC	14871	5.02992			ACTCTCGCAAGACCTT	2289	5.59196			AGGACTTCAACCGACC	24117	3.45814
ACATGCACATGTGACT	12123	4.3801			ACTCTCGCAATAGAGT	975	18.1538			AGGACTTCACTAGTAC	1166	1.80103
ACATGCATCATGCCAA	1503	6.32069			ACTCTCGCATGTGCTA	662	2.41692			AGGACTTCAGCCTATA	21719	4.89894
ACATGCATCCGTACGG	2697	31.3311			ACTCTCGGTACTCGCG	1472	18.75			AGGACTTGTATTCCTT	2318	17.17
ACATGCATCCTACACC	922	2.7115			ACTCTCGGTGAGCCAA	1269	26.7139			AGGACTTTCACCCTTG	2973	23.9152
ACATGCATCCTCTCTT	604	4.63576			ACTCTCGTCACGACTA	1310	27.1756			AGGACTTTCATGGGAG	3608	23.337
ACATGCATCTAACGCA	12635	3.73565			ACTCTCGTCACTCGAA	2169	26.8326			AGGACTTTCATTGCGA	2858	26.2771
ACATGCATCTTTGCTA	1707	2.22613			ACTCTCGTCGAGTTGT	887	8.90643			AGGACTTTCTGCTCTG	1608	0.310945
ACATTTCAGCGCCGTT	11986	5.04756			ACTGATGAGAGATGCC	864	3.58796			AGGAGGTAGCCATCCG	1393	1.93826
ACATTTCAGCGCGTTC	633	4.58136			ACTGATGAGCAACAAT	11720	5.38396			AGGAGGTAGTTGCATC	3205	24.4306
ACATTTCAGGCCCAAA	7895	2.98923			ACTGATGAGCACTAAA	1739	16.0437			AGGAGGTGTACCTATG	903	1.88261
ACATTTCAGGCGCTTC	775	9.03226			ACTGATGAGGTAAACT	10903	4.78767			AGGAGGTTCAGGTGTT	22710	7.59137
ACATTTCAGGCTGAAC	11197	3.18835			ACTGATGCAACTGAAA	1385	22.4549			AGGAGGTTCTGTCAGA	1318	1.06222
ACATTTCCAACCAACT	4501	5.42102			ACTGATGCACAGCCTG	5267	4.99335			AGGATAACAAACTAAG	35325	9.36164
ACATTTCCAAGTAGTA	11575	3.0324			ACTGATGCACGCGTCA	2174	15.3174			AGGATAACACCAGTAT	1022	34.4423
ACATTTCGTATCTCGA	1969	15.8456			ACTGATGCAGGTCCCA	1982	39.1524			AGGATAACAGGAGGTT	637	2.98273
ACATTTCGTATTGCCA	884	29.9774			ACTGATGCATGACTAC	2606	20.3377			AGGATAAGTGACACAG	886	1.12867
ACATTTCGTGGCCTCA	2983	9.75528			ACTGATGGTATCGCGC	9148	7.1819			AGGATAAGTTGGAGAC	7478	3.31639
ACATTTCTCAGAACCT	2569	11.016			ACTGATGTCATTTACC	674	4.74777			AGGATCTAGAGGCGGA	41418	4.15037
ACATTTCTCATCCTGC	2862	12.6834			ACTGCAAAGATCCGAG	1346	30.4606			AGGATCTAGCTGTGCC	789	0.633714
ACATTTCTCATGACAC	1298	3.31279			ACTGCAAAGGTCATAA	1402	6.27675			AGGATCTAGTGCGACA	2555	25.5577
ACATTTCTCCGTGGCA	18708	3.08424			ACTGCAAAGTAGCTCT	677	9.30576			AGGATCTCAGCCCACA	18131	4.80944
ACATTTCTCGCGGTAC	1855	0.700809			ACTGCAAAGTAGTCCT	9937	2.33471			AGGATCTGTTCCCACT	3402	25.8965
ACATTTCTCTAACGGT	1398	18.8841			ACTGCAAAGTGGATTA	7908	3.35104			AGGCATTAGATACCAA	31697	9.43307
ACCAAACAGCATTGAA	1021	0.783546			ACTGCAACACAATGTC	1110	5.22523			AGGCATTAGATCGCTT	1164	4.63918
ACCAAACAGCCATGCC	6082	6.97139			ACTGCAACACGAGAAC	1354	6.12999			AGGCATTAGCGTTCCG	19123	3.92721
ACCAAACAGCGCTTCG	12884	5.32443			ACTGCAACATCGCTCT	1471	17.743			AGGCATTAGGATTCAA	640	1.875
ACCAAACAGGATACAT	10181	3.95835			ACTGCAAGTGGCCCAT	2032	25.4921			AGGCATTCATCCTTGC	18539	3.56006
ACCAAACCAGCGAGTA	9923	5.26051			ACTGCAAGTTATGGTC	10662	3.45151			AGGCATTGTAAGACCG	2262	31.6092
ACCAAACCAGCTTCGG	504	3.76984			ACTGCAATCAGTGTTG	1156	19.2042			AGGCATTGTAATGATG	19375	5.48645
ACCAAACGTAAGTTGA	20921	4.99498			ACTGCAATCCACGGGT	2573	7.38438			AGGCCACAGTGACACG	18637	1.71165
ACCAAACGTATAATGG	9822	3.98086			ACTGCAATCTTCCCAG	1827	26.9294			AGGCCACGTCACGACC	31708	3.65523
ACCAAACGTCCGAAAG	9648	3.31675			ACTGTCCAGCCGATCC	8680	4.18203			AGGCCACGTTCGGTTA	1647	12.4469
ACCAAACTCCGTGTAA	1720	28.314			ACTGTCCAGTGATGGC	1986	11.7825			AGGCCACTCGGAAGGT	744	29.3011
ACCAAACTCGGTCATA	1446	15.6293			ACTGTCCCAGGTCAGA	1926	6.07477			AGGCTGCCACGTTCGG	15805	4.82126
ACCAAACTCTAGGCCG	11787	3.97048			ACTGTCCGTACAGGTG	1591	4.83972			AGGCTGCCAGCAGTGA	676	0.295858
ACCAACAAGCAAGCCA	2201	23.5802			ACTGTCCGTCCATCTC	1026	36.1598			AGGCTGCCATGACGTT	1466	26.4666
ACCAACAAGGAATGTT	1567	17.5495			ACTGTCCGTTACACTG	17881	4.50199			AGGCTGCCATGTGCTA	21749	5.75199
ACCAACAAGTCACGCC	1566	28.6718			ACTGTCCTCACCCTGT	8912	4.15171			AGGCTGCGTGGGACAT	29225	8.82806
ACCAACACAAACCATC	2787	0.466451			ACTGTCCTCCCGAGTG	4617	4.35348			AGGGAGTAGACACACG	34744	6.10753
ACCAACACAGGCTATT	14196	2.76134			ACTGTGAAGATTAGAC	1605	6.79128			AGGGAGTAGTCTCCTC	22623	6.01158
ACCAACAGTCAGATTC	17732	3.41191			ACTGTGACAAGGTCTT	925	4			AGGGAGTCACGCTGCA	630	2.06349
ACCAACAGTGACTGAG	1649	14.8575			ACTGTGACACAGTCCG	22756	3.81877			AGGGAGTCACGTCATA	2229	3.67878
ACCAACAGTGGAGGTT	744	4.83871			ACTGTGACAGACCAAG	1820	23.9011			AGGGAGTTCAAGGAGC	1044	43.9655
ACCAACAGTTACCCTC	1955	8.6445			ACTGTGACAGCGCGTT	961	5.61915			AGGGAGTTCATTCCTA	49027	4.73413
ACCAACATCGACTCCT	1724	3.24826			ACTGTGACATAACAGA	1924	17.8794			AGGGCCTAGAGTCTGG	15438	1.63881
ACCAACATCTTAATCC	894	0.447427			ACTGTGATCAATCAGC	10551	4.5209			AGGGCCTAGGAAGTGA	17324	3.67121
ACCACAAAGCCGTTGC	815	8.09816			ACTGTGATCAATGTCG	1775	16.2817			AGGGCCTCAAGAGAGA	16988	3.87332
ACCACAAAGTCAGCCC	1745	1.94842			ACTGTGATCCTCATAT	851	6.34548			AGGGCCTCAAGAGATT	48836	4.06258
ACCACAACACCGGCTA	1833	10.311			ACTTAGGAGACTCGAG	737	24.9661			AGGGCCTCATCAACCA	932	45.9227
ACCACAAGTATGCAAA	3227	9.07964			ACTTAGGAGATGGCGT	7673	5.70833			AGGGCCTGTCGACTGC	20016	8.71303
ACCACAAGTGCAACGA	738	2.16802			ACTTAGGAGCGACCCT	4667	15.8132			AGGGCCTGTTCTTGTT	3011	13.3178
ACCACAAGTGTATACC	1710	16.0234			ACTTAGGAGTTGCCCG	982	32.3829			AGGGCTCCAGTGTGGA	19694	3.21418
ACCACAATCCAGGACC	1149	1.65361			ACTTAGGCAATATCCG	1262	25.3566			AGGGCTCGTTCGGTTA	796	31.6583
ACCACAATCCCTCATG	43401	3.55752			ACTTAGGCAGAAGCTG	1164	20.8763			AGGGTCCAGCCTGGAA	3007	2.39441
ACCATTTAGAATTGCA	3531	23.5061			ACTTAGGGTACTGAGG	7097	5.03029			AGGGTCCAGGCATCAG	792	1.64141
ACCATTTAGACATGCG	1089	4.40771			ACTTAGGGTGCATTTG	7310	3.63885			AGGGTCCCAGGACATG	561	3.92157
ACCATTTAGGGTACAC	11478	4.21676			ACTTAGGGTGCTGTCG	1166	22.7273			AGGGTCCGTAGATCCT	2255	27.0953
ACCATTTAGGTACATA	3346	5.20024			ACTTAGGGTTCGGTTA	771	10.3761			AGGGTCCGTCATCAGT	23878	9.68255
ACCATTTCAACACAAA	12452	5.46097			ACTTAGGGTTGTCCCT	949	4.53109			AGGGTCCTCGCGTTTC	1249	3.04243
ACCATTTCAACCGATT	13132	4.57661			ACTTAGGGTTTAGTCG	5326	7.07848			AGGGTCCTCTTCCCGA	751	0.665779
ACCATTTCAACGCCCA	1946	3.13464			ACTTAGGTCACTCGAA	6230	6.48475			AGGGTGACAAATTGCC	3590	5.43175
ACCATTTCACGTCATA	11708	3.56167			ACTTAGGTCGCACGGT	1347	13.9569			AGGGTGACATCCTTCG	576	0.868056
ACCATTTCACGTCGTG	2669	7.98052			ACTTAGGTCGCTGTCT	1811	14.688			AGGGTGAGTGCCTGCA	14384	5.9163
ACCATTTCACTTCAAG	1995	0.601504			ACTTATCAGGTTCACT	1808	14.9889			AGGGTGAGTTGCACGC	711	6.75105
ACCATTTCATGCACTA	1946	17.8828			ACTTATCCAACCACGC	857	5.0175			AGGGTGATCCGAGCTG	2393	39.8663
ACCATTTGTGCTCGTG	6486	3.90071			ACTTATCCACACCGCA	1692	4.43262			AGGGTTTTCTGGGATT	19291	4.4684
ACCATTTTCGACCATA	16717	3.42167			ACTTATCCAGACGCTC	556	4.4964			AGGTAGGAGATCCCAT	1490	3.55705
ACCATTTTCTAATTCC	19167	4.5234			ACTTATCGTCACTGAT	743	5.65276			AGGTAGGCAGCGTAGA	824	2.06311
ACCATTTTCTACACAG	13139	2.27567			ACTTCCGAGCTCGCAC	2893	0.72589			AGGTAGGGTGCAGGAT	8795	8.01592
ACCCAAAAGACAGTCG	13840	6.63295			ACTTCCGAGTCGAGGT	1363	26.339			AGGTAGGGTGTGAGCA	4968	16.8277
ACCCAAAAGCGATCGA	3201	6.02937			ACTTCCGAGTGTAGTA	1904	14.916			AGGTAGGGTTGCTTGA	2540	32.6772
ACCCAAAAGGATTCAA	1180	38.0508			ACTTCCGCACCAACAT	16677	2.4225			AGGTAGGGTTTCGTGA	809	10.6304
ACCCAAAAGTGTGTTC	5109	5.51967			ACTTCCGCATGCCGGT	1262	22.1078			AGGTAGGTCCACAGGC	778	1.54242
ACCCAAACAAGAAATC	1386	2.38095			ACTTCCGCATGGCACC	9713	6.90827			AGGTAGGTCCTGTAAG	2283	2.80333
ACCCAAACAATCCTAG	9371	0.939067			ACTTCCGCATTGACCA	9259	6.71779			AGGTAGGTCGATGCAT	3252	29.3358
ACCCAAACAATGAACA	1728	14.6412			ACTTCCGGTCTTTCTA	10112	4.47983			AGGTCATCAAGAGGCT	658	2.12766
ACCCAAACACGGATCC	1879	29.2177			ACTTCCGGTGACACGA	8948	5.73312			AGGTCATCAGTAGTTC	519	3.66089
ACCCAAACATGCCGCA	4069	3.93217			ACTTCCGGTTAGGGAC	1644	13.9903			AGGTCATTCAGGTGTT	3120	21.8269
ACCCAAACATGTAACC	1306	3.90505			ACTTCCGGTTTACCAG	3116	8.95379			AGGTCATTCCCTCGAT	18177	2.99279
ACCCAAAGTAGCACGA	8362	3.07343			ACTTCGCAGCATCGAG	5406	9.87791			AGGTCATTCGAAGAAT	949	27.1865
ACCCAAAGTCACCACG	9609	3.1637			ACTTCGCAGCTCCGAC	6199	4.7427			AGGTCATTCGGAACTT	17204	4.90002
ACCCAAAGTGACTGTT	2325	16.6452			ACTTCGCCAACGACTT	9035	4.49364			AGGTCATTCTCCTGCA	36627	2.61556
ACCCAAAGTGAGTAAT	10380	4.76879			ACTTCGCCATGGTGGA	12115	4.63888			AGGTCATTCTTCGATT	19721	4.36083
ACCCAAAGTGATTCTG	2447	25.6641			ACTTCGCTCCATACTT	795	6.16352			AGGTCTAAGCCTCCAG	19184	3.70621
ACCCAAAGTGTGTTTG	601	3.32779			ACTTTCAAGGGCATGT	1642	7.85627			AGGTCTAAGTGAACAT	987	49.3414
ACCCAAAGTTTACTGG	9521	2.65728			ACTTTCAAGTTACTCG	1371	10.7221			AGGTCTACAAGCACAG	25033	6.14788
ACCCAAAGTTTGGGTT	8259	5.09747			ACTTTCACACTCTCGT	1671	4.00958			AGGTCTACATATTCGG	47899	5.47193
ACCCAAATCACAACCA	17516	2.51199			ACTTTCACACTGCATA	1762	17.2531			AGGTCTAGTACTGGGA	522	1.341
ACCCAAATCACGGACC	9269	4.74701			ACTTTCACAGACAAGC	7905	2.47944			AGGTCTAGTATTCCTT	654	4.58716
ACCCAAATCTCCGAGG	20988	4.5121			ACTTTCACAGGAGACT	1026	4.48343			AGGTCTAGTTCGAGCC	1507	17.1865
ACCCAAATCTTTACAC	1457	1.78449			ACTTTCAGTACCGGAA	3770	8.48806			AGGTCTATCAAATAGG	591	10.4907
ACCCTCAAGCGAGAAA	2715	10.6077			ACTTTCAGTTAGTCGT	870	3.56322			AGGTCTATCTTGGCTC	746	3.6193
ACCCTCAAGGATTCCT	1407	8.10235			ACTTTCATCCACTTCG	2081	18.741			AGGTGTTAGCATACTC	589	5.26316
ACCCTCACACCGCTGA	22048	2.48095			ACTTTCATCTGGAAGG	12716	6.12614			AGGTGTTAGTCTTGGT	853	1.99297
ACCCTCACACTCTAGA	12193	3.39539			ACTTTGTAGATGCGAC	1767	15.9593			AGGTGTTGTTTACTTC	1316	10.8663
ACCCTCACAGCACACC	13680	3.06287			ACTTTGTAGCGGTAAC	3537	3.76025			AGGTGTTTCCTAGCGG	1506	30.6109
ACCCTCAGTCATAGTC	15134	3.81261			ACTTTGTCAAGAATAC	4780	10.272			AGGTGTTTCTGAGCAT	1808	1.27212
ACCCTCAGTTCTCCTG	12663	5.36208			ACTTTGTCAAGTCCCG	3684	24.5385			AGGTTACAGCGATTCT	1503	0.998004
ACCCTCATCACTTGTT	2178	21.7631			ACTTTGTCACTAGGCC	1587	10.649			AGGTTACAGGTCACCC	2746	19.665
ACCCTCATCAGCACCG	25922	3.69184			ACTTTGTCAGTCAGCC	881	4.42679			AGGTTACTCCCATTCG	22254	3.86897
ACCCTCATCTTTCTAG	10641	2.73471			ACTTTGTGTTGAAGTA	8145	3.8674			AGGTTGTAGTTCAACC	639	14.867
ACCCTTGAGGGCAGAG	7477	6.75405			ACTTTGTTCGCGAAGA	5411	6.02476			AGGTTGTCACTCTCGT	801	10.2372
ACCCTTGCACCACATA	785	1.78344			ACTTTGTTCTATTGTC	1878	16.4537			AGGTTGTGTCGGTGAA	755	4.76821
ACCCTTGCACTGCTTC	11684	4.7672			AGAAATGAGATGGCGT	645	10.3876			AGGTTGTGTCTATGAC	1397	3.65068
ACCCTTGCAGCTGTGC	13877	3.82648			AGAAATGAGGGTATAT	4107	7.13416			AGGTTGTTCACCACAA	861	6.8525
ACCCTTGGTAGAAACT	1161	11.5418			AGAAATGAGGTAAGAG	611	1.96399			AGGTTGTTCCAACTGA	1490	2.81879
ACCCTTGGTCTATGAC	1291	2.4787			AGAAATGAGTAGCATA	2287	6.73371			AGGTTGTTCCACACAA	1246	0.802568
ACCCTTGGTCTGTCCT	12112	4.31803			AGAAATGCAATCCAGT	578	6.05536			AGGTTGTTCCGGGACT	2978	34.4191
ACCCTTGGTGCTCTCT	1016	1.1811			AGAAATGCACCTGCTT	1265	5.45455			AGGTTGTTCTGACAGT	23049	2.5077
ACCCTTGGTTCCAAAC	12176	4.10644			AGAAATGTCATCCCGT	2040	7.20588			AGGTTGTTCTGGCCGA	1022	37.7691
ACCCTTGTCCTAGCCT	973	1.2333			AGAAATGTCCTTCGAC	2262	21.8391			AGTAACCAGAGGTCAC	16266	3.27063
ACCCTTGTCTGAGTCA	10972	3.4269			AGAACAAAGCCACCGT	9583	4.94626			AGTAACCGTCTTGAGT	16723	5.54326
ACCGTTCAGGGCTGAT	12844	8.22952			AGAACAAAGTAGGCCA	1388	10.5187			AGTAACCTCCACTTCG	576	0.520833
ACCGTTCAGTTCAACC	9102	3.26302			AGAACAAAGTTAGTGA	2164	33.2717			AGTAACCTCTTCGGTC	2354	18.4367
ACCGTTCCAAGTGTCT	834	2.27818			AGAACAAAGTTCTACG	1024	22.5586			AGTACCAAGTTACGGG	14812	2.20092
ACCGTTCCACTCTAGA	7245	3.72671			AGAACAACAAAGGTTA	1263	19.9525			AGTACCAGTCCTCAGG	1865	17.5871
ACCGTTCCAGGTCAAG	1288	1.5528			AGAACAACACCTGCTT	3399	8.53192			AGTACCATCACCCTGT	18965	2.72607
ACCGTTCCATCGTGGC	1441	1.31853			AGAACAACATTCACAG	3687	4.33957			AGTACCATCAGCACCG	36887	4.05834
ACCGTTCGTGATGTAA	15539	2.79297			AGAACAAGTCGTCATA	1480	44.5946			AGTACCATCGAATCCA	21667	5.243
ACCGTTCGTTAAACCC	1926	15.2129			AGAACAAGTCTCTCAC	3729	13.1134			AGTACCATCGTGCTCT	747	2.81124
ACCGTTCGTTAGAAAC	2595	15.3757			AGAACAAGTGCAACGA	10581	5.83121			AGTACTGAGAAGCGAA	578	11.4187
ACCGTTCGTTCCACAA	8771	10.2041			AGAACAATCAATCAGC	2100	30.9048			AGTACTGTCAAACCCA	812	3.44828
ACCGTTCTCCTTATAC	1491	2.8169			AGAACAATCATGTCAG	3053	10.3505			AGTAGCTCAGGAATCG	41478	3.8647
ACCGTTCTCCTTCTAA	2966	11.4633			AGAACAATCCATCACC	2663	6.79685			AGTAGCTGTGAGCCAA	752	3.45745
ACCGTTCTCGACGCTG	8497	2.58915			AGAACAATCCCAAGCG	756	2.77778			AGTAGCTGTTTCGACA	629	3.02067
ACCGTTCTCTTTCGAT	769	2.21066			AGAACAATCCGATGTA	885	6.10169			AGTAGCTTCAGACATC	739	4.46549
ACCTACCAGCCGGAAT	2001	20.2399			AGAACAATCGCTGCGA	6810	2.68722			AGTAGCTTCGCGTGCA	24803	5.17679
ACCTACCAGGATATGT	10952	6.78415			AGAACAATCTCATTTG	1841	27.4851			AGTAGTCCAATAACGA	20182	4.06798
ACCTACCAGGTTGACG	1405	22.2064			AGAACAATCTCCTGTG	1359	20.0883			AGTAGTCCATGGAGAC	5590	21.61
ACCTACCAGTACTGGG	14071	2.89247			AGAACCTAGTAGACAT	725	7.86207			AGTAGTCGTTCAGCTA	2314	21.8669
ACCTACCCAACACACT	7333	3.28651			AGAACCTCAGTTTGGT	13793	3.04502			AGTAGTCTCCCGTGTT	640	3.59375
ACCTACCCAGTTTCGA	10813	4.33737			AGAACCTCATGAGTAA	1836	5.77342			AGTAGTCTCCTACGGG	1983	13.8174
ACCTACCGTAACGCGA	17687	2.75343			AGAACCTGTATGGAAT	17047	2.95653			AGTCAACAGTAGTGCG	3129	39.4375
ACCTACCGTAAGCGGT	7253	14.7249			AGAACCTGTCCTCCAT	2465	8.68154			AGTCAACCAGCAGAAC	22586	8.61596
ACCTACCGTCGCATGC	8101	3.87606			AGAACCTTCATTGTGG	1553	2.38249			AGTCAACCAGGTACGA	1810	25.3591
ACCTACCGTTATTCTC	655	9.92366			AGAACCTTCCAACACA	1993	27.0447			AGTCAACCATCTCAAG	633	3.47551
ACCTACCTCCTGTTAT	3159	19.6898			AGAACCTTCCGGACTG	5237	2.59691			AGTCAACCATCTGGGC	2831	6.32285
ACCTACCTCCTTCTGG	8228	3.73116			AGAAGCGAGGCCCGTT	7568	4.71723			AGTCAACTCAACCTCC	20079	3.89462
ACCTACCTCTCACTCG	6443	5.38569			AGAAGCGCAACCAGAG	1369	33.8203			AGTCAACTCAAGAATG	9755	4.18247
ACCTACCTCTGAGTCA	2016	29.1171			AGAAGCGCAACTTGCA	4119	30.9298			AGTCAACTCCTACAAG	927	3.12837
ACCTGAAAGAGCTGCA	2824	10.8711			AGAAGCGCATACTTTC	1108	3.2491			AGTCAACTCTCGAACA	1702	18.2139
ACCTGAAAGAGGGTAA	15562	5.6805			AGAAGCGCATTCCTAT	17113	4.75077			AGTCACACAGCATGCC	1463	2.52905
ACCTGAAAGAGGTATT	12834	2.48559			AGAAGCGGTAACATCC	1705	17.5953			AGTCACACATAAGCAA	559	3.57782
ACCTGAAAGCAGAAAG	694	14.8415			AGAAGCGGTGCCTACG	6961	9.58196			AGTCACAGTCTAGATC	22076	9.88404
ACCTGAAAGCGTCAGA	1568	23.4694			AGAAGCGGTGGTCAAG	4097	4.8084			AGTCACATCCACTGAA	37666	3.81511
ACCTGAAAGGATTTGA	585	7.69231			AGAAGCGTCCCGTTCA	1163	16.423			AGTCACATCCATCTGC	19181	3.91012
ACCTGAAAGGCATGCA	13713	3.94516			AGAAGCGTCTCTGAGA	1462	22.3666			AGTCACATCGAGCCTG	23354	4.3333
ACCTGAAAGTGGAAAG	2559	32.0438			AGAAGCGTCTTAGGAC	618	7.9288			AGTCACATCTCGGTAA	1550	12.6452
ACCTGAACAACTCGTA	910	32.4176			AGAAGTAAGACAAGCC	1180	2.79661			AGTCACATCTGGGTCG	38392	4.45666
ACCTGAACATCGAGCC	19800	2.82828			AGAAGTAAGATTAGTG	5420	6.56827			AGTCACATCTTTCGAT	8155	2.07235
ACCTGAATCCACTAGA	5398	10.0222			AGAAGTAAGCTGAAAT	1769	34.7089			AGTCATGAGATACATG	21585	6.07366
ACCTGTCAGAGGCGGA	6904	6.76419			AGAAGTAAGGGTAGCT	7931	5.45959			AGTCATGAGGGAGATA	18058	4.12006
ACCTGTCAGCGATTCT	16437	5.42678			AGAAGTACAATCCTTT	2883	12.9379			AGTCATGCAATGACCT	19998	3.0153
ACCTGTCAGGTGGTTG	9806	4.21171			AGAAGTACAATCTCGA	5666	10.5718			AGTCATGCAGCGGTCT	12819	0.351041
ACCTGTCAGTCGGGAT	13350	4.31461			AGAAGTACAGCACGAA	1038	8.09249			AGTCTCCCACAATCTG	17729	3.44069
ACCTGTCCATAGACTC	935	8.23529			AGAAGTACATTGAGCT	598	10.8696			AGTCTCCCACTGAGTT	788	7.1066
ACCTGTCGTCGCAGTC	2391	22.2919			AGAAGTAGTCGCATGC	1375	8.72727			AGTCTCCGTCAAACGG	39362	3.84381
ACCTGTCGTCTTGAGT	13783	3.98317			AGAAGTAGTCTACACA	8500	2.74118			AGTCTCCGTCGAAGCA	2667	11.811
ACCTGTCTCCATCTCG	23448	3.14739			AGAAGTAGTCTGTGCG	4126	2.76297			AGTCTCCGTGGACCAA	880	1.70455
ACCTGTCTCGTCCTTG	826	9.4431			AGAAGTAGTGCCCGTA	11322	4.8313			AGTCTCCGTGGCTGCT	31595	0.344991
ACCTGTCTCGTGCAGC	3332	13.2653			AGAAGTATCACGGACC	2331	33.5907			AGTGACTCATCACAGT	14980	5.92123
ACCTGTCTCTCGGTAA	1213	0.741962			AGAAGTATCATGGCCG	1633	31.6595			AGTGACTGTCATCAGT	23528	3.70197
ACGATCAAGTATGGAT	3460	16.2428			AGAAGTATCCCGAGTG	6927	7.2037			AGTGACTGTGTCGATT	18495	4.21195
ACGATCACAAATGCTC	12916	8.4314			AGAAGTATCGCCATAA	1001	18.5814			AGTGACTTCATCACTT	31172	3.39086
ACGATCACAAGAGTGC	1410	31.7021			AGAAGTATCGGCTATA	989	4.75228			AGTGACTTCCGCAACG	643	0.777605
ACGATCACAAGTACCT	2384	2.05537			AGAAGTATCGTGGAAG	1376	5.59593			AGTGACTTCGGCTGTG	1716	5.01166
ACGATCACACCTTCCA	5536	4.3172			AGAAGTATCTTCGTGC	1358	16.4948			AGTGACTTCGGTTGTA	16020	4.16355
ACGATCACAGCGGTCT	2140	13.3645			AGAAGTATCTTTCCGG	1343	17.7215			AGTGATCAGATAACAC	29991	6.51195
ACGATCACAGGACTTT	2195	10.1595			AGACAAAAGAGCTGAC	1360	10.3676			AGTGATCAGTCGAATA	585	0.854701
ACGATCACATCAGTCA	1402	10.8417			AGACAAAAGAGTGTGC	2692	25.0743			AGTGATCCAGCTTCGG	11718	3.01246
ACGATCACATCCTAAG	13696	5.03067			AGACAAAAGGTTTGAA	9843	6.59352			AGTGATCCAGTTACCA	17124	2.77972
ACGATCACATGATCTG	5760	10.434			AGACAAAAGTAGCTCT	1483	38.9076			AGTGATCCATCACCAA	2601	30.2191
ACGATCAGTAAGATTG	10305	3.70694			AGACAAAAGTTTGCTG	2426	14.7156			AGTGATCGTCCGGATC	1094	5.57587
ACGATCAGTCCAGCAC	2410	19.5021			AGACAAACATCCCGTT	8423	3.77538			AGTGATCTCAATCCAG	777	2.574
ACGATCATCCCTCATG	2476	28.231			AGACAAAGTACGACAG	19675	4.43202			AGTGATCTCTGAGGTT	11676	5.7554
ACGATCATCCTGGGAC	1713	17.0461			AGACAAAGTAGTGCGA	5453	7.94058			AGTGCCGAGAGCATAT	1695	3.06785
ACGATCATCGTGTCAA	7487	5.07546			AGACAAAGTATACAGA	1893	21.0777			AGTGCCGCACAGCTTA	19866	4.21323
ACGATCATCTGCTGAA	964	39.3154			AGACAAAGTGCACGCT	583	5.1458			AGTGCCGCATGGCACC	2033	0.836203
ACGATGTAGAGCATTA	1235	12.7126			AGACAAAGTGTCGATT	1395	10.3943			AGTGCCGTCCAACTAG	878	1.48064
ACGATGTAGGGATCTG	571	1.75131			AGACAAAGTTGCAAGG	8540	5.08197			AGTGCCGTCCCGTAAA	78063	5.50453
ACGATGTCAACGGCCT	16231	3.37626			AGACAAATCATGCGGC	683	6.88141			AGTGTTGAGATGTTCC	935	2.03209
ACGATGTCATAAGATG	663	8.59729			AGACAAATCGGTAGGA	1621	18.8772			AGTGTTGGTGGCTTAT	8607	0.383409
ACGATGTGTATTTCGG	10331	5.48834			AGACAAATCGTAACAC	2445	24.1718			AGTGTTGGTTACACTG	2675	18.0187
ACGATGTGTGTCATCA	727	27.923			AGACACTAGCATCGAG	12357	9.86485			AGTGTTGTCGCTAAAC	15885	3.45609
ACGATGTGTGTTGAGG	2907	18.5071			AGACACTAGGTCACTT	3351	11.3996			AGTGTTGTCTACTATC	3997	28.046
ACGATGTTCAAGTCTG	8361	3.68377			AGACACTAGTGGGAAA	1856	4.4181			AGTTAGCAGATGGTAT	1480	14.6622
ACGATGTTCCAAGCAT	659	1.82094			AGACACTCACCGGTCA	1484	6.26685			AGTTAGCCAAGACAAT	1579	7.59975
ACGATGTTCCACGAAT	17285	4.35638			AGACACTGTAGTGGCA	1357	9.1378			AGTTAGCCAATTGAAG	562	6.76157
ACGATGTTCCTACCAC	3956	4.77755			AGACACTGTCAACGCC	8283	5.5294			AGTTAGCGTCACGACC	1418	2.11566
ACGCACGAGCCAACCC	8586	7.82669			AGACACTGTTCGGGTC	5205	4.47646			AGTTAGCTCCTCTAGC	14685	1.44365
ACGCACGAGTTCCTGA	8508	2.83263			AGACACTTCCCGAAAT	11219	3.75256			AGTTAGCTCGTACCTC	519	0.770713
ACGCACGGTAAGCAAT	15461	6.85596			AGACAGGGTAGCTTAC	684	11.5497			AGTTCCCAGGGAACAA	687	3.49345
ACGCACGGTAATGTGA	5612	9.46187			AGACAGGGTCCCACGA	1003	1.79462			AGTTCCCCAGACCGCT	1400	35.9286
ACGCACGGTCACTCGG	1737	24.0069			AGACAGGGTGACACGA	4684	5.74295			AGTTCCCGTTGGTACT	2157	23.0876
ACGCACGGTCTTGAGT	8184	5.6696			AGACAGGTCGACCACG	1645	11.9757			AGTTCCCTCATACAGC	1900	1.89474
ACGCACGGTGTATTGC	7269	4.34723			AGACAGGTCTCAGTCC	1963	13.1941			AGTTCCCTCATCGCCT	1005	2.08955
ACGCACGGTGTCGCTG	2187	2.24051			AGACCATAGACGACGT	3900	8.53846			AGTTCCCTCCTCACGT	1015	10.4433
ACGCACGGTTCTTCAT	4684	1.4731			AGACCATAGTAGGAAG	1972	13.1846			AGTTCGAAGCAGCCTC	32209	1.88457
ACGCACGTCAACCTCC	9829	4.57829			AGACCATCAGCTACTA	854	4.91803			AGTTCGAAGGTTCTTG	23359	3.81866
ACGCACGTCCACGGAC	3189	10.2854			AGACCATCATTCAGCA	16455	4.7402			AGTTCGAAGTTGTCAC	29227	1.71759
ACGCACGTCCCAACTC	2762	22.6647			AGACCATGTAGGTACG	3652	13.5542			AGTTCGACACTCAAGT	24615	6.9673
ACGCACGTCCGTATAG	1310	4.80916			AGACCATGTTAATCGC	4558	4.7828			AGTTCGACACTCCGAG	5612	25.0178
ACGGAAGAGAGCAAGA	1401	3.56888			AGACCATTCAGCGCAC	2397	4.58907			AGTTCGACATGAGATA	1500	2.6
ACGGAAGAGCCGATAG	625	1.76			AGACCATTCCCTAGGG	1091	6.96609			AGTTCGATCGTGGGAA	13613	2.88695
ACGGAAGAGGAGCTGT	4535	7.38699			AGACCATTCGCCTAGG	1104	6.25			ATACCGAAGACTCATC	25643	3.38884
ACGGAAGAGTACTGGG	9589	5.99645			AGACCCGAGTCACGAG	7959	4.4101			ATACCGAAGACTCCGC	730	4.52055
ACGGAAGGTACCGCGT	1159	21.7429			AGACCCGCACAGTATC	1220	3.77049			ATACCGAAGAGCAAGA	12801	3.50754
ACGGAAGGTATGTCCA	968	6.81818			AGACCCGCACGGTGTC	2589	34.4148			ATACCGAAGATCGGTG	2007	14.9975
ACGGAAGGTATTCCTT	2602	10.4535			AGACCCGCAGGAATCG	870	27.7011			ATACCGACAGCCGTCA	6923	2.16669
ACGGAAGTCACGATCA	3452	22.5087			AGACCCGGTCCCTGTT	689	3.62845			ATACCGACATCCGTGG	604	5.29801
ACGGAAGTCATCTACT	627	0.478469			AGACCCGTCGGCTTGG	1940	6.39175			ATACCGATCCTACGGG	2974	21.3853
ACGGAAGTCCAGTGTA	1726	24.044			AGACCCGTCTTAATCC	5209	2.15012			ATACCGATCGGTTCAA	2035	2.85012
ACGGAAGTCGTGGACC	3569	6.50042			AGACCCGTCTTGCAAG	707	4.52617			ATACCTTCAACTACGT	18856	4.97454
ACGGAAGTCTCGCTTG	13800	4.17391			AGACTCAAGAAACCCG	1654	23.7001			ATACCTTCAAGGTCTT	1148	2.26481
ACGGAAGTCTGGCCGA	680	1.17647			AGACTCAAGTGCGCTC	6802	6.07174			ATACCTTCATGCCGCA	12370	4.17138
ACGGGTCAGACCGTTT	1405	24.1281			AGACTCACATGGGCAA	1650	10.9091			ATACCTTGTTCTTCAT	26364	3.30375
ACGGGTCAGCCTATTG	1263	16.3104			AGACTCAGTCTCGGAC	1902	15.5626			ATACCTTTCATTCGTT	23646	2.68121
ACGGGTCAGGTCATAA	821	12.7893			AGACTCAGTCTGTCAA	6825	4.04396			ATACCTTTCGTAACAC	7023	13.3419
ACGGGTCCAGAGGAAA	10161	3.35597			AGACTCAGTGCACATT	10577	7.97012			ATACCTTTCTACTCAT	617	4.70016
ACGGGTCGTAACACGG	1763	20.7033			AGACTCATCACCCTCA	4127	15.1926			ATACTTCAGAGGTTAT	2062	69.4956
ACGGGTCGTAGGTGCA	4079	6.49669			AGACTCATCGCCATAA	4344	16.2293			ATACTTCAGCACTCAT	594	1.85185
ACGGGTCGTCACGACC	1747	34.6308			AGACTCATCGTACACA	12559	4.73764			ATACTTCTCGTGTGGC	2184	21.7033
ACGGGTCGTCCGACGT	8566	3.07028			AGAGAATCAGATCATC	65593	4.47456			ATAGACCAGGATCACG	1692	1.71395
ACGGGTCGTCTCAGGC	8762	4.97603			AGAGAATGTCTACAGT	7350	8.35374			ATAGACCCATCCTCAC	44015	5.61172
ACGGGTCGTTTGATCG	12340	7.24473			AGAGAATTCACGTAGT	1754	13.2269			ATAGACCGTACCTGTA	1398	1.57368
ACGGGTCTCCGTTGGG	8676	3.64223			AGAGAATTCCTGGGAC	2939	4.3212			ATAGACCTCCCAGTGG	769	0.520156
ACGGGTCTCGAACCAT	1785	3.58543			AGAGAGCAGAACAGGA	2858	18.0896			ATAGACCTCCTTCTAA	582	1.54639
ACGGGTCTCTGCATGA	997	23.671			AGAGAGCAGTCATGAA	19230	5.57982			ATAGACCTCGACCCAG	35761	5.61506
ACGGGTCTCTGTTCAT	4745	1.95996			AGAGAGCCAAAGCGTG	700	6.85714			ATAGAGAAGCAAGTCG	1930	23.6269
ACGGTCGAGCACCAGA	2979	10.9768			AGAGAGCCAGGTGTTT	1406	7.89474			ATAGAGAAGCACGTCC	1000	6
ACGGTCGAGGCACCAA	16348	3.9332			AGAGAGCCAGTTGTTG	2976	5.14113			ATAGAGAAGGAACGAA	1811	36.5544
ACGGTCGAGGTCTTTG	2507	27.6027			AGAGAGCCATCACCAA	1859	17.9129			ATAGAGACAAGCAGGT	635	26.7717
ACGGTCGAGTATCCTG	927	28.3711			AGAGAGCGTCCGAAGA	783	8.55683			ATAGAGACATGCAGCC	3259	14.6364
ACGGTCGCACAGCTGC	2817	9.33617			AGAGAGCGTCCTTTGC	3642	4.44811			ATAGAGAGTCGTGATT	1349	32.6909
ACGGTCGCACATTCGA	2982	10.4292			AGAGAGCGTCTGTTAG	805	22.8571			ATAGAGAGTGTCATCA	673	0.89153
ACGGTCGCAGGTTTAC	1534	23.4681			AGAGAGCGTGAAAGTT	8999	4.84498			ATAGAGATCATCGACA	10436	3.68915
ACGGTCGGTACAAACA	13609	4.89382			AGAGAGCTCCACGTGG	6846	5.01022			ATAGAGATCTCATGCC	26522	7.06583
ACGGTCGTCAACCTTT	1865	26.4343			AGAGAGCTCCTTACCG	17186	5.19027			ATAGGCTAGATTAGTG	12862	4.15176
ACGGTCGTCAGGAACG	9208	7.4609			AGAGAGCTCGAGCACC	12995	4.05541			ATAGGCTAGGCGACAT	4233	24.1436
ACGGTCGTCCAGCCTT	20289	5.21465			AGAGAGCTCTCGCAGG	1483	16.7229			ATAGGCTAGGGAGGTG	18871	4.2817
ACGGTCGTCGGACTTA	5816	4.40165			AGAGCAGAGAAATTGC	7922	7.11941			ATAGGCTAGGTAACTA	647	1.08192
ACGGTCGTCGTGGACC	3394	10.4302			AGAGCAGAGAATTGCA	3027	15.4278			ATAGGCTCAAGCAATA	21960	5.47359
ACGGTCGTCTTCACAT	1199	31.6931			AGAGCAGAGATCACTC	1816	2.80837			ATAGGCTCACCCTAGG	1638	2.1978
ACGGTCGTCTTCTCAA	12551	9.51319			AGAGCAGAGCCAACCC	604	11.755			ATAGGCTCACTATCCC	589	11.545
ACGGTCGTCTTCTGGC	1588	11.8388			AGAGCAGCAGGCGTTC	1717	0.873617			ATAGGCTCAGCAGTCC	20295	4.59719
ACGGTTAAGAAGTCCG	849	19.6702			AGAGCAGGTCTCAGAT	960	2.39583			ATAGGCTCATAGAATG	552	6.34058
ACGGTTAAGACTTAAG	5461	3.95532			AGAGCCCCAAGTGTCT	2202	24.2053			ATAGGCTGTCAAACGG	15100	5.45695
ACGGTTAAGCTCCACG	985	4.8731			AGAGCCCGTAGTCTGT	1632	24.2034			ATAGGCTGTCGATTAC	8764	2.13373
ACGGTTAAGGTGAGAA	25591	4.2046			AGAGCCCTCAGCTAGT	1975	1.26582			ATAGGCTTCAGAGCGA	841	0.713436
ACGGTTACAACTCCAA	4637	15.5273			AGAGCCCTCCATCACC	31737	4.57195			ATAGGCTTCTAGTACG	2756	12.8084
ACGGTTACAATCGTCA	2622	21.7391			AGAGCCCTCTGAGCAT	13224	4.33303			ATAGGCTTCTATTGTC	702	11.1111
ACGGTTACAGACACCC	9488	0.948567			AGATAGAAGATCGCCC	686	8.74636			ATATCCTCAAGAAATC	3129	18.5043
ACGGTTACATTAGGCT	9294	6.22983			AGATAGAAGGTTGGTG	979	16.3432			ATATCCTCAAGCTACT	1069	1.87091
ACGGTTAGTACCCACG	2890	25.2595			AGATAGACAACACGTT	1667	17.5765			ATATCCTGTAAGGCTG	26348	3.85228
ACGGTTAGTCCACATA	14662	0.143227			AGATAGACAGCGCGTT	1388	10.7349			ATATCCTGTAGATCCT	15421	2.5809
ACGGTTAGTGTATACC	1863	28.5561			AGATAGACATTGGGAG	6194	3.60026			ATATCCTGTGACGTCC	628	1.11465
ACGGTTAGTTCCAAAC	5032	2.78219			AGATAGAGTATGAAGT	6010	3.66057			ATATCCTTCTTGAACG	21093	3.7785
ACGGTTAGTTGCTCGG	8259	6.8047			AGATAGAGTCATAGTC	8874	3.63985			ATCACAGAGCGTGAGT	1780	27.5843
ACGGTTATCCACTTTA	26269	0.970726			AGATAGAGTGCTAGCC	13101	2.01511			ATCACAGCACAAGTGG	2562	29.5082
ACGGTTATCCATAGAC	5336	5.54723			AGATAGAGTTCGAACT	2029	45.5397			ATCACAGCACAGTACT	2634	25.2847
ACGGTTATCCGCAAAT	2413	16.8255			AGATAGATCATCGCCT	4807	13.0019			ATCACAGGTCACTTAG	28181	4.73369
ACGGTTATCCGCTAGG	8750	3.39429			AGATAGATCCTTGAAG	1015	30.2463			ATCACAGGTTATAGCC	11499	6.00052
ACGTAACAGAGAGAAC	10033	1.4552			AGATAGATCTCATAGG	598	3.34448			ATCACAGTCACTGTCC	1030	0.485437
ACGTAACAGATTGATG	6552	4.91453			AGATAGATCTGCGATA	7148	8.63179			ATCACAGTCCACACAA	4093	24.9939
ACGTAACAGCAGCACA	7992	2.31481			AGATCCAAGCAGCCTC	5515	6.81777			ATCACAGTCCTTCACG	15274	2.76941
ACGTAACAGGGAGATA	1425	14.5263			AGATCCAAGTCCTACA	1587	6.61626			ATCACGACAATTGCCA	19024	2.94365
ACGTAACGTCACAATC	7854	2.04991			AGATCCACACGGCTAC	2832	5.82627			ATCACGACACTTCAGA	8850	1.42373
ACGTAACGTCGTGGAA	664	7.37952			AGATCCACACTTCCTG	18093	3.94075			ATCACGACATGGGTTT	2907	26.763
ACGTAACTCGTCAAAC	10421	2.97476			AGATCCACAGAATGTA	1427	6.30694			ATCACGATCCAAGGGA	2301	27.814
ACGTAACTCTCCGCAT	9701	5.44274			AGATCCAGTACGGTTT	960	4.58333			ATCACGATCCACATAG	2144	23.2743
ACGTAACTCTCGGTAA	2787	34.1945			AGATCCAGTATGGGAC	1258	4.61049			ATCACTTAGGTCACCC	20523	2.93817
ACGTACAAGGGATCAC	20831	3.50439			AGATCCAGTTTGCCGG	3522	15.6445			ATCACTTAGTAATCCC	1893	32.9635
ACGTACACAAGCTACT	6881	3.74946			AGATCCATCACTCCGT	1995	4.71178			ATCACTTAGTACTCGT	3225	20.155
ACGTACACAGCAGAAC	1282	2.4961			AGATCCATCCGCATAA	2152	13.8011			ATCACTTCACGTCGGT	1233	8.67802
ACGTACACATTGTGCA	623	0.481541			AGATCCATCCTGGTCT	1881	5.15683			ATCACTTGTCCGACGT	11689	5.44101
ACGTACAGTCATAGTC	26645	5.85476			AGATCCATCTCCAAGA	5975	4.11715			ATCACTTGTGACACGA	32395	3.22581
ACGTACAGTCATCAGT	3861	16.4206			AGATCGTAGTGAATAC	6231	6.0183			ATCACTTGTGTGAGCA	2372	19.2664
ACGTACATCTAGCCTC	558	2.68817			AGATCGTCATGATAGA	11630	3.98968			ATCAGGTAGATGAAGG	2026	64.7088
ACGTACATCTCAACCC	7964	9.01557			AGATCGTGTTTCGTAG	4918	16.7548			ATCAGGTAGTCTAGCT	7678	3.62073
ACGTACATCTCCGTGT	7045	4.32931			AGATCGTTCCAATCCC	6657	3.71038			ATCAGGTCATGAGATA	23872	0.812668
ACGTAGTAGAGTCCGA	14420	4.02219			AGATCGTTCGCAACAT	1058	23.8185			ATCAGGTTCAAGCCCG	17415	2.91128
ACGTAGTAGATACCAA	752	5.58511			AGATGAAAGACGTCGA	3215	4.4168			ATCAGGTTCTGAGAAA	690	8.26087
ACGTAGTAGCTCCACG	9538	4.58167			AGATGAAAGGCCTGCT	15904	4.28823			ATCAGGTTCTGTCGCT	24384	2.82972
ACGTAGTAGGTTCCAT	28176	9.95528			AGATGAACAGGAATAT	8635	3.12681			ATCATTCAGCACTCGC	36921	4.84819
ACGTAGTAGTAGACCG	5099	6.78564			AGATGAACATTGAAAG	1945	8.63753			ATCATTCAGTTAACAG	39940	3.2649
ACGTAGTCAAGAGTAT	14114	2.38061			AGATGAAGTCCACTCT	981	16.106			ATCATTCCAATAGGAT	1232	1.21753
ACGTAGTCAATACGCT	4984	4.53451			AGATGAATCCACACCT	7805	5.86803			ATCATTCCAGAGCGTA	29214	8.61916
ACGTAGTCAGCTACTA	2190	24.2922			AGATGAATCCTACGAA	3490	12.1203			ATCATTCTCAGCGCGT	19671	6.80697
ACGTAGTGTAACATAG	14901	3.64405			AGATGAATCCTTCGAC	12348	7.37771			ATCATTCTCGCAGATT	54172	4.36757
ACGTAGTGTATGTCCA	3856	5.60166			AGATGAATCGGTCACG	1268	19.9527			ATCCACCAGGAGTCTG	20622	4.29638
ACGTAGTGTGTCATGT	2398	18.7239			AGATGAATCTGCCCTA	3214	15.4636			ATCCACCAGTTAGAAC	18693	3.81426
ACGTAGTTCCGTATGA	13613	4.60589			AGATGCTAGAAGAACG	2572	18.2348			ATCCACCCAATTTCGG	2060	6.74757
ACGTAGTTCGAGTACT	1184	15.1182			AGATGCTAGAATTGTG	1434	14.4351			ATCCACCCATCACGGC	49154	3.1208
ACGTAGTTCGTAGTGT	1247	7.85886			AGATGCTAGACGACTG	1457	12.2855			ATCCACCTCACTGGTA	49159	3.03912
ACGTAGTTCTCAACGA	11415	3.85458			AGATGCTAGACGGTCA	3295	11.4719			ATCCACCTCCAGTTCC	741	1.75439
ACGTCCTAGAGAACCC	3605	9.87517			AGATGCTAGCATGCAG	13440	3.04315			ATCCATTAGAAACCCG	2393	3.00878
ACGTCCTAGAGCTGCA	2437	2.09274			AGATGCTAGGGCAGAG	6376	5.14429			ATCCATTCACAGACGA	1726	10.9502
ACGTCCTAGCCATTGT	632	2.21519			AGATGCTAGGGTTTCT	1787	20.0336			ATCCATTCATGGCACC	21962	2.19015
ACGTCCTAGCGTCAAG	1027	2.62902			AGATGCTAGTAGTCAA	1847	12.8858			ATCCATTGTAAGACCG	37486	4.50035
ACGTCCTAGCTTTCCC	7656	4.02299			AGATGCTGTATGCTTG	607	5.60132			ATCCATTGTCAGATTC	23351	0.852212
ACGTCCTCACAGTCAT	972	21.8107			AGATGCTTCCGTCCTA	11634	4.67595			ATCCATTGTCATTGCA	17778	3.08809
ACGTCCTCACTTCCTG	2555	19.8043			AGATGCTTCGTCGACG	1540	6.55844			ATCCATTGTGTTAACC	756	6.74603
ACGTCCTCATCGATAC	979	0.919305			AGATGCTTCTCCTGTG	12092	4.42441			ATCCATTGTTCGGCGT	1069	10.1964
ACGTCCTCATGGAGAC	6788	3.18209			AGCATCAAGCATCCTA	987	15.9068			ATCCATTTCAAATAGG	34729	2.269
ACGTCCTCATGTGCTA	6976	2.32225			AGCATCAAGCCGCTTG	6839	4.79602			ATCCCTGAGGTTCTAC	732	4.5082
ACGTCCTGTGGGCTCT	1057	37.5591			AGCATCAAGCTCCACG	7587	3.59826			ATCCCTGAGTCACTGT	24901	5.58211
ACGTCCTGTGTGACCC	9739	5.57552			AGCATCAAGGAGTCTG	22287	4.40167			ATCCCTGCAGACCATT	17074	1.56964
ACGTCCTGTTTCACTT	11044	6.98117			AGCATCAAGTGCGTCC	1194	41.3735			ATCCCTGCATCATCTT	1650	8.42424
ACGTCCTTCAGGAAGC	847	2.12515			AGCATCACACTTGAAC	2073	39.122			ATCCCTGGTCCACGCA	37053	2.62597
ACGTCCTTCCAAACCA	1912	24.8954			AGCATCACAGCGAGTA	884	18.0995			ATCCCTGGTGTTACAC	48887	3.03557
ACGTCCTTCCGTTTCG	2997	0.0667334			AGCATCAGTCTTGGTA	12241	4.99142			ATCCCTGTCGTAGTCA	14460	5.49793
ACGTCCTTCGCTAAAC	12792	2.89243			AGCATCAGTGGACTGA	759	5.7971			ATCCCTGTCTTAATCC	1141	0.438212
ACGTTCCAGCGACAGT	9465	3.82462			AGCATCAGTTACCGTA	2292	13.7435			ATCCCTGTCTTCGGAA	2416	1.98675
ACGTTCCCAAGTTTGC	12153	3.53822			AGCATCATCAGGGTAG	3816	10.4298			ATCCGTCAGGTACTGG	1689	2.48668
ACGTTCCCAGCGACCT	2332	14.1938			AGCATCATCGAGATAA	8518	4.19112			ATCCGTCAGTTAGTAG	34906	4.08526
ACGTTCCCATGACTGT	10683	21.6044			AGCCAATGTAACGATA	5496	3.80277			ATCCGTCCAGGGAGAG	914	31.9475
ACGTTCCCATGGAACG	12063	3.52317			AGCCAATGTGACATCT	947	14.1499			ATCCGTCCATAACAGA	690	19.5652
ACGTTCCCATTCCTCG	25194	3.94538			AGCCAATGTGTTCATG	8469	2.60952			ATCCGTCGTAACAGTA	781	1.40845
ACGTTCCGTGTGCTTA	25590	4.29465			AGCCACGAGAGGGTCT	704	9.51705			ATCCGTCGTTGGGATG	29598	3.91581
ACGTTCCTCCGTCAAA	4263	11.9165			AGCCACGAGCAACTTC	42717	3.7011			ATCCGTCGTTGGGTTT	16370	3.88516
ACTACGAAGAAGCGCT	1357	21.8865			AGCCACGAGGCCCAAA	3700	9.89189			ATCCGTCGTTTAAGGA	2922	42.7789
ACTACGAAGAGGTGCT	1496	29.8128			AGCCACGAGGCTCACC	12990	3.87221			ATCCGTCGTTTGTGGT	1234	0.648298
ACTACGAAGCAAATGT	8072	6.10753			AGCCACGCAATAACGA	1434	19.3863			ATCCGTCTCCGTGTGG	2847	37.2673
ACTACGAAGCGGACAT	962	28.4823			AGCCACGGTAATGCGG	1197	18.797			ATCCTATCACATAGCT	853	25.7913
ACTACGAAGCTCTATG	6294	3.84493			AGCCACGGTCGTATTG	9290	6.89989			ATCCTATCACCTCTAC	2622	21.3959
ACTACGAAGTACAGCG	1030	22.3301			AGCCACGGTTACGCCG	3496	16.3616			ATCCTATCACTACACA	882	5.10204
ACTACGACAAATACAG	11970	5.11278			AGCCACGTCCCGTTGT	1117	7.60967			ATCCTATGTAGGTACG	1897	8.01265
ACTACGACAGGATTCT	4052	31.5893			AGCCACGTCCGTCACT	3536	2.23416			ATCCTATGTCTTAGTG	2449	20.9882
ACTACGAGTAGTGTGG	7374	6.57716			AGCCAGCAGAACTCCT	1593	17.2003			ATCCTATGTCTTGCTC	3302	5.02726
ACTACGAGTGAATTGA	637	4.86656			AGCCAGCAGATAGCTA	5700	3.47368			ATCCTATTCAGGACGA	3865	21.7853
ACTACGATCAGTCAGT	12754	3.93602			AGCCAGCCAAAGCAAT	717	4.60251			ATCCTATTCTGTACAG	3585	14.3933
ACTACGATCCTCACCA	12197	5.78011			AGCCAGCCACTGGCCA	2320	11.1638			ATCGATGCAAACGTGG	4600	27.7391
ACTACGATCCTCACGT	8170	2.9131			AGCCAGCCATCGAGCC	2286	18.8539			ATCGATGGTGTCTTGA	22109	1.76851
ACTACGATCCTGCCAT	707	2.68741			AGCCAGCTCATTCTTG	8070	7.07559			ATCGATGTCAAACCCA	4403	11.7647
ACTACGATCTACTGCC	583	3.77358			AGCCAGCTCGAGAATA	900	5.77778			ATCGATGTCACCTCTG	43244	5.07122
ACTATCTAGCCGATCC	25594	3.62585			AGCCAGCTCGGATACT	5599	4.96517			ATCGATGTCCGGCAAC	5374	17.6033
ACTATCTAGGCAGGGA	8251	3.50261			AGCCAGCTCTCCGCAT	2544	26.3365			ATCGATGTCTCAAAGC	25695	3.68943
ACTATCTAGGCATCTT	1150	46.6957			AGCCAGCTCTTCACAT	1190	7.14286			ATCGCCTAGTCGAAGC	9808	3.03834
ACTATCTAGTTCGGTT	12219	5.30322			AGCGATTAGATTGCGG	4713	5.49544			ATCGCCTCACGGCGTT	1075	4.18605
ACTATCTCATTCTTCA	16859	6.13915			AGCGATTAGTGTACAA	6313	6.57374			ATCGCCTCAGCTGCCA	19487	5.58321
ACTATCTGTGCTGATT	11606	6.51387			AGCGATTCACCAATTG	9350	6.42781			ATCGCCTGTCTACAGT	2060	17.0388
ACTATCTGTTAGTCGT	13188	4.92114			AGCGATTCACCAGACC	636	5.34591			ATCGCCTGTCTTTATC	567	0.529101
ACTATCTTCAGCTCTC	11605	1.9819			AGCGATTCACTCAGAT	1841	10.7007			ATCGCCTGTGACCTGC	618	1.77994
ACTATCTTCCGTATGA	12952	6.19209			AGCGATTCACTCTCGT	6501	5.96831			ATCGGATAGGAGAGGC	10513	4.75602
ACTATCTTCGGAATGG	8046	4.2257			AGCGATTCAGTCTACA	9318	5.02254			ATCGGATCAGGACGAT	14577	4.71976
ACTATCTTCTTGGTGA	7930	3.63178			AGCGATTCATGCAGCC	1501	20.7195			ATCGGATGTCCTACGG	3365	21.5453
ACTATGGAGTAGTCCT	15442	3.16669			AGCGATTCATTGAGCT	1338	16.5919			ATCGGATGTGACCTGC	1671	4.48833
ACTATGGAGTGACACG	1080	37.8704			AGCGATTGTTGTGGCC	8390	4.45769			ATCGGATGTTAATGAG	3551	25.2323
ACTATGGCAATCAGCT	10328	3.84392			AGCGATTTCATATGGC	11368	11.5148			ATCGGATTCATCACAG	2456	24.3485
ACTATGGCACTGAGGA	14027	2.89442			AGCGCCAAGCCATATC	8010	5.03121			ATCGGATTCTTTCAGT	2777	20.3457
ACTATGGGTGTCCACG	1162	0.688468			AGCGCCAAGCGTTCCG	8950	3.74302			ATCGGCGAGCAACCAG	1832	33.5153
ACTATGGGTGTTCCAA	4061	22.8269			AGCGCCAAGGTTCATC	5155	9.9321			ATCGGCGAGCTCCCTT	2327	33.3906
ACTATGGTCATCCTAT	3141	18.6565			AGCGCCACAAAGCGTG	15527	6.77529			ATCGGCGCATTGACAC	1425	25.1228
ACTATGGTCATTGAGC	6194	3.11592			AGCGCCACATCTCATT	986	16.5314			ATCGGCGGTACGGATG	29571	3.39184
ACTATTCAGAAGGATG	1982	10.9485			AGCGCCAGTATGAGAT	581	9.1222			ATCGGCGGTACTAGCT	2193	3.73917
ACTATTCAGTTACGTC	8217	5.97542			AGCGCCAGTCCTGTTC	1848	18.8853			ATCGGCGGTTCGGCCA	32264	3.15832
ACTATTCCAAAGCTAA	1417	11.362			AGCGCCAGTCTTCATT	8304	4.05829			ATCGGCGTCGACGCTG	1110	19.8198
ACTATTCCAACCGACC	20940	4.54155			AGCGCCAGTGGCATCC	15530	3.92788			ATCGGCGTCGCCACTT	14843	4.60823
ACTATTCCACTGAGGA	9675	6.66667			AGCGCCAGTTACCTGA	5663	5.35052			ATCGGCGTCGTAGGAG	7453	4.33383
ACTATTCCAGAGTCTT	11985	2.4781			AGCGCCATCAATGTCG	18526	5.22509			ATCGTAGCAGTAGAAT	566	1.76678
ACTATTCGTATCGTTG	10992	5.18559			AGCGCCATCAGCATTG	1294	10.6646			ATCGTAGCATAGGTTC	793	22.5725
ACTATTCGTGAACTAA	3863	3.72767			AGCGCTGAGATTAGAC	753	15.405			ATCGTAGGTGGTTTAC	16126	2.47427
ACTATTCGTGGTGATG	4526	14.6266			AGCGCTGAGCTCTGTA	7315	4.79836			ATCGTAGTCCACTGAA	12884	1.60664
ACTATTCGTGTCTAAC	1549	29.4383			AGCGCTGAGTTGTACC	1998	13.2132			ATCGTAGTCTCAACGA	2377	2.98696
ACTATTCTCACGGTCG	1540	10.8442			AGCGCTGCACTGTCCT	10618	4.33227			ATCGTCCAGCAATTAG	11113	5.20112
ACTATTCTCCCATTTA	1915	1.46214			AGCGCTGGTACCGTGC	9794	4.86012			ATCGTCCAGCCGTAAG	22594	3.30619
ACTATTCTCTCAACGA	13024	3.34767			AGCGCTGGTCTTTCAT	1496	19.9866			ATCGTCCCAAGTGTCT	1263	33.9667
ACTATTCTCTTACACT	2464	3.77435			AGCGCTGGTGGCTGCT	836	1.91388			ATCGTCCCAATGGCCC	14467	5.08053
ACTCCCAAGACATCCT	1546	5.43338			AGCGCTGGTTATTCCT	1522	6.63601			ATCGTCCGTACGGTTT	3713	6.59844
ACTCCCAAGGACTATA	1678	28.1287			AGCGCTGGTTCCGCTT	3680	9.94565			ATCGTCCGTATGCAAA	2567	32.6062
ACTCCCAAGTTCCATG	17463	10.2903			AGCGCTGGTTTGCCGG	8052	4.86836			ATCGTCCGTGCAATAA	14200	4.61268
ACTCCCACACCATAAC	21503	3.6181			AGCGCTGTCTCGCGTT	1092	26.6484			ATCGTCCTCAGCTTCC	1039	4.52358
ACTCCCACACGGCGTT	12357	3.8116			AGCGTATCAGTTGTTG	12042	7.07524			ATCGTCCTCCAAGGGA	21782	4.49454
ACTCCCACATATTCGG	1384	21.6763			AGCGTATCATGAAAGT	1426	13.1136			ATCGTGAAGGACACTG	871	3.09989
ACTCCCAGTATAGGAT	6709	3.80086			AGCGTATGTAGTTACC	1480	10.8784			ATCGTGACAATACAGA	2540	24.0945
ACTCCCAGTTCTCACC	1222	21.2766			AGCGTATGTGAATTGA	1186	6.07083			ATCGTGACACTCCTTG	528	1.13636
ACTCCCATCCGCTGTT	9942	5.22028			AGCGTATTCGGATTAC	2017	3.12345			ATCGTGACAGGGATAC	56741	3.89665
ACTCCCATCCTACTGC	17213	5.79794			AGCGTCGAGTCTAGAA	2442	5.85586			ATCTCTAAGAACCGCA	2941	40.1904
ACTCTCGAGAATCGCG	1789	2.68306			AGCGTCGCACGCTGAC	10217	3.27885			ATCTCTACACGACGTC	22103	3.41583
ACTCTCGAGCACTCTA	17723	4.87502			AGCGTCGTCGGTCATA	1506	2.25764			ATCTCTACATAGTCGT	18405	4.98234
ACTCTCGAGTTACGGG	12077	4.14838			AGCTACAAGAAGGATG	2086	43.2407			ATCTCTAGTACGGATG	25516	3.43314
ACTCTCGGTACTCCGG	1405	20.2135			AGCTACAAGATTAGCA	6764	4.68658			ATCTCTAGTTGCCGAC	14468	1.90075
ACTCTCGGTAGCTTTG	12716	3.2872			AGCTACAAGGTTATAG	4277	15.2677			ATCTCTATCTGAACGT	547	8.04388
ACTCTCGGTATCTCTT	2061	5.96798			AGCTACACAAAGAACT	607	4.11862			ATCTTCAAGCAGCCCT	1275	1.96078
ACTCTCGGTGTGTCCG	2417	25.9826			AGCTACACATGGCTGC	14446	3.54423			ATCTTCAAGTGGGAAA	1377	51.9971
ACTGATGAGGTTGAGC	9343	7.39591			AGCTACAGTGGCTACC	12636	3.32384			ATCTTCAGTACGACTT	2366	25.4015
ACTGATGCACCGAATT	11360	2.97535			AGCTACAGTGTAAACA	7485	3.66065			ATCTTCAGTAGAGATT	946	40.9091
ACTGATGCACCTAAAC	1520	6.25			AGCTACAGTTACACAC	9627	7.95679			ATCTTCAGTATCACGT	16486	4.76768
ACTGATGCACGCTTAA	2183	15.3459			AGCTACATCGTTCTCG	696	10.2011			ATCTTCAGTCCAAAGG	1068	41.9476
ACTGATGCAGAAGTTA	10380	5.26012			AGCTCAACATCCGTTC	1219	8.12141			ATCTTCATCGAGAATA	746	11.3941
ACTGATGCAGACAATA	9382	1.02324			AGCTCAATCACATCAG	600	6.66667			ATGAAAGAGGCATCTT	7256	35.984
ACTGATGCAGGCGTTC	8126	6.64534			AGCTCAATCGTAGGAG	1931	21.1289			ATGAAAGCAAGCGAAC	565	0.884956
ACTGATGGTAACATAG	3027	2.87413			AGCTTCCAGAGGTTAT	894	25.9508			ATGAAAGCATCTTAGG	551	1.63339
ACTGATGGTATCGTAC	11468	5.55459			AGCTTCCAGCCTGAGA	5798	4.41532			ATGAAAGGTCGCGTTG	22750	1.56923
ACTGATGGTCGCTCGA	1221	33.0876			AGCTTCCCAAGCCCAC	745	5.50336			ATGAAAGGTTCAATCG	16744	5.72742
ACTGATGTCACGATCA	14556	5.78456			AGCTTCCCACTCTGCT	6181	2.92833			ATGAAAGTCACCCTTG	54243	3.48985
ACTGATGTCCGCTAGG	11366	5.20852			AGCTTCCGTAGGTACG	870	29.0805			ATGACCAAGACGTCCC	685	0.583942
ACTGATGTCTACGCGG	10043	3.51489			AGCTTCCGTATCCCTC	1438	2.92072			ATGACCAAGAGTTCGG	22449	5.4479
ACTGATGTCTCACCCA	11707	3.57906			AGGAAATAGGGTACGT	1597	9.14214			ATGACCAAGTCTGGAG	1518	14.0316
ACTGCAAAGCCGCTTG	7669	4.69422			AGGAAATCAGTAGATA	781	24.3278			ATGACCACACGCCACA	23996	3.80897
ACTGCAAAGGTTCAGG	5909	3.85852			AGGAAATTCAAGTAAG	3793	16.5305			ATGACCAGTATCGATC	556	1.25899
ACTGCAACACGCTGTG	11849	4.16069			AGGAAATTCGGCCTTT	608	3.61842			ATGACCAGTGGTCCGT	1618	16.5637
ACTGCAACATCATTTC	2601	28.6813			AGGAATAAGCAATTAG	1646	17.5577			ATGACCATCAATGCAC	3262	25.1073
ACTGCAAGTCTGATAC	8926	4.41407			AGGAATAAGGAGTATT	19530	5.90374			ATGAGGGAGGGAGTTC	1856	16.4332
ACTGCAAGTGCTAGCC	6754	2.99082			AGGAATACAACCGGAA	2205	7.93651			ATGAGGGCACTGTGAT	570	0.877193
ACTGCAATCCATTTGT	8904	3.71743			AGGAATACAAGCCCAC	1479	3.71873			ATGAGGGGTTTGAACC	809	3.58467
ACTGCAATCCTTGAAG	659	1.97269			AGGAATACAAGTAGTA	2870	2.54355			ATGAGGGTCACCGACG	26988	8.31481
ACTGCAATCGAGTGGA	1027	22.9796			AGGAATAGTACCAGAG	1824	15.7895			ATGAGGGTCTCCCATG	14657	5.92891
ACTGCAATCGCTAATG	1007	0.993049			AGGAATAGTCTGTGGC	2479	7.38201			ATGAGTCAGAACAAGG	509	1.37525
ACTGCAATCTGGAAGG	12558	4.87339			AGGAATATCATCGCTC	15199	8.80321			ATGAGTCAGAGCATCG	34361	3.71642
ACTGTCCAGACCACGA	4345	26.3982			AGGAATATCTCTCTAA	1020	4.31373			ATGAGTCAGAGTTGTA	1497	32.2645
ACTGTCCAGAGATGCC	13167	2.09615			AGGAATATCTTACCAT	19277	4.76215			ATGAGTCAGGACAGCT	14723	2.87985
ACTGTCCAGCACACCC	2338	4.74765			AGGACGAAGAAGAGCA	1294	11.7465			ATGAGTCCAGAACGCA	29100	6.14433
ACTGTCCAGGAGCTGT	8192	4.35791			AGGACGAAGACCCTTA	8152	4.06035			ATGAGTCGTAGATCCT	2018	32.9039
ACTGTCCAGGCCTAAG	2538	25.7289			AGGACGAAGCGTCTCG	1605	24.9844			ATGAGTCTCCCGATCT	32180	3.34991
ACTGTCCAGGTACAAT	8689	2.8772			AGGACGAAGGCTCTCG	2131	18.7236			ATGAGTCTCTTAATCC	635	0.944882
ACTGTCCAGTCATAGA	1313	17.2887			AGGACGAAGGGAACAA	1483	13.0816			ATGATCGCACAAGTTC	2475	20.8081
ACTGTCCCAACCAATC	11533	5.11575			AGGACGAAGGGCAGGA	1535	61.759			ATGATCGGTTATGGTC	1616	51.7327
ACTGTCCCATGAGATA	21044	2.11937			AGGACGAGTCCAAATC	1525	48.459			ATGATCGTCCAGTTCC	18687	5.74731
ACTGTCCGTTACCCAA	23150	3.68035			AGGACGAGTCCGGATC	1500	2.13333			ATGCATGAGAGCAACC	29506	3.23663
ACTGTCCTCAGTCATG	7626	6.00577			AGGACGAGTTATGGTC	1885	25.1989			ATGCATGCAACTCGTA	3651	23.966
ACTGTCCTCATCGACA	7667	2.66075			AGGACGATCAGCACCG	13403	3.08886			ATGCATGCAACTTCTT	523	1.33843
ACTGTCCTCGTCAACA	17859	4.33395			AGGACGATCGCGTCGA	3632	5.86454			ATGCATGCAAGTAGTA	67392	3.9337
ACTGTGAAGATCGCCC	955	8.16754			AGGACGATCTACTCAT	1123	27.7827			ATGCATGTCGAGAAAT	3196	31.7272
ACTGTGAAGGCATCAG	9183	4.4321			AGGACTTAGAGTCTTC	1183	18.8504			ATGCCTCCAGTGACCC	2966	13.5536
ACTGTGAAGTGGACGT	951	7.15037			AGGACTTAGATCCCGC	963	13.0841			ATGCCTCGTATGCAAA	163630	6.50675
ACTGTGACAACTAGAA	849	1.17786			AGGACTTAGGTCCTGC	5036	4.9444			ATGCCTCTCCGTATAG	1885	0.583554
ACTGTGACAAGCAATA	2246	10.5521			AGGACTTAGGTTACAA	8296	11.9214			ATGCCTCTCGATAACC	676	0.443787
ACTGTGACAGTCAACT	4095	5.47009			AGGACTTCAACATCGT	703	21.3371			ATGCCTCTCTGGCCGA	1327	2.41145
ACTGTGACATCAGTCA	817	19.2166			AGGACTTCAGCACAAG	1083	14.4044			ATGCGATAGAAGCGCT	23756	4.32312
ACTGTGAGTAGCCCTG	12983	4.29023			AGGACTTTCGGCCCAA	9136	12.2811			ATGCGATAGGAGATAG	715	4.05594
ACTGTGAGTCTGTAAC	11953	4.04919			AGGAGGTAGTGGTTCT	10961	5.13639			ATGCGATCAGCTATAC	29089	2.57142
ACTGTGAGTGAGTGAC	6393	3.11278			AGGAGGTAGTTTCGAC	10746	5.75098			ATGCGATCATAGGTTC	2765	12.7667
ACTGTGAGTGGACTGA	6378	6.61649			AGGAGGTCACGGTGTC	668	6.73653			ATGCGATCATCAACCA	3431	32.2646
ACTGTGAGTTGTTTGG	8824	3.20716			AGGAGGTCAGCTCGGT	2885	4.4714			ATGCGATGTCAAGCCC	65828	4.32643
ACTGTGATCGTCAACA	2653	19.0351			AGGAGGTCATGGAGAC	3093	26.3822			ATGCGATTCCGTGGGT	12959	7.72436
ACTTAGGAGAGAGCCT	1443	36.729			AGGAGGTGTAAGCAAT	2341	22.2982			ATGCGATTCGAGCCTG	833	8.88355
ACTTAGGAGCATGGGT	10698	3.28099			AGGAGGTGTACGCTAT	6105	4.9959			ATGCGATTCTTCGTAT	2010	7.81095
ACTTAGGAGCATGTTC	12642	4.14491			AGGAGGTGTGACCTGC	925	16.973			ATGGAGGGTAAGGTCG	15808	4.15612
ACTTAGGAGTGCCGAA	9177	4.57666			AGGAGGTGTGCTTATG	5171	34.7322			ATGGAGGGTATGAAAC	22880	6.09266
ACTTAGGCAAGTGGTG	18395	5.83311			AGGAGGTGTTTAAGGA	1304	20.6288			ATGGAGGTCAAGAAAC	2558	4.69116
ACTTAGGGTATCCCAA	23088	2.6464			AGGAGGTTCAAGCCGC	2950	27.5593			ATGGAGGTCACAAGAA	700	10.5714
ACTTAGGGTGTATTCG	11384	7.70379			AGGAGGTTCTGATGGT	15454	4.08956			ATGGAGGTCCTATGGA	1708	10.5386
ACTTAGGTCCGTATAG	7568	4.06977			AGGAGGTTCTGCAGCG	2715	6.74033			ATGGATCAGCGGGTAT	2096	28.7691
ACTTATCAGAGCAGTC	1907	9.49135			AGGATAAAGACCAGAC	881	5.78888			ATGGATCAGCTGTTAC	14223	3.94432
ACTTATCAGAGCCGAT	11929	3.37832			AGGATAAAGAGGCCAT	773	16.4295			ATGGATCAGGAACTAT	1834	24.5911
ACTTATCAGCGCCTTG	7812	6.60522			AGGATAAAGCTAAGTA	2359	24.3747			ATGGATCAGTGAACAT	3795	5.8498
ACTTATCAGGTTGGAC	6669	5.03824			AGGATAATCATTTGTC	2401	22.6989			ATGGATCCAACGATCT	579	2.07254
ACTTATCCAACACTAC	1576	15.3553			AGGATAATCCTCATAT	1767	19.1851			ATGGATCCACGCTTAA	45761	3.33472
ACTTATCCACCAGGTC	12158	6.08653			AGGATAATCCTGTAAG	8152	12.6595			ATGGATCGTACTAACC	19562	4.22758
ACTTATCCACTTTAGG	4371	7.34386			AGGATAATCGCTGCGA	1526	40.0393			ATGGATCGTCCGAAGA	2246	30.3651
ACTTATCCATCCTCAC	1095	46.1187			AGGATCTAGCAAGTCG	1627	26.1832			ATGGATCGTGCCTTCT	3062	1.33899
ACTTATCGTACAATAG	1056	2.74621			AGGATCTAGCAATTAG	1578	7.66793			ATGGATCTCGTCCATC	17695	1.96101
ACTTATCGTCATCTAG	2031	12.26			AGGATCTAGTGGATAT	10168	6.37293			ATGGATCTCGTCGCTT	13422	5.31962
ACTTATCGTCTCACGG	1827	15.052			AGGATCTCACAGTCCG	822	6.20438			ATGGGAGTCTACCAGA	559	1.61002
ACTTATCGTGCGGCTT	4217	2.18165			AGGATCTCACAGTGAG	15935	4.70035			ATGGGAGTCTGGGTCG	16708	4.20757
ACTTATCTCAAACGTC	1145	2.79476			AGGATCTCACCTGCGA	777	14.157			ATGGGTTAGCCGAACA	567	3.35097
ACTTATCTCCCATTTA	10538	4.71626			AGGATCTCAGGATGAC	1184	11.0642			ATGGGTTAGTCATGAA	41297	6.57433
ACTTATCTCTAGTGAC	764	4.31937			AGGATCTCAGGCACAA	583	7.37564			ATGGGTTAGTGGTGAC	7510	4.75366
ACTTCCGAGAGTTCGG	719	3.61613			AGGATCTCATCCTCAC	1410	24.2553			ATGGGTTCATTAGGAA	1911	1.51753
ACTTCCGAGCACTCCG	1225	2.20408			AGGATCTGTACGATTC	703	3.55619			ATGGGTTGTAACAGTA	790	22.5316
ACTTCCGAGCTCGGCT	11107	4.12353			AGGATCTGTTCCACAA	16283	4.33581			ATGGGTTGTCCTCCTA	19299	1.50785
ACTTCCGCACCCAACG	9582	3.67355			AGGATCTTCAGACCTA	2441	16.4687			ATGGGTTGTTATGGTC	20409	4.70381
ACTTCCGGTATGCGGA	22586	3.82538			AGGATCTTCTACCTTA	627	8.29346			ATGGGTTGTTGTTTGG	917	8.2879
ACTTCCGGTATTGGCT	2161	16.1499			AGGATCTTCTACGGGC	1748	15.4462			ATGGGTTTCACATACG	14768	0.941224
ACTTCCGGTCTAGATC	5801	5.8783			AGGCATTAGACCATGG	1638	20.2686			ATGGTTGAGTTGAATG	1234	3.32253
ACTTCCGGTTTAGTCG	16958	5.69643			AGGCATTAGAGTGTTA	7021	4.50078			ATGGTTGGTCGGTGAA	23596	4.64062
ACTTCGCCACTGCATA	1895	6.75462			AGGCATTAGGTGAGCT	1425	2.59649			ATGGTTGTCGGTCAGC	557	10.2334
ACTTCGCCAGCTACAT	9578	5.12633			AGGCATTCAAGTTGGG	1175	7.14894			ATGTCCCAGATGACAT	24637	3.14973
ACTTCGCGTACGCGTC	1567	14.8692			AGGCATTCATTGTACG	6580	5.6383			ATGTCCCAGTTGGACG	15563	2.93645
ACTTCGCGTCGCTCGA	1637	15.4551			AGGCATTGTAGACACG	3038	14.1211			ATGTCCCCACACCTAA	56456	5.80806
ACTTCGCGTGGTATGG	2676	24.4021			AGGCATTGTATCGCTA	3519	4.37624			ATGTCCCCAGACGCTC	2442	23.4234
ACTTCGCGTTGGGATG	11790	2.4173			AGGCATTGTCACTGAT	4543	7.35197			ATGTCCCCAGTGGCTC	18458	4.98429
ACTTCGCTCAGCCCAG	5574	7.19412			AGGCATTGTGTCCACG	2235	24.34			ATGTCCCGTCTGTCCT	26278	7.45871
ACTTCGCTCCATCACC	3943	10.7786			AGGCATTTCAACCTTT	10270	4.40117			ATGTCCCGTGAATATG	542	0.738007
ACTTCGCTCTTAGCAG	7214	5.83587			AGGCCACAGACATAGT	10061	2.75321			ATGTCCCGTGGCCCAT	13419	3.94962
ACTTTCAAGACATATG	9646	2.32221			AGGCCACCACCTGCTT	1597	16.4058			ATGTCCCTCAACGCTA	615	0.325203
ACTTTCAAGACTAAGT	1653	2.23835			AGGCCACCAGCTGCCA	1230	8.86179			ATGTCCCTCAGGAACG	9446	2.45607
ACTTTCAAGCGAAACC	7945	5.19824			AGGCCACGTACCGCGT	626	7.50799			ATGTCTTAGAAACACT	3046	8.69993
ACTTTCAAGCGAACTG	5858	4.71151			AGGCCACGTACGTGAG	9875	4.52658			ATGTCTTAGAGGATGA	18398	5.15273
ACTTTCACAAGCCCAC	3481	0.11491			AGGCCACGTGGATACG	13007	3.99016			ATGTCTTCATCATGAC	1573	27.7177
ACTTTCAGTAACAAGT	19871	4.96704			AGGCCACTCAACTCTT	803	2.73973			ATGTCTTGTCACAATC	1337	14.0613
ACTTTCAGTACGACTT	545	1.83486			AGGCCACTCAGGTGTT	4450	6.49438			ATGTCTTGTGGACTGA	1903	0.683132
ACTTTCAGTTCCCAAA	14141	2.83573			AGGCCACTCGCAGTGC	6662	6.09427			ATGTCTTTCAATCCGA	23711	6.81962
ACTTTCATCACTCTTA	21162	3.27474			AGGCCACTCGCGCCAA	948	15.1899			ATGTCTTTCCGGTTCT	1666	0.240096
ACTTTCATCGATACTG	20536	4.63089			AGGCCACTCGGTCACG	2100	11.381			ATTACCTAGAAATGGG	1199	22.1852
ACTTTCATCTTCACAT	1428	6.09244			AGGCTGCAGCGTGCTC	679	5.89102			ATTACCTAGGCTTAAA	555	1.26126
ACTTTGTAGCATAGGC	18490	3.78042			AGGCTGCCACACAGAG	11388	4.34668			ATTACCTCAACCACGC	69492	3.46227
ACTTTGTAGTTTGAGA	611	8.01964			AGGCTGCCAGCTTTCC	4718	5.34125			ATTACCTCACAAGCCC	1755	1.02564
ACTTTGTCATCGCTAA	8280	3.75604			AGGCTGCCATTGCAAC	582	4.63918			ATTACCTGTGTCTCCT	25274	1.96249
ACTTTGTCATTCACAG	20804	2.72063			AGGCTGCGTAGACACG	766	9.26893			ATTACCTTCAGCCCAG	1437	3.13152
ACTTTGTGTGACCGAA	8090	4.36341			AGGCTGCGTTCGAGCC	8202	12.0702			ATTACCTTCGGTCTGG	23526	3.89782
ACTTTGTGTTCGGCGT	7902	5.56821			AGGGAGTAGACTTCAC	2664	25.6381			ATTACTCAGAGGTCGT	801	3.99501
ACTTTGTTCAACGCTA	1774	21.7024			AGGGAGTAGAGGTTTA	15873	4.0446			ATTACTCAGGCATTTC	59357	5.68256
ACTTTGTTCGCAGATT	959	0.521376			AGGGAGTAGCAGATAT	10905	4.21825			ATTACTCCAAGTTGGG	10226	1.84823
ACTTTGTTCGCCAACG	2414	20.9611			AGGGAGTAGGCTTTCA	9931	4.86356			ATTACTCCACGACTAT	21059	0.99245
ACTTTGTTCTCACTCG	13249	1.87184			AGGGAGTAGTCTTCGA	1657	8.0869			ATTACTCCATTCAGCA	70703	4.90927
ACTTTGTTCTGGACCG	1642	20.9501			AGGGAGTGTATGAGGC	2094	12.2254			ATTACTCGTGCATTAC	2748	33.9884
ACTTTGTTCTTAGCAG	717	1.53417			AGGGAGTGTCATAGTC	556	6.65468			ATTACTCTCAAATGAG	600	4.83333
AGAAATGAGACCAACG	573	1.39616			AGGGAGTGTGAATGAT	5954	4.82029			ATTATCCAGCAACAGC	3916	27.4004
AGAAATGAGGAGATAG	770	1.81818			AGGGAGTGTGGAACCA	1172	19.9659			ATTATCCAGGATACGC	31383	3.93844
AGAAATGCACATATGC	2104	18.2034			AGGGAGTGTTTCCCAC	1336	24.6257			ATTATCCCAAGACTGG	574	2.61324
AGAAATGCAGACATCT	5758	8.54463			AGGGAGTTCACTGATG	1398	15.6652			ATTATCCCACAAATCC	673	22.5854
AGAAATGCAGAGACTG	8163	4.60615			AGGGCCTAGTAGGAAG	9179	3.74768			ATTATCCCAGCTGGTC	24494	5.82592
AGAAATGCATGTGACT	8293	5.25745			AGGGCCTAGTTAACAG	589	4.24448			ATTATCCGTAGAGACC	24231	4.15583
AGAAATGGTATCGAGG	6694	5.10905			AGGGCCTCACGCGTCA	1742	24.7991			ATTATCCGTTGGATCT	651	1.68971
AGAAATGGTATTGGCT	981	1.32518			AGGGCCTCAGCAGACA	1267	29.6764			ATTATCCTCCCACAGG	1345	0.817844
AGAAATGTCAAACGTC	1487	11.6342			AGGGCCTCATCTGCGG	8786	3.34623			ATTATCCTCTTGGTCC	25887	3.20238
AGAAATGTCAAGAATG	25615	1.81534			AGGGCCTGTCAGGTAG	10356	4.61568			ATTCACTAGCCTCTCT	1170	0.683761
AGAAATGTCAAGCTGT	12293	1.83031			AGGGCCTGTCGTATTG	2948	8.64993			ATTCACTAGTCAATCC	15596	2.01975
AGAAATGTCATGGTAC	1069	1.12254			AGGGCCTGTGCGACAA	7839	2.50032			ATTCACTGTGGAGGTT	2089	11.2973
AGAAATGTCCGTAGGC	1542	35.9922			AGGGCCTTCATTTGTC	972	8.12757			ATTCAGGAGCCATTGT	901	37.5139
AGAAATGTCGGCATTA	10086	6.0579			AGGGCCTTCTCTCAAT	1441	14.1568			ATTCAGGAGCTGACAG	3531	0.198244
AGAAATGTCTAAGCGT	7324	6.4036			AGGGCTCAGACACACG	19395	4.50632			ATTCAGGAGGTACAAT	4111	23.4006
AGAAATGTCTGCGAGC	12352	4.99514			AGGGCTCAGAGTTGAT	5453	5.1898			ATTCAGGAGTTCCGTA	2024	33.2016
AGAACAAAGACCTGGA	1666	6.12245			AGGGCTCCAATTGCTG	979	12.666			ATTCAGGCAGCAAGAC	8721	2.29331
AGAACAAAGATGAATC	4282	2.19524			AGGGCTCCAGACCGCT	2080	37.2596			ATTCAGGGTACGTGAG	721	0.970874
AGAACAAAGCGCGTTC	1002	43.4132			AGGGCTCCATCATCTT	972	23.9712			ATTCAGGGTCGCATGC	1026	23.4893
AGAACAAAGCTTGTGT	15702	4.64272			AGGGCTCGTAAGAACT	4598	6.37234			ATTCAGGGTTCCCAAA	1079	1.48285
AGAACAAAGGATTCCT	2258	0.531444			AGGGCTCGTGTCTTGA	1015	12.3153			ATTCAGGTCTCGTCAC	2753	5.04904
AGAACAACACAGAGAC	654	15.2905			AGGGCTCGTTGTAAAG	5653	23.3504			ATTCATCGTTATTCCT	90084	3.04272
AGAACAACAGGACATG	8957	4.68907			AGGGCTCGTTTCGTGA	1773	3.4969			ATTCCATAGACTTCAC	34737	0.699542
AGAACAACAGTAACAA	11517	4.86238			AGGGCTCTCTAACACG	1426	8.27489			ATTCCATTCCGCGATG	2511	28.0366
AGAACAACATTGAAGA	681	3.52423			AGGGCTCTCTATTGTC	6179	3.52808			ATTCCATTCTCTGGTC	24912	6.39451
AGAACAAGTAATGATG	9616	3.44218			AGGGTCCAGAAATTCG	896	11.6071			ATTCCCGCAACTTCTT	797	1.12923
AGAACAAGTAGTGTGG	6855	5.47046			AGGGTCCAGAGCAGCT	2811	19.2814			ATTCCCGCATAAGATG	15897	2.9754
AGAACAAGTATCTCGA	4374	10.9282			AGGGTCCCACAGTCAT	3212	5.04359			ATTCCCGCATCAGTCA	716	6.56425
AGAACAAGTCTACATG	6805	1.93975			AGGGTCCCAGACCCGT	4369	6.91234			ATTCCCGCATCCCGTT	15194	2.0337
AGAACAAGTTCAACGT	11582	4.07529			AGGGTCCGTGGCTAGA	1355	22.1402			ATTCCCGGTACTTGTG	19417	4.1819
AGAACAATCCTGCTAC	1470	7.55102			AGGGTCCTCTGTGCTC	6604	5.67838			ATTCCTAAGGCTCAAG	724	4.55801
AGAACAATCGCGTTTC	1392	19.0374			AGGGTCCTCTGTGTGA	9910	3.78406			ATTCCTAAGGGAGGCA	17221	4.47129
AGAACAATCGGCTTCT	874	1.94508			AGGGTGAAGAGGGTCT	5778	10.8169			ATTCCTAAGTGGAAAG	1752	1.71233
AGAACAATCTCAACGA	11216	6.23217			AGGGTGAAGCACTGGA	550	5.27273			ATTCCTACATAAGCGG	1877	10.1758
AGAACAATCTGCGGGT	9885	5.6955			AGGGTGAAGCCAGTAG	863	14.0209			ATTCCTACATCCTATT	6205	23.7712
AGAACCTAGGTTAAAC	17300	4.85549			AGGGTGAAGGGTTAGC	2420	26.5702			ATTCCTATCGGTTAGT	2727	0.880088
AGAACCTCACACTGGC	11583	3.5742			AGGGTGACAAGGTTGG	7292	5.12891			ATTCCTATCGTCACCT	25861	7.59831
AGAACCTCACTGTGAT	7621	3.41163			AGGGTGACAATCGCCG	1825	24.7123			ATTCGTTAGCTTGTGT	3256	32.4631
AGAACCTCATGGCTGC	15152	5.61642			AGGGTGACACTACTTT	6632	6.27262			ATTCGTTCACCAGACC	24172	3.69436
AGAACCTGTAGAGATT	13931	3.39531			AGGGTGACATATGGCT	828	18.3575			ATTCGTTGTAGTACGG	1407	2.34542
AGAACCTGTATGCAAA	11206	3.23934			AGGGTGAGTCCTTAAG	598	6.85619			ATTCGTTGTCCGTTTC	1996	5.01002
AGAACCTTCACTTCTA	10627	2.10784			AGGGTGAGTTCTCACC	3389	16.5831			ATTCGTTTCAGAATAG	867	3.92157
AGAACCTTCCGATAAC	2513	8.07799			AGGGTGATCCGCCTAT	3179	20.5411			ATTCGTTTCCGTTGAA	20062	4.83501
AGAAGCGAGAGGTGCT	5677	3.34684			AGGGTGATCGGCTCTT	2007	30.3438			ATTCTACAGCAGCACA	42647	3.58759
AGAAGCGAGTGCACTT	1974	23.6575			AGGGTTTAGCGCCTTG	11738	7.47146			ATTCTACCAGGTTACT	10053	2.62608
AGAAGCGCACAACCGC	6110	4.61538			AGGGTTTAGGCACCAA	3605	17.8918			ATTCTACTCATATGGC	4571	31.6561
AGAAGCGCACGGCCAT	3060	25.5229			AGGGTTTAGGCGTCCT	5480	4.14234			ATTCTACTCTCCTGTG	2859	3.63764
AGAAGCGCAGCAGGAT	713	4.48808			AGGGTTTGTACAATAG	613	5.38336			ATTCTTGCAGGTCCCA	1269	3.30969
AGAAGCGCAGGCAATG	2261	20.6103			AGGGTTTTCCGTCACT	1276	17.79			ATTCTTGGTCTACACA	564	2.83688
AGAAGCGCATACCACA	16983	3.09721			AGGGTTTTCGAGTTGT	999	27.3273			ATTCTTGTCGGCACTG	39585	4.42087
AGAAGCGGTACTCAAC	7828	5.36536			AGGGTTTTCGCGTTTC	1074	6.33147			ATTGGGTAGAACGTGC	12098	5.33973
AGAAGCGGTATCCTCC	1368	23.4649			AGGGTTTTCGGCGATC	1239	12.8329			ATTGGGTAGTAAGGGA	3112	25.7069
AGAAGCGGTGAGATCG	811	5.54871			AGGGTTTTCTCCTGCA	1993	17.8123			ATTGGGTCAAGACAAT	23249	4.32277
AGAAGCGGTGTTTGCA	869	6.78941			AGGGTTTTCTGCGAGC	2386	10.0587			ATTGGGTCATGTACGT	1723	7.66106
AGAAGCGTCTGCTCTG	11753	5.87084			AGGTAGGAGAGTTGTA	3745	9.69292			ATTGGGTGTGTCATTG	3067	13.8246
AGAAGCGTCTTAGCTT	14913	4.5866			AGGTAGGAGCGCACAA	1299	19.8614			ATTGGGTTCACGGAGA	59766	5.23207
AGAAGTAAGACCCGCT	24820	4.5971			AGGTAGGAGCTCGACC	1811	25.3451			ATTGTTCAGTTACGTC	152830	0.703396
AGAAGTAAGCTATCCA	7831	6.34657			AGGTAGGAGTCAACAA	1110	2.16216			ATTGTTCAGTTGGCTT	1188	29.6296
AGAAGTAAGCTCGTGC	1447	62.4741			AGGTAGGCACAAGCCC	1835	24.5232			ATTGTTCCACAGTCGC	637	1.25589
AGAAGTAAGTTCGGTT	9936	6.14936			AGGTAGGCAGGAATAT	897	20.6243			ATTGTTCCAGACAAAT	1790	0.837989
AGAAGTACAAATCGGG	8289	5.27205			AGGTAGGCATCGAACT	9437	5.2877			ATTGTTCCAGCATACT	1982	2.4218
AGAAGTACACCACTGG	1638	1.221			AGGTAGGCATTCTGTT	7279	4.27256			ATTGTTCGTACTTCCC	857	41.3069
AGAAGTACACCATTCC	10132	5.22108			AGGTAGGGTGACCGTC	7769	4.3635			ATTGTTCGTAGAATGT	1081	48.4736
AGAAGTACATTACGGT	10633	4.09104			AGGTAGGGTGGCTACC	1841	28.0282			ATTGTTCTCAGGCGAA	40650	3.60148
AGAAGTAGTATTGAGA	6149	3.12246			AGGTAGGGTTCATCTT	1055	16.872			ATTGTTCTCGATACTG	1724	19.1995
AGAAGTAGTTCTAACG	2617	23.9205			AGGTCATAGAAACTGT	715	1.53846			ATTTACCAGAGCAGTC	2912	41.7926
AGAAGTATCAAGCCAT	10537	5.18174			AGGTCATAGCTGTCCG	7107	6.66948			ATTTACCAGCGTATAA	1735	33.8329
AGAAGTATCCCTGTTG	4059	9.18946			AGGTCATAGGGTATAT	1370	22.9197			ATTTACCCAACGATCT	1575	1.65079
AGAAGTATCCGTTGAA	4039	4.23372			AGGTCATAGTAAATGC	3124	22.4392			ATTTACCCAAGGCGTA	19207	3.95168
AGAAGTATCGGCTTCT	12207	7.14344			AGGTCATAGTAACAGT	1200	6.91667			ATTTACCCACTATCCC	1308	11.315
AGAAGTATCGTCTAAG	15404	3.70034			AGGTCATAGTAATCCC	1109	1.62308			ATTTACCCAGATACTC	553	3.79747
AGAAGTATCTTGCGCT	12243	4.23099			AGGTCATCAAGTCCCG	3716	6.59311			ATTTACCGTGAGATAT	30980	4.52873
AGACAAAAGCAACCAG	17157	2.68695			AGGTCATCAGCCTTCT	2182	18.7901			ATTTACCGTTGCCGAC	553	2.53165
AGACAAAAGCATCAGG	4163	10.4252			AGGTCATCAGCGGATA	15659	3.43572			ATTTACCTCACCTTGC	567	4.05644
AGACAAAAGTAAACGT	2905	0.10327			AGGTCATCAGGTCCGT	3332	22.9292			ATTTACCTCACTTGTT	676	1.92308
AGACAAACACCGTCGA	970	18.6598			AGGTCATCATAGATCC	754	15.5172			ATTTACCTCATCCTAT	3329	10.9342
AGACAAACACGCGCTA	2407	24.9688			AGGTCATTCATCGGGC	2921	7.53167			ATTTCACAGTGCGTCC	13477	6.67804
AGACAAAGTCAGCGTC	2680	13.5448			AGGTCATTCCACATAG	584	9.93151			ATTTCACCACCAGTAT	782	8.18414
AGACAAAGTGCTGCAC	14863	5.00572			AGGTCATTCCTTCAGC	2006	30.7577			ATTTCACCATGAAGCG	2799	27.3669
AGACAAATCATCCCGT	20237	2.89074			AGGTCTAAGCTGAAAT	1336	17.8144			ATTTCACGTAGAATAC	19510	4.04408
AGACAAATCTCCGAGG	3051	43.92			AGGTCTAAGTGATGGC	9194	4.12225			ATTTCACGTTCTCCTG	2622	2.746
AGACAAATCTGGTTGA	847	12.3967			AGGTCTAGTCAGTTTG	1793	18.126			ATTTCACTCATCCTAT	47979	3.25768
AGACACTAGAGTTGCG	585	11.9658			AGGTCTAGTTAGAAGT	1383	26.5365			ATTTCTGAGACATAGT	13711	9.73671
AGACACTAGCACTCCG	842	11.4014			AGGTCTATCAATGCAC	22175	4.10372			ATTTCTGAGTTGCGCC	3057	5.13575
AGACACTAGTGCAACG	1403	17.2488			AGGTCTATCCTTATGT	1540	22.3377			ATTTCTGCAGGTCCGT	704	1.84659
AGACACTCAAGCGAGT	2408	30.3571			AGGTGTTAGACCAGAC	1867	7.92716			ATTTCTGTCAGGAACG	17349	6.12715
AGACACTCACAAGCTT	822	10.7056			AGGTGTTAGCATAGGC	2057	19.6403			ATTTCTGTCGCAGTTA	1707	6.38547
AGACACTCACCGTGGT	922	1.19306			AGGTGTTAGCGAACTG	2202	19.6185			CAAAGAAAGCGAACTG	1999	25.1126
AGACACTCATAGTCGT	596	3.02013			AGGTGTTAGGATGTTA	9437	3.70881			CAAAGAAAGGTGCCTC	8580	2.80886
AGACACTCATCAGCTA	563	2.48668			AGGTGTTAGTAGTGCG	5615	5.64559			CAAAGAAAGTGCACTT	4388	22.3108
AGACACTCATGACTGT	1669	14.5596			AGGTGTTAGTTACGTC	1493	17.2137			CAAAGAACAGGCACTC	31978	3.66502
AGACACTGTCTATGAC	578	0.865052			AGGTGTTCAAGTATAG	14299	8.14043			CAAAGAACATGTAACC	551	2.17786
AGACACTGTTCTATCT	11753	5.28376			AGGTGTTCAATGGCCC	1544	13.0181			CAAAGAATCCCTCTAG	3560	21.2921
AGACACTGTTTCGCTC	20911	4.14136			AGGTGTTCACATCCCT	5438	4.10077			CAAAGAATCCTGTAGA	834	4.67626
AGACACTTCTATCGCC	13643	4.05336			AGGTGTTCAGAGTCTT	558	2.50896			CAAAGAATCGAGAAGC	21256	5.1656
AGACACTTCTTCGACC	558	4.12186			AGGTGTTCAGTAGTGG	912	14.1447			CAAAGAATCGTACCTC	20160	4.83631
AGACAGGAGATAACGT	1107	7.1364			AGGTGTTTCCCATTTA	1034	5.31915			CAACAACAGGCTGTAG	10563	2.24368
AGACAGGAGCGTGCCT	7679	3.88071			AGGTTACAGTTCACTG	3300	0.818182			CAACAACAGTGATTCC	40090	4.77675
AGACAGGAGTCACGAG	1114	8.43806			AGGTTACCACACCTGG	983	22.3805			CAACAACGTATAGGGC	2690	59.1078
AGACAGGCAACATCGT	2009	16.8243			AGGTTACCACTACCCT	659	6.67678			CAACAACGTTCTTGCC	3072	20.4753
AGACAGGCACGCGCTA	12744	6.40301			AGGTTACCATCATCTT	1096	19.4343			CAACAACTCCTAAACG	923	3.03359
AGACAGGCACTCTCGT	1904	28.8866			AGGTTACGTTCCGGTG	1403	13.3286			CAACAACTCTATGTGG	2262	18.9655
AGACAGGCACTTGTCC	9911	4.29825			AGGTTACGTTTAAGGA	918	19.9346			CAACAGTCACAGTCGC	679	0.883652
AGACAGGGTACGGGAT	718	33.9833			AGGTTACTCCAAGAGG	2706	7.83444			CAACAGTCATAACAGA	17919	11.8645
AGACAGGGTCATGACT	2579	22.9546			AGGTTACTCCTCTTTC	1586	10.3405			CAACAGTGTCAGTCCG	664	5.12048
AGACAGGGTTAGGCCC	883	3.05776			AGGTTGTAGGTCTACT	3252	24.5387			CAACAGTGTGCGACAA	1917	22.0136
AGACAGGGTTCGGTTA	2434	15.8587			AGGTTGTCACAATTCG	19249	6.15616			CAACAGTTCGCTTGCT	5914	22.9625
AGACAGGGTTTCACAG	23191	3.8377			AGGTTGTCATTCATCT	18581	3.39594			CAACAGTTCGTGTGGC	577	1.55979
AGACAGGTCCAATCTT	5306	8.83905			AGGTTGTGTATCGTTG	1835	23.6512			CAACAGTTCTTAGCTT	15003	0.793175
AGACAGGTCGCTAGCG	16937	7.49247			AGGTTGTGTCATGACT	1342	28.8376			CAACCAAAGAGAATCT	2051	15.1146
AGACAGGTCGGCTGAC	571	10.1576			AGGTTGTGTCGGATTT	1084	14.8524			CAACCAAAGGGCAATC	2392	25.9197
AGACAGGTCGTGTGAT	7915	4.67467			AGGTTGTGTGATCGTT	1184	32.1791			CAACCAAAGTGCTAGG	5915	10.2113
AGACCATAGGAAACGA	1125	22.4889			AGGTTGTGTGCTTCAA	2340	24.5726			CAACCAAGTCGATTAC	1399	11.2223
AGACCATAGGGAGGCA	12640	4.62025			AGGTTGTGTTCCATTT	618	6.47249			CAACCAAGTGACACAG	853	7.15123
AGACCATAGTGGACGT	23782	3.85165			AGGTTGTTCAGACCGC	14203	3.57671			CAACCAAGTTTGGAAA	21696	5.23138
AGACCATCACATGGTT	1588	9.13098			AGGTTGTTCAGTGATC	1384	17.4133			CAACCAATCTCAATCT	1977	1.87152
AGACCATCACTCGATA	1947	34.3092			AGTAACCAGAGTCAGC	1412	21.1048			CAACCTCCACTACTTT	1646	32.4423
AGACCATCATCACCAA	7335	2.46762			AGTAACCAGTCCCAAT	22229	3.96329			CAACCTCGTAGACAAT	22750	3.25275
AGACCATGTGTTGATC	7541	2.97043			AGTAACCAGTTTGCTG	1315	23.4981			CAACCTCGTGAAGCGT	41380	3.7216
AGACCATGTTGATCGT	9420	6.05096			AGTAACCCATAACGGG	871	20.0918			CAACCTCTCATCGCTC	18360	2.95207
AGACCATGTTGGGTAG	872	15.9404			AGTAACCCATGTAACC	2912	22.8022			CAACCTCTCGAACCTA	18679	2.47337
AGACCATTCACGGACC	6452	7.12957			AGTAACCGTGCGAACA	7311	4.67788			CAACGATAGATGGTAT	6838	44.7792
AGACCATTCGCTTACC	7988	2.6665			AGTAACCTCACAAGGG	6258	3.14797			CAACGATAGGCCTAGA	21608	7.82118
AGACCATTCTTACCGC	692	1.7341			AGTAACCTCCGCTGTT	1205	13.6929			CAACGATCAAATGGTA	5710	4.32574
AGACCCGAGACCTCCG	2856	11.1345			AGTAACCTCCGGCAAC	1081	16.1887			CAACGATCAAGTGGCA	568	11.2676
AGACCCGAGCAGCACA	9425	3.4695			AGTAACCTCTTACCAT	1633	19.6571			CAACGATCACTAACGT	1159	3.88266
AGACCCGAGCCTTCTC	3363	30.5977			AGTACCAAGCATGCAG	1230	9.5935			CAACGATTCATTGTGG	32754	3.7339
AGACCCGAGGATTTGA	1252	16.1342			AGTACCAAGCGAGTAC	822	3.16302			CAACGATTCGACATTG	1601	2.93567
AGACCCGAGTAGGCCA	12091	4.87139			AGTACCAAGTGCGCTC	895	15.1955			CAACGGCAGAGCCCAA	9296	8.00344
AGACCCGCACAACGCC	10848	4.7382			AGTACCACACTACTTT	5163	12.6864			CAACGGCAGTAAAGCT	29310	8.73081
AGACCCGCATTCCTAT	1685	8.66469			AGTACCACATATCTCT	10636	3.10267			CAACGGCCACTCCGGA	66712	3.32474
AGACCCGGTAGGCAGT	4819	18.7176			AGTACCACATCGGAGA	4094	7.64533			CAACGGCCAGGCTTGC	29558	6.62088
AGACCCGGTCTACAAC	15829	3.80946			AGTACCAGTAGAATAC	18616	3.4755			CAACGGCCATTCACCC	569	1.75747
AGACCCGGTGGCATCC	685	1.0219			AGTACCAGTCTCGACG	2109	11.6169			CAACGGCGTACTCCCT	1651	4.30042
AGACCCGGTGGGATTG	13782	5.39835			AGTACCAGTCTTGAAC	4374	4.75537			CAACGGCTCACCTCTG	57083	4.01871
AGACCCGGTTAAGGGC	1873	15.0561			AGTACTGAGCAAATGT	8954	4.96985			CAACGGCTCGCGTTTC	3719	18.3652
AGACCCGGTTGCTCGG	24558	9.11719			AGTACTGAGCCGGATA	8862	3.52065			CAACGGCTCTGACCCT	1318	2.88316
AGACCCGTCATGAGTC	916	32.0961			AGTACTGAGTAACAGT	3600	4.16667			CAAGACTCAAAGGCAC	34224	1.39376
AGACCCGTCCCGAGAC	969	2.47678			AGTACTGCACAATTCG	930	4.83871			CAAGACTCACCCATAA	4518	2.52324
AGACCCGTCCTCGATC	6822	4.30959			AGTACTGCAGAGTAAT	3338	5.18274			CAAGACTCACTGGAAG	32536	3.58987
AGACCCGTCGTTCTGC	2475	4.52525			AGTACTGCATCCGATA	1034	4.15861			CAAGACTCATGCCGGT	548	4.0146
AGACCCGTCTATTCGT	24716	2.43162			AGTACTGCATGACACT	606	8.91089			CAAGACTGTTATCCAG	2322	23.9449
AGACTCAAGAAGTCTA	1599	25.4534			AGTACTGTCAATCCAG	2150	15.4884			CAAGACTTCCATAGAC	26134	8.42963
AGACTCAAGGTATAGT	20139	3.8135			AGTACTGTCCGCGAGT	1089	7.07071			CAAGACTTCCTTCACG	19696	6.06214
AGACTCACAAAGGGCT	1379	13.2705			AGTAGCTCACGCGCAT	1663	10.1624			CAAGACTTCTAAGCGT	37402	9.30966
AGACTCACACATTACG	2001	15.3923			AGTAGCTGTCAGACTT	2131	15.8142			CAAGAGGAGATTGCGG	14975	5.18865
AGACTCACACCTATCC	18401	4.82582			AGTAGCTGTGATGGCA	4338	4.77178			CAAGAGGAGGTAGTAT	23154	4.55645
AGACTCACACTACACA	2973	2.4218			AGTAGCTGTTCCGCAG	6518	2.332			CAAGAGGCAACACGAG	26692	3.92252
AGACTCAGTACAAACA	16660	2.73109			AGTAGCTGTTGACTAC	1667	25.7948			CAAGAGGCACGCGGTT	17144	6.41624
AGACTCAGTGGACTAG	7566	7.40153			AGTAGCTTCAGTGTGT	750	8.13333			CAAGAGGCAGACCGCT	43043	5.63855
AGACTCATCGAAGTGG	6708	7.17054			AGTAGCTTCCCTCTTT	1446	5.46335			CAAGAGGCAGGGTCTC	23171	6.96992
AGACTCATCTCTGACC	1542	12.5811			AGTAGCTTCCTTACCG	9260	4.43844			CAAGAGGGTGGTGATG	5368	26.0618
AGAGAATAGACAGTCG	3024	3.10847			AGTAGTCAGATGAATC	6206	4.46342			CAAGCTAAGAGTCAAT	22569	8.01099
AGAGAATAGTAGTGCG	11752	4.85875			AGTAGTCAGTAGAGTT	978	4.19223			CAAGCTACAATATCCG	1220	2.13115
AGAGAATAGTCCTGCG	9501	3.59962			AGTAGTCCACAATCTG	1251	6.15508			CAAGCTACATCGTCCT	29994	3.47736
AGAGAATCAACGACTT	15257	6.11523			AGTAGTCCAGCATCTA	592	10.473			CAAGCTACATGGATCT	2366	42.7726
AGAGAATCATGATCTG	8222	12.6125			AGTAGTCGTAAGGAGA	786	15.2672			CAAGCTATCCGTCCTA	1162	16.5232
AGAGAATGTATGAAGT	8672	3.3095			AGTAGTCGTACGCGTC	1481	11.2762			CAAGGGACAACAGATA	2926	1.46958
AGAGAATGTCGTATTG	11330	4.43954			AGTAGTCTCAATGCAC	3501	7.51214			CAAGGGACACCCGTAG	777	16.0875
AGAGAATGTCTACGAT	1835	0.217984			AGTAGTCTCAGCATTG	1448	10.7044			CAAGGGACACCTCAGG	873	1.94731
AGAGAATGTGAATTAG	8464	5.55293			AGTCAACAGCGATTCT	2003	13.5796			CAAGGGACAGGGAATC	6152	0.845254
AGAGAATGTTTGTGGT	5725	6.75983			AGTCAACAGGCTCCCA	1438	10.4312			CAAGGGACATGAAGCG	637	2.51177
AGAGAGCAGAGCCGAT	6190	5.31502			AGTCAACAGTTGGGAC	7426	5.64234			CAAGGGATCGGTGAAG	14302	3.08348
AGAGAGCAGATGAATC	7885	4.03297			AGTCAACGTAGTGCGA	2014	24.28			CAATACGAGAGGGCGA	1609	2.61032
AGAGAGCAGCTAGTTC	8744	5.1807			AGTCAACGTTCTGAGT	1374	37.9185			CAATACGAGCGCCTTG	31290	3.53148
AGAGAGCAGGAGTATT	6727	4.088			AGTCAACTCACCTCAC	1963	21.8034			CAATACGCAAGGACAC	4138	27.0179
AGAGAGCAGGTTCATC	14063	4.28074			AGTCAACTCAGCGCGT	13003	5.29878			CAATACGGTTACGCCG	1019	41.5113
AGAGAGCAGTCACTGT	1241	45.6084			AGTCAACTCCGCCTAT	1510	19.8013			CAATCGAAGTAGACCG	564	4.96454
AGAGAGCAGTCTACCA	1683	4.39691			AGTCAACTCCTCTCGA	902	7.8714			CAATCGATCCATAGGT	13053	2.94185
AGAGAGCAGTTAACGA	3016	13.2294			AGTCAACTCCTCTCTT	1575	16			CAATCGATCCCGAATA	13924	5.07038
AGAGAGCCACGACAAG	1096	3.28467			AGTCAACTCGTCTAAG	26311	4.73566			CAATCGATCGACATTG	15942	6.5801
AGAGAGCCACTTCTCG	16287	4.04617			AGTCAACTCTTACCGC	13665	14.2042			CAATGACAGAACTTCC	1878	1.59744
AGAGAGCGTATGGTAA	714	6.86275			AGTCACACAGCAATTC	29425	4.68309			CAATGACAGTCTGGAG	2597	20.1771
AGAGAGCGTGTCTAAC	728	10.4396			AGTCACACATCACCAA	2969	26.7767			CAATGACCATTCTCCG	24669	3.2024
AGAGAGCGTGTGTCGC	1784	30.213			AGTCACACATTAAAGG	2087	8.28941			CAATGACGTAGACAAT	28356	5.3322
AGAGAGCGTGTTGATC	7129	3.85748			AGTCACAGTATTGGCT	809	20.89			CAATGACGTTCCAGGC	13726	3.803
AGAGAGCTCACCATGA	8974	5.47136			AGTCACAGTTTAAGGA	16186	5.41826			CAATGACGTTTGGGAG	2840	30.5634
AGAGAGCTCACTTTGT	1194	29.8157			AGTCACAGTTTCGTAG	1037	12.8255			CAATGACTCTGCGGGT	23682	2.25065
AGAGAGCTCGCTCTAC	4839	7.15024			AGTCACATCGAAGAAT	1054	21.0626			CAATTTCAGAAACCCG	3739	27.8149
AGAGAGCTCTATACTC	14205	3.03414			AGTCACATCTCATTGT	820	23.0488			CAATTTCAGCTGCCTG	18789	3.40625
AGAGCAGAGCCTCACG	10851	4.73689			AGTCACATCTCCAAGA	12066	8.07227			CAATTTCCATAACGGG	816	1.59314
AGAGCAGAGTGAACAT	6404	6.40225			AGTCATGAGATACGAT	1561	22.7418			CAATTTCGTACGACTT	42618	4.76559
AGAGCAGCAGCATACT	1456	26.7857			AGTCATGAGATCACTC	1093	28.4538			CAATTTCGTGTTCCTC	34524	3.97405
AGAGCAGCAGCATCTA	1613	21.7607			AGTCATGAGCGTCTCG	1074	17.1322			CAATTTCTCCGATCTC	1024	1.85547
AGAGCAGGTATAGGGC	1763	29.7221			AGTCATGAGCTAATCC	1427	17.5193			CAATTTCTCTGGGCGT	17117	4.14792
AGAGCAGGTCCAAGAG	1324	33.6858			AGTCATGAGGGTAGCT	1250	22.56			CACAACACAGGGACTA	638	13.1661
AGAGCAGTCAGTCATG	2675	30.9159			AGTCATGCAGCTTTGA	1689	12.8478			CACAACACATTACGGT	19350	3.27132
AGAGCAGTCGAAATCC	8546	4.29441			AGTCATGGTACGACTT	3089	7.12205			CACAACATCTTCGTGC	890	1.23596
AGAGCAGTCGAACACT	8800	4.10227			AGTCATGGTCCCTCAT	15863	1.60121			CACACAAAGATCCTAC	52868	0.523946
AGAGCAGTCTTAATCC	2617	28.8498			AGTCATGGTCGTTATG	3928	5.29532			CACACAAAGTAGTCTC	2366	19.8225
AGAGCAGTCTTAGTTC	8806	5.00795			AGTCATGTCGTGCGAC	6465	4.59397			CACACAACAGAACTTC	692	24.711
AGAGCCCAGCGAGGAG	12895	4.76154			AGTCTCCAGCATCAGG	20951	4.49621			CACACAAGTTCCTACC	754	0.795756
AGAGCCCAGCTATCTG	17177	4.605			AGTCTCCCAACAGTGG	1754	29.4755			CACACAAGTTGACGGA	26066	5.70859
AGAGCCCCAAAGGCTG	10163	5.65778			AGTCTCCCATCCCACT	2405	24.948			CACACAATCAATCCGA	913	3.06681
AGAGCCCCAATGGCAG	2334	8.05484			AGTCTCCGTCATCCCT	2242	38.5816			CACACAATCCTTCTTC	6219	18.2344
AGAGCCCCACATGAAA	3645	10.9465			AGTCTCCGTGCCTTTC	9943	2.37353			CACACAATCTCTGAGA	931	3.11493
AGAGCCCGTCTGTTAG	10208	9.10071			AGTCTCCGTTCGGCCA	5674	6.13324			CACACAATCTGGGTCG	1143	5.68679
AGAGCCCTCACAATGC	2568	0.311526			AGTCTCCTCTTAGCTT	1803	17.1936			CACAGATAGAGGTCAC	2883	22.7194
AGAGCCCTCATACGAC	7361	2.39098			AGTGACTAGGCGTCCT	1715	19.242			CACAGATAGGGTAGCT	865	2.42775
AGAGCCCTCGCATGAT	5546	2.88496			AGTGACTCAACGCCCA	1859	6.13233			CACAGATAGGTTACAA	22711	2.9325
AGAGCCCTCGCGTGAC	1455	14.0893			AGTGACTCAATTCGTG	1263	5.14648			CACAGATCAAGGTCTT	1613	15.2511
AGAGCCCTCGTGACTA	13770	5.08351			AGTGACTGTATGTCAC	10639	6.21299			CACAGATCACAACGTT	27025	2.6087
AGATAGACACAAGCCC	10018	6.14893			AGTGACTGTCAGTCCG	1547	9.76083			CACAGATTCATTATCC	20893	7.06935
AGATAGAGTACCATAC	946	6.13108			AGTGACTGTCATCGCG	1627	18.992			CACAGATTCCGGACTG	1569	25.4302
AGATAGAGTCAATGGG	1926	0.623053			AGTGACTGTTCTGAGT	570	6.31579			CACAGGCAGACAACAT	3731	3.13589
AGATAGAGTCGAGATG	6048	5.10913			AGTGACTTCATGCTAG	3095	20.0646			CACAGGCGTAGCGCCT	69681	4.17187
AGATAGAGTGACAACG	773	1.81113			AGTGATCAGAGGACTC	4401	16.2236			CACAGGCGTTCTGAGT	609	7.71757
AGATAGAGTGGCTCTG	1244	22.1865			AGTGATCAGTTCCGTA	1394	16.6428			CACATGAAGATGGTCG	1490	3.48993
AGATAGAGTGTGATGG	1186	1.51771			AGTGATCCAATCTAGC	6651	4.61585			CACATGAAGCTAGTTC	38633	8.06823
AGATAGAGTTGGGTAG	10401	6.33593			AGTGATCCACTAGTAC	6813	5.54822			CACATGAAGTTGCCTA	1502	2.72969
AGATAGATCTGGCCTT	1732	33.3141			AGTGATCTCACGGGCT	684	5.70175			CACATGACAAGTGGGT	2960	4.59459
AGATCCAAGAGGCTGT	3148	13.6595			AGTGATCTCATGGTAC	9135	6.5572			CACATGACAATCCTAG	1792	1.95312
AGATCCAAGAGTGGCT	7575	5.91419			AGTGATCTCTCATGCC	1218	11.4943			CACATGACAATTCTCT	1706	5.80305
AGATCCAAGTGGCAGT	2637	15.8134			AGTGATCTCTCGAGTA	11924	4.62093			CACATGACAGGCATTT	591	0.507614
AGATCCACAATATCCG	1214	36.5733			AGTGCCGCACCTGAAT	8471	4.15535			CACATGAGTTACCGTA	14110	5.75478
AGATCCACAGAAGTTA	7030	7.62447			AGTGCCGCAGCAGTCC	1061	2.63902			CACATGAGTTCTGACA	14974	1.72966
AGATCCACAGAGATTA	24235	4.10563			AGTGCCGCATCGATGT	6638	0.873757			CACCAAAAGACAGCTG	25806	8.6724
AGATCCACAGGACGAT	29305	2.65825			AGTGCCGGTTGGCCTG	6826	5.50835			CACCAAACACACGCCA	614	1.79153
AGATCCACAGTCTTCC	10038	5.001			AGTGCCGTCCGGTAAT	1391	21.4234			CACCAAACACATTCGA	3604	5.52164
AGATCCACATCGCCTT	13942	3.98078			AGTGTTGAGGAGGCAG	3550	17.1831			CACCAAACACGTCTCT	2719	22.9496
AGATCCAGTGATAGTA	12841	3.90157			AGTGTTGAGGCGCTTC	1156	16.1765			CACCAAACATAGTCAC	824	31.432
AGATCCAGTGCGGTAA	12429	6.23542			AGTGTTGAGGGACAGG	2227	27.3911			CACCAAAGTCCCAAAT	20878	4.24849
AGATCCAGTGGCTTGC	7790	9.29397			AGTGTTGAGTATAGGT	1388	5.90778			CACCAAAGTGTATACC	20383	3.87087
AGATCCAGTTGTCATG	9868	4.03324			AGTGTTGCAACTGCTA	851	3.17274			CACCAAATCACCTCTG	598	2.00669
AGATCCAGTTTCGTAG	7076	2.76993			AGTGTTGCACGACAAG	6524	4.13857			CACCAAATCGTCCTCA	3050	0.459016
AGATCCATCCCAACTC	12946	4.33338			AGTGTTGCACTTTATC	12605	4.72828			CACCGTTAGAGAATCT	611	2.29133
AGATCCATCGAATGCT	1142	1.66375			AGTGTTGTCACTGTCC	3972	7.40181			CACCGTTAGGCCACTC	6105	9.63145
AGATCCATCTAACGCA	782	1.27877			AGTGTTGTCCAGTTCC	8356	5.28961			CACCGTTAGTGCGTCC	14504	4.97794
AGATCCATCTAGACCA	1812	22.8477			AGTGTTGTCCTAGCGG	1334	3.44828			CACCGTTCACAAGCAG	1900	3.78947
AGATCCATCTGGGCGT	1249	6.48519			AGTGTTGTCTACACTT	14530	2.41569			CACCGTTCACGCGCTA	22798	6.68918
AGATCGTAGTGACACG	11486	2.01985			AGTTAGCAGATTAGTG	3825	5.59477			CACCGTTCAGCAGGAT	37800	5.66667
AGATCGTCAAGTTCCA	1094	19.8355			AGTTAGCAGTAACGTA	7161	4.73398			CACCGTTCAGCGTAGA	1992	17.9217
AGATCGTCAGTCAGAG	2362	7.663			AGTTAGCAGTATAGGT	636	3.77358			CACCGTTCATAACAGA	1083	4.06279
AGATCGTGTGACACGA	1533	9.45858			AGTTAGCAGTTCACTG	1393	15.2907			CACCGTTGTCAGTCGC	26159	4.0789
AGATCGTGTGTATACC	8041	5.68337			AGTTAGCCAGTATTCG	6819	5.19138			CACCGTTTCCTCACGT	648	8.48765
AGATCGTTCATAGCAC	9271	2.96624			AGTTAGCCATGAGAAT	8723	3.3704			CACGAATAGACATAAC	22801	5.87255
AGATCGTTCATTTACC	858	0.4662			AGTTAGCGTCATCAGT	1064	17.7632			CACGAATAGACGCCAA	2648	2.00151
AGATCGTTCCCAACTC	968	9.60744			AGTTAGCTCGACGTCG	10012	4.36476			CACGAATAGGCATTTC	26627	3.31994
AGATCGTTCCGGACGT	19375	4.93935			AGTTCCCAGCTAAATG	10097	3.57532			CACGAATAGTGCAAAT	3187	3.45152
AGATGAAAGAGAGCGG	14309	3.35453			AGTTCCCAGGCATGGT	5315	21.8062			CACGAATCACTGGCGT	17938	3.19434
AGATGAAGTATCGTAC	5969	6.78506			AGTTCCCAGGTCCCGT	1020	1.37255			CACGAATCAGCAGAAC	551	16.3339
AGATGAATCCTTACCG	7035	3.82374			AGTTCCCCAACCCTAA	7383	4.25301			CACGAATGTATGCGTT	1310	0.381679
AGATGAATCTTCTTCC	3166	10.6128			AGTTCCCCACAGTCAT	4815	4.15369			CACGGGTAGCCTTTGA	25624	4.30066
AGATGCTAGATAGCAT	12703	2.83398			AGTTCCCCACCTATCC	1588	18.5768			CACGGGTAGGTGCCAA	696	24.4253
AGATGCTAGATGCTTC	6118	3.72671			AGTTCCCCATTGGATC	558	4.48029			CACGGGTCACTTCAAG	17240	5.0058
AGATGCTAGCGCGTTC	1501	19.5203			AGTTCCCGTGTGTCCG	1021	4.40744			CACGGGTGTCGATTCA	1650	4.90909
AGATGCTAGCTCTATG	2119	1.41576			AGTTCCCGTTACGCCG	2624	15.3963			CACGGGTGTTACACTG	2050	10.3902
AGATGCTAGGCTGAAC	3189	12.6999			AGTTCCCTCCTTTAGT	1498	18.6248			CACGGGTGTTGTTGAC	633	6.47709
AGATGCTAGTGCAAAT	13400	5.8209			AGTTCGAAGCATGTTC	1211	19.9835			CACGGGTTCTGCATGA	32903	5.63778
AGATGCTCACAATGTC	11393	3.24761			AGTTCGACACGCAGTC	2390	25.3138			CACGTGGAGTAACCTC	615	2.92683
AGATGCTCAGGTACGA	827	9.5526			AGTTCGACAGTAGGAC	2715	6.37201			CACGTGGAGTTTCGGT	2138	35.4537
AGATGCTCATAGGTTC	10492	5.66146			AGTTCGACAGTCCCGA	1893	8.8748			CACGTGGCAAGCGCTC	22021	6.03515
AGATGCTGTACTGACT	1352	16.716			AGTTCGAGTCCATACA	6838	6.93185			CACGTGGGTTCAGCGC	2155	21.7169
AGATGCTGTCAAGCCC	6296	4.62198			AGTTCGAGTTGTCATG	897	16.2765			CACGTTCAGGATGGCT	832	0.480769
AGATGCTGTTGGACTT	7096	4.34047			AGTTCGATCTCCGATC	831	8.06258			CACGTTCAGGCAATGC	8080	8.25495
AGATGCTTCTACTATC	2172	8.33333			ATACCGAAGGGCTTCC	1172	2.04778			CACGTTCAGTCGTTAC	7675	2.82736
AGATGCTTCTCAGTCC	15867	6.46625			ATACCGAAGTCGTCTA	1558	7.44544			CACGTTCCAATCGTCA	759	3.16206
AGATGCTTCTGAGTCA	2806	27.5481			ATACCGAAGTGCCAGA	2795	3.86404			CACGTTCCAATGGGTG	6330	1.01106
AGCATCAAGCCTATCA	3185	14.8509			ATACCGACAGATAAAC	2459	10.4514			CACGTTCCAGATCATC	10033	2.44194
AGCATCAAGCTTTCCC	2577	28.8708			ATACCGACAGTAACGG	898	19.265			CACGTTCCAGGTTTAC	534	2.62172
AGCATCACAAATCAGA	11160	5.17025			ATACCGACATGGAAGC	2143	25.4783			CACGTTCGTCTCCTGT	971	1.64779
AGCATCACAATCTCTT	657	4.10959			ATACCGAGTACGATTC	1845	15.935			CACGTTCGTTCAGTAC	4781	1.8197
AGCATCACATACCACA	778	3.47044			ATACCGAGTACTAAGA	1128	9.04255			CACGTTCTCACCTTAT	1010	2.07921
AGCATCAGTAGGAAAG	7264	7.13106			ATACCGAGTAGGAAAG	6712	6.89809			CACGTTCTCCATCGTC	23914	9.5258
AGCATCAGTCGGCCTA	11084	5.07939			ATACCGAGTATCTCTT	2627	13.6658			CACGTTCTCGCCATAA	736	1.90217
AGCATCAGTCTGTCCT	2298	15.9704			ATACCGAGTTAGCGGA	6690	5.75486			CACTAAGAGTAACCGG	18273	3.66114
AGCATCAGTCTTACTT	12657	1.33523			ATACCGATCGTAGGGA	4807	4.74308			CACTAAGCACGGTGTC	877	45.8381
AGCATCAGTGAATTAG	1770	15.0282			ATACCGATCTTTCAGT	6634	10.2804			CACTAAGCACTCTAGA	37393	4.43666
AGCATCAGTGATAGTA	4548	11.1038			ATACCTTAGCAACAGC	1430	15.035			CACTAAGGTTTCGCTC	967	6.10134
AGCATCATCTGTTGGA	2674	22.3261			ATACCTTAGTAAACTG	2369	10.3419			CACTAAGTCCTATTTG	74937	7.63708
AGCCAATAGCGCCGTT	1182	28.4264			ATACCTTAGTGAGCCA	950	12.6316			CACTGAAAGAGACAAG	12381	5.35498
AGCCAATCACGTAACT	4497	3.44674			ATACCTTCAAGCGAGT	1282	9.04836			CACTGAAAGGTCATTC	1579	3.10323
AGCCAATGTACTCGCG	1269	43.5776			ATACCTTCAGCCTATA	1456	11.7445			CACTGAAAGTAGTCTC	1390	12.0863
AGCCAATGTTTCGTAG	3062	25.2449			ATACCTTCAGTGTATC	832	12.3798			CACTGAAAGTGATAGT	20463	4.33465
AGCCAATTCCAACTGA	1796	21.8263			ATACCTTGTATCCTCC	11331	4.28912			CACTGAACAGCTGGTC	595	0.840336
AGCCAATTCCGAGATT	14381	7.69766			ATACCTTGTGGATCGA	9126	3.53934			CACTGAATCCACGAAT	3762	3.16321
AGCCAATTCCGTATGA	7413	4.14137			ATACCTTTCATCGTAG	13463	3.36478			CACTGAATCGCACGGT	42193	5.2331
AGCCAATTCCTCACTG	18109	4.98095			ATACCTTTCGAGAAAT	1174	12.3509			CACTGAATCTGTGCTC	547	1.82815
AGCCAATTCGTTGCCT	1561	8.58424			ATACCTTTCTTGGCTC	1259	20.1747			CACTGGGAGACAACTA	665	18.797
AGCCAATTCTGAGCAT	770	4.02597			ATACTTCAGGCATGCA	1016	40.0591			CACTGGGAGACCAGAC	48030	4.71164
AGCCACGAGCGTGTTT	22033	4.70204			ATACTTCCAAGACGGT	7969	5.83511			CACTGGGGTGCAGATG	538	1.67286
AGCCACGAGGACTAAT	14844	4.18351			ATACTTCCAGGCAATG	1521	10.9139			CACTGGGGTTACGGAG	55429	3.71105
AGCCACGAGGCGCTCT	1580	1.26582			ATACTTCCAGGCTATT	7912	3.1092			CACTGGGGTTTGTTCT	816	10.2941
AGCCACGAGTGGCGAT	637	2.98273			ATACTTCCATCAGCAT	1802	2.27525			CACTGGGTCACCGACG	1059	1.983
AGCCACGCAACCACGC	10509	5.85213			ATACTTCCATCAGTGT	1229	16.7616			CACTGGGTCGCAGAGA	25135	6.58047
AGCCACGCAGAACCGA	7505	3.21119			ATACTTCGTACGCTTA	13042	3.44272			CACTGTCCAATGGCCC	1385	35.8845
AGCCACGCAGCGGATA	1237	6.06306			ATACTTCGTGAGCGAT	5207	5.03169			CACTGTCGTGCCGGTT	1316	6.76292
AGCCACGGTACAAAGT	5539	5.65084			ATACTTCGTTCGATTG	8127	3.48222			CACTGTCTCAGTGATC	20643	4.46641
AGCCACGGTCGGTGTC	638	0.940439			ATACTTCGTTGTCTAG	6352	5.21096			CACTGTCTCTCTTAAC	2136	2.52809
AGCCACGGTTACGCCG	1140	28.4211			ATACTTCTCCATAGGT	9912	4.30791			CACTGTCTCTGGCCAG	3462	7.30791
AGCCACGTCCCGAAAT	1379	31.3996			ATAGACCAGATTAGAC	892	12.1076			CACTTCGAGATTGACA	818	0.733496
AGCCACGTCGTTCTCG	7802	3.53755			ATAGACCAGTACGAGC	5076	4.21592			CACTTCGAGGTGAGCT	1523	0.787919
AGCCAGCAGAGGGTGG	12937	7.49787			ATAGACCCACAGGATG	698	13.7536			CACTTCGCACTTGAAC	1907	0.262192
AGCCAGCAGATGCTGG	11531	4.76108			ATAGACCGTCCGAAAG	20666	4.02594			CACTTCGGTGGAAATT	43730	1.23028
AGCCAGCAGCATCGAG	4549	5.53968			ATAGACCTCAGGACGA	760	6.57895			CACTTCGGTTGTAGCT	6717	3.66235
AGCCAGCAGTAGGAAG	12959	3.76572			ATAGACCTCCATCAGA	2419	21.8272			CACTTCGGTTTGATCG	1737	17.2712
AGCCAGCAGTTCCGGC	1316	21.3526			ATAGACCTCCCGTTGT	1551	22.3082			CACTTCGTCCAAGCTA	992	0.806452
AGCCAGCCACAGCTGC	3304	8.14165			ATAGACCTCCGTAATG	11571	4.11373			CACTTCGTCGACCCAG	17584	3.65105
AGCCAGCGTAGGGAGG	2790	20.4301			ATAGACCTCTGCTTAT	1574	25.3494			CAGAGCCCAATGGGTG	14263	1.06569
AGCCAGCGTATCTTCT	14850	3.40067			ATAGAGACAAGACGAC	6535	13.5731			CAGAGCCGTTTACTGG	592	2.19595
AGCCAGCTCCGGACTG	13914	5.92928			ATAGAGACAGCGAACA	1743	40.5049			CAGAGCCTCGCGGACT	1749	28.6449
AGCCAGCTCGAACCAT	8747	4.59586			ATAGAGACATTCTCCG	3611	9.00028			CAGATACCAGCTTCGG	29761	7.37878
AGCCAGCTCGCACTCT	8415	2.63815			ATAGAGAGTACGTACT	3442	9.15166			CAGATACCATCGGCCA	559	1.78891
AGCGATTAGAGATTCA	894	1.45414			ATAGAGATCACTGTTT	1264	6.09177			CAGATACGTCGTTGGC	22517	4.93849
AGCGATTAGAGTCAAT	7236	6.6335			ATAGAGATCCTACGGG	2849	15.5142			CAGATACTCTCCTGCA	1752	7.6484
AGCGATTAGGACAAGA	1205	5.06224			ATAGAGATCGGTAGGA	1066	10.1313			CAGATACTCTGTCCGT	18223	1.35543
AGCGATTCATCGCCTT	1284	16.6667			ATAGAGATCGTTCTGC	2722	11.7928			CAGATCAAGTGGGAAA	5730	19.459
AGCGATTGTGTGAGCA	1349	28.9103			ATAGGCTAGCAGGTCA	5962	7.21234			CAGATCACAACACGTT	1519	10.1382
AGCGATTGTGTTAACC	960	21.5625			ATAGGCTAGGTCACTT	25368	8.41217			CAGATCACAATGAGCG	2893	1.10612
AGCGATTTCAGTCAGT	992	11.0887			ATAGGCTCAAGTAGTA	6914	5.03327			CAGATCACAGAGACTG	9225	3.47967
AGCGATTTCCGTGCGA	27317	5.97064			ATAGGCTCACTGTCCT	8030	4.54545			CAGATCACAGCGTATT	33026	2.61612
AGCGATTTCGGTGCAC	9585	3.03599			ATAGGCTCAGAACTTC	4759	5.7365			CAGATCAGTCGCATGC	17869	4.30354
AGCGATTTCGGTTCAA	9578	3.22614			ATAGGCTGTTTAGAGA	1563	9.40499			CAGATTGAGCGAGTCA	2625	1.75238
AGCGCCAAGCTAGTTC	5460	4.46886			ATAGGCTGTTTCACAG	1176	19.1327			CAGATTGAGTGGCCTC	24262	5.12324
AGCGCCAAGGTCACAG	2615	21.9503			ATAGGCTTCGCTTACC	1195	25.6904			CAGATTGTCAGCTCTC	6489	2.55818
AGCGCCACAATCTGCA	12754	3.26172			ATATCCTAGAGCACTG	10860	3.62799			CAGATTGTCGATACAC	2287	15.0853
AGCGCCACACCAGCGT	7307	3.29821			ATATCCTAGAGGTTTA	22948	3.39463			CAGATTGTCTTTCCGG	1205	5.56017
AGCGCCACAGAGATTA	17000	4.74706			ATATCCTAGTTCTCTT	628	10.828			CAGCAATAGACGCAGT	12166	1.24938
AGCGCCAGTAATGCGG	8641	8.79528			ATATCCTCACTTCAAG	557	2.33393			CAGCAATAGGGAGATA	3477	32.2404
AGCGCCAGTATCTTCT	8298	5.42299			ATATCCTGTCCCTGTT	648	6.32716			CAGCAATAGGGCAATC	617	3.07942
AGCGCCAGTCATACCA	8806	4.76948			ATATCCTGTCCTATAG	12522	2.97876			CAGCAATCAAGACTGG	816	3.30882
AGCGCCAGTCTAGGTT	11328	5.81744			ATATCCTTCCAACTAG	1112	3.77698			CAGCAATCATCCTGTC	16982	3.7687
AGCGCCAGTGTTAGCT	6471	3.67795			ATATCCTTCGACCTAA	1454	16.575			CAGCAATCATTGCCTC	97808	3.74714
AGCGCCAGTTAGGCCC	12846	3.6743			ATATCCTTCGTTGTGA	1171	27.7541			CAGCAATGTCACGTGC	34804	2.87323
AGCGCTGAGATTGATG	6227	3.19576			ATCACAGAGAGGGCGA	770	12.0779			CAGCAATGTCCTGGTG	1507	1.12807
AGCGCTGCAACGACAG	971	12.9763			ATCACAGGTAGATCCT	2427	14.5447			CAGCAATGTTAGCGGA	1653	32.6679
AGCGCTGCAATCGCAT	9114	3.59886			ATCACAGGTCTAGTGT	7846	3.02065			CAGCAATTCTGCTTAT	2150	0.186047
AGCGCTGCACCTTCCA	6252	4.07869			ATCACAGTCTCTATGT	1159	34.6851			CAGCAATTCTGGTTGA	15858	1.57649
AGCGCTGCAGAGTGAC	7352	5.94396			ATCACGAAGCGACCCT	9357	5.88864			CAGCACGAGGTAAGTT	13639	3.67329
AGCGCTGGTCTCACGG	9747	4.1859			ATCACGAAGCTCTATG	853	14.1852			CAGCACGAGTGCAAAT	19114	2.23396
AGCGCTGTCCAACCGG	8493	3.43813			ATCACGAAGGCCACCT	7309	3.50253			CAGCACGCAAGATGTA	976	38.4221
AGCGCTGTCCATGAGT	8385	4.68694			ATCACGAAGGCTGGAT	5661	4.71648			CAGCACGCAGAGCGTA	29036	4.58396
AGCGCTGTCGGATACT	1142	29.4221			ATCACGACAACTGCTA	16570	3.60893			CAGCACGCATTGTAGC	2167	2.1689
AGCGTATAGACCTGGA	3770	3.687			ATCACGACACCACTGG	657	10.6545			CAGCACGGTACGATGG	6968	23.0339
AGCGTATAGGTACCTT	2887	29.9619			ATCACGAGTCCGGACT	1909	12.3625			CAGCACGTCAGCCCAG	18994	4.90155
AGCGTATCAAACCACT	9886	5.2195			ATCACGATCAGCCCAG	3105	8.08374			CAGCAGCAGATGGTAT	19683	3.51064
AGCGTATCAGCTGTTA	11625	7.5871			ATCACGATCCTACCGT	3646	4.66264			CAGCAGCAGGGCTTCC	1286	4.66563
AGCGTATCATCAGCAT	7118	3.31554			ATCACTTAGCGCTGCT	3902	13.1471			CAGCAGCAGTGCACAG	34492	3.31961
AGCGTATCATCGTGCG	13621	3.74422			ATCACTTAGGCTGGAT	7490	4.0988			CAGCAGCGTCCGATCG	822	0.729927
AGCGTATGTCCGAAGA	7376	7.02278			ATCACTTAGTCAGCGA	8906	4.77206			CAGCAGCTCGGACTGC	1317	5.5429
AGCGTATGTCGCAACC	4247	6.14551			ATCACTTCACATAGCT	689	13.643			CAGCCAGAGACCAAAT	1752	2.05479
AGCGTATGTGAATGTA	11319	4.01096			ATCACTTCACTGAATC	4447	12.8401			CAGCCAGAGATGGTAT	1683	23.4106
AGCGTATGTGATGTAA	4420	18.19			ATCACTTCAGCTCATA	15538	3.90012			CAGCCAGAGTTAGTAG	2603	28.4287
AGCGTATGTGCGGATA	1535	12.3127			ATCACTTCAGTAACCT	1085	4.60829			CAGCCAGTCTGGGCCA	1358	2.20913
AGCGTATTCCAATCCC	3599	21.2559			ATCACTTGTCTTGGTA	4522	2.45467			CAGCGTGAGCTAGATA	2340	16.1966
AGCGTATTCGATCCCT	910	1.64835			ATCACTTTCACCATAG	1619	13.0945			CAGCGTGAGCTCGCAC	19033	4.65507
AGCGTATTCTTTGCAT	10539	2.35316			ATCACTTTCCTATTTG	9276	3.3743			CAGCGTGCAAAGCTAA	19577	3.92808
AGCGTCGAGCCAGACA	1469	17.9714			ATCAGGTAGCAAATCA	5156	7.07913			CAGCGTGCAGCTCCTT	1263	1.58353
AGCGTCGCAAGATCCT	20771	6.81238			ATCAGGTAGTGCAGGT	622	2.09003			CAGCGTGCATACAGGG	1849	28.3396
AGCGTCGGTAACCCTA	5397	6.35538			ATCAGGTCACGTACAT	33300	3.88589			CAGCGTGTCACCTACC	1367	3.14557
AGCGTCGGTTAGTTCG	4059	3.74476			ATCAGGTCATACTTTC	14475	10.9845			CAGCGTGTCCGTATAG	983	4.57782
AGCGTCGTCACCATCC	794	3.4005			ATCAGGTCATTGAAAG	2318	4.48663			CAGGCCAAGACTCTAC	1090	1.2844
AGCGTCGTCGACCAAT	1137	3.43008			ATCAGGTGTCAACCTA	5167	4.89646			CAGGCCAAGTACTGGG	1599	22.5141
AGCGTCGTCGTTATCT	4094	6.35076			ATCAGGTGTCAATCTG	1933	11.9503			CAGGCCACAAGACAAT	22618	2.81192
AGCTACAAGATCCCAT	3912	12.3466			ATCAGGTGTCCATCTC	611	4.74632			CAGGCCACAAGGTCAG	38628	6.06814
AGCTACAAGATTGACA	12297	4.70033			ATCAGGTGTCTCGGAC	1250	11.92			CAGGCCACAGTATACC	11714	4.93427
AGCTACAAGCATGCGA	2268	10.7584			ATCAGGTGTGCATGAG	4779	9.66729			CAGGCCAGTTCCAAAC	9599	2.25023
AGCTACAAGCCTCCAG	18910	3.47435			ATCAGGTGTGCCCAGT	1093	5.85544			CAGGGCTAGCACTGGA	21785	6.52284
AGCTACAAGGGCGAAG	1161	18.6908			ATCAGGTGTGCTGTCG	1125	22.7556			CAGGGCTAGGTTCAGG	3157	38.4542
AGCTACAAGTATGAAC	5061	4.64335			ATCAGGTGTTTGAACC	41703	3.92298			CAGGGCTGTCATAGTC	1344	9.89583
AGCTACAAGTCACGCC	1857	15.5627			ATCAGGTTCCTCACCA	1727	7.4696			CAGGGCTGTGTTCGTA	1143	1.48731
AGCTACACAATTGCAC	15184	4.39937			ATCAGGTTCGTAATGC	1934	26.6805			CAGGGCTGTTAGGGAC	19476	4.45677
AGCTACACACTACACA	2129	16.0639			ATCAGGTTCTGGCCAG	9963	5.25946			CAGGGCTGTTTCGTTT	12692	1.82004
AGCTACACACTGAGTT	8130	5.76876			ATCATTCCACTAAACC	2227	17.9165			CAGGTATAGACTAGAT	35505	8.71708
AGCTACACATCTTCGC	1114	12.4776			ATCATTCGTACCTAAC	803	12.7024			CAGGTATAGATGACCG	21759	2.0819
AGCTACAGTCCATACA	14591	5.21554			ATCATTCGTAGCGCCT	2235	11.6779			CAGGTATAGCACTCCG	17506	2.56483
AGCTACAGTTGGAGGT	10070	5.29295			ATCATTCTCTCCTGCA	1790	5.36313			CAGGTATAGCATGCGA	3738	27.1268
AGCTACAGTTGGGAAC	24017	5.10888			ATCATTCTCTTCCACG	17636	2.6083			CAGGTATAGCATGTTC	37774	7.04453
AGCTACAGTTTCTTAC	8988	1.7579			ATCCACCAGGATTACA	17457	4.65143			CAGGTATCATATGAAG	21717	4.7198
AGCTACATCACTGTCC	11882	4.51103			ATCCACCAGTCTCTGA	1799	11.3396			CAGGTATGTAGGCTCC	17305	4.70962
AGCTACATCCATAAGC	1045	35.311			ATCCACCGTAGCTCGC	5562	14.4912			CAGGTATGTCGACTGC	580	9.65517
AGCTACATCGATCCCT	1213	12.2012			ATCCACCGTATCGGTT	1391	1.07836			CAGGTATGTCGAGCAA	973	2.26105
AGCTACATCGTTCCTG	584	5.47945			ATCCACCGTATTAAGG	1277	12.2944			CAGGTATTCCGCTAGG	1346	1.3373
AGCTCAAAGACCCTTA	1929	2.64386			ATCCACCGTTGGGATG	2646	11.9426			CAGGTATTCGAGTCCG	25396	5.18192
AGCTCAAAGATTGCGG	7553	3.11135			ATCCACCTCATTTACC	13166	5.78004			CAGGTATTCGCTGACG	23715	4.7354
AGCTCAAAGGAGCTGT	1038	10.2119			ATCCACCTCCCTCTTT	582	5.6701			CAGTGCGAGCCAAGCA	2184	21.4744
AGCTCAACACATACTG	2042	11.3614			ATCCACCTCCGTGGGT	2560	4.57031			CAGTGCGAGCTGCGAA	24152	4.77393
AGCTCAAGTGAACTAA	8221	4.29388			ATCCACCTCCTGCTAC	965	4.2487			CAGTGCGCATGATCTG	23276	4.57123
AGCTCAAGTGACTCTA	14446	5.87706			ATCCACCTCGACGCTG	715	6.71329			CAGTGCGCATGGAACG	647	2.16383
AGCTCAAGTTACAGCT	7162	3.46272			ATCCATTCACCCGTAG	705	5.24823			CAGTGCGGTATCGCAT	1576	0.888325
AGCTCAATCAACTGAC	10243	3.73914			ATCCATTCACGTCTCT	11263	3.93323			CAGTGCGGTCGAGTGA	19383	5.09209
AGCTCAATCACCTTAT	1368	7.23684			ATCCATTCACTCCACT	7943	3.97835			CAGTGCGTCAAGAGGC	15505	3.65688
AGCTCAATCCACTTCG	1476	15.1762			ATCCATTCACTTGTCC	2212	6.73599			CAGTGCGTCTCAGGCG	12894	3.29611
AGCTCAATCCTATTGT	45089	4.54435			ATCCATTGTCGGTAAG	790	13.4177			CAGTTAGCACAGTCAT	630	3.1746
AGCTCAATCGGAGTGA	7586	7.7643			ATCCATTGTGGTACAG	1591	7.29101			CAGTTAGCATAGGAGC	668	0.598802
AGCTCAATCGGCAGTC	1817	22.6197			ATCCATTTCGTAGGGA	1805	10.3601			CAGTTAGGTCTACGTA	52486	5.04515
AGCTCAATCTCCACTG	10908	4.20792			ATCCATTTCTGTGCTC	645	12.7132			CAGTTAGGTTCTGACA	4226	28.3956
AGCTCAATCTTTGGAG	1449	10.766			ATCCCTGAGATGCAGC	3074	16.5582			CAGTTAGGTTGAATCC	1221	1.0647
AGCTTCCAGACGCCCT	1337	1.19671			ATCCCTGAGCACCAGA	1408	22.7273			CAGTTAGTCACAACCA	2132	11.5385
AGCTTCCAGCAACTTC	13582	3.16595			ATCCCTGAGCACTAAA	1072	2.70522			CAGTTAGTCGAGCCAC	686	2.47813
AGCTTCCAGGACGGAG	8204	5.37543			ATCCCTGAGGGCTGAT	782	15.4731			CAGTTCCGTCGGAACA	37193	0.9975
AGCTTCCCAGGGTTGA	614	6.02606			ATCCCTGAGTCAGCGA	909	25.7426			CAGTTCCTCCAGTACA	655	1.37405
AGCTTCCCATTGCAAC	1307	43.2288			ATCCCTGCATAACTCG	2253	21.2162			CAGTTCCTCCTACAAG	22682	2.23525
AGCTTCCGTACAAGCG	8479	3.18434			ATCCCTGGTAACAGGC	1886	13.0435			CAGTTCCTCGAGATAA	7925	10.2587
AGCTTCCGTCTAGATC	6821	2.93212			ATCCCTGGTACGTGAG	766	11.6188			CAGTTCCTCTTCTGGC	2992	9.65909
AGCTTCCGTGAGCAGT	2294	4.66434			ATCCCTGGTTAAACAG	8907	2.57101			CATAAGCAGGTATTGA	651	3.53303
AGCTTCCGTTGCTGAT	596	8.38926			ATCCCTGGTTCCACGG	6763	4.62812			CATAAGCCATCCCACT	2400	1.95833
AGGAAATAGACATCCT	14406	4.72026			ATCCCTGTCACTGATG	11955	3.03639			CATAAGCCATGATCTG	12218	1.11311
AGGAAATAGCTCAGAG	1457	6.45161			ATCCCTGTCATCGGGC	887	26.0428			CATAAGCGTGGACAGT	13599	9.30951
AGGAAATAGGGAACAA	12849	3.58783			ATCCCTGTCATGCAGT	1108	11.2816			CATAAGCTCTGGCCTT	1576	2.47462
AGGAAATAGGGCTGAT	1862	30.1826			ATCCCTGTCCTTCACG	1173	33.0776			CATACAGAGAAATTGC	2195	27.836
AGGAAATAGTACAGAT	1477	24.3737			ATCCCTGTCGCTGTTC	1019	4.90677			CATACAGAGACTTGTC	742	1.88679
AGGAAATCAATCAAGA	1437	25.9569			ATCCGTCAGCCTTTGA	17177	5.80427			CATACAGAGTGCTCGC	2408	39.9502
AGGAAATCACACCTAA	10510	4.15794			ATCCGTCAGGCGCTTC	1961	13.8195			CATACAGAGTTCTACG	23387	4.15188
AGGAAATCACCACATA	2137	26.3921			ATCCGTCAGGCTTTCA	8406	3.65215			CATACCCAGGCCTAAG	554	4.87365
AGGAAATCAGCGAACA	2219	33.3033			ATCCGTCAGGTACATA	10250	3.58049			CATACCCCATAACCCA	669	1.04634
AGGAAATCATGACTGT	9296	5.10972			ATCCGTCCAACCCTCT	1592	6.78392			CATACCCTCTCGGTCT	12031	3.84839
AGGAAATGTGGCTGAA	1819	10.3353			ATCCGTCCACAGTCAT	12853	3.8668			CATACTTAGAGGTGCT	26042	3.66715
AGGAAATGTTAGAAGT	1817	31.5355			ATCCGTCCACTAGTAC	15867	3.7058			CATACTTCACACCGCA	1209	2.97767
AGGAAATTCACCGACG	1195	7.02929			ATCCGTCCAGACTGCC	956	5.23013			CATACTTGTAAGATCA	1114	3.41113
AGGAAATTCCAAGAGG	9017	4.42498			ATCCGTCCAGAGAATT	1557	12.9737			CATACTTGTACTCCGG	12990	3.0408
AGGAAATTCCGTGGGT	3455	16.0637			ATCCGTCCAGTGACCC	1912	39.1736			CATACTTTCCAAACCA	3165	12.1643
AGGAAATTCGCAAGAG	2519	27.4712			ATCCGTCGTCTGTGCG	1518	19.8946			CATACTTTCCGACATA	1880	5.10638
AGGAAATTCTATTTCG	11491	5.93508			ATCCGTCGTTCTGAGT	1877	7.13905			CATACTTTCTCATTGT	22252	2.52562
AGGAATACAAGCAGGT	780	2.30769			ATCCGTCTCGTTAGTG	2685	20.1117			CATACTTTCTCGGTCT	895	11.1732
AGGAATACAATCAAGA	9421	6.16707			ATCCGTCTCTTCTTCC	14793	3.48814			CATAGACCAAGCGAAC	5155	0.911736
AGGAATACATACTGTG	14766	4.14466			ATCCTATAGCTAGAGC	9756	3.92579			CATAGACCACGCTGTG	3779	26.8854
AGGAATACATTGGATC	18851	2.47202			ATCCTATAGGTTGACG	673	10.4012			CATAGACCAGACGGAT	1301	10.5304
AGGAATAGTCCTATAG	2300	28.8696			ATCCTATGTATCGTTG	16039	6.60889			CATAGACTCCATCCGT	3019	9.83769
AGGAATAGTTTGGAGG	1238	2.90792			ATCCTATGTGAGTTGG	7532	3.5316			CATAGACTCCCATAGA	18711	2.84325
AGGAATATCCACCTGT	12151	3.6211			ATCCTATGTTACCTGA	11350	4.04405			CATCAAGCACTAGAGG	20163	5.40594
AGGAATATCGACACTA	27225	4.67585			ATCCTATTCACTACTT	2144	11.334			CATCAAGCAGCGTACC	548	1.27737
AGGAATATCGTAGCTA	819	3.5409			ATCCTATTCGAGTTGT	1487	4.57297			CATCAAGTCCGGACGT	17528	3.04085
AGGAATATCTCACTCG	1493	29.9397			ATCCTATTCTCTGCCA	1718	25.3783			CATCCACAGTATGGCG	7106	11.7225
AGGACGAAGAACGCGT	17755	1.31231			ATCGATGAGACCCTTA	745	5.2349			CATCCACCACGGCCAT	23181	3.5115
AGGACGAAGAGTGGCT	936	3.84615			ATCGATGAGCACTAAA	5608	2.60342			CATCCACCACGGCTAC	1435	44.4599
AGGACGAAGGGAACAA	585	2.22222			ATCGATGAGCGACATG	1581	28.2732			CATCCACCAGTCAGCC	2503	0.998801
AGGACGAAGTAAACAC	4557	6.1005			ATCGATGAGCGTCTCG	3824	3.05962			CATCCCAAGAGCCGAT	10417	7.13257
AGGACGACACGTGAGA	1248	52.5641			ATCGATGAGTGACCTT	3779	7.40937			CATCCCACAGCTTTGA	7103	3.20991
AGGACGAGTAGTTACC	14580	6.07682			ATCGATGAGTGCTACT	1387	8.07498			CATCCCACATGGGCAA	2205	3.26531
AGGACGAGTATGGTAA	7452	4.7504			ATCGATGCACGATTCA	806	14.5161			CATCCCACATTGGCAT	2390	40.4184
AGGACGAGTGACTCGC	806	14.268			ATCGATGCAGAATTCC	1082	6.19224			CATCCCAGTGGCCACT	2667	13.2358
AGGACGAGTTCGGTCG	1153	16.6522			ATCGATGCAGACCCGT	4025	4.64596			CATCCCAGTTCAACGT	1435	6.89895
AGGACGAGTTGTCTAG	2209	26.1204			ATCGATGCAGAGTCAG	6805	4.98163			CATCCCATCATGTCTT	30505	4.48123
AGGACGAGTTTGATCG	622	3.37621			ATCGATGCAGCTACAT	1911	16.2219			CATCCCATCCCGGTAG	727	9.35351
AGGACGATCAAGCCCG	8164	3.98089			ATCGATGCAGCTCCTT	1182	18.8663			CATCCCATCGACACCG	3368	23.3076
AGGACGATCCTTATAC	1955	12.7366			ATCGATGCATAACAGA	677	3.24963			CATCCCATCGTAACAC	815	0.613497
AGGACTTAGAGGTATT	8401	4.01143			ATCGATGCATCCGGTG	1291	34.6243			CATCCCATCTGAGCAT	2087	0.670819
AGGACTTAGCATCAAA	9395	4.06599			ATCGATGGTACCGGAA	1732	18.0716			CATCCGTCACAAGCCC	613	1.79445
AGGACTTAGCATCAGG	1686	39.6204			ATCGATGGTACTAACC	2194	13.4913			CATCCGTCACTCATAG	24783	4.21257
AGGACTTAGGTAAAGG	1456	3.64011			ATCGATGGTCGACGCT	858	5.36131			CATCCGTCAGCTAACT	696	30.3161
AGGACTTAGGTAGCCA	618	3.39806			ATCGATGGTGCGTCGT	2784	10.7399			CATCCGTCATAAGCGG	24979	5.72481
AGGACTTAGGTCGAGT	9195	2.1751			ATCGATGGTGTCGATT	12793	5.7766			CATCGCTAGACTCATC	2475	11.7576
AGGACTTAGTAACAGT	4895	6.1287			ATCGATGTCCCTTGGT	6357	11.4362			CATCGCTGTGTCATTG	2158	7.69231
AGGACTTAGTAGGAAG	1518	17.7207			ATCGATGTCTTCTGGC	1405	23.9146			CATCGCTTCAGCTCTC	39621	3.00598
AGGACTTCAAAGCTCT	8768	3.98038			ATCGCCTAGACATGCG	2151	12.5058			CATCGCTTCTGAGGCC	1243	1.36766
AGGACTTCAAGTGTCT	8645	7.11394			ATCGCCTAGCACACCC	827	34.4619			CATCGGGAGAAATTCG	1566	26.0536
AGGACTTGTACTAAGA	1379	0.652647			ATCGCCTAGTCGGCAA	12751	5.68583			CATCGGGAGGTGGCTA	25545	5.31219
AGGACTTGTCTTCTAT	1100	15.7273			ATCGCCTAGTCTGGAG	1109	22.3625			CATCGGGGTAAGACCG	4525	29.9006
AGGACTTGTGCAATAA	2346	7.03325			ATCGCCTAGTGTAGTA	666	8.70871			CATCGGGGTCGCCACA	1783	0.729108
AGGACTTGTTGCGAAG	18460	3.13109			ATCGCCTCAGTCGGAA	554	12.8159			CATCGGGTCACGTCCT	21202	4.95236
AGGACTTTCCCAAGTA	9869	5.27916			ATCGCCTGTCCTCATC	11801	6.91467			CATCGGGTCGTGACTA	1595	6.45768
AGGACTTTCGCGCTGA	738	23.8482			ATCGCCTGTGTACATC	1146	8.20244			CATCGGGTCGTTAGAC	1066	28.9869
AGGACTTTCGGCCAAC	2560	69.6484			ATCGCCTGTTTCCATT	1005	21.0945			CATCGTCAGGCGCTTC	1403	26.3721
AGGAGGTAGGCAGGTT	675	15.1111			ATCGGATAGGCCTTGC	1738	19.3326			CATCGTCAGTATTGCC	4975	2.45226
AGGAGGTCAAAGGCTG	19369	4.3678			ATCGGATAGTAGAGTT	1459	4.11241			CATCGTCAGTCATGCT	14744	4.50353
AGGAGGTCAAGTTGGG	1248	4.80769			ATCGGATGTCAGTCCG	2114	26.3955			CATCGTCCAAGCGATG	721	3.46741
AGGAGGTCAGCTGAGA	19998	3.30533			ATCGGATGTCCATACA	2278	16.3301			CATGAGTAGCTCCATA	20337	2.83228
AGGAGGTCATAGATGA	830	13.8554			ATCGGATGTTCGTAAC	9406	4.51839			CATGAGTAGTAAACTG	966	2.17391
AGGAGGTGTACCATAC	1765	4.41926			ATCGGATTCACACGAT	2217	22.2373			CATGAGTGTGGATACG	2493	21.5002
AGGAGGTGTCATTCCC	12740	7.31554			ATCGGATTCCTAGCTC	10121	5.46389			CATGAGTTCAAACGTC	29612	2.93462
AGGAGGTTCAATGTCG	12426	5.04587			ATCGGATTCGGTAAGG	1604	16.8329			CATGAGTTCAGGGATG	1056	3.69318
AGGAGGTTCCCTGGTT	801	5.61798			ATCGGATTCTAAGCGT	1933	17.1236			CATGAGTTCGTAATGC	22339	5.85075
AGGAGGTTCCGTGGGT	860	34.4186			ATCGGCGAGACGGTTG	8270	6.02177			CATGCAAAGTGATCGG	31860	4.68299
AGGAGGTTCGCCGAGT	7989	2.56603			ATCGGCGAGGATCACG	1320	1.66667			CATGCAAAGTTCCATG	841	5.46968
AGGAGGTTCTTCTGGC	4692	2.6428			ATCGGCGAGTACTGGG	7000	5.01429			CATGCAACACGTGAGA	2996	0.46729
AGGATAAAGCGGTAAC	13376	5.77901			ATCGGCGCAATAACGA	9825	5.32316			CATGCAACATGGGCAA	27118	7.696
AGGATAAAGGAGTATT	1298	4.46841			ATCGGCGCAATCAGCT	998	9.41884			CATGCAAGTAGTGGCA	31411	3.58473
AGGATAAAGTGCACCC	11435	7.1972			ATCGGCGCATACCATG	1457	25.7378			CATGCCTAGAGAGGGC	3106	15.6471
AGGATAACATGTTCAG	645	2.48062			ATCGGCGGTTGTTGCA	7545	4.58582			CATGCCTAGCTTAAGA	19372	4.30518
AGGATAAGTAGAATGT	16190	4.94132			ATCGGCGTCTGTAACG	6482	6.81888			CATGCCTAGGTAGTAT	1685	4.56973
AGGATAAGTCATGGCC	13777	1.54606			ATCGTAGAGCCTTGAT	5649	2.42521			CATGCCTAGGTCCCTG	3578	29.9888
AGGATAAGTGCTTCAA	6386	3.3041			ATCGTAGAGGATGCGT	947	16.8955			CATGCCTGTACAAGCG	14223	6.74963
AGGATAAGTTGGAGAC	999	11.7117			ATCGTAGCAGTAACAA	15957	4.06718			CATGCCTGTGATAGAT	17969	2.09806
AGGATAATCCAGCCTT	2657	12.7588			ATCGTAGCATTCTCTA	2110	17.9147			CATGCCTGTTACCTGA	1032	0.387597
AGGATAATCCTGTAGA	608	7.07237			ATCGTAGGTAACATCC	6728	4.04281			CATGCGGAGACTACGG	611	4.74632
AGGATAATCGCAGTGC	7349	6.09607			ATCGTAGGTCAGTTTG	2505	8.86228			CATGCGGAGCATGGGT	2257	24.9446
AGGATCTAGCGTACAG	1836	5.28322			ATCGTAGGTCTAGATC	992	2.31855			CATGCGGAGGTCACCC	652	1.53374
AGGATCTAGCTGAGTG	3113	17.443			ATCGTAGTCCATAGGT	794	9.94962			CATGCGGAGTGCCAGA	21014	4.55411
AGGATCTCAGGTCCGT	15985	5.06725			ATCGTCCAGCAATTCC	1275	5.64706			CATGCGGAGTGTCATC	4332	35.0877
AGGATCTCATACAGCT	16529	3.43638			ATCGTCCAGCTCCGAC	1919	13.3403			CATGCGGAGTTCAACC	1178	40.747
AGGATCTGTGATGGCA	5244	6.27384			ATCGTCCAGTTCCGTA	1378	1.45138			CATGCGGCAAACCGGA	24249	5.36929
AGGATCTGTGGCTTGC	7025	2.93238			ATCGTCCCAAGCAATA	2903	35.1705			CATGCGGCATTGGCAT	599	1.5025
AGGATCTGTGGGCTCT	12082	4.08873			ATCGTCCCAATAGTCC	9838	4.51311			CATGCGGGTATCGATC	1004	12.0518
AGGATCTTCACGAACT	2829	2.58042			ATCGTCCCAGCCTATA	22156	2.67196			CATGCTCCACCATAAC	2582	20.8753
AGGATCTTCTTGGAAC	1381	21.3613			ATCGTCCCATGGAGAC	9625	4.95584			CATGCTCGTAGCTGTT	803	1.74346
AGGCATTAGACGACGT	13299	5.27859			ATCGTCCTCAAAGCCT	1226	3.09951			CATGCTCGTAGGGTAC	1107	21.6802
AGGCATTAGGCCCAAA	3493	53.7647			ATCGTCCTCAGCAGAG	2692	4.4948			CATGCTCGTGTGAATA	754	9.6817
AGGCATTAGTAGGGTC	1026	36.6472			ATCGTGAAGACCGTTT	968	14.5661			CATGCTCGTTAAGTCC	17383	3.93488
AGGCATTCAGAGTAAT	9447	1.75717			ATCGTGAAGCCGTTGC	3822	4.26478			CATGCTCTCGATTGGT	999	6.70671
AGGCATTCAGCTGTGC	11452	4.55816			ATCGTGAAGCGCAATG	1065	26.0094			CATGCTCTCTTACGTT	1887	2.54372
AGGCATTCATCGTCCT	3496	17.3627			ATCGTGAAGTCCCAAT	982	30.0407			CATGCTCTCTTCCCGA	21021	5.09966
AGGCATTGTAGCGATG	7908	6.29742			ATCGTGACACCTTCGT	1260	34.0476			CATGGATAGTCATGAA	3029	8.88082
AGGCATTGTATCACGT	11589	4.78902			ATCGTGACAGAACTCT	1329	12.7163			CATGGATCACCGTCGA	3092	23.0918
AGGCATTGTTTCTTAC	17940	4.04125			ATCGTGACAGATCCTA	1499	7.13809			CATGGATGTTAGAGAT	1315	2.6616
AGGCATTTCCTCCACA	31589	4.93526			ATCGTGAGTGCATACT	1449	16.3561			CATGGATTCTTGAACG	23577	3.44403
AGGCATTTCGTGGCTG	5936	7.58086			ATCGTGAGTGGATCAG	2835	37.6367			CATGGTACAAAGACTA	27725	10.2507
AGGCATTTCTACTTCA	1816	22.0264			ATCGTGATCAGCTTGA	1900	30			CATGGTACAATCCAGT	23174	9.21291
AGGCATTTCTCTCGCA	2435	14.7023			ATCGTGATCATTGCCC	643	7.77605			CATGGTAGTCAAGGCA	636	1.41509
AGGCCACAGCTAATGA	8988	3.23765			ATCGTGATCGAAGCAG	2070	8.11594			CATGGTATCAAGGACG	2053	2.28933
AGGCCACAGGTGGGTT	1017	0.196657			ATCGTGATCGTGTCAA	877	6.61345			CATGGTATCAGGTAAA	672	22.3214
AGGCCACAGGTTACAA	565	7.07965			ATCGTGATCTGGCTGG	1365	1.90476			CATGGTATCCACCTCA	19686	4.88672
AGGCCACCAACCAACT	1151	2.69331			ATCTCTACAAAGCTCT	5352	4.89537			CATGGTATCGCTCCTA	31820	3.53237
AGGCCACCAGACGCTC	15207	4.3138			ATCTCTACAGAGTGTG	1375	35.4909			CATGGTATCTACACAG	1116	1.43369
AGGCCACCAGCCGTCA	15297	4.55645			ATCTCTATCACTCCGT	3105	13.0113			CATTCATAGGGTTAAT	25068	5.14201
AGGCCACGTATGACAA	14170	5.89979			ATCTCTATCAGGAACG	11269	4.05537			CATTCATCAATAGAGT	34157	4.816
AGGCCACGTTGGAGGT	12804	3.78007			ATCTCTATCCTTGAAG	2426	4.57543			CATTCATCACAAATAG	524	3.05344
AGGCCACTCATCCTAT	20203	2.87581			ATCTCTATCTGTCGCT	6128	11.0313			CATTCATCACAGTCAT	1057	3.97351
AGGCCACTCATTTGCT	600	6.16667			ATCTTCAAGGAAAGGT	8590	4.13271			CATTCATGTCGCGGTT	15201	3.41425
AGGCCACTCGAGAATA	1018	5.50098			ATCTTCAAGGTAGCAC	8455	7.30928			CATTCATGTGGAATGC	2408	11.6694
AGGCCACTCTCGTTTA	8170	5.3366			ATCTTCAAGTACAGCG	1016	31.3976			CATTCATTCAAATGCC	22769	1.42299
AGGCTGCAGCCTCTGG	1222	1.30933			ATCTTCACACAGCATT	1993	4.21475			CATTCATTCCTATTTG	1029	1.069
AGGCTGCAGGCTCTCG	2181	1.37552			ATCTTCACACATGTTG	1617	8.41064			CATTCATTCTAACGGT	35682	4.34953
AGGCTGCCACGGATCC	8597	11.725			ATCTTCACAGCTATAC	567	4.05644			CATTCCGAGGACTATA	1904	25.3676
AGGCTGCGTTTAGTCG	2277	2.23979			ATCTTCACATGTGTCA	1949	26.8343			CATTCCGCAATACCCA	2337	20.8387
AGGCTGCTCAGGACGA	7173	3.52712			ATCTTCAGTCCGATCG	1494	2.47657			CATTCCGCACAATTCG	23190	3.37214
AGGCTGCTCAGTGTTG	713	1.54278			ATCTTCAGTCTCCTGT	2400	1.08333			CATTCCGCAGCGACCT	632	2.37342
AGGCTGCTCCGAGATT	1770	2.76836			ATCTTCATCAAAGCCT	10227	6.6784			CATTCCGGTACCAGAG	663	4.97738
AGGCTGCTCGGACTGC	9068	9.74857			ATGAAAGCAGGCAATG	7623	10.206			CATTCCGGTGATAGAT	24531	3.5343
AGGCTGCTCTCTTGCG	11973	3.08193			ATGAAAGGTGGCACTC	919	6.52884			CATTCCGGTGTATACC	2338	0.342173
AGGCTGCTCTGCCCTA	867	15.8016			ATGAAAGGTTGGGTTT	1756	22.4374			CATTCCGTCATAGACC	17033	3.68696
AGGCTGCTCTTTGCAT	11229	4.72883			ATGAAAGTCAAGTTGC	1815	14.0496			CATTCTAAGTGAGGCT	12062	1.51716
AGGGAGTAGATGTTCC	1065	4.31925			ATGAAAGTCAGCGGAA	2248	2.40214			CATTCTACAATTCGTG	1461	2.25873
AGGGAGTAGCGACATG	1833	35.3519			ATGAAAGTCCGGACTG	13812	1.18013			CATTCTACACACCAGC	585	4.44444
AGGGAGTAGTAGGGTC	12435	4.06112			ATGAAAGTCGAATCCA	1532	12.2715			CATTCTACATGAGTAA	44239	3.59185
AGGGAGTAGTCTCCTC	1897	13.0206			ATGAAAGTCGCAATTG	952	3.15126			CATTCTACATGGAAGC	25742	5.10061
AGGGAGTCAACAGATA	11805	8.66582			ATGAAAGTCGGCTGTG	871	22.8473			CATTCTATCCATACTT	723	0.968188
AGGGAGTCACTGCGTG	2492	13.3628			ATGACCAAGACAAGCC	12392	4.1317			CATTCTATCCGTGTGG	1129	0.797166
AGGGAGTCAGGCGAAT	2033	3.78751			ATGACCAAGGTTAAAC	4120	8.39806			CATTCTATCGTCCTTG	2843	7.879
AGGGAGTGTCCGGACT	546	2.74725			ATGACCACATGGAAGC	2195	16.8109			CATTGAGAGCACGGAT	965	5.3886
AGGGAGTTCCCTCGAT	659	8.34598			ATGACCACATTGCCTC	2210	24.7511			CATTGAGAGCGACAGT	14856	5.96392
AGGGAGTTCCTGTTGC	15396	5.42349			ATGACCAGTCAGTTTG	1508	7.75862			CATTGAGCAAGGGTCA	17317	3.68424
AGGGCCTAGAGGGTAA	705	20.1418			ATGACCAGTGTATTCG	2929	16.1489			CATTGAGCACACCTGG	10568	7.08743
AGGGCCTAGATGCTGG	6117	4.77358			ATGACCATCACCCTCA	23409	3.14836			CATTGAGCACCTGCGA	8232	1.45773
AGGGCCTAGTTAGAAC	1146	47.0332			ATGACCATCACCGACG	1555	22.508			CATTGAGCAGCAGTGA	16735	3.20884
AGGGCCTAGTTTGGCT	962	13.2017			ATGACCATCGTTATCT	1302	17.3579			CATTGAGCAGGAAGTC	16985	6.65293
AGGGCCTCAATAAGGT	13521	3.71274			ATGACCATCTGCTGAA	7056	3.48639			CATTGAGCAGGGCTTC	1723	32.5595
AGGGCCTCAATACGCT	3318	13.0802			ATGAGGGAGATAGCTA	8136	4.41249			CATTGAGCAGTAACAA	9995	2.9915
AGGGCCTGTACGGGAT	542	9.40959			ATGAGGGCAAACGAGC	7484	6.02619			CATTGAGTCAAGTAAG	11187	3.78117
AGGGCCTGTATGGGAC	6209	2.54469			ATGAGGGCATGGCGCT	798	2.00501			CATTGAGTCAATCTTC	18974	0.674607
AGGGCCTGTCGCAGTC	8728	9.15445			ATGAGGGGTACTGACT	1116	12.9928			CATTGCCAGAGCAGCT	23452	5.17653
AGGGCCTGTCTAGATC	14615	4.15327			ATGAGGGGTCATAGTC	743	13.5935			CATTGCCAGCGGACAT	770	1.68831
AGGGCCTGTTGCATTG	16318	4.60841			ATGAGGGGTGTCGCTG	727	4.12655			CATTGCCAGGCTAGCA	17665	6.73648
AGGGCCTTCAACTCTT	978	13.8037			ATGAGGGGTTTCGACA	3470	34.0058			CATTGCCAGTACCATC	21532	5.56846
AGGGCTCAGGGCTGAT	2095	7.7327			ATGAGGGTCCCATTCG	1786	23.4602			CATTGCCCACAAGCTT	763	1.04849
AGGGCTCAGTAGCAAT	612	17.8105			ATGAGGGTCTTGGGCG	8614	4.03993			CATTGCCCACCTCGTT	35827	9.23326
AGGGCTCAGTCGCGAA	12210	4.11138			ATGAGTCAGCAAGCCA	7531	3.51879			CATTGCCCACCTCTGT	554	1.08303
AGGGCTCCAAATCAAG	1978	20.1213			ATGAGTCAGCTGAAAT	2561	18.7427			CATTGCCCACTGAATC	632	10.1266
AGGGCTCCAAGAGCTG	2221	32.5079			ATGAGTCAGGATTTAG	1602	2.05993			CATTGCCCACTGCATA	573	5.41012
AGGGCTCCACCCGTAG	5595	6.86327			ATGAGTCAGGGTTAAT	6143	5.77894			CATTGCCCAGACTCTA	32250	1.75504
AGGGCTCCACGTACTA	12184	3.9478			ATGAGTCAGGTAAGAG	810	18.2716			CATTGCCCATGAGTAA	1760	0.965909
AGGGCTCCACTGCTTC	4435	22.841			ATGAGTCAGTTTCGGT	698	14.8997			CATTGCCTCTTTCCGG	2430	28.642
AGGGCTCGTAGGCTGA	9647	2.35306			ATGAGTCCAAGAATAC	2750	12.2545			CATTGTTAGCGCCTTG	16571	3.37336
AGGGCTCGTTACCCAA	873	13.4021			ATGAGTCCACTTCAGA	6581	2.84151			CATTGTTAGGGCAGTT	2092	7.26577
AGGGCTCGTTGACGGA	950	22.2105			ATGAGTCCAGCGTTGC	2132	14.0244			CATTGTTCAAAGGATT	1784	33.8004
AGGGCTCTCGGAGTAG	4701	5.44565			ATGAGTCCAGTGACCC	1326	14.3288			CATTGTTCAAGCCATT	1666	5.34214
AGGGCTCTCTGAGGCC	646	5.10836			ATGAGTCCAGTTGTCA	1561	8.45612			CATTGTTGTTTCGTGA	600	2.33333
AGGGTCCAGAAGCCAC	11604	3.404			ATGAGTCGTCATCGGC	2488	19.6543			CATTGTTTCTGTGTGA	639	0.938967
AGGGTCCAGCTTCATG	4320	4.05093			ATGAGTCTCGCCAATA	6214	5.31059			CATTTCAAGAATTCAG	501	2.59481
AGGGTCCAGGATCATA	1227	23.7979			ATGATCGAGAGAGTGA	4000	16.175			CATTTCAAGGAAAGAC	11347	1.31312
AGGGTCCAGGCACGAT	1447	9.60608			ATGATCGAGGACGCTA	7757	4.84723			CATTTCACAATCGTCA	17263	5.16712
AGGGTCCAGGGAGTGG	8122	2.80719			ATGATCGCATTGCCTC	10084	5.9996			CATTTCAGTACTAAGA	604	2.81457
AGGGTCCAGGGCCTCT	5947	4.52329			ATGATCGGTGTCATTG	8604	3.37053			CATTTCAGTCACGCTG	896	2.56696
AGGGTCCAGGTGCATG	14025	3.52941			ATGATCGGTTGCTCCT	1005	7.8607			CATTTCAGTGTCCAAT	19016	3.30248
AGGGTCCCAATCAGCT	10339	5.06819			ATGATCGTCCCGTTGT	10999	4.8459			CATTTCATCCCATAGA	2629	7.56942
AGGGTCCCACGAAAGC	7604	4.57654			ATGATCGTCCCTTGGT	1837	19.4883			CATTTCATCCGCATAA	516	0.581395
AGGGTCCCATCGGAAG	8143	4.51922			ATGATCGTCTCGTGAA	718	13.7883			CCAAGCGAGATCCAAA	21594	4.70964
AGGGTCCCATGGAACG	1699	32.784			ATGCATGAGCGGTAGT	690	15.5072			CCAAGCGCAGTCAGCC	632	4.27215
AGGGTCCCATTCATCT	1190	12.1849			ATGCATGAGTACAGAT	2284	18.9142			CCAAGCGCATCATCTT	7814	13.5142
AGGGTCCGTCAGGAGT	7929	5.58709			ATGCATGCACAGGATG	6950	6.11511			CCAAGCGGTGCTTCAA	2743	41.9978
AGGGTCCGTCGAAACG	1724	26.6241			ATGCATGGTAGATTAG	10547	6.03963			CCAAGCGGTGTCATCA	21652	4.99723
AGGGTCCTCAATCAGC	8031	4.33321			ATGCATGGTGGGCTCT	2970	6.36364			CCAAGCGGTTCGCGTG	25491	6.24534
AGGGTCCTCAGTGTCA	36169	4.63657			ATGCATGTCATGTCAG	1456	1.71703			CCAAGCGTCGACGTCG	645	14.8837
AGGGTCCTCCCGAGAC	11393	6.33722			ATGCATGTCCAAGAGG	1771	45.9627			CCAATGAAGCAGGTCA	1541	59.5068
AGGGTCCTCCGGCTTT	1685	28.3086			ATGCCTCAGACGTCGA	2230	14.1256			CCAATGAAGCCAACCC	3656	0.109409
AGGGTCCTCTCCTGCA	528	3.40909			ATGCCTCAGAGACAAG	10435	3.44993			CCAATGAAGGGACTGT	938	0.746269
AGGGTCCTCTCGCGTT	4277	1.30933			ATGCCTCAGCAATTAG	7490	5.35381			CCAATGACAGCCTATA	2377	24.2743
AGGGTCCTCTGAATGC	13213	3.15598			ATGCCTCAGGCATGGT	725	9.65517			CCAATGAGTTTACCAG	11994	5.58613
AGGGTGAAGCTAAGTA	1632	2.14461			ATGCCTCCAAATAGCA	2189	5.84742			CCAATGATCGTGGCTG	19178	2.47158
AGGGTGAAGGAGGCAG	1261	8.24742			ATGCCTCCAATGTGGG	1260	10.3968			CCAATTTAGATGAACT	21697	2.24455
AGGGTGAAGGTATAGT	5355	6.5733			ATGCCTCCATCGTGGC	1953	19.0988			CCAATTTAGTGCAAAT	18345	0.986645
AGGGTGAAGTAAGCAT	3827	11.1053			ATGCCTCCATTCATCT	7931	4.18611			CCAATTTCAGCGACCT	25333	3.15794
AGGGTGACACACCGCA	19353	3.53434			ATGCCTCGTCGTGGAA	12034	3.93053			CCAATTTCATTGACTG	724	2.07182
AGGGTGACAGCAGAAC	7660	5.22193			ATGCCTCGTTGGTACT	2155	22.4594			CCAATTTGTCACAGAG	32497	1.87402
AGGGTGACAGTTGTTG	6134	4.54842			ATGCCTCTCAAGGACG	8564	5.76833			CCAATTTGTCCAGGTC	17302	9.73876
AGGGTGAGTAGGTTTC	10140	3.51085			ATGCCTCTCACTTGGA	1686	12.5148			CCAATTTGTCCCGCAA	1375	4.36364
AGGGTGAGTATCGTGT	4675	6.33155			ATGCCTCTCGACGATT	1700	2.82353			CCAATTTTCGAGTGAG	744	20.6989
AGGGTGAGTCCATAGT	14777	3.51221			ATGCCTCTCGTGTCAA	823	3.15917			CCAATTTTCGCAGTTA	586	0.682594
AGGGTGAGTTACCCAA	6839	2.60272			ATGCGATAGATCGCTT	10787	3.17048			CCACAAAAGAATCGTA	4329	20.7207
AGGGTGATCCTACGGG	1087	0.735971			ATGCGATAGCAGGCTA	1332	50.6757			CCACAAAAGCTCACTA	33919	0.778325
AGGGTGATCGACCTAA	13124	3.19262			ATGCGATAGCGGGTAT	6266	1.9151			CCACAAAAGTTCCGTA	4364	26.6269
AGGGTGATCTCGTTTA	1457	4.73576			ATGCGATAGTAATCCC	3212	27.0237			CCACAAACACACGTGC	25320	2.98578
AGGGTGATCTGTGCAA	11927	5.60912			ATGCGATAGTCACTAC	4206	6.30052			CCACAAACAGAACGCA	18511	2.97121
AGGGTTTAGCGTATAA	2198	9.05369			ATGCGATCAAATTAGG	1065	3.66197			CCACAAAGTAACAGGC	592	1.35135
AGGGTTTAGTATAACG	1616	13.3045			ATGCGATCATCTGCGG	7419	6.69902			CCACAAAGTAGATCGG	1872	5.3953
AGGGTTTCACACCAGC	9146	11.218			ATGCGATGTACGTGAG	1080	24.537			CCACAAAGTCCTATAG	47772	3.39739
AGGGTTTGTAATACCC	12770	2.70948			ATGCGATGTATGAAGT	946	4.33404			CCACAAATCGCAATTG	41841	3.11417
AGGGTTTGTAATGCTC	2176	25.9651			ATGCGATGTCCTTAAG	978	4.90798			CCACAAATCGCTACAA	25421	7.93045
AGGGTTTTCACCTACC	11922	4.72236			ATGCGATTCGAAGCAG	1961	1.27486			CCACAAATCTACTGCC	534	2.62172
AGGGTTTTCATACAGC	2650	13.9245			ATGCGATTCTAGACCA	8913	3.74734			CCACAAATCTATCGGA	46140	5.28392
AGGGTTTTCCTCTAAT	20862	4.22299			ATGGAGGAGCCTTCTC	663	7.23982			CCACACTAGGTTCAGG	646	6.19195
AGGTAGGAGACTCTAC	2268	10.0529			ATGGAGGGTCTATGAC	737	9.09091			CCACACTCACCTGTCT	1209	5.29363
AGGTAGGAGCGGCTCT	911	27.3326			ATGGAGGGTCTTAGTG	10929	4.99588			CCACACTCAGGTTCGC	784	1.65816
AGGTAGGAGTCAGCGA	1097	10.2097			ATGGAGGGTTGGGATG	1514	15.9181			CCACACTGTTGAGGAC	1303	6.90714
AGGTAGGCATCTCATT	9541	3.17577			ATGGAGGTCTCTCCGA	4262	29.1647			CCACACTTCATTTACC	2078	15.8325
AGGTAGGGTAGCTTGT	944	12.6059			ATGGATCAGTAGCCAG	679	20.4713			CCACACTTCGCGCTGA	1056	1.13636
AGGTAGGGTCACAGAG	7826	4.84283			ATGGATCAGTCTTCGA	1055	1.80095			CCACCATCACAGCGCT	1184	1.68919
AGGTAGGGTCCGTTTC	14311	4.86339			ATGGATCCAAGTAGTA	5047	13.8894			CCACCATCACGGTAGA	40022	5.05222
AGGTAGGGTTGCTAGT	10718	9.62866			ATGGATCCAGCAGGAT	3427	27.8669			CCACCATGTCCCTCAT	26623	2.69692
AGGTAGGGTTTGGGTT	8459	7.05757			ATGGATCCATCAGTGT	2056	1.31323			CCACCATGTGCGGCTT	731	0.136799
AGGTAGGTCCATACAG	7852	2.89098			ATGGATCGTTATAGCC	4294	4.89054			CCACCATTCAGTGTGT	1075	8.18605
AGGTAGGTCGGCCAAC	15469	5.33971			ATGGATCGTTCACGAT	1888	28.4958			CCACCATTCATGGTAC	1489	27.2666
AGGTAGGTCTATCGCC	1691	35.1271			ATGGATCTCCGGACGT	6296	6.9568			CCACCATTCCACCTCA	641	2.96412
AGGTCATAGAGCATAT	16976	6.15575			ATGGATCTCTGCGATA	1142	22.4168			CCACGAGCAAGTATAG	15075	6.02322
AGGTCATAGCTGTACT	7318	4.42744			ATGGATCTCTGGACTA	1063	7.52587			CCACGAGCATGTGCCG	20811	6.45812
AGGTCATAGGCGTCCT	21494	5.36894			ATGGGAGAGGTCTGGA	1508	21.5517			CCACGAGTCAAGAGTA	10451	3.5786
AGGTCATAGTCACTCA	4493	19.9421			ATGGGAGAGTTGTAAG	8624	5.61224			CCACGAGTCCACAGCG	1265	7.19368
AGGTCATCAGAGTTCT	13431	6.06061			ATGGGAGCAGCACGAA	1774	8.56821			CCACGTTAGAGAGTGA	1822	17.5082
AGGTCATCAGCTACCG	4960	0.524194			ATGGGAGCATACAGGG	1162	22.7194			CCACGTTAGAGGATGA	4206	27.9125
AGGTCATGTACCCACG	1505	11.5615			ATGGGAGCATGGCGCT	1106	8.4991			CCACGTTCAAATACAG	2552	32.0533
AGGTCATGTCACTCGG	1149	0.696258			ATGGGAGCATTGTAGC	20005	3.36416			CCACGTTCAATTGCTG	1634	1.16279
AGGTCATGTGACTATC	17057	3.45313			ATGGGAGGTAGCCAGA	6160	5.30844			CCACGTTCATAGCTGT	19292	3.80987
AGGTCATGTGCAACAG	14146	5.58462			ATGGGAGGTGACGTCC	936	14.2094			CCACGTTCATGGGCAA	2508	1.67464
AGGTCATTCCACTGGG	15323	2.00352			ATGGGAGGTGGCAACA	1854	29.342			CCACGTTGTTTGGAGG	16973	5.57356
AGGTCATTCTCGCTTG	2958	18.3908			ATGGGAGGTTACCTTT	1285	17.5097			CCACGTTTCAGAGTGG	1922	8.01249
AGGTCTAAGACTCAAA	7838	3.87854			ATGGGAGGTTTGAACC	1923	9.20437			CCACGTTTCTACACAG	76233	2.88195
AGGTCTAAGGTCACTT	18171	3.91283			ATGGGAGTCGTAACCA	5495	6.78799			CCACGTTTCTGTGCAA	19392	2.43915
AGGTCTAAGTAAAGCT	2903	17.1547			ATGGGAGTCTGGTGGC	788	11.9289			CCACTTGAGCATCAAA	23363	6.92548
AGGTCTAAGTTTGCTG	571	3.15236			ATGGGTTAGCAACAAT	1281	28.8837			CCACTTGCAGGAAGTC	15319	4.86324
AGGTCTACAGAGACTG	10188	4.49548			ATGGGTTCAGAGGGTT	5337	6.14577			CCACTTGCATCCAACA	695	1.00719
AGGTCTAGTGAGGATC	11869	7.92822			ATGGGTTCAGCGTTGC	12776	10.0892			CCACTTGGTGATGTAA	30647	4.467
AGGTCTAGTTCACGAT	12854	2.62953			ATGGGTTGTTTCGATG	835	6.58683			CCACTTGTCACCTTGC	830	10.3614
AGGTCTATCACTACGA	2236	0.313059			ATGGGTTTCAAGCTGT	1465	3.27645			CCACTTGTCGCCGTGA	1679	36.7481
AGGTCTATCTCGACGG	13843	3.56137			ATGGTTGAGAGGTTTA	1742	12.6292			CCATAAGAGTTCCGGC	23373	6.38771
AGGTCTATCTTACCAT	601	7.65391			ATGGTTGCACATAACC	712	6.60112			CCATAAGCAAGCGATG	14616	5.06294
AGGTGTTCACGCACCA	9468	2.94677			ATGGTTGCAGGTGGAT	1901	9.4687			CCATAAGCACACCGCA	671	1.63934
AGGTGTTCAGACATCT	13808	3.66454			ATGGTTGGTAAGATTG	3717	3.44364			CCATAAGCATGTAACC	38361	4.7835
AGGTGTTCAGCTTCCT	640	22.6562			ATGGTTGTCAGAGTGG	887	8.22999			CCATAAGGTCCCTAAA	41678	6.09914
AGGTGTTTCACTGGGC	12976	7.82213			ATGGTTGTCTGTCCGT	4054	4.29206			CCATAAGGTGCTCGTG	16218	11.0741
AGGTGTTTCCCTCGTA	13699	2.93452			ATGTCCCAGACCATAA	1959	15.1608			CCATAAGGTTCAACGT	584	3.42466
AGGTGTTTCGACACCG	12189	3.5852			ATGTCCCAGAGGCGTT	1208	3.31126			CCATAAGGTTGGTACT	1104	25.9964
AGGTGTTTCGAGATGG	2157	24.6175			ATGTCCCAGCCGTTGC	1690	14.6154			CCATAAGTCAACTGGT	19583	14.7475
AGGTGTTTCGGTGCAC	6366	4.57116			ATGTCCCAGTTGGCGA	1922	22.8408			CCATAAGTCTCTCTTC	566	1.59011
[truncated: 9,841 more rows]

## Sheet: SuppFig12_C
R26P26				R26P27				R26P87
filtering	nbOfCells			filtering	nbOfCells			filtering	nbOfCells
no filt.	12467			no filt.	9485			no filt.	6428
nb Genes filt.	11840			nb Genes filt.	9006			nb Genes filt.	6104
% mito filt.	5613			% mito filt.	2799			% mito filt.	3508

## Sheet: SuppFig12_topLeft_bottomLeft
	PC1	PC2	orig.ident	Phase
AAACCCACAGACAAGC_1	1.95401	-2.25875	R26P87	G2M
AAACCCATCCGTCCTA_1	4.25017	4.69535	R26P87	G1
AAACCCATCTACCAGA_1	-6.51767	-15.8421	R26P87	G1
AAACGAAAGACCCTTA_1	3.74342	2.56041	R26P87	G2M
AAACGAAAGGCTCACC_1	3.28503	-0.284228	R26P87	G1
AAACGAACACTGAATC_1	2.77383	0.906942	R26P87	S
AAACGAATCCCATTTA_1	1.28637	-0.604016	R26P87	G1
AAACGAATCCGCAACG_1	1.1551	0.403285	R26P87	G1
AAACGCTAGACATCAA_1	1.63123	1.83025	R26P87	G1
AAACGCTAGCATACTC_1	-1.21956	0.548959	R26P87	G1
AAACGCTAGGCTTAAA_1	3.665	1.52065	R26P87	G1
AAACGCTGTACGAGTG_1	-16.9323	7.58654	R26P87	S
AAACGCTTCATACAGC_1	-0.279575	1.35323	R26P87	S
AAAGAACAGATGCTTC_1	-2.98659	-8.95029	R26P87	G1
AAAGAACAGCGTGCCT_1	1.52203	0.212308	R26P87	G1
AAAGAACGTCAACGCC_1	0.114003	-1.26423	R26P87	G1
AAAGAACTCAAGTCTG_1	0.265144	-1.72545	R26P87	G1
AAAGAACTCCTTCTGG_1	-10.6461	9.20949	R26P87	G2M
AAAGGATAGCGTATGG_1	-0.14961	-2.35249	R26P87	G1
AAAGGATAGGTTCAGG_1	4.75234	2.76614	R26P87	G1
AAAGGATCAACCAATC_1	-1.69099	-2.21884	R26P87	G2M
AAAGGATCACTGAATC_1	-1.36415	-6.14901	R26P87	G1
AAAGGATGTCTCAAGT_1	5.75911	4.12029	R26P87	S
AAAGGATTCGTGTCAA_1	-8.08028	3.48819	R26P87	G2M
AAAGGGCCAACTGTGT_1	-16.0937	-2.33462	R26P87	G2M
AAAGGGCCACAGAAGC_1	5.62144	6.01193	R26P87	G1
AAAGGGCGTAGATTGA_1	2.78698	1.96601	R26P87	S
AAAGGGCTCGGACAAG_1	2.16204	1.29386	R26P87	S
AAAGGTAAGACTCTAC_1	-7.05965	5.77819	R26P87	S
AAAGGTAAGCGTTCAT_1	0.053249	-2.39361	R26P87	G1
AAAGGTATCGTCTCAC_1	3.71458	2.18175	R26P87	G1
AAAGTCCGTAGATCCT_1	3.08802	3.81689	R26P87	G2M
AAAGTCCTCTTTACAC_1	-11.0894	8.38285	R26P87	G2M
AAAGTGACACTCTGCT_1	-18.8507	5.70505	R26P87	S
AAAGTGACATAAGCAA_1	-0.271712	-3.69841	R26P87	G1
AAAGTGATCAAGCGTT_1	-0.135252	-1.13394	R26P87	G1
AAAGTGATCCCAGGAC_1	2.4234	2.22606	R26P87	S
AAAGTGATCGATGGAG_1	-2.28867	3.06091	R26P87	S
AAAGTGATCGCTTTAT_1	-0.923882	3.21272	R26P87	S
AAAGTGATCGTCTACC_1	0.510179	-3.8587	R26P87	G1
AAATGGAAGTTGAAGT_1	7.23779	5.20082	R26P87	G1
AAATGGATCTTGTTAC_1	2.57399	0.315934	R26P87	G1
AACAAAGCATCAGCGC_1	-0.15956	-3.90918	R26P87	G1
AACAAAGGTTCGTAAC_1	-4.71655	1.28639	R26P87	S
AACAAAGTCACGGGAA_1	3.45042	-0.482436	R26P87	S
AACAAAGTCTTGCAGA_1	2.80341	-1.36586	R26P87	G1
AACAACCGTCCAACGC_1	1.40506	3.83338	R26P87	G2M
AACAACCGTTTCACTT_1	-0.132505	-2.07603	R26P87	G1
AACAAGACAACAAGTA_1	3.48946	2.21834	R26P87	G2M
AACAAGACACCCTCTA_1	1.29299	0.436408	R26P87	G1
AACAAGAGTCACTACA_1	2.10386	3.29747	R26P87	G2M
AACAAGAGTGCCTACG_1	3.37755	2.28827	R26P87	G1
AACAAGATCACACGAT_1	-2.91737	-14.384	R26P87	G1
AACAAGATCACTTCTA_1	2.27206	1.21823	R26P87	G2M
AACAAGATCTCGGCTT_1	0.114388	-2.15868	R26P87	G1
AACACACCATGCAGCC_1	0.944086	4.11181	R26P87	G2M
AACACACGTATGAAGT_1	0.686178	-3.51661	R26P87	G1
AACACACGTGGAATGC_1	2.87431	4.61013	R26P87	S
AACAGGGAGAGCCATG_1	4.84842	2.50536	R26P87	G1
AACAGGGAGATAGGGA_1	-22.1067	9.07337	R26P87	G2M
AACAGGGAGATTCGAA_1	3.87835	3.08451	R26P87	S
AACAGGGCATGCACTA_1	2.72775	2.77224	R26P87	G1
AACAGGGGTACCGTGC_1	-1.6903	3.01579	R26P87	S
AACCAACCACGGTGCT_1	-0.780669	-4.93411	R26P87	G1
AACCAACGTCTTCGAA_1	0.817002	0.511763	R26P87	G1
AACCAACGTGTCCGGT_1	6.21533	3.76591	R26P87	S
AACCAACTCATGGTAC_1	-21.0784	14.1335	R26P87	G2M
AACCAACTCGTTGTGA_1	2.67771	1.6217	R26P87	G1
AACCAACTCTGCAGCG_1	-1.0947	-8.33803	R26P87	G1
AACCACAAGCCGTCGT_1	3.58694	2.49848	R26P87	G1
AACCACAAGGAGGGTG_1	-0.0633848	-3.86716	R26P87	G1
AACCACATCACGGAGA_1	-22.1749	7.67877	R26P87	G2M
AACCATGAGAGGCGGA_1	-15.586	8.36303	R26P87	G2M
AACCATGAGCCGCTTG_1	2.05039	0.0769333	R26P87	G1
AACCATGGTAAGGCTG_1	-23.3118	12.9114	R26P87	G2M
AACCATGGTGAACCGA_1	-23.2603	8.309	R26P87	G2M
AACCCAAAGGTTGAGC_1	2.58987	1.25608	R26P87	G1
AACCCAACAGCTGTAT_1	3.3718	3.47212	R26P87	G2M
AACCCAAGTTCTGAGT_1	-3.73524	3.69047	R26P87	S
AACCCAATCAGTCACA_1	1.23777	0.872536	R26P87	G1
AACCCAATCAGTGTGT_1	1.84177	-0.658194	R26P87	G2M
AACCCAATCGTGTTCC_1	3.82569	2.52879	R26P87	G1
AACCCAATCTGCATGA_1	-1.30662	-7.10797	R26P87	G1
AACCTGAAGGGCAGTT_1	1.80922	3.04307	R26P87	G2M
AACCTGACAGACTCTA_1	1.0526	-1.07044	R26P87	G1
AACCTGACATATGAAG_1	0.452965	-3.85832	R26P87	G2M
AACCTGATCTTCACAT_1	1.28278	1.94941	R26P87	G2M
AACCTTTAGTGAGCCA_1	4.80149	2.39789	R26P87	G1
AACCTTTCACACCTTC_1	3.08817	0.0274972	R26P87	G1
AACCTTTCATGCCGGT_1	-0.578238	-4.27116	R26P87	G1
AACGAAACAGGACATG_1	-2.01624	2.02767	R26P87	G2M
AACGAAACATGACAAA_1	2.2055	2.15812	R26P87	S
AACGAAAGTCGGTAAG_1	-4.17728	3.44074	R26P87	S
AACGAAATCGTGAGAG_1	-2.98625	-4.81161	R26P87	S
AACGGGACAGTCGAGA_1	0.802652	-1.06299	R26P87	G1
AACGGGAGTAGAATAC_1	-1.24143	-5.3636	R26P87	G1
AACGTCACAAGCAGGT_1	0.537202	-1.49379	R26P87	G1
AACGTCACACAATTCG_1	0.257434	-0.650051	R26P87	G1
AACGTCAGTATCCTTT_1	-5.715	-15.7604	R26P87	G1
AACGTCAGTGCCTATA_1	2.11126	-1.65341	R26P87	G1
AACGTCATCAGCCTTC_1	-19.5064	9.9694	R26P87	G2M
AACGTCATCCACCCTA_1	0.572125	-1.61091	R26P87	G1
AACTTCTAGATTGTGA_1	-1.9595	-7.03453	R26P87	G1
AACTTCTCAAGGCTTT_1	0.734944	2.15334	R26P87	S
AACTTCTGTAAGGCCA_1	1.45016	0.935999	R26P87	G2M
AACTTCTGTCACGACC_1	-1.86377	-8.51613	R26P87	G1
AACTTCTGTCGTACAT_1	-3.50652	-11.9342	R26P87	G1
AACTTCTTCTCGCTCA_1	-4.02641	0.99083	R26P87	S
AAGAACAAGCTGAGCA_1	4.05109	3.23989	R26P87	G1
AAGAACAGTCGCACGT_1	4.14385	4.51528	R26P87	G1
AAGAACAGTTGATGTC_1	-0.192352	-2.61042	R26P87	G1
AAGACAAAGTATGTAG_1	0.556959	-1.52967	R26P87	G1
AAGACAAAGTGTAGAT_1	1.00873	0.491124	R26P87	G1
AAGACAACAACAAGTA_1	1.44067	-1.41212	R26P87	G1
AAGACAACACATCATG_1	3.12258	2.60859	R26P87	G2M
AAGACAACACTATCGA_1	2.4607	1.06523	R26P87	S
AAGACAACATTGCTGA_1	-0.0648757	-2.81913	R26P87	G1
AAGACAATCCACGTAA_1	3.68431	3.05349	R26P87	S
AAGACTCAGTCGGCCT_1	-14.194	2.70176	R26P87	S
AAGACTCCATAGATGA_1	3.60999	1.53991	R26P87	G1
AAGACTCGTGCTGCAC_1	-0.560132	-3.80819	R26P87	G1
AAGACTCGTTTGCAGT_1	1.95282	2.21912	R26P87	G1
AAGACTCTCGCTAAAC_1	0.412323	-2.63317	R26P87	G1
AAGATAGAGCGGCTCT_1	1.2026	-0.806999	R26P87	G1
AAGATAGGTCATAGTC_1	0.154049	-2.78205	R26P87	G1
AAGATAGGTTGAGAGC_1	4.11312	2.98367	R26P87	G1
AAGATAGGTTGGGAAC_1	2.0923	2.18964	R26P87	G1
AAGATAGTCGATTGAC_1	4.30723	1.99435	R26P87	G1
AAGCATCAGATGCGAC_1	-4.59495	-15.1836	R26P87	G1
AAGCATCAGGCCTAAG_1	-0.824924	-0.641203	R26P87	S
AAGCATCAGTTTCTTC_1	-9.63824	2.44071	R26P87	S
AAGCATCCATTCACAG_1	-0.128868	-3.05003	R26P87	G1
AAGCATCGTAAGTAGT_1	2.8488	2.29997	R26P87	G1
AAGCATCGTTGAGAGC_1	3.02007	0.639427	R26P87	G1
AAGCCATAGTCTGTAC_1	0.154927	0.784525	R26P87	G1
AAGCCATCAACAGTGG_1	-10.4779	5.77973	R26P87	S
AAGCCATCACAATGCT_1	1.63113	1.03139	R26P87	G1
AAGCCATGTGACGTCC_1	3.21072	1.52696	R26P87	S
AAGCCATGTGTTATCG_1	3.14106	1.30706	R26P87	S
AAGCCATTCTGGCTGG_1	-14.323	10.8612	R26P87	G2M
AAGCGAGAGTGCCTCG_1	6.67356	4.92629	R26P87	G2M
AAGCGAGAGTTTCAGC_1	4.771	4.4144	R26P87	G1
AAGCGAGCAAGATTGA_1	2.42216	-2.27575	R26P87	G1
AAGCGAGCAAGCACCC_1	-15.2352	11.2236	R26P87	S
AAGCGAGCAGATACCT_1	2.37295	0.720488	R26P87	G1
AAGCGAGGTACCGGAA_1	1.72346	-0.253563	R26P87	G1
AAGCGAGTCCTAACAG_1	2.52993	2.93107	R26P87	G2M
AAGCGAGTCTTCGGTC_1	-0.301491	-3.40797	R26P87	G1
AAGCGTTTCCGTGTAA_1	3.82519	2.70707	R26P87	S
AAGCGTTTCGATCCAA_1	1.13985	2.77941	R26P87	S
AAGCGTTTCGCCGTGA_1	-1.6016	-6.06293	R26P87	G1
AAGCGTTTCTGCGATA_1	4.45884	4.45867	R26P87	G1
AAGGAATAGGAGATAG_1	-5.92774	-13.8972	R26P87	G1
AAGGAATTCCGGGACT_1	0.35405	-3.74272	R26P87	G1
AAGGAATTCCTGCTAC_1	-0.936471	-3.21704	R26P87	G1
AAGGTAAAGTGGTGGT_1	-3.31186	-4.24719	R26P87	G1
AAGGTAAGTAGCCCTG_1	4.3422	2.56511	R26P87	G1
AAGGTAAGTGTAGCAG_1	0.908185	-1.67089	R26P87	G1
AAGGTAAGTTAACCTG_1	1.25034	-0.287168	R26P87	G1
AAGGTAATCAAGTTGC_1	0.886613	-1.83123	R26P87	G1
AAGTACCGTACTAGCT_1	0.967377	-1.62658	R26P87	G1
AAGTACCGTCAACCAT_1	2.38056	2.06845	R26P87	G1
AAGTACCGTCGATTAC_1	3.90552	1.49426	R26P87	G2M
AAGTACCTCCGATGCG_1	1.45146	0.798222	R26P87	G1
AAGTACCTCCTAGAGT_1	-0.0189941	-6.40536	R26P87	G1
AAGTACCTCGTTAGTG_1	1.84687	-2.14447	R26P87	G1
AAGTACCTCTATACTC_1	-0.0788033	-0.820664	R26P87	G1
AAGTCGTGTACGAGTG_1	2.0141	1.05621	R26P87	G1
AAGTCGTTCATGAAAG_1	0.679791	-2.83376	R26P87	G1
AAGTCGTTCCAACTGA_1	-3.48337	1.08649	R26P87	G2M
AAGTGAAAGAACTCCT_1	-13.0627	11.6803	R26P87	G2M
AAGTGAAAGTGAATAC_1	1.47298	1.76058	R26P87	G2M
AAGTGAACAAGGTTGG_1	0.931453	-2.16334	R26P87	G1
AAGTGAACAAGTGCTT_1	-2.54716	0.60258	R26P87	S
AAGTGAACAGATAAAC_1	1.43697	-2.97343	R26P87	G1
AAGTGAACAGGGAATC_1	-3.92448	5.7958	R26P87	S
AAGTGAATCAGGAAAT_1	0.982895	-0.569383	R26P87	G1
AAGTGAATCCTCACCA_1	-19.6446	12.9216	R26P87	G2M
AAGTGAATCTGGGCCA_1	0.757641	-1.23043	R26P87	G1
AAGTTCGAGCGATGAC_1	3.6984	1.56011	R26P87	G1
AAGTTCGAGCGGACAT_1	-0.479449	-6.18818	R26P87	G1
AAGTTCGAGGTAAGGA_1	1.52701	0.83352	R26P87	G1
AAGTTCGCACACACTA_1	3.76533	3.06329	R26P87	G1
AAGTTCGGTCGAATGG_1	-3.52371	5.77753	R26P87	G2M
AAGTTCGGTGTTCCAA_1	3.40067	3.72525	R26P87	S
AAGTTCGTCGCCAACG_1	-0.468058	-2.82289	R26P87	G1
AAGTTCGTCGCCACTT_1	4.0746	3.33329	R26P87	G1
AATAGAGCACTCAAGT_1	-1.28946	-7.28622	R26P87	G1
AATAGAGCAGCGTGCT_1	1.33577	0.476589	R26P87	G1
AATAGAGGTTTGGGAG_1	1.82631	2.05767	R26P87	G2M
AATCACGCAACTGTGT_1	1.5694	4.83892	R26P87	G2M
AATCACGCATACTGAC_1	4.05388	2.12307	R26P87	G1
AATCGACAGAGCGACT_1	-1.47252	-4.30271	R26P87	G1
AATCGACCAACTCATG_1	2.55263	1.35855	R26P87	G1
AATCGACCAGTGCCTG_1	0.45181	-3.58304	R26P87	G1
AATCGACCATATCTCT_1	3.42439	0.967265	R26P87	G1
AATCGACGTGGAAATT_1	1.06692	-2.35896	R26P87	G1
AATCGTGTCAAGTCGT_1	-14.4409	9.36164	R26P87	S
AATCGTGTCGTACCTC_1	1.29478	3.1253	R26P87	G2M
AATGAAGAGACCTCCG_1	3.21191	2.51768	R26P87	S
AATGAAGCAATGAAAC_1	-6.34604	4.47081	R26P87	G2M
AATGAAGCACCACATA_1	5.3557	4.94085	R26P87	G1
AATGAAGCAGCTTTGA_1	-1.88088	3.80148	R26P87	S
AATGACCCAGATACCT_1	0.22348	0.286483	R26P87	G1
AATGACCCAGTGCCTG_1	-18.377	9.44768	R26P87	G2M
AATGACCGTGCAGTGA_1	3.05072	-0.264789	R26P87	G2M
AATGACCTCCACAGGC_1	0.203691	1.7736	R26P87	S
AATGCCACACTCTAGA_1	-0.299723	-3.39122	R26P87	G1
AATGCCATCATGCCCT_1	0.840028	-3.1927	R26P87	G1
AATGCCATCTGTACAG_1	2.73884	4.3058	R26P87	G2M
AATGGAACAAGCACCC_1	4.28404	2.63263	R26P87	S
AATGGAACATGGGAAC_1	3.22369	2.07397	R26P87	G1
AATGGAATCCACCTGT_1	-12.1574	4.52224	R26P87	S
AATGGCTTCCACCCTA_1	-0.384717	-2.1563	R26P87	G1
AATTCCTCACAGACGA_1	2.83106	1.19603	R26P87	S
AATTCCTCACTACACA_1	3.51481	2.69458	R26P87	S
AATTCCTGTGATTCTG_1	-0.832442	-4.07473	R26P87	G1
ACAAAGAAGATGCAGC_1	1.92949	3.09	R26P87	S
ACAAAGAAGTTCTCTT_1	0.349546	-3.95228	R26P87	G2M
ACAAAGACAATACCCA_1	-2.54562	1.09638	R26P87	G2M
ACAAAGAGTCTCAAGT_1	-2.3359	-5.74497	R26P87	G1
ACAAAGAGTTCGAGCC_1	1.09026	0.478219	R26P87	G1
ACAACCACACTGGAAG_1	-1.08384	-7.65687	R26P87	G1
ACAACCACAGGTTACT_1	2.83929	2.93806	R26P87	S
ACAACCACATCTGGGC_1	-0.0406	-5.38511	R26P87	G1
ACAACCAGTTCCACAA_1	2.72219	1.95467	R26P87	G2M
ACAACCATCAAGTCGT_1	-0.103384	-2.3787	R26P87	G1
ACAAGCTAGATGCTGG_1	0.132628	-0.13724	R26P87	S
ACAAGCTAGGAGTACC_1	1.93477	-2.03566	R26P87	G1
ACAAGCTAGTGTAGAT_1	2.962	0.511495	R26P87	G1
ACAAGCTCACTCAAGT_1	3.33996	3.66064	R26P87	G1
ACACAGTAGGCTCTCG_1	0.686008	-0.598107	R26P87	G1
ACACAGTAGTAGGGTC_1	0.984291	-1.73593	R26P87	G1
ACACAGTCAAGAGTGC_1	3.73839	0.549852	R26P87	G1
ACACAGTGTATACAGA_1	1.14379	-0.432094	R26P87	G1
ACACCAAAGGCCATAG_1	-0.950187	-3.59858	R26P87	G1
ACACCAACAACTGCTA_1	-0.287617	1.31894	R26P87	S
ACACCAACATGGCCAC_1	-23.1616	1.44034	R26P87	G2M
ACACCAAGTAGTCTTG_1	-3.25125	-6.00004	R26P87	G1
ACACCAATCCCAGGCA_1	3.92151	2.70021	R26P87	S
ACACGCGCACCGTGCA_1	0.774184	-2.00016	R26P87	G1
ACACGCGGTGAAGCGT_1	4.09124	2.5697	R26P87	G2M
ACACGCGTCCGGTAGC_1	-4.2385	-7.5622	R26P87	S
ACACGCGTCTGTCTCG_1	-2.8799	-12.9044	R26P87	G1
ACACTGAAGATAACAC_1	-0.604246	-7.12563	R26P87	G1
ACACTGAAGTAGGCCA_1	-0.267823	-6.16087	R26P87	G1
ACACTGACAACTTGGT_1	-5.51835	4.89141	R26P87	S
ACACTGACACGGGCTT_1	1.94916	1.21988	R26P87	S
ACACTGAGTGGATTTC_1	-11.1587	8.32733	R26P87	S
ACACTGATCTTTCCAA_1	2.35434	-0.14927	R26P87	G1
ACAGAAACACCCGTAG_1	4.19356	3.24335	R26P87	G1
ACAGAAACATGCTGCG_1	0.189606	-0.467386	R26P87	G1
ACAGAAAGTTTCGATG_1	1.4602	-0.919932	R26P87	G1
ACAGAAATCTCTGACC_1	-12.8226	1.51648	R26P87	S
ACAGCCGAGGTTCTTG_1	3.54486	-0.307064	R26P87	G1
ACAGCCGTCATTTCGT_1	-0.149374	-2.4108	R26P87	G1
ACAGCCGTCGGATACT_1	3.4443	1.63315	R26P87	G1
ACAGGGAAGCACTCCG_1	0.837232	-0.407684	R26P87	G2M
ACAGGGACAGACCTAT_1	3.23963	3.31086	R26P87	S
ACATCCCAGCCTATCA_1	5.79592	4.76491	R26P87	G1
ACATCCCAGTAAATGC_1	4.01294	2.05334	R26P87	S
ACATCCCCACGTGAGA_1	0.484882	-0.00726535	R26P87	G1
ACATCCCCAGCGTGCT_1	1.9065	-0.752651	R26P87	G1
ACATCCCCAGGATGAC_1	-3.56867	-8.95289	R26P87	G1
ACATCCCCATTCTGTT_1	4.826	1.94506	R26P87	G1
ACATCCCTCAACACGT_1	4.46337	2.98993	R26P87	S
ACATCGAAGCCTGACC_1	-9.94952	2.75562	R26P87	S
ACATCGAAGCTGACCC_1	2.70338	2.07276	R26P87	G1
ACATCGAAGTAGTGCG_1	2.82718	0.878894	R26P87	G1
ACATCGAGTAACGGTG_1	3.76006	0.564112	R26P87	S
ACATCGAGTGTACGCC_1	0.790105	-2.52681	R26P87	G1
ACATGCAAGGCTAACG_1	4.61776	3.64595	R26P87	S
ACATGCACACAGAGAC_1	1.19845	0.858379	R26P87	G1
ACATGCACACGGAAGT_1	0.481737	-1.38302	R26P87	G1
ACATGCACATCGCTGG_1	-1.82085	-7.62199	R26P87	G1
ACATGCACATGGTGGA_1	0.621233	-0.760435	R26P87	G1
ACATGCATCGAACTCA_1	1.29922	0.116727	R26P87	G1
ACATGCATCGCTGTCT_1	-0.166278	-2.26548	R26P87	G1
ACATTTCAGAGGCGTT_1	-0.580166	-2.44334	R26P87	G1
ACATTTCAGCACTGGA_1	2.61851	-0.500352	R26P87	S
ACATTTCAGCGCCCAT_1	2.09924	-0.617311	R26P87	G2M
ACATTTCCACAGCTGC_1	-1.21732	-3.81281	R26P87	G1
ACATTTCCATCCTTGC_1	3.35115	0.920407	R26P87	G1
ACATTTCTCACGGACC_1	1.76979	-0.633164	R26P87	G1
ACATTTCTCTGGACCG_1	3.00379	1.16358	R26P87	G1
ACCAAACAGCATGGGT_1	0.957873	-0.925299	R26P87	G1
ACCAAACAGTTGAAAC_1	2.16294	3.01319	R26P87	G1
ACCAAACCATCATGAC_1	3.58027	1.95237	R26P87	G1
ACCAAACGTTACCGTA_1	1.24852	-0.270321	R26P87	G1
ACCAAACGTTCCCAAA_1	-7.20655	-16.5961	R26P87	G1
ACCAACAAGCCAAGCA_1	2.1515	2.36793	R26P87	G2M
ACCAACAAGTCTGCAT_1	3.24696	0.505026	R26P87	G1
ACCAACACACAACGCC_1	3.98823	2.4595	R26P87	G2M
ACCAACACACACCGCA_1	4.00116	3.38765	R26P87	G2M
ACCAACAGTCCTATAG_1	2.63796	0.341355	R26P87	S
ACCAACATCACTGATG_1	3.15277	0.846605	R26P87	S
ACCAACATCATGAGGG_1	-12.7591	4.28296	R26P87	S
ACCAACATCCGCGAGT_1	-3.05673	1.7779	R26P87	S
ACCACAAAGATTCGAA_1	0.597038	-0.441596	R26P87	G1
ACCACAAAGCCGTCGT_1	-22.1464	10.6295	R26P87	G2M
ACCACAAAGGAGATAG_1	4.21111	1.66582	R26P87	G1
ACCACAACACTGTGAT_1	-0.634352	4.8238	R26P87	S
ACCACAACATCGATGT_1	4.95148	4.54221	R26P87	G1
ACCACAACATCGGAAG_1	-14.7487	10.0908	R26P87	S
ACCATTTAGACCAAAT_1	2.94623	4.64987	R26P87	G1
ACCATTTAGAGGTGCT_1	-19.4359	9.55065	R26P87	G2M
ACCATTTCAATCCTAG_1	-8.02161	8.82701	R26P87	G2M
ACCATTTCAGGCGTTC_1	0.48124	-1.65699	R26P87	G1
ACCATTTCATCAACCA_1	1.59886	2.10926	R26P87	G1
ACCATTTTCGACATCA_1	5.33902	2.89875	R26P87	S
ACCCAAAAGAGTTGTA_1	-2.66294	0.864399	R26P87	G2M
ACCCAAAAGCAGCACA_1	2.16137	0.528508	R26P87	S
ACCCAAAGTCCGGTGT_1	3.23368	2.56423	R26P87	G2M
ACCCTCAAGCAGGGAG_1	-0.055343	-2.06708	R26P87	G1
ACCCTCAAGCCAGACA_1	2.02799	0.690277	R26P87	S
ACCCTCAAGCTGGCTC_1	3.78145	2.72356	R26P87	G1
ACCCTCATCCATTCGC_1	0.393049	-3.0592	R26P87	G1
ACCCTTGCACGCCAGT_1	0.62436	-3.76393	R26P87	G1
ACCCTTGCATAGACTC_1	2.80209	0.863028	R26P87	G1
ACCCTTGGTGAATGAT_1	3.12354	2.34507	R26P87	S
ACCGTTCCAACCGACC_1	1.80231	-0.623538	R26P87	G1
ACCGTTCTCCCTTTGG_1	-1.71971	-7.08133	R26P87	G1
ACCTACCGTCAACGCC_1	3.45309	1.76948	R26P87	S
ACCTGAAAGGTCATCT_1	-1.02157	-1.36452	R26P87	G1
ACCTGAAAGTCGGCAA_1	-0.787702	-0.840853	R26P87	G2M
ACCTGAACAACGAGGT_1	0.311911	-3.28828	R26P87	G1
ACCTGAAGTTATGTGC_1	0.903841	-0.869491	R26P87	G1
ACCTGAATCCCTCGTA_1	2.45811	0.231155	R26P87	G1
ACCTGTCAGGCCACTC_1	0.047457	-0.787012	R26P87	G1
ACCTGTCCACACACTA_1	3.4795	2.20652	R26P87	G2M
ACCTGTCCAGACGCTC_1	1.12587	1.00589	R26P87	G2M
ACCTGTCCAGCACACC_1	1.44964	-0.545824	R26P87	S
ACCTGTCTCTACCAGA_1	3.51525	2.49802	R26P87	S
ACGATCATCTCGCGTT_1	1.48449	-0.103599	R26P87	G1
ACGATGTCAACAGCCC_1	2.70586	0.86387	R26P87	G1
ACGATGTTCGGCTTGG_1	2.86655	3.05809	R26P87	S
ACGCACGCAGTCAACT_1	4.01452	4.44958	R26P87	G2M
ACGCACGGTCTTCATT_1	0.619564	-1.98183	R26P87	G1
ACGCACGTCAACTTTC_1	0.119933	-1.31176	R26P87	G1
ACGCACGTCGTGTCAA_1	2.43401	1.06342	R26P87	G1
ACGCACGTCTAAGAAG_1	2.28768	1.26333	R26P87	S
ACGGAAGAGGGCGAGA_1	0.103093	-1.04417	R26P87	G1
ACGGAAGCACAGCCAC_1	1.28471	-1.35603	R26P87	G1
ACGGAAGTCCTGGCTT_1	2.82054	1.87465	R26P87	G1
ACGGAAGTCGTAGTCA_1	3.87437	0.313754	R26P87	S
ACGGGTCAGGTAAGAG_1	-15.6214	10.6549	R26P87	S
ACGGGTCCAGAGCGTA_1	0.859381	1.07023	R26P87	G1
ACGGGTCGTGTAAACA_1	4.11712	2.82696	R26P87	G1
ACGGGTCTCACCTCAC_1	-19.7354	13.6507	R26P87	G2M
ACGGGTCTCGAAACAA_1	0.181093	-4.58962	R26P87	G1
ACGGTCGAGAAAGCGA_1	-0.575701	3.3806	R26P87	S
ACGGTCGAGCCTCAGC_1	-0.714877	-8.17333	R26P87	G1
ACGGTCGCACATTCTT_1	3.5778	1.27616	R26P87	G1
ACGGTCGTCAACTCTT_1	-2.01456	-8.8105	R26P87	G1
ACGGTCGTCCTCCACA_1	0.100286	-1.52902	R26P87	G1
ACGGTTAAGCAGGGAG_1	0.711868	-2.52343	R26P87	G1
ACGGTTAAGGTAAGGA_1	2.12604	-5.9936	R26P87	G1
ACGGTTACACGCTATA_1	0.192315	2.09271	R26P87	G1
ACGGTTACACTCCGGA_1	3.48073	1.15841	R26P87	G1
ACGGTTACATTAAAGG_1	-0.724103	-5.54342	R26P87	G1
ACGGTTAGTCCAAATC_1	-0.266124	-5.05653	R26P87	G1
ACGGTTATCTGGGTCG_1	-21.1107	7.61261	R26P87	G2M
ACGGTTATCTTGGCTC_1	-0.918471	-8.18362	R26P87	G1
ACGTAACCACGACGAA_1	3.22488	2.71448	R26P87	G2M
ACGTAACGTCATCGCG_1	1.0138	4.03076	R26P87	G2M
ACGTAACGTGCGTTTA_1	4.14957	1.80329	R26P87	S
ACGTACAGTTGGTAGG_1	-0.847557	-7.68644	R26P87	G1
ACGTACATCGAGTACT_1	1.39479	0.78278	R26P87	G1
ACGTACATCTCTGACC_1	-0.194682	-1.20457	R26P87	G1
ACGTACATCTGGGCCA_1	2.49719	3.49932	R26P87	S
ACGTAGTCAACACGAG_1	-2.93431	-2.25155	R26P87	S
ACGTAGTGTCGTGGTC_1	2.76462	4.2625	R26P87	G1
ACGTCCTCAAGTCATC_1	-2.0357	1.5453	R26P87	S
ACGTCCTCACCCTTAC_1	0.838376	0.150891	R26P87	G1
ACGTCCTGTAACGATA_1	0.326313	-4.35056	R26P87	G1
ACGTTCCAGTCGTTAC_1	-3.74757	-10.9711	R26P87	G1
ACGTTCCCAAACACCT_1	1.85831	-5.16322	R26P87	G2M
ACGTTCCGTAGCGCTC_1	1.69041	-1.48597	R26P87	G2M
ACGTTCCTCACAACCA_1	3.04791	1.59134	R26P87	G1
ACTACGAAGCACAAAT_1	2.63285	2.68117	R26P87	G2M
ACTACGATCACACGAT_1	2.98737	2.39655	R26P87	G2M
ACTATCTAGATGCAGC_1	7.29653	5.59661	R26P87	G1
ACTATCTAGGCAGGGA_1	-2.00429	-7.00005	R26P87	G2M
ACTATCTAGTTTGCTG_1	-6.87159	-21.2134	R26P87	G1
ACTATCTCAGCGGATA_1	3.25815	1.03765	R26P87	G1
ACTATCTCATTCTGTT_1	5.5474	2.92752	R26P87	S
ACTATCTGTAGACGTG_1	0.255486	-2.13438	R26P87	G1
ACTATCTTCGAGCCAC_1	0.621455	-2.61078	R26P87	G1
ACTATGGAGCCACAAG_1	-0.848246	-4.96552	R26P87	G1
ACTATGGAGTTAGTGA_1	2.09691	0.0455897	R26P87	G1
ACTATGGCAACCACGC_1	0.284029	0.556736	R26P87	S
ACTATGGCAACGCATT_1	0.095576	-2.87419	R26P87	G1
ACTATGGCACTGTCCT_1	-3.23622	-4.8362	R26P87	G1
ACTATGGGTAGCCAGA_1	0.370042	-0.615892	R26P87	G1
ACTATGGTCGCTTAAG_1	-1.0145	-7.93932	R26P87	G1
ACTATGGTCTCTTCAA_1	-13.1141	6.8305	R26P87	S
ACTATTCAGCAAACAT_1	-22.5757	10.5946	R26P87	G2M
ACTATTCCAAGCTGTT_1	2.18436	0.532857	R26P87	G1
ACTATTCGTACGGCAA_1	-3.22601	-10.5273	R26P87	G1
ACTATTCGTTTATGCG_1	5.04842	4.8711	R26P87	G1
ACTCCCAAGTCATAGA_1	0.597573	-1.35362	R26P87	G1
ACTCCCACATCGCTGG_1	1.75128	0.706561	R26P87	G1
ACTCCCAGTCCTATAG_1	0.0159441	-2.15034	R26P87	G1
ACTCCCATCGCTATTT_1	-18.6831	8.89657	R26P87	S
ACTCTCGCAACCGTGC_1	0.464191	-3.09533	R26P87	G1
ACTCTCGCAGTTAAAG_1	-0.788689	-6.51099	R26P87	G1
ACTCTCGGTGATTCAC_1	2.06341	-0.219678	R26P87	G1
ACTCTCGGTGCCCAGT_1	-1.53038	-2.8574	R26P87	G1
ACTCTCGTCGCCAGAC_1	-0.871978	0.612727	R26P87	S
ACTGATGAGGTAACTA_1	2.59462	3.31619	R26P87	S
ACTGATGAGGTCATTC_1	3.66929	0.650944	R26P87	S
ACTGATGAGTCTCCTC_1	-12.8883	-1.08769	R26P87	S
ACTGATGCATACAGAA_1	2.23935	0.438166	R26P87	G2M
ACTGATGGTAGTTCCA_1	3.68592	2.24663	R26P87	G1
ACTGATGTCGTAGCCG_1	1.71527	-1.40688	R26P87	G1
ACTGATGTCTCCCTAG_1	3.76507	-0.018518	R26P87	G1
ACTGCAACAACGAGGT_1	-5.3266	4.11875	R26P87	S
ACTGCAACAGGCTATT_1	-3.85684	-5.33174	R26P87	G1
ACTGCAACAGTTCTAG_1	1.1395	-2.21742	R26P87	G1
ACTGCAAGTGCGGTAA_1	0.453737	-2.08389	R26P87	G1
ACTGCAATCATTACGG_1	0.315124	-0.338986	R26P87	G1
ACTGTCCAGAGAGGGC_1	3.46024	3.40566	R26P87	G1
ACTGTCCCAACTCGAT_1	1.02553	-1.08917	R26P87	G1
ACTGTCCCAAGCCATT_1	8.09395	7.31207	R26P87	G1
ACTGTCCCACATAGCT_1	2.38563	3.08854	R26P87	G2M
ACTGTCCCATAGACTC_1	2.11239	-0.392115	R26P87	G1
ACTGTCCGTAAGGTCG_1	-2.62929	-10.6193	R26P87	G1
ACTGTCCGTACGAGCA_1	1.18111	0.130155	R26P87	G2M
ACTGTCCGTCAGTCGC_1	1.00514	0.316442	R26P87	G1
ACTGTCCTCCACCTCA_1	3.84126	3.35179	R26P87	G2M
ACTGTGAAGACTTCAC_1	3.90332	1.68009	R26P87	G2M
ACTGTGAAGCGACTTT_1	5.04223	3.34754	R26P87	G1
ACTGTGACACGTCTCT_1	0.884657	4.94282	R26P87	G2M
ACTGTGACATCCTCAC_1	-24.2638	12.3482	R26P87	G2M
ACTGTGAGTAGGGTAC_1	1.05727	-3.63471	R26P87	S
ACTTAGGGTACTGAGG_1	3.48101	2.52412	R26P87	S
ACTTATCAGACCGCCT_1	-2.15273	-5.90419	R26P87	G1
ACTTATCAGTCGAGGT_1	-0.229173	-1.88572	R26P87	G1
ACTTATCCAAGCGCTC_1	-0.313628	-1.89614	R26P87	S
ACTTATCCACATGGTT_1	-22.5794	4.86052	R26P87	G2M
ACTTATCTCTAGGCAT_1	0.00695809	-4.50231	R26P87	G1
ACTTATCTCTCCCAAC_1	2.14023	3.62904	R26P87	G2M
ACTTCCGGTTAGGGAC_1	-0.415163	-0.1555	R26P87	G1
ACTTCCGGTTATGTCG_1	-22.3896	10.9935	R26P87	G2M
ACTTCCGTCAGTCCGG_1	-0.0914503	-6.80771	R26P87	G1
ACTTCCGTCGGTAGAG_1	2.3073	0.470655	R26P87	G1
ACTTCCGTCTATCACT_1	3.33352	2.0957	R26P87	G2M
ACTTCGCAGCACGGAT_1	0.61675	-0.492613	R26P87	G1
ACTTCGCGTCAAATCC_1	-0.0451872	-2.28222	R26P87	G1
ACTTCGCTCATTCATC_1	3.28277	3.63369	R26P87	G2M
ACTTCGCTCCTTATCA_1	1.76618	-0.965636	R26P87	G1
ACTTCGCTCTCGAGTA_1	2.19565	2.92147	R26P87	G1
ACTTTCAAGGGATCTG_1	-6.19959	-13.236	R26P87	G1
ACTTTCAAGTGTAGAT_1	3.51992	2.57492	R26P87	G2M
ACTTTCATCATAAGGA_1	1.31082	2.97971	R26P87	G1
ACTTTGTCAATCAAGA_1	1.01287	-1.31548	R26P87	G1
ACTTTGTCAATTGCCA_1	0.390733	0.533583	R26P87	G1
ACTTTGTGTCTCAGGC_1	3.73016	2.38826	R26P87	G2M
ACTTTGTTCTTCGCTG_1	2.73563	-1.29838	R26P87	G2M
AGAAATGAGTGAACAT_1	2.25773	0.8134	R26P87	G1
AGAAATGAGTGAGGTC_1	4.57508	3.2773	R26P87	G1
AGAAATGCAGAGAGGG_1	2.58459	2.24155	R26P87	G1
AGAAATGGTTCCAAAC_1	-7.52492	-1.52611	R26P87	S
AGAACAAAGAAGCCAC_1	0.838229	0.0246475	R26P87	G1
AGAACAAAGCATAGGC_1	2.60418	0.0951112	R26P87	G2M
AGAACAAAGGGTCACA_1	1.17631	-0.758652	R26P87	G1
AGAACAATCATTGTGG_1	-0.305087	-0.607898	R26P87	G1
AGAACAATCGTAATGC_1	4.59772	5.99359	R26P87	G1
AGAACAATCTGTGTGA_1	0.902621	-1.96661	R26P87	G1
AGAACCTAGTAACCGG_1	4.06442	1.77978	R26P87	G1
AGAACCTCAAGGCCTC_1	-1.14362	0.518053	R26P87	S
AGAACCTCAGCCGGTT_1	3.64558	3.62828	R26P87	G2M
AGAACCTTCACCATGA_1	2.62696	4.09385	R26P87	G2M
AGAACCTTCGTGGGAA_1	-1.05705	0.144141	R26P87	G2M
AGAAGCGCAGCTGTGC_1	4.44948	2.371	R26P87	S
AGAAGCGTCGGAGATG_1	-0.668359	2.97147	R26P87	S
AGAAGTACAGCAGATG_1	2.85076	1.65391	R26P87	G1
AGAAGTACATACACCA_1	1.64566	0.775701	R26P87	S
AGAAGTAGTGCTGCAC_1	2.76715	2.32363	R26P87	G2M
AGAAGTATCAACCTCC_1	0.0683634	-1.71366	R26P87	G1
AGAAGTATCGCCGAAC_1	7.3263	4.79625	R26P87	G1
AGACAAAAGTCTACCA_1	-6.37717	0.313074	R26P87	S
AGACAAACACAGTGTT_1	-1.2214	-6.23149	R26P87	G1
AGACAAATCACATCAG_1	-0.316549	-1.6317	R26P87	G1
AGACACTCATAACGGG_1	0.999508	-1.00958	R26P87	G1
AGACACTTCACACCGG_1	4.23979	2.87101	R26P87	G2M
AGACACTTCTAGCCTC_1	0.934507	-1.21757	R26P87	G1
AGACAGGAGCAAGTCG_1	-9.40178	5.6462	R26P87	G2M
AGACAGGAGGATGCGT_1	4.1498	2.47519	R26P87	G1
AGACAGGAGTCACGCC_1	2.40243	-2.82355	R26P87	G1
AGACAGGCAACGGTAG_1	-20.9899	8.76509	R26P87	S
AGACAGGGTAACCCTA_1	0.0204738	-2.98056	R26P87	G1
AGACAGGTCATGGCCG_1	3.92673	2.87195	R26P87	G2M
AGACAGGTCTTAGCAG_1	4.3063	2.66181	R26P87	G1
AGACCATCAATTTCCT_1	-1.52254	-5.02173	R26P87	G1
AGACCATCAGAGGTAC_1	2.17063	3.00404	R26P87	S
AGACCATCAGTTTCGA_1	0.832065	-3.27294	R26P87	G1
AGACCATGTCCTACGG_1	2.7262	2.30293	R26P87	G2M
AGACCCGAGATACATG_1	1.79975	-0.117292	R26P87	G1
AGACCCGAGTGATGGC_1	2.12123	0.440804	R26P87	G1
AGACCCGCAAGAAACT_1	-2.50483	-7.59813	R26P87	G1
AGACTCAAGCATCGAG_1	7.90887	5.40938	R26P87	G1
AGACTCACACAAGCCC_1	-0.575891	-6.83794	R26P87	G1
AGACTCAGTGAGCGAT_1	0.448034	-1.522	R26P87	G1
AGACTCATCAGATTGC_1	1.931	-0.595387	R26P87	G1
AGACTCATCGTCGCTT_1	3.87781	3.43282	R26P87	S
AGAGAATAGTAAGGGA_1	0.616509	-1.82371	R26P87	G1
AGAGAGCAGTTGTACC_1	4.61769	2.79034	R26P87	G1
AGAGAGCGTACAGTAA_1	-1.10886	-7.10475	R26P87	G1
AGAGAGCTCCTCTCTT_1	1.66159	0.815434	R26P87	G1
AGAGAGCTCGACCATA_1	-1.09024	-1.51126	R26P87	S
AGAGCAGGTATTGACC_1	0.628558	-1.64287	R26P87	G1
AGAGCAGTCAATGCAC_1	-6.31658	1.84433	R26P87	S
AGAGCCCCACCACTGG_1	4.56005	1.37633	R26P87	S
AGAGCCCGTATCGTGT_1	3.31551	0.201024	R26P87	G2M
AGAGCCCGTCGTCTCT_1	-0.554611	-4.31685	R26P87	G1
AGATAGAAGGATTCCT_1	2.52801	3.38764	R26P87	S
AGATAGAGTAGCACGA_1	-0.107888	-3.79833	R26P87	G1
AGATAGATCGTTCTAT_1	-2.04802	-9.02834	R26P87	G1
AGATCCACAAACCGGA_1	3.81692	0.774953	R26P87	G1
AGATCCACACTCAAGT_1	4.07138	-1.01753	R26P87	G1
AGATCCACAGTGGGTA_1	7.38863	5.68717	R26P87	G1
AGATCCAGTAAGCTCT_1	-2.76779	-11.6171	R26P87	G1
AGATCCAGTCAGTTTG_1	0.267884	-1.55326	R26P87	G1
AGATCCAGTCTCAAGT_1	-0.180821	-4.32634	R26P87	G1
AGATCCAGTTTAGTCG_1	-1.41188	-3.2662	R26P87	G1
AGATCCATCACCTGGG_1	3.97095	3.56973	R26P87	G1
AGATCCATCGCTGTTC_1	0.690997	1.9834	R26P87	S
AGATCCATCTCGCCTA_1	-2.91675	-7.64599	R26P87	S
AGATCCATCTTTCCGG_1	-17.4604	10.1853	R26P87	G2M
AGATCGTAGAATCGAT_1	0.775509	-1.9649	R26P87	G1
AGATCGTAGACCGCCT_1	-21.4325	11.6944	R26P87	G2M
AGATCGTAGATAGGGA_1	4.75696	3.34694	R26P87	G1
AGATCGTAGTCACACT_1	1.75323	0.264498	R26P87	G1
AGATCGTTCCATCTGC_1	3.2565	0.877688	R26P87	G1
AGATGAACAACAGCCC_1	-3.88483	-10.9146	R26P87	G1
AGATGAAGTATGAGGC_1	2.43324	2.8961	R26P87	S
AGATGAAGTGGCGCTT_1	0.61124	1.92379	R26P87	S
AGATGAAGTTAACCTG_1	-1.42757	-6.82754	R26P87	G1
AGATGAATCCTTATAC_1	1.90193	-0.328072	R26P87	G1
AGATGCTAGATGAATC_1	2.85536	-2.41409	R26P87	S
AGATGCTAGCCTTCTC_1	6.45484	3.18083	R26P87	G1
AGATGCTAGGATTTCC_1	-6.1091	0.406939	R26P87	G2M
AGATGCTGTTACACTG_1	4.06927	3.44214	R26P87	G1
AGATGCTGTTGCATCA_1	2.25425	2.60002	R26P87	G2M
AGCATCAAGCTGACTT_1	-23.3309	12.473	R26P87	G2M
AGCATCAAGTCGCGAA_1	-7.19279	2.00046	R26P87	S
AGCATCACACTACGGC_1	-1.7251	-6.72543	R26P87	G1
AGCATCATCAGTCAGT_1	1.92365	4.15775	R26P87	S
AGCATCATCGTGTTCC_1	3.62144	1.10965	R26P87	S
AGCATCATCTCTAGGA_1	6.8404	3.31541	R26P87	S
AGCATCATCTTAGGAC_1	2.57295	0.691904	R26P87	G1
AGCCAATAGTAACGTA_1	0.552498	-1.2586	R26P87	G1
AGCCAATAGTCACAGG_1	-17.9036	2.1583	R26P87	G2M
AGCCAATCAATCCTAG_1	0.445838	0.396649	R26P87	G1
AGCCAATCAGATACTC_1	-1.48504	-8.76943	R26P87	G1
AGCCAATCATCCGAGC_1	-1.94367	-6.53241	R26P87	G1
AGCCAATGTCGTTTCC_1	0.190414	-5.3419	R26P87	G1
AGCCAATTCCATGATG_1	-0.928354	-0.389567	R26P87	S
AGCCACGAGTACGAGC_1	2.45374	1.47325	R26P87	G2M
AGCCACGCAAGCAGGT_1	-0.0059483	-4.27732	R26P87	G1
AGCCACGCAGAGCCCT_1	1.37783	-1.56073	R26P87	G1
AGCCACGGTCCAATCA_1	0.447258	-0.619737	R26P87	G1
AGCCAGCAGACCATTC_1	-16.7563	7.25798	R26P87	G2M
AGCCAGCCAACGATCT_1	-20.8866	12.9935	R26P87	G2M
AGCCAGCCAAGTCGTT_1	3.91556	0.493722	R26P87	S
AGCCAGCCACTCCGGA_1	1.28421	-1.54651	R26P87	G1
AGCCAGCCAGTGTACT_1	3.38281	3.11195	R26P87	G1
AGCCAGCGTTAATCGC_1	3.56214	3.14927	R26P87	G2M
AGCCAGCTCCACTAGA_1	1.72851	1.5593	R26P87	G1
AGCGATTGTCTTGAAC_1	-21.6143	13.8144	R26P87	G2M
AGCGATTTCTAGTGAC_1	1.60487	3.02542	R26P87	G2M
AGCGCCAAGCAAGCCA_1	2.60874	3.17964	R26P87	G2M
AGCGCCACAGGCTTGC_1	2.48841	-2.9711	R26P87	S
AGCGCCACATCTTAGG_1	-3.46801	5.3394	R26P87	G2M
AGCGCCATCCGCAGTG_1	2.49974	2.96784	R26P87	G1
AGCGCTGAGTACCGGA_1	1.50753	2.42621	R26P87	S
AGCGCTGAGTACGAGC_1	4.47164	5.10721	R26P87	G1
AGCGCTGCATTCTCTA_1	3.40416	2.71382	R26P87	G1
AGCGCTGTCATTTGCT_1	5.10722	0.933569	R26P87	G1
AGCGCTGTCCGCGAGT_1	-14.9326	-14.0791	R26P87	G2M
AGCGCTGTCCGCGATG_1	-1.50532	-5.2841	R26P87	G1
AGCGCTGTCTCTAAGG_1	-0.499387	-3.28846	R26P87	G1
AGCGCTGTCTGACCCT_1	-20.196	11.125	R26P87	G2M
AGCGTATAGCCATTTG_1	0.928973	2.57321	R26P87	G2M
AGCGTATCACCCTTGT_1	2.52863	-1.07825	R26P87	G1
AGCGTATCACGACGCT_1	0.733483	-0.884773	R26P87	G1
AGCGTATGTCCACAGC_1	0.440895	-3.95572	R26P87	G1
AGCGTCGTCTCGGGAC_1	4.72975	3.20621	R26P87	G1
AGCTACAAGTCTGGAG_1	1.17173	-2.7064	R26P87	G1
AGCTACACAGCAGAAC_1	-1.88224	-0.446309	R26P87	S
AGCTACACATAACCCA_1	3.05725	2.48114	R26P87	S
AGCTACATCAAAGCCT_1	0.901778	0.0737529	R26P87	G1
AGCTACATCGTCAAAC_1	1.72899	0.525477	R26P87	G1
AGCTCAAAGCAGAAAG_1	3.52243	0.832683	R26P87	S
AGCTCAAAGGACTGGT_1	0.403035	1.1939	R26P87	S
AGCTCAAAGGCACTAG_1	-5.63862	1.79438	R26P87	S
AGCTCAAAGGTCTACT_1	-1.30245	-3.3381	R26P87	G1
AGCTCAAAGTGCTAGG_1	2.30757	0.568123	R26P87	G1
AGCTCAACAACGGCCT_1	-2.37535	-5.31633	R26P87	G1
AGCTCAAGTGTTAGCT_1	0.814934	-3.3889	R26P87	G1
AGCTCAATCCATACTT_1	3.08321	3.25353	R26P87	G2M
AGCTTCCAGAGGGTCT_1	-4.80713	-16.4238	R26P87	G1
AGCTTCCGTAGTAAGT_1	0.183117	-0.638448	R26P87	G1
AGCTTCCTCACGGTCG_1	-6.36187	-14.9557	R26P87	G1
AGCTTCCTCGCTAATG_1	-2.11834	3.87509	R26P87	G2M
AGCTTCCTCGGCAGTC_1	1.91422	3.32803	R26P87	G2M
AGGAAATAGATCACTC_1	0.745811	0.987252	R26P87	G1
AGGAAATCATGGCTGC_1	-0.4725	-2.29276	R26P87	G1
AGGAAATTCACGGGAA_1	-21.5258	7.33478	R26P87	G2M
AGGAATACAGGTGTGA_1	1.95609	-0.9971	R26P87	G1
AGGAATACATGACGGA_1	0.00543436	-2.12788	R26P87	G1
AGGAATAGTTGGAGAC_1	0.882227	0.065481	R26P87	G1
AGGACGAAGACCCTTA_1	-1.31976	-2.78083	R26P87	G1
AGGACGAAGTGTACAA_1	-0.956827	-7.63763	R26P87	G1
AGGACGACACTCGATA_1	0.0932939	-3.24306	R26P87	G2M
AGGACGAGTCGATGCC_1	-2.91385	-14.1927	R26P87	G1
AGGACGATCGTCCTCA_1	-8.20986	3.89067	R26P87	S
AGGACTTCAACCGACC_1	0.947856	-1.76301	R26P87	G1
AGGACTTCACTAGTAC_1	-0.922432	-3.74057	R26P87	G2M
AGGACTTCAGCCTATA_1	-0.911908	-3.60884	R26P87	G1
AGGACTTTCTGCTCTG_1	2.82504	0.213133	R26P87	S
AGGAGGTAGCCATCCG_1	3.22303	2.33789	R26P87	G1
AGGAGGTGTACCTATG_1	0.079018	4.0738	R26P87	G2M
AGGAGGTTCAGGTGTT_1	-7.16504	-18.2567	R26P87	G1
AGGAGGTTCTGTCAGA_1	-6.61657	-18.642	R26P87	G1
AGGATAACAAACTAAG_1	-0.0661703	-0.458621	R26P87	G1
AGGATAACAGGAGGTT_1	4.05288	3.03597	R26P87	G1
AGGATAAGTGACACAG_1	3.08007	-1.09607	R26P87	G1
AGGATAAGTTGGAGAC_1	7.98366	5.81581	R26P87	G1
AGGATCTAGAGGCGGA_1	-17.8908	10.9024	R26P87	G2M
AGGATCTAGCTGTGCC_1	3.60085	2.17655	R26P87	S
AGGATCTCAGCCCACA_1	-3.15354	-7.61472	R26P87	G1
AGGCATTAGATACCAA_1	1.92469	0.165101	R26P87	G1
AGGCATTAGCGTTCCG_1	0.33099	-4.1328	R26P87	G1
AGGCATTAGGATTCAA_1	1.41083	4.16139	R26P87	G2M
AGGCATTCATCCTTGC_1	4.63059	4.20144	R26P87	G1
AGGCATTGTAATGATG_1	1.06062	0.0605357	R26P87	G1
AGGCCACGTCACGACC_1	-17.4511	11.6162	R26P87	G2M
AGGCCACGTTCGGTTA_1	1.61955	-2.38269	R26P87	G1
AGGCTGCCACGTTCGG_1	6.67028	4.9577	R26P87	G1
AGGCTGCCAGCAGTGA_1	1.7234	3.55232	R26P87	G2M
AGGGAGTAGACACACG_1	-6.35176	3.86434	R26P87	G2M
AGGGAGTAGTCTCCTC_1	1.24254	2.82116	R26P87	S
AGGGAGTCACGCTGCA_1	3.96243	2.80869	R26P87	S
AGGGAGTCACGTCATA_1	-7.28444	7.69777	R26P87	G2M
AGGGAGTTCATTCCTA_1	-1.41521	-5.68045	R26P87	G1
AGGGCCTAGAGTCTGG_1	1.47778	0.0613611	R26P87	G1
AGGGCCTAGGAAGTGA_1	1.01082	1.03437	R26P87	G1
AGGGCCTCAAGAGAGA_1	-0.564636	-6.69096	R26P87	G1
AGGGCCTCAAGAGATT_1	-2.21532	-1.097	R26P87	S
AGGGCCTGTCGACTGC_1	3.23231	0.548695	R26P87	G1
AGGGCCTGTTCTTGTT_1	4.36733	2.35749	R26P87	G1
AGGGCTCCAGTGTGGA_1	1.28913	0.721734	R26P87	G1
AGGGTCCAGCCTGGAA_1	2.18863	0.620562	R26P87	G1
AGGGTCCAGGCATCAG_1	3.66673	0.546052	R26P87	S
AGGGTCCCAGGACATG_1	1.84774	-1.12786	R26P87	S
AGGGTCCGTCATCAGT_1	-1.87224	-6.53596	R26P87	G1
AGGGTCCTCTTCCCGA_1	3.71227	0.581077	R26P87	G1
AGGGTGACAAATTGCC_1	2.93622	-1.46322	R26P87	G1
AGGGTGACATCCTTCG_1	3.91283	2.87059	R26P87	G2M
AGGGTGAGTGCCTGCA_1	-6.32023	-2.2608	R26P87	S
AGGGTGAGTTGCACGC_1	0.859717	3.02212	R26P87	G2M
AGGGTTTTCTGGGATT_1	0.558645	-3.93152	R26P87	G1
AGGTAGGAGATCCCAT_1	-9.78276	5.24019	R26P87	G2M
AGGTAGGCAGCGTAGA_1	2.74634	2.18361	R26P87	G2M
AGGTAGGGTGCAGGAT_1	-0.941179	0.2702	R26P87	S
AGGTAGGGTTTCGTGA_1	3.04256	1.09551	R26P87	S
AGGTAGGTCCACAGGC_1	2.74278	0.480424	R26P87	G2M
AGGTAGGTCCTGTAAG_1	0.174413	1.55898	R26P87	G2M
AGGTCATCAAGAGGCT_1	2.78516	3.07668	R26P87	G2M
AGGTCATCAGTAGTTC_1	3.45029	3.48136	R26P87	G2M
AGGTCATTCCCTCGAT_1	-2.10254	1.35413	R26P87	G2M
AGGTCATTCGGAACTT_1	0.0758468	-2.87616	R26P87	G1
AGGTCATTCTCCTGCA_1	-0.480853	7.72288	R26P87	G2M
AGGTCATTCTTCGATT_1	-0.187433	-5.28392	R26P87	G1
AGGTCTAAGCCTCCAG_1	-0.234175	-3.71188	R26P87	G1
AGGTCTACAAGCACAG_1	-0.317177	-4.32454	R26P87	G1
AGGTCTACATATTCGG_1	0.482676	-3.20884	R26P87	G1
AGGTCTAGTACTGGGA_1	2.74567	2.15907	R26P87	G1
AGGTCTAGTATTCCTT_1	2.49902	0.483956	R26P87	S
AGGTCTATCTTGGCTC_1	2.27381	1.27658	R26P87	G1
AGGTGTTAGCATACTC_1	4.72215	3.12352	R26P87	G2M
AGGTGTTAGTCTTGGT_1	3.80552	1.56302	R26P87	G2M
AGGTGTTGTTTACTTC_1	2.32225	0.122328	R26P87	G2M
AGGTGTTTCTGAGCAT_1	1.26238	-1.30938	R26P87	G1
AGGTTACTCCCATTCG_1	0.338389	-1.31544	R26P87	G1
AGGTTGTAGTTCAACC_1	1.41638	3.77023	R26P87	G2M
AGGTTGTCACTCTCGT_1	2.81487	-2.7757	R26P87	G1
AGGTTGTGTCTATGAC_1	-2.10688	3.05536	R26P87	S
AGGTTGTTCACCACAA_1	2.05108	3.02779	R26P87	G1
AGGTTGTTCCAACTGA_1	3.88798	2.60904	R26P87	S
AGGTTGTTCCACACAA_1	3.09223	0.22442	R26P87	G1
AGGTTGTTCTGACAGT_1	0.780158	1.09819	R26P87	G1
AGTAACCAGAGGTCAC_1	-1.3542	-6.8309	R26P87	G1
AGTAACCGTCTTGAGT_1	1.93774	1.72231	R26P87	G1
AGTAACCTCCACTTCG_1	4.56742	3.19894	R26P87	G2M
AGTACCAAGTTACGGG_1	-0.320234	-3.14548	R26P87	G1
AGTACCATCACCCTGT_1	0.869489	0.980493	R26P87	G1
AGTACCATCAGCACCG_1	-16.2297	6.95702	R26P87	G2M
AGTACCATCGAATCCA_1	-8.77332	-20.0163	R26P87	G1
AGTACCATCGTGCTCT_1	3.9993	2.07791	R26P87	G2M
AGTACTGTCAAACCCA_1	6.39704	3.41754	R26P87	G1
AGTAGCTCAGGAATCG_1	-15.23	6.14433	R26P87	S
AGTAGCTGTGAGCCAA_1	4.5708	1.9881	R26P87	G1
AGTAGCTGTTTCGACA_1	3.29755	-1.59089	R26P87	S
AGTAGCTTCAGACATC_1	4.52422	1.5649	R26P87	G2M
AGTAGCTTCGCGTGCA_1	1.23568	1.23131	R26P87	G1
AGTAGTCCAATAACGA_1	0.520704	-1.05175	R26P87	G1
AGTAGTCTCCCGTGTT_1	3.20038	1.34376	R26P87	G2M
AGTAGTCTCCTACGGG_1	-0.0722906	-4.81054	R26P87	G2M
AGTCAACCAGCAGAAC_1	-0.475761	-1.45944	R26P87	G1
AGTCAACCATCTCAAG_1	4.28601	2.83247	R26P87	G2M
AGTCAACCATCTGGGC_1	-5.92033	4.16778	R26P87	G2M
AGTCAACTCAACCTCC_1	-0.313736	-4.42088	R26P87	G1
AGTCAACTCCTACAAG_1	3.47408	1.53537	R26P87	G2M
AGTCACACATAAGCAA_1	2.97293	-2.7724	R26P87	G2M
AGTCACAGTCTAGATC_1	0.0704261	-2.66126	R26P87	G1
AGTCACATCCACTGAA_1	-8.01394	1.47285	R26P87	S
AGTCACATCCATCTGC_1	3.96729	3.24103	R26P87	G1
AGTCACATCGAGCCTG_1	3.20076	2.97429	R26P87	G1
AGTCACATCTCGGTAA_1	0.623742	-2.50975	R26P87	S
AGTCATGAGATACATG_1	-0.0636617	-2.58882	R26P87	G1
AGTCATGAGGGAGATA_1	3.86057	3.04089	R26P87	G1
AGTCATGCAATGACCT_1	-0.0237751	-1.22832	R26P87	G1
AGTCATGCAGCGGTCT_1	3.12355	2.75301	R26P87	G1
AGTCTCCCACAATCTG_1	0.481699	-1.21703	R26P87	G1
AGTCTCCCACTGAGTT_1	3.33135	-5.73148	R26P87	S
AGTCTCCGTCAAACGG_1	-2.55957	0.53	R26P87	G2M
AGTCTCCGTCGAAGCA_1	0.764881	-7.28231	R26P87	G1
AGTCTCCGTGGACCAA_1	0.973714	-2.54488	R26P87	S
AGTCTCCGTGGCTGCT_1	-19.5692	12.5723	R26P87	G2M
AGTGACTCATCACAGT_1	-0.193303	2.5728	R26P87	G2M
AGTGACTGTCATCAGT_1	-0.614521	-3.86064	R26P87	G1
AGTGACTGTGTCGATT_1	0.665481	-0.972371	R26P87	G1
AGTGACTTCATCACTT_1	0.501873	-0.725603	R26P87	G1
AGTGACTTCCGCAACG_1	-3.73637	7.01121	R26P87	G2M
AGTGACTTCGGTTGTA_1	-6.8926	-14.2321	R26P87	G1
AGTGATCAGATAACAC_1	0.62279	-3.96031	R26P87	G1
AGTGATCAGTCGAATA_1	0.587872	1.92891	R26P87	G2M
AGTGATCCAGCTTCGG_1	7.0246	3.80582	R26P87	G1
AGTGATCCAGTTACCA_1	1.87632	0.161882	R26P87	G1
AGTGATCGTCCGGATC_1	0.555453	-1.38619	R26P87	S
AGTGATCTCAATCCAG_1	3.45244	2.00653	R26P87	G2M
AGTGATCTCTGAGGTT_1	-1.22005	-9.63279	R26P87	G1
AGTGCCGAGAGCATAT_1	0.957794	0.207779	R26P87	S
AGTGCCGCACAGCTTA_1	1.8645	-1.20904	R26P87	G1
AGTGCCGTCCAACTAG_1	2.88374	2.31879	R26P87	G1
AGTGCCGTCCCGTAAA_1	-10.8737	0.06341	R26P87	G2M
AGTGTTGAGATGTTCC_1	3.44943	4.01217	R26P87	G2M
AGTGTTGGTGGCTTAT_1	1.05517	1.19205	R26P87	G1
AGTGTTGTCGCTAAAC_1	1.04872	-0.681741	R26P87	G1
AGTTAGCAGATGGTAT_1	2.63957	-1.49896	R26P87	S
AGTTAGCCAAGACAAT_1	0.778653	-5.61149	R26P87	G1
AGTTAGCCAATTGAAG_1	4.19795	3.01179	R26P87	G2M
AGTTAGCGTCACGACC_1	2.27424	-0.239357	R26P87	G1
AGTTAGCTCCTCTAGC_1	0.150042	0.278516	R26P87	S
AGTTAGCTCGTACCTC_1	2.96609	1.4883	R26P87	S
AGTTCCCTCATACAGC_1	-4.44069	3.42623	R26P87	S
AGTTCCCTCCTCACGT_1	0.931367	-0.37508	R26P87	G2M
AGTTCGAAGCAGCCTC_1	-7.06429	-4.6968	R26P87	S
AGTTCGAAGTTGTCAC_1	-22.063	13.6824	R26P87	G2M
AGTTCGACACTCAAGT_1	0.605795	-0.432413	R26P87	G1
AGTTCGACATGAGATA_1	1.64514	0.701727	R26P87	G1
AGTTCGATCGTGGGAA_1	2.59934	1.62547	R26P87	G1
ATACCGAAGACTCATC_1	-0.145022	-2.34021	R26P87	G1
ATACCGAAGACTCCGC_1	2.27491	2.46165	R26P87	G2M
ATACCGACAGCCGTCA_1	-2.62324	-0.186563	R26P87	G2M
ATACCGATCGGTTCAA_1	-1.43352	-3.79627	R26P87	G1
ATACCTTCAACTACGT_1	-0.780944	-2.82392	R26P87	G1
ATACCTTCAAGGTCTT_1	2.63556	-0.233736	R26P87	G1
ATACCTTGTTCTTCAT_1	0.905105	1.47175	R26P87	S
ATACCTTTCATTCGTT_1	0.888731	-0.670257	R26P87	G1
ATACCTTTCGTAACAC_1	-3.22445	-11.2829	R26P87	G1
ATACCTTTCTACTCAT_1	4.01007	1.20879	R26P87	G2M
ATACTTCAGCACTCAT_1	3.68079	-0.822412	R26P87	G1
ATAGACCAGGATCACG_1	1.92019	-3.2009	R26P87	S
ATAGACCCATCCTCAC_1	-22.4397	5.76577	R26P87	G2M
ATAGACCGTACCTGTA_1	0.389601	2.41119	R26P87	G2M
ATAGACCTCCCAGTGG_1	3.90286	2.58273	R26P87	G1
ATAGACCTCCTTCTAA_1	3.40253	2.83946	R26P87	G2M
ATAGACCTCGACCCAG_1	-4.90233	-11.3706	R26P87	G1
ATAGAGAAGCACGTCC_1	3.63468	-0.257667	R26P87	G1
ATAGAGACATGCAGCC_1	-10.8112	5.62496	R26P87	S
ATAGAGAGTGTCATCA_1	3.37322	-1.79628	R26P87	G1
ATAGAGATCATCGACA_1	0.925924	-4.95429	R26P87	G1
ATAGAGATCTCATGCC_1	-1.0938	-0.207579	R26P87	S
ATAGGCTAGATTAGTG_1	0.231871	-5.27598	R26P87	G1
ATAGGCTAGGGAGGTG_1	0.354489	-0.795033	R26P87	G1
ATAGGCTAGGTAACTA_1	2.89032	1.39552	R26P87	S
ATAGGCTCAAGCAATA_1	-3.69748	-14.298	R26P87	G1
ATAGGCTCACCCTAGG_1	-1.93216	-0.4733	R26P87	S
ATAGGCTCACTATCCC_1	3.02741	1.85651	R26P87	S
ATAGGCTCAGCAGTCC_1	0.409062	0.0323664	R26P87	G1
ATAGGCTCATAGAATG_1	3.97246	2.53955	R26P87	G2M
ATAGGCTGTCAAACGG_1	0.835988	0.354815	R26P87	G1
ATAGGCTGTCGATTAC_1	-0.324477	-3.12496	R26P87	G1
ATAGGCTTCAGAGCGA_1	1.40136	-1.0937	R26P87	S
ATAGGCTTCTAGTACG_1	1.64369	-2.63376	R26P87	G1
ATAGGCTTCTATTGTC_1	3.73802	1.77304	R26P87	G1
ATATCCTCAAGCTACT_1	3.72181	0.335371	R26P87	G1
ATATCCTGTAAGGCTG_1	0.201173	-1.30307	R26P87	G1
ATATCCTGTAGATCCT_1	-1.50906	-7.92611	R26P87	G1
ATATCCTGTGACGTCC_1	3.4184	2.33216	R26P87	S
ATATCCTTCTTGAACG_1	0.941595	-0.143829	R26P87	G1
ATCACAGGTCACTTAG_1	-0.593521	-4.40892	R26P87	S
ATCACAGGTTATAGCC_1	-0.124776	-3.37311	R26P87	G1
ATCACAGTCACTGTCC_1	0.937066	2.44914	R26P87	S
ATCACAGTCCTTCACG_1	-1.63527	-2.79176	R26P87	G1
ATCACGACAATTGCCA_1	0.160057	-2.31912	R26P87	G1
ATCACGACACTTCAGA_1	2.30542	2.34572	R26P87	G1
ATCACTTAGGTCACCC_1	1.33993	-1.71331	R26P87	G1
ATCACTTCACGTCGGT_1	1.1556	0.236979	R26P87	G2M
ATCACTTGTCCGACGT_1	-4.35846	-7.63092	R26P87	G1
ATCACTTGTGACACGA_1	-0.478558	-2.40962	R26P87	G1
ATCAGGTAGTCTAGCT_1	0.470842	-0.775907	R26P87	S
ATCAGGTCATGAGATA_1	-19.0796	11.2521	R26P87	G2M
ATCAGGTTCAAGCCCG_1	-3.29562	-9.97061	R26P87	G1
ATCAGGTTCTGAGAAA_1	2.57469	2.33683	R26P87	S
ATCAGGTTCTGTCGCT_1	1.69323	1.69418	R26P87	G1
ATCATTCAGCACTCGC_1	-22.6633	14.7031	R26P87	G2M
ATCATTCAGTTAACAG_1	-21.4077	11.1497	R26P87	G2M
ATCATTCCAATAGGAT_1	4.82515	4.31175	R26P87	G1
ATCATTCCAGAGCGTA_1	-10.9279	2.68804	R26P87	S
ATCATTCTCAGCGCGT_1	2.20997	0.725541	R26P87	G1
ATCATTCTCGCAGATT_1	-20.3329	10.6112	R26P87	G2M
ATCCACCAGGAGTCTG_1	1.91888	0.818689	R26P87	G1
ATCCACCAGTTAGAAC_1	-1.11097	-8.3078	R26P87	G1
ATCCACCCAATTTCGG_1	2.26497	-2.21319	R26P87	G1
ATCCACCCATCACGGC_1	-0.0640847	-4.1876	R26P87	G1
ATCCACCTCACTGGTA_1	-16.5697	7.25184	R26P87	G2M
ATCCACCTCCAGTTCC_1	-2.22616	6.62449	R26P87	G2M
ATCCATTCACAGACGA_1	2.15147	-3.93007	R26P87	G2M
ATCCATTCATGGCACC_1	6.31214	5.20326	R26P87	G1
ATCCATTGTAAGACCG_1	-22.8728	6.95711	R26P87	G2M
ATCCATTGTCAGATTC_1	0.444411	-0.373964	R26P87	G1
ATCCATTGTGTTAACC_1	2.54032	2.94231	R26P87	G2M
ATCCATTGTTCGGCGT_1	0.509664	-7.14616	R26P87	G1
ATCCATTTCAAATAGG_1	-0.28218	-3.5141	R26P87	G1
ATCCCTGAGGTTCTAC_1	2.44868	2.73905	R26P87	G2M
ATCCCTGAGTCACTGT_1	-1.47676	-5.24024	R26P87	G1
ATCCCTGCAGACCATT_1	-1.49796	-10.7288	R26P87	G1
ATCCCTGCATCATCTT_1	2.71511	-0.10698	R26P87	G2M
ATCCCTGGTCCACGCA_1	-19.6361	11.3293	R26P87	S
ATCCCTGGTGTTACAC_1	-22.5308	12.7922	R26P87	G2M
ATCCCTGTCTTAATCC_1	-5.0654	4.35571	R26P87	S
ATCCGTCAGGTACTGG_1	1.43919	0.225123	R26P87	G2M
ATCCGTCAGTTAGTAG_1	0.462926	-0.713339	R26P87	G1
ATCCGTCGTAACAGTA_1	4.68458	1.9527	R26P87	G1
ATCCGTCGTTGGGATG_1	-19.2708	12.3388	R26P87	G2M
ATCCGTCGTTGGGTTT_1	-0.808478	-3.9308	R26P87	G1
ATCCGTCGTTTGTGGT_1	1.17463	-4.35608	R26P87	G1
ATCCTATGTAGGTACG_1	2.60253	-3.20248	R26P87	G1
ATCCTATGTCTTGCTC_1	-0.478696	-3.11036	R26P87	S
ATCCTATTCTGTACAG_1	0.245011	-6.479	R26P87	G1
ATCGATGGTGTCTTGA_1	-1.60704	-5.78201	R26P87	G1
ATCGATGTCACCTCTG_1	-0.92039	-3.79945	R26P87	G1
ATCGATGTCTCAAAGC_1	1.69727	0.596366	R26P87	G1
ATCGCCTAGTCGAAGC_1	1.3252	0.281834	R26P87	G1
ATCGCCTCACGGCGTT_1	3.20171	1.34722	R26P87	G1
ATCGCCTCAGCTGCCA_1	0.0785436	-4.59381	R26P87	G1
ATCGCCTGTCTTTATC_1	3.48597	3.03016	R26P87	S
ATCGCCTGTGACCTGC_1	2.46394	2.2056	R26P87	G2M
ATCGGATAGGAGAGGC_1	-0.318601	1.10975	R26P87	G2M
ATCGGATCAGGACGAT_1	3.37545	1.37017	R26P87	G1
[truncated: 15,771 more rows]

## Sheet: SuppFig12_topRight_bottomRight
	PC1	PC2	orig.ident	Phase
[truncated: 19,843 more rows]
