# Supplementary material for: Imaging and multi-omics datasets converge to define different neural progenitor origins for ATRT-SHH subgroups
Source: Nat Commun. 2023 Oct 20;14:6669. doi: 10.1038/s41467-023-42371-7 (PMC10589300; doi:10.1038/s41467-023-42371-7)
Supplement: Supplementary file 15 — Source Data [file 41467_2023_42371_MOESM15_ESM.zip › Source_Data/SuppFig13.xlsx]

## Sheet: SuppFig13
	UMAP_1	UMAP_2	Ptprc	Epcam	Smarcb1	cell_assign
AAACCCACAGACAAGC_1	-1.28944	-0.810786	0	0	0	tumoral cells
AAACCCATCCGTCCTA_1	-5.27883	2.47866	0	0	0	tumoral cells
AAACCCATCTACCAGA_1	1.74673	-2.4566	0	0	0	tumoral cells
AAACGAAAGACCCTTA_1	0.587654	3.62256	0	0	0	tumoral cells
AAACGAAAGGCTCACC_1	-7.20811	3.44396	0	2.05574	0	tumoral cells
AAACGAACACTGAATC_1	-3.1035	1.87106	0	0	0	tumoral cells
AAACGAATCCCATTTA_1	-3.61834	-2.02552	0	0	0	tumoral cells
AAACGAATCCGCAACG_1	-3.70166	-1.51737	0	0	0	tumoral cells
AAACGAATCTGTACAG_1	-1.32802	11.2657	0	0	1.69896	non-tumoral cells
AAACGCTAGACATCAA_1	-4.07062	-0.441401	0	0	0.320633	tumoral cells
AAACGCTAGCATACTC_1	0.311988	-6.83122	0.939557	0	0	tumoral cells
AAACGCTAGGCTTAAA_1	1.00233	3.62583	0	0	0	tumoral cells
AAACGCTGTACGAGTG_1	3.34327	-9.44444	0	0.709468	0	tumoral cells
AAACGCTTCATACAGC_1	-0.196066	0.749702	0	0	0	tumoral cells
AAACGCTTCCAAGCCG_1	7.48731	1.08004	0	0	0	immune cells
AAAGAACAGATGCTTC_1	1.27233	-3.70058	0	1.65574	0	tumoral cells
AAAGAACAGCGTGCCT_1	-2.68169	-0.565889	0	2.40637	0	tumoral cells
AAAGAACGTCAACGCC_1	-2.59843	-3.28585	0	0	0	tumoral cells
AAAGAACTCAAGTCTG_1	-1.48615	-2.77388	0	0	0	tumoral cells
AAAGAACTCCTTCTGG_1	1.71495	-8.94494	0	0	0	tumoral cells
AAAGAACTCGCCAGAC_1	1.01496	11.6203	0	0	0	non-tumoral cells
AAAGGATAGCGTATGG_1	-2.23982	-2.44656	0	0.373011	0	tumoral cells
AAAGGATAGGGCAAGG_1	-1.92101	10.5901	0	0	0	non-tumoral cells
AAAGGATAGGTTCAGG_1	-0.666634	3.69261	0	0	0	tumoral cells
AAAGGATCAACCAATC_1	-1.11514	-5.32394	0	0.345764	0	tumoral cells
AAAGGATCACTGAATC_1	-0.631768	-4.63107	0	1.69661	0	tumoral cells
AAAGGATGTCTCAAGT_1	-4.7653	5.93497	0	0	0	tumoral cells
AAAGGATTCGTGTCAA_1	2.80489	-8.21955	0	0	0	tumoral cells
AAAGGGCCAACTGTGT_1	3.61548	-6.88945	0	2.67681	0	tumoral cells
AAAGGGCCACAGAAGC_1	-5.76593	3.12103	0	0.431527	0	tumoral cells
AAAGGGCGTAGATTGA_1	0.105614	1.89403	0	0	0	tumoral cells
AAAGGGCTCGGACAAG_1	-1.3313	0.58148	0	0	0	tumoral cells
AAAGGGCTCTAAGAAG_1	-3.00602	10.7166	0	0	0	non-tumoral cells
AAAGGTAAGACTCTAC_1	1.36781	-8.37304	0	0	0	tumoral cells
AAAGGTAAGCGTTCAT_1	-2.24358	-4.10748	0	0.417376	0	tumoral cells
AAAGGTATCGTCTCAC_1	-1.8454	2.36721	0	2.65641	0	tumoral cells
AAAGGTATCTGAACGT_1	0.928104	11.506	0	0	0	non-tumoral cells
AAAGTCCGTAGATCCT_1	-1.36706	3.20762	0	2.22177	0	tumoral cells
AAAGTCCTCTTTACAC_1	2.32142	-9.00041	0	0	0	tumoral cells
AAAGTGACAACTTGGT_1	13.936	1.56997	1.92255	0	0.19576	immune cells
AAAGTGACACTCTGCT_1	3.67458	-8.56426	0	1.06494	0	tumoral cells
AAAGTGACATAAGCAA_1	-0.586234	-3.78011	0	0	0	tumoral cells
AAAGTGAGTTACACAC_1	9.25242	-0.546835	2.22914	0	0	immune cells
AAAGTGATCAAGCGTT_1	-2.15978	-2.14559	0	1.00226	0	tumoral cells
AAAGTGATCCCAGGAC_1	1.09522	3.25791	0	0	0	tumoral cells
AAAGTGATCGATGGAG_1	1.35965	-6.91862	0	0	0	tumoral cells
AAAGTGATCGCTTTAT_1	-2.77877	-0.400459	0	0	0	tumoral cells
AAAGTGATCGTCTACC_1	-2.22092	-4.89922	0	0	0	tumoral cells
AAATGGAAGTTGAAGT_1	-6.74231	5.26324	0	0.487439	0	tumoral cells
AAATGGATCTTGTTAC_1	-3.94015	-0.653127	0	2.62973	0	tumoral cells
AACAAAGCATCAGCGC_1	-0.984156	-4.04819	0	0.593605	0	tumoral cells
AACAAAGGTTCGTAAC_1	1.35106	-7.3314	0	0.535831	0	tumoral cells
AACAAAGTCACGGGAA_1	0.760242	2.03791	0	0	0	tumoral cells
AACAAAGTCTTGCAGA_1	-0.839696	-0.370557	0	0	0	tumoral cells
AACAACCGTAGGTTTC_1	8.40341	0.300792	0	0	0	immune cells
AACAACCGTCCAACGC_1	0.968994	1.84366	0	0	0	tumoral cells
AACAACCGTTTCACTT_1	-2.98784	-4.56022	0	0	0	tumoral cells
AACAAGAAGCCTCATA_1	10.36	0.690952	0	0	0	immune cells
AACAAGACAACAAGTA_1	0.109656	2.32127	0	0	0	tumoral cells
AACAAGACACCCTCTA_1	-5.25096	-1.62082	0	0.529556	0	tumoral cells
AACAAGAGTCACTACA_1	-3.94682	2.50713	0	0	0	tumoral cells
AACAAGAGTGCCTACG_1	-3.39042	2.22239	0	0	0	tumoral cells
AACAAGATCACACGAT_1	3.09647	-2.92811	0	0.379048	0	tumoral cells
AACAAGATCACTTCTA_1	-0.209914	2.52271	0	0	0	tumoral cells
AACAAGATCTCGGCTT_1	-3.1476	-4.22316	0	0.87884	0	tumoral cells
AACACACAGAGCAGTC_1	13.0918	1.82784	2.00085	0	0	immune cells
AACACACCATGCAGCC_1	1.02441	2.13869	0	0	0	tumoral cells
AACACACGTATGAAGT_1	-1.08746	-4.81643	0	0	0	tumoral cells
AACACACGTGGAATGC_1	0.568179	2.71915	0	0	0	tumoral cells
AACAGGGAGAGCCATG_1	0.659248	3.42405	0	0	0	tumoral cells
AACAGGGAGATAGGGA_1	3.92691	-9.2487	0	1.70662	0	tumoral cells
AACAGGGAGATTCGAA_1	-0.506654	3.41723	0	0	0	tumoral cells
AACAGGGCATGCACTA_1	-5.8707	1.42932	0	2.42908	0	tumoral cells
AACAGGGGTACCGTGC_1	0.356391	-7.01797	0	0	0	tumoral cells
AACAGGGTCAGCGCAC_1	13.8475	1.70788	0.785156	0	0	immune cells
AACCAACCACGGTGCT_1	-0.0943752	-5.02245	0	0.491619	0	tumoral cells
AACCAACGTCTTCGAA_1	-3.41942	-1.59728	0	1.01058	0	tumoral cells
AACCAACGTGTCCGGT_1	-5.23484	5.17868	0	0	0	tumoral cells
AACCAACTCATGGTAC_1	2.332	-10.183	0	0	0	tumoral cells
AACCAACTCGTTGTGA_1	-1.72944	1.53057	0	2.73631	0	tumoral cells
AACCAACTCTGCAGCG_1	1.42013	-4.48692	0	0.487414	0	tumoral cells
AACCACAAGCCGTCGT_1	-4.21729	0.830449	0	0	0	tumoral cells
AACCACAAGGAGGGTG_1	-0.407627	-3.35618	0	2.2503	0	tumoral cells
AACCACATCACGGAGA_1	4.11134	-8.85106	0	0.485052	0	tumoral cells
AACCATGAGAGGCGGA_1	2.84292	-9.34011	0	1.57505	0	tumoral cells
AACCATGAGCCGCTTG_1	-0.750348	1.36142	0	2.54344	0	tumoral cells
AACCATGGTAAGGCTG_1	3.37672	-10.1681	0	1.05668	0	tumoral cells
AACCATGGTGAACCGA_1	3.87637	-8.99923	0	0.413646	0	tumoral cells
AACCCAAAGGTTGAGC_1	-3.98926	-0.188712	0	0	0	tumoral cells
AACCCAACAGCTGTAT_1	0.7279	3.26361	0	0	0	tumoral cells
AACCCAAGTTCTGAGT_1	0.597511	-7.56684	0	2.35788	0	tumoral cells
AACCCAATCAGTCACA_1	-5.34277	-1.37819	0	0	0	tumoral cells
AACCCAATCAGTGTGT_1	2.84718	0.241047	0	0	0	tumoral cells
AACCCAATCCGAGTGC_1	8.87285	0.120655	0	0	0	immune cells
AACCCAATCGTGTTCC_1	0.668332	3.90277	0	0	0	tumoral cells
AACCCAATCTGCATGA_1	1.20632	-4.66954	0	2.24002	0	tumoral cells
AACCTGAAGGGCAGTT_1	-0.0593302	2.15449	0	0	0	tumoral cells
AACCTGACAGACTCTA_1	-3.75707	-3.55684	0	0	0	tumoral cells
AACCTGACATATGAAG_1	-1.23025	-5.1421	0	0	0	tumoral cells
AACCTGATCAGCTTCC_1	8.63127	0.0268722	0	0	0	immune cells
AACCTGATCTTCACAT_1	-0.698872	1.68221	0	0	0	tumoral cells
AACCTTTAGTGAGCCA_1	-0.729658	3.48119	0	0	0	tumoral cells
AACCTTTCACACCTTC_1	-3.07988	1.93202	0	0	0	tumoral cells
AACCTTTCATGCCGGT_1	-0.412913	-4.26122	0	0	0	tumoral cells
AACGAAACAGGACATG_1	0.59783	-7.22904	0	1.4072	0	tumoral cells
AACGAAACATGACAAA_1	-0.412827	2.5412	0	2.47897	0	tumoral cells
AACGAAAGTCGGTAAG_1	1.21451	-8.40417	0	0	0	tumoral cells
AACGAAATCGTGAGAG_1	-0.591447	-4.73861	0	0.232768	0	tumoral cells
AACGGGACAGTCGAGA_1	-3.13657	-2.79922	0	0	0	tumoral cells
AACGGGAGTAGAATAC_1	-0.774748	-3.90964	0	0	0	tumoral cells
AACGGGAGTTCTGACA_1	0.085963	12.5349	0	0	0.428758	non-tumoral cells
AACGGGATCGGTGAAG_1	-1.91697	10.35	0	0	0	non-tumoral cells
AACGTCACAAGCAGGT_1	-3.81962	-4.02315	0	1.00492	0	tumoral cells
AACGTCACACAATTCG_1	-3.80497	-2.70249	0	0.399166	0	tumoral cells
AACGTCAGTATCCTTT_1	3.31739	-2.61816	0	0	0	tumoral cells
AACGTCAGTGCCTATA_1	-4.9737	-2.87695	0	0	0	tumoral cells
AACGTCATCAGCCTTC_1	3.64786	-10.0408	0	0	0	tumoral cells
AACGTCATCCACCCTA_1	-2.95804	-3.35609	0	1.54353	0	tumoral cells
AACTTCTAGATTGTGA_1	0.288854	-5.02359	0	0	0	tumoral cells
AACTTCTCAAGGCTTT_1	-5.2091	-0.572662	0	0.285507	0	tumoral cells
AACTTCTGTAAGGCCA_1	-2.53301	0.592193	0	0	0	tumoral cells
AACTTCTGTCACGACC_1	0.912622	-4.32558	0	0.973869	0	tumoral cells
AACTTCTGTCGTACAT_1	1.78159	-3.16373	0	0.36907	0	tumoral cells
AACTTCTTCTCGCTCA_1	1.89906	-7.02468	0	0	0	tumoral cells
AAGAACAAGCTGAGCA_1	-4.77712	1.56373	0	0	0	tumoral cells
AAGAACAGTCGCACGT_1	-5.88433	2.26746	0	0	0	tumoral cells
AAGAACAGTTGATGTC_1	-1.80496	-4.32913	0	0.449876	0	tumoral cells
AAGACAAAGTATGTAG_1	-2.80942	-3.66168	0	0	0	tumoral cells
AAGACAAAGTGTAGAT_1	-2.96566	-0.80515	0	0	0	tumoral cells
AAGACAACAACAAGTA_1	-3.64182	-3.22648	0	0	0	tumoral cells
AAGACAACACATCATG_1	0.437261	2.62601	0	0	0	tumoral cells
AAGACAACACTATCGA_1	-0.0403063	1.90795	0	0	0	tumoral cells
AAGACAACATTGCTGA_1	-2.18224	-4.37457	0	1.08973	0	tumoral cells
AAGACAATCCACGTAA_1	1.12985	3.21474	0	0	0	tumoral cells
AAGACTCAGTCGGCCT_1	3.45422	-7.75942	0	2.31467	0	tumoral cells
AAGACTCCATAGATGA_1	-6.24972	1.51096	0	0.391814	0	tumoral cells
AAGACTCGTGCTGCAC_1	-0.298543	-3.16613	0	1.14387	0	tumoral cells
AAGACTCGTTTGCAGT_1	-3.7823	0.0784246	0	0.96904	0	tumoral cells
AAGACTCTCGCTAAAC_1	-3.11994	-4.83444	0	0	0	tumoral cells
AAGATAGAGCGGCTCT_1	-5.04199	-1.63772	0	0	0	tumoral cells
AAGATAGGTCATAGTC_1	-2.11264	-4.07452	0	0	0	tumoral cells
AAGATAGGTTGAGAGC_1	2.08369	3.12488	0	0	0	tumoral cells
AAGATAGGTTGGGAAC_1	-4.64816	0.52853	0	0	0	tumoral cells
AAGATAGTCCTCTTTC_1	0.77295	11.5108	0	0	0	non-tumoral cells
AAGATAGTCGATTGAC_1	-1.93423	2.58419	0	0	0	tumoral cells
AAGCATCAGATGCGAC_1	1.39804	-1.75657	0	0	0	tumoral cells
AAGCATCAGGCCTAAG_1	-3.39006	-2.65029	0	0	0	tumoral cells
AAGCATCAGTTTCTTC_1	1.76625	-7.65593	0	1.44139	0	tumoral cells
AAGCATCCACAACATC_1	0.774239	12.0656	0	0	1.03096	non-tumoral cells
AAGCATCCAGCGTATT_1	1.14385	10.2277	0	0	0	non-tumoral cells
AAGCATCCATTCACAG_1	-2.17806	-4.22291	0	0.505522	0	tumoral cells
AAGCATCGTAAGTAGT_1	-5.54755	0.882475	0	1.28391	0	tumoral cells
AAGCATCGTTGAGAGC_1	-1.21659	1.55901	0	0	0	tumoral cells
AAGCCATAGTCTGTAC_1	-3.21096	-1.10029	0	0	0	tumoral cells
AAGCCATCAACAGTGG_1	1.89138	-8.43093	0	0.568147	0	tumoral cells
AAGCCATCACAATGCT_1	-5.13663	-1.17109	0	2.79933	0	tumoral cells
AAGCCATGTGACGTCC_1	0.169999	2.2758	0	0	0	tumoral cells
AAGCCATGTGTTATCG_1	-0.569821	3.4817	0	0	0	tumoral cells
AAGCCATTCTGGCTGG_1	2.29905	-9.12288	0	0	0	tumoral cells
AAGCGAGAGTGCCTCG_1	-6.48394	5.77394	0	3.17757	0	tumoral cells
AAGCGAGAGTTTCAGC_1	-4.94286	2.27217	0	0	0	tumoral cells
AAGCGAGCAAGATTGA_1	-0.85423	-1.91975	0	0	0	tumoral cells
AAGCGAGCAAGCACCC_1	2.31663	-10.0519	0	0.326075	0	tumoral cells
AAGCGAGCAGATACCT_1	-5.58492	-1.58359	0	0	0	tumoral cells
AAGCGAGCAGTGGTGA_1	10.6314	0.197864	0	1.51538	0	immune cells
AAGCGAGCATAGGCGA_1	9.21071	-0.680415	0	0	0	immune cells
AAGCGAGCATTATGCG_1	11.4209	0.619185	0	0	0	immune cells
AAGCGAGGTACCGGAA_1	-2.57597	0.970837	0	0	0	tumoral cells
AAGCGAGTCCTAACAG_1	1.18394	3.07101	0	0	0	tumoral cells
AAGCGAGTCTTCGGTC_1	-2.41064	-4.89354	0	1.83771	0	tumoral cells
AAGCGTTTCCGTGTAA_1	-1.11934	2.8571	0	0	0	tumoral cells
AAGCGTTTCGATCCAA_1	-3.53301	0.883924	0	0	0	tumoral cells
AAGCGTTTCGCCGTGA_1	-0.603655	-4.64883	0	1.63042	0	tumoral cells
AAGCGTTTCTGCGATA_1	-4.26932	1.84188	0	0	0	tumoral cells
AAGGAATAGGAGATAG_1	1.3576	-1.34822	0	1.57678	0	tumoral cells
AAGGAATTCCGGGACT_1	-1.41706	-4.90668	0	0.467156	0	tumoral cells
AAGGAATTCCTGCTAC_1	-2.4604	-4.88504	0	1.85742	0	tumoral cells
AAGGTAAAGTGGTGGT_1	0.174442	-3.53857	0	1.94839	0	tumoral cells
AAGGTAAGTAGCCCTG_1	-1.8185	4.19699	0	0	0	tumoral cells
AAGGTAAGTGTAGCAG_1	-4.96091	-3.20328	0	0.504754	0	tumoral cells
AAGGTAAGTTAACCTG_1	-3.67547	-2.46231	0	0.444829	0	tumoral cells
AAGGTAATCAAGTTGC_1	-2.76929	-3.38191	0	0	0	tumoral cells
AAGTACCGTACTAGCT_1	-3.68771	-3.74482	0	1.96185	0	tumoral cells
AAGTACCGTCAACCAT_1	-5.11939	0.132265	0	1.82342	0	tumoral cells
AAGTACCGTCGATTAC_1	-0.396212	2.62931	0	0	0	tumoral cells
AAGTACCTCCGATGCG_1	-3.08891	-0.418422	0	1.39881	0	tumoral cells
AAGTACCTCCTAGAGT_1	0.761327	-4.29763	0	1.23251	0	tumoral cells
AAGTACCTCGTTAGTG_1	-1.18636	-1.81317	0	0	0	tumoral cells
AAGTACCTCTATACTC_1	-4.3395	-2.98365	0	1.49252	0	tumoral cells
AAGTCGTGTACGAGTG_1	-3.69215	-0.732047	0	1.47685	0	tumoral cells
AAGTCGTTCATGAAAG_1	-1.03194	-2.84097	0	0.649454	0	tumoral cells
AAGTCGTTCCAACTGA_1	0.865673	-7.02598	0	0.573639	0	tumoral cells
AAGTGAAAGAACTCCT_1	1.97102	-9.69103	0	0	0	tumoral cells
AAGTGAAAGTGAATAC_1	-3.06414	0.677353	0	2.15769	0	tumoral cells
AAGTGAACAAGGTTGG_1	-1.87099	-3.41678	0	2.89245	0	tumoral cells
AAGTGAACAAGTGCTT_1	0.138128	-6.46327	0	0.698693	0	tumoral cells
AAGTGAACAGATAAAC_1	-3.01785	-4.42957	0	3.03937	0	tumoral cells
AAGTGAACAGGGAATC_1	1.35341	-8.7116	0	0	0	tumoral cells
AAGTGAATCAGGAAAT_1	-4.3316	-2.95123	0	1.83076	0	tumoral cells
AAGTGAATCCTCACCA_1	2.46622	-10.0617	0	1.44392	0	tumoral cells
AAGTGAATCTGGGCCA_1	-2.054	-2.109	0	0.303857	0	tumoral cells
AAGTTCGAGCGATGAC_1	-4.08917	2.34063	0	0	1.66931	tumoral cells
AAGTTCGAGCGGACAT_1	0.585717	-4.47427	0	1.26944	0	tumoral cells
AAGTTCGAGGTAAGGA_1	-2.47143	0.153083	0	0	0	tumoral cells
AAGTTCGCACACACTA_1	-6.65253	2.71843	0	1.95979	0	tumoral cells
AAGTTCGCATCCGTTC_1	1.09593	10.9304	0	0	0	non-tumoral cells
AAGTTCGGTCGAATGG_1	1.37155	-8.44305	0	0	0	tumoral cells
AAGTTCGGTGTTCCAA_1	0.663162	3.45712	0	0	0	tumoral cells
AAGTTCGTCGCCAACG_1	-1.06591	-3.71006	0	1.15479	0	tumoral cells
AAGTTCGTCGCCACTT_1	-0.604996	3.26068	0	0	0	tumoral cells
AATAGAGCACTCAAGT_1	0.162491	-5.15019	0	1.2384	0	tumoral cells
AATAGAGCAGCGTGCT_1	-2.78347	-0.374018	0	0.697399	0	tumoral cells
AATAGAGGTTTGGGAG_1	-5.04531	5.35226	0	0	0	tumoral cells
AATCACGCAACTGTGT_1	-3.78322	2.45913	0	0	0	tumoral cells
AATCACGCATACTGAC_1	1.10427	3.22988	0	0	0	tumoral cells
AATCGACAGAGCGACT_1	-0.200138	-2.49509	0	0	0	tumoral cells
AATCGACCAACTCATG_1	-0.393674	2.25637	0	3.18532	0	tumoral cells
AATCGACCAATAGTAG_1	1.10366	10.7137	0	0	0	non-tumoral cells
AATCGACCAGTGCCTG_1	-1.50495	-4.69829	0	0	0	tumoral cells
AATCGACCATATCTCT_1	-1.96924	1.51626	0	0	0	tumoral cells
AATCGACGTGGAAATT_1	-3.30346	-4.48296	0	0	0	tumoral cells
AATCGTGTCAAGTCGT_1	2.15681	-9.66424	0	1.17525	0	tumoral cells
AATCGTGTCGTACCTC_1	6.43093	1.29156	0	0	0	tumoral cells
AATGAAGAGACCTCCG_1	0.845954	3.72883	0	0	0	tumoral cells
AATGAAGCAATGAAAC_1	1.98359	-8.67912	0	0	0	tumoral cells
AATGAAGCACCACATA_1	-5.8176	3.3637	0	0	0	tumoral cells
AATGAAGCAGCTTTGA_1	1.75789	-6.61422	0	1.07188	0	tumoral cells
AATGACCCAGATACCT_1	-3.52162	-1.78386	0	2.05299	0	tumoral cells
AATGACCCAGTGCCTG_1	3.2223	-9.46936	0	0	0	tumoral cells
AATGACCGTGCAGTGA_1	1.38413	4.25173	0	0	0	tumoral cells
AATGACCTCAGGAACG_1	0.358051	12.1973	0	0.416706	0.709961	non-tumoral cells
AATGACCTCCACAGGC_1	-4.34409	0.129145	0	0	0	tumoral cells
AATGCCACACTCTAGA_1	-1.05226	-3.58236	0	3.13469	0	tumoral cells
AATGCCAGTCCAGCGT_1	0.868243	11.4086	0	0	0	non-tumoral cells
AATGCCATCATGCCCT_1	-3.0537	-4.64145	0	0	0	tumoral cells
AATGCCATCTGTACAG_1	0.205554	2.59906	0	2.59922	0	tumoral cells
AATGGAAAGGCAGTCA_1	1.14155	9.44981	0	0	0	non-tumoral cells
AATGGAACAAGCACCC_1	-1.7587	2.25658	0	2.60733	0	tumoral cells
AATGGAACATGGGAAC_1	0.541736	2.73309	0	0	0	tumoral cells
AATGGAAGTCTGTCAA_1	9.96888	0.0709771	0	0	0	immune cells
AATGGAAGTTCGTTCC_1	-0.27938	12.474	0	0	0	non-tumoral cells
AATGGAATCCACCTGT_1	2.75408	-8.38004	0	0.965247	0	tumoral cells
AATGGCTTCCACCCTA_1	-2.96998	-4.46791	0	0.188462	0	tumoral cells
AATTCCTCACAGACGA_1	-3.71699	1.70596	0	0	0	tumoral cells
AATTCCTCACTACACA_1	0.0945846	2.26828	0	0	0	tumoral cells
AATTCCTGTGATTCTG_1	-1.69658	-4.99228	0	0.336993	0	tumoral cells
ACAAAGAAGATGCAGC_1	0.855455	2.39575	0	0	0	tumoral cells
ACAAAGAAGTTCTCTT_1	0.0579696	-3.11539	0	0	0	tumoral cells
ACAAAGACAATACCCA_1	1.34731	-7.40921	0	1.99844	0	tumoral cells
ACAAAGAGTCTCAAGT_1	0.373943	-4.90972	0	1.48148	0	tumoral cells
ACAAAGAGTTCGAGCC_1	-3.39996	-0.183437	0	0.6918	0	tumoral cells
ACAACCACACGACGCT_1	8.4096	0.525257	0	0	0	immune cells
ACAACCACACTGGAAG_1	2.56492	-3.10062	0	2.18787	0	tumoral cells
ACAACCACAGCTACCG_1	12.357	1.33279	2.27978	1.36732	0	immune cells
ACAACCACAGGTTACT_1	0.470327	2.60276	0	0	0	tumoral cells
ACAACCACATCTGGGC_1	-0.389273	-4.48602	0	0.693723	0	tumoral cells
ACAACCAGTTCCACAA_1	-0.79835	2.97957	0	0	0	tumoral cells
ACAACCATCAAGTCGT_1	-2.25551	-4.28834	0	2.23699	0	tumoral cells
ACAAGCTAGATGCTGG_1	-3.6521	-2.44313	0	0	0	tumoral cells
ACAAGCTAGGAGTACC_1	-2.33179	-2.36264	0	0	0	tumoral cells
ACAAGCTAGTGTAGAT_1	-2.9928	1.90197	0	0	0	tumoral cells
ACAAGCTCACTCAAGT_1	-5.42528	2.71137	0	0	0	tumoral cells
ACACAGTAGGCTCTCG_1	-3.01883	-2.70248	0	0.316539	0	tumoral cells
ACACAGTAGTAGGGTC_1	-3.42891	-4.29028	0	0.446871	0	tumoral cells
ACACAGTCAAGAGTGC_1	-2.68922	0.371682	0	0	0	tumoral cells
ACACAGTGTATACAGA_1	-0.611232	0.657006	0	1.89746	0	tumoral cells
ACACCAAAGGCCATAG_1	-0.875833	-2.98333	0	1.57819	0	tumoral cells
ACACCAACAACTGCTA_1	-2.56377	-0.458556	0	0	0	tumoral cells
ACACCAACATGGCCAC_1	3.37968	-7.83649	0	0.270837	0	tumoral cells
ACACCAAGTAGTCTTG_1	-0.0368314	-2.87448	0	1.54262	0	tumoral cells
ACACCAATCCCAGGCA_1	-3.70071	1.91635	0	0	0	tumoral cells
ACACGCGCACCGTGCA_1	-1.89784	-2.65418	0	0	0	tumoral cells
ACACGCGGTACTCGTA_1	12.9825	0.84843	1.54197	0	0	immune cells
ACACGCGGTGAAGCGT_1	1.68069	2.97751	0	2.85455	0	tumoral cells
ACACGCGTCCGGTAGC_1	1.04499	-4.60085	0	0	0	tumoral cells
ACACGCGTCTGTCTCG_1	2.47645	-3.09973	0	0	0	tumoral cells
ACACTGAAGATAACAC_1	0.529903	-4.72767	0	0	0	tumoral cells
ACACTGAAGTAGGCCA_1	0.362081	-4.69645	0	0	0	tumoral cells
ACACTGACAACTTGGT_1	1.1615	-8.26804	0	0.34805	0	tumoral cells
ACACTGACACGGGCTT_1	-4.89627	-1.19538	0	0	0	tumoral cells
ACACTGAGTAAGATTG_1	13.7676	2.18809	0.911206	0.316146	0	immune cells
ACACTGAGTGGATTTC_1	1.69031	-9.40708	0	0.985831	0	tumoral cells
ACACTGATCTTTCCAA_1	-6.41243	2.02002	0	2.60666	0	tumoral cells
ACAGAAACACCCGTAG_1	-1.0284	3.47877	0	0	0	tumoral cells
ACAGAAACATGCTGCG_1	-3.04929	-1.72672	0	1.23962	0	tumoral cells
ACAGAAAGTTTCGATG_1	-4.74558	-2.72478	0	1.83759	0	tumoral cells
ACAGAAATCTCTGACC_1	2.2194	-7.29447	0	0.980816	0	tumoral cells
ACAGCCGAGGTTCTTG_1	-4.26253	3.77266	0	0	0	tumoral cells
ACAGCCGAGTGCACTT_1	13.7964	1.97188	1.03994	0	0.79722	immune cells
ACAGCCGTCATTTCGT_1	-2.49844	-4.04317	0	0.688998	0	tumoral cells
ACAGCCGTCGGATACT_1	0.0154896	2.52213	0	0	0	tumoral cells
ACAGGGAAGCACTCCG_1	-2.37318	-1.03172	0	0	0	tumoral cells
ACAGGGACAGACCTAT_1	0.94656	3.11862	0	0	0	tumoral cells
ACATCCCAGCCTATCA_1	-5.77446	3.49683	0	0	0	tumoral cells
ACATCCCAGTAAATGC_1	0.429126	3.23164	0	0	0	tumoral cells
ACATCCCCACGTGAGA_1	-2.78358	-1.47333	0	0	0	tumoral cells
ACATCCCCAGCGTGCT_1	-2.97334	-1.51015	0	0	0	tumoral cells
ACATCCCCAGGATGAC_1	0.372513	-5.05673	0	1.12219	0	tumoral cells
ACATCCCCATTCTGTT_1	-0.751575	1.89635	0	0	0	tumoral cells
ACATCCCTCAACACGT_1	-1.41857	3.49946	0	3.00995	0	tumoral cells
ACATCGAAGCCTGACC_1	1.8735	-7.82287	0	1.16559	0	tumoral cells
ACATCGAAGCTGACCC_1	-0.581298	2.29015	0	0	0	tumoral cells
ACATCGAAGTAGTGCG_1	-4.1036	0.362639	0	0.479269	0	tumoral cells
ACATCGAGTAACGGTG_1	0.495049	2.42928	0	2.94368	0	tumoral cells
ACATCGAGTGTACGCC_1	-0.741854	-1.55914	0	2.10406	0	tumoral cells
ACATGCAAGGCTAACG_1	-1.28624	3.47301	0	0	0	tumoral cells
ACATGCACACAGAGAC_1	-5.1038	-1.72207	0	0.938191	0	tumoral cells
ACATGCACACGGAAGT_1	-1.83073	-2.84476	0	0	0	tumoral cells
ACATGCACAGCTACCG_1	9.63889	0.0599489	0	0	0	immune cells
ACATGCACATCGCTGG_1	1.46063	-4.54473	0	0.921012	0	tumoral cells
ACATGCACATGGTGGA_1	-2.73696	-2.31756	0	0.337999	0	tumoral cells
ACATGCATCGAACTCA_1	-5.22256	-2.74644	0	1.49168	0	tumoral cells
ACATGCATCGCTGTCT_1	-0.982741	-2.45496	0	0	0	tumoral cells
ACATTTCAGAGGCGTT_1	-1.9489	-3.33977	0	1.68072	0	tumoral cells
ACATTTCAGCACTGGA_1	0.101981	4.02037	0	0	0	tumoral cells
ACATTTCAGCGCCCAT_1	-1.20256	0.227775	0	0	0	tumoral cells
ACATTTCCACAGCTGC_1	-1.09452	-4.66762	0	1.97113	0	tumoral cells
ACATTTCCATCCTTGC_1	-0.403085	3.67928	0	0	0	tumoral cells
ACATTTCTCACGGACC_1	-4.84067	-3.02561	0	1.37463	0	tumoral cells
ACATTTCTCTGGACCG_1	-2.69124	1.08184	0	2.2123	0	tumoral cells
ACCAAACAGCATGGGT_1	-3.94544	-3.211	0	1.68487	0	tumoral cells
ACCAAACAGTTGAAAC_1	-3.63095	0.864126	0	0	0	tumoral cells
ACCAAACCATCATGAC_1	-0.943477	2.47925	0	0	0	tumoral cells
ACCAAACGTTACCGTA_1	-4.63951	-2.41975	0	0.386932	0	tumoral cells
ACCAAACGTTCCCAAA_1	2.00174	-2.50724	0	1.02807	0	tumoral cells
ACCAACAAGCCAAGCA_1	-0.184185	3.55766	0	0	0	tumoral cells
ACCAACAAGTCTGCAT_1	0.320949	2.41639	0	0	0	tumoral cells
ACCAACACACAACGCC_1	-0.399089	3.69338	0	0	0	tumoral cells
ACCAACACACACCGCA_1	-2.90689	4.60496	0	0	0	tumoral cells
ACCAACAGTCCTATAG_1	0.718787	1.43911	0	0	0	tumoral cells
ACCAACATCACTGATG_1	1.69471	2.85031	0	0	0	tumoral cells
ACCAACATCATGAGGG_1	3.69728	-9.04967	0	0.396217	0	tumoral cells
ACCAACATCCGCGAGT_1	1.0073	-7.71267	0	0	0	tumoral cells
ACCACAAAGATTCGAA_1	-2.93727	-2.26157	0	0	0	tumoral cells
ACCACAAAGCCGTCGT_1	3.70004	-9.8278	0	1.21864	0	tumoral cells
ACCACAAAGGAGATAG_1	-0.906369	3.42637	0	2.67508	0	tumoral cells
ACCACAACACTGTGAT_1	2.25316	-6.22936	0	0	0	tumoral cells
ACCACAACATCGATGT_1	-5.57008	3.04626	0	0.893355	0	tumoral cells
ACCACAACATCGGAAG_1	2.12463	-9.89559	0	0.376277	0	tumoral cells
ACCACAAGTGACTCTA_1	0.854087	11.3819	0	0	0	non-tumoral cells
ACCATTTAGACCAAAT_1	-4.65782	1.52432	0	0	0	tumoral cells
ACCATTTAGAGGTGCT_1	2.87554	-9.06082	0	0.776546	0	tumoral cells
ACCATTTCAACGACTT_1	10.4627	0.27696	0	0	0	immune cells
ACCATTTCAATCCTAG_1	1.35666	-8.97352	0	0.440567	0	tumoral cells
ACCATTTCAGGCGTTC_1	-2.14426	-3.03749	0	0	0	tumoral cells
ACCATTTCATCAACCA_1	-5.3801	-0.539328	0	0.770712	0	tumoral cells
ACCATTTTCGACATCA_1	-2.02091	4.67311	0	2.91683	0	tumoral cells
ACCCAAAAGAGTTGTA_1	1.1363	-7.88167	0	1.58109	0	tumoral cells
ACCCAAAAGCAGCACA_1	-4.78593	0.41198	0	1.46762	0	tumoral cells
ACCCAAAGTCCGGTGT_1	-0.404027	3.18648	0	0	0	tumoral cells
ACCCTCAAGCAGGGAG_1	-3.14531	-4.16662	0	0.187167	0	tumoral cells
ACCCTCAAGCCAGACA_1	-4.49873	-0.466202	0	0	0	tumoral cells
ACCCTCAAGCTGGCTC_1	0.363013	3.25985	0	0	0	tumoral cells
ACCCTCATCCATTCGC_1	-2.62993	-4.90562	0	0	0	tumoral cells
ACCCTCATCGGTTCAA_1	-2.01952	10.8165	0	0	0	non-tumoral cells
ACCCTTGCACGCCAGT_1	-0.227088	-3.60346	0	0	0	tumoral cells
ACCCTTGCATAGACTC_1	-2.17911	-0.512618	0	0	0	tumoral cells
ACCCTTGGTGAATGAT_1	-1.89016	2.24324	0	0	0	tumoral cells
ACCCTTGGTGACAGCA_1	-1.3907	11.3243	0	0	0	non-tumoral cells
ACCGTTCAGGACCCAA_1	11.6965	0.373965	0	0	0	immune cells
ACCGTTCCAACCGACC_1	-4.71854	-2.63821	0	0	0	tumoral cells
ACCGTTCGTAAGGCCA_1	1.18875	10.1028	0	0	0	non-tumoral cells
ACCGTTCGTACTAAGA_1	9.03177	0.161808	0	0	0	immune cells
ACCGTTCTCCCTTTGG_1	-0.307361	-4.5894	0	1.99968	0	tumoral cells
ACCTACCGTCAACGCC_1	1.91151	3.12394	0	0	0	tumoral cells
ACCTGAAAGGTCATCT_1	-2.18242	-2.87081	0	0	0	tumoral cells
ACCTGAAAGTCGGCAA_1	-2.29061	-1.93815	0	2.38035	0	tumoral cells
ACCTGAACAACGAGGT_1	-1.38377	-3.58476	0	2.58102	0	tumoral cells
ACCTGAAGTTATGTGC_1	-4.30921	-3.10962	0	1.8993	0	tumoral cells
ACCTGAATCCCTCGTA_1	-1.38149	1.87505	0	0	0	tumoral cells
ACCTGTCAGGCCACTC_1	-2.66652	-2.71966	0.33281	1.51599	0	tumoral cells
ACCTGTCCACACACTA_1	0.162837	3.57576	0	0	0	tumoral cells
ACCTGTCCACGTAGAG_1	8.92979	0.000566192	0	0	0	immune cells
ACCTGTCCAGACGCTC_1	-1.62566	0.755179	0	0	0	tumoral cells
ACCTGTCCAGCACACC_1	-3.42082	-3.36679	0	0	0	tumoral cells
ACCTGTCTCTACCAGA_1	-2.30943	2.24718	0	0	0	tumoral cells
ACCTGTCTCTTGCAGA_1	1.15642	9.67154	0	0	0	non-tumoral cells
ACGATCACAACAGCCC_1	0.923718	11.3619	0	0	0	non-tumoral cells
ACGATCATCGTTCCCA_1	1.15366	10.8553	0	0	0	non-tumoral cells
ACGATCATCTCGCGTT_1	-2.78302	-1.12783	0	0.43379	0	tumoral cells
ACGATGTCAACAGCCC_1	-3.60569	2.153	0	1.8691	0	tumoral cells
ACGATGTTCGGCTTGG_1	0.11052	3.10072	0	0	0	tumoral cells
ACGCACGCAGTCAACT_1	-1.28525	3.62899	0	2.78486	0	tumoral cells
ACGCACGGTCTTCATT_1	-1.88251	-2.69371	0	0	0	tumoral cells
ACGCACGTCAACTTTC_1	-3.40042	-2.88061	0	1.85549	0	tumoral cells
ACGCACGTCGTGTCAA_1	-5.19157	-0.320625	0	1.45039	0	tumoral cells
ACGCACGTCTAAGAAG_1	-3.97905	1.28918	0	0	0	tumoral cells
ACGGAAGAGGGCGAGA_1	-2.79854	-2.57276	0	0.722977	0	tumoral cells
ACGGAAGCACAGCCAC_1	-2.74824	-2.87898	0	0	0	tumoral cells
ACGGAAGTCCTGGCTT_1	-1.69865	2.0925	0	0	0	tumoral cells
ACGGAAGTCGTAGTCA_1	1.60053	2.29177	0	0	0	tumoral cells
ACGGGTCAGGTAAGAG_1	1.98691	-9.71724	0	2.28817	0	tumoral cells
ACGGGTCCAGAGCGTA_1	-2.76322	-0.454424	0	0.906035	0	tumoral cells
ACGGGTCGTGTAAACA_1	-3.25138	4.16613	0	0	0	tumoral cells
ACGGGTCTCACCTCAC_1	2.39351	-10.2359	0	0.513763	0	tumoral cells
ACGGGTCTCGAAACAA_1	-0.65405	-4.73973	0	0.478077	0	tumoral cells
ACGGTCGAGAAAGCGA_1	-2.80505	0.335952	0	0	0	tumoral cells
ACGGTCGAGCCTCAGC_1	3.02208	-1.91599	0	0	0	tumoral cells
ACGGTCGCACATTCTT_1	0.605494	2.25901	0	3.47655	0	tumoral cells
ACGGTCGTCAACTCTT_1	2.41338	-3.52481	0	0	0	tumoral cells
ACGGTCGTCCTCCACA_1	-1.90646	-2.97532	0	0	0	tumoral cells
ACGGTTAAGCAGGGAG_1	-2.38512	-3.42562	0	1.02279	0	tumoral cells
ACGGTTAAGGTAAGGA_1	3.0765	-0.184953	0	0	0	tumoral cells
ACGGTTACACGCTATA_1	-4.47654	-1.45818	0	0.770962	0	tumoral cells
ACGGTTACACTCCGGA_1	0.546022	3.7688	0	0	0	tumoral cells
ACGGTTACATTAAAGG_1	0.534503	-4.51473	0	0	0	tumoral cells
ACGGTTAGTCCAAATC_1	0.549204	-4.43921	0	0	0	tumoral cells
ACGGTTAGTTCAATCG_1	-3.21103	10.4736	0	0	1.00654	non-tumoral cells
ACGGTTATCTGGGTCG_1	3.89032	-8.88179	0	2.85061	0	tumoral cells
ACGGTTATCTTGGCTC_1	2.04722	-3.8018	0	0	0	tumoral cells
ACGTAACCACGACGAA_1	-0.110746	2.62654	0	0	0	tumoral cells
ACGTAACGTCATCGCG_1	1.01824	2.0728	0	0	0	tumoral cells
ACGTAACGTGCGTTTA_1	-0.351702	2.77797	0	0	0	tumoral cells
ACGTACAGTTGGTAGG_1	0.159013	-4.57857	0	0.480725	0	tumoral cells
ACGTACATCGAGTACT_1	-4.51133	-2.04076	0	2.72813	0	tumoral cells
ACGTACATCTCTGACC_1	-3.38888	-3.82589	0	1.14066	0	tumoral cells
ACGTACATCTGGGCCA_1	0.322367	2.72046	0	0	0	tumoral cells
ACGTAGTCAACACGAG_1	-0.749752	-4.63513	0	0.343021	0	tumoral cells
ACGTAGTGTCGTGGTC_1	-4.47787	1.53074	0	0	0	tumoral cells
ACGTCCTCAAGTCATC_1	0.84678	-7.17774	0	0	0	tumoral cells
ACGTCCTCACCCTTAC_1	-4.09117	-2.19382	0	0.543408	0	tumoral cells
ACGTCCTGTAACGATA_1	-1.16988	-4.90012	0	0	0	tumoral cells
ACGTTCCAGTCGTTAC_1	1.55011	-3.61288	0	1.19786	0	tumoral cells
ACGTTCCAGTTTCGGT_1	-0.315781	12.4083	0	0	0	non-tumoral cells
ACGTTCCCAAACACCT_1	2.76609	-0.0621909	0	0	0	tumoral cells
ACGTTCCGTAGCGCTC_1	1.48687	4.00124	0	0	0	tumoral cells
ACGTTCCTCACAACCA_1	-3.11027	-0.312045	0	0	0	tumoral cells
ACTACGAAGCACAAAT_1	0.109263	2.72076	0	0	0	tumoral cells
ACTACGATCACACGAT_1	-0.444467	1.90181	0	2.98197	0	tumoral cells
ACTATCTAGATGCAGC_1	-6.85174	5.17307	0	0	0	tumoral cells
ACTATCTAGGCAGGGA_1	0.832284	-2.41648	0	0	0	tumoral cells
ACTATCTAGTTTGCTG_1	2.62769	-2.44435	0	2.97829	0	tumoral cells
ACTATCTCAGCGGATA_1	-1.42133	0.775856	0	0	0	tumoral cells
ACTATCTCATTCTGTT_1	-4.26049	4.17543	0	0	0	tumoral cells
ACTATCTGTAGACGTG_1	-1.57884	-3.45717	0	1.93646	0	tumoral cells
ACTATCTGTTGTCCCT_1	1.20017	10.3043	0	0	0	non-tumoral cells
ACTATCTTCGAGCCAC_1	-1.22955	-3.7492	0	0	0	tumoral cells
ACTATGGAGCCACAAG_1	-1.10859	-4.71082	0	0	0	tumoral cells
ACTATGGAGTTAGTGA_1	-4.00134	-1.74554	0	0.557449	0	tumoral cells
ACTATGGCAACCACGC_1	-3.71544	-0.374187	0	0	0	tumoral cells
ACTATGGCAACGCATT_1	-2.41583	-4.38917	0	0.384656	0	tumoral cells
ACTATGGCACTGTCCT_1	-0.228146	-2.73225	0	2.18579	0	tumoral cells
ACTATGGGTAGCCAGA_1	-2.51281	-3.69834	0	0	0	tumoral cells
ACTATGGTCGCTTAAG_1	2.14384	-3.40095	0	0	0	tumoral cells
ACTATGGTCTCTTCAA_1	2.81461	-9.13096	0	1.1186	0	tumoral cells
ACTATTCAGCAAACAT_1	3.88239	-9.63527	0	2.41061	0	tumoral cells
ACTATTCCAAGCTGTT_1	1.28506	3.09068	0	2.90696	0	tumoral cells
ACTATTCGTACGGCAA_1	2.81165	-3.02887	0	1.62243	0	tumoral cells
ACTATTCGTTTATGCG_1	-5.12137	2.44032	0	0	0	tumoral cells
ACTCCCAAGTCATAGA_1	-3.24065	-3.96182	0	0.457923	0	tumoral cells
ACTCCCACATCGCTGG_1	-5.35494	0.964449	0	0	0	tumoral cells
ACTCCCAGTCCTATAG_1	-3.01617	-4.14261	0	0.338276	0	tumoral cells
ACTCCCATCCTAGCGG_1	1.18904	9.88775	0	0	0	non-tumoral cells
ACTCCCATCGCTATTT_1	3.50444	-9.51988	0	1.75603	0	tumoral cells
ACTCTCGCAACCGTGC_1	-2.15926	-4.98373	0	0	0	tumoral cells
ACTCTCGCAGTTAAAG_1	0.541005	-4.52307	0	0	0	tumoral cells
ACTCTCGGTGATTCAC_1	-5.11853	-2.57379	0	0.454346	0	tumoral cells
ACTCTCGGTGCCCAGT_1	-2.0821	-4.5165	0	4.29641	0	tumoral cells
ACTCTCGTCGCCAGAC_1	0.294248	-6.65828	0	0.817161	0	tumoral cells
ACTGATGAGACTCAAA_1	1.07966	10.7894	0	0	0	non-tumoral cells
ACTGATGAGGTAACTA_1	-3.41071	2.47063	0	0	0	tumoral cells
ACTGATGAGGTCATTC_1	-0.0814488	2.9456	0	2.92346	0	tumoral cells
ACTGATGAGTCTCCTC_1	3.15073	-7.2869	0	0.639424	0	tumoral cells
ACTGATGCACATAACC_1	12.4145	2.09798	0	0	0	immune cells
ACTGATGCAGGTTTAC_1	13.6593	1.97078	1.66814	0	0	immune cells
ACTGATGCATACAGAA_1	-2.23554	-1.02155	0	0	0	tumoral cells
ACTGATGGTAGTTCCA_1	-1.49049	3.79671	0	0	0	tumoral cells
ACTGATGTCGTAGCCG_1	0.925128	9.87767	0	0	0	tumoral cells
ACTGATGTCTCCCTAG_1	0.501577	4.09882	0	0	0	tumoral cells
ACTGCAAAGCATCCTA_1	8.83283	0.477176	0	0	0	immune cells
ACTGCAACAACGAGGT_1	1.70736	-7.90438	0	0	0	tumoral cells
ACTGCAACAGGCTATT_1	0.0103637	-5.1846	0	0	0	tumoral cells
ACTGCAACAGTTCTAG_1	-1.3171	-2.83527	0	0	0	tumoral cells
ACTGCAAGTGCGGTAA_1	-2.67277	-3.15329	0	0	0	tumoral cells
ACTGCAAGTGCTCGTG_1	-1.87762	10.7993	0	0	0	non-tumoral cells
ACTGCAATCATTACGG_1	-4.07364	-2.87798	0	2.10787	0	tumoral cells
ACTGTCCAGAGAGGGC_1	-5.64083	2.36244	0	0.395788	0	tumoral cells
ACTGTCCAGTTGAAGT_1	-2.20239	10.0091	0	0	0	non-tumoral cells
ACTGTCCCAACTCGAT_1	-4.73323	-3.31572	0	1.38024	0	tumoral cells
ACTGTCCCAAGCCATT_1	-6.14424	4.68496	0	0	0	tumoral cells
ACTGTCCCACATAGCT_1	0.867131	3.01931	0	0	0	tumoral cells
ACTGTCCCATAGACTC_1	-3.89913	1.70137	0	0	0	tumoral cells
ACTGTCCGTAAGGTCG_1	1.18862	-4.65285	0	1.22678	0	tumoral cells
ACTGTCCGTACGAGCA_1	-3.21354	-1.0031	0	0	0	tumoral cells
ACTGTCCGTCAGTCGC_1	-4.47618	-2.35974	0	0	0	tumoral cells
ACTGTCCGTTGTTGAC_1	13.3806	2.85798	0.788741	0	0	immune cells
ACTGTCCTCATGCCGG_1	-0.0813045	12.0663	0	1.60085	0	non-tumoral cells
ACTGTCCTCCACCTCA_1	1.07266	3.32766	0	0	0	tumoral cells
ACTGTGAAGACTTCAC_1	2.1566	1.97817	0	0	0	tumoral cells
ACTGTGAAGCGACTTT_1	-5.84669	5.91412	0	0	0	tumoral cells
ACTGTGACACGTCTCT_1	1.05025	1.8024	0	2.89075	0	tumoral cells
ACTGTGACATCCTCAC_1	3.63489	-10.1323	0	0.723113	0.235238	tumoral cells
ACTGTGAGTAGGGTAC_1	-0.426615	-3.31675	0	2.22766	0	tumoral cells
ACTTAGGGTACTGAGG_1	0.386633	2.66086	0	0	0	tumoral cells
ACTTATCAGACCGCCT_1	-0.127534	-4.87459	0	0.427073	0	tumoral cells
ACTTATCAGTCGAGGT_1	-2.43826	-3.18372	0	1.78996	0	tumoral cells
ACTTATCCAAGCGCTC_1	-1.64442	-3.91684	0	0	0	tumoral cells
ACTTATCCACATGGTT_1	3.87307	-8.00354	0	1.948	0	tumoral cells
ACTTATCCACCCTCTA_1	0.970697	11.7253	0	0	0	non-tumoral cells
ACTTATCTCTAGGCAT_1	-1.15214	-4.91044	0	0	0	tumoral cells
ACTTATCTCTCCCAAC_1	0.241676	2.18289	0	0	0	tumoral cells
ACTTCCGGTCAAGGCA_1	13.0493	3.68526	2.71498	0.433389	0	immune cells
ACTTCCGGTCGGAAAC_1	-3.30206	10.6951	0	0	0.588107	non-tumoral cells
ACTTCCGGTTAGGGAC_1	-2.68771	-2.10323	0	0.813473	0	tumoral cells
ACTTCCGGTTATGTCG_1	3.82861	-9.73397	0	0.547464	0	tumoral cells
ACTTCCGTCAGTCCGG_1	0.0234421	-4.48629	0	0	0	tumoral cells
ACTTCCGTCGGTAGAG_1	-4.8546	-0.564176	0	0	0	tumoral cells
ACTTCCGTCTATCACT_1	1.67256	3.0501	0	0	0	tumoral cells
ACTTCGCAGCACGGAT_1	-4.33146	-3.33237	0	1.97211	0	tumoral cells
ACTTCGCCACGTAGAG_1	9.32271	0.115648	0	0	0	immune cells
ACTTCGCGTCAAATCC_1	-2.49395	-3.90656	0	1.20344	0	tumoral cells
ACTTCGCTCATTCATC_1	-0.544398	2.65708	0	0	0	tumoral cells
ACTTCGCTCCTTATCA_1	-4.31366	-2.7228	0	0	0	tumoral cells
ACTTCGCTCTCGAGTA_1	-5.38689	0.805117	0	0	0	tumoral cells
ACTTTCAAGGGATCTG_1	1.3548	-1.45964	0	2.15368	0	tumoral cells
ACTTTCAAGTGTAGAT_1	0.193978	2.42881	0	0	0	tumoral cells
ACTTTCATCATAAGGA_1	-4.24733	0.576265	0	0.423166	0	tumoral cells
ACTTTGTCAATCAAGA_1	-2.87318	-3.12134	0	0.434498	0	tumoral cells
ACTTTGTCAATTGCCA_1	-3.38339	-1.88322	0	0.281382	0	tumoral cells
ACTTTGTGTCTCAGGC_1	0.357039	3.0469	0	0	0	tumoral cells
ACTTTGTTCTTCGCTG_1	1.14446	9.58544	0	0	0	tumoral cells
AGAAATGAGTGAACAT_1	-4.15662	-1.17501	0	0	0	tumoral cells
AGAAATGAGTGAGGTC_1	-7.00078	4.58926	0	1.45674	0	tumoral cells
AGAAATGCAACAAAGT_1	13.9761	2.34129	1.14873	0.479632	0	immune cells
AGAAATGCAAGTGCAG_1	9.55114	-0.904415	2.5343	0	0	immune cells
AGAAATGCAGAGAGGG_1	-2.84728	0.970633	0	0	0	tumoral cells
AGAAATGGTTCCAAAC_1	1.81912	-6.91438	0	0	0	tumoral cells
AGAACAAAGAAGCCAC_1	-2.32555	-1.14823	0	0	0	tumoral cells
AGAACAAAGCATAGGC_1	-0.67592	1.804	0	3.55244	0	tumoral cells
AGAACAAAGGACATCG_1	12.6544	3.71161	2.25563	0	0	immune cells
AGAACAAAGGGTCACA_1	-3.0956	-2.41989	0	0	0	tumoral cells
AGAACAATCATTGTGG_1	-3.5202	-3.14034	0	1.28247	0	tumoral cells
AGAACAATCGTAATGC_1	-5.54099	3.03057	0	0	0	tumoral cells
AGAACAATCTGTGTGA_1	-2.87607	-4.13586	0	1.43225	0	tumoral cells
AGAACCTAGTAACCGG_1	-0.355007	3.15959	0	0	0	tumoral cells
AGAACCTCAAGGCCTC_1	-3.13743	-2.64512	0	0.451549	0	tumoral cells
AGAACCTCAGCCGGTT_1	-0.814481	2.79624	0	0	0	tumoral cells
AGAACCTTCACCATGA_1	0.871169	2.73577	0	0	0	tumoral cells
AGAACCTTCGTGGGAA_1	-3.24954	-2.54564	0	0	0	tumoral cells
AGAAGCGCAGCTGTGC_1	0.547653	3.85502	0	0	0	tumoral cells
AGAAGCGTCGGAGATG_1	-3.11922	-0.0778432	0	0.622247	0	tumoral cells
AGAAGTACAGCAGATG_1	-5.62702	0.474471	0	2.31831	0	tumoral cells
AGAAGTACATACACCA_1	-3.62744	0.830437	0	0	0	tumoral cells
AGAAGTAGTGCTGCAC_1	1.41711	2.97908	0	0	0	tumoral cells
AGAAGTATCAACCTCC_1	-2.47406	-3.37702	0	0.643419	0	tumoral cells
AGAAGTATCGCCGAAC_1	-7.04378	5.55678	0	0	0	tumoral cells
AGACAAAAGTCTACCA_1	0.45907	-6.7092	0	0.856718	0	tumoral cells
AGACAAACACAGTGTT_1	0.126246	-5.22491	0	1.69521	0	tumoral cells
AGACAAAGTCATGGCC_1	8.39454	0.154255	0	0	0	immune cells
AGACAAATCACATCAG_1	-3.61384	-4.01297	0	1.51632	0	tumoral cells
AGACACTCACAACCGC_1	-3.01957	10.3766	0	0	1.06848	non-tumoral cells
AGACACTCATAACGGG_1	-3.7246	-3.07028	0	0	0	tumoral cells
AGACACTTCACACCGG_1	-0.470155	4.04299	0	0	0	tumoral cells
AGACACTTCACCTACC_1	1.12523	10.6299	0	0	0	non-tumoral cells
AGACACTTCTAGCCTC_1	-2.98027	-2.86297	0	0	0	tumoral cells
AGACAGGAGCAAGTCG_1	2.6134	-8.30868	0	0	0	tumoral cells
AGACAGGAGGATGCGT_1	1.20441	3.24822	0	0	0	tumoral cells
AGACAGGAGTAATTGG_1	-3.08664	11.0297	0	0	1.62711	non-tumoral cells
AGACAGGAGTCACGCC_1	-2.02129	-3.55675	0	0	0	tumoral cells
AGACAGGCAACGGTAG_1	3.70117	-9.18188	0	2.31036	0	tumoral cells
AGACAGGGTAACCCTA_1	-1.98268	-4.5312	0	0.470604	0	tumoral cells
AGACAGGGTGTTCGAT_1	1.04767	11.4463	0	0	0	non-tumoral cells
AGACAGGTCATGGCCG_1	0.250198	3.41173	0	0	0	tumoral cells
AGACAGGTCTTAGCAG_1	-0.000943061	2.99037	0	0	0	tumoral cells
AGACCATCAATTTCCT_1	-0.923446	-5.10139	0	1.11998	0	tumoral cells
AGACCATCAGAGGTAC_1	-1.32258	1.78699	0	0	0	tumoral cells
AGACCATCAGTTTCGA_1	-1.95923	-4.24525	0	0	0	tumoral cells
AGACCATGTAGCGCTC_1	0.35481	12.433	0	0	0	non-tumoral cells
AGACCATGTCCTACGG_1	-1.94097	2.07287	0	0	0	tumoral cells
AGACCCGAGACTAAGT_1	13.4249	2.53179	1.01769	0	0	immune cells
AGACCCGAGATACATG_1	-4.53721	-1.03858	0	0.358722	0	tumoral cells
AGACCCGAGCGCATCC_1	13.477	3.59491	0.696379	0	0.2893	immune cells
AGACCCGAGTGATGGC_1	-2.15991	-0.912296	0	0	0	tumoral cells
AGACCCGCAAGAAACT_1	0.734442	-3.14661	0	0.669755	0	tumoral cells
AGACCCGCAATAGGGC_1	0.980528	10.8472	0	0	0	non-tumoral cells
AGACTCAAGAATCGCG_1	12.9954	3.03359	0.764361	0.323923	0.323923	immune cells
AGACTCAAGCATCGAG_1	-6.8691	5.86682	0	0	0	tumoral cells
AGACTCACACAAGCCC_1	2.06092	-3.38114	0	1.27077	0	tumoral cells
AGACTCACACCTTCGT_1	-1.51989	11.1002	0	0	0	non-tumoral cells
AGACTCAGTGAGCGAT_1	-2.58829	-3.27119	0	0	0	tumoral cells
AGACTCAGTGTTGACT_1	10.7582	0.301422	0	0	0	immune cells
AGACTCATCAGATTGC_1	-3.03832	-2.26882	0	0	0	tumoral cells
AGACTCATCGTCGCTT_1	0.61228	3.71304	0	0	0	tumoral cells
AGAGAATAGTAAGGGA_1	-1.99534	-3.2206	0	0	0	tumoral cells
AGAGAATGTACTCCCT_1	11.47	0.356918	0	0	0	immune cells
AGAGAGCAGTTGTACC_1	-1.20376	2.04671	0	0	0	tumoral cells
AGAGAGCGTACAGTAA_1	0.402593	-4.44105	0	1.43941	0	tumoral cells
AGAGAGCTCCTCTCTT_1	-4.35883	-0.707176	0	0	0	tumoral cells
AGAGAGCTCGACCATA_1	-2.27028	-3.21907	0	0	0	tumoral cells
AGAGCAGGTATTGACC_1	-3.56854	-3.82581	0	0	0	tumoral cells
AGAGCAGTCAATGCAC_1	0.892313	-6.99635	0	1.4681	0	tumoral cells
AGAGCCCCACCACTGG_1	-2.58853	1.76582	0	0	0	tumoral cells
AGAGCCCGTATCGTGT_1	-1.1795	1.10021	0	0	0	tumoral cells
AGAGCCCGTCGTCTCT_1	-2.02686	-5.2737	0	0.834522	0	tumoral cells
AGATAGAAGGATTCCT_1	0.0715116	2.16948	0	0	0	tumoral cells
AGATAGAAGGGATCGT_1	-2.78343	10.2789	0	0	0	non-tumoral cells
AGATAGAGTAGCACGA_1	-1.46765	-5.02317	0	3.32845	0	tumoral cells
AGATAGATCGTTCTAT_1	1.03998	-4.5169	0	1.23395	0	tumoral cells
AGATCCACAAACCGGA_1	-2.24297	1.28631	0	0	0	tumoral cells
AGATCCACACTCAAGT_1	-3.23704	1.9148	0	0	0	tumoral cells
AGATCCACAGTGGGTA_1	-7.01192	5.56472	0	0	0	tumoral cells
AGATCCAGTAAGCTCT_1	2.97816	-3.10402	0	0.381507	0	tumoral cells
AGATCCAGTCAGTTTG_1	-3.39214	-2.93672	0	1.13596	0	tumoral cells
AGATCCAGTCTCAAGT_1	-0.994535	-4.78758	0	0	0	tumoral cells
AGATCCAGTTTAGTCG_1	-0.964109	-3.08845	0	2.74037	0	tumoral cells
AGATCCATCACCTGGG_1	-5.54027	0.989207	0	0	0	tumoral cells
AGATCCATCGCTGTTC_1	-0.175533	1.60232	0	2.57199	0	tumoral cells
AGATCCATCTCGCCTA_1	0.812988	-1.72159	0	2.42388	0	tumoral cells
AGATCCATCTTGCAAG_1	-2.13768	10.7387	0	0	0	non-tumoral cells
AGATCCATCTTTCCGG_1	3.1192	-10.2502	0	0.42681	0	tumoral cells
AGATCGTAGAATCGAT_1	-2.13846	-3.0953	0	0	0	tumoral cells
AGATCGTAGACCGCCT_1	3.37204	-10.0812	0	2.0449	0	tumoral cells
AGATCGTAGATAGGGA_1	-6.49694	3.96496	0	0	0	tumoral cells
AGATCGTAGTCACACT_1	-5.00876	-0.0453723	0	1.8576	0	tumoral cells
AGATCGTTCCATCTGC_1	-5.90063	0.308932	0	0	0	tumoral cells
AGATGAACAACAGCCC_1	2.47724	-3.06787	0	0	0	tumoral cells
AGATGAAGTATGAGGC_1	-3.56633	1.50535	0	0	0	tumoral cells
AGATGAAGTGGCGCTT_1	-4.27108	-1.10553	0	0	0	tumoral cells
AGATGAAGTTAACCTG_1	-0.109537	-5.24754	0	0.529568	0	tumoral cells
AGATGAATCCTTATAC_1	-5.29855	-2.46929	0	0.63571	0	tumoral cells
AGATGCTAGATGAATC_1	-0.606102	-1.28988	0	0	0	tumoral cells
AGATGCTAGCCTTCTC_1	-4.65081	4.82258	0	0	0	tumoral cells
AGATGCTAGGATTTCC_1	1.68679	-7.1543	0	0.801781	0	tumoral cells
AGATGCTAGTGAGTGC_1	13.1929	2.11171	0.368767	0.51218	0	immune cells
AGATGCTGTCTCGGGT_1	13.9344	1.65501	1.52666	0	0	immune cells
AGATGCTGTTACACTG_1	0.696227	3.46599	0	0	0	tumoral cells
AGATGCTGTTGCATCA_1	0.55611	2.47982	0	0	0	tumoral cells
AGCATCAAGCTGACTT_1	3.43288	-9.91043	0	0	0	tumoral cells
AGCATCAAGTCGCGAA_1	1.53579	-7.51285	0	0	0	tumoral cells
AGCATCACACTACGGC_1	0.618078	-4.85548	0	1.40108	0	tumoral cells
AGCATCATCAGTCAGT_1	-5.22981	1.38078	0	0	0	tumoral cells
AGCATCATCGTGTTCC_1	-3.1525	1.61563	0	0	0	tumoral cells
AGCATCATCTCTAGGA_1	-6.49208	5.79168	0	2.18523	0	tumoral cells
AGCATCATCTTAGGAC_1	-2.50725	0.470687	0	0	0	tumoral cells
AGCCAATAGTAACGTA_1	-2.38678	-1.93604	0	0	0	tumoral cells
AGCCAATAGTCACAGG_1	3.65784	-7.60482	0	1.82918	0	tumoral cells
AGCCAATCAATCCTAG_1	-3.15691	-1.47854	0	0.361079	0	tumoral cells
AGCCAATCAGATACTC_1	1.51435	-3.44653	0	0.515781	0	tumoral cells
AGCCAATCATCCGAGC_1	1.96555	-3.78434	0	2.88	0	tumoral cells
AGCCAATGTCCGTTTC_1	9.91356	-0.0395305	0	0	0	immune cells
AGCCAATGTCGTTTCC_1	-0.456528	-4.26724	0	1.60434	0	tumoral cells
AGCCAATTCCATGATG_1	-3.18418	-1.91486	0	1.17849	0	tumoral cells
AGCCACGAGTACGAGC_1	-1.29615	2.28769	0	0	0	tumoral cells
AGCCACGCAAGCAGGT_1	-1.14926	-4.84046	0	1.14801	0	tumoral cells
AGCCACGCAGAGCCCT_1	-3.20795	-3.1212	0	0	0	tumoral cells
AGCCACGGTCCAATCA_1	-3.69569	-2.8215	0	1.75237	0	tumoral cells
AGCCACGGTCCCGGTA_1	0.600272	11.9827	0	0	0	non-tumoral cells
AGCCAGCAGACCATTC_1	2.96207	-9.06318	0	1.58405	0	tumoral cells
AGCCAGCCAACGATCT_1	2.79301	-10.3475	0	1.53406	0	tumoral cells
AGCCAGCCAAGTCGTT_1	-0.310272	1.91848	0	0	0	tumoral cells
AGCCAGCCACTCCGGA_1	-3.86088	-3.93755	0	2.59168	0	tumoral cells
AGCCAGCCAGTGTACT_1	-2.67224	3.99166	0	2.09401	0	tumoral cells
AGCCAGCGTTAATCGC_1	-0.984051	3.40338	0	0	0	tumoral cells
AGCCAGCTCCACTAGA_1	0.216153	1.68281	0	0	0	tumoral cells
AGCGATTCAGCTTTCC_1	8.6116	0.277058	0	0	0	immune cells
AGCGATTGTCTTGAAC_1	2.85769	-10.4456	0	0	0	tumoral cells
AGCGATTTCTAGTGAC_1	1.16398	2.4626	0	0	0	tumoral cells
AGCGCCAAGAACCCGA_1	0.573114	11.9477	0	0	0	non-tumoral cells
AGCGCCAAGCAAGCCA_1	-1.47744	2.524	0	0	0	tumoral cells
AGCGCCACAGGCTTGC_1	1.13379	1.43443	0	0	0	tumoral cells
AGCGCCACATCTTAGG_1	1.78515	-8.11764	0	0	0	tumoral cells
AGCGCCATCCGCAGTG_1	-6.4815	2.3985	0	0	0	tumoral cells
AGCGCTGAGTACCGGA_1	-3.02993	0.125529	0	0.717507	0	tumoral cells
AGCGCTGAGTACGAGC_1	-5.104	2.86779	0	0	0	tumoral cells
AGCGCTGCATTCTCTA_1	-0.0426974	3.61392	0	0	0	tumoral cells
AGCGCTGTCATTTGCT_1	-6.0208	5.5119	0.528782	0.528782	0	tumoral cells
AGCGCTGTCCGCGAGT_1	3.50227	-6.32543	0	1.66195	0	tumoral cells
AGCGCTGTCCGCGATG_1	0.428387	-4.68761	0	0.254862	0	tumoral cells
AGCGCTGTCTCTAAGG_1	-2.16926	-4.72432	0	1.49417	0	tumoral cells
AGCGCTGTCTGACCCT_1	3.42367	-10.039	0	0	0	tumoral cells
AGCGTATAGCCATTTG_1	0.939148	1.76989	0	0	0	tumoral cells
AGCGTATCACCCTTGT_1	-4.28782	-3.08242	0	0	0	tumoral cells
AGCGTATCACGACGCT_1	-2.64813	-2.11368	0	1.39514	0	tumoral cells
AGCGTATGTCCACAGC_1	-0.910101	-4.12983	0	0	0	tumoral cells
AGCGTCGTCACCGACG_1	9.33168	-0.882603	0	0	0	immune cells
AGCGTCGTCTCGGGAC_1	-2.76797	2.25054	0	0	0	tumoral cells
AGCTACAAGTCTGGAG_1	-2.51595	-3.79722	0	0	0	tumoral cells
AGCTACACACCGAATT_1	-1.87577	10.8112	0	0	0	non-tumoral cells
AGCTACACAGCAGAAC_1	-2.30568	-3.93671	0	1.80068	0	tumoral cells
AGCTACACATAACCCA_1	0.978206	3.27115	0	2.74991	0	tumoral cells
AGCTACATCAAAGCCT_1	-5.09525	-2.10434	0	1.05612	0	tumoral cells
AGCTACATCGTCAAAC_1	-4.28491	-0.749347	0	0.631648	0	tumoral cells
AGCTCAAAGCAGAAAG_1	-1.20258	4.07548	0	0	0	tumoral cells
AGCTCAAAGGACTGGT_1	-3.52597	-1.62062	0	0.358359	0	tumoral cells
AGCTCAAAGGCACTAG_1	0.648984	-6.90708	0	1.38179	0	tumoral cells
AGCTCAAAGGTCTACT_1	-1.47389	-4.49684	0	1.9854	0.349808	tumoral cells
AGCTCAAAGTGCTAGG_1	6.56343	1.46035	0	0	0	tumoral cells
AGCTCAACAACGGCCT_1	0.340205	-1.99607	0	0.689188	0	tumoral cells
AGCTCAAGTGTTAGCT_1	-2.18966	-4.76884	0	0	0	tumoral cells
AGCTCAATCCATACTT_1	-0.640551	2.39935	0	0	0	tumoral cells
AGCTTCCAGAGGGTCT_1	0.966578	5.94541	0	0	0	tumoral cells
AGCTTCCGTACGATGG_1	-0.24154	12.3691	0	0	0.568678	non-tumoral cells
AGCTTCCGTAGTAAGT_1	-2.88718	-2.43431	0	0.892518	0	tumoral cells
AGCTTCCTCACGGTCG_1	1.44521	-1.71232	0	0.673098	0	tumoral cells
AGCTTCCTCGCTAATG_1	1.05767	-8.10345	0	0	0	tumoral cells
AGCTTCCTCGGCAGTC_1	0.39799	2.29751	0	0	0	tumoral cells
AGGAAATAGATCACTC_1	-2.9614	-0.905853	0	0	0	tumoral cells
AGGAAATAGGATGTTA_1	-0.378587	12.428	0	0	0.42404	non-tumoral cells
AGGAAATCATGGCTGC_1	-3.07425	-4.83607	0	2.00678	0	tumoral cells
AGGAAATTCACGGGAA_1	4.09153	-8.80122	0	2.04402	0	tumoral cells
AGGAAATTCCTTGACC_1	8.87625	0.189187	0	0	0	immune cells
AGGAATACAGGTGTGA_1	-2.59984	-2.21867	0	0	0	tumoral cells
AGGAATACATGACGGA_1	-2.29274	-3.47898	0	1.436	0	tumoral cells
AGGAATAGTTGGAGAC_1	-4.74906	-2.41855	0	0.729237	0	tumoral cells
AGGACGAAGACCCTTA_1	-2.11864	-3.9017	0	1.92833	0	tumoral cells
AGGACGAAGTGTACAA_1	1.82629	-3.97857	0	1.29465	0	tumoral cells
AGGACGACACTCGATA_1	0.131956	-1.8258	0	0	0	tumoral cells
AGGACGAGTCGATGCC_1	2.9208	-3.25709	0	1.36776	0	tumoral cells
AGGACGATCGTCCTCA_1	1.64522	-8.00791	0	0	0	tumoral cells
AGGACTTCAACCGACC_1	-4.07552	-3.55278	0	0.977793	0	tumoral cells
AGGACTTCACTAGTAC_1	-1.22324	-3.94331	0	0	0	tumoral cells
AGGACTTCAGCCTATA_1	-1.24622	-3.44845	0	0.867638	0	tumoral cells
AGGACTTTCTGCTCTG_1	-3.16269	3.84815	0	0	0	tumoral cells
AGGAGGTAGCCATCCG_1	0.231539	3.15802	0	0	0	tumoral cells
AGGAGGTGTACCTATG_1	1.02953	1.68671	0	0	0	tumoral cells
AGGAGGTTCAGGTGTT_1	3.13535	-2.82536	0	0	0	tumoral cells
AGGAGGTTCTGTCAGA_1	0.88079	6.59942	0	0	0	tumoral cells
AGGATAACAAACTAAG_1	-3.45122	-2.56585	0	0.614784	0	tumoral cells
AGGATAACAGGAGGTT_1	-0.231427	2.39422	0	0	0	tumoral cells
AGGATAAGTGACACAG_1	-1.46877	-0.343062	0	0	0	tumoral cells
AGGATAAGTTGGAGAC_1	-6.76574	5.21235	0	0.848978	0	tumoral cells
AGGATCTAGAGGCGGA_1	2.65613	-10.1444	0	0.675881	0	tumoral cells
AGGATCTAGCTGTGCC_1	0.0877252	2.302	0	0	0	tumoral cells
AGGATCTCAGCCCACA_1	0.711466	-3.02231	0	0	0	tumoral cells
AGGCATTAGATACCAA_1	-3.79312	-1.14895	0	0	0	tumoral cells
AGGCATTAGATCGCTT_1	0.0767365	12.1323	0	0	0	non-tumoral cells
AGGCATTAGCGTTCCG_1	-1.54463	-4.72314	0	0.943436	0	tumoral cells
AGGCATTAGGATTCAA_1	0.473831	1.82366	0	0	0	tumoral cells
AGGCATTCATCCTTGC_1	-5.34791	2.92644	0	0.431395	0	tumoral cells
AGGCATTGTAATGATG_1	-3.05148	-1.39087	0	1.63492	0	tumoral cells
AGGCCACAGTGACACG_1	-0.270718	12.5407	0	0.429551	0	non-tumoral cells
AGGCCACGTCACGACC_1	2.16193	-9.78942	0	0.274124	0	tumoral cells
AGGCCACGTTCGGTTA_1	-1.5252	-3.30828	0	0	0	tumoral cells
AGGCTGCCACGTTCGG_1	-5.80114	4.05954	0	0	0	tumoral cells
AGGCTGCCAGCAGTGA_1	1.3188	2.26379	0	0	0	tumoral cells
AGGCTGCCATGTGCTA_1	13.7994	2.25711	1.63669	0	0.378293	immune cells
AGGCTGCGTGGGACAT_1	12.9405	0.715979	0.706319	0.706319	0	immune cells
AGGGAGTAGACACACG_1	1.27136	-7.91795	0	2.93624	0	tumoral cells
AGGGAGTAGTCTCCTC_1	-5.44247	0.025525	0	0	0	tumoral cells
AGGGAGTCACGCTGCA_1	0.394122	3.39132	0	0	0	tumoral cells
AGGGAGTCACGTCATA_1	1.88032	-9.06238	0	0	0	tumoral cells
AGGGAGTTCATTCCTA_1	-0.502594	-5.00847	0	0.703021	0	tumoral cells
AGGGCCTAGAGTCTGG_1	-4.73795	-2.89554	0	2.98491	0	tumoral cells
AGGGCCTAGGAAGTGA_1	-4.20487	-0.787062	0	0	0	tumoral cells
AGGGCCTCAAGAGAGA_1	0.0495692	-5.12243	0	0	0	tumoral cells
AGGGCCTCAAGAGATT_1	-1.36432	-5.29695	0	0.598324	0	tumoral cells
AGGGCCTGTCGACTGC_1	-6.08677	1.34889	0.405199	0	0	tumoral cells
AGGGCCTGTTCTTGTT_1	-5.74521	1.55624	0	0	0	tumoral cells
AGGGCTCCAGTGTGGA_1	-3.78392	-1.52886	0	1.10892	0	tumoral cells
AGGGTCCAGCCTGGAA_1	-3.51952	-0.819032	0	0	0	tumoral cells
AGGGTCCAGGCATCAG_1	-1.79713	2.19156	0	4.16093	0	tumoral cells
AGGGTCCCAGGACATG_1	1.34909	4.27628	0	0	0	tumoral cells
AGGGTCCGTCATCAGT_1	2.31185	-3.54208	0	0.813765	0	tumoral cells
AGGGTCCTCGCGTTTC_1	9.48007	-0.0720924	0	2.19794	0	immune cells
AGGGTCCTCTTCCCGA_1	0.0748645	2.30976	0	0	0	tumoral cells
AGGGTGACAAATTGCC_1	-7.15726	3.15629	0	1.33118	0	tumoral cells
AGGGTGACATCCTTCG_1	-0.153973	2.69128	0	0	0	tumoral cells
AGGGTGAGTGCCTGCA_1	1.17263	-6.19302	0	0	0	tumoral cells
AGGGTGAGTTGCACGC_1	1.03739	1.96603	0	0	0	tumoral cells
AGGGTTTTCTGGGATT_1	-1.97669	-5.05991	0	0.417642	0	tumoral cells
AGGTAGGAGATCCCAT_1	3.05316	-10.0156	0	2.0427	0	tumoral cells
AGGTAGGCAGCGTAGA_1	1.25208	3.12019	0	0	0	tumoral cells
AGGTAGGGTGCAGGAT_1	-2.53967	-1.77323	0	0	0	tumoral cells
AGGTAGGGTTTCGTGA_1	-1.27066	2.66946	0	0	0	tumoral cells
AGGTAGGTCCACAGGC_1	1.50274	1.98737	0	0	0	tumoral cells
AGGTAGGTCCTGTAAG_1	-4.25154	-0.0735203	0	1.68273	0	tumoral cells
AGGTCATCAAGAGGCT_1	0.425161	2.997	0	0	0	tumoral cells
AGGTCATCAGTAGTTC_1	-0.293765	2.76967	0	0	0	tumoral cells
AGGTCATTCCCTCGAT_1	-3.24367	-1.63377	0	3.29052	0	tumoral cells
AGGTCATTCGGAACTT_1	-2.98356	-4.79112	0	2.00065	0	tumoral cells
AGGTCATTCTCCTGCA_1	-6.86949	4.6229	0	1.31647	0	tumoral cells
AGGTCATTCTTCGATT_1	-0.201619	-4.88689	0	0	0	tumoral cells
AGGTCTAAGCCTCCAG_1	-2.33406	-4.89245	0	0	0	tumoral cells
AGGTCTACAAGCACAG_1	-1.41334	-4.12086	0	0.9547	0	tumoral cells
AGGTCTACATATTCGG_1	-2.64023	-4.71327	0	0.189605	0	tumoral cells
AGGTCTAGTACTGGGA_1	1.9703	3.03134	0	0	0	tumoral cells
AGGTCTAGTATTCCTT_1	0.384861	4.3035	0	0	0	tumoral cells
AGGTCTATCAAATAGG_1	1.10402	10.9392	0	0	0	non-tumoral cells
AGGTCTATCTTGGCTC_1	0.535332	1.85913	0	0	0	tumoral cells
AGGTGTTAGCATACTC_1	0.66381	3.31892	0	0	0	tumoral cells
AGGTGTTAGTCTTGGT_1	-1.75637	2.44942	0	0	0	tumoral cells
AGGTGTTGTTTACTTC_1	-2.55341	-0.00808197	0	0	0	tumoral cells
AGGTGTTTCTGAGCAT_1	-2.87066	-2.73439	0	0	0	tumoral cells
AGGTTACAGCGATTCT_1	10.132	0.156135	0	0	0	immune cells
AGGTTACTCCCATTCG_1	-3.68974	-3.79153	0	0	0	tumoral cells
AGGTTGTAGTTCAACC_1	1.10533	2.51148	0	0	0	tumoral cells
AGGTTGTCACTCTCGT_1	-1.23049	-1.92154	0	2.60153	0	tumoral cells
AGGTTGTGTCGGTGAA_1	2.14231	4.07991	0	0	0	non-tumoral cells
AGGTTGTGTCTATGAC_1	1.2649	-8.24067	0	0	0	tumoral cells
AGGTTGTTCACCACAA_1	0.958948	2.31881	0	0	0	tumoral cells
AGGTTGTTCCAACTGA_1	-3.00932	2.52735	0	2.0427	0	tumoral cells
AGGTTGTTCCACACAA_1	-1.13031	0.806456	0	2.20007	0	tumoral cells
AGGTTGTTCTGACAGT_1	-4.60042	-1.52681	0	1.3955	0	tumoral cells
AGTAACCAGAGGTCAC_1	0.510745	-4.97068	0	0	0	tumoral cells
AGTAACCGTCTTGAGT_1	-4.09421	-0.387397	0	0	0	tumoral cells
AGTAACCTCCACTTCG_1	-0.171718	3.61994	0	0	0	tumoral cells
AGTACCAAGTTACGGG_1	-1.66489	-4.74167	0	0	0	tumoral cells
AGTACCATCACCCTGT_1	-3.23668	-0.26291	0	2.12609	0	tumoral cells
AGTACCATCAGCACCG_1	3.75725	-9.38493	0	1.06391	0	tumoral cells
AGTACCATCGAATCCA_1	1.36172	5.9692	0	0.653919	0	tumoral cells
AGTACCATCGTGCTCT_1	-1.4497	2.0851	0	0	0	tumoral cells
AGTACTGAGAAGCGAA_1	8.25457	0.804656	0	0	0	immune cells
AGTACTGTCAAACCCA_1	-6.22721	6.46208	0	2.58891	0	tumoral cells
AGTAGCTCAGGAATCG_1	2.98729	-8.7341	0	1.15368	0	tumoral cells
AGTAGCTGTGAGCCAA_1	-2.37359	2.16722	0	4.21197	0	tumoral cells
AGTAGCTGTTTCGACA_1	0.910937	1.71289	0	0	0	tumoral cells
AGTAGCTTCAGACATC_1	-0.827235	2.10214	0	0	0	tumoral cells
AGTAGCTTCGCGTGCA_1	-3.15447	-0.885514	0	0.59131	0	tumoral cells
AGTAGTCCAATAACGA_1	-2.31862	-1.91025	0	0.688628	0	tumoral cells
AGTAGTCTCCCGTGTT_1	0.526323	2.34266	0	0	0	tumoral cells
AGTAGTCTCCTACGGG_1	0.398036	-3.88494	0	0	0	tumoral cells
AGTCAACCAGCAGAAC_1	-3.09813	-4.15773	0	2.45325	0	tumoral cells
AGTCAACCATCTCAAG_1	1.54208	3.48255	0	0	0	tumoral cells
AGTCAACCATCTGGGC_1	1.81314	-9.30778	0	0	0	tumoral cells
AGTCAACTCAACCTCC_1	-0.435638	-4.78344	0	0	0	tumoral cells
AGTCAACTCAAGAATG_1	0.44107	12.2167	0	0	0	non-tumoral cells
AGTCAACTCCTACAAG_1	0.0840569	2.58706	0	0	0	tumoral cells
AGTCACACAGCATGCC_1	9.91966	-0.0359952	0	0	0	immune cells
AGTCACACATAAGCAA_1	1.00241	1.26664	0	0	0	tumoral cells
AGTCACAGTCTAGATC_1	-3.53853	-4.43081	0	3.85448	0	tumoral cells
AGTCACATCCACTGAA_1	1.92327	-7.66897	0	0.235461	0	tumoral cells
AGTCACATCCATCTGC_1	-4.53082	1.17284	0	0.941587	0	tumoral cells
AGTCACATCGAGCCTG_1	-5.1579	0.912151	0	0	0	tumoral cells
AGTCACATCTCGGTAA_1	-0.50072	-3.9671	0	0	0	tumoral cells
AGTCACATCTGGGTCG_1	12.9497	3.68001	1.53613	0.577407	0	immune cells
AGTCACATCTTTCGAT_1	0.0147908	12.5862	0	0	0	non-tumoral cells
AGTCATGAGATACATG_1	-2.53527	-3.78739	0	1.94915	0	tumoral cells
AGTCATGAGGGAGATA_1	-5.51178	0.847118	0	0	0	tumoral cells
AGTCATGCAATGACCT_1	-2.29799	-2.76549	0	1.60952	0	tumoral cells
AGTCATGCAGCGGTCT_1	-4.20335	1.41316	0	0	0	tumoral cells
AGTCTCCCACAATCTG_1	-3.37163	-3.14911	0	0	0	tumoral cells
AGTCTCCCACTGAGTT_1	3.17016	-0.356099	0	0	0	tumoral cells
AGTCTCCGTCAAACGG_1	0.354001	-6.41913	0	1.8461	0	tumoral cells
AGTCTCCGTCGAAGCA_1	2.44042	-2.52055	0	1.55805	0	tumoral cells
AGTCTCCGTGGACCAA_1	-0.0253657	-0.360483	0	0	0	tumoral cells
AGTCTCCGTGGCTGCT_1	2.75075	-10.2925	0	0	0	tumoral cells
AGTGACTCATCACAGT_1	-3.90481	0.0923209	0	0.51136	0	tumoral cells
AGTGACTGTCATCAGT_1	-1.38943	-4.46865	0	0	0	tumoral cells
AGTGACTGTGTCGATT_1	-2.83514	-2.93225	0	0.432228	0	tumoral cells
AGTGACTTCATCACTT_1	-4.24291	-2.82579	0	0.825579	0	tumoral cells
AGTGACTTCCGCAACG_1	2.37371	-6.81566	0	0	0	tumoral cells
AGTGACTTCGGCTGTG_1	10.1206	0.0166853	0	0	0	immune cells
AGTGACTTCGGTTGTA_1	1.81737	-2.04562	0	0.485028	0	tumoral cells
AGTGATCAGATAACAC_1	-0.849501	-4.21286	0	1.94617	0	tumoral cells
AGTGATCAGTCGAATA_1	1.62984	2.69798	0	2.89558	0	tumoral cells
AGTGATCCAGCTTCGG_1	-6.72334	5.99544	0	0	0	tumoral cells
AGTGATCCAGTTACCA_1	-3.7482	-1.48458	0	0.459938	0	tumoral cells
AGTGATCGTCCGGATC_1	-0.788593	-0.789921	0	2.31656	0	tumoral cells
AGTGATCTCAATCCAG_1	-0.313129	2.96552	0	0	0	tumoral cells
AGTGATCTCTGAGGTT_1	2.78217	-3.00991	0	0	0	tumoral cells
AGTGCCGAGAGCATAT_1	-3.64444	-0.74053	0	0	0	tumoral cells
AGTGCCGCACAGCTTA_1	-5.07951	-2.96732	0	0	0	tumoral cells
AGTGCCGCATGGCACC_1	0.0521943	12.4493	0	0	0	non-tumoral cells
AGTGCCGTCCAACTAG_1	-1.60004	1.26623	0	0	0	tumoral cells
AGTGCCGTCCCGTAAA_1	2.66843	-7.47636	0	0.570194	0	tumoral cells
AGTGTTGAGATGTTCC_1	-3.65635	1.99415	0	0	0	tumoral cells
AGTGTTGGTGGCTTAT_1	-3.02988	-0.767158	0	0	0	tumoral cells
AGTGTTGTCGCTAAAC_1	-4.22914	-2.79213	0	1.68763	0	tumoral cells
AGTTAGCAGATGGTAT_1	-0.862987	-1.13812	0	0	0	tumoral cells
AGTTAGCCAAGACAAT_1	1.22774	-3.44735	0	0	0	tumoral cells
AGTTAGCCAATTGAAG_1	0.0967457	3.02735	0	0	0	tumoral cells
AGTTAGCGTCACGACC_1	-1.99051	1.053	0	0	0	tumoral cells
AGTTAGCTCCTCTAGC_1	-2.78844	-1.82195	0	0.859481	0	tumoral cells
AGTTAGCTCGTACCTC_1	1.63758	2.95789	0	0	0	tumoral cells
AGTTCCCAGGGAACAA_1	1.20492	10.3461	0	0	0	non-tumoral cells
AGTTCCCTCATACAGC_1	1.50322	-8.53872	0	2.82075	0	tumoral cells
AGTTCCCTCATCGCCT_1	1.09151	10.0261	0	0	0	non-tumoral cells
AGTTCCCTCCTCACGT_1	0.394853	1.44354	0	0	0	tumoral cells
AGTTCGAAGCAGCCTC_1	1.91031	-5.8662	0	1.55301	0	tumoral cells
AGTTCGAAGGTTCTTG_1	13.443	3.23089	0.997835	0	0	immune cells
AGTTCGAAGTTGTCAC_1	3.11823	-10.2469	0	0	0	tumoral cells
AGTTCGACACTCAAGT_1	-3.18689	-2.20185	0	0.796953	0	tumoral cells
AGTTCGACATGAGATA_1	-3.53287	1.83075	0	0	0	tumoral cells
AGTTCGATCGTGGGAA_1	-4.82117	-0.346672	0	1.16433	0	tumoral cells
ATACCGAAGACTCATC_1	-1.76873	-3.84101	0	0	0	tumoral cells
ATACCGAAGACTCCGC_1	0.863921	3.5885	0	0	0	tumoral cells
ATACCGAAGAGCAAGA_1	4.72916	0.504938	0	0	0.940936	non-tumoral cells
ATACCGAAGATCGGTG_1	-2.93462	10.6081	0	0	0	non-tumoral cells
ATACCGACAGCCGTCA_1	0.762618	-7.07788	0	1.35813	0	tumoral cells
ATACCGACATCCGTGG_1	1.21439	9.84364	0	0	0	non-tumoral cells
ATACCGATCGGTTCAA_1	-0.794619	-3.15379	0	0	0	tumoral cells
ATACCTTCAACTACGT_1	-1.86548	-4.00466	0	1.13826	0	tumoral cells
ATACCTTCAAGGTCTT_1	-1.50437	1.53102	0	0	0	tumoral cells
ATACCTTCATGCCGCA_1	13.5734	1.45225	2.29178	0	0	immune cells
ATACCTTGTTCTTCAT_1	-3.40877	-0.476128	0	0.564524	0	tumoral cells
ATACCTTTCATTCGTT_1	-3.71575	-1.8764	0	1.2634	0	tumoral cells
ATACCTTTCGTAACAC_1	2.87941	-3.24731	0	0	0	tumoral cells
ATACCTTTCTACTCAT_1	-0.479195	3.07709	0	0	0	tumoral cells
ATACTTCAGCACTCAT_1	1.32142	4.0235	0	0	0	tumoral cells
ATAGACCAGGATCACG_1	-0.669413	-3.22302	0	0	0	tumoral cells
ATAGACCCATCCTCAC_1	4.00808	-8.04812	0	1.31543	0	tumoral cells
ATAGACCGTACCTGTA_1	-3.38234	-0.0329784	0	0	0	tumoral cells
ATAGACCTCCCAGTGG_1	0.709993	2.8633	0	2.63934	0	tumoral cells
ATAGACCTCCTTCTAA_1	0.566719	2.91942	0	0	0	tumoral cells
ATAGACCTCGACCCAG_1	1.30774	-1.90956	0	0.444217	0	tumoral cells
ATAGAGAAGCACGTCC_1	-1.71217	0.9829	0	2.3979	0	tumoral cells
ATAGAGACATGCAGCC_1	2.11081	-8.4513	0	0	0	tumoral cells
ATAGAGAGTGTCATCA_1	-0.940487	-1.31399	0	0	0	tumoral cells
ATAGAGATCATCGACA_1	-1.13238	-4.23486	0	2.0422	0	tumoral cells
ATAGAGATCTCATGCC_1	-3.13853	-3.04834	0	1.83715	0	tumoral cells
ATAGGCTAGATTAGTG_1	-0.0848493	-4.92656	0	0	0	tumoral cells
ATAGGCTAGGGAGGTG_1	-2.95442	-2.02852	0	0	0	tumoral cells
ATAGGCTAGGTAACTA_1	-0.263702	2.30483	0	0	0	tumoral cells
ATAGGCTCAAGCAATA_1	2.83913	-3.34465	0	0	0	tumoral cells
ATAGGCTCACCCTAGG_1	-0.146634	-3.17286	0	0	0	tumoral cells
ATAGGCTCACTATCCC_1	0.34425	4.44804	0	0	0	tumoral cells
ATAGGCTCAGCAGTCC_1	-3.92527	-2.15899	0	1.93337	0	tumoral cells
ATAGGCTCATAGAATG_1	-0.205485	3.73705	0	0	0	tumoral cells
ATAGGCTGTCAAACGG_1	-4.43693	-2.22806	0	0	0	tumoral cells
ATAGGCTGTCGATTAC_1	-1.72447	-4.20668	0	1.18847	0	tumoral cells
ATAGGCTTCAGAGCGA_1	-0.712818	-0.326895	0	0	0	tumoral cells
ATAGGCTTCTAGTACG_1	-1.47484	-2.96291	0	0	0	tumoral cells
ATAGGCTTCTATTGTC_1	-0.17626	2.75997	0	0	0	tumoral cells
ATATCCTCAAGCTACT_1	-1.94866	1.95367	0	0	0	tumoral cells
ATATCCTGTAAGGCTG_1	-3.10375	-3.47101	0	0.760154	0	tumoral cells
ATATCCTGTAGATCCT_1	1.01136	-4.78232	0	0	0	tumoral cells
ATATCCTGTGACGTCC_1	-0.93841	1.86968	0	0	0	tumoral cells
ATATCCTTCTTGAACG_1	-3.68457	-2.30459	0	0.666897	0	tumoral cells
ATCACAGGTCACTTAG_1	-0.496643	-4.61881	0	0.724911	0	tumoral cells
ATCACAGGTTATAGCC_1	-2.17924	-5.08946	0	1.67676	0	tumoral cells
ATCACAGTCACTGTCC_1	-0.448043	1.22049	0	0	0	tumoral cells
ATCACAGTCCTTCACG_1	-1.53546	-4.3443	0	2.99506	0	tumoral cells
ATCACGACAATTGCCA_1	-3.27633	-2.88831	0	0	0	tumoral cells
ATCACGACACTTCAGA_1	-3.1732	0.673065	0	0	0	tumoral cells
ATCACTTAGGTCACCC_1	-3.00221	-3.19883	0	0	0	tumoral cells
ATCACTTCACGTCGGT_1	-1.10157	0.643445	0	2.20941	0	tumoral cells
ATCACTTGTCCGACGT_1	0.309825	-3.00942	0	3.14601	0	tumoral cells
ATCACTTGTGACACGA_1	-2.00972	-3.35046	0	1.61203	0	tumoral cells
ATCAGGTAGTCTAGCT_1	-6.8787	2.33249	0	0.833962	0	tumoral cells
ATCAGGTCATGAGATA_1	2.81965	-10.0096	0	0.60857	0	tumoral cells
ATCAGGTTCAAGCCCG_1	1.34999	-2.1516	0	1.61333	0	tumoral cells
ATCAGGTTCTGAGAAA_1	-0.979375	2.52284	0	0	0	tumoral cells
ATCAGGTTCTGTCGCT_1	-5.28068	-0.20998	0	1.24145	0	tumoral cells
ATCATTCAGCACTCGC_1	2.59755	-10.3022	0	0.432884	0	tumoral cells
ATCATTCAGTTAACAG_1	3.36119	-9.67706	0	0.917192	0	tumoral cells
ATCATTCCAATAGGAT_1	-4.31295	3.03725	0	0	0	tumoral cells
ATCATTCCAGAGCGTA_1	3.19903	-8.27024	0	2.93384	0	tumoral cells
ATCATTCTCAGCGCGT_1	-5.08929	-0.533535	0	0	0	tumoral cells
ATCATTCTCGCAGATT_1	3.11409	-9.72911	0	0.440698	0	tumoral cells
ATCCACCAGGAGTCTG_1	-4.38091	-0.987061	0	0.677951	0	tumoral cells
ATCCACCAGTTAGAAC_1	0.725826	-5.05786	0	0.428504	0	tumoral cells
ATCCACCCAATTTCGG_1	-1.47418	-2.29575	0	0	0	tumoral cells
ATCCACCCATCACGGC_1	-1.06175	-4.37409	0	0.701716	0	tumoral cells
ATCCACCTCACTGGTA_1	3.17858	-9.09062	0	0.595361	0	tumoral cells
ATCCACCTCCAGTTCC_1	2.19884	-6.76221	0	0	0	tumoral cells
ATCCATTAGAAACCCG_1	9.61183	-1.02357	0	0	0	immune cells
ATCCATTCACAGACGA_1	1.61479	-2.7627	0	1.916	0	tumoral cells
ATCCATTCATGGCACC_1	-5.97086	4.05123	0	0.375234	0	tumoral cells
ATCCATTGTAAGACCG_1	3.5228	-8.54362	0	0.847511	0	tumoral cells
ATCCATTGTCAGATTC_1	-4.09875	-2.81401	0	1.27242	0	tumoral cells
ATCCATTGTCATTGCA_1	-3.08818	10.4234	0	0	1.17865	non-tumoral cells
ATCCATTGTGTTAACC_1	1.21721	2.79596	0	0	0	tumoral cells
ATCCATTGTTCGGCGT_1	1.01267	-4.60908	0	0	0	tumoral cells
ATCCATTTCAAATAGG_1	-1.77553	-4.51835	0	0.454819	0	tumoral cells
ATCCCTGAGGTTCTAC_1	-0.674877	3.34314	0	2.6852	0	tumoral cells
ATCCCTGAGTCACTGT_1	0.657357	-3.80536	0	0.790624	0	tumoral cells
ATCCCTGCAGACCATT_1	2.46244	-3.53131	0	2.58772	0	tumoral cells
ATCCCTGCATCATCTT_1	-3.13115	1.92538	0	1.95453	0	tumoral cells
ATCCCTGGTCCACGCA_1	3.1282	-10.1372	0	0.238925	0	tumoral cells
ATCCCTGGTGTTACAC_1	3.33046	-10.2066	0	0.186109	0	tumoral cells
ATCCCTGTCGTAGTCA_1	-3.19315	10.4326	0	0.525653	0.868413	non-tumoral cells
ATCCCTGTCTTAATCC_1	1.61452	-8.36424	0	0	0	tumoral cells
ATCCCTGTCTTCGGAA_1	-2.50539	10.7899	0	0	1.63687	non-tumoral cells
ATCCGTCAGGTACTGG_1	-1.33803	0.427453	0	0	0	tumoral cells
ATCCGTCAGTTAGTAG_1	-3.481	-3.04062	0	1.10041	0	tumoral cells
ATCCGTCGTAACAGTA_1	-2.25241	2.51031	0	0	0	tumoral cells
ATCCGTCGTTGGGATG_1	2.88989	-10.235	0	0	0	tumoral cells
ATCCGTCGTTGGGTTT_1	-1.41854	-4.70946	0	0.476777	0	tumoral cells
ATCCGTCGTTTGTGGT_1	-1.13164	-3.76055	0	0	0	tumoral cells
ATCCTATCACTACACA_1	1.09637	10.8612	0	0	0	non-tumoral cells
ATCCTATGTAGGTACG_1	-2.50573	-3.47329	0	0	0	tumoral cells
ATCCTATGTCTTGCTC_1	-1.60686	-3.77034	0	0	0	tumoral cells
ATCCTATTCTGTACAG_1	-0.697546	-4.67534	0	0	0	tumoral cells
ATCGATGGTGTCTTGA_1	0.802082	-4.26965	0	0.857353	0	tumoral cells
ATCGATGTCAAACCCA_1	10.4105	0.224552	0	0	0	immune cells
ATCGATGTCACCTCTG_1	-1.44955	-4.47615	0	1.04731	0	tumoral cells
ATCGATGTCTCAAAGC_1	-4.48078	-1.03454	0	0	0	tumoral cells
ATCGCCTAGTCGAAGC_1	-3.71388	-1.51738	0	0	0	tumoral cells
ATCGCCTCACGGCGTT_1	-4.48855	0.760411	0	2.33237	0	tumoral cells
ATCGCCTCAGCTGCCA_1	-0.146526	-3.24273	0	0	0	tumoral cells
ATCGCCTGTCTTTATC_1	-0.395954	3.39402	0	0	0	tumoral cells
ATCGCCTGTGACCTGC_1	0.718737	3.3313	0	0	0	tumoral cells
ATCGGATAGGAGAGGC_1	-3.18953	-1.61468	0	1.06554	0	tumoral cells
ATCGGATCAGGACGAT_1	-6.5872	2.73248	0	1.48841	0	tumoral cells
ATCGGATGTGACCTGC_1	0.449569	-4.28632	0	0	0	tumoral cells
ATCGGCGGTACGGATG_1	2.04076	-8.11751	0	0.291302	0	tumoral cells
ATCGGCGGTACTAGCT_1	0.663701	11.9904	0	0	0	non-tumoral cells
ATCGGCGGTTCGGCCA_1	3.76934	-9.7525	0	0	0	tumoral cells
ATCGGCGTCGCCACTT_1	-1.33004	-5.17003	0	0	0	tumoral cells
ATCGGCGTCGTAGGAG_1	-2.55756	-1.31049	0	0	0	tumoral cells
ATCGTAGCAGTAGAAT_1	6.68715	1.50398	0	0	0	immune cells
ATCGTAGGTGGTTTAC_1	-1.91031	-5.00561	0	2.44599	0	tumoral cells
ATCGTAGTCCACTGAA_1	-4.61024	-3.00286	0	0	0	tumoral cells
ATCGTAGTCTCAACGA_1	-2.51707	0.267612	0	0	0	tumoral cells
ATCGTCCAGCAATTAG_1	-3.32579	-4.21607	0	0	0	tumoral cells
ATCGTCCAGCCGTAAG_1	-3.39425	-2.45256	0	0	0	tumoral cells
ATCGTCCCAATGGCCC_1	2.69433	-3.00277	0	3.3307	0	tumoral cells
ATCGTCCGTACGGTTT_1	13.5833	2.82217	2.20604	0	0	immune cells
ATCGTCCGTGCAATAA_1	-3.32818	0.345492	0	0.533111	0	tumoral cells
ATCGTCCTCAGCTTCC_1	8.23885	0.303963	0	0	0	immune cells
ATCGTCCTCCAAGGGA_1	-3.11129	-0.637096	0	0.377816	0	tumoral cells
ATCGTGAAGGACACTG_1	-1.85365	3.6962	0	0	0	tumoral cells
ATCGTGACACTCCTTG_1	-0.216257	2.68211	0	0	0	tumoral cells
ATCGTGACAGGGATAC_1	3.59923	-8.77465	0	0.162322	0	tumoral cells
ATCTCTACACGACGTC_1	-2.99919	-3.82224	0	0	0	tumoral cells
ATCTCTACATAGTCGT_1	-2.14967	-3.65824	0	0.966981	0	tumoral cells
ATCTCTAGTACGGATG_1	-5.13403	-0.273946	0	0	0	tumoral cells
ATCTCTAGTTGCCGAC_1	-2.96355	-2.34058	0	1.32567	0	tumoral cells
ATCTCTATCTGAACGT_1	1.73571	3.34331	0	0	0	tumoral cells
ATCTTCAAGCAGCCCT_1	2.27453	-7.85033	0	0	0	tumoral cells
ATCTTCAGTATCACGT_1	-1.65189	-4.47425	0	0	0	tumoral cells
ATCTTCATCGAGAATA_1	-2.06047	1.97741	0	0	0	tumoral cells
ATGAAAGCAAGCGAAC_1	0.893482	3.7038	0	0	0	tumoral cells
ATGAAAGCATCTTAGG_1	0.0538109	3.12269	0	2.95224	0	tumoral cells
ATGAAAGGTCGCGTTG_1	3.31899	-9.97631	0	0	0	tumoral cells
ATGAAAGGTTCAATCG_1	-2.48849	-0.772629	0	0.46827	0	tumoral cells
ATGAAAGTCACCCTTG_1	-1.61634	-4.35621	0	0.440232	0	tumoral cells
ATGACCAAGACGTCCC_1	7.30817	1.47166	0	0	0	immune cells
ATGACCAAGAGTTCGG_1	-1.52982	-4.01114	0	1.41541	0	tumoral cells
ATGACCAAGTCTGGAG_1	10.744	0.380635	2.02652	0	0	immune cells
ATGACCACACGCCACA_1	-3.01947	-2.99597	0	0.606212	0	tumoral cells
ATGACCAGTATCGATC_1	0.798158	3.41655	0	0	0	tumoral cells
ATGAGGGCACTGTGAT_1	0.561563	3.57088	0	2.92014	0	tumoral cells
ATGAGGGGTTTGAACC_1	0.23151	2.76948	0	0	0	tumoral cells
ATGAGGGTCACCGACG_1	3.20633	-10.0089	0	0	0	tumoral cells
ATGAGGGTCTCCCATG_1	-5.39451	2.75669	0	0	0	tumoral cells
ATGAGTCAGAACAAGG_1	0.418285	3.81063	0	0	0	tumoral cells
ATGAGTCAGAGCATCG_1	-3.16355	-3.62712	0	0.898183	0	tumoral cells
ATGAGTCAGGACAGCT_1	-2.82045	-0.685387	0	0.518323	0	tumoral cells
ATGAGTCCAGAACGCA_1	1.01746	-7.13118	0	0.523121	0	tumoral cells
ATGAGTCTCCCGATCT_1	-2.42182	-2.94389	0	1.55372	0	tumoral cells
ATGAGTCTCTTAATCC_1	1.44911	2.83301	0	0	0	tumoral cells
ATGATCGTCCAGTTCC_1	3.5468	-10.0291	0	1.76064	0	tumoral cells
ATGCATGAGAGCAACC_1	-4.92871	-1.16374	0	0	0	tumoral cells
ATGCATGCAACTTCTT_1	0.596533	4.21672	0	0	0	tumoral cells
ATGCATGCAAGTAGTA_1	3.34608	-9.63986	0	1.21615	0	tumoral cells
ATGCCTCCAGTGACCC_1	-2.90474	10.142	0	0	0	non-tumoral cells
ATGCCTCGTATGCAAA_1	0.330827	-5.19989	0	1.54048	0	tumoral cells
ATGCCTCTCCGTATAG_1	-1.51492	11.0775	0	0	0	non-tumoral cells
ATGCCTCTCGATAACC_1	-1.87267	4.22661	0	0	0	tumoral cells
ATGCCTCTCTGGCCGA_1	-1.39835	2.96283	0	0	0	tumoral cells
ATGCGATAGAAGCGCT_1	-4.01443	-1.16308	0	0.351323	0	tumoral cells
ATGCGATAGGAGATAG_1	-2.33638	9.94591	0	0	0	non-tumoral cells
ATGCGATCAGCTATAC_1	3.45144	-6.4098	0	1.6991	0	tumoral cells
ATGCGATCATAGGTTC_1	-1.74357	-2.897	0	2.10818	0	tumoral cells
ATGCGATGTCAAGCCC_1	3.32002	-8.56651	0	0.861708	0	tumoral cells
ATGCGATTCCGTGGGT_1	-1.44204	-4.29267	0	0	0	tumoral cells
ATGCGATTCGAGCCTG_1	0.00757099	3.29247	0	0	0	tumoral cells
ATGCGATTCTTCGTAT_1	-0.432327	-4.78383	0	0	0	tumoral cells
ATGGAGGGTAAGGTCG_1	-0.275414	-4.07277	0	0	0	tumoral cells
ATGGAGGGTATGAAAC_1	-4.78145	-1.808	0	0.628142	0	tumoral cells
ATGGAGGTCAAGAAAC_1	-0.0482674	12.3053	0	1.59113	1.59113	non-tumoral cells
ATGGAGGTCACAAGAA_1	0.183497	1.91738	0	3.38681	0	tumoral cells
ATGGAGGTCCTATGGA_1	10.5068	0.530162	0	0	0	immune cells
ATGGATCAGCTGTTAC_1	-3.42462	-3.11572	0	0	0	tumoral cells
ATGGATCAGTGAACAT_1	13.3494	1.14686	0	0	0	immune cells
ATGGATCCAACGATCT_1	-0.327822	3.61108	0	0	0	tumoral cells
ATGGATCCACGCTTAA_1	-0.327793	-5.1571	0	1.22489	0	tumoral cells
ATGGATCGTACTAACC_1	-2.92265	-2.80326	0	0.412901	0	tumoral cells
ATGGATCGTGCCTTCT_1	-5.68403	1.29156	0	0	0	tumoral cells
ATGGATCTCGTCCATC_1	1.26743	-4.65804	0	0.44797	0	tumoral cells
ATGGATCTCGTCGCTT_1	-0.392926	-4.06056	0	0.556781	0	tumoral cells
ATGGGAGTCTACCAGA_1	0.65212	4.45646	0	0	0	tumoral cells
ATGGGAGTCTGGGTCG_1	-4.29752	1.22192	0	0	0	tumoral cells
ATGGGTTAGCCGAACA_1	1.0426	3.34428	0	0	0	tumoral cells
ATGGGTTAGTCATGAA_1	-1.05936	-5.17341	0	1.98731	0	tumoral cells
ATGGGTTAGTGGTGAC_1	13.6639	3.19358	0.846537	0	0	immune cells
ATGGGTTCATTAGGAA_1	2.32936	-9.6159	0	1.82984	0	tumoral cells
ATGGGTTGTCCTCCTA_1	13.1202	2.37932	1.12254	0	0	immune cells
ATGGGTTGTTATGGTC_1	-3.03328	-4.80305	0	0	0	tumoral cells
ATGGGTTGTTGTTTGG_1	-0.853496	-0.223092	0	2.47697	0	tumoral cells
ATGGGTTTCACATACG_1	-4.95589	0.732613	0	0	0	tumoral cells
ATGGTTGAGTTGAATG_1	2.4478	-8.06942	0	0	0	tumoral cells
ATGGTTGGTCGGTGAA_1	-3.57016	-3.10693	0	1.73374	0	tumoral cells
ATGGTTGTCGGTCAGC_1	1.01291	2.7058	0	0	0	tumoral cells
ATGTCCCAGATGACAT_1	1.55614	-3.93213	0	0.964538	0	tumoral cells
ATGTCCCAGTTGGACG_1	2.77919	-2.58675	0	0.49625	0	tumoral cells
ATGTCCCCACACCTAA_1	1.3922	-4.11794	0	0.535625	0	tumoral cells
ATGTCCCCAGTGGCTC_1	-1.87113	-3.89937	0	0.432931	0	tumoral cells
ATGTCCCGTCTGTCCT_1	-2.91738	-3.56953	0	1.06565	0	tumoral cells
ATGTCCCGTGAATATG_1	0.186375	3.23694	0	2.96786	0	tumoral cells
ATGTCCCGTGGCCCAT_1	-3.55587	-3.69631	0	0	0	tumoral cells
ATGTCCCTCAACGCTA_1	-0.235094	3.40847	0	0	0	tumoral cells
ATGTCCCTCAGGAACG_1	0.96171	11.7786	0	0	0.72205	non-tumoral cells
ATGTCTTAGAAACACT_1	0.463162	5.78589	0	0	0	tumoral cells
ATGTCTTAGAGGATGA_1	-1.58889	-4.31199	0	0.735763	0	tumoral cells
ATGTCTTGTCACAATC_1	-1.72514	-1.36373	0	0	0	tumoral cells
ATGTCTTGTGGACTGA_1	-0.7304	3.12223	0	0	0	tumoral cells
ATGTCTTTCAATCCGA_1	-1.86434	-5.03938	0	0.988418	0	tumoral cells
ATGTCTTTCCGGTTCT_1	-3.45962	-0.18909	0	0	0	tumoral cells
ATTACCTAGGCTTAAA_1	1.25916	2.74315	0	0	0	tumoral cells
ATTACCTCAACCACGC_1	3.43205	-9.74329	0	0	0	tumoral cells
ATTACCTCACAAGCCC_1	-2.61576	0.0111515	0	0	0	tumoral cells
ATTACCTGTGTCTCCT_1	-4.31368	1.01851	0	0	0	tumoral cells
ATTACCTTCAGCCCAG_1	0.96075	10.9995	0	0	0	non-tumoral cells
ATTACCTTCGGTCTGG_1	3.30095	-2.31689	0	0	0	tumoral cells
ATTACTCAGAGGTCGT_1	-0.283694	1.84957	0	0	0	tumoral cells
ATTACTCAGGCATTTC_1	-4.29971	-3.98881	0	2.92797	0	tumoral cells
ATTACTCCAAGTTGGG_1	-3.29185	-3.49959	0	0	0	tumoral cells
ATTACTCCACGACTAT_1	1.08246	-4.78576	0	0	0	tumoral cells
ATTACTCCATTCAGCA_1	0.697368	-4.19293	0	0.688163	0.249102	tumoral cells
ATTACTCTCAAATGAG_1	0.474881	2.30809	0	0	0	tumoral cells
ATTATCCAGGATACGC_1	2.12407	-9.87461	0	0	0	tumoral cells
ATTATCCCAAGACTGG_1	0.165229	1.59559	0	0	0	tumoral cells
ATTATCCCAGCTGGTC_1	10.5978	-1.09607	1.11229	0	0	immune cells
ATTATCCGTAGAGACC_1	-3.39163	-0.613298	0	0.80562	0	tumoral cells
ATTATCCGTTGGATCT_1	1.35601	1.82883	0	0	0	tumoral cells
ATTATCCTCCCACAGG_1	-3.13669	2.60214	0	0	0	tumoral cells
ATTATCCTCTTGGTCC_1	-1.8326	-3.6052	0	0.572441	0	tumoral cells
ATTCACTAGCCTCTCT_1	-0.239656	-1.92754	0	2.25623	0	tumoral cells
ATTCACTAGTCAATCC_1	-0.96455	-4.72384	0	1.07281	0	tumoral cells
ATTCACTGTGGAGGTT_1	-2.87266	-0.2249	0	0	0	tumoral cells
ATTCAGGAGCTGACAG_1	1.55964	-6.58876	0	0	0	tumoral cells
ATTCAGGCAGCAAGAC_1	-0.901182	-4.80175	0	0	0	tumoral cells
ATTCAGGGTACGTGAG_1	0.900021	2.53581	0	0	0	tumoral cells
ATTCAGGGTTCCCAAA_1	2.15595	-6.23602	0	0	0	tumoral cells
ATTCAGGTCTCGTCAC_1	11.6798	0.363658	0	1.53308	0	immune cells
ATTCATCGTTATTCCT_1	-1.17276	-5.37255	0	1.38559	0	tumoral cells
ATTCCATAGACTTCAC_1	2.17694	-9.98371	0	1.10365	0	tumoral cells
ATTCCATTCTCTGGTC_1	0.760763	-7.775	0	0	0	tumoral cells
ATTCCCGCAACTTCTT_1	-3.67116	3.81915	0	0	0	tumoral cells
ATTCCCGCATAAGATG_1	-6.97364	5.9131	0	0	0	tumoral cells
ATTCCCGCATCAGTCA_1	0.670355	4.05484	0	0	0	tumoral cells
ATTCCCGCATCCCGTT_1	13.0282	0.893168	1.83502	0	0	immune cells
ATTCCCGGTACTTGTG_1	-3.78513	-2.23866	0	0	0	tumoral cells
ATTCCTAAGGCTCAAG_1	0.012129	2.38791	0	0	0	tumoral cells
ATTCCTAAGGGAGGCA_1	-3.70706	0.179433	0	1.00871	0	tumoral cells
ATTCCTAAGTGGAAAG_1	-1.07441	-1.45733	0	0	0	tumoral cells
ATTCCTACATAAGCGG_1	-0.805586	-3.85369	0	1.84493	0	tumoral cells
ATTCCTATCGGTTAGT_1	-1.69498	10.9892	0	1.54052	0	non-tumoral cells
ATTCCTATCGTCACCT_1	-3.1381	-4.94048	0	0.77013	0	tumoral cells
ATTCGTTCACCAGACC_1	-3.14684	-4.01226	0	0.806969	0	tumoral cells
ATTCGTTGTAGTACGG_1	-1.34382	-0.786914	0	0	0	tumoral cells
ATTCGTTGTCCGTTTC_1	-4.05619	0.668351	0	0	0	tumoral cells
ATTCGTTTCAGAATAG_1	8.3033	0.653617	0	0	0	immune cells
ATTCGTTTCCGTTGAA_1	-5.12512	-0.870926	0	1.78918	0	tumoral cells
ATTCTACAGCAGCACA_1	-3.93544	0.315355	0	1.27517	0	tumoral cells
ATTCTACCAGGTTACT_1	-2.72175	-0.599885	0	0	0	tumoral cells
ATTCTACTCTCCTGTG_1	-6.36573	1.91304	0	1.50357	0	tumoral cells
ATTCTTGCAGGTCCCA_1	1.10054	9.58268	0	0	0	tumoral cells
ATTCTTGGTCTACACA_1	0.329557	2.91752	0	0	0	tumoral cells
ATTCTTGTCGGCACTG_1	-4.61494	-2.69086	0	1.80046	0	tumoral cells
ATTGGGTAGAACGTGC_1	2.01109	-2.07206	0	2.13289	0	tumoral cells
ATTGGGTCAAGACAAT_1	-2.50942	-1.64144	0	0	0	tumoral cells
ATTGGGTCATGTACGT_1	-4.62929	2.1697	0	0	0	tumoral cells
ATTGGGTGTGTCATTG_1	-1.15339	-1.44903	0	1.44939	0	tumoral cells
ATTGGGTTCACGGAGA_1	3.03187	-9.58752	0	0.607914	0	tumoral cells
ATTGTTCAGTTACGTC_1	-1.51334	11.1655	0	0	0.650266	non-tumoral cells
ATTGTTCCACAGTCGC_1	-1.90329	2.27706	0	0	0	tumoral cells
ATTGTTCCAGACAAAT_1	2.52888	3.74286	0	0	0	non-tumoral cells
ATTGTTCCAGCATACT_1	-4.54438	-0.575205	0	0	0	tumoral cells
ATTGTTCTCAGGCGAA_1	-2.90737	-3.48211	0	0	0	tumoral cells
ATTTACCCAACGATCT_1	0.204216	3.04473	0	1.99459	0	tumoral cells
ATTTACCCAAGGCGTA_1	-2.12013	-2.36129	0	0	0	tumoral cells
ATTTACCCACTATCCC_1	-0.377176	2.24412	0	0	0	tumoral cells
ATTTACCCAGATACTC_1	2.16034	0.965984	0	0	0	tumoral cells
ATTTACCGTGAGATAT_1	-5.73975	0.203021	0	2.60924	0	tumoral cells
ATTTACCGTTGCCGAC_1	1.18538	9.9393	0	0	0	non-tumoral cells
ATTTACCTCACCTTGC_1	2.84747	0.102414	0	0	0	tumoral cells
ATTTACCTCACTTGTT_1	0.918494	2.65121	0	0	0	tumoral cells
ATTTACCTCATCCTAT_1	0.00739318	-3.87695	0	0	0	tumoral cells
ATTTCACAGTGCGTCC_1	1.36911	-2.42118	0	2.13062	0	tumoral cells
ATTTCACCACCAGTAT_1	1.08388	10.807	0	0	0	non-tumoral cells
ATTTCACGTAGAATAC_1	3.37635	-9.09107	0	1.27054	0	tumoral cells
ATTTCACGTTCTCCTG_1	-2.93681	-1.94191	0	0	0	tumoral cells
ATTTCACTCATCCTAT_1	-0.312968	12.4489	0	0	0.485676	non-tumoral cells
ATTTCTGAGACATAGT_1	-3.07116	0.155171	0	1.1594	0	tumoral cells
ATTTCTGAGTTGCGCC_1	0.281708	-5.15995	0	2.02054	0	tumoral cells
ATTTCTGCAGGTCCGT_1	-0.474932	2.27056	0	2.72159	0	tumoral cells
ATTTCTGTCAGGAACG_1	-3.24268	0.354994	0	0	0	tumoral cells
ATTTCTGTCGCAGTTA_1	0.616781	12.149	0	0	0	non-tumoral cells
CAAAGAAAGGTGCCTC_1	-5.42272	-1.03565	0	0	0	tumoral cells
CAAAGAACAGGCACTC_1	1.06076	-6.3336	0	1.15971	0	tumoral cells
CAAAGAACATGTAACC_1	0.53313	4.39524	0	0	0	tumoral cells
CAAAGAATCCTGTAGA_1	-0.225191	3.59582	0	0	0	tumoral cells
CAAAGAATCGAGAAGC_1	-3.12804	11.1198	0	0	0.880193	non-tumoral cells
CAAAGAATCGTACCTC_1	1.44411	-8.85492	0	1.38032	0	tumoral cells
CAACAACAGGCTGTAG_1	-5.35271	2.38645	0	0	0	tumoral cells
CAACAACAGTGATTCC_1	-4.13172	-3.67125	0	1.01017	0	tumoral cells
CAACAACTCCTAAACG_1	-0.368973	1.52155	0	0	0	tumoral cells
CAACAGTCACAGTCGC_1	8.39621	0.356087	0	0	0	immune cells
CAACAGTCATAACAGA_1	-0.424278	-4.9926	0	0	0	tumoral cells
CAACAGTGTCAGTCCG_1	2.39866	-6.19376	0	0	0	tumoral cells
CAACAGTTCGTGTGGC_1	1.17629	9.57599	0	0	0	non-tumoral cells
CAACAGTTCTTAGCTT_1	-4.96305	0.344688	0	0.847184	0	tumoral cells
CAACCAAAGTGCTAGG_1	-4.11219	-3.55151	0	0	0	tumoral cells
CAACCAAGTCGATTAC_1	-2.66342	1.36894	0	0	0	tumoral cells
CAACCAAGTGACACAG_1	1.16056	10.6909	0	0	0	non-tumoral cells
CAACCAAGTTTGGAAA_1	-4.25479	-2.25216	0	1.80337	0	tumoral cells
CAACCAATCTCAATCT_1	-2.21009	-2.02517	0	0	0	tumoral cells
CAACCTCGTAGACAAT_1	-3.78539	-3.62024	0	0	0	tumoral cells
CAACCTCGTGAAGCGT_1	3.74683	-7.85296	0	0.394286	0	tumoral cells
CAACCTCTCATCGCTC_1	-1.77762	-5.26144	0	0.968499	0	tumoral cells
CAACCTCTCGAACCTA_1	-2.33251	-4.78526	0	0	0.428765	tumoral cells
CAACGATAGGCCTAGA_1	-2.90635	11.0136	0	0	0	non-tumoral cells
CAACGATCAAATGGTA_1	0.781809	12.0864	0	1.01208	0	non-tumoral cells
CAACGATCAAGTGGCA_1	0.919703	2.81517	0	0	0	tumoral cells
CAACGATCACTAACGT_1	8.46166	0.371147	0	0	0	immune cells
CAACGATTCATTGTGG_1	3.71037	-9.12069	0	1.23618	0	tumoral cells
CAACGATTCGACATTG_1	1.25041	-8.58612	0	0	0	tumoral cells
CAACGGCAGAGCCCAA_1	-3.34227	10.885	0	0	1.44154	non-tumoral cells
CAACGGCAGTAAAGCT_1	-5.09356	-2.20973	0	0	0	tumoral cells
CAACGGCCACTCCGGA_1	3.82994	-9.41834	0	1.49238	0	tumoral cells
CAACGGCCAGGCTTGC_1	1.45404	-7.9691	0	0.990132	0	tumoral cells
CAACGGCCATTCACCC_1	0.578681	2.53474	0	0	0	tumoral cells
CAACGGCGTACTCCCT_1	-1.51049	-0.570764	0	0	0	tumoral cells
CAACGGCTCACCTCTG_1	-2.50271	-5.16705	0	0	0	tumoral cells
CAACGGCTCTGACCCT_1	-2.38225	3.74866	0	0	0	tumoral cells
CAAGACTCAAAGGCAC_1	2.52665	-9.25244	0	1.96516	0	tumoral cells
CAAGACTCACCCATAA_1	3.02881	-7.60914	0	0	0	tumoral cells
CAAGACTCACTGGAAG_1	-5.94126	1.01237	0	2.67577	0	tumoral cells
CAAGACTCATGCCGGT_1	1.16838	10.3713	0	2.95742	0	non-tumoral cells
CAAGACTTCCATAGAC_1	3.28742	-2.72256	0	0	0	tumoral cells
CAAGACTTCCTTCACG_1	1.43695	6.05853	0	0.700835	0	tumoral cells
CAAGACTTCTAAGCGT_1	-1.43602	-5.17495	0	0.957123	0	tumoral cells
CAAGAGGAGATTGCGG_1	0.503331	-4.73878	0	0	0	tumoral cells
CAAGAGGAGGTAGTAT_1	-1.09398	-4.83638	0	0.622608	0	tumoral cells
CAAGAGGCAACACGAG_1	0.950573	-6.7176	0	0	0	tumoral cells
CAAGAGGCACGCGGTT_1	-3.68801	-3.63792	0	0.459508	0	tumoral cells
CAAGAGGCAGACCGCT_1	1.05569	5.4325	0	0.770862	0	tumoral cells
CAAGAGGCAGGGTCTC_1	0.846411	-7.48078	0	1.278	0	tumoral cells
CAAGCTAAGAGTCAAT_1	-4.03054	-2.88837	0	0.366784	0	tumoral cells
CAAGCTACAATATCCG_1	-2.1216	0.624805	0	2.21885	0	tumoral cells
CAAGCTACATCGTCCT_1	2.92714	-8.78517	0	1.846	0	tumoral cells
CAAGGGACAACAGATA_1	-2.48581	-0.298905	0	0	0	tumoral cells
CAAGGGACACCTCAGG_1	1.97233	2.88505	0	0	0	tumoral cells
CAAGGGACAGGGAATC_1	-2.94789	-0.933856	0	0	0	tumoral cells
CAAGGGACATGAAGCG_1	-0.0702353	2.75921	0	0	0	tumoral cells
CAAGGGATCGGTGAAG_1	-3.37036	-1.56402	0	0.874804	0	tumoral cells
CAATACGAGAGGGCGA_1	-0.986969	-0.709039	0	0	0	tumoral cells
CAATACGAGCGCCTTG_1	4.08765	-8.83599	0	0	0	tumoral cells
CAATCGAAGTAGACCG_1	0.906313	3.24028	0	0	0	tumoral cells
CAATCGATCCATAGGT_1	-2.40163	-1.39474	0	1.72217	0	tumoral cells
CAATCGATCCCGAATA_1	-3.38591	-0.719123	0	0.541268	0	tumoral cells
CAATCGATCGACATTG_1	-4.64969	1.75744	0	0	0	tumoral cells
CAATGACAGAACTTCC_1	-2.36609	-0.852223	0	0	0	tumoral cells
CAATGACCATTCTCCG_1	3.65467	-8.34745	0	1.44526	0	tumoral cells
CAATGACGTAGACAAT_1	13.7093	3.21757	1.13654	0	0	immune cells
CAATGACGTTCCAGGC_1	-5.50747	3.94013	0	0.54728	0	tumoral cells
CAATGACTCTGCGGGT_1	3.8532	-7.61255	0	0.352248	0	tumoral cells
CAATTTCAGCTGCCTG_1	1.05303	-2.12384	0	0.724865	0	tumoral cells
CAATTTCCATAACGGG_1	-0.917269	2.91498	0	0	0	tumoral cells
CAATTTCGTACGACTT_1	3.38835	-9.5097	0	2.31758	0	tumoral cells
CAATTTCGTGTTCCTC_1	2.88764	-10.3375	0	0.456986	0	tumoral cells
CAATTTCTCCGATCTC_1	0.501967	2.09412	0	0	0	tumoral cells
CAATTTCTCTGGGCGT_1	-2.28953	-5.10534	0	1.50525	0	tumoral cells
CACAACACAGGGACTA_1	0.678162	3.76151	0	0	0	tumoral cells
CACAACACATTACGGT_1	-4.43132	-0.327275	0	0.4166	0	tumoral cells
CACAACATCTTCGTGC_1	-0.654112	3.14603	0	0	0	tumoral cells
CACACAAAGATCCTAC_1	3.06414	-7.98156	0	0.173239	0	tumoral cells
CACACAAGTTCCTACC_1	1.06047	2.98842	0	0	0	tumoral cells
CACACAAGTTGACGGA_1	-5.38865	-2.5205	0	3.90646	0	tumoral cells
CACACAATCAATCCGA_1	-0.168923	1.17242	0	0	0	tumoral cells
CACACAATCTCTGAGA_1	-1.35627	3.22543	0	0	0	tumoral cells
CACACAATCTGGGTCG_1	1.68821	-7.84548	0	0	0	tumoral cells
CACAGATAGGGTAGCT_1	0.90874	2.44766	0	0	0	tumoral cells
CACAGATAGGTTACAA_1	-3.43594	-1.79916	0	0	0	tumoral cells
CACAGATCACAACGTT_1	13.8279	3.07977	1.69384	0	0	immune cells
CACAGATTCATTATCC_1	13.5652	1.24512	1.22176	0.391115	0	immune cells
CACAGGCAGACAACAT_1	3.53913	-8.91506	0	0	0	tumoral cells
CACAGGCGTAGCGCCT_1	3.06648	-8.09341	0	0.947255	0	tumoral cells
CACAGGCGTTCTGAGT_1	1.35463	2.56523	0	0	0	tumoral cells
CACATGAAGATGGTCG_1	1.09197	10.3389	0	2.0427	0	non-tumoral cells
CACATGAAGCTAGTTC_1	1.47503	-8.24265	0	2.47414	0	tumoral cells
CACATGAAGTTGCCTA_1	-2.92633	1.69711	0	0	0	tumoral cells
CACATGACAAGTGGGT_1	0.62082	-4.03525	0	0	0	tumoral cells
CACATGACAATCCTAG_1	1.38511	-8.1633	0	0	0	tumoral cells
CACATGACAATTCTCT_1	0.72361	11.6056	0	0	0	non-tumoral cells
CACATGACAGGCATTT_1	-1.43985	2.23291	0	0	0	tumoral cells
CACATGAGTTACCGTA_1	-2.8116	-2.36733	0	1.34414	0	tumoral cells
CACATGAGTTCTGACA_1	0.432022	-1.66014	0	2.6642	0	tumoral cells
CACCAAAAGACAGCTG_1	2.95062	-2.52864	0	2.29381	0	tumoral cells
CACCAAACACACGCCA_1	1.08714	3.43514	0	0	0	tumoral cells
CACCAAACACATTCGA_1	-1.60594	-2.35544	0	1.87937	0	tumoral cells
CACCAAAGTCCCAAAT_1	-0.324026	12.4783	0	0	0.671896	non-tumoral cells
CACCAAAGTGTATACC_1	-5.87335	0.403406	0	1.3721	0	tumoral cells
CACCAAATCACCTCTG_1	-2.56246	3.59772	0	0	0	tumoral cells
CACCAAATCGTCCTCA_1	-6.40617	5.56144	0	0	0	tumoral cells
CACCGTTAGAGAATCT_1	0.757415	1.42519	0	0	0	tumoral cells
CACCGTTAGGCCACTC_1	-5.90084	4.37256	0	0	0	tumoral cells
CACCGTTAGTGCGTCC_1	-4.22246	-3.48191	0	0	0	tumoral cells
CACCGTTCACAAGCAG_1	-3.29404	3.28902	0	0	0	tumoral cells
CACCGTTCACGCGCTA_1	-3.68241	-3.66209	0	0.8398	0	tumoral cells
CACCGTTCAGCAGGAT_1	2.91268	-7.01571	0	0.721832	0	tumoral cells
CACCGTTCATAACAGA_1	-1.02288	1.53345	0	0	0	tumoral cells
CACCGTTGTCAGTCGC_1	2.53234	-9.16274	0	2.81381	0	tumoral cells
CACCGTTTCCTCACGT_1	-0.76434	3.23965	0	0	0	tumoral cells
CACGAATAGACATAAC_1	-3.62346	-3.31795	0	1.16093	0	tumoral cells
CACGAATAGACGCCAA_1	9.70981	0.0673408	0	1.56369	0	immune cells
CACGAATAGGCATTTC_1	-3.07517	-2.383	0	0	0	tumoral cells
CACGAATAGTGCAAAT_1	12.5564	3.65804	0	0	0	immune cells
CACGAATCACTGGCGT_1	-3.91557	-1.49446	0.443066	0.443066	0	tumoral cells
CACGAATGTATGCGTT_1	-2.40199	1.5926	0	0	0	tumoral cells
CACGGGTAGCCTTTGA_1	-4.91036	0.390512	0	0.32949	0	tumoral cells
CACGGGTCACTTCAAG_1	-3.15832	-3.05802	0	0.770151	0	tumoral cells
CACGGGTGTCGATTCA_1	0.621399	-0.961314	0	0	0	tumoral cells
CACGGGTGTTACACTG_1	-1.38849	-2.21714	0	1.77122	0	tumoral cells
CACGGGTGTTGTTGAC_1	0.312774	4.18241	0	0	0	tumoral cells
CACGGGTTCTGCATGA_1	2.55629	-2.71794	0	0	0	tumoral cells
CACGTGGAGTAACCTC_1	0.271656	3.28385	0	0	0	tumoral cells
CACGTGGCAAGCGCTC_1	-2.93953	-4.35727	0	1.18496	0	tumoral cells
CACGTTCAGGATGGCT_1	12.6111	1.02442	0	2.56643	0	immune cells
CACGTTCAGGCAATGC_1	-2.16934	-3.78109	0	0	0	tumoral cells
CACGTTCAGTCGTTAC_1	0.411358	-4.21787	0	0	0	tumoral cells
CACGTTCCAATCGTCA_1	-0.407636	1.74947	0	0	0	tumoral cells
CACGTTCCAATGGGTG_1	-6.00504	5.27052	0	0	0	tumoral cells
CACGTTCCAGATCATC_1	0.65395	-3.82294	0	0	0	tumoral cells
CACGTTCCAGGTTTAC_1	0.035118	3.01801	0	0	0	tumoral cells
CACGTTCGTCTCCTGT_1	-2.20432	1.01476	0	0	0	tumoral cells
CACGTTCGTTCAGTAC_1	-7.44732	5.14957	0	1.98442	0	tumoral cells
CACGTTCTCACCTTAT_1	0.887084	11.3393	0	0	0	non-tumoral cells
CACGTTCTCCATCGTC_1	12.6969	3.0397	1.12844	2.14323	0	immune cells
CACGTTCTCGCCATAA_1	0.997348	2.89971	0	2.68013	0	tumoral cells
CACTAAGAGTAACCGG_1	-3.30203	-1.02592	0	1.15971	0	tumoral cells
CACTAAGCACTCTAGA_1	2.1643	-7.17802	0	0.428439	0	tumoral cells
CACTAAGGTTTCGCTC_1	0.48502	2.68188	2.42845	0	0	tumoral cells
CACTAAGTCCTATTTG_1	12.642	3.4488	0.659651	0.511162	0.236566	immune cells
CACTGAAAGAGACAAG_1	-3.39248	-1.29086	0	3.01478	0	tumoral cells
CACTGAAAGGTCATTC_1	-4.18166	2.54292	0	2.61493	0	tumoral cells
CACTGAAAGTAGTCTC_1	-1.83213	-1.47213	0	0	0	tumoral cells
CACTGAAAGTGATAGT_1	1.09008	-3.88496	0	1.9951	0	tumoral cells
CACTGAACAGCTGGTC_1	0.481594	2.35698	0	0	0	tumoral cells
CACTGAATCCACGAAT_1	13.8408	1.60892	1.84314	0	0	immune cells
CACTGAATCGCACGGT_1	1.64083	-2.99453	0	1.14201	0	tumoral cells
CACTGAATCTGTGCTC_1	0.440646	3.6942	0	2.95915	0	tumoral cells
CACTGGGAGACCAGAC_1	-3.07382	10.7959	0	0	0.189134	non-tumoral cells
CACTGGGGTGCAGATG_1	0.194132	3.60904	0	0	0	tumoral cells
CACTGGGGTTACGGAG_1	-1.29601	11.4119	0	0	0.54328	non-tumoral cells
CACTGGGGTTTGTTCT_1	-2.83467	3.37095	0	0	0	tumoral cells
CACTGGGTCACCGACG_1	-1.68841	1.66632	0	2.34592	0	tumoral cells
CACTGGGTCGCAGAGA_1	0.434233	-7.21152	0	0	0	tumoral cells
CACTGTCGTGCCGGTT_1	-2.87484	1.61908	0	0	0	tumoral cells
CACTGTCTCAGTGATC_1	-5.7809	1.38714	0	0	0	tumoral cells
CACTGTCTCTCTTAAC_1	-3.56189	1.34589	0	0	0	tumoral cells
CACTGTCTCTGGCCAG_1	-0.208239	-4.55141	0	0	0	tumoral cells
CACTTCGAGATTGACA_1	10.1133	0.365283	0	0	0	immune cells
CACTTCGAGGTGAGCT_1	-3.45684	3.24588	0	0	0	tumoral cells
CACTTCGCACTTGAAC_1	2.44182	-8.45207	0	0	0	tumoral cells
CACTTCGGTGGAAATT_1	3.23677	-8.60417	0	0	0	tumoral cells
CACTTCGGTTGTAGCT_1	0.563718	6.11223	0	0	0	tumoral cells
CACTTCGTCCAAGCTA_1	0.591662	2.05988	0	3.05217	0	tumoral cells
CACTTCGTCGACCCAG_1	0.265301	-2.87142	0	0	0	tumoral cells
CAGAGCCCAATGGGTG_1	-3.14427	-3.126	0	0	0	tumoral cells
CAGAGCCGTTTACTGG_1	-0.0311528	3.22957	0	0	0	tumoral cells
CAGATACCAGCTTCGG_1	-3.52982	-2.57423	0	0.697154	0	tumoral cells
CAGATACCATCGGCCA_1	0.170658	2.83326	0	0	0	tumoral cells
CAGATACGTCGTTGGC_1	-2.62915	-0.112377	0	1.84519	0	tumoral cells
CAGATACTCTCCTGCA_1	-4.90411	0.540918	0	0	0	tumoral cells
CAGATACTCTGTCCGT_1	-1.09431	-4.05061	0	2.38671	0	tumoral cells
CAGATCACAACACGTT_1	-4.20325	3.79865	0	0	0	tumoral cells
CAGATCACAATGAGCG_1	-4.08784	0.71681	0	0	0	tumoral cells
CAGATCACAGAGACTG_1	4.66465	0.705336	0	0.734294	0	non-tumoral cells
CAGATCACAGCGTATT_1	3.19267	-9.60479	0	2.76234	0	tumoral cells
CAGATCAGTCGCATGC_1	-1.70032	-1.911	0	0.444448	0	tumoral cells
CAGATTGAGCGAGTCA_1	9.39117	0.325969	0	0	0	immune cells
CAGATTGAGTGGCCTC_1	0.0619155	-4.82086	0	1.11869	0	tumoral cells
CAGATTGTCAGCTCTC_1	-1.46655	-2.68989	0	1.7269	0	tumoral cells
CAGATTGTCTTTCCGG_1	0.452414	3.5595	0	0	0	tumoral cells
CAGCAATAGACGCAGT_1	-1.04313	-4.4609	0	1.9101	0	tumoral cells
CAGCAATAGGGCAATC_1	1.31904	3.03935	0	0	0	tumoral cells
CAGCAATCAAGACTGG_1	-0.0988428	2.02961	0	2.58437	0	tumoral cells
CAGCAATCATCCTGTC_1	-1.56028	-4.87333	0	0	0	tumoral cells
CAGCAATCATTGCCTC_1	-2.41105	-4.71577	0	0.845497	0	tumoral cells
CAGCAATGTCACGTGC_1	3.31305	-10.2263	0	1.00208	0	tumoral cells
CAGCAATGTCCTGGTG_1	1.43905	-3.00539	0	0	0	tumoral cells
CAGCAATTCTGCTTAT_1	2.04763	-1.24263	0	0	0	tumoral cells
CAGCAATTCTGGTTGA_1	-4.89659	-1.05803	0	0.488946	0	tumoral cells
CAGCACGAGGTAAGTT_1	-2.22733	-0.78756	0	0	0	tumoral cells
CAGCACGAGTGCAAAT_1	-1.79107	-5.2983	0	0	0	tumoral cells
CAGCACGCAGAGCGTA_1	2.04298	-8.01004	0	0	0	tumoral cells
CAGCACGCATTGTAGC_1	1.40402	-8.54549	0	1.72538	0	tumoral cells
CAGCACGTCAGCCCAG_1	-1.15105	-4.38881	0	1.83495	0	tumoral cells
CAGCAGCAGATGGTAT_1	-2.8289	0.120701	0	0	0	tumoral cells
CAGCAGCAGGGCTTCC_1	8.86251	-0.0100533	0	2.17203	0	immune cells
CAGCAGCAGTGCACAG_1	-0.973047	-4.64202	0	1.19978	0	tumoral cells
CAGCAGCGTCCGATCG_1	-0.359542	3.15997	0	3.23203	0	tumoral cells
CAGCAGCTCGGACTGC_1	-2.558	2.13666	0	0	0	tumoral cells
CAGCCAGAGACCAAAT_1	0.553154	1.76689	0	0	0	tumoral cells
CAGCCAGTCTGGGCCA_1	-4.2509	0.266912	0	0	0	tumoral cells
CAGCGTGAGCTCGCAC_1	-5.51523	0.303284	0	0	0	tumoral cells
CAGCGTGCAAAGCTAA_1	-3.98416	-0.585708	0	0.412642	0	tumoral cells
CAGCGTGCAGCTCCTT_1	-3.15463	0.268213	0	0	0	tumoral cells
CAGCGTGTCACCTACC_1	9.75747	0.0616539	0	0	0	immune cells
CAGCGTGTCCGTATAG_1	-2.63921	4.22669	0	0	0	tumoral cells
CAGGCCAAGACTCTAC_1	1.68661	2.96134	0	0	0	tumoral cells
CAGGCCACAAGACAAT_1	-4.57765	-2.08268	0	1.29548	0	tumoral cells
CAGGCCACAAGGTCAG_1	1.36967	-3.98605	0	0.417235	0	tumoral cells
CAGGCCACAGTATACC_1	0.320352	-4.3028	0	0.995974	0	tumoral cells
CAGGCCAGTTCCAAAC_1	-0.156563	-4.80205	0	0	0	tumoral cells
CAGGGCTAGCACTGGA_1	-3.99553	-3.51821	0	2.06502	0	tumoral cells
CAGGGCTGTCATAGTC_1	1.07483	11.373	0	2.13304	0	non-tumoral cells
CAGGGCTGTGTTCGTA_1	-2.92413	1.8181	0	0	0	tumoral cells
CAGGGCTGTTAGGGAC_1	-2.32239	-1.34281	0	1.11639	0	tumoral cells
CAGGGCTGTTTCGTTT_1	-4.34414	1.45989	0	1.21304	0	tumoral cells
CAGGTATAGACTAGAT_1	-0.2015	-5.17765	0	2.7502	0	tumoral cells
CAGGTATAGATGACCG_1	-5.37956	-0.151935	0	0	0	tumoral cells
CAGGTATAGCACTCCG_1	-2.94755	-1.1488	0	0	0	tumoral cells
CAGGTATAGCATGTTC_1	3.25904	-9.77226	0	0.722186	0	tumoral cells
CAGGTATCATATGAAG_1	-0.990907	-5.13466	0	0.378757	0	tumoral cells
CAGGTATGTAGGCTCC_1	1.19973	-7.2618	0	0.456074	0	tumoral cells
CAGGTATGTCGACTGC_1	0.813045	3.07898	0	0	0	tumoral cells
CAGGTATGTCGAGCAA_1	9.95898	0.167925	0	0	0	immune cells
CAGGTATTCCGCTAGG_1	-4.08418	1.39921	0	0	0	tumoral cells
CAGGTATTCGAGTCCG_1	-6.90133	5.37902	0	0.580832	0	tumoral cells
CAGGTATTCGCTGACG_1	-4.30596	-2.3955	0	0	0	tumoral cells
CAGTGCGAGCTGCGAA_1	-2.77338	-3.19739	0	0	0	tumoral cells
CAGTGCGCATGATCTG_1	0.510932	-3.83726	0	2.499	0	tumoral cells
CAGTGCGCATGGAACG_1	1.19489	3.36734	0	0	0	tumoral cells
CAGTGCGGTATCGCAT_1	-3.40847	0.344365	0	0	0	tumoral cells
CAGTGCGGTCGAGTGA_1	13.2025	3.69186	0.41602	0	0	immune cells
CAGTGCGTCAAGAGGC_1	-3.45628	0.681192	0	2.36784	0	tumoral cells
CAGTGCGTCTCAGGCG_1	-2.70999	0.0145403	0	0	0	tumoral cells
CAGTTAGCACAGTCAT_1	-0.575655	3.33117	0	0	0	tumoral cells
CAGTTAGCATAGGAGC_1	8.45228	0.516283	0	2.77072	0	immune cells
CAGTTAGGTCTACGTA_1	3.08809	-8.97304	0	2.35388	0	tumoral cells
CAGTTAGGTTGAATCC_1	-1.84699	10.8084	0	0	0	non-tumoral cells
CAGTTAGTCACAACCA_1	0.953498	-3.46318	0	0	0	tumoral cells
CAGTTAGTCGAGCCAC_1	-3.07208	4.11637	0	0	0	tumoral cells
CAGTTCCGTCGGAACA_1	3.35727	-10.1805	0	0.430311	0	tumoral cells
CAGTTCCTCCAGTACA_1	-0.512783	3.06234	0	0	0	tumoral cells
CAGTTCCTCCTACAAG_1	-3.02227	-2.78736	0	1.4076	0	tumoral cells
CAGTTCCTCGAGATAA_1	2.2618	-2.95371	0	1.98913	0	tumoral cells
CAGTTCCTCTTCTGGC_1	0.34221	-4.85799	0	0	0	tumoral cells
CATAAGCAGGTATTGA_1	0.296635	2.80073	0	0	0	tumoral cells
CATAAGCCATCCCACT_1	-4.28398	0.395904	0	0	0	tumoral cells
CATAAGCCATGATCTG_1	0.580918	-4.13082	0	0.597992	0	tumoral cells
CATAAGCGTGGACAGT_1	0.370386	-4.29585	0	2.03053	0	tumoral cells
CATAAGCTCTGGCCTT_1	-1.45596	-3.30867	0	0	0	tumoral cells
CATACAGAGACTTGTC_1	0.742922	1.76948	0	0	0	tumoral cells
CATACAGAGTTCTACG_1	-4.39178	1.07056	0	0	0.355986	tumoral cells
CATACCCAGGCCTAAG_1	-0.0546781	2.80282	0	0	0	tumoral cells
CATACCCCATAACCCA_1	-1.99125	10.5572	0	0	0	non-tumoral cells
CATACCCTCTCGGTCT_1	2.70505	-2.78218	0	1.25092	0	tumoral cells
CATACTTAGAGGTGCT_1	-3.26339	-4.46875	0	0	0	tumoral cells
CATACTTCACACCGCA_1	0.863263	11.2345	0	0	0	non-tumoral cells
CATACTTGTAAGATCA_1	-2.01658	2.37517	0	2.30025	0	tumoral cells
CATACTTGTACTCCGG_1	-0.898274	-4.75095	0	0	0	tumoral cells
CATACTTTCCAAACCA_1	-2.23438	-1.82967	0	2.34934	0	tumoral cells
CATACTTTCCGACATA_1	-3.56084	4.1128	0	0	0	tumoral cells
CATACTTTCTCATTGT_1	-3.95821	-1.6716	0	1.17773	0	tumoral cells
CATACTTTCTCGGTCT_1	3.24653	-0.357936	0	0	0	tumoral cells
CATAGACCAAGCGAAC_1	-4.7453	1.58882	0	0	0	tumoral cells
CATAGACCAGACGGAT_1	-1.21675	-3.43287	0	2.16176	0	tumoral cells
CATAGACTCCATCCGT_1	0.626357	-4.40438	0	1.46148	0	tumoral cells
CATAGACTCCCATAGA_1	-3.2942	-0.308243	0	0	0	tumoral cells
CATCAAGCACTAGAGG_1	1.63925	-3.54922	0	0.402767	0	tumoral cells
CATCAAGCAGCGTACC_1	0.178848	2.12319	0	0	0	tumoral cells
CATCAAGTCCGGACGT_1	4.1025	-8.38302	0	0.761288	0	tumoral cells
CATCCACAGTATGGCG_1	-2.04287	-0.209368	0	0	0	tumoral cells
CATCCACCACGGCCAT_1	-2.93507	-1.04861	0	0.358644	0	tumoral cells
CATCCACCAGTCAGCC_1	-2.80845	1.44982	0	1.60848	0	tumoral cells
CATCCCAAGAGCCGAT_1	-1.38761	-1.91893	0	1.57689	0	tumoral cells
CATCCCACAGCTTTGA_1	0.755021	-6.92741	0	0	0	tumoral cells
CATCCCACATGGGCAA_1	0.423825	12.3365	0	0	1.71112	non-tumoral cells
CATCCCAGTGGCCACT_1	-3.73456	-2.33586	0	0	0	tumoral cells
CATCCCAGTTCAACGT_1	3.3588	-0.703061	0	0	0	tumoral cells
CATCCCATCATGTCTT_1	1.71201	-4.24269	0	0	0	tumoral cells
CATCCCATCCCGGTAG_1	-0.783296	2.94341	0	0	0	tumoral cells
CATCCCATCGTAACAC_1	2.63301	2.54223	0	0	0	tumoral cells
CATCCCATCTGAGCAT_1	0.27625	1.29214	0	0	0	tumoral cells
CATCCGTCACAAGCCC_1	1.14489	3.04226	0	0	0	tumoral cells
CATCCGTCACTCATAG_1	-0.72561	-3.68575	0	1.69351	0	tumoral cells
CATCCGTCATAAGCGG_1	13.1699	0.838594	0.788916	0	0	immune cells
CATCGCTAGACTCATC_1	0.539305	-3.3862	0	1.61749	0	tumoral cells
CATCGCTGTGTCATTG_1	-0.873974	-1.98559	0	0	0	tumoral cells
CATCGCTTCAGCTCTC_1	3.10657	-9.31016	0	1.98921	0	tumoral cells
CATCGCTTCTGAGGCC_1	-1.33715	0.984622	0	0	0	tumoral cells
CATCGGGAGGTGGCTA_1	0.167471	-1.86035	0	0	0	tumoral cells
CATCGGGGTCGCCACA_1	10.5438	0.213372	0	0	0	immune cells
CATCGGGTCACGTCCT_1	13.2162	3.39009	2.14552	0	0	immune cells
CATCGGGTCGTGACTA_1	-2.69611	0.317696	0	0	0	tumoral cells
CATCGTCAGTATTGCC_1	-2.03371	-1.98618	0	0	0	tumoral cells
CATCGTCAGTCATGCT_1	-6.14132	2.55711	0	0	0	tumoral cells
CATCGTCCAAGCGATG_1	0.266518	3.08419	0	0	0	tumoral cells
CATGAGTAGCTCCATA_1	-1.93369	-4.47967	0	0	0	tumoral cells
CATGAGTAGTAAACTG_1	2.01087	-6.38184	0	0	0	tumoral cells
CATGAGTTCAAACGTC_1	-2.50377	-1.38142	0	0	0	tumoral cells
CATGAGTTCAGGGATG_1	9.41594	-0.826174	0	0	0	immune cells
CATGAGTTCGTAATGC_1	-3.85707	-1.869	0	1.52196	0	tumoral cells
CATGCAAAGTGATCGG_1	-2.66861	-4.68688	0	1.49349	0	tumoral cells
CATGCAAAGTTCCATG_1	1.24475	3.02702	0	0	0	tumoral cells
CATGCAACACGTGAGA_1	11.5607	0.364311	1.46736	0	0	immune cells
CATGCAACATGGGCAA_1	-2.20172	-3.72526	0	0	0	tumoral cells
CATGCAAGTAGTGGCA_1	2.78016	-10.4624	0	0	0	tumoral cells
CATGCCTAGCTTAAGA_1	0.117473	-6.82528	0	0	0	tumoral cells
CATGCCTAGGTAGTAT_1	-2.67891	-0.0873371	0	1.93654	0	tumoral cells
CATGCCTGTACAAGCG_1	0.532371	12.2604	0	0	0.532442	non-tumoral cells
CATGCCTGTGATAGAT_1	-2.40263	-3.28832	0	0.442449	0	tumoral cells
CATGCCTGTTACCTGA_1	-0.763764	3.90545	0	0	0	tumoral cells
CATGCGGAGACTACGG_1	-1.77906	4.58743	0	0	0	tumoral cells
CATGCGGAGGTCACCC_1	-1.66183	3.00264	0	0	0	tumoral cells
CATGCGGAGTGCCAGA_1	1.76771	-4.27626	0	0.38925	0	tumoral cells
CATGCGGCAAACCGGA_1	-3.41325	-3.00199	0	2.13096	0	tumoral cells
CATGCGGCATTGGCAT_1	1.26966	3.40069	0	0	0	tumoral cells
CATGCGGGTATCGATC_1	-2.9817	0.704823	0	0	0	tumoral cells
CATGCTCGTAGCTGTT_1	0.733799	2.57142	0	0	0	tumoral cells
CATGCTCGTGTGAATA_1	0.279356	2.26295	0	0	0	tumoral cells
CATGCTCGTTAAGTCC_1	-0.136858	-3.91968	0	0	0	tumoral cells
CATGCTCTCGATTGGT_1	9.86306	0.306805	0	0	0	immune cells
CATGCTCTCTTACGTT_1	-1.35527	-0.142974	0	0	0	tumoral cells
CATGCTCTCTTCCCGA_1	-4.90133	-0.588375	0	0.668562	0	tumoral cells
CATGGATAGTCATGAA_1	-2.94278	10.4157	0	0	0	non-tumoral cells
CATGGATGTTAGAGAT_1	-4.13194	1.59732	0	0	0	tumoral cells
CATGGATTCTTGAACG_1	-4.14978	-2.82898	0	0	0	tumoral cells
CATGGTACAAAGACTA_1	14.0549	1.90461	1.25982	0	0	immune cells
CATGGTACAATCCAGT_1	2.20748	-6.16655	0	0	0	tumoral cells
CATGGTAGTCAAGGCA_1	1.16939	1.68318	0	2.8168	0	tumoral cells
CATGGTATCAAGGACG_1	-1.31178	0.63285	0	0	0	tumoral cells
CATGGTATCCACCTCA_1	-1.67401	-2.71112	0	0	0	tumoral cells
CATGGTATCGCTCCTA_1	3.45929	-9.30821	0	2.65319	0	tumoral cells
CATGGTATCTACACAG_1	-1.42039	11.1774	0	0	0	non-tumoral cells
CATTCATAGGGTTAAT_1	-3.9747	-2.09409	0	0.335697	0	tumoral cells
CATTCATCAATAGAGT_1	3.0714	-8.459	0	0.256784	0	tumoral cells
CATTCATCACAAATAG_1	0.446612	3.48287	0	0	0	tumoral cells
CATTCATCACAGTCAT_1	0.172148	2.75141	0	0	0	tumoral cells
CATTCATGTCGCGGTT_1	-2.17359	-3.40985	0	0	0	tumoral cells
CATTCATGTGGAATGC_1	-2.76917	0.682844	0	0	0	tumoral cells
CATTCATTCAAATGCC_1	-2.57081	-3.67361	0	0.364083	0	tumoral cells
CATTCATTCCTATTTG_1	-0.0508249	2.56021	0	0	0	tumoral cells
CATTCATTCTAACGGT_1	3.7126	-9.28592	0	0.610179	0	tumoral cells
CATTCCGCACAATTCG_1	-2.7949	-0.886924	0	0	0	tumoral cells
CATTCCGCAGCGACCT_1	1.18213	1.59317	0	0	0	tumoral cells
CATTCCGGTACCAGAG_1	0.349833	4.02823	0	0	0	tumoral cells
CATTCCGGTGATAGAT_1	-0.0490731	-5.12573	0	1.77356	0	tumoral cells
CATTCCGGTGTATACC_1	1.94155	-9.2793	0	0	0	tumoral cells
CATTCCGTCATAGACC_1	-1.46419	-2.64337	0	0	0	tumoral cells
CATTCTAAGTGAGGCT_1	-3.54803	0.1884	0	2.53423	0	tumoral cells
CATTCTACAATTCGTG_1	-4.08656	2.00669	0	0	0	tumoral cells
CATTCTACACACCAGC_1	0.501023	2.68301	0	2.89558	0	tumoral cells
CATTCTACATGAGTAA_1	3.78345	-9.66469	0	0	0	tumoral cells
CATTCTACATGGAAGC_1	2.06161	-4.08626	0	0	0	tumoral cells
CATTCTATCCATACTT_1	0.411249	2.26714	0	2.69674	0	tumoral cells
CATTCTATCCGTGTGG_1	-1.55209	-1.81555	0	0	0	tumoral cells
CATTCTATCGTCCTTG_1	-3.02863	-1.31872	0	0	0	tumoral cells
CATTGAGAGCACGGAT_1	10.1064	0.809385	0	0	0	immune cells
CATTGAGAGCGACAGT_1	-3.81589	-2.77148	0	1.10505	0	tumoral cells
CATTGAGCAAGGGTCA_1	-3.5014	-2.0948	0	0	0	tumoral cells
CATTGAGCACACCTGG_1	-2.94574	-2.68461	0	1.06212	0	tumoral cells
CATTGAGCACCTGCGA_1	1.63067	-2.45845	0	2.8209	0	tumoral cells
CATTGAGCAGCAGTGA_1	-4.07187	-1.48065	0	0	0	tumoral cells
CATTGAGCAGGAAGTC_1	-5.74033	0.799421	0	0	0	tumoral cells
CATTGAGCAGTAACAA_1	-1.01162	-4.97859	0	2.63952	0	tumoral cells
CATTGAGTCAAGTAAG_1	-4.68961	-2.35085	0	1.52073	0	tumoral cells
CATTGAGTCAATCTTC_1	-0.441104	-3.59425	0	0.423329	0	tumoral cells
CATTGCCAGAGCAGCT_1	-4.447	-1.79899	0	0	0	tumoral cells
CATTGCCAGCGGACAT_1	-1.10853	1.05998	0	2.63813	0	tumoral cells
CATTGCCAGGCTAGCA_1	-0.451444	12.0857	0	0	0.448583	non-tumoral cells
CATTGCCAGTACCATC_1	-3.35737	-3.21459	0	0.381463	0	tumoral cells
CATTGCCCACAAGCTT_1	0.121347	3.29555	0	0	0	tumoral cells
CATTGCCCACCTCGTT_1	-6.86064	2.58594	0	3.92007	0	tumoral cells
CATTGCCCACCTCTGT_1	1.13641	3.00321	0	0	0	tumoral cells
CATTGCCCACTGAATC_1	0.23934	3.64561	0	0	0	tumoral cells
CATTGCCCACTGCATA_1	8.50669	0.384571	0	0	0	immune cells
CATTGCCCAGACTCTA_1	-1.3183	-4.69635	0	2.30181	0	tumoral cells
CATTGCCCATGAGTAA_1	-1.82202	-1.98107	0	0	0	tumoral cells
CATTGTTAGCGCCTTG_1	-4.29781	0.746294	0	0	0	tumoral cells
CATTGTTAGGGCAGTT_1	8.28895	0.336623	0	0	0	immune cells
CATTGTTCAAGCCATT_1	-2.48218	2.16182	0	1.94625	0	tumoral cells
CATTGTTGTTTCGTGA_1	2.31773	-0.357016	0	0	0	tumoral cells
CATTGTTTCTGTGTGA_1	-0.145822	1.86355	0	2.81238	0	tumoral cells
CATTTCAAGAATTCAG_1	0.926667	1.39006	0	0	0	tumoral cells
CATTTCAAGGAAAGAC_1	3.81203	-7.42133	0	1.29305	0	tumoral cells
CATTTCACAATCGTCA_1	-4.61623	-2.19188	0	0	0	tumoral cells
CATTTCAGTACTAAGA_1	0.263873	2.47749	0	0	0	tumoral cells
CATTTCAGTCACGCTG_1	-2.01301	10.7435	0	2.49821	0	non-tumoral cells
CATTTCAGTGTCCAAT_1	1.05246	-4.72284	0	1.91466	0	tumoral cells
CATTTCATCCCATAGA_1	-2.51137	-3.55639	0	0	0	tumoral cells
CATTTCATCCGCATAA_1	1.12492	2.24519	0	0	0	tumoral cells
CCAAGCGAGATCCAAA_1	-6.21139	4.90889	0	0	0	tumoral cells
CCAAGCGCAGTCAGCC_1	0.972092	10.8122	0	2.82273	0	non-tumoral cells
CCAAGCGCATCATCTT_1	-2.19392	-4.0962	0	0	0	tumoral cells
CCAAGCGGTGTCATCA_1	-3.77995	-0.463925	0	0	0	tumoral cells
CCAAGCGGTTCGCGTG_1	-4.4062	0.489999	0	0	0	tumoral cells
CCAAGCGTCGACGTCG_1	-2.80018	1.41122	0	0	0	tumoral cells
CCAATGAAGCCAACCC_1	-2.45527	0.489213	0	0	0	tumoral cells
CCAATGAAGGGACTGT_1	2.42856	-6.38549	0	3.10557	0	tumoral cells
CCAATGAGTTTACCAG_1	2.82936	-3.01628	0	0	0	tumoral cells
CCAATGATCGTGGCTG_1	0.250139	-2.92915	0	0.419651	0	tumoral cells
CCAATTTAGATGAACT_1	0.985278	-4.18452	0	0	0	tumoral cells
CCAATTTAGTGCAAAT_1	0.831119	-4.61574	0	0	0	tumoral cells
CCAATTTCAGCGACCT_1	2.17988	-9.95562	0	0	0	tumoral cells
CCAATTTCATTGACTG_1	-1.08749	4.37587	0	0	0	tumoral cells
CCAATTTGTCACAGAG_1	-0.12567	-3.43999	0	1.04603	0	tumoral cells
CCAATTTGTCCAGGTC_1	-2.82001	-3.13419	0	0	0	tumoral cells
CCAATTTGTCCCGCAA_1	-1.96936	2.14691	0	0	0	tumoral cells
CCAATTTTCGCAGTTA_1	0.725978	2.82939	0	0	0	tumoral cells
CCACAAAAGCTCACTA_1	2.41743	-6.94811	0	0.778995	0	tumoral cells
CCACAAACACACGTGC_1	-1.32181	-5.08902	0	1.21481	0	tumoral cells
CCACAAACAGAACGCA_1	-3.37116	-1.15581	0	0	0	tumoral cells
CCACAAAGTAACAGGC_1	-0.624403	3.72332	0	0	0	tumoral cells
CCACAAAGTAGATCGG_1	-3.84314	3.84866	0	0	0	tumoral cells
CCACAAAGTCCTATAG_1	3.02902	-10.4346	0	0.902311	0	tumoral cells
CCACAAATCGCAATTG_1	3.38696	-9.5984	0	0.670902	0	tumoral cells
CCACAAATCGCTACAA_1	-2.12906	-3.3521	0	0.779383	0	tumoral cells
CCACAAATCTACTGCC_1	-0.270339	2.39152	0	0	0	tumoral cells
CCACAAATCTATCGGA_1	3.40598	-9.63921	0	1.44715	0	tumoral cells
CCACACTAGGTTCAGG_1	-1.64511	2.655	0	2.80214	0	tumoral cells
CCACACTCACCTGTCT_1	-1.50843	4.00811	0	0	0	tumoral cells
CCACACTCAGGTTCGC_1	-1.95317	4.24583	0	0	0	tumoral cells
CCACACTGTTGAGGAC_1	-3.33845	1.68671	0	0	0	tumoral cells
CCACACTTCGCGCTGA_1	-0.602347	1.97483	0	0	0	tumoral cells
CCACCATCACAGCGCT_1	-0.437421	1.3337	0	0	0	tumoral cells
CCACCATCACGGTAGA_1	-3.39964	-2.25876	0	0.405282	0	tumoral cells
CCACCATGTCCCTCAT_1	-4.22753	-0.596846	0	1.63545	0	tumoral cells
CCACCATGTGCGGCTT_1	-1.09684	1.06206	0	0	0	tumoral cells
CCACCATTCAGTGTGT_1	-0.865828	3.91716	0	2.33237	0	tumoral cells
CCACCATTCCACCTCA_1	-2.24568	4.64831	0	0	0	tumoral cells
CCACGAGCAAGTATAG_1	-3.52979	-1.4357	0	0	0	tumoral cells
CCACGAGCATGTGCCG_1	-0.664416	-3.65822	0	0	0	tumoral cells
CCACGAGTCAAGAGTA_1	0.0743496	-5.23178	0	0	0	tumoral cells
CCACGAGTCCACAGCG_1	-2.19606	-2.52937	0	0	0	tumoral cells
CCACGTTCAATTGCTG_1	1.4041	-8.64146	0	1.9629	0	tumoral cells
CCACGTTCATAGCTGT_1	0.346587	-4.37755	0	0.938071	0	tumoral cells
CCACGTTCATGGGCAA_1	-0.0868121	2.30907	0	0	0	tumoral cells
CCACGTTGTTTGGAGG_1	1.80221	-2.70349	0	2.82776	0	tumoral cells
CCACGTTTCAGAGTGG_1	-4.1017	3.65449	0	0	0	tumoral cells
CCACGTTTCTACACAG_1	-1.43242	11.3058	0	0.421802	0.123258	non-tumoral cells
CCACGTTTCTGTGCAA_1	1.81903	-4.02052	0	2.22471	0	tumoral cells
CCACTTGAGCATCAAA_1	-5.82355	1.03357	0	0.618453	0	tumoral cells
CCACTTGCAGGAAGTC_1	-2.39108	-5.23736	0	0.502461	0	tumoral cells
CCACTTGCATCCAACA_1	-0.0503043	3.13888	0	0	0	tumoral cells
CCACTTGGTGATGTAA_1	1.04567	-4.73453	0	2.0608	0	tumoral cells
CCACTTGTCACCTTGC_1	-2.23151	10.055	0	0	0	non-tumoral cells
CCATAAGAGTTCCGGC_1	-0.456134	-4.10535	0	2.42199	0	tumoral cells
CCATAAGCAAGCGATG_1	-5.50199	-0.476198	0	0.52128	0	tumoral cells
CCATAAGCACACCGCA_1	1.17825	9.87416	0	0	0	non-tumoral cells
CCATAAGCATGTAACC_1	3.61361	-10.0482	0	1.98188	0	tumoral cells
CCATAAGGTCCCTAAA_1	-2.94002	11.0066	0	0.985646	0	non-tumoral cells
CCATAAGGTGCTCGTG_1	-2.54864	-1.31366	0	3.26883	0	tumoral cells
CCATAAGGTTCAACGT_1	1.3981	2.65058	0	0	0	tumoral cells
CCATAAGTCAACTGGT_1	0.796444	-4.76631	0	2.27017	0	tumoral cells
CCATAAGTCTCTCTTC_1	1.10922	2.76427	0	0	0	tumoral cells
CCATCACAGAGGACTC_1	0.167596	-6.80775	0	0.652659	0	tumoral cells
CCATCACCACGCGTCA_1	-5.83433	5.80488	0	0	0	tumoral cells
CCATCACCAGTCACGC_1	0.771268	2.3728	0	0	0	tumoral cells
CCATCACGTCGGCCTA_1	-0.18232	-5.45134	0	0	0	tumoral cells
CCATCACTCCGCTTAC_1	-5.23992	-1.22736	0	0.763698	0	tumoral cells
CCATCACTCTGGGCCA_1	-5.76235	0.744191	0	0.7478	0	tumoral cells
CCCAACTGTATGAAGT_1	1.20716	-3.68374	0	0.860188	0	tumoral cells
CCCAACTGTATTGACC_1	2.03126	-9.72826	0	0.915272	0	tumoral cells
CCCAACTGTCCCACGA_1	0.963008	3.75634	0	0	0	tumoral cells
CCCAACTGTTGGGTAG_1	-3.01403	-4.31545	0	1.97059	0	tumoral cells
CCCAACTTCTTCCACG_1	2.65193	-8.99999	0	3.14155	0	tumoral cells
CCCATTGCAAGTATAG_1	1.87972	-9.6558	0	0	0	tumoral cells
CCCATTGCACCCAACG_1	-4.34492	-3.21492	0	0.27702	0	tumoral cells
CCCATTGGTACAAGCG_1	-0.539821	-4.83141	0	0.589105	0	tumoral cells
CCCATTGGTTGTAGCT_1	-3.58651	-4.04205	0	1.78893	0	tumoral cells
CCCATTGTCCGTGCGA_1	-2.75403	1.54706	0	0	0	tumoral cells
CCCGAAGAGCGGTAAC_1	-2.55514	-2.36381	0	0	0	tumoral cells
CCCGAAGGTAAGCGGT_1	-2.49078	0.413932	0	2.02709	0	tumoral cells
CCCGAAGGTAGGTTTC_1	-2.92035	-1.7203	0	0	0	tumoral cells
CCCGAAGGTATTGCCA_1	-3.13388	11.0996	0	0	0	non-tumoral cells
CCCGAAGGTTCCAGGC_1	0.649137	3.61609	0	0	0	tumoral cells
CCCGAAGGTTTAGAGA_1	13.9958	2.52679	2.00085	0	0.319322	immune cells
CCCGAAGTCAATCGGT_1	0.608163	-4.32601	0	0	0	tumoral cells
CCCGAAGTCACTCCGT_1	-6.81671	5.32386	0	0	0	tumoral cells
CCCGAAGTCGTAATGC_1	2.65805	-10.2375	0	0	0	tumoral cells
CCCGAAGTCTCTGGTC_1	0.5435	-7.75401	0	2.27751	0	tumoral cells
CCCGAAGTCTGGAGAG_1	1.05784	-5.72832	0	1.38323	0	tumoral cells
CCCGGAAAGAGCTTTC_1	-5.0689	-2.99333	0	2.0092	0	tumoral cells
CCCGGAAAGCTGCCAC_1	-3.62986	-1.13289	0	1.79426	0	tumoral cells
CCCGGAACAACTTGCA_1	-4.48054	0.817382	0	0.368053	0	tumoral cells
CCCGGAACAATTCGTG_1	-1.6113	-0.148337	0	0	0	tumoral cells
CCCGGAACACTATCCC_1	3.38062	-0.980083	0	0	0.653653	tumoral cells
CCCGGAACAGCCTATA_1	-2.3395	-2.00025	0	0	0	tumoral cells
CCCTAACAGTGTTCCA_1	-2.86698	0.621124	0	0	0	tumoral cells
CCCTAACGTGATAGAT_1	0.727291	3.20318	0	0	0	tumoral cells
CCCTAACTCACTGCTC_1	0.124226	4.46247	0	0	0	tumoral cells
CCCTAACTCAGCTGTA_1	-0.299455	12.4151	0	0	0	non-tumoral cells
CCCTAACTCCTCACCA_1	11.5671	0.340614	1.97403	0	0	immune cells
CCCTCAAGTACTGCGC_1	-5.55185	-0.747839	0	0	0	tumoral cells
CCCTCAAGTATTTCTC_1	-4.2166	-2.51422	0	0.454787	0	tumoral cells
CCCTCAAGTCATCCGG_1	1.38302	3.16558	0	2.8972	0	tumoral cells
CCCTCTCAGGGTAGCT_1	-0.831994	-4.55153	0	1.03512	0	tumoral cells
CCCTCTCCACCACTGG_1	4.12617	-8.82775	0	2.22248	0	tumoral cells
CCCTCTCCACCATTCC_1	9.31449	0.0841075	0	0	0	immune cells
CCCTCTCCAGCACACC_1	2.65975	-6.1216	0	1.74365	0	tumoral cells
CCCTGATGTCTGATCA_1	-4.46972	-3.26581	0	2.23062	0	tumoral cells
CCCTGATTCAGGGTAG_1	10.4669	-1.51794	0.735452	0	0	immune cells
CCCTTAGAGCTGGCTC_1	1.2244	2.03304	0	0	0	tumoral cells
CCCTTAGCAAAGTATG_1	-2.30916	-1.42758	0	0	0	tumoral cells
CCCTTAGCACGCACCA_1	3.63838	-9.25619	0	1.30322	0	tumoral cells
CCCTTAGGTAATGATG_1	-1.88719	-4.3351	0	1.70926	0	tumoral cells
CCCTTAGGTCAAACGG_1	-2.58942	-3.05263	0	0.70677	0	tumoral cells
CCCTTAGTCATAGGCT_1	1.44567	3.81807	0	0	0	tumoral cells
CCGAACGAGTCATAGA_1	-4.20912	1.44693	0	0	0	tumoral cells
CCGAACGCAACTGAAA_1	3.39586	-9.12599	0	1.60996	0	tumoral cells
CCGAACGCAGTTTGGT_1	3.1634	-2.75101	0	0.283349	0	tumoral cells
CCGATCTAGCGGGTTA_1	1.87054	-9.20613	0	0	0	tumoral cells
CCGATCTCAGAAATTG_1	-1.49623	-4.34354	0	1.90525	0	tumoral cells
CCGATCTCATCGCTCT_1	-4.60253	-0.15351	0	1.66166	0	tumoral cells
CCGATCTGTAGTACGG_1	3.55732	-9.98429	0	0	0	tumoral cells
CCGATCTGTCATCGGC_1	1.98748	-4.15091	0	1.3022	0	tumoral cells
CCGATCTTCACTGCTC_1	-3.96844	0.956858	0	0	0	tumoral cells
CCGATGGAGACTTGTC_1	9.21405	0.0504636	0	0	0	immune cells
CCGATGGGTCTCGGGT_1	-0.932221	-5.14493	0	0	0	tumoral cells
CCGATGGGTCTTCATT_1	-3.69	-2.91801	0	0	0.466446	tumoral cells
CCGATGGGTGAATGTA_1	-1.45793	1.99428	0	0	0	tumoral cells
CCGATGGTCACTAGCA_1	0.5144	-5.05137	0	0.568081	0	tumoral cells
CCGATGGTCATGGATC_1	1.18672	10.3189	0	0	0	non-tumoral cells
CCGCAAGAGAGAACCC_1	-0.695722	2.31264	0	0	0	tumoral cells
CCGCAAGAGTACCCTA_1	3.08928	-2.35646	0	1.33923	0	tumoral cells
CCGCAAGAGTAGCATA_1	8.14885	0.640534	0	0	0	immune cells
CCGCAAGCAATGGCAG_1	-2.93215	-3.61126	0	0	0	tumoral cells
CCGCAAGGTTTACTGG_1	0.324996	-2.1608	0	3.28288	0	tumoral cells
CCGGACAAGACTCTAC_1	-4.07126	-0.698723	0	2.12911	0	tumoral cells
CCGGACACAGACTGCC_1	0.561115	11.6908	0	0	0	non-tumoral cells
CCGGACAGTGTACATC_1	-0.195239	0.0773864	0	2.3979	0	tumoral cells
CCGGACAGTTTGATCG_1	2.83339	-10.3604	0	0	0	tumoral cells
CCGGACATCACCGGGT_1	3.58156	-9.94784	0	0	0	tumoral cells
CCGGGTAAGCCGATAG_1	2.59283	-3.07656	0	1.52709	0	tumoral cells
CCGGGTACAAAGAGTT_1	1.68651	2.84222	0	0	0	tumoral cells
CCGGGTAGTAACAGTA_1	-3.3042	2.21424	0	0.995866	0	tumoral cells
CCGGTAGAGTCACTCA_1	1.68713	-4.22173	0	0	0	tumoral cells
CCGGTAGCAGGCTTGC_1	-0.109136	2.56771	0	0	0	tumoral cells
CCGGTAGCATGTTCAG_1	-1.96425	2.28635	0	0	0	tumoral cells
CCGGTAGTCGTAACTG_1	1.30474	2.81997	0	0	0	tumoral cells
CCGGTGACACATGAAA_1	0.561604	4.4066	0	0	0	tumoral cells
CCGGTGACAGAACTAA_1	-2.52892	-3.36391	0	0.867771	0	tumoral cells
CCGGTGACAGGTCTCG_1	-2.70653	-2.23951	0	0	0	tumoral cells
CCGGTGACATAATGAG_1	-1.14449	-3.29111	0	2.49158	0	tumoral cells
CCGGTGACATACAGGG_1	0.239405	-6.8274	0	2.13369	0	tumoral cells
CCGGTGAGTCGCAACC_1	-2.77085	10.3779	0	2.31904	0	non-tumoral cells
CCGGTGAGTGCGGATA_1	0.947757	-7.00766	0	1.10996	0	tumoral cells
CCGGTGATCCAAGGGA_1	-6.42564	3.3484	0	0	2.08102	tumoral cells
CCGTAGGAGCCTAACT_1	-1.92716	10.6865	0	0	0	non-tumoral cells
CCGTAGGAGCTACTAC_1	-2.72197	-1.46655	0	0	0	tumoral cells
CCGTAGGGTCCACATA_1	-1.78085	-2.22762	0	3.04072	0	tumoral cells
CCGTAGGGTTAATGAG_1	-3.14421	-1.00407	0	0	0	tumoral cells
CCGTAGGTCCATCGTC_1	-3.43083	-3.62512	0	1.73776	0	tumoral cells
CCGTAGGTCGTGGCTG_1	8.97298	0.10327	0	0	0	immune cells
CCGTAGGTCTATACGG_1	0.71772	3.3513	0	0	0	tumoral cells
CCGTGAGAGATGGCGT_1	-0.577108	-4.22089	0	0	0	tumoral cells
CCGTGAGAGGCGTCCT_1	-2.99813	-0.474204	0	1.55098	0	tumoral cells
CCGTGAGCAGATTAAG_1	-3.83142	-2.12947	0	0	0	tumoral cells
CCGTGAGCATATACCG_1	2.11756	-7.13522	0	2.31857	0	tumoral cells
CCGTGAGGTCGACTTA_1	0.987324	11.4056	0	2.21375	0	non-tumoral cells
CCGTTCAAGCACGTCC_1	0.604919	4.31822	0	0	0	tumoral cells
CCGTTCAAGCTTGTTG_1	2.94412	-3.18876	0	0	0	tumoral cells
CCGTTCACAATGACCT_1	3.71889	-7.42639	0	0	0	tumoral cells
CCGTTCACATTGTGCA_1	-1.80508	-5.33399	0	1.9077	0	tumoral cells
CCGTTCAGTAACACCT_1	0.832531	2.37151	0	2.50026	0	tumoral cells
CCGTTCATCAGTGATC_1	-3.57941	-2.3118	0	2.31439	0	tumoral cells
CCGTTCATCGACACCG_1	2.42512	-6.25012	0	0	0	tumoral cells
CCTAACCTCGTTCTAT_1	2.51962	-9.49107	0	2.2461	0	tumoral cells
CCTAAGACAAAGGTTA_1	0.113213	12.6316	0	0	0	non-tumoral cells
CCTAAGACAGCTACTA_1	13.0422	3.17395	3.05458	0	0	immune cells
CCTAAGAGTAGTTCCA_1	-4.72972	-1.81632	0	0.479526	0	tumoral cells
CCTAAGAGTATGCAAA_1	-0.942654	-5.33947	0	0.419401	0	tumoral cells
CCTAAGAGTCACTGAT_1	9.62036	0.478426	2.63452	0	0	immune cells
CCTAAGAGTCAGTTTG_1	-4.67418	1.53243	0	0.834773	0	tumoral cells
CCTACGTCAAATGGTA_1	1.14503	3.50993	0	0	0	tumoral cells
CCTACGTCACAGACGA_1	-0.225594	2.96709	0	0	0	tumoral cells
CCTACGTGTGGCTAGA_1	-0.268814	-2.02182	1.70336	2.94283	0	tumoral cells
CCTACGTGTTATTCCT_1	-3.03763	-2.52298	0	0.937724	0	tumoral cells
CCTACGTTCATATGGC_1	3.14639	-8.19082	0	1.53475	0	tumoral cells
CCTACGTTCCAATCTT_1	10.4301	-1.51517	0.43689	0	0.739921	immune cells
CCTACGTTCGCAACAT_1	9.31021	-0.179352	0	0	0	immune cells
CCTACGTTCGGTCTGG_1	-4.50126	-1.11576	0	0.59814	0	tumoral cells
CCTATCGAGCAACAAT_1	-5.20373	-0.0778611	0	0	0	tumoral cells
CCTATCGAGCACTTTG_1	-5.57509	4.54994	0	0	0	tumoral cells
CCTATCGAGCCTCAAT_1	1.08874	10.5334	0	2.79346	0	non-tumoral cells
CCTATCGAGTCAATCC_1	-3.78782	0.280482	0	0	0	tumoral cells
CCTATCGCAATCGAAA_1	-3.25527	-1.78637	0	0	0	tumoral cells
CCTATCGCACACAGAG_1	-4.08525	-1.93754	0	0.591023	0	tumoral cells
CCTATCGCACTGTGTA_1	-2.30832	-1.32948	0	0	0	tumoral cells
CCTATCGGTGTGCTTA_1	0.475193	3.97153	0	0	0	tumoral cells
CCTCAACAGCTCATAC_1	2.4343	-8.07601	0	2.5179	0	tumoral cells
CCTCAACAGGTAGTAT_1	1.61519	-3.59889	0	0	0	tumoral cells
CCTCAACAGTACCCTA_1	1.46151	-8.4479	0	0	0	tumoral cells
CCTCAACAGTTACGTC_1	-4.01944	-2.71867	0	0	0	tumoral cells
CCTCAACTCTTAGGAC_1	0.997375	11.5492	0	0	0	non-tumoral cells
CCTCACACAAGCTCTA_1	-5.02051	-0.885851	0	1.38958	0	tumoral cells
CCTCACACACCTGAAT_1	0.835979	11.9404	0	0	0	non-tumoral cells
CCTCACATCCACACCT_1	1.37706	-8.56736	0	0	0	tumoral cells
CCTCAGTGTAAGCGGT_1	2.4233	-10.1278	0	0	0	tumoral cells
CCTCAGTGTGTCCCTT_1	-7.05842	3.5542	0	0	0	tumoral cells
CCTCATGAGGGCTGAT_1	-5.1269	0.13166	0	1.51843	0	tumoral cells
CCTCATGGTCGCAACC_1	0.46345	3.0735	0	0	0	tumoral cells
CCTCCAAAGATTGCGG_1	-1.96746	1.17952	0	4.40637	0	tumoral cells
CCTCCAACACGCGCTA_1	-0.0982148	-5.19826	0	2.57064	0	tumoral cells
CCTCCAACAGCATCTA_1	1.01784	-2.95647	0	0	0	tumoral cells
CCTCCAAGTACCTAGT_1	-5.01798	1.32082	0	0	0	tumoral cells
CCTCCAAGTTACCTTT_1	-4.27852	-2.67319	0	0	0	tumoral cells
CCTCCAATCCAAGCCG_1	-5.10988	5.20598	0	2.16653	0	tumoral cells
CCTCCTCAGCTGTACT_1	3.6495	-6.95575	0	1.73114	0	tumoral cells
CCTCCTCAGGATACAT_1	-5.62904	3.32101	0	0.307731	0	tumoral cells
CCTCCTCCAACATCGT_1	0.655563	3.30443	0	0	0	tumoral cells
CCTCCTCCAATGACCT_1	10.6844	-1.17349	1.49332	0	0.454451	immune cells
CCTCCTCCAGCGTATT_1	-3.30407	-3.49553	0	1.03905	0	tumoral cells
CCTCCTCGTATAGGAT_1	2.77526	-9.25001	0	0.999975	0	tumoral cells
CCTCCTCGTCTCCTGT_1	-0.0332135	-5.31293	0	0	0	tumoral cells
CCTCCTCGTGCCTATA_1	1.36817	-3.80593	1.57575	0	0	tumoral cells
CCTCCTCGTTCCTACC_1	-1.64977	1.52932	0	0	0	tumoral cells
CCTCCTCTCATGAGGG_1	1.99605	-0.564819	0	0	0	tumoral cells
CCTCCTCTCGACTCCT_1	-0.515069	3.79115	0	0	0	tumoral cells
CCTCCTCTCGCCGTGA_1	0.166726	2.15461	0	0	0	tumoral cells
CCTCTAGAGGGATCTG_1	-3.80023	-1.24576	0	0	0	tumoral cells
CCTCTAGCACACGGTC_1	-1.18735	3.02655	0	0	0	tumoral cells
CCTCTAGCACTCCTTG_1	-4.70277	-1.53033	0	2.4829	0	tumoral cells
CCTCTAGCATACAGGG_1	0.129561	-4.97837	0	0.689146	0	tumoral cells
CCTCTAGTCATTCGGA_1	-0.262964	-3.20853	0	0	0	tumoral cells
CCTCTCCAGCAACCAG_1	-2.37711	1.21412	0	0	0	tumoral cells
CCTCTCCCAATGGGTG_1	-2.85089	1.7392	0	0	0	tumoral cells
CCTCTCCCACCTGCTT_1	-2.70158	-2.87202	0	0	0	tumoral cells
CCTCTCCCAGACAATA_1	-1.92639	2.61169	0	0	0	tumoral cells
CCTCTCCCAGAGACTG_1	1.25525	3.41172	0	0	0	tumoral cells
CCTCTCCCAGAGCGTA_1	-2.96238	-2.78406	0	0	0	tumoral cells
CCTCTCCCATCGGCCA_1	-1.57305	1.07382	0	0	0	tumoral cells
CCTCTCCGTACAATAG_1	-4.35771	0.13587	0	0.907179	0	tumoral cells
CCTCTCCTCCGCTGTT_1	-3.63722	-1.9396	0	0.771399	0	tumoral cells
CCTGCATAGTCTTCGA_1	-0.984623	-3.76587	0	0	0	tumoral cells
CCTGCATTCATCCCGT_1	-4.58232	0.916884	0	2.14693	0	tumoral cells
CCTGCATTCGTCTCAC_1	1.28202	-8.26049	0	0	0	tumoral cells
CCTGTTGAGACCAAGC_1	0.771538	2.95781	0	0	0	tumoral cells
CCTGTTGAGGCGTCCT_1	-5.58637	4.07463	0	0	0	tumoral cells
CCTGTTGCACGCGGTT_1	1.7869	2.97667	0	2.07673	0	tumoral cells
CCTGTTGCAGCACAAG_1	12.8303	3.74201	1.99721	0	0.398698	immune cells
CCTGTTGCATCATTGG_1	-3.93955	-2.94412	0	1.31011	0	tumoral cells
CCTTCAGAGACTCGAG_1	-5.26334	-1.41906	0	0	0	tumoral cells
CCTTCAGTCTATACTC_1	12.9246	3.25952	3.36383	0	0	immune cells
CCTTGTGCACACCTGG_1	1.01399	10.9051	0	0	0	non-tumoral cells
CCTTGTGCATGGAGAC_1	-5.12799	1.33784	0	0	0	tumoral cells
CCTTGTGGTAAGCAAT_1	-2.50901	1.2911	0	0	0	tumoral cells
CCTTGTGGTATCACCA_1	0.82016	12.0247	0	0	0	non-tumoral cells
CCTTTGGCATGACGTT_1	0.819685	2.89114	0	0	0	tumoral cells
CCTTTGGGTAATGCGG_1	0.815777	-7.36019	0	0	0	tumoral cells
CCTTTGGGTCGTCTCT_1	3.73109	-7.72228	0	1.56631	0	tumoral cells
CCTTTGGTCTAGATCG_1	9.99873	0.0461275	0	0	0	immune cells
CCTTTGGTCTTACTGT_1	-2.72261	2.88186	0	0	0	tumoral cells
CGAAGGAAGCTTACGT_1	-0.598338	1.90173	0	0	0	tumoral cells
CGAAGGAAGTATTAGG_1	0.244747	-2.14807	0	0	0.439641	tumoral cells
CGAAGGACAACGAGGT_1	1.02023	1.77471	0	0	0	tumoral cells
CGAAGGACAATAACCC_1	3.06816	-2.95563	0	0.801194	0	tumoral cells
CGAAGGACATTGACAC_1	-0.922167	-3.62396	0	1.63954	0	tumoral cells
CGAAGGAGTCTCAGGC_1	-1.80107	-2.26613	0	0.847184	0	tumoral cells
CGAAGGATCATGAGTC_1	-4.49872	3.49945	0	0	0	tumoral cells
CGAAGGATCATTCCTA_1	-7.19461	4.07488	0	0.924399	0	tumoral cells
CGAAGGATCGTTATCT_1	1.34941	5.70035	0	0	0	tumoral cells
CGAAGTTGTATCTCGA_1	-2.91375	-3.22977	0	0	0	tumoral cells
CGAAGTTGTGAGTAAT_1	-2.72621	-0.830838	0	0	0	tumoral cells
CGAAGTTGTGGCTCTG_1	0.20745	-3.37392	0	2.34507	0	tumoral cells
CGAAGTTGTGGTAACG_1	0.248502	-5.23802	0	2.84788	0	tumoral cells
CGAAGTTGTTGAGTCT_1	1.13116	4.04614	0	0	0	tumoral cells
CGAAGTTGTTGCTCGG_1	-6.17602	1.43011	0	1.47668	0	tumoral cells
CGAAGTTGTTTACGTG_1	3.8376	-7.48027	0	2.10057	0	tumoral cells
CGAAGTTTCAACGTGT_1	3.3217	-9.57856	0	1.42179	0	tumoral cells
CGAATTGGTCATTCCC_1	4.04106	-8.78327	0	1.19389	0	tumoral cells
CGAATTGGTTGAAGTA_1	-5.52757	-1.11702	0	0.676712	0	tumoral cells
CGAATTGTCGCTAAAC_1	0.541782	2.13959	0	0	0	tumoral cells
CGACAGCAGATCCCAT_1	1.67478	-8.92194	0	0	0	tumoral cells
CGACAGCCAGCGCTTG_1	0.945948	-7.79952	0	0.36994	0	tumoral cells
CGACAGCGTAAGGAGA_1	9.59926	-0.968979	0	0	0	immune cells
CGACAGCGTCGATTCA_1	1.66113	-9.63171	0	0	0	tumoral cells
CGACAGCTCCTCTAAT_1	-3.61685	-3.02292	0	1.76463	0	tumoral cells
CGAGAAGAGCGAGAAA_1	-0.485517	3.46927	0	0	0	tumoral cells
CGAGAAGCACACGGTC_1	-3.66617	-2.16122	0	1.96216	0	tumoral cells
CGAGAAGTCGTCAACA_1	1.37668	-8.2764	0	0	0	tumoral cells
CGAGGAACATTAAGCC_1	12.1014	1.10177	2.21327	0	0	immune cells
CGAGGAAGTTCCAGGC_1	0.740913	5.93411	0	0.557418	0	tumoral cells
CGAGGAATCAACTCTT_1	11.8745	0.335542	0	0	0	immune cells
CGAGGAATCTGGACTA_1	3.1076	-2.72797	0	0	0	tumoral cells
CGAGGCTAGCTAGCCC_1	-1.89423	1.51104	0	0	0	tumoral cells
CGAGGCTAGCTTCTAG_1	13.483	1.19907	0.944491	0	0.42123	immune cells
CGAGGCTAGGATACGC_1	2.94628	-9.03846	0	1.34044	0	tumoral cells
CGAGGCTCACACAGCC_1	-3.47932	-3.53185	0	0	0	tumoral cells
CGAGGCTCACTGTCGG_1	-0.368663	12.1277	0	0	0	non-tumoral cells
CGAGGCTCACTTCATT_1	-3.17242	-4.32934	0	1.50845	0	tumoral cells
CGAGGCTGTTCTCGCT_1	-4.5953	-1.96752	0	2.95864	0	tumoral cells
CGAGTGCAGATGGCGT_1	0.620813	-6.96063	0	0.841925	0	tumoral cells
CGAGTGCCAAACCATC_1	-3.00829	-1.49219	0	0	0	tumoral cells
CGAGTGCGTCCACTTC_1	-6.57016	5.57124	0	0	0	tumoral cells
CGAGTGCTCAACTGGT_1	13.9716	2.46755	1.74096	0	0	immune cells
CGAGTTAGTTGGGACA_1	-0.98976	-5.3003	0	0.511593	0	tumoral cells
CGAGTTATCACACGAT_1	-3.06029	-0.740064	0	1.02994	0	tumoral cells
CGAGTTATCTGGCTGG_1	9.07305	0.159009	0	0	0	immune cells
CGATCGGGTACGCGTC_1	-2.36129	-1.49705	0	1.3739	0	tumoral cells
CGATCGGGTATTTCTC_1	-2.11126	-4.06025	0	0.781626	0	tumoral cells
CGATCGGTCGACGCTG_1	4.02905	-8.025	0	0	0	tumoral cells
CGATCGGTCGCTACGG_1	-0.966894	2.31264	0	0	0	tumoral cells
CGATCGGTCTGAGAAA_1	2.87668	-8.82313	0	1.91563	0	tumoral cells
CGATCGGTCTTAATCC_1	-0.326838	-3.90943	0	2.01912	0	tumoral cells
CGATGCGAGATTAGCA_1	-1.58275	4.35621	0	0	0	tumoral cells
CGATGCGCAAGCGATG_1	-2.44287	-4.7111	0	0	0	tumoral cells
CGATGCGCACGACAAG_1	1.02536	2.63866	0	0	0	tumoral cells
CGATGCGGTATTGACC_1	-0.327939	-4.89678	0	0.469591	0	tumoral cells
CGATGCGGTCAAGCGA_1	-2.8295	-4.54298	0	1.38877	0	tumoral cells
CGATGCGGTCTCGACG_1	1.07813	3.10031	0	0	0	tumoral cells
CGATGCGTCACCTCGT_1	-6.69675	5.45552	0	0.997321	0	tumoral cells
CGATGCGTCTGCTTAT_1	3.43815	-9.71817	0	0.667104	0	tumoral cells
CGATGGCAGCAGAAAG_1	0.422705	2.06542	0	0	0	tumoral cells
CGATGGCAGCCTGGAA_1	1.28489	2.66239	0	0	0	tumoral cells
CGATGGCCAAAGGAGA_1	-3.1732	-0.784116	0	0	0	tumoral cells
CGATGGCCACCAAAGG_1	3.3253	-10.2177	0	1.70554	0	tumoral cells
CGATGGCCATAAGCAA_1	-2.78052	4.5666	0	0	0	tumoral cells
CGATGGCGTCATCCGG_1	-2.4479	-3.72419	0	0.777196	0	tumoral cells
CGCAGGTAGACAGTCG_1	-7.06184	6.08001	0	0	0	tumoral cells
CGCAGGTAGTCTGCAT_1	1.75454	-8.26367	0	0	0	tumoral cells
CGCAGGTCAAAGCGTG_1	1.01269	5.8815	0	0.535905	0	tumoral cells
CGCAGGTCAGGAAGTC_1	8.96449	0.0850254	0	0	0	immune cells
CGCAGGTGTCACTCGG_1	-2.85398	3.51531	0	0	0	tumoral cells
CGCATAAAGATGGTAT_1	-1.45785	-5.06767	0	0.48395	0	tumoral cells
CGCATAACAAATGATG_1	0.971254	2.54869	0	2.93352	0	tumoral cells
CGCATAACACGTTCGG_1	-4.75304	-1.24734	0	2.74099	0	tumoral cells
CGCATAAGTCCCGGTA_1	2.70776	0.153346	0	0	0	tumoral cells
CGCATAATCAAGAGTA_1	1.18403	10.376	0	3.01639	0	non-tumoral cells
CGCATGGAGGCATCAG_1	0.887587	3.19534	0	0	0	tumoral cells
CGCATGGCACAAGGTG_1	0.636773	-6.43372	0	0.355245	0	tumoral cells
CGCATGGGTCATGACT_1	-2.20346	1.53924	0	2.49719	0	tumoral cells
CGCCAGAAGACCCGCT_1	1.04727	2.95618	0	0	0	tumoral cells
CGCCAGAAGCCTCTGG_1	-2.50961	-1.90246	0	0.554863	0	tumoral cells
CGCCAGAAGTGCCTCG_1	-2.85339	-4.84875	0	1.01514	0	tumoral cells
CGCCAGAGTCTATGAC_1	3.57827	-9.62652	0	0.897081	0	tumoral cells
CGCCAGAGTTGACTAC_1	0.333857	-3.70325	0	0.485148	0	tumoral cells
CGCCAGATCTCCACTG_1	-2.4381	4.48096	0	0	0	tumoral cells
CGCCATTCAGAGTCAG_1	3.11796	-2.62514	0	0	0	tumoral cells
CGCCATTGTAACGTTC_1	-3.07418	-0.732621	0	0	0	tumoral cells
CGCCATTGTCGGATTT_1	-5.06169	-0.331725	0	1.05111	0	tumoral cells
CGCCATTGTTCGGCTG_1	-7.49755	4.61613	0	0.512565	0.512565	tumoral cells
CGCGTGAAGCTTTCCC_1	-1.13695	-5.268	0	1.41159	0	tumoral cells
CGCGTGAAGGCCATAG_1	-4.74065	-2.26767	0	0	0	tumoral cells
CGCGTGACACGAGGTA_1	-2.58047	0.496201	0	0	0	tumoral cells
CGCGTGATCTATCCAT_1	2.81163	-8.25317	0	0.2581	0	tumoral cells
CGGAACCGTTATGTGC_1	-4.44689	1.80357	0	0	0	tumoral cells
CGGAATTAGGAGATAG_1	-1.87518	-4.68892	0	0	0	tumoral cells
CGGAATTCAGTCAGCC_1	1.11538	1.73503	0	0	0	tumoral cells
CGGAATTTCTTTGATC_1	-3.89852	-1.88774	0	0.720096	0	tumoral cells
CGGACACAGACTACGG_1	-0.40993	3.01514	0	0	0	tumoral cells
CGGACACTCTTAGTTC_1	3.19517	-8.87787	0	1.04557	0	tumoral cells
CGGAGAAAGGAGGGTG_1	-0.16689	2.4822	0	0	0	tumoral cells
CGGAGAAGTGTGACCC_1	-4.25073	-2.70121	0	1.20418	0	tumoral cells
CGGAGAATCGCTTACC_1	-3.69091	0.156752	0	0	0	tumoral cells
CGGAGAATCTCTGCCA_1	0.58953	2.82015	0	0	0	tumoral cells
CGGCAGTCAAACGGCA_1	-0.837389	3.07767	0	3.17757	0	tumoral cells
CGGCAGTGTACGACAG_1	-1.66238	2.87658	0	0	0	tumoral cells
CGGCAGTGTCGGCCTA_1	-4.65352	1.42097	0	0	0	tumoral cells
CGGCAGTGTGATATAG_1	-3.88086	4.79711	0	0	0	tumoral cells
CGGCAGTTCAAAGAAC_1	-3.38893	2.28221	0	2.10091	0	tumoral cells
CGGCAGTTCGCAACAT_1	0.497969	3.01305	0	0	0	tumoral cells
CGGCAGTTCTGGGAGA_1	1.47082	-4.13211	0	1.9237	0	tumoral cells
CGGGACTAGTACTGGG_1	2.58188	-9.60862	0	2.73825	0	tumoral cells
CGGGACTCAGCTCGGT_1	-1.60822	11.0827	0	0	0.505718	non-tumoral cells
CGGGACTGTCATATGC_1	-0.0152753	2.49737	0	0	0	tumoral cells
CGGGACTGTCGGAACA_1	-0.253804	2.37847	0	0	0	tumoral cells
CGGGACTGTTTCGTTT_1	-2.65795	-4.15007	0	0	0	tumoral cells
CGGGACTTCTCGCGTT_1	-4.34194	-2.04721	0	2.16751	0	tumoral cells
CGGGCATAGACGACTG_1	-3.1825	10.9366	0	0	0	non-tumoral cells
CGGGCATAGCAAGTCG_1	-1.05961	-5.40416	0	0.88367	0	tumoral cells
CGGGCATAGCAGTACG_1	1.38335	3.38106	0	0	0	tumoral cells
CGGGCATCAACTCATG_1	1.15103	9.7385	0	0	0	non-tumoral cells
CGGGCATCACATGAAA_1	0.733448	-4.92638	0	1.47206	0	tumoral cells
CGGGCATCACATTACG_1	0.573673	11.6181	0	0	0	non-tumoral cells
CGGGCATCAGCGACCT_1	-3.81158	-0.4973	0	0.64122	0	tumoral cells
CGGGCATCATGAGAAT_1	-2.23406	-2.66494	0	1.94897	0	tumoral cells
CGGGCATGTAAGGCTG_1	0.43428	-4.4995	0	0	0	tumoral cells
CGGGCATTCCGTTGAA_1	0.225735	3.46639	2.84077	0	0	tumoral cells
CGGGCATTCTATCGGA_1	3.35376	-10.1875	0	0.414219	0	tumoral cells
CGGGTCAAGTCGTTAC_1	2.44455	-3.69018	0	0.957633	0	tumoral cells
CGGGTCACATGAGTAA_1	13.0824	0.678794	0.909342	0	0.554658	immune cells
CGGGTCAGTATTAAGG_1	1.10949	2.94854	0	0	0	tumoral cells
CGGGTCAGTCACTCTC_1	-3.30049	0.872301	0	0	0	tumoral cells
CGGGTCAGTTCTCACC_1	-6.34381	4.6971	0	0.490438	0	tumoral cells
CGGGTCAGTTGCATAC_1	-3.79197	1.758	0	0	0	tumoral cells
CGGGTCAGTTGTTGCA_1	0.281359	-2.8927	0	0.421825	0	tumoral cells
CGGGTCATCTCGTTTA_1	-6.1443	1.99283	0	1.71803	0	tumoral cells
CGGGTCATCTTGAGCA_1	0.0399207	2.93177	0	0	0	tumoral cells
CGGGTGTAGGGCTTCC_1	3.46154	-0.315778	0	0	0	tumoral cells
CGGTCAGCAAGGGCAT_1	-5.20744	-2.40237	0	1.52506	0	tumoral cells
CGGTCAGCACCGTGCA_1	-3.11606	-3.88916	0	0.443326	0	tumoral cells
CGTAAGTAGATTAGCA_1	-6.80889	5.23386	0	0	0	tumoral cells
CGTAAGTAGGTCGTAG_1	-1.04347	-3.7817	0	1.99844	0	tumoral cells
CGTAAGTCAAGCGCTC_1	-6.53087	5.47144	0	0	0	tumoral cells
CGTAAGTCACGTACTA_1	-3.17451	0.0569035	0	3.14866	0	tumoral cells
CGTAAGTCATTGTGCA_1	0.286222	-3.98342	0	1.15425	0	tumoral cells
CGTAAGTGTGTCATTG_1	-4.32268	-2.44264	0	0	0	tumoral cells
CGTAAGTGTTGGACTT_1	1.38503	-7.08248	0	1.59922	0	tumoral cells
CGTAATGAGCTAGTTC_1	0.806521	-6.60343	0	1.74865	0	tumoral cells
CGTAATGAGTTGTACC_1	1.07532	-4.64079	0	1.49163	0	tumoral cells
CGTAATGCAAACACCT_1	-3.1635	-4.12587	0	0	0	tumoral cells
CGTAATGGTCCACTCT_1	-3.12411	10.782	0	0	0.682971	non-tumoral cells
CGTAATGGTGTGTTTG_1	0.578258	-4.36565	0	0.325198	0	tumoral cells
CGTAATGGTGTTACAC_1	-2.98834	-2.91563	0	0.596358	0	tumoral cells
CGTAATGTCCCTGGTT_1	0.554551	3.51771	0	0	0	tumoral cells
CGTAATGTCGAAATCC_1	-1.24992	2.80867	0	0	0	tumoral cells
CGTAGTAAGACTGAGC_1	-2.90746	-0.797944	0	2.09948	0	tumoral cells
CGTAGTAAGCCATTGT_1	-1.87922	2.28199	0	0	0	tumoral cells
CGTAGTACAATACCCA_1	-3.9227	1.37284	0	2.70973	0	tumoral cells
CGTAGTACACCGTGGT_1	-3.06881	-1.66612	0	1.99107	0	tumoral cells
CGTAGTACACGGTAGA_1	3.34905	-9.5737	0	0.749758	0	tumoral cells
CGTAGTATCCCGAACG_1	-5.17	-2.76319	0	2.94496	0	tumoral cells
CGTAGTATCCCGAATA_1	3.19106	-9.82683	0	1.36467	0	tumoral cells
CGTAGTATCGACCACG_1	-2.9266	-2.08114	0	0	0	tumoral cells
CGTCAAAAGGGTATAT_1	-3.48854	0.0794004	0	0	0	tumoral cells
CGTCAAAAGTAGCCAG_1	0.363154	1.75993	0	0	0	tumoral cells
CGTCAAACACTGTCCT_1	-0.499616	-4.71719	0	0.844035	0	tumoral cells
CGTCAAAGTACGACAG_1	1.18117	10.1332	0	0	0	non-tumoral cells
CGTCAAAGTGCCAAGA_1	1.15152	-1.67276	0	1.63178	0	tumoral cells
CGTCAAAGTTACGATC_1	1.52908	2.46015	0	0	0	tumoral cells
CGTCCATAGGTGCCAA_1	-3.58618	-0.450325	0	0	0	tumoral cells
[truncated: 17,844 more rows]
