# Supplementary material for: Imaging and multi-omics datasets converge to define different neural progenitor origins for ATRT-SHH subgroups
Source: Nat Commun. 2023 Oct 20;14:6669. doi: 10.1038/s41467-023-42371-7 (PMC10589300; doi:10.1038/s41467-023-42371-7)
Supplement: Supplementary file 15 — Source Data [file 41467_2023_42371_MOESM15_ESM.zip › Source_Data/SuppFig6.xlsx]

## Sheet: SuppFig6_A
	UMAP_1	UMAP_2	Ascl1	Stmn4	Dll3	Ttyh1	Fabp7	Hes6	Hes5	Insm1
AAACCCACAGACAAGC_1	1.82316	-2.8835	0	0	0	1.63687	2.22766	0	0	0
AAACCCATCCGTCCTA_1	3.50958	-0.866527	3.24845	0	1.53723	0.340568	1.10814	1.34553	0	0
AAACCCATCTACCAGA_1	-2.06368	5.93411	0	0	0	2.64491	0	0	0	0
AAACGAAAGACCCTTA_1	-1.21383	-5.56262	0	0	0	0	0	2.97136	0	0
AAACGAAAGGCTCACC_1	4.47269	-1.04505	1.43012	0	0	1.03556	0	2.2165	0	0
AAACGAACACTGAATC_1	1.56675	-3.95682	1.9401	0	0	1.9401	1.9401	1.9401	0	0
AAACGAATCCCATTTA_1	2.03704	1.68086	0	0	0	2.44343	2.12331	0.422404	1.28871	0
AAACGAATCCGCAACG_1	0.931333	1.38263	0.405315	0	0	1.50373	0.916021	0.692922	0	0
AAACGCTAGACATCAA_1	1.86095	0.522262	0	0	0	0.92108	0.320633	1.71127	0	0
AAACGCTAGCATACTC_1	-2.39421	-2.09231	0.939557	0	0	1.97898	1.97898	1.41529	0.939557	0
AAACGCTAGGCTTAAA_1	-1.3546	-5.66307	0	0	0	2.77072	3.82669	0	0	0
AAACGCTGTACGAGTG_1	-4.8304	0.126227	1.55148	0.187791	0	0.602307	0.709468	0.602307	0	0
AAACGCTTCATACAGC_1	-2.99695	-2.2627	0	0	0	0	0	0	0	0
AAAGAACAGATGCTTC_1	-0.513249	5.93874	0	0	0	0.991313	4.4513	0	0	0
AAAGAACAGCGTGCCT_1	1.17301	1.19842	1.04211	0	0.651074	0	1.04211	1.04211	0	0
AAAGAACGTCAACGCC_1	1.7076	3.03707	0.702322	0.702322	0	1.88728	0.702322	0.411591	0	0
AAAGAACTCAAGTCTG_1	-0.923412	1.56657	0	0	0	1.45692	3.36689	0	2.02623	0
AAAGAACTCCTTCTGG_1	-4.10931	-0.331841	0	0	0	2.40658	0	0	3.05362	0
AAAGGATAGCGTATGG_1	-0.319179	2.033	0	0	0	0.644062	2.26071	0.373011	0	0
AAAGGATAGGTTCAGG_1	-0.182174	-5.28852	0	0	0	0	0	0	0	0
AAAGGATCAACCAATC_1	0.82802	4.13241	2.02935	0	0	2.42717	0.345764	1.78454	0	0
AAAGGATCACTGAATC_1	0.27173	4.13363	0.340065	0	0	2.40928	1.53587	0	0.340065	0
AAAGGATGTCTCAAGT_1	3.36544	-5.44175	0	0	0	2.91352	0	0	0	0
AAAGGATTCGTGTCAA_1	-6.09793	-1.1333	0	0	0	0	0	0	0	0
AAAGGGCCAACTGTGT_1	-6.08078	0.309412	0	0	0	1.3572	0	0.367342	0	0.200445
AAAGGGCCACAGAAGC_1	3.34176	-1.62966	3.0168	0	1.67088	0	0.593001	3.0035	0	1.23204
AAAGGGCGTAGATTGA_1	-1.16776	-5.41582	0	0	0	2.83926	0	0	0	0
AAAGGGCTCGGACAAG_1	-0.473557	-4.13011	0	0	0	2.43318	2.43318	0	0	0
AAAGGTAAGACTCTAC_1	-4.27006	-0.716402	1.2789	0	1.2789	1.2789	1.2789	0	1.2789	0
AAAGGTAAGCGTTCAT_1	1.04066	3.76804	0	0	0	1.73374	2.80573	0.93763	0	0
AAAGGTATCGTCTCAC_1	0.0407841	-4.35245	0	0	0	3.31382	0	0	0	0
AAAGTCCGTAGATCCT_1	0.838508	-4.09145	0	0	0	0	2.22177	0	0	0
AAAGTCCTCTTTACAC_1	-5.70388	-2.17585	0	0	0	2.72558	3.38543	0	0	0
AAAGTGACACTCTGCT_1	-4.99297	0.122018	0	0	0	1.42738	2.10172	0	0	0
AAAGTGACATAAGCAA_1	0.82064	5.01865	0	0	0	0	2.15566	0	1.57211	0
AAAGTGATCAAGCGTT_1	-0.853687	2.60785	0.454136	0	0	1.3543	1.00226	1.49265	0	0
AAAGTGATCCCAGGAC_1	-2.60336	-5.42528	0	0	0	0	0	0	0	0
AAAGTGATCGATGGAG_1	-4.41424	-2.2695	0	0	1.39704	1.39704	0	0	0	0
AAAGTGATCGCTTTAT_1	-2.53868	0.114483	0	0	0	1.375	0	0	2.12677	0
AAAGTGATCGTCTACC_1	2.44096	3.38156	2.911	0.433713	0	0.966577	0.966577	0.433713	0.433713	0
AAATGGAAGTTGAAGT_1	5.4709	-2.74638	2.45774	0.813718	0	0.487439	2.06807	1.5621	0	1.25635
AAATGGATCTTGTTAC_1	1.11867	1.12584	0	0	0	0	0	0	0	0
AACAAAGCATCAGCGC_1	-0.430179	4.50095	0.963559	0	0	2.37268	3.76459	0.963559	0	0
AACAAAGGTTCGTAAC_1	-3.26825	0.60339	0.303384	0	0	2.09047	1.01963	0.724308	0	0
AACAAAGTCACGGGAA_1	-0.940442	-5.73999	0	0	0	0	0	0	0	0
AACAAAGTCTTGCAGA_1	-0.375148	-3.53959	0	0	0	0	3.97827	0	0	0
AACAACCGTCCAACGC_1	-1.41003	-4.45448	0	0	2.98732	3.65493	4.33506	0	0	0
AACAACCGTTTCACTT_1	1.09001	3.24072	0	0	0	1.64526	0.565557	0.322238	0	0
AACAAGACAACAAGTA_1	-0.00687995	-5.15611	0	0	0	0	0	0	0	0
AACAAGACACCCTCTA_1	1.47868	1.03327	0.529556	0	0	2.31019	3.90947	0	0	0
AACAAGAGTCACTACA_1	2.8139	-3.65412	0	0	0	0	1.83468	1.83468	0	0
AACAAGAGTGCCTACG_1	1.90126	-2.14876	0	0	0	2.74445	0	0	0	0
AACAAGATCACACGAT_1	-0.661062	7.1829	0	0	0	2.69644	2.06856	0	0	0
AACAAGATCACTTCTA_1	-1.45564	-5.77453	0	0	0	0	2.94198	0	0	0
AACAAGATCTCGGCTT_1	0.915967	3.68339	0	0	0	2.03972	3.87477	0	0	0
AACACACCATGCAGCC_1	-2.22815	-4.61847	0	0	0	0	2.73093	0	0	0
AACACACGTATGAAGT_1	1.18108	5.50236	2.28241	0	0	1.9267	1.36951	1.36951	0	0
AACACACGTGGAATGC_1	-0.756286	-4.60017	0	0	0	0	0	0	0	0
AACAGGGAGAGCCATG_1	-0.53252	-5.27439	0	0	0	0	2.84687	0	0	0
AACAGGGAGATAGGGA_1	-6.63476	-0.229191	1.41646	0	0	0.870364	2.74545	0.527028	0	0
AACAGGGAGATTCGAA_1	0.0792471	-4.87633	2.71762	0	0	2.71762	0	0	0	0
AACAGGGCATGCACTA_1	2.96841	-0.787862	2.06673	0	0.358501	0.621848	1.39085	1.27734	0	0.358501
AACAGGGGTACCGTGC_1	1.40783	0.897134	1.56141	0	0	1.46952	1.64556	0.608017	1.36832	0
AACCAACCACGGTGCT_1	0.902366	4.76716	1.42907	0.819745	0	1.69465	0	1.26408	0	0
AACCAACGTCTTCGAA_1	1.24627	1.89445	0.627857	0	0	2.18181	0.837415	0.362415	0	0
AACCAACGTGTCCGGT_1	4.26973	-4.02401	0	0	0	0	0	0	0	2.36405
AACCAACTCATGGTAC_1	-5.80626	-1.23169	1.35822	0	0.253809	0.893893	0	2.29824	1.77694	1.35822
AACCAACTCGTTGTGA_1	-0.424558	-3.36343	0	0	0	0	2.73631	0	0	0
AACCAACTCTGCAGCG_1	0.52189	5.99941	0.487414	0.487414	0	2.60727	3.41841	0.813683	0	0
AACCACAAGCCGTCGT_1	3.39956	0.380902	3.05447	0.840724	1.29091	1.16213	0	2.18698	0	0
AACCACAAGGAGGGTG_1	-1.39189	5.64738	0	0	0	0.664437	0.664437	0	0	0
AACCACATCACGGAGA_1	-6.77533	-0.534422	0.485052	0.189037	0	1.46542	1.05528	0.485052	0	0
AACCATGAGAGGCGGA_1	-5.52494	-0.471182	2.65753	0	0	0.463344	1.11934	0	0.778755	0
AACCATGAGCCGCTTG_1	-1.28324	-5.14952	0	0	0	0	2.54344	0	0	0
AACCATGGTAAGGCTG_1	-6.31589	-1.11937	0	0	0	1.47665	2.14092	0.754282	0	0
AACCATGGTGAACCGA_1	-6.85169	-0.482286	0.930968	0	0	1.52306	2.5279	0.705393	0	0.22806
AACCCAAAGGTTGAGC_1	2.69354	0.276318	2.6487	0	1.41768	1.05658	0.485821	1.68242	0.811382	0
AACCCAACAGCTGTAT_1	-1.07965	-5.25935	0	0	0	0	2.77635	0	0	0
AACCCAAGTTCTGAGT_1	-2.52169	0.69693	0	0	0	1.67697	1.00786	0	2.70256	0
AACCCAATCAGTCACA_1	1.08063	0.440707	0.44797	0	0	1.18189	2.18738	0.991544	0	0
AACCCAATCAGTGTGT_1	0.911963	8.55906	0	2.42187	0	0	0	0	0	0
AACCCAATCGTGTTCC_1	-2.86172	-5.00101	0	0	0	0	0	0	0	0
AACCCAATCTGCATGA_1	-0.699429	5.45868	0.751006	0	0	2.66928	0.444407	0.985331	0	0
AACCTGAAGGGCAGTT_1	-1.94219	-4.9397	2.20724	0	0	2.20724	0	0	0	0
AACCTGACAGACTCTA_1	2.33323	2.42121	2.0299	0	0	1.75953	1.2252	0	3.03688	0
AACCTGACATATGAAG_1	1.38054	5.01461	0	0	0	2.98197	2.60153	0	0	0
AACCTGATCTTCACAT_1	-0.149758	-4.46193	0	0	0	0	2.50748	0	0	0
AACCTTTAGTGAGCCA_1	0.481381	-4.57993	0	0	0	0	0	0	0	0
AACCTTTCACACCTTC_1	2.22253	-3.60711	0	0	0	1.55186	0	1.55186	0	0
AACCTTTCATGCCGGT_1	0.411308	5.04538	0	0	0	1.90539	4.05188	0.539563	2.57713	0
AACGAAACAGGACATG_1	-4.73401	-1.46779	0	0	0	2.32762	1.4072	0	0	0
AACGAAACATGACAAA_1	-0.727349	-4.85335	0	0	0	0	2.47897	0	0	0
AACGAAAGTCGGTAAG_1	-3.69347	-0.305111	0	0	0	0	2.41907	0	0	0
AACGAAATCGTGAGAG_1	-0.867504	4.05754	0.232768	0	0	1.3566	3.39551	0.717037	0	0
AACGGGACAGTCGAGA_1	1.03427	2.62289	1.50552	0	0	1.50552	1.01278	0.460218	0	0
AACGGGAGTAGAATAC_1	0.429756	3.9848	0	0	0	1.85704	1.52675	0	0	0
AACGTCACAAGCAGGT_1	1.52224	2.91448	1.99464	0	0	1.72595	2.90783	0.767544	0	0
AACGTCACACAATTCG_1	0.949618	2.1645	0.683683	0	0	1.59425	0.904923	0	0	0
AACGTCAGTATCCTTT_1	-1.38879	6.82354	0.729562	0	0.429888	2.31555	4.5309	0	0	0
AACGTCAGTGCCTATA_1	1.69225	3.61129	0	0	0	2.09433	1.51732	1.51732	0	0
AACGTCATCAGCCTTC_1	-5.24672	-0.507285	0.503456	0	0	1.28584	2.31866	0.96929	0	0
AACGTCATCCACCCTA_1	0.592061	3.7283	0	0	0	1.6896	3.17064	0	0	0
AACTTCTAGATTGTGA_1	0.269691	5.19668	1.81918	0	0	2.40211	1.77151	0.890035	0.252347	0
AACTTCTCAAGGCTTT_1	2.19546	-0.366186	1.53359	0	0.507343	2.07181	1.0928	0.975383	1.83848	0
AACTTCTGTAAGGCCA_1	1.50582	-3.06904	0	0	0	2.9927	0	0	0	0
AACTTCTGTCACGACC_1	0.229725	5.31191	0	0	0	1.87086	2.02718	0	0	0
AACTTCTGTCGTACAT_1	-1.10927	5.91285	0	0	0	2.20111	0.849795	0	0	0
AACTTCTTCTCGCTCA_1	-3.19184	1.30066	0	0	0	1.23037	2.3693	0	0	0
AAGAACAAGCTGAGCA_1	2.92974	-0.714424	2.84972	0	0.752814	0.445636	1.33695	2.11617	0	1.33695
AAGAACAGTCGCACGT_1	3.17566	-1.15983	2.49641	0	0.91839	0.91839	0.471316	1.59202	1.22624	0
AAGAACAGTTGATGTC_1	0.169755	3.80041	0	1.18554	0	0.994862	0.759045	0	0	0
AAGACAAAGTATGTAG_1	2.12857	3.61415	1.27703	0	0	2.16996	1.82002	0	0	0
AAGACAAAGTGTAGAT_1	0.969226	1.57514	0.371706	0	0.642072	1.30867	0	0.371706	0	0
AAGACAACAACAAGTA_1	-2.42848	-2.25115	0.299855	0	0	1.64788	0.874906	0.717346	0	0
AAGACAACACATCATG_1	-0.796643	-4.89136	0	0	0	0	2.98911	0	0	0
AAGACAACACTATCGA_1	-1.8785	-5.09353	0	0	0	0	2.32985	0	0	0
AAGACAACATTGCTGA_1	0.88146	3.789	0.401031	0	0	1.86051	0.401031	0	2.51344	0
AAGACAATCCACGTAA_1	-1.64941	-5.50782	0	0	0	2.70581	0	0	0	0
AAGACTCAGTCGGCCT_1	-4.26465	0.354084	0	0	0	1.53657	0	0.648233	1.43331	0
AAGACTCCATAGATGA_1	4.20986	-0.458575	2.10352	0	0.391814	1.07112	0.391814	1.75728	0	0
AAGACTCGTGCTGCAC_1	-0.908794	4.24064	0.304894	0	0	2.17958	1.59357	0	0	0
AAGACTCGTTTGCAGT_1	2.32705	0.34204	1.57194	0	0	0.435113	0.435113	0.737296	0	0
AAGACTCTCGCTAAAC_1	2.6409	2.88767	1.93563	0	0.220755	1.59985	0.554489	1.00398	0.909106	0
AAGATAGAGCGGCTCT_1	3.34864	0.645832	2.9927	0	2.21013	0.855612	2.76512	2.04951	0	0
AAGATAGGTCATAGTC_1	0.935289	4.49363	0	0	0	0	2.2362	0	0	0
AAGATAGGTTGAGAGC_1	0.0707715	-5.69159	0	0	0	3.54588	0	0	0	0
AAGATAGGTTGGGAAC_1	2.99209	0.112914	2.20119	0	0.958257	0.67513	0	1.58045	0	0
AAGATAGTCGATTGAC_1	1.39376	-3.89806	0	0	0	0	0	0	0	0
AAGCATCAGATGCGAC_1	-2.79931	5.5467	0	0	0	0.429982	2.00778	1.6673	0	0
AAGCATCAGGCCTAAG_1	-0.500738	2.64183	0.420996	0	0	0.716354	2.81567	0	0	0
AAGCATCAGTTTCTTC_1	-3.50515	0.793121	1.63869	0	0	1.32591	0	1.19534	0	0
AAGCATCCATTCACAG_1	0.526136	4.09229	0	0	0	0.839713	0.505522	0	0.839713	0
AAGCATCGTAAGTAGT_1	3.41644	-0.211643	3.16236	0	0.62607	1.00814	0	2.07468	0	0
AAGCATCGTTGAGAGC_1	1.12547	-4.37048	0	0	0	2.14693	0	0	0	0
AAGCCATAGTCTGTAC_1	-1.02432	-0.11342	0.418102	0	0	1.27965	1.12373	0	0	0
AAGCCATCAACAGTGG_1	-3.59491	0.294874	0	0	0	1.5738	0.7643	1.1924	0	0
AAGCCATCACAATGCT_1	1.92508	0.818156	0	0	0	1.07473	0	0.393595	0	0
AAGCCATGTGACGTCC_1	-0.811437	-4.63168	0	0	0	0	0	0	0	0
AAGCCATGTGTTATCG_1	1.19058	-4.52998	2.26006	0	0	2.89963	2.26006	0	0	0
AAGCCATTCTGGCTGG_1	-6.10467	-2.11999	2.88435	0	0	0	0	0	0	0
AAGCGAGAGTGCCTCG_1	5.57779	-4.21728	0	0	0	2.52527	0	0	0	0
AAGCGAGAGTTTCAGC_1	3.79291	-0.59832	2.5845	0	1.35685	1.52712	1.52712	2.1895	0.542894	0
AAGCGAGCAAGATTGA_1	1.63492	-2.76781	0	0	0	0	0	0	0	0
AAGCGAGCAAGCACCC_1	-4.31943	-0.319579	0.326075	0	0	1.19789	0	1.07418	0	0
AAGCGAGCAGATACCT_1	2.71488	1.44157	0.805483	0	0.805483	1.35793	0.805483	0.805483	0	0
AAGCGAGGTACCGGAA_1	1.94042	-3.2224	0	0	0	2.04798	2.67445	0	0	0
AAGCGAGTCCTAACAG_1	-1.94728	-5.30393	0	0	0	0	0	0	0	0
AAGCGAGTCTTCGGTC_1	0.214037	4.05308	0.631463	0	0	1.60173	2.55605	0.364768	0	0
AAGCGTTTCCGTGTAA_1	0.86956	-3.97851	0	0	0	0	2.83774	0	0	0
AAGCGTTTCGATCCAA_1	1.30604	-0.556564	0.909505	0	0	1.78232	0.909505	1.09107	0	0
AAGCGTTTCGCCGTGA_1	0.101746	4.15365	0.751332	0	0	2.405	1.99411	0.557641	0	0
AAGCGTTTCTGCGATA_1	2.78737	-0.62381	2.16108	0	0	0	0	1.26981	0	0
AAGGAATAGGAGATAG_1	-2.83763	5.77802	0	0	0	0	0	0	0	0.215077
AAGGAATTCCGGGACT_1	1.17787	4.82003	0	0	0	1.93939	4.16072	0.467156	0	0
AAGGAATTCCTGCTAC_1	0.772466	3.24893	1.46499	0	0	2.18637	0	0.979737	1.36394	0
AAGGTAAAGTGGTGGT_1	-2.15475	3.20475	0	0	0	1.329	0.655318	0.870721	0	0
AAGGTAAGTAGCCCTG_1	1.79935	-4.80464	0	0	0	0	0	0	0	0
AAGGTAAGTGTAGCAG_1	2.24692	2.21023	1.37488	0.504754	1.28822	1.59726	0.971325	1.28822	1.19332	0
AAGGTAAGTTAACCTG_1	1.79876	1.90506	0	0	0	1.79874	1.59363	0	0	0
AAGGTAATCAAGTTGC_1	1.90497	3.12881	2.50386	0	0	1.55672	1.79025	0	1.05487	0
AAGTACCGTACTAGCT_1	2.45486	2.65934	0	0	0	1.0416	0.79863	1.0416	0	0
AAGTACCGTCAACCAT_1	3.58402	0.561943	1.95423	0.359596	0.359596	1.67288	1.00467	1.95423	0	0
AAGTACCGTCGATTAC_1	-0.887459	-5.10731	0	0	0	0	0	0	0	0
AAGTACCTCCGATGCG_1	0.81365	1.15879	0	0	0	0.626759	0.626759	1.15652	0	0
AAGTACCTCCTAGAGT_1	0.50986	5.88226	0	0	0	0.795216	0.795216	0	0	0
AAGTACCTCGTTAGTG_1	1.94123	4.69873	0	0	0	0	0	0	0	0
AAGTACCTCTATACTC_1	0.232539	1.67346	0	0	0	1.00215	0	0.358398	0.358398	1.66966
AAGTCGTGTACGAGTG_1	1.6828	0.839413	0.754421	0	0	1.47685	2.30369	0	2.88456	0
AAGTCGTTCATGAAAG_1	0.147949	5.44598	1.03992	0	0	2.27086	3.1723	0.863625	0.376549	0
AAGTCGTTCCAACTGA_1	-6.52427	-1.08904	0	0	0	1.97376	0.573639	0	0.573639	0
AAGTGAAAGAACTCCT_1	-6.3021	-1.68501	1.58217	0	0.676189	0	1.07594	2.45359	0.676189	1.07594
AAGTGAAAGTGAATAC_1	0.512852	-2.77808	2.15769	0	0	2.7913	0	0	0	0
AAGTGAACAAGGTTGG_1	-0.83174	1.67765	0	0	0.416266	1.63517	3.48104	0	0	0.416266
AAGTGAACAAGTGCTT_1	-2.57336	1.02625	0	0	0	1.106	0.922942	0	0	0
AAGTGAACAGATAAAC_1	2.64008	3.07961	3.00477	0	0	1.14144	2.00065	2.39297	0	0
AAGTGAACAGGGAATC_1	-4.11794	-1.0084	0	0	0	0	2.11041	0	0	0
AAGTGAATCAGGAAAT_1	1.4526	2.03142	0.716729	0.421248	0	1.12993	1.28628	0.421248	0	0
AAGTGAATCCTCACCA_1	-6.26614	-1.38257	0.499234	0	0	1.44392	1.1836	1.9209	0	0.962658
AAGTGAATCTGGGCCA_1	0.589531	2.37654	0	0	0	1.6603	0.536582	0.303857	0	0
AAGTTCGAGCGATGAC_1	2.39621	-3.96968	0	0	0	1.66931	0	1.66931	0	0
AAGTTCGAGCGGACAT_1	0.378407	5.72208	0	0	0	1.81119	0	1.26944	0	0
AAGTTCGAGGTAAGGA_1	1.1323	-1.37218	2.00421	0	0	1.30158	1.14424	0	0	0
AAGTTCGCACACACTA_1	3.8578	-1.29552	2.98577	0	0	0	1.26435	0.410888	0	0
AAGTTCGGTCGAATGG_1	-5.3925	-1.8519	0	0	0	1.92645	0	0	0	0
AAGTTCGGTGTTCCAA_1	-0.164597	-5.25422	0	0	0	2.60733	0	0	0	0
AAGTTCGTCGCCAACG_1	0.472098	4.04744	0	0	0	1.59169	0.360934	0.196664	0	0
AAGTTCGTCGCCACTT_1	-1.56667	-4.86451	0	0	0	0	0	0	2.471	0
AATAGAGCACTCAAGT_1	0.66325	5.25608	0	0	0	2.48702	4.16028	0	0	0
AATAGAGCAGCGTGCT_1	1.35	1.48479	1.10428	0	0	0.408302	1.25883	1.79884	0.408302	0
AATAGAGGTTTGGGAG_1	3.20639	-4.81566	2.10533	0	0	2.10533	0	0	0	0
AATCACGCAACTGTGT_1	2.36381	-3.20583	0	0	0	0	0	2.69352	0	2.06582
AATCACGCATACTGAC_1	-0.319581	-5.34035	0	0	0	3.35159	2.69288	0	0	0
AATCGACAGAGCGACT_1	-1.66679	5.06972	0	0	0	1.73532	1.20458	0	0	0
AATCGACCAACTCATG_1	0.506081	-3.93432	0	0	0	0	0	0	0	0
AATCGACCAGTGCCTG_1	1.1773	5.28895	0	0	0	2.35979	0.725332	0	1.1413	0
AATCGACCATATCTCT_1	-1.13534	-4.70833	2.70973	0	0	0	0	0	0	0
AATCGACGTGGAAATT_1	2.93114	2.61705	1.32315	0	1.04269	2.15796	2.75332	2.19272	0	0
AATCGTGTCAAGTCGT_1	-4.07899	-0.158328	0	0	0	1.17525	0	0.370037	2.501	0
AATCGTGTCGTACCTC_1	-2.8155	-4.97691	0	0	0	3.47503	2.81238	2.81238	0	0
AATGAAGAGACCTCCG_1	-1.05282	-6.08171	0	0	0	0	2.99811	0	0	0
AATGAAGCAATGAAAC_1	-4.59618	-1.20349	0	0	0	0	0	0	0	0
AATGAAGCACCACATA_1	4.24917	-1.82783	2.57671	1.51399	1.26187	0	0.923949	1.95683	0	0
AATGAAGCAGCTTTGA_1	-3.03893	-0.740892	0	0	1.07188	2.16142	1.07188	1.07188	0	0
AATGACCCAGATACCT_1	0.428037	2.04736	0	0	0	1.18287	0.756996	0	0	0
AATGACCCAGTGCCTG_1	-5.27194	-0.242149	0	0	0	1.89043	1.4897	1.62146	0.271815	0
AATGACCGTGCAGTGA_1	-1.11699	-6.09706	0	0	0	0	0	2.94028	0	0
AATGACCTCCACAGGC_1	-2.70445	-0.319576	2.57985	0	0	1.95975	2.95973	0	0	0
AATGCCACACTCTAGA_1	-0.733019	3.68035	0	0.420924	0	2.23793	0	0.943947	0	0
AATGCCATCATGCCCT_1	1.16877	3.48992	0.382882	0	0	1.20373	0.382882	0.382882	0	0
AATGCCATCTGTACAG_1	-1.63471	-4.19835	2.59922	0	0	0	3.64701	0	0	0
AATGGAACAAGCACCC_1	0.764826	-3.32246	0	0	0	0	2.60733	0	0	0
AATGGAACATGGGAAC_1	-0.756419	-5.37978	0	0	0	0	0	0	0	0
AATGGAATCCACCTGT_1	-4.33186	0.258433	0	0	0	1.71402	0	0.281478	0	0
AATGGCTTCCACCCTA_1	0.918182	3.03995	0.808415	0	0	1.50976	0.808415	0.604079	1.67807	0
AATTCCTCACAGACGA_1	1.59911	-3.49779	0	0	0	0	2.61493	0	0	0
AATTCCTCACTACACA_1	-1.13889	-4.91428	2.27951	0	0	0	2.27951	0	0	0
AATTCCTGTGATTCTG_1	0.421085	4.20614	2.10573	0.182625	0	1.91848	1.85784	0	0	0
ACAAAGAAGATGCAGC_1	-1.06991	-4.75871	0	0	0	0	0	0	0	0
ACAAAGAAGTTCTCTT_1	1.52267	4.74664	0	0	0	3.05554	1.80141	0	0	0
ACAAAGACAATACCCA_1	-6.20137	-0.666144	0	0	0	0	1.99844	0	0	0
ACAAAGAGTCTCAAGT_1	-1.87141	3.1036	2.23106	0	0	2.10127	3.75065	1.06076	0	0
ACAAAGAGTTCGAGCC_1	0.103809	-0.899323	1.38427	0	1.60728	1.38427	1.09682	0.6918	0.6918	0
ACAACCACACTGGAAG_1	0.0328565	7.06911	0	0	0	3.04904	1.03915	0	2.11713	0.475575
ACAACCACAGGTTACT_1	-1.31382	-4.67973	0	0	0	0	0	0	0	0
ACAACCACATCTGGGC_1	-0.362739	5.0574	0.405849	0	0	2.52679	3.36841	0	0.405849	0
ACAACCAGTTCCACAA_1	-0.402029	-5.58428	0	0	0	2.5327	2.5327	0	0	0
ACAACCATCAAGTCGT_1	1.32149	4.33562	1.55135	0	0	2.49761	3.18785	0.657237	0	0
ACAAGCTAGATGCTGG_1	1.3834	2.4215	0	0	0	1.32096	1.87088	0.650066	0	0
ACAAGCTAGGAGTACC_1	1.54329	-2.53511	0	0	0	2.08133	0	0	0	0
ACAAGCTAGTGTAGAT_1	2.06983	-3.65964	0	0	2.12521	2.12521	0	0	0	0
ACAAGCTCACTCAAGT_1	3.95864	-0.745551	0	0	0.418635	0.712838	0.712838	2.23197	0.712838	0
ACACAGTAGGCTCTCG_1	1.47521	2.75557	0.316539	0.750052	0	1.62847	0.556606	0	0	0
ACACAGTAGTAGGGTC_1	-0.950095	0.949962	0.446871	0	0	0.75463	2.88493	0.75463	2.75039	0
ACACAGTCAAGAGTGC_1	1.66535	-2.91769	0	0	0	2.62082	0	0	0	0
ACACAGTGTATACAGA_1	-1.49343	-4.8803	0	0	0	0	1.89746	0	0	0
ACACCAAAGGCCATAG_1	-1.88242	3.39418	1.57819	0	0	2.5288	4.35572	0	0	0
ACACCAACAACTGCTA_1	-0.970989	-0.55494	0	0	0	1.0619	1.39302	0.758521	0	0
ACACCAACATGGCCAC_1	-5.36583	0.348394	0	0	0	1.5545	3.67022	0	0	0
ACACCAAGTAGTCTTG_1	-1.23512	3.48622	0	0	0	1.85515	3.04927	0	0	0
ACACCAATCCCAGGCA_1	1.78932	-2.71592	0	0	0	0	0	0	0	0
ACACGCGCACCGTGCA_1	0.243735	2.82611	0	1.04641	0	1.32737	1.04641	0	0	0
ACACGCGGTGAAGCGT_1	-1.47232	-6.0328	0	0	0	0	3.51848	0	0	0
ACACGCGTCCGGTAGC_1	0.45919	5.06702	0	0	0	0	0	0	0	0
ACACGCGTCTGTCTCG_1	-1.24164	6.4094	0	0	0	1.92918	2.14768	0	0	0
ACACTGAAGATAACAC_1	0.636952	5.65661	0	0	0	1.93677	3.90338	0	0.431565	0
ACACTGAAGTAGGCCA_1	0.19257	5.60951	0	0.915092	0	0	1.70311	0	0	0
ACACTGACAACTTGGT_1	-3.15909	-0.00071174	1.71907	0	0	1.36459	1.55745	0.810444	1.25214	0
ACACTGACACGGGCTT_1	2.1945	-2.02478	1.47382	0	0	1.47382	0	0	0	2.40673
ACACTGAGTGGATTTC_1	-3.78301	-0.0144128	0.609776	0	0	0	0.815377	1.13142	0	0
ACACTGATCTTTCCAA_1	4.12194	-0.610452	0	0	0	0	0.895478	1.22794	0	1.47701
ACAGAAACACCCGTAG_1	0.875822	-4.36836	2.46704	0	0	0	0	0	0	0
ACAGAAACATGCTGCG_1	-0.727031	2.6405	0	0	0	0.969336	0.342914	0.342914	0	0
ACAGAAAGTTTCGATG_1	2.19241	2.12984	1.0154	0	0	0.461732	1.0154	0.461732	0	0
ACAGAAATCTCTGACC_1	-3.86168	0.533974	0	0	0	1.7564	2.03686	0	0.189238	0.189238
ACAGCCGAGGTTCTTG_1	2.74452	-4.50186	0	0	0	2.16653	0	0	0	0
ACAGCCGTCATTTCGT_1	0.57451	3.09502	0.688998	0	0	1.86477	0	0.402701	0.402701	0
ACAGCCGTCGGATACT_1	-1.23507	-5.43872	0	0	0	0	2.9268	0	0	0
ACAGGGAAGCACTCCG_1	1.77703	-2.82802	0	0	0	2.35623	0	0	0	0
ACAGGGACAGACCTAT_1	-1.96277	-5.69942	0	0	0	0	2.84993	0	0	0
ACATCCCAGCCTATCA_1	4.24313	-1.08981	2.76267	1.3421	0.722777	0	0.722777	2.38828	0.302607	0
ACATCCCAGTAAATGC_1	-1.45415	-5.8237	0	0	0	0	3.74129	0	0	0
ACATCCCCACGTGAGA_1	-0.979111	2.46726	0	0	0.361343	1.67757	0	0.361343	0	0
ACATCCCCAGCGTGCT_1	-0.223005	1.7731	0	0	0	0	1.17407	1.17407	0	0
ACATCCCCAGGATGAC_1	0.00709168	5.27044	1.91487	0	0.194167	1.69173	2.18128	0.65681	0.194167	0.0689972
ACATCCCCATTCTGTT_1	-0.404782	-4.16152	3.65677	0	0	0	2.6085	0	0	0
ACATCCCTCAACACGT_1	0.180977	-5.09219	0	0	0	0	0	2.36492	0	0
ACATCGAAGCCTGACC_1	-5.10564	-0.0619869	2.59667	0	0.439514	0.867051	1.46134	2.13433	0	1.68929
ACATCGAAGCTGACCC_1	0.290385	-4.66865	0	0	0	0	0	0	0	0
ACATCGAAGTAGTGCG_1	3.51211	0.617703	2.63281	0	1.40474	0.479269	0.479269	0.801905	0	0
ACATCGAGTAACGGTG_1	-2.34375	-5.49375	2.94368	0	0	0	2.94368	0	0	0
ACATCGAGTGTACGCC_1	1.62334	5.02393	0	0	0	3.11787	0	0	0	0
ACATGCAAGGCTAACG_1	-0.713669	-4.95515	0	0	0	2.72027	0	2.72027	0	0
ACATGCACACAGAGAC_1	2.55561	1.47817	1.55453	0	0	0.270844	0.483748	1.24949	0	0
ACATGCACACGGAAGT_1	2.01562	4.80103	1.7415	0	0	0	0	0	0	0
ACATGCACATCGCTGG_1	-0.563361	6.2978	0	0.56299	0	2.147	0	0	0	0
ACATGCACATGGTGGA_1	1.30107	2.31307	2.10882	0	0	1.69075	0.590161	0.590161	0	0
ACATGCATCGAACTCA_1	1.95334	1.62222	0.62119	0	0	1.38979	1.00147	0.62119	0	0.829299
ACATGCATCGCTGTCT_1	-0.251399	3.08302	0	0	0	1.18303	3.03553	0.448562	0	0
ACATTTCAGAGGCGTT_1	1.40031	3.1977	0	0	0	1.15836	0.738292	0.970225	0	0
ACATTTCAGCACTGGA_1	-1.5158	-3.78639	0	0	0	0	0	0	0	0
ACATTTCAGCGCCCAT_1	1.56481	-2.99298	0	0	0	2.48248	0	1.86956	0	0
ACATTTCCACAGCTGC_1	1.17516	4.99181	0	0	0	2.6373	3.22275	0	0	0
ACATTTCCATCCTTGC_1	-1.08202	-5.59515	0	0	0	0	2.5554	0	0	0
ACATTTCTCACGGACC_1	2.89686	1.82844	2.35302	0	0.504624	1.59699	1.08825	1.28798	0	0
ACATTTCTCTGGACCG_1	1.29875	-3.29611	2.2123	0	0	0	2.2123	0	0	0
ACCAAACAGCATGGGT_1	2.06509	2.22892	0.901751	0	0.901751	1.59	0.397414	0.681046	0.397414	0
ACCAAACAGTTGAAAC_1	2.36004	-0.198676	0	0	0	1.04701	0.654695	0	1.04701	0
ACCAAACCATCATGAC_1	0.64958	-4.3219	0	0	0	0	2.30755	0	0	0
ACCAAACGTTACCGTA_1	2.67473	1.41759	2.68793	0.212065	0	1.40388	0.779847	1.56437	1.82407	0
ACCAAACGTTCCCAAA_1	-1.92342	6.3368	0	0	0	2.10201	0.64071	0	0	0
ACCAACAAGCCAAGCA_1	0.0147049	-5.72529	0	2.10343	0	2.10343	0	0	2.10343	0
ACCAACAAGTCTGCAT_1	-2.6014	-5.33072	0	0	0	0	2.26006	0	2.89963	0
ACCAACACACAACGCC_1	-0.479158	-5.33047	0	0	0	0	2.62378	0	0	0
ACCAACACACACCGCA_1	2.32635	-4.81385	0	0	0	0	2.43698	0	0	0
ACCAACAGTCCTATAG_1	-1.19977	-4.99981	0	0	0	0	2.96961	0	0	0
ACCAACATCACTGATG_1	-1.73139	-6.09296	0	0	0	0	2.89558	0	0	0
ACCAACATCATGAGGG_1	-4.3583	0.230155	0.679243	0	0	1.5871	0	1.08003	0	0
ACCAACATCCGCGAGT_1	-4.16539	-1.09574	2.01686	0	0	2.01686	0	0	0	0
ACCACAAAGATTCGAA_1	1.16559	2.03683	0.635759	0	0	1.41332	0.847019	0.635759	0	0
ACCACAAAGCCGTCGT_1	-6.22215	-0.947616	3.0484	0	0	0.703643	1.62618	0.292944	0	0
ACCACAAAGGAGATAG_1	-0.026911	-5.82291	0	0	0	0	2.67508	2.67508	0	0
ACCACAACACTGTGAT_1	-3.01486	-3.224	2.97312	0	0	2.32985	0	0	0	0
ACCACAACATCGATGT_1	3.81917	-1.01256	3.0543	0	1.35754	0	1.52786	2.10615	0	1.91298
ACCACAACATCGGAAG_1	-4.68078	-0.320875	1.93717	0.376277	0	1.71713	2.77733	0.863123	1.71713	0
ACCATTTAGACCAAAT_1	3.15799	-0.371905	1.17376	0	0.443746	1.69896	1.17376	1.96626	0	0
ACCATTTAGAGGTGCT_1	-6.30752	-0.85796	0	0	0	1.36988	1.36988	0.46183	0	0
ACCATTTCAATCCTAG_1	-6.08649	-1.98844	2.53571	0	1.58414	1.32653	0.745348	2.39467	0	0
ACCATTTCAGGCGTTC_1	1.39049	3.27745	0	0	0	1.73963	0.995974	0	0	0
ACCATTTCATCAACCA_1	0.844654	0.106894	2.07541	0	0	1.39113	1.20075	0.770712	0.872784	0
ACCATTTTCGACATCA_1	0.632758	-5.65073	2.91683	0	0	0	3.58255	0	0	0
ACCCAAAAGAGTTGTA_1	-2.93688	-1.74432	1.91551	1.58109	0	0	1.91551	1.58109	0	0
ACCCAAAAGCAGCACA_1	2.21691	-3.41242	0	0	0	1.46762	0	0	0	0
ACCCAAAGTCCGGTGT_1	-1.78027	-5.66051	0	0	0	0	2.34421	0	0	0
ACCCTCAAGCAGGGAG_1	1.27087	2.75294	1.04818	0	0	1.8487	1.04818	0.80423	0.344765	0
ACCCTCAAGCCAGACA_1	1.35757	-1.81236	0	0	0	0	0	0	0	0
ACCCTCAAGCTGGCTC_1	-0.725819	-4.88029	0	0	0	2.73902	2.73902	0	0	0
ACCCTCATCCATTCGC_1	1.15466	4.81419	0	0.671311	0.390961	2.1012	3.32469	0.671311	2.90265	0
ACCCTTGCACGCCAGT_1	0.207518	5.3434	0	0	0	3.07646	2.62487	0	0	0
ACCCTTGCATAGACTC_1	0.660155	-2.65807	0	0	0	3.21657	2.19509	0	0	0
ACCCTTGGTGAATGAT_1	0.346527	-3.79116	0	0	0	0	0	0	0	0
ACCGTTCCAACCGACC_1	2.90337	2.13753	3.55796	0.87192	0.528125	1.12728	0.87192	0.528125	0	0
ACCGTTCTCCCTTTGG_1	-0.104005	4.26224	0	0	0	0.954233	4.48658	0	0	0
ACCTACCGTCAACGCC_1	-1.6364	-5.78687	0	0	0	2.90369	0	0	0	0
ACCTGAAAGGTCATCT_1	1.4044	2.87975	0	0	0	0.768907	2.56186	0.326279	0	0
ACCTGAAAGTCGGCAA_1	-1.35948	2.91417	0	0	0	0	1.77569	0	0	0
ACCTGAACAACGAGGT_1	0.372512	5.37198	0.373109	0	0	1.1821	2.90061	0.373109	0.373109	0
ACCTGAAGTTATGTGC_1	1.1847	1.6003	2.16873	0	0.935869	1.27603	2.00901	0.935869	1.34563	0
ACCTGAATCCCTCGTA_1	-0.761427	-5.62945	0	0	0	2.6163	0	0	0	0
ACCTGTCAGGCCACTC_1	1.48356	2.81422	0.33281	0	0	1.67592	0.781454	0.33281	0	0
ACCTGTCCACACACTA_1	-1.20208	-5.79995	0	0	2.79634	0	0	0	0	0
ACCTGTCCAGACGCTC_1	1.26862	0.483582	0	0	0	0	0	0	0	0
ACCTGTCCAGCACACC_1	0.382274	2.97269	1.80479	0	0	0	0	0	0	0
ACCTGTCTCTACCAGA_1	1.07911	-3.66176	0	0	0	0	0	0	0	0
ACGATCATCTCGCGTT_1	0.0407037	0.983656	0.966711	0	0	1.56896	1.44893	0	0	0
ACGATGTCAACAGCCC_1	1.9797	-3.85109	0	0	0	1.8691	1.8691	0	0	0
ACGATGTTCGGCTTGG_1	-1.87663	-5.19953	0	0	0	0	2.31492	2.95742	0	0
ACGCACGCAGTCAACT_1	0.0931285	-4.78641	2.78486	0	0	0	0	2.78486	0	0
ACGCACGGTCTTCATT_1	-0.417894	3.7896	0	0	0	2.27454	4.41768	0	0	0
ACGCACGTCAACTTTC_1	1.93757	1.2866	0.904748	0	1.48909	1.59402	0.683538	1.08578	0	0
ACGCACGTCGTGTCAA_1	4.13703	0.0679753	0	0	0	0.967891	2.85209	0.967891	0	2.01883
ACGCACGTCTAAGAAG_1	1.94307	-2.45291	3.13805	0	0	2.12261	2.75404	0	0	0
ACGGAAGAGGGCGAGA_1	-0.186612	1.92819	0	0	0	0	1.13819	0	0	0
ACGGAAGCACAGCCAC_1	0.789253	2.69924	0	1.14435	0	1.43761	1.14435	0	1.14435	0
ACGGAAGTCCTGGCTT_1	-0.541788	-4.34106	0	0	0	0	0	0	0	2.77353
ACGGAAGTCGTAGTCA_1	-0.470144	-6.00072	0	0	0	0	0	0	0	0
ACGGGTCAGGTAAGAG_1	-4.32058	-0.208795	0	0	0	1.3743	1.3743	0.464022	0	0
ACGGGTCCAGAGCGTA_1	0.576222	1.73171	0.906035	0	0	0.906035	0.39978	0.39978	0	0
ACGGGTCGTGTAAACA_1	2.47967	-4.27908	0	0	0	0	3.42628	0	0	0
ACGGGTCTCACCTCAC_1	-5.62953	-1.13219	2.40456	0	0	0.513763	0.289519	1.1035	0.985415	0
ACGGGTCTCGAAACAA_1	-0.528648	5.10856	0	0	0	1.23892	3.35284	0.478077	0	0
ACGGTCGAGAAAGCGA_1	-3.13798	-0.62763	0	0	0	3.19481	0	0	0	0
ACGGTCGAGCCTCAGC_1	-0.109263	7.74199	0	0	0	2.37858	2.75266	0	1.77406	0
ACGGTCGCACATTCTT_1	-2.29523	-5.60108	0	0	0	2.81385	2.81385	0	0	0
ACGGTCGTCAACTCTT_1	-0.755781	6.39087	0	0	0	2.88477	4.15427	0.636282	0.636282	0
ACGGTCGTCCTCCACA_1	1.66171	-2.58802	0	0	0	0	0	0	0	0
ACGGTTAAGCAGGGAG_1	0.559603	2.86967	0.636827	0	0	1.51774	1.61086	0.636827	0	0
ACGGTTAAGGTAAGGA_1	0.769366	8.59429	2.16244	0	0	2.16244	3.67533	0	0	0
ACGGTTACACGCTATA_1	0.576071	0.921381	0.573554	0	0	1.41056	0.327346	0	1.41056	0.327346
ACGGTTACACTCCGGA_1	-2.30958	-5.28497	0	0	0	0	2.63092	2.63092	0	0
ACGGTTACATTAAAGG_1	-0.16316	5.90105	2.13318	0	0	1.46034	3.07599	0	0.602597	0
ACGGTTAGTCCAAATC_1	1.02861	4.70355	0	0	0	2.36022	1.57636	1.07112	0	0
ACGGTTATCTGGGTCG_1	-6.86995	-0.76319	0	0	0	1.40018	4.54006	1.11096	0	0
ACGGTTATCTTGGCTC_1	-1.00095	6.04757	0.420852	0	0	2.68135	0.420852	0.71614	0.71614	0
ACGTAACCACGACGAA_1	-0.541825	-4.54662	0	0	0	0	0	0	2.90696	0
ACGTAACGTCATCGCG_1	-2.07522	-4.55175	0	0	0	0	2.71235	0	0	0
ACGTAACGTGCGTTTA_1	-0.140192	-4.50136	0	0	0	0	4.00832	0	0	0
ACGTACAGTTGGTAGG_1	-0.00931668	5.73685	1.40762	0.480725	0.655377	2.12906	1.5483	0.268975	0	0
ACGTACATCGAGTACT_1	2.60686	0.968048	3.54991	0	2.01516	1.082	0.833079	1.28115	3.49224	0
ACGTACATCTCTGACC_1	1.5377	2.81358	0.193001	0	0	1.483	0.35471	0.912357	0	0
ACGTACATCTGGGCCA_1	-0.910605	-4.66182	0	0	0	2.54128	0	0	0	0
ACGTAGTCAACACGAG_1	-0.242483	3.39796	0.343021	0	0	2.34292	1.3518	0.969564	0	0
ACGTAGTGTCGTGGTC_1	2.90826	-0.29603	1.03719	0	1.03719	0	1.03719	1.23208	0	0
ACGTCCTCAAGTCATC_1	-3.05456	0.2913	0.258097	0	0	1.79274	0.258097	0	0.258097	0
ACGTCCTCACCCTTAC_1	1.06607	1.57565	1.52808	0	0	2.52971	0	0	0.543408	0
ACGTCCTGTAACGATA_1	0.261056	4.39031	0.940555	0	0	1.73769	2.08272	0.577007	0	0
ACGTTCCAGTCGTTAC_1	-1.06505	5.74357	0	1.06211	0	1.92973	2.54752	0	0	0
ACGTTCCCAAACACCT_1	0.895344	8.68187	0	0	0	0	2.73093	0	0	0
ACGTTCCGTAGCGCTC_1	-1.32712	-6.13287	0	0	0	2.9927	2.9927	0	0	0
ACGTTCCTCACAACCA_1	2.47296	1.13385	1.96185	0	0	2.96204	2.5821	0	1.96185	0
ACTACGAAGCACAAAT_1	-0.886193	-5.233	2.22177	0	0	2.85919	2.22177	2.22177	0	0
ACTACGATCACACGAT_1	-1.03506	-4.606	0	0	0	0	0	0	0	0
ACTATCTAGATGCAGC_1	5.57588	-2.88979	2.23095	1.27995	0.712255	0.418244	0.418244	0.712255	0	0.939177
ACTATCTAGGCAGGGA_1	-2.25814	5.31097	0	0	0	0	0	0.848978	0	0
ACTATCTAGTTTGCTG_1	-1.60755	6.7219	0	0	0	2.02602	3.24608	0	0	0
ACTATCTCAGCGGATA_1	0.23013	-2.93983	0	0	0	0	3.63209	2.12326	0	0
ACTATCTCATTCTGTT_1	2.96366	-4.31041	0	0	0	2.57088	1.95142	1.95142	0	0
ACTATCTGTAGACGTG_1	-0.931382	0.664801	0.401799	0	0	2.06979	3.39053	0.401799	0.401799	0
ACTATCTTCGAGCCAC_1	1.72742	4.71169	0	0	2.51267	1.89746	1.89746	0	0	0
ACTATGGAGCCACAAG_1	0.145995	4.13047	1.28738	0	0	1.89969	1.96305	1.50357	0.362708	0
ACTATGGAGTTAGTGA_1	1.40302	1.7712	0	0	0	0	1.17515	0.557449	0	0
ACTATGGCAACCACGC_1	1.45296	1.04512	0	0	0	2.43142	3.96793	1.37732	0	0
ACTATGGCAACGCATT_1	0.671543	3.60924	0.384656	0	0	1.55875	0.384656	0	0	0
ACTATGGCACTGTCCT_1	-1.6403	3.64049	0	0	0	1.42529	0	0.422984	0	0
ACTATGGGTAGCCAGA_1	-1.24982	0.101148	0.711999	0	0	1.70443	3.49146	0	1.4952	0
ACTATGGTCGCTTAAG_1	-1.22165	6.56986	0	0	0	2.24861	0	0	0	0
ACTATGGTCTCTTCAA_1	-4.32019	-0.240772	0	1.1186	0	2.22379	1.1186	0	0	0
ACTATTCAGCAAACAT_1	-7.00343	-1.42659	0.191665	0	0	1.32081	1.32081	0.818717	0	0
ACTATTCCAAGCTGTT_1	-1.38592	-5.93629	0	0	0	0	0	2.90696	0	0
ACTATTCGTACGGCAA_1	-1.51129	6.60488	0.965518	0	0	0	2.98065	0.595024	0	0
ACTATTCGTTTATGCG_1	3.47561	-1.18135	2.1135	0	0	0.794284	0	1.23131	0	1.23131
ACTCCCAAGTCATAGA_1	1.17031	3.25441	0	0	0	1.36199	0.770837	0	0	0
ACTCCCACATCGCTGG_1	3.8155	-0.988709	0.704642	0	0	0.930069	0.930069	1.40349	0	0
ACTCCCAGTCCTATAG_1	0.902073	3.40519	0.590591	0.338276	0	1.22823	1.33965	0.791899	0	0
ACTCCCATCGCTATTT_1	-4.90823	-0.132893	0.235924	0	0	1.65961	3.35592	0.426676	0	0
ACTCTCGCAACCGTGC_1	1.41342	4.36744	1.99833	0.493277	0	1.26714	1.06919	1.26714	1.26714	0
ACTCTCGCAGTTAAAG_1	0.266071	5.59795	0	0	0	1.98024	3.89984	0	0	0
ACTCTCGGTGATTCAC_1	3.22385	1.81065	2.69486	0.454346	0.454346	1.35473	2.47886	1.35473	0	0.454346
ACTCTCGGTGCCCAGT_1	-0.176662	1.55892	3.01565	0	1.27731	1.27731	0.498802	1.58524	0	0
ACTCTCGTCGCCAGAC_1	2.41401	-3.17613	1.26077	0	0	1.80109	1.26077	0	0.817161	0
ACTGATGAGGTAACTA_1	-0.313843	-4.38619	0	0	0	0	2.23732	0	0	0
ACTGATGAGGTCATTC_1	-1.36473	-5.97193	2.92346	0	0	0	0	0	0	0
ACTGATGAGTCTCCTC_1	-4.52008	0.807728	0	0.639424	0	2.02369	2.09963	0.639424	0	0
ACTGATGCATACAGAA_1	1.9912	3.25131	0	0	0	2.46016	2.46016	0	0	0
ACTGATGGTAGTTCCA_1	0.031141	-5.00554	0	0	0	0	0	0	0	0
ACTGATGTCGTAGCCG_1	0.735103	0.892416	0	0	0	0	0	0	0	0
ACTGATGTCTCCCTAG_1	-0.837565	-5.50133	0	0	0	0	0	0	0	0
ACTGCAACAACGAGGT_1	-3.42294	-0.528524	0	0	0	1.52571	3.50813	1.52571	2.10375	0
ACTGCAACAGGCTATT_1	0.397831	4.87092	0.412814	0	0	2.0339	3.2399	0.412814	0	0
ACTGCAACAGTTCTAG_1	0.531685	5.62201	0	0	0	1.70038	2.56003	0	0	0
ACTGCAAGTGCGGTAA_1	0.738306	2.33454	0.35485	0	0	1.66007	2.55932	0	0.61623	0
ACTGCAATCATTACGG_1	1.0438	1.9582	1.69555	0	0	0.981559	0.44225	1.46724	0.44225	0
ACTGTCCAGAGAGGGC_1	3.95585	-0.341993	2.11424	0	1.23191	0	1.07916	2.37128	0	1.68083
ACTGTCCCAACTCGAT_1	1.16358	0.70133	1.38024	0	0	1.02443	0	0.466979	0	0
ACTGTCCCAAGCCATT_1	5.00511	-2.8197	3.26957	1.01708	0.777832	0.462711	0.777832	1.63288	0	0.777832
ACTGTCCCACATAGCT_1	-2.17309	-5.52589	2.35278	0	0	0	2.35278	0	0	0
ACTGTCCCATAGACTC_1	1.90039	-3.04205	0	0	0	2.61905	0	0	0	0
ACTGTCCGTAAGGTCG_1	-0.497991	5.39852	0	0	0	2.05783	2.2862	0	0	0
ACTGTCCGTACGAGCA_1	0.728188	2.2905	0	0	0	0	0	0	0	0
ACTGTCCGTCAGTCGC_1	1.71523	1.3821	0	0	0	1.15019	1.56399	0	0.962824	0
ACTGTCCTCCACCTCA_1	-0.930672	-5.62899	0	0	0	0	0	0	0	0
ACTGTGAAGACTTCAC_1	-0.788732	-6.30837	0	0	0	3.50586	3.50586	0	0	0
ACTGTGAAGCGACTTT_1	5.32114	-3.93379	1.5411	0	0	1.5411	0	1.5411	0	0
ACTGTGACACGTCTCT_1	-2.56354	-4.36242	0	0	0	0	0	0	2.89075	0
ACTGTGACATCCTCAC_1	-6.63942	-1.00003	1.13837	0.425542	0	1.79824	3.21362	0.425542	0	0
ACTGTGAGTAGGGTAC_1	1.68526	5.20676	0	0	0	0	2.22766	2.22766	2.22766	0
ACTTAGGGTACTGAGG_1	-1.57299	-5.23031	0	0	0	0	2.65272	0	0	0
ACTTATCAGACCGCCT_1	0.18407	4.72218	0	0	0	2.35989	4.77245	0	0	0
ACTTATCAGTCGAGGT_1	-0.121562	1.9044	0	0	0	0.605153	0	0	0	0
ACTTATCCAAGCGCTC_1	-1.29846	1.53307	0.527127	0	0	1.82543	3.21667	0	1.49745	0
ACTTATCCACATGGTT_1	-6.95785	-0.209561	0.337171	0	0	1.52797	2.50368	0.337171	0.789791	0
ACTTATCTCTAGGCAT_1	1.0393	4.50161	0	0	0	1.63272	1.11805	0	0	0
ACTTATCTCTCCCAAC_1	-1.79919	-4.76573	0	0	0	0	0	0	0	0
ACTTCCGGTTAGGGAC_1	-1.90889	2.00463	0.813473	0	0.813473	0.813473	4.00727	1.25603	0	0
ACTTCCGGTTATGTCG_1	-6.45715	-1.07154	0.217491	0	0	1.53564	0.678956	0.396026	0	0
ACTTCCGTCAGTCCGG_1	-0.0274827	5.5025	0	0	0	2.12846	4.59214	0	0	0
ACTTCCGTCGGTAGAG_1	3.57259	0.770317	1.0876	0.6849	0	1.77798	2.06496	0.6849	0	0
ACTTCCGTCTATCACT_1	-1.44397	-5.91817	0	2.60153	0	0	2.60153	0	0	0
ACTTCGCAGCACGGAT_1	2.49178	2.02838	1.92167	0	0.633232	1.65665	1.0179	1.34229	0	0.951905
ACTTCGCGTCAAATCC_1	1.55447	3.46357	0	0	0	1.9765	1.9765	0	0	0
ACTTCGCTCATTCATC_1	-1.07228	-4.3491	0	0	2.92346	0	0	0	0	0
ACTTCGCTCCTTATCA_1	1.90307	2.27859	0	0	0	0	0.951786	0	0	0
ACTTCGCTCTCGAGTA_1	2.9746	-0.0787736	2.59017	0	1.40683	0	1.24312	1.87937	0.480324	0
ACTTTCAAGGGATCTG_1	-2.88349	5.20459	0	0	0	1.73245	0.990488	0	0	0
ACTTTCAAGTGTAGAT_1	-1.01685	-4.71116	0	0	0	0	2.7163	0	2.7163	0
ACTTTCATCATAAGGA_1	3.13765	0.312337	2.44545	0	1.5449	0	0	1.91614	0	0
ACTTTGTCAATCAAGA_1	0.811996	2.5841	0.736387	0	0	1.31398	1.67775	0.434498	0	0
ACTTTGTCAATTGCCA_1	1.29104	2.14317	0.965005	0.281382	0	1.08172	1.7137	0.965005	0	0
ACTTTGTGTCTCAGGC_1	-2.1095	-5.75509	2.53913	0	0	0	0	0	0	0
ACTTTGTTCTTCGCTG_1	-1.06124	-5.59908	0	0	0	0	2.59807	0	0	0
AGAAATGAGTGAACAT_1	3.29486	1.09766	2.00342	0	0	2.00342	2.00342	0	0	0
AGAAATGAGTGAGGTC_1	5.86984	-2.94357	0.385452	0.879973	0	1.34069	2.50852	0.385452	0	0.385452
AGAAATGCAGAGAGGG_1	1.40942	-2.93353	0	0	0	0	0	0	0	0
AGAAATGGTTCCAAAC_1	-3.55529	1.04099	0.429632	0.164579	0	1.76306	0.811943	0.888376	0	0
AGAACAAAGAAGCCAC_1	-0.354997	2.6457	0	0	0	0	0	0	0	0
AGAACAAAGCATAGGC_1	-1.47295	-5.61379	0	0	0	2.88754	0	0	0	0
AGAACAAAGGGTCACA_1	0.714891	2.07008	0.773217	0	0	2.07949	0.459551	0	0	0
AGAACAATCATTGTGG_1	0.412132	2.19168	0	0	0	1.59092	2.59348	0	0	0
AGAACAATCGTAATGC_1	3.8762	-1.23903	1.79068	0	1.67292	0.846556	0	2.03575	0	0
AGAACAATCTGTGTGA_1	0.0716538	1.80117	0	0.426149	0	1.99826	1.13956	0	3.19374	0
AGAACCTAGTAACCGG_1	-0.557828	-5.74656	0	0	0	0	3.58937	0	0	0
AGAACCTCAAGGCCTC_1	-2.62485	0.631013	0.846613	0	0	1.39723	0.846613	0.668465	0.925046	0
AGAACCTCAGCCGGTT_1	-0.263276	-4.23321	0	0	0	0	2.95224	0	0	0
AGAACCTTCACCATGA_1	-1.82586	-5.31344	0	0	0	2.59577	3.64338	0	0	0
AGAACCTTCGTGGGAA_1	1.5275	3.38833	0	0	0	1.40195	0	0	2.09768	0
AGAAGCGCAGCTGTGC_1	-1.1323	-5.97378	0	0	0	2.8168	2.8168	2.8168	2.8168	0
AGAAGCGTCGGAGATG_1	-2.55836	0.362634	0	0	0	2.06748	1.00292	0.622247	0	0
AGAAGTACAGCAGATG_1	3.64428	0.316812	2.38795	0	1.36882	1.16254	0.902339	1.75136	0	0
AGAAGTACATACACCA_1	1.37651	-3.29146	0	0	0	1.88409	0	0	0	0
AGAAGTAGTGCTGCAC_1	-2.6425	-5.44717	0	0	0	2.93183	3.59797	0	0	0
AGAAGTATCAACCTCC_1	1.7701	2.57883	2.05057	0	0.372589	1.52864	0.856313	1.18094	1.52864	0
AGAAGTATCGCCGAAC_1	5.93529	-3.17746	0.757898	1.48191	0	0	1.48191	0.757898	0.757898	0
AGACAAAAGTCTACCA_1	-3.05533	0.910643	0	0	0	1.72427	0.734449	0.23987	0	0
AGACAAACACAGTGTT_1	0.102726	5.10261	0	0.367957	0	2.69383	0.84773	0.636345	0	0
AGACAAATCACATCAG_1	0.625256	2.47072	3.47469	0	0	1.14207	1.14207	0.537128	0	0
AGACACTCATAACGGG_1	1.21819	2.11259	0.533722	0	0	1.83888	0.721687	0.533722	0.533722	0
AGACACTTCACACCGG_1	-0.335243	-5.3273	0	0	0	0	0	0	0	0
AGACACTTCTAGCCTC_1	1.63137	3.13541	0	0	0.909254	1.54888	2.1297	0	0	0
AGACAGGAGCAAGTCG_1	-5.82978	-2.17921	0	0	0	0	2.04037	0	0	0
AGACAGGAGGATGCGT_1	-0.68054	-5.71727	0	0	0	0	2.74854	0	0	0
AGACAGGAGTCACGCC_1	-1.00152	1.01624	0	0	0	1.6558	0	0	0	0
AGACAGGCAACGGTAG_1	-4.83775	0.0809136	2.46642	0	0	1.18464	0	1.34466	0	0
AGACAGGGTAACCCTA_1	0.565574	3.17071	1.52731	0	0	1.52731	0	0	0	0
AGACAGGTCATGGCCG_1	-1.03052	-4.92217	0	0	0	2.93352	0	0	0	0
AGACAGGTCTTAGCAG_1	-1.13065	-5.64858	0	0	0	0	0	0	0	0
AGACCATCAATTTCCT_1	0.295104	4.55571	0	0	0	1.47139	3.07491	0	0.416204	0
AGACCATCAGAGGTAC_1	-0.856019	-4.13693	0	0	0	0	2.81385	0	0	0
AGACCATCAGTTTCGA_1	0.776281	4.71194	0	0	0	1.76558	2.3693	0	0	0
AGACCATGTCCTACGG_1	0.241694	-5.73061	0	0	0	0	2.19085	0	2.19085	0
AGACCCGAGATACATG_1	2.42627	0.90533	1.67053	0.358722	0.358722	1.00283	0.358722	0.358722	0	0
AGACCCGAGTGATGGC_1	1.05477	-2.0945	2.39427	0	0	2.39427	0	0	0	0
AGACCCGCAAGAAACT_1	-2.06642	4.91371	1.21918	0	0	1.12053	0.584893	0.492156	0.389931	0
AGACTCAAGCATCGAG_1	6.07413	-3.85335	1.84163	2.19279	0.844451	0	0.508834	0.508834	0	0.508834
AGACTCACACAAGCCC_1	0.365078	6.62311	0	0	0	2.42076	4.47189	0	0.824967	0
AGACTCAGTGAGCGAT_1	0.789605	3.4236	0.571617	0	0	1.85597	0.571617	0	0	0
AGACTCATCAGATTGC_1	1.23187	2.57207	1.53728	0	0	1.64357	2.95801	0	0.942001	0
AGACTCATCGTCGCTT_1	-1.35282	-5.89547	0	0	0	2.94539	4.29145	0	0	0
AGAGAATAGTAAGGGA_1	1.20409	3.54871	0	0	0	2.26796	1.75974	0	0	0
AGAGAGCAGTTGTACC_1	-0.391293	-3.57019	0	0	0	0	3.9757	0	0	0
AGAGAGCGTACAGTAA_1	0.270527	5.35635	0	0	0	0.959004	1.14596	0	0	0
AGAGAGCTCCTCTCTT_1	0.402506	0.439289	0.417288	0	0	1.63758	2.86624	0.937472	0	0
AGAGAGCTCGACCATA_1	1.3563	3.26926	0	0	0	0.726433	2.25565	0	0	0
AGAGCAGGTATTGACC_1	1.17683	3.16932	1.99429	0.455525	0	0.767327	1.99429	0.767327	0.455525	0
AGAGCAGTCAATGCAC_1	-3.03412	0.736968	0	0	0	1.72167	1.55996	0.812205	1.64408	0
AGAGCCCCACCACTGG_1	1.85808	-3.48741	0	0	0	2.19085	2.19085	0	0	0
AGAGCCCGTATCGTGT_1	0.1491	-3.60069	0	0	0	0	0	0	0	0
AGAGCCCGTCGTCTCT_1	0.68574	4.13998	1.20797	0.714405	0	1.82694	0	0.577864	0	0
AGATAGAAGGATTCCT_1	-1.82638	-3.97638	2.63813	0	0	0	3.6879	0	0	0
AGATAGAGTAGCACGA_1	1.07059	4.89255	0	0	0	2.48134	2.70442	0	2.56136	0
AGATAGATCGTTCTAT_1	-0.334334	5.8089	0	0.594205	0	1.95825	3.69789	0.340603	0	0
AGATCCACAAACCGGA_1	1.59048	-3.47516	0	0	0	0	0	0	0	0
AGATCCACACTCAAGT_1	2.07062	-3.43611	0	0	0	2.3043	0	1.7063	0	0
AGATCCACAGTGGGTA_1	5.90061	-3.26449	1.84046	1.84046	0	0.34192	1.54091	1.44955	0	0.798832
AGATCCAGTAAGCTCT_1	-0.940754	6.92902	0.381507	0	0	2.28496	3.34656	0.381507	0	0
AGATCCAGTCAGTTTG_1	1.0562	3.1315	0	1.65409	0	0.879396	0	0	0	0
AGATCCAGTCTCAAGT_1	0.75952	4.49869	0	0	0	1.81576	0.38376	0.66041	0.38376	0
AGATCCAGTTTAGTCG_1	-0.772058	3.3765	0	0	0	2.10977	0	0	0	0
AGATCCATCACCTGGG_1	3.55936	0.0147737	3.4343	0	0	0.860385	0.860385	2.47759	0	0
AGATCCATCGCTGTTC_1	-1.12761	-4.23279	0	0	0	0	0	0	0	0
AGATCCATCTCGCCTA_1	-2.51849	5.11054	0	0	0	1.68822	0.904194	1.37115	0	0
AGATCCATCTTTCCGG_1	-6.93905	-1.57109	0.787462	0.335951	0	1.33366	0.42681	0.586976	0.124949	0
AGATCGTAGAATCGAT_1	1.69501	3.28423	0	0	0.436096	1.57414	0.436096	0.436096	0	0
AGATCGTAGACCGCCT_1	-7.04063	-1.49601	1.21632	0	0.33346	1.2733	0.180565	1.02283	0	0
AGATCGTAGATAGGGA_1	3.90305	-4.29056	0	0	0	0	0	0	0	0
AGATCGTAGTCACACT_1	0.571928	-0.241167	2.46951	0	0	1.8576	0	0	0	0
AGATCGTTCCATCTGC_1	3.64747	0.233902	2.983	0	1.49366	0.908267	1.49366	1.86047	0	0
AGATGAACAACAGCCC_1	-1.16771	6.471	0	0	0	2.3447	3.75565	0	0	0
AGATGAAGTATGAGGC_1	1.90393	-1.36089	0	0	0	0	1.80905	0	0	0
AGATGAAGTGGCGCTT_1	0.107024	0.367388	2.4505	0	0	0.867878	1.80283	2.17821	1.54435	0
AGATGAAGTTAACCTG_1	0.174588	4.94353	0.873966	0	0	2.24899	3.19211	0.404607	0.404607	0
AGATGAATCCTTATAC_1	3.36565	1.4617	1.02127	0.259376	0	1.7471	0.465143	1.02127	0.465143	0
AGATGCTAGATGAATC_1	0.775604	6.65645	0	0	0	0	0	0	0	0
AGATGCTAGCCTTCTC_1	3.26359	-4.34416	0	0	0	0	0	0	0	0
AGATGCTAGGATTTCC_1	-6.20071	-0.0644301	0	0	0	1.84496	0.970531	0	0	0
AGATGCTGTTACACTG_1	-0.813393	-5.80021	0	0	0	0	2.82871	0	0	0
AGATGCTGTTGCATCA_1	-0.271749	-4.81218	0	0	0	0	0	2.97665	0	0
AGCATCAAGCTGACTT_1	-6.01163	-0.744198	0.274738	0.667089	0	1.74794	0.490034	0.490034	0	0
AGCATCAAGTCGCGAA_1	-3.50889	0.583248	0.880859	0	0	1.03556	1.57592	0.183865	0.473472	0
AGCATCACACTACGGC_1	0.545406	5.92731	0.362615	0	0	2.02237	3.18492	0.628163	0.362615	0
AGCATCATCAGTCAGT_1	3.45335	-0.385524	2.19156	0	0.843657	0.286091	0.286091	2.74556	0	0
AGCATCATCGTGTTCC_1	1.89134	-3.57476	2.04915	0	0	2.04915	2.04915	0	0	0
AGCATCATCTCTAGGA_1	4.43576	-4.95383	0	0	0	0	0	0	0	0
AGCATCATCTTAGGAC_1	1.19017	-3.07354	0	0	0	0	2.47001	0	0	0
AGCCAATAGTAACGTA_1	0.358546	2.30561	0	0	0	2.08489	1.61442	0	0	0
AGCCAATAGTCACAGG_1	-5.568	0.146643	0	0	0	1.15646	1.75666	0	0	0
AGCCAATCAATCCTAG_1	0.809928	1.98558	1.39727	0	0	1.89513	0.361079	0.625807	0	0
AGCCAATCAGATACTC_1	-1.29228	5.95656	0	0	0	1.61932	2.95614	0.515781	0	0
AGCCAATCATCCGAGC_1	-1.89485	2.07894	1.37012	0	0	1.84655	4.39529	1.37012	0	0
AGCCAATGTCGTTTCC_1	1.42198	4.96887	0	0	0	3.03845	0	1.60434	0	0
AGCCAATTCCATGATG_1	-2.17484	1.15132	2.18303	0	0	1.17849	0	0	0	0
AGCCACGAGTACGAGC_1	-0.599832	-4.42908	2.3988	0	0	2.3988	0	0	0	0
AGCCACGCAAGCAGGT_1	0.662531	3.86464	0.88979	0.540758	0	1.66843	1.14801	0.540758	0.540758	0
AGCCACGCAGAGCCCT_1	0.698424	2.77564	2.06063	1.18895	0	1.95864	1.84506	0	1.18895	0
AGCCACGGTCCAATCA_1	0.932965	2.07103	1.2191	0	0	2.09831	3.1532	0.669701	0	0
AGCCAGCAGACCATTC_1	-5.25416	-0.159926	1.90505	0	0.440527	1.32645	0.978543	1.27623	0	0
AGCCAGCCAACGATCT_1	-5.69488	-0.925231	2.63414	0	0.79404	1.61762	0.961808	1.69473	0.339401	0
AGCCAGCCAAGTCGTT_1	-0.617697	-5.21093	0	2.00287	0	0	3.49806	0	0	0
AGCCAGCCACTCCGGA_1	2.53248	2.64831	3.24666	0	0	1.21652	0.885933	1.3482	0	0
AGCCAGCCAGTGTACT_1	1.84159	-4.59145	0	0	0	0	2.09401	0	0	0
AGCCAGCGTTAATCGC_1	0.148049	-4.32807	0	0	2.85996	0	2.85996	0	0	0
AGCCAGCTCCACTAGA_1	-1.3227	-4.50878	0	0	0	0	2.91848	2.91848	0	0
AGCGATTGTCTTGAAC_1	-6.38265	-1.45857	1.29612	0	0	0	0.633946	1.97342	0	0
AGCGATTTCTAGTGAC_1	-2.18229	-5.0267	0	0	0	0	3.89339	0	0	0
AGCGCCAAGCAAGCCA_1	1.26757	-2.97248	0	0	2.12716	0	2.12716	2.75887	2.12716	0
AGCGCCACAGGCTTGC_1	-1.71997	-5.59651	0	0	0	0	3.2044	0	0	0
AGCGCCACATCTTAGG_1	-5.36308	-2.25512	0	0	0	0	2.15566	0	0	0
AGCGCCATCCGCAGTG_1	3.83438	-2.087	0.723797	0	0	1.13927	1.92313	1.55136	0	0
AGCGCTGAGTACCGGA_1	1.5802	0.357424	0	0	0.421771	1.13096	0.945452	1.13096	0	0
AGCGCTGAGTACGAGC_1	3.35936	-0.968944	2.46521	0	2.32512	0	0	0	0	0
AGCGCTGCATTCTCTA_1	-1.20452	-5.59691	0	0	0	0	0	0	0	0
AGCGCTGTCATTTGCT_1	-2.06883	-2.69655	1.33169	0	0	0.528782	0	1.50059	1.33169	0
AGCGCTGTCCGCGAGT_1	-4.35447	5.59862	0	0	0	0.885082	0.885082	0	0	0
AGCGCTGTCCGCGATG_1	-0.405649	5.57541	0	0	0	1.99962	1.20065	0	0	0
AGCGCTGTCTCTAAGG_1	-0.62517	2.18656	1.0035	0	0.45485	1.19506	2.87369	0.45485	0	0
AGCGCTGTCTGACCCT_1	-6.23784	-0.806909	0	0	0	0.45865	1.91977	0	0	0
AGCGTATAGCCATTTG_1	-2.39237	-5.36438	0	0	0	0	0	2.38885	0	0
AGCGTATCACCCTTGT_1	-0.426112	0.871188	0	0	0	1.78265	0	0	0	0
AGCGTATCACGACGCT_1	1.12968	1.74417	0	0	0	1.00599	0.833324	0.360225	0	0
AGCGTATGTCCACAGC_1	0.496445	5.22331	0	0	0	2.60718	5.0054	0.608341	2.32348	0
AGCGTCGTCTCGGGAC_1	1.08515	-2.63914	1.99514	0	0	0	1.99514	0	0	0
AGCTACAAGTCTGGAG_1	1.09629	3.8276	0	1.13372	0.877463	1.77779	1.88997	0.532036	0	0
AGCTACACAGCAGAAC_1	0.984254	2.20497	0	0	0	1.52819	2.30504	0.308209	0	0
AGCTACACATAACCCA_1	-1.82931	-4.80801	0	0	0	0	2.74991	0	0	0
AGCTACATCAAAGCCT_1	2.93579	1.48769	2.14016	0	0.661451	0.384447	1.20717	1.05612	0	0
AGCTACATCGTCAAAC_1	1.99486	0.887543	1.1637	0.631648	0	1.83805	0	1.50914	0	0
AGCTCAAAGCAGAAAG_1	-0.408471	-5.57699	0	0	0	0	0	0	0	0
AGCTCAAAGGACTGGT_1	1.3283	1.06857	0.621628	0	0	1.00207	1.14895	0	0	0
AGCTCAAAGGCACTAG_1	-2.94441	0.713339	0	0	0	0.286182	0.690144	0.286182	0	0
AGCTCAAAGGTCTACT_1	0.337457	3.48388	0	0	0	1.79601	0.349808	0	0	0
AGCTCAAAGTGCTAGG_1	-2.5069	-5.50861	0	0	0	2.37724	0	0	0	0
AGCTCAACAACGGCCT_1	-2.0308	3.90269	0	0	0	1.53422	0.689188	0.975877	0	0
AGCTCAAGTGTTAGCT_1	0.607752	5.37076	2.37678	0	0	2.06643	1.19357	1.00215	1.19357	0
AGCTCAATCCATACTT_1	-0.891924	-4.76977	0	0	0	0	0	0	3.35693	0
AGCTTCCAGAGGGTCT_1	-3.57307	5.85139	0	0	0	1.43777	0.826157	0	0	0
AGCTTCCGTAGTAAGT_1	-0.0246728	2.5891	0	0.673376	0.392328	1.57761	0	0.673376	0	0
AGCTTCCTCACGGTCG_1	-2.62524	5.0654	0.930778	0	0	0.673098	3.0433	0.325065	0	0
AGCTTCCTCGCTAATG_1	-5.13835	-1.73862	0	0	0	2.77353	0	0	0	0
AGCTTCCTCGGCAGTC_1	-1.42101	-4.74689	2.97312	0	0	0	0	0	0	0
AGGAAATAGATCACTC_1	1.81452	1.15489	1.25617	0	0	0	2.14427	0	0	0
AGGAAATCATGGCTGC_1	2.59471	3.14759	0.751361	0	0	1.40602	0.751361	0.246837	0	0
AGGAAATTCACGGGAA_1	-6.80162	-0.600732	0.501064	0	0	0.624495	1.82516	0	0	0.501064
AGGAATACAGGTGTGA_1	-1.05644	0.712758	0	0	0	1.93776	0	0	0	0
AGGAATACATGACGGA_1	0.02583	3.13165	0	0	0	2.15282	1.33589	0	0.336815	0
AGGAATAGTTGGAGAC_1	0.417567	1.25416	0.30589	0	0	1.85121	0.539801	0.539801	0.729237	0
AGGACGAAGACCCTTA_1	-0.541715	3.28746	0	0	0	1.37093	1.81536	0.550866	0	0.550866
AGGACGAAGTGTACAA_1	-0.63847	5.90993	0	0	0	2.08764	2.08764	0	0	0
AGGACGACACTCGATA_1	-0.20849	4.69323	0	0	0	2.60617	4.61884	0	0	0
AGGACGAGTCGATGCC_1	-0.869975	6.74135	0	0	0	0.90149	4.50269	0.39727	0	0
AGGACGATCGTCCTCA_1	-3.37286	0.505756	0.221807	0.221807	0	1.4418	0.556749	1.00734	0.403236	0
AGGACTTCAACCGACC_1	1.76036	2.5055	2.8904	0	0.808231	0.603928	1.55431	1.36162	2.2729	0.808231
AGGACTTCACTAGTAC_1	1.32528	4.65992	0	0	0	2.89882	0	0	0	0
AGGACTTCAGCCTATA_1	0.169643	3.81311	0	0	0	1.19457	0.378728	0	0	0
AGGACTTTCTGCTCTG_1	2.10903	-4.00217	0	0	0	1.9767	0	0	0	0
AGGAGGTAGCCATCCG_1	-0.381113	-5.5449	0	0	0	2.10154	0	0	0	0
AGGAGGTGTACCTATG_1	-2.73569	-3.52057	0	0	0	2.49107	0	0	0	0
AGGAGGTTCAGGTGTT_1	-1.36127	6.60258	0	0	0	1.76536	4.07964	0	0.364875	0
AGGAGGTTCTGTCAGA_1	-3.64088	6.2959	0	0	0	0	2.78344	0	0	0
AGGATAACAAACTAAG_1	0.914297	2.09187	0.448634	0	0	1.41438	0.448634	0.448634	0	0
AGGATAACAGGAGGTT_1	-1.33432	-5.13056	0	0	0	0	0	0	0	0
AGGATAAGTGACACAG_1	1.55207	-3.02121	0	0	0	2.50852	0	0	0	0
AGGATAAGTTGGAGAC_1	5.81481	-2.96916	0.848978	0.848978	0	0	2.56766	0.848978	0	0
AGGATCTAGAGGCGGA_1	-5.18221	-0.597968	1.84241	0	0	1.15467	0.675881	0.989573	0	0
AGGATCTAGCTGTGCC_1	-0.647071	-4.44174	0	0	0	0	3.66415	0	0	0
AGGATCTCAGCCCACA_1	-1.61643	4.7339	0	0	0.439249	2.61633	3.52908	0.439249	0	0
AGGCATTAGATACCAA_1	2.39192	1.10368	1.98921	0	0	1.74612	1.25957	1.06227	1.34531	0
AGGCATTAGCGTTCCG_1	0.0436243	4.39439	0	0	0.420636	1.64547	2.23718	0.420636	0	0
AGGCATTAGGATTCAA_1	-2.26425	-4.13975	0	0	0	0	0	2.81091	0	0
AGGCATTCATCCTTGC_1	3.86069	-1.12743	1.56357	0	0.731794	1.67058	2.59572	1.93636	0	0
AGGCATTGTAATGATG_1	0.917672	2.05562	0	0	0	1.89873	1.11989	0.709148	0	0
AGGCCACGTCACGACC_1	-5.07477	-0.314598	0.816033	0	0	0.665845	1.89864	0.816033	0	0
AGGCCACGTTCGGTTA_1	1.78422	4.18393	0	0	0	1.95609	0	0	0	0
AGGCTGCCACGTTCGG_1	4.57	-1.82638	2.5666	0	0.817761	0	0.490242	2.5666	0	0
AGGCTGCCAGCAGTGA_1	-1.33532	-4.71613	0	0	0	2.75956	0	0	0	0
AGGGAGTAGACACACG_1	-6.08813	-1.08165	3.31344	0	0.25295	1.27826	0.454661	1.77375	1.77375	1.1947
AGGGAGTAGTCTCCTC_1	1.41988	-0.899115	3.79141	0	1.16631	1.01817	0.36605	1.84124	1.16631	0
AGGGAGTCACGCTGCA_1	-1.9696	-5.22739	0	0	0	0	2.82572	0	0	0
AGGGAGTCACGTCATA_1	-5.66247	-1.99484	0	0	1.70226	0	0	0	1.70226	0
AGGGAGTTCATTCCTA_1	0.0022525	4.24726	0.477418	0	0.342127	1.54147	0.703021	0.185624	0.477418	0
AGGGCCTAGAGTCTGG_1	0.960332	1.5544	0.499412	0	0.499412	1.07952	2.24292	0.499412	0	0
AGGGCCTAGGAAGTGA_1	2.12469	-1.08401	1.61753	0	0	1.19663	3.33684	0.455673	2.61733	0
AGGGCCTCAAGAGAGA_1	0.522061	5.16397	0	0	0	1.92956	1.01739	0	0.462885	0
AGGGCCTCAAGAGATT_1	-2.52885	0.809523	0.598324	0	0	1.58731	0.343259	0.186286	0	0.186286
AGGGCCTGTCGACTGC_1	-1.9769	-2.39464	3.33143	0	0	1.09808	2.83246	1.6088	0	0
AGGGCCTGTTCTTGTT_1	2.67057	-1.80925	1.46352	0	0	0	0	1.46352	0	0
AGGGCTCCAGTGTGGA_1	2.21262	1.022	1.88486	0	0	1.39788	0.410631	1.71738	0.700886	0
AGGGTCCAGCCTGGAA_1	1.98861	1.34152	2.03486	0	0	2.03486	0	2.03486	0	0
AGGGTCCAGGCATCAG_1	-0.954827	-5.21534	0	0	0	0	3.66045	0	0	0
AGGGTCCCAGGACATG_1	-1.92828	-5.98313	0	0	0	2.9352	0	0	0	0
AGGGTCCGTCATCAGT_1	-1.87498	1.95637	1.25641	0	0	1.25641	0.984017	0.349808	0	0
AGGGTCCTCTTCCCGA_1	-2.21265	-5.52013	0	0	0	2.66135	0	0	0	0
AGGGTGACAAATTGCC_1	4.01804	-4.66874	1.33118	0	0	0	0	1.88267	0	0
AGGGTGACATCCTTCG_1	-1.40501	-5.25761	0	0	0	2.91023	3.97186	0	0	0
AGGGTGAGTGCCTGCA_1	-3.44372	1.29538	0	0	0	1.76926	2.60372	0	0	0
AGGGTGAGTTGCACGC_1	-2.46073	-4.74407	0	0	0	0	2.71235	0	0	0
AGGGTTTTCTGGGATT_1	0.952859	4.797	0.417642	0.711357	0	1.27868	3.51624	0.417642	0	0
AGGTAGGAGATCCCAT_1	-4.62681	-0.730963	0	0	0	0	0	0	0	0
AGGTAGGCAGCGTAGA_1	-1.56015	-5.62086	0	0	0	0	3.22969	0	0	0
AGGTAGGGTGCAGGAT_1	-0.702254	0.554855	0	0	0	2.19267	0.759407	0	1.18602	0
AGGTAGGGTTTCGTGA_1	-0.241017	-5.65267	0	0	0	0	2.59234	0	0	0
AGGTAGGTCCACAGGC_1	-0.678835	-6.18357	0	0	0	0	0	0	0	0
AGGTAGGTCCTGTAAG_1	0.505434	-0.339207	0	0	0	0	2.27833	2.27833	1.68273	0
AGGTCATCAAGAGGCT_1	-1.72667	-5.141	0	0	0	0	2.78486	0	2.78486	0
AGGTCATCAGTAGTTC_1	-0.855995	-4.25536	0	0	0	0	0	0	0	0
AGGTCATTCCCTCGAT_1	-0.687342	2.33522	0.742076	0	0	0.974725	0.742076	0.742076	0	0.438349
AGGTCATTCGGAACTT_1	1.27941	3.31015	2.2124	0	0	1.50131	3.38377	0	0	0
AGGTCATTCTCCTGCA_1	5.78121	-3.2777	0	0.738164	0.241394	1.77739	1.90709	0.598324	0	0.970073
AGGTCATTCTTCGATT_1	0.184698	5.11583	0	0	0	1.95796	3.78649	0.41017	0	0
AGGTCTAAGCCTCCAG_1	1.05778	3.86418	0.941492	0	0	1.28269	0.714192	0.941492	0	0
AGGTCTACAAGCACAG_1	0.879819	4.19042	0.787738	0	0	1.09773	1.75677	0.336096	0	0
AGGTCTACATATTCGG_1	1.17454	3.66547	0.189605	0.189605	0.189605	1.05743	0.982146	0.189605	0	0.189605
AGGTCTAGTACTGGGA_1	-1.49448	-5.84614	0	0	0	0	0	0	3.00356	0
AGGTCTAGTATTCCTT_1	-1.58363	-5.72975	0	0	0	0	2.79058	0	0	0
AGGTCTATCTTGGCTC_1	-1.42865	-5.19929	2.66756	0	0	0	3.32538	0	0	0
AGGTGTTAGCATACTC_1	-0.701719	-5.30491	0	0	0	0	0	0	0	0
AGGTGTTAGTCTTGGT_1	0.561966	-4.09312	2.54344	0	0	2.54344	3.19649	0	0	0
AGGTGTTGTTTACTTC_1	0.950371	1.37234	0	2.15162	0	0	0	0	0	0
AGGTGTTTCTGAGCAT_1	2.14813	3.31047	0	0	0	1.87656	0	1.87656	0	0
AGGTTACTCCCATTCG_1	2.54549	3.04074	1.92303	0	0	2.25526	0.853595	0.37112	0	0
AGGTTGTAGTTCAACC_1	-1.77685	-4.6358	0	0	2.81238	0	0	0	0	0
AGGTTGTCACTCTCGT_1	2.05427	4.66743	0	0	0	2.60153	0	0	0	0
AGGTTGTGTCTATGAC_1	-4.27944	-1.20631	0	0	0	0	0	0	0	0
AGGTTGTTCACCACAA_1	-2.00163	-4.98009	0	0	0	2.53484	2.53484	0	0	0
AGGTTGTTCCAACTGA_1	1.63874	-3.43481	2.0427	0	0	2.66881	0	0	0	0
AGGTTGTTCCACACAA_1	0.663441	-3.29208	0	0	0	2.20007	2.83623	0	0	0
AGGTTGTTCTGACAGT_1	0.356148	1.09609	0	0	0	1.00629	0.624717	0	0	0.624717
AGTAACCAGAGGTCAC_1	0.291655	5.51791	0	0	0	2.75714	3.9635	0.801804	0	0
AGTAACCGTCTTGAGT_1	-0.226738	-0.844069	2.17176	0	0	1.02745	1.22139	0.786618	1.52342	0
AGTAACCTCCACTTCG_1	-0.973651	-5.30919	3.57577	0	0	0	2.91023	0	0	0
AGTACCAAGTTACGGG_1	-0.157082	3.68593	0	0	0	2.13137	0.51589	0.51589	0	0
AGTACCATCACCCTGT_1	1.29564	-0.400702	1.54565	0	0	1.13435	0.948511	1.83623	0	0
AGTACCATCAGCACCG_1	-6.9614	-1.29057	1.56765	0	0	1.56765	0.734478	0.433208	0	0
AGTACCATCGAATCCA_1	-3.42612	5.97967	0	0	0	0.379485	0	0	0	1.19624
AGTACCATCGTGCTCT_1	-0.674384	-4.8478	0	0	0	0	3.32409	0	0	0
AGTACTGTCAAACCCA_1	5.66606	-4.25047	0	0	0	0	3.24378	0	0	0
AGTAGCTCAGGAATCG_1	-4.54493	0.26616	0.393516	0	0	1.47597	1.07457	0.215991	0	0
AGTAGCTGTGAGCCAA_1	0.180013	-4.08411	0	0	0	2.66011	0	0	0	0
AGTAGCTGTTTCGACA_1	-0.797643	-5.12968	0	0	0	2.82721	2.82721	0	0	0
AGTAGCTTCAGACATC_1	-0.511001	-4.32999	0	0	0	0	3.33447	0	0	0
AGTAGCTTCGCGTGCA_1	1.74797	1.12247	0	0	0	1.76441	0.338739	1.44112	1.44112	0
AGTAGTCCAATAACGA_1	1.4836	2.80548	0	0	0	2.18918	0.688628	1.2463	0	0
AGTAGTCTCCCGTGTT_1	-1.80387	-5.511	0	0	0	0	2.81091	0	0	0
AGTAGTCTCCTACGGG_1	0.548945	5.79615	0	0	0	0	2.40566	0	0	0
AGTCAACCAGCAGAAC_1	-0.95425	1.97507	0	0	0	1.51337	3.63094	0.366553	0	0
AGTCAACCATCTCAAG_1	-0.477174	-5.87659	0	0	0	2.82125	2.82125	0	0	0
AGTCAACCATCTGGGC_1	-5.32117	-1.73764	0	0	0	0	1.51123	1.51123	0	0
AGTCAACTCAACCTCC_1	0.181634	5.23357	0.404153	0	0	2.13659	2.01149	0.913927	1.70152	0
AGTCAACTCCTACAAG_1	-1.80427	-5.60124	3.11684	0	0	0	2.46704	0	0	0
AGTCACACATAAGCAA_1	-1.43398	-6.17718	0	0	0	0	3.6049	0	0	0
AGTCACAGTCTAGATC_1	1.4022	3.22258	0	0	0	0	3.01936	0	0	0
AGTCACATCCACTGAA_1	-3.67097	0.783564	0	0.42591	0	1.60591	0.72366	0	0	0
AGTCACATCCATCTGC_1	3.24964	-0.09238	2.28878	0	0.941587	0.714272	1.41782	1.64303	0	0
AGTCACATCGAGCCTG_1	3.12923	0.00976378	1.66429	0	0	1.38563	0.356409	1.48739	0	0
AGTCACATCTCGGTAA_1	1.86506	4.71117	0	0	0	0	2.63212	0	0	0
AGTCATGAGATACATG_1	0.0997824	2.34986	0	0	0	1.8809	3.65133	0.380684	0.655741	0
AGTCATGAGGGAGATA_1	2.95188	-0.237406	2.86864	0	0.97882	0	0	1.87759	0	0
AGTCATGCAATGACCT_1	1.33463	3.8042	0	0	0	1.60952	0.916351	0	1.60952	0
AGTCATGCAGCGGTCT_1	3.12359	-0.0735695	1.58933	1.73705	1.58933	1.20605	1.20605	1.58933	0	0
AGTCTCCCACAATCTG_1	0.966655	2.89562	0	0	0	1.707	0.447277	1.59905	0	0
AGTCTCCCACTGAGTT_1	0.865089	8.65238	0	2.61669	0	0	3.66538	0	0	0
AGTCTCCGTCAAACGG_1	-0.326508	1.69251	0.819895	0	0	1.51661	0.22638	0.566538	0	0
AGTCTCCGTCGAAGCA_1	0.301518	7.00037	0	0	0	0	2.13996	0	0	0
AGTCTCCGTGGACCAA_1	-1.79542	-5.88693	0	0	0	0	0	0	0	0
AGTCTCCGTGGCTGCT_1	-5.73183	-1.06936	2.82288	0	0	1.168	2.61449	0.490426	0.274981	0
AGTGACTCATCACAGT_1	2.90258	-0.0950889	0.84806	0	0	0.51136	1.0995	1.0995	0	0
AGTGACTGTCATCAGT_1	0.11062	3.84736	0	0	0.99329	1.57386	0.615213	1.26699	0	0
AGTGACTGTGTCGATT_1	1.56342	2.96752	0	0	0	1.44553	0.733028	0.432228	1.7692	0
AGTGACTTCATCACTT_1	1.9321	2.3924	1.81365	0.278238	0	1.5789	0.495672	1.64295	0	0
AGTGACTTCCGCAACG_1	-4.53112	-2.8556	2.80651	0	0	0	0	2.80651	0	0
AGTGACTTCGGTTGTA_1	-2.1187	5.65181	0	0	0.485028	1.68074	2.27615	0	0	0
AGTGATCAGATAACAC_1	0.0723041	4.42671	1.99269	0	0	1.46657	1.46657	0.693297	0	0
AGTGATCAGTCGAATA_1	-2.0846	-5.2904	0	0	0	0	0	0	0	0
AGTGATCCAGCTTCGG_1	6.03101	-3.47392	0	1.94215	1.26981	0.995758	0.995758	1.81162	0	0
AGTGATCCAGTTACCA_1	2.32418	1.76986	2.0804	1.20474	0.459938	1.0123	0.773783	0	1.0123	0
AGTGATCGTCCGGATC_1	-2.27883	-5.09558	0	0	0	0	0	0	0	0
AGTGATCTCAATCCAG_1	-0.654065	-5.11455	0	0	0	0	2.62973	0	2.62973	0
AGTGATCTCTGAGGTT_1	-0.716201	6.84535	0	0.998024	0	1.81462	3.53811	0.61867	0.61867	0
AGTGCCGAGAGCATAT_1	1.88205	-2.62596	1.93148	0	0	2.92848	2.92848	0	0	0
AGTGCCGCACAGCTTA_1	1.97965	2.09349	2.71433	0	0.696514	0.92033	2.25731	0.407711	0	1.25757
AGTGCCGTCCAACTAG_1	-0.0110822	-3.0744	0	0	0	0	0	2.51685	0	0
AGTGCCGTCCCGTAAA_1	-6.1949	0.0824932	0.120536	0	0	2.01932	2.27325	0.879261	0.325198	0
AGTGTTGAGATGTTCC_1	2.34929	-1.7285	0	0	2.45918	0	2.45918	2.45918	0	0
AGTGTTGGTGGCTTAT_1	1.369	0.634889	0.770962	0	0	0	0.770962	0.770962	0	0
AGTGTTGTCGCTAAAC_1	1.04359	2.03005	1.25792	0	0	1.06076	1.06076	0	0	0
AGTTAGCAGATGGTAT_1	1.40352	-2.85893	0	0	0	2.04856	0	0	0	2.04856
AGTTAGCCAAGACAAT_1	1.18881	5.55705	0	0	0	2.61493	1.9924	0	0	0
AGTTAGCCAATTGAAG_1	-1.16033	-5.13529	0	0	0	0	0	0	2.93352	0
AGTTAGCGTCACGACC_1	1.61376	-3.46897	0	0	0	0	0	0	0	0
AGTTAGCTCCTCTAGC_1	0.971022	1.6404	0	0	0	1.4827	0.519369	0.859481	1.31476	0
AGTTAGCTCGTACCTC_1	-1.35111	-5.87554	0	0	0	0	3.6772	0	0	0
AGTTCCCTCATACAGC_1	-4.37071	-1.20895	0	0	0	0	1.83468	0	2.44463	0
AGTTCCCTCCTCACGT_1	-1.69862	-5.78183	0	0	0	2.38437	0	0	0	0
AGTTCGAAGCAGCCTC_1	-3.03604	2.5136	0.270388	0	0	1.73291	2.59666	0.937019	0	0.270388
AGTTCGAAGTTGTCAC_1	-6.1561	-1.47759	0.521349	0	0	1.11609	1.48648	0	1.75615	0
AGTTCGACACTCAAGT_1	0.575777	2.08957	1.23476	0	0	1.34646	0	0.594714	0	0
AGTTCGACATGAGATA_1	2.31805	-3.79105	0	0	0	2.66259	0	2.03688	0	0
AGTTCGATCGTGGGAA_1	0.806812	-0.0252722	2.02964	0	0	0.903888	2.84264	0	1.37077	0
ATACCGAAGACTCATC_1	0.824407	3.94381	0	0	0	2.25961	4.62881	0	0	0
ATACCGAAGACTCCGC_1	-1.24589	-5.80851	2.68775	0	0	0	2.68775	0	0	0
ATACCGACAGCCGTCA_1	-3.02768	-1.67695	0	0	0.893824	0.893824	1.35813	0.893824	1.35813	0
ATACCGATCGGTTCAA_1	0.848097	4.13782	0	0	0	2.38214	0	0	0	0
ATACCTTCAACTACGT_1	0.833639	3.35497	0.723031	0	0	1.99661	2.19222	0	0.425487	0
ATACCTTCAAGGTCTT_1	-0.319687	-2.99276	0	0	0	0	2.27324	0	0	0
ATACCTTGTTCTTCAT_1	1.34036	0.661535	1.06351	0	0	1.64333	0.32158	0.923155	0	0
ATACCTTTCATTCGTT_1	1.27887	2.17854	1.99382	0	0	1.56989	0.3527	0.612918	0	0
ATACCTTTCGTAACAC_1	-0.416799	6.92325	0	0	0	2.72385	3.84084	0	0	0
ATACCTTTCTACTCAT_1	-1.03039	-5.60042	2.84534	0	0	0	0	0	0	0
ATACTTCAGCACTCAT_1	-1.58461	-6.01124	0	0	0	0	0	0	0	0
ATAGACCAGGATCACG_1	2.56407	-3.26806	0	0	0	0	0	0	0	0
ATAGACCCATCCTCAC_1	-6.79035	-0.270461	0	0	0	1.4834	1.18539	0	0	0
ATAGACCGTACCTGTA_1	1.36194	-1.10721	0	0	0	2.0984	0	0	0	0
ATAGACCTCCCAGTGG_1	-1.65061	-5.38193	0	0	0	0	2.63934	0	0	0
ATAGACCTCCTTCTAA_1	-2.19254	-5.70528	0	0	0	0	0	0	0	0
ATAGACCTCGACCCAG_1	-2.31188	4.56838	0	0	0	1.08432	0.444217	0	0.246574	0
ATAGAGAAGCACGTCC_1	1.4632	-4.10462	0	0	0	0	2.3979	0	0	0
ATAGAGACATGCAGCC_1	-3.80126	0.00293758	0	1.40326	0	0	0	0	1.40326	0
ATAGAGAGTGTCATCA_1	1.84059	-2.84597	0	0	0	0	3.81939	0	0	0
ATAGAGATCATCGACA_1	-0.439609	5.96929	0.672037	1.90944	0	1.07036	1.35446	0	1.07036	0
ATAGAGATCTCATGCC_1	-1.44872	0.0299263	1.39038	0	0	2.0028	3.94934	0	0.31994	0
ATAGGCTAGATTAGTG_1	0.24339	5.68406	0	0	0	0.575199	2.17189	0.93804	0	0
ATAGGCTAGGGAGGTG_1	0.793404	1.90638	0.425211	0.425211	0	1.43019	0.951558	0.425211	0	0
ATAGGCTAGGTAACTA_1	-1.89511	-5.19458	0	0	0	0	0	0	0	0
ATAGGCTCAAGCAATA_1	-0.683678	6.78726	0	0	0	2.74547	4.28976	1.31701	0.861252	0
ATAGGCTCACCCTAGG_1	-2.58869	2.66764	0	0	0	0	1.9608	0	0	0
ATAGGCTCACTATCCC_1	-1.11741	-5.41594	0	0	0	2.88914	2.88914	0	0	0
ATAGGCTCAGCAGTCC_1	0.199979	1.46652	0	0	0	1.59774	3.62333	0.400608	0	0
ATAGGCTCATAGAATG_1	-0.364343	-5.26313	0	0	0	0	0	0	0	0
ATAGGCTGTCAAACGG_1	1.46965	1.47875	0.843506	0	0	1.84023	0.843506	0	1.46123	0
ATAGGCTGTCGATTAC_1	0.526851	4.89717	0	0	0	1.71634	1.90288	0	0	0
ATAGGCTTCAGAGCGA_1	-1.51523	-3.98612	0	0	0	0	2.5565	0	0	0
ATAGGCTTCTAGTACG_1	1.42664	4.15918	0	0	0	2.47531	2.11105	0	0	0
ATAGGCTTCTATTGTC_1	-1.1379	-5.79767	0	0	0	2.72425	3.38405	2.72425	0	0
ATATCCTCAAGCTACT_1	1.1549	-4.00453	0	0	0	3.36949	0	0	0	0
ATATCCTGTAAGGCTG_1	0.510764	2.88489	0	0	0	1.48519	1.90107	0	0	0
ATATCCTGTAGATCCT_1	-0.124615	5.97541	0	0	0	0.831575	3.67019	0	1.08024	0
ATATCCTGTGACGTCC_1	-0.476824	-3.89597	0	0	0	0	2.82871	0	0	0
ATATCCTTCTTGAACG_1	1.58009	1.96002	0.388041	0	0	1.06346	0.666897	0	1.5671	0
ATCACAGGTCACTTAG_1	1.05057	5.41869	0	0	0	2.25301	3.00379	0	0	0
ATCACAGGTTATAGCC_1	0.995229	4.54776	0	0	0	3.1617	4.38374	0	0	0.625746
ATCACAGTCACTGTCC_1	-0.991225	-3.87521	0	0	0	0	0	0	0	0
ATCACAGTCCTTCACG_1	0.150931	3.77862	0.503624	0.503624	0	2.02116	0.503624	0	0	0
ATCACGACAATTGCCA_1	-1.59121	3.59432	0	0	0	1.5432	0.718476	0.422422	0	0
ATCACGACACTTCAGA_1	0.968459	-1.18892	1.89457	0	0	0	0.756095	1.18169	1.89457	0
ATCACTTAGGTCACCC_1	0.967851	3.48725	0	1.08148	0.396934	2.11732	0.680324	0	0	0
ATCACTTCACGTCGGT_1	0.803055	-3.31466	0	0	0	2.20941	2.20941	0	0	0
ATCACTTGTCCGACGT_1	-1.30637	4.00445	0	0	0	0	0	0	0.618157	0.618157
ATCACTTGTGACACGA_1	0.319022	2.9526	0.480807	0	0	1.54847	0.655481	0.480807	0	0
ATCAGGTAGTCTAGCT_1	3.97583	-4.60954	1.59072	0	0	1.82611	0	0	0.833962	0
ATCAGGTCATGAGATA_1	-4.976	-0.199927	0.349882	0.349882	0.349882	0.984175	1.25659	0.60857	0.349882	0
ATCAGGTTCAAGCCCG_1	-2.24685	4.98046	0	0	0	1.90838	1.00161	0	1.90838	0
ATCAGGTTCTGAGAAA_1	0.6954	-3.90333	0	0	0	2.74037	0	0	0	0
ATCAGGTTCTGTCGCT_1	2.43396	0.162184	2.4564	0	0	0.802143	1.11531	0.970938	0	0
ATCATTCAGCACTCGC_1	-6.67957	-1.67597	2.21107	0	0.594732	0	0.239685	1.38111	0	0
ATCATTCAGTTAACAG_1	-5.56526	-0.535015	0.223444	0	0	1.50525	0.405966	0	0	0
ATCATTCCAATAGGAT_1	2.44338	-3.51344	0	0	2.21013	2.21013	0	0	0	0
ATCATTCCAGAGCGTA_1	-4.0994	0.473294	0	0	0	1.40627	4.06914	0	0	0.294386
ATCATTCTCAGCGCGT_1	2.84173	0.547251	2.31753	0	0.411025	2.02929	0	1.1097	0.926276	0
ATCATTCTCGCAGATT_1	-5.80887	-0.72343	3.01469	0	0.314223	1.16788	0	0.440698	1.22371	0
ATCCACCAGGAGTCTG_1	0.276083	0.533596	0.39536	0	0	1.98841	1.23098	0.677951	0	0
ATCCACCAGTTAGAAC_1	0.24589	5.52175	0	0	0	1.92928	2.54703	0.428504	2.89694	0
ATCCACCCAATTTCGG_1	1.44078	4.35112	0	0	0	2.7449	3.55479	1.76719	0	0
ATCCACCCATCACGGC_1	0.568862	4.75837	1.17491	0	0	1.70033	3.73022	0.185186	0.185186	0
ATCCACCTCACTGGTA_1	-5.07668	-0.080042	0.341348	0	0	1.80592	0.595361	0.965984	0.341348	0
ATCCACCTCCAGTTCC_1	-3.69275	-2.61249	0	0	0	0	0	2.67382	0	2.67382
ATCCATTCACAGACGA_1	0.918307	6.41115	0	0	0	0	1.916	0	0	0
ATCCATTCATGGCACC_1	4.43143	-2.10979	0.647451	0	0.861199	0.375234	0	2.55246	0	0.375234
ATCCATTGTAAGACCG_1	-6.89288	-0.522347	0	0	0	2.0018	2.25513	0.236467	0.236467	0
ATCCATTGTCAGATTC_1	0.336172	2.17447	0	0	0	2.11387	1.27242	0	0	0
ATCCATTGTGTTAACC_1	-1.79804	-5.16982	0	0	0	2.65518	0	0	0	0
ATCCATTGTTCGGCGT_1	0.570429	5.68725	0	0	0	2.98108	2.33742	0	2.33742	0
ATCCATTTCAAATAGG_1	0.847039	4.45932	1.1038	0	0	1.86732	1.61566	0.454819	0.454819	0
ATCCCTGAGGTTCTAC_1	0.330953	-4.94827	0	0	0	0	0	0	0	0
ATCCCTGAGTCACTGT_1	-1.19996	5.08272	0	0	0	1.22658	0.337608	0.337608	0	0
ATCCCTGCAGACCATT_1	-0.461937	6.61114	0.461017	0	0	2.21916	3.33011	0.461017	0	0
ATCCCTGCATCATCTT_1	2.96801	-0.987675	0	0	0	0	1.95453	0	0	0
ATCCCTGGTCCACGCA_1	-4.86068	-0.284219	0.238925	0	0	1.06097	0.962908	1.30802	0	0
ATCCCTGGTGTTACAC_1	-6.91919	-1.56313	0.186109	0	0.597854	1.29724	0.342956	1.49904	0.800799	0
ATCCCTGTCTTAATCC_1	-4.01732	-0.562393	0	0	0	0	0	2.27873	2.27873	0
ATCCGTCAGGTACTGG_1	1.11326	-3.08832	0	0	0	1.93451	0	0	0	0
ATCCGTCAGTTAGTAG_1	1.2695	2.25335	0.251913	0	0	1.19146	1.00023	0.251913	0.888886	0
ATCCGTCGTAACAGTA_1	2.34234	-2.78257	0	0	0	0	0	0	0	2.62497
ATCCGTCGTTGGGATG_1	-5.42389	-0.801812	0.291072	0	0	0.699915	1.21344	1.30911	0.516244	0
ATCCGTCGTTGGGTTT_1	0.543573	4.54146	0.476777	0.798294	0	1.39979	0.798294	0.476777	0	0
ATCCGTCGTTTGTGGT_1	1.67392	4.67508	2.20868	0	0	0	2.20868	0	0	0
ATCCTATGTAGGTACG_1	2.75717	-3.61277	0	0	0	2.82224	1.83601	0	0	0
ATCCTATGTCTTGCTC_1	-0.0403338	4.00859	0	0	0	0	0	0	0	0
ATCCTATTCTGTACAG_1	1.36057	4.66437	1.33221	0	0	0	0	0	0	0
ATCGATGGTGTCTTGA_1	-0.476332	5.36859	0	0	0	2.6148	4.28931	1.18219	0.644277	0
ATCGATGTCACCTCTG_1	0.0429817	3.107	0	0	0	1.80622	1.54755	0.380142	0	0
ATCGATGTCTCAAAGC_1	1.46682	0.900438	2.73435	0	0.328714	1.2045	0.575692	0.938726	0	0
ATCGCCTAGTCGAAGC_1	1.81093	1.29151	1.62498	0	0	1.96255	0	1.40087	0	0
ATCGCCTCACGGCGTT_1	0.771226	-1.72489	0	0	0	2.33237	0	0	0	0
ATCGCCTCAGCTGCCA_1	-0.555572	4.56791	1.11601	0	0	1.52435	3.28309	0.931962	0.414202	0
ATCGCCTGTCTTTATC_1	-1.27003	-4.3974	0	0	0	0	0	0	0	0
ATCGCCTGTGACCTGC_1	-1.80098	-5.23066	0	0	0	0	3.50743	0	0	0
ATCGGATAGGAGAGGC_1	0.00701434	0.233117	0	0	0	1.56962	0	0.668446	2.43915	0
ATCGGATCAGGACGAT_1	4.3124	-1.1205	1.48841	0	0	1.86997	0.863744	0.863744	0	0.863744
ATCGGATGTGACCTGC_1	0.633908	5.74046	0	0	0	0	0	0	0	0
ATCGGCGGTACGGATG_1	-3.61808	0.495268	0.291302	0.291302	0	1.30978	0.855554	0.516612	0.700375	0
ATCGGCGGTTCGGCCA_1	-6.39051	-0.733579	1.67508	0	0	2.23735	2.72506	1.0507	0.269984	0
ATCGGCGTCGCCACTT_1	0.819078	4.60793	0	0	0	2.40747	2.20658	0.515048	0	0
ATCGGCGTCGTAGGAG_1	0.857796	1.79786	0	0	0	0	0	0.850895	0	0
ATCGTAGGTGGTTTAC_1	-0.109494	3.77687	0	0	0	1.05094	1.24717	0	0.482498	0
ATCGTAGTCCACTGAA_1	3.06806	1.82385	1.58531	1.20251	1.58531	1.86146	2.17037	0.574452	0.574452	0
ATCGTAGTCTCAACGA_1	0.999044	-2.74816	0	0	0	2.24219	0	2.24219	0	0
ATCGTCCAGCAATTAG_1	0.962459	3.68297	0	0	0	2.38861	0	1.02951	0	0
ATCGTCCAGCCGTAAG_1	1.77627	2.52477	0	0	0	1.6061	1.5131	0.366444	0	0
ATCGTCCCAATGGCCC_1	-0.227447	6.97166	0	0.525455	0	2.69629	4.07861	0.525455	2.97875	0
ATCGTCCGTGCAATAA_1	1.12868	-0.89414	2.50696	0	0.533111	1.33944	0	0.878984	0	0
ATCGTCCTCCAAGGGA_1	0.320563	1.73355	0	0	0	1.54175	0	0.651382	1.94136	0
ATCGTGAAGGACACTG_1	1.26275	-4.42255	0	0	0	3.17647	0	0	0	0
ATCGTGACACTCCTTG_1	-1.07136	-5.19596	0	0	0	3.66045	3.66045	0	0	0
ATCGTGACAGGGATAC_1	-6.36671	-0.441067	2.06348	0	0.301939	1.34021	0.879592	1.0161	1.62008	0
ATCTCTACACGACGTC_1	1.05189	3.54493	0.644406	0	0	1.42719	0.857509	0.373236	0	0
ATCTCTACATAGTCGT_1	1.47406	3.19628	0	0	0	2.27143	4.02314	0.433943	0	0
ATCTCTAGTACGGATG_1	2.78312	-0.291113	1.59313	0	1.2094	0.942989	0.578758	0.578758	0	0
ATCTCTAGTTGCCGAC_1	1.12829	2.30013	1.76443	0	0	1.76443	1.12283	0.525427	0.525427	0
ATCTCTATCTGAACGT_1	0.722192	-5.22415	0	0	0	0	0	0	0	0
ATCTTCAAGCAGCCCT_1	-4.37678	-1.7669	0	0	0	2.17964	0	0	0	0
ATCTTCAGTATCACGT_1	1.04057	5.84243	0.474105	1.03664	0	1.76689	2.81965	0	2.11371	0
ATCTTCATCGAGAATA_1	-0.174878	-3.34459	0	0	0	2.66756	0	0	0	0
ATGAAAGCAAGCGAAC_1	-1.39389	-5.28518	0	0	0	2.92848	0	2.92848	0	0
ATGAAAGCATCTTAGG_1	-0.86817	-5.38446	2.95224	0	0	0	0	0	0	0
ATGAAAGGTCGCGTTG_1	-6.03437	-0.931483	0.840999	0	0	1.50773	1.29126	1.01459	0.630804	0
ATGAAAGGTTCAATCG_1	0.452842	1.49398	0	0	0	1.94194	0.785935	1.22051	1.52244	0
ATGAAAGTCACCCTTG_1	1.23875	4.39433	0	0.31387	0	1.9578	2.08013	0.31387	0.31387	0
ATGACCAAGAGTTCGG_1	1.30594	3.84226	0	0	0	0.848595	0.368424	0	0	0
ATGACCACACGCCACA_1	1.51382	2.8108	0	0.811023	0	1.7919	1.25288	0.606212	0	0
ATGACCAGTATCGATC_1	-1.15893	-5.33722	0	0	0	0	0	0	0	0
ATGAGGGCACTGTGAT_1	-1.34606	-6.01825	0	0	0	0	0	0	0	0
ATGAGGGGTTTGAACC_1	-1.58734	-4.45783	0	0	0	0	3.24734	0	2.59234	0
ATGAGGGTCACCGACG_1	-6.06824	-1.08448	0	0	0	1.76078	0.747448	0	2.29181	0
ATGAGGGTCTCCCATG_1	3.72047	-0.935839	1.96577	0	1.31616	0.520143	2.21781	2.21781	0	0
ATGAGTCAGAACAAGG_1	-1.25403	-5.0834	0	0	0	0	0	0	0	0
ATGAGTCAGAGCATCG_1	2.05738	2.83751	1.87633	0	0.772009	1.91994	3.54844	1.43539	0.458725	0
ATGAGTCAGGACAGCT_1	0.878635	-0.596004	0.518323	0	0	1.74998	1.74998	0	2.28541	0
ATGAGTCCAGAACGCA_1	-3.16225	0.575234	0.864817	0.523121	0	1.63388	0.523121	1.22539	2.26083	0
ATGAGTCTCCCGATCT_1	-0.265513	2.07043	1.24876	0	0	0.483354	1.15539	0.270601	0	0
ATGAGTCTCTTAATCC_1	-1.57122	-5.55365	0	0	0	0	2.81828	0	0	0
ATGATCGTCCAGTTCC_1	-6.92027	-1.6247	0	0	0	1.30173	0	0	0	0
ATGCATGAGAGCAACC_1	0.891543	0.492602	0	0	0	1.39877	0	0.991239	1.39877	0
ATGCATGCAACTTCTT_1	0.0757071	-5.18022	0	0	0	3.00174	0	0	0	0
ATGCATGCAAGTAGTA_1	-4.801	-0.169769	0.848213	0	0	1.34007	1.97854	0.259877	1.12408	0
ATGCCTCGTATGCAAA_1	-0.87983	4.4648	0.852071	0	0.0593188	1.48667	1.18209	0.438269	0	0.168341
ATGCCTCTCGATAACC_1	1.5784	-4.7087	0	0	0	0	0	0	0	0
ATGCCTCTCTGGCCGA_1	1.1387	-4.08233	0	0	0	2.14427	2.14427	0	0	0
ATGCGATAGAAGCGCT_1	1.41129	1.77707	0	0.351323	0	1.72818	0.610794	0.351323	0	0
ATGCGATCAGCTATAC_1	-4.37249	5.12592	0	0	0	0.295481	1.11928	0	0	0
ATGCGATCATAGGTTC_1	-0.464225	2.88942	0	0	0	0	2.10818	0	0	0
ATGCGATGTCAAGCCC_1	-5.40023	-0.0259255	0.923906	0	0	1.3958	1.71512	1.59932	0.141422	0
ATGCGATTCCGTGGGT_1	0.520327	4.01635	0	0	0	1.72811	0.933474	0	0	0
ATGCGATTCGAGCCTG_1	-0.131908	-5.04594	0	0	0	0	0	0	0	0
ATGCGATTCTTCGTAT_1	1.50324	5.36513	0	0	0	1.7876	0	0	0	0
ATGGAGGGTAAGGTCG_1	-0.617176	4.82377	0	0	0	2.22177	3.46564	0.490168	0	0
ATGGAGGGTATGAAAC_1	2.10718	1.84805	0.837762	1.15855	0	1.89939	1.96275	0.362601	0	0
ATGGAGGTCACAAGAA_1	-0.518387	-4.892	0	0	0	0	0	0	0	0
ATGGATCAGCTGTTAC_1	2.77976	2.1947	0	1.33824	0.532442	0.532442	0.532442	1.13438	0	0
ATGGATCCAACGATCT_1	0.270568	-4.64129	0	0	0	2.90532	2.90532	0	0	0
ATGGATCCACGCTTAA_1	0.278983	4.9102	0	0	0	1.63939	0.738423	0	0.197643	0
ATGGATCGTACTAACC_1	1.45807	2.91861	0.412901	0	0	0.929636	0.412901	0.70428	0.412901	0
ATGGATCGTGCCTTCT_1	2.92631	-1.69004	0	0	0	2.37932	0	0	0	0
ATGGATCTCGTCCATC_1	0.352509	5.8556	0	0	0	2.12187	3.92655	0.756245	0	0
ATGGATCTCGTCGCTT_1	1.09337	5.63268	0.556781	0	0	1.94023	3.45147	0.912319	0	0
ATGGGAGTCTACCAGA_1	-1.63982	-4.95033	0	0	0	0	0	0	0	0
ATGGGAGTCTGGGTCG_1	2.54709	-0.79937	1.85421	0	1.02803	1.22203	1.75581	1.22203	2.2385	0
ATGGGTTAGCCGAACA_1	-2.2409	-5.50365	0	0	0	0	0	0	0	0
ATGGGTTAGTCATGAA_1	-0.176403	4.22254	0.677319	0	0	1.36246	3.76991	0	0	0
ATGGGTTCATTAGGAA_1	-6.69524	-1.24608	1.82984	0	0	0	1.82984	1.82984	0	0
ATGGGTTGTTATGGTC_1	2.46256	2.96577	0	0	0	1.37115	0.904194	0.904194	0	0
ATGGGTTGTTGTTTGG_1	1.4124	-3.29438	0	0	0	0	2.47697	0	0	0
ATGGGTTTCACATACG_1	3.7218	0.139599	2.52664	1.10903	0.856235	1.10903	0.856235	1.62193	1.10903	0
ATGGTTGAGTTGAATG_1	-4.4807	-1.70319	0	0	0	3.23125	0	0	0	0
ATGGTTGGTCGGTGAA_1	0.246233	1.8308	0.820397	0	0	1.37791	0.991473	0	1.37791	0
ATGGTTGTCGGTCAGC_1	-1.4469	-4.99153	0	0	0	0	0	0	0	0
ATGTCCCAGATGACAT_1	-0.520031	6.00318	0	0	0	1.76998	3.96174	0	0	0
ATGTCCCAGTTGGACG_1	-1.96179	4.75015	0	0	0	1.91441	0.826409	0	0	0
ATGTCCCCACACCTAA_1	-0.933024	5.60629	0.535625	0.303254	0.163079	1.78501	1.84275	0.303254	0	0.163079
ATGTCCCCAGTGGCTC_1	1.10239	3.50833	0	0	0	1.77087	1.31072	0	0	0
ATGTCCCGTCTGTCCT_1	1.6489	3.14286	0.322479	0	0	1.48725	0.761572	1.29851	0	0
ATGTCCCGTGAATATG_1	-1.48893	-5.82605	0	0	0	0	0	0	0	0
ATGTCCCGTGGCCCAT_1	2.03131	3.3033	0	0.556876	0	1.38149	0	0	0.556876	0
ATGTCCCTCAACGCTA_1	-0.771862	-5.48507	0	0	0	0	0	0	0	0
ATGTCTTAGAAACACT_1	-3.92501	5.65385	2.02366	0	0	0	0	0	0	0
ATGTCTTAGAGGATGA_1	0.936808	4.23842	0.735763	0	0	1.44956	0.735763	0	0	0
ATGTCTTGTCACAATC_1	1.63236	-2.80335	0	0	0	2.77001	2.77001	0	0	0
ATGTCTTGTGGACTGA_1	-1.63061	-5.44747	1.83336	0	0	0	1.83336	1.83336	1.83336	0
ATGTCTTTCAATCCGA_1	0.63912	5.14507	0.351885	1.26143	0.351885	1.65201	0.351885	0.351885	0	0
ATGTCTTTCCGGTTCT_1	0.434708	1.01272	0	0	0	0	0	0	0	0
ATTACCTAGGCTTAAA_1	-1.68688	-5.51853	0	0	0	0	0	0	0	0
ATTACCTCAACCACGC_1	-6.99264	-1.42831	1.46088	0	0	1.88891	0.134445	0.542038	1.19466	0
ATTACCTCACAAGCCC_1	2.68311	1.16348	2.51737	0	0	0	1.90181	1.90181	0	0
ATTACCTGTGTCTCCT_1	2.89116	-0.260017	3.17591	0	0.948818	1.32698	0.33337	1.60073	0.582957	0
ATTACCTTCGGTCTGG_1	-0.701423	7.40571	0.354215	0	0	1.57393	4.2882	0	0	0
ATTACTCAGAGGTCGT_1	-1.34628	-4.58856	3.2569	0	0	0	2.60153	0	0	0
ATTACTCAGGCATTTC_1	1.03945	1.04584	1.16006	0	0	1.95515	3.10888	0.698549	1.10581	0
ATTACTCCAAGTTGGG_1	-0.788027	0.159559	0	0	0	0	0.682035	0.682035	0.682035	0
ATTACTCCACGACTAT_1	0.134327	5.41737	0	0	0	2.39535	4.30579	0.388561	0	0
ATTACTCCATTCAGCA_1	-1.02743	5.55325	1.60145	0	0	1.75938	2.01571	0.82107	0.132288	0
ATTACTCTCAAATGAG_1	-1.24329	-4.57324	0	0	0	2.87168	0	0	0	0
ATTATCCAGGATACGC_1	-4.65258	-0.385976	1.35268	0	0	1.43185	2.29476	0.670867	0	0.670867
ATTATCCCAAGACTGG_1	-1.40369	-4.67151	0	0	0	2.91352	0	0	0	0
ATTATCCGTAGAGACC_1	1.92906	0.99318	0.80562	0	0	0.345499	0.345499	1.24593	0	0
ATTATCCGTTGGATCT_1	-2.08523	-4.02826	0	0	0	2.7949	2.7949	0	0	0
ATTATCCTCCCACAGG_1	1.45742	-3.92521	0	0	0	0	0	0	2.13238	0
ATTATCCTCTTGGTCC_1	0.235737	2.92018	1.49887	0	0	1.58164	0.326634	0.9342	1.19929	0
ATTCACTAGCCTCTCT_1	-2.90505	4.56466	2.25623	0	0	0	0	0	0	0
ATTCACTAGTCAATCC_1	0.430691	4.12277	2.23382	0	0	2.23382	1.81312	0	0	0
ATTCACTGTGGAGGTT_1	1.44053	-2.98465	0	0	0	0	0	0	0	0
ATTCAGGAGCTGACAG_1	-2.68593	-0.623103	0	0	0	0	1.3434	0	0	0
ATTCAGGCAGCAAGAC_1	0.154147	5.49817	0	1.49065	0	0	1.72038	0	0	0
ATTCAGGGTACGTGAG_1	-1.57638	-4.39081	0	0	0	0	0	0	0	0
ATTCAGGGTTCCCAAA_1	-3.71313	-3.2038	2.32902	0	0	2.32902	0	2.32902	0	0
ATTCATCGTTATTCCT_1	0.700074	4.08742	1.16943	0.105267	0.287449	2.25629	2.97804	0.692681	0.287449	0
ATTCCATAGACTTCAC_1	-6.50281	-1.96748	2.10376	0	0.891747	0.76617	1.19484	1.72384	0.454734	1.0033
ATTCCATTCTCTGGTC_1	-3.03885	0.171123	0.790382	0	0	1.89006	1.22627	1.10096	0	0
ATTCCCGCAACTTCTT_1	2.29658	-3.96857	0	0	0	0	2.60617	0	0	0
ATTCCCGCATAAGATG_1	6.1027	-3.8815	0.814523	2.14577	0	0	0.487997	0.814523	0	1.06027
ATTCCCGCATCAGTCA_1	-2.5036	-5.4591	0	0	0	0	2.70581	0	0	0
ATTCCCGGTACTTGTG_1	1.60334	2.37951	1.72902	0	0	0.934146	0.415424	0.415424	0	0
ATTCCTAAGGCTCAAG_1	-1.3289	-5.05917	0	0	0	0	2.69545	2.69545	0	0
ATTCCTAAGGGAGGCA_1	2.5168	-0.0491775	1.36186	0	0	1.00871	0.770744	1.36186	0	0
ATTCCTAAGTGGAAAG_1	1.54765	-2.69645	0	0	0	1.90327	0	0	0	0
ATTCCTACATAAGCGG_1	1.84348	4.9361	0	0	0	1.84493	1.84493	0	0	0
ATTCCTATCGTCACCT_1	0.890957	3.33501	1.40939	0	0	2.2919	2.2919	0.572879	0	0
ATTCGTTCACCAGACC_1	1.23816	2.95985	0	0	0.346212	2.18158	3.62182	0	0.602896	0
ATTCGTTGTAGTACGG_1	1.988	-3.07503	0	0	0	2.09277	2.72226	0	0	0
ATTCGTTGTCCGTTTC_1	1.51834	-2.91614	1.79343	0	0	2.39972	0	2.39972	0	0
ATTCGTTTCCGTTGAA_1	1.81724	0.306929	2.56209	0	0.404434	0.914435	0.404434	0.691601	1.38397	0
ATTCTACAGCAGCACA_1	2.98399	-0.205091	1.95961	0	0.77584	1.81785	0.878339	0.971302	0.661622	0
ATTCTACCAGGTTACT_1	0.323777	0.00906044	0	0	0	1.78736	1.78736	1.38233	0	0
ATTCTACTCTCCTGTG_1	5.44156	-3.9878	0	0	0	1.50357	0	1.50357	0	0
ATTCTTGCAGGTCCCA_1	0.534131	-3.21853	0	0	0	0	2.18383	0	0	0
ATTCTTGGTCTACACA_1	-1.56275	-4.77899	0	0	0	0	0	0	0	0
ATTCTTGTCGGCACTG_1	1.75674	1.59107	1.4549	0	0.225238	0.922561	1.39413	0.922561	0	0
ATTGGGTAGAACGTGC_1	-2.26894	6.24302	0	1.46009	0	0.975754	0.975754	0	0	0
ATTGGGTCAAGACAAT_1	1.40632	2.16961	0	0.357763	0	2.11772	1.81832	1.27557	0	0
ATTGGGTCATGTACGT_1	2.37345	-2.47509	0	0	0	1.91749	1.91749	1.91749	0	0
ATTGGGTGTGTCATTG_1	1.89383	-2.80839	0	0	0	2.0177	2.85086	0	0	0
ATTGGGTTCACGGAGA_1	-4.92483	-0.321863	1.87511	0	0	1.10122	0.849533	1.04398	0.607914	0
ATTGTTCCACAGTCGC_1	1.15777	-3.99007	0	0	0	0	0	0	0	0
ATTGTTCCAGCATACT_1	2.69372	1.01661	1.7993	0	0	0	3.05313	0	0	0
ATTGTTCTCAGGCGAA_1	0.932402	2.32123	0	0	0	1.08789	0.90665	0.90665	0	0
ATTTACCCAACGATCT_1	-1.8091	-4.99213	0	0	0	1.99459	1.99459	0	0	0
ATTTACCCAAGGCGTA_1	0.513479	3.16873	1.64193	0.713581	0	0.940761	1.64193	0	0	0
ATTTACCCACTATCCC_1	0.557366	-4.64247	0	0	0	0	0	0	0	0
ATTTACCCAGATACTC_1	1.11167	8.35462	0	0	0	0	3.6154	0	0	0
ATTTACCGTGAGATAT_1	2.3238	-0.240823	3.27716	0	0.96086	1.18158	0.96086	1.81883	0.279742	0.829056
ATTTACCTCACCTTGC_1	0.971107	8.62844	0	0	0	0	2.92513	0	0	0
ATTTACCTCACTTGTT_1	-1.5852	-4.92122	0	0	0	0	2.75956	0	0	0
ATTTACCTCATCCTAT_1	0.480963	5.38618	0	0	0	1.94703	2.30376	0	0	0
ATTTCACAGTGCGTCC_1	-2.28187	5.39523	0	0	0.555037	0.555037	0.555037	0	0	0
ATTTCACGTAGAATAC_1	-6.69744	-1.06644	1.62933	0	0	1.11522	0.413802	0.705627	0.413802	0
ATTTCACGTTCTCCTG_1	1.62363	-2.735	0	0	0	1.5715	0	2.15499	0	0
ATTTCTGAGACATAGT_1	-0.453472	-0.976977	1.36542	0	0	1.53616	3.30528	0.547741	0	0
ATTTCTGAGTTGCGCC_1	0.878098	5.17732	0	0	0	2.02054	0	0	0	0
ATTTCTGCAGGTCCGT_1	-0.551991	-6.28153	0	0	0	0	0	0	0	0
ATTTCTGTCAGGAACG_1	1.46084	0.142758	1.19562	0	0	0.455145	1.19562	1.35635	0	0
CAAAGAAAGGTGCCTC_1	2.59174	0.885662	2.07857	0	0	0.772652	2.62615	0	0	0
CAAAGAACAGGCACTC_1	-5.53967	-0.00485104	1.89143	0	0	1.33879	1.15971	0.272098	0	0
CAAAGAACATGTAACC_1	-2.2152	-5.51789	0	0	0	0	3.61893	0	0	0
CAAAGAATCCTGTAGA_1	0.159608	-5.39622	0	0	0	0	0	0	0	0
CAAAGAATCGTACCTC_1	-6.30534	-1.88544	3.17042	0	0.402816	0.689171	0	1.60307	0	0
CAACAACAGGCTGTAG_1	3.39181	-0.727316	2.25343	0	1.3455	1.06243	1.06243	1.56586	0	0
CAACAACAGTGATTCC_1	1.71664	2.02187	0.222694	0	0	1.38461	1.32011	1.01017	1.01017	0
CAACAACTCCTAAACG_1	-0.652132	-4.48489	0	0	0	0	2.471	0	0	0
CAACAGTCATAACAGA_1	0.498922	4.57855	0.443446	0	0	2.35015	2.0408	0	0.443446	0
CAACAGTGTCAGTCCG_1	-3.24688	-3.71839	0	0	0	0	2.77635	0	0	0
CAACAGTTCTTAGCTT_1	2.71132	-0.0727521	2.75135	1.46618	0.510746	0.847184	0.510746	0.510746	2.75135	0.510746
CAACCAAAGTGCTAGG_1	1.47519	3.71809	0	0	0	2.0493	0	0	0	0
CAACCAAGTCGATTAC_1	1.76683	-3.05183	2.72759	0	0	2.09777	0	2.09777	0	0
CAACCAAGTTTGGAAA_1	0.0432949	0.642122	2.0686	0	0	1.80337	1.04509	1.87656	2.0686	1.04509
CAACCAATCTCAATCT_1	2.08473	4.51571	0	0	0	2.78344	0	0	1.80141	0
CAACCTCGTAGACAAT_1	2.00486	3.32309	2.55475	0	0	0.840999	0.840999	0.364338	0.364338	0
CAACCTCGTGAAGCGT_1	-5.18849	0.422354	0.216451	1.1553	0	1.4778	2.85837	0	0.394286	0
CAACCTCTCATCGCTC_1	0.36322	4.46581	1.77528	0	0	1.67846	2.71874	0	0	0
CAACCTCTCGAACCTA_1	1.16181	3.512	0.727897	0	0	1.14468	2.58876	0.428765	0	0
CAACGATCAAGTGGCA_1	-2.16205	-5.46249	0	0	0	0	3.58937	0	0	0
CAACGATTCATTGTGG_1	-6.45293	-0.778648	0	0	0	1.32116	1.32116	0	0	0
CAACGATTCGACATTG_1	-4.67016	-1.49258	2.60211	0	0	1.98046	0	0	0	0
CAACGGCAGTAAAGCT_1	0.884403	1.68088	0.520198	0	0.29355	1.55877	0	0.520198	0	0
CAACGGCCACTCCGGA_1	-6.36571	-0.710069	1.90153	0	0	1.34757	2.75302	0.974136	0.139673	0
CAACGGCCAGGCTTGC_1	-3.2909	0.359225	0.700596	0	0	1.39745	0.291414	0.291414	0.990132	0
CAACGGCCATTCACCC_1	-0.547512	-4.92996	0	0	0	0	2.9218	0	0	0
CAACGGCGTACTCCCT_1	-2.48518	-2.15224	0	0	0	0	1.95401	0	0	0
CAACGGCTCACCTCTG_1	0.575878	3.61221	0.422355	0	0	1.61527	0.718377	1.33577	1.68261	0
CAACGGCTCTGACCCT_1	1.21329	-5.86364	2.15028	0	0	0	0	0	0	0
CAAGACTCAAAGGCAC_1	-6.4641	-1.20898	1.28916	0	0.77416	0.900553	3.03827	1.43844	0	0
CAAGACTCACCCATAA_1	-3.02057	-1.97698	1.16732	0	0	1.16732	2.28782	0	0	0
CAAGACTCACTGGAAG_1	2.68555	-0.229465	2.90206	0	2.56393	1.14787	0.653395	1.87676	0	0.930887
CAAGACTTCCATAGAC_1	-1.4492	6.61079	0	0	0	1.90801	1.84956	0	0.323997	0
CAAGACTTCCTTCACG_1	-3.34977	6.05571	0	0	0.410597	2.65329	0	0	0	0
CAAGACTTCTAAGCGT_1	0.781348	4.14616	1.30119	0	0.428355	1.37144	1.14388	0.23694	0	0
CAAGAGGAGATTGCGG_1	0.967097	5.8598	0.511493	0	0	2.45826	4.62989	0	0	0
CAAGAGGAGGTAGTAT_1	0.348876	4.15567	0	0	0	1.00341	0	0	0.358996	0
CAAGAGGCAACACGAG_1	-2.83357	0.969897	0.318195	0	0	1.178	1.76992	0.559209	0	0
CAAGAGGCACGCGGTT_1	2.21384	2.47227	0	0	0	1.01156	1.20393	0.459508	0.773154	0
CAAGAGGCAGACCGCT_1	-3.05466	5.42867	0.965569	0	0	0.381617	2.21172	0	0	0
CAAGAGGCAGGGTCTC_1	-3.09936	0.28876	1.67067	0	0	1.67067	0.830612	0	0.830612	0
CAAGCTAAGAGTCAAT_1	1.80531	2.23609	1.29706	1.77053	0	1.01969	0	1.41138	0	0
CAAGCTACAATATCCG_1	1.05605	-3.2202	0	0	0	0	0	0	0	0
CAAGCTACATCGTCCT_1	-4.30188	0.355652	0	0	0	1.20411	3.02871	0.510906	0	0
CAAGGGACAACAGATA_1	1.65689	1.03258	1.4856	0	0	0	0	0	0	0
CAAGGGACACCTCAGG_1	-1.66408	-6.21921	0	0	0	0	3.5657	0	0	0
CAAGGGACAGGGAATC_1	1.47161	1.43184	0	0	0	1.44715	0	1.77096	0	0
CAAGGGACATGAAGCG_1	-0.407554	-5.28588	0	0	0	0	0	0	2.81532	0
CAAGGGATCGGTGAAG_1	0.924314	1.62788	0.874804	0	0	1.64774	0.530159	0.530159	0	0
CAATACGAGAGGGCGA_1	1.57566	-3.0505	0	0	0	0	2.97783	0	0	0
CAATACGAGCGCCTTG_1	-6.80246	-0.760604	0	0	0	0.494197	1.17469	0.494197	0	0
CAATCGAAGTAGACCG_1	-1.48749	-5.59224	0	0	0	0	0	0	0	0
CAATCGATCCATAGGT_1	-0.263593	2.67761	0	0	0	0.929094	0	0	0	0
CAATCGATCCCGAATA_1	2.18322	0.879481	0.541268	0	0	2.10192	1.7963	0.541268	0.541268	0
CAATCGATCGACATTG_1	3.32584	-0.373078	2.06686	0.812949	1.79479	0.486906	0	1.98413	0	0
CAATGACAGAACTTCC_1	1.77933	2.15445	0	0	0	1.84448	1.84448	0	0	0
CAATGACCATTCTCCG_1	-6.82328	-0.301739	0.340299	0	0	1.5365	0.795749	0	0	0
CAATGACGTTCCAGGC_1	4.37338	-1.92252	2.02246	1.15865	1.5353	0.54728	1.5353	1.5353	0	0.54728
CAATGACTCTGCGGGT_1	-6.84932	-0.11547	0.612221	0	0	1.80289	2.64547	0.352248	0	0
CAATTTCAGCTGCCTG_1	-2.21091	4.71046	1.4335	0	0	0	3.46164	0.426722	0	0
CAATTTCCATAACGGG_1	0.713408	-4.37341	0	0	0	0	0	0	0	0
CAATTTCGTACGACTT_1	-4.72557	-0.0273196	0	0	0	1.65318	0.661951	0.210782	0	0
CAATTTCGTGTTCCTC_1	-6.56776	-1.58622	2.41035	0	0.254374	0.625383	0.254374	0.769466	0	0
CAATTTCTCCGATCTC_1	-0.107393	-5.87598	2.37636	0	0	0	3.41104	0	0	0
CAATTTCTCTGGGCGT_1	0.678991	3.64214	0.460089	0	0	2.00504	2.49321	0	0	0
CACAACACAGGGACTA_1	-0.899747	-5.74252	0	0	0	3.47655	0	0	0	0
CACAACACATTACGGT_1	3.12474	0.840132	1.12076	0.4166	0.4166	1.12076	0	1.12076	0.936245	0
CACAACATCTTCGTGC_1	-1.20235	-5.25527	0	0	0	0	3.1558	2.50438	0	0
CACACAAAGATCCTAC_1	-6.01085	-0.200607	0.994123	0	0.173239	1.34476	2.49814	0.758421	0.173239	0
CACACAAGTTCCTACC_1	-1.2937	-5.84337	0	0	0	0	2.65764	0	0	0
CACACAAGTTGACGGA_1	1.2272	0.752304	1.49353	0	0	2.20348	1.3044	1.07097	0	0
CACACAATCAATCCGA_1	-1.49585	-3.99312	0	0	0	0	0	0	0	0
CACACAATCTCTGAGA_1	-0.0744614	-4.91086	2.4631	0	0	0	3.11273	0	2.4631	0
CACACAATCTGGGTCG_1	-4.25081	-1.61572	0	0	0	0	0	0	0	0
CACAGATAGGGTAGCT_1	-1.88234	-4.99263	0	0	0	0	2.53057	0	0	0
CACAGATAGGTTACAA_1	1.36544	1.63925	2.08506	0	0	1.50907	0.364862	0.631607	0	0
CACAGGCAGACAACAT_1	-5.09275	-0.94918	0	0	0	1.30298	1.30298	0	0	0
CACAGGCGTAGCGCCT_1	-5.43412	0.217644	0.764579	0	0	1.66871	3.68256	0.947255	0.252331	0
CACAGGCGTTCTGAGT_1	-1.63424	-5.652	0	0	0	0	0	0	0	0
CACATGAAGCTAGTTC_1	-5.39373	-0.309338	1.12193	0	0	0.230195	0.710685	0.574667	0	0.574667
CACATGAAGTTGCCTA_1	1.43931	-3.76178	0	0	0	3.31894	2.03572	0	0	0
CACATGACAAGTGGGT_1	-0.361303	5.30462	0	0	0	1.47668	1.47668	0	0	0
CACATGACAATCCTAG_1	-4.5579	-1.32392	0	1.88409	0	2.49821	0	0	0	0
CACATGACAGGCATTT_1	-0.681562	-5.35395	0	0	0	0	2.88594	0	0	0
CACATGAGTTACCGTA_1	0.902239	1.9804	0.535743	0	0	0.882707	0	0	3.22272	0
CACATGAGTTCTGACA_1	-2.55916	4.48187	0	0	0	0.84829	0	0	0	0
CACCAAAAGACAGCTG_1	-0.43452	6.95668	0	0	0	2.59527	4.5916	0.327508	2.5357	0
CACCAAACACACGCCA_1	-1.91759	-5.54085	0	0	0	0	0	0	0	0
CACCAAACACATTCGA_1	2.06148	3.94508	0	0	0	1.87937	1.87937	0	0	0
CACCAAAGTGTATACC_1	2.19755	0.0769215	2.54745	0	0	0.399182	0.904953	1.23925	0	0
CACCAAATCACCTCTG_1	1.46838	-4.22326	2.87483	0	0	0	2.87483	0	0	0
CACCAAATCGTCCTCA_1	4.04025	-5.07229	0	0	0	1.45365	1.45365	0	0	0
CACCGTTAGAGAATCT_1	-1.5482	-5.81217	0	0	0	0	0	0	0	0
CACCGTTAGGCCACTC_1	4.2952	-2.54054	0.970022	0	2.02181	0.970022	1.45302	1.77732	0	0.970022
CACCGTTAGTGCGTCC_1	2.7848	2.63426	2.97632	0	0	0.524412	0	0	0	0
CACCGTTCACAAGCAG_1	-2.20453	-2.95119	1.83468	0	0	0	1.83468	2.44463	0	0
CACCGTTCACGCGCTA_1	1.22664	2.28196	1.16102	0	0	1.01325	0.363695	0.8398	1.50609	0
CACCGTTCAGCAGGAT_1	-4.24053	0.921872	0	0	0	2.02996	1.91987	0	0	0
CACCGTTCATAACAGA_1	-0.872593	-4.32252	0	0	0	0	2.96873	2.32568	0	0
CACCGTTGTCAGTCGC_1	-5.1862	-0.416992	0	0	0	1.90719	0.323733	0.323733	0.567899	0.763994
CACCGTTTCCTCACGT_1	-0.615148	-5.73941	0	0	0	0	2.79924	0	0	0
CACGAATAGACATAAC_1	0.881104	3.17729	0.363655	0	0	0.839726	1.59882	1.28964	0.363655	0
CACGAATAGGCATTTC_1	1.70105	2.00254	0	0	0.31886	1.83383	0.31886	0.75456	0	0
CACGAATCACTGGCGT_1	2.06355	1.92483	1.46899	0	1.17245	0.443066	0.749032	0.749032	0	0
CACGAATGTATGCGTT_1	2.05758	-3.43551	0	0	0	0	0	0	0	0
CACGGGTAGCCTTTGA_1	3.23819	-0.433743	2.13001	0	2.26027	1.20644	1.80391	1.86619	1.80391	0
CACGGGTCACTTCAAG_1	0.405252	2.33879	1.49969	0	0	1.36104	1.00801	1.00801	1.00801	0
CACGGGTGTCGATTCA_1	-3.01791	4.69941	0	0	0	0	0	0	0	0
CACGGGTGTTACACTG_1	1.94494	4.57501	0	0	0	2.74946	1.77122	0	0	0
CACGGGTGTTGTTGAC_1	-2.28382	-5.59462	0	0	0	0	0	0	0	0
CACGGGTTCTGCATGA_1	-2.18696	4.46323	0	0	0	1.4686	0.265378	0.265378	0	0
CACGTGGAGTAACCTC_1	-0.128347	-5.63864	0	0	0	2.8484	0	0	0	0
CACGTGGCAAGCGCTC_1	1.41006	3.24261	1.43002	0	0.646173	0.374395	1.79096	0.374395	0	0
CACGTTCAGGCAATGC_1	0.479597	3.72916	0	0	0	2.13129	0	0	0	0
CACGTTCAGTCGTTAC_1	1.03623	5.86171	0.834183	0	0	0	2.43567	0.834183	0	0
CACGTTCCAATCGTCA_1	-0.515835	-4.22677	0	0	0	0	2.6515	0	0	0
CACGTTCCAATGGGTG_1	5.45032	-3.52475	1.42541	1.74734	0.947704	0	0	1.74734	0	0
CACGTTCCAGATCATC_1	0.477637	5.56697	0	0	0	2.83011	4.64113	0	0	0
CACGTTCCAGGTTTAC_1	-0.945897	-4.5684	2.98197	0	0	0	3.64944	0	0	0
CACGTTCGTCTCCTGT_1	1.36984	-3.22222	0	0	0	2.42468	0	0	0	0
CACGTTCGTTCAGTAC_1	4.44947	-5.0639	1.12869	1.64543	0	2.23713	2.60636	0	0	0
CACGTTCTCGCCATAA_1	-2.06422	-5.374	0	0	0	0	2.68013	0	0	0
CACTAAGAGTAACCGG_1	1.75459	1.5632	1.94874	0	0	1.45478	1.31809	0.971448	0	0
CACTAAGCACTCTAGA_1	-3.79534	0.897842	1.43726	0.589058	0	2.07357	2.13866	0.589058	0	0
CACTAAGGTTTCGCTC_1	-1.66024	-5.46154	2.42845	0	0	0	2.42845	0	2.42845	0
CACTGAAAGAGACAAG_1	0.285407	1.15236	0	0	0	1.44238	3.09104	0	0	0
CACTGAAAGGTCATTC_1	3.35962	-0.727238	0	0	2.9957	0	0	2.61493	0	0
CACTGAAAGTAGTCTC_1	1.16479	2.74174	2.10343	0	0	2.73362	2.10343	2.10343	0	0
CACTGAAAGTGATAGT_1	-1.36935	5.02668	0	0	0	2.50469	3.2361	1.08341	0	0
CACTGAACAGCTGGTC_1	-0.517685	-5.25688	0	0	0	0	0	0	0	0
CACTGAATCGCACGGT_1	-1.41027	5.84943	0	0.212694	0	2.06346	4.06655	0.884609	0	0
CACTGAATCTGTGCTC_1	-1.39814	-5.26695	0	0	0	0	2.95915	0	0	0
CACTGGGGTGCAGATG_1	-0.849711	-4.96658	0	0	0	0	0	0	0	0
CACTGGGGTTTGTTCT_1	2.15764	-3.11861	2.58437	0	0	2.58437	0	3.23906	0	0
CACTGGGTCACCGACG_1	0.534505	-3.65785	0	0	0	0	0	0	0	0
CACTGGGTCGCAGAGA_1	-1.82022	-0.362002	0.334936	0	1.09503	0.585397	1.21998	1.09503	0.952201	0
CACTGTCGTGCCGGTT_1	1.80067	-3.409	0	0	0	2.78486	2.78486	0	0	0
CACTGTCTCAGTGATC_1	2.28248	-0.914504	2.27415	0	0.395028	0.67745	0.395028	0.897425	0	0
CACTGTCTCTCTTAAC_1	2.19194	-3.4193	1.73724	0	0	2.33827	1.73724	1.73724	0	0
CACTGTCTCTGGCCAG_1	1.49026	5.3501	0	0	0	0	1.35802	0	0	0
CACTTCGAGGTGAGCT_1	1.89476	-4.90484	0	0	0	0	0	0	0	0
CACTTCGCACTTGAAC_1	-5.37716	-2.45787	0	0	0	2.44127	1.8316	0	0	0
CACTTCGGTGGAAATT_1	-4.25923	0.537669	0.376621	0.205937	0	1.58668	0.955793	0.649563	0	0
CACTTCGGTTGTAGCT_1	-3.75357	5.69345	0	0	0	1.93947	0	0	0	0
CACTTCGTCCAAGCTA_1	-1.08976	-5.57455	0	0	0	0	2.4052	0	2.4052	0
CACTTCGTCGACCCAG_1	-1.14055	4.18628	0	0	0	1.34638	1.18626	0	0	0
CAGAGCCCAATGGGTG_1	1.72008	2.6481	0.876397	0	0	0.876397	3.52496	1.50532	0	0
CAGAGCCGTTTACTGG_1	-0.944462	-5.54857	0	0	0	0	0	0	0	0
CAGATACCAGCTTCGG_1	1.11396	2.05836	2.40517	0	0.289688	1.68048	0	0	0	0
CAGATACCATCGGCCA_1	-0.485307	-4.29892	0	0	0	0	2.93858	0	0	0
CAGATACGTCGTTGGC_1	0.632798	0.209658	2.09257	0	0.367492	0.635633	2.09257	0.635633	0	0
CAGATACTCTCCTGCA_1	3.50495	0.500786	1.90327	0	0	0	2.51895	1.90327	0	1.90327
CAGATACTCTGTCCGT_1	-0.251336	3.14285	0	0	0	1.86989	0.437453	1.45688	0	0
CAGATCACAACACGTT_1	2.8577	-4.03016	0	0	0	0	3.03254	2.65088	0	0
CAGATCACAATGAGCG_1	1.61862	-2.19547	2.06854	0	0	0	1.49439	1.49439	0	0
CAGATCACAGCGTATT_1	-6.90577	-1.34275	1.46573	0	0	0.79352	1.90999	0.921859	0	0.264509
CAGATCAGTCGCATGC_1	0.819417	2.60743	0.985401	0.444448	0	1.88651	4.21355	0.751065	0	0
CAGATTGAGTGGCCTC_1	0.061396	5.10037	0	0	0	2.17829	2.95154	0	0	0
CAGATTGTCAGCTCTC_1	1.29995	3.57312	1.40662	0	0	1.7269	1.7269	1.40662	0	0
CAGATTGTCTTTCCGG_1	-1.81567	-5.39324	0	0	0	2.22988	2.86776	0	0	0
CAGCAATAGACGCAGT_1	-0.246448	4.06861	0	0	0	0.599914	0.972265	0.599914	0	0
CAGCAATAGGGCAATC_1	-2.75806	-4.919	0	0	0	0	0	0	0	0
CAGCAATCAAGACTGG_1	-1.49279	-4.81385	0	0	0	2.58437	2.58437	0	0	0
CAGCAATCATCCTGTC_1	0.293222	5.51995	0.778277	0.463016	0	2.0877	2.39886	0.463016	0	0
CAGCAATCATTGCCTC_1	0.878965	3.85474	0.929648	0	0.0973455	1.49877	0.800608	1.00726	0	0
CAGCAATGTCACGTGC_1	-6.56118	-1.42073	0	0	0	1.27701	0.252565	0.252565	0	0
CAGCAATGTCCTGGTG_1	-1.46056	6.0486	0	0	0	0	0	0	0	0
CAGCAATTCTGCTTAT_1	4.5238	5.50517	0	0	0	0	4.43936	0	0	0
CAGCAATTCTGGTTGA_1	0.867414	0.252437	1.06188	0	0	1.25914	0	1.79919	1.68902	1.06188
CAGCACGAGGTAAGTT_1	1.69662	1.79206	2.28221	0	0	0.902753	1.16302	0	0	0
CAGCACGAGTGCAAAT_1	0.208554	3.96641	0	0	0	1.12905	1.12905	0	1.12905	0
CAGCACGCAGAGCGTA_1	-3.73269	0.688695	0	0.524018	0	1.00137	0.524018	0.709611	0	0
CAGCACGCATTGTAGC_1	-4.49036	-1.23628	0	0	1.72538	0	0	0	0	0
CAGCACGTCAGCCCAG_1	0.887717	4.58233	0	0	0	1.65094	2.24323	0.422966	0	0
CAGCAGCAGATGGTAT_1	0.447341	-0.573808	0.410819	0	0	1.71784	0	0.410819	1.88534	0
CAGCAGCAGTGCACAG_1	0.682396	4.50947	0.625814	0	0	2.14452	1.28351	1.10838	0	0
CAGCAGCGTCCGATCG_1	-0.615906	-5.012	0	0	0	0	2.5776	0	0	0
CAGCAGCTCGGACTGC_1	-1.39046	-5.40235	0	0	0	2.15095	2.15095	0	0	0
CAGCCAGAGACCAAAT_1	-1.99965	-4.70217	0	0	0	0	0	0	0	0
CAGCCAGTCTGGGCCA_1	0.836354	-2.15694	0	0	0	0	2.12391	0	0	0
CAGCGTGAGCTCGCAC_1	2.94717	-0.134453	1.91389	0.422259	0.718233	1.28841	1.98854	1.74548	0	0
CAGCGTGCAAAGCTAA_1	1.93616	0.480356	1.80961	0	0.412642	0.929172	1.62658	0.703893	0	0
CAGCGTGCAGCTCCTT_1	1.78974	-3.09253	0	0	0	0	0	0	0	0
CAGCGTGTCCGTATAG_1	1.19761	-5.34349	0	0	0	0	0	0	0	0
CAGGCCAAGACTCTAC_1	-0.318892	-5.95734	0	0	0	0	2.96262	0	0	0
CAGGCCACAAGACAAT_1	-1.87891	0.868752	0	0	0.366118	1.01831	1.51227	0.366118	0	0
CAGGCCACAAGGTCAG_1	-0.835125	5.68185	0	0	0	2.28258	3.23217	0.574723	0	0
CAGGCCACAGTATACC_1	-1.77993	1.80581	1.48494	0	0	2.49303	2.89445	0.617173	0	0
CAGGCCAGTTCCAAAC_1	0.870313	5.91198	0	0	0	2.52249	4.16741	0	0.71382	0
CAGGGCTAGCACTGGA_1	0.138362	1.72955	0	0	0	1.94124	3.19502	0.865879	2.22598	0
CAGGGCTGTGTTCGTA_1	1.27871	-3.4772	0	0	0	0	0	0	2.91765	0
CAGGGCTGTTAGGGAC_1	0.860031	1.37004	0.414393	0	0	1.2718	0.414393	0.414393	0	0
CAGGGCTGTTTCGTTT_1	3.20398	-0.054123	1.21304	0	0.946159	0.581041	0	1.59726	0	0
CAGGTATAGACTAGAT_1	0.84031	5.44583	0.248149	0	0	2.69469	3.07086	1.53933	0	0
CAGGTATAGATGACCG_1	0.697711	-0.567853	0.866571	0	0	0.378149	0.651888	0.378149	0	0.866571
CAGGTATAGCACTCCG_1	1.15459	1.84567	1.48781	0	0	0.998312	0.45186	0.998312	0	0
CAGGTATAGCATGTTC_1	-5.11107	-0.284889	0.424918	0	0	1.21864	0.584558	0.424918	0	0
CAGGTATCATATGAAG_1	0.188516	3.82353	0	0	0	1.87574	1.19463	1.04446	0	0
CAGGTATGTAGGCTCC_1	-3.25267	0.35069	1.19739	0	0	1.61841	1.19739	0.768132	0	0
CAGGTATGTCGACTGC_1	-0.684551	-4.85361	0	0	0	2.90369	0	0	0	0
CAGGTATTCCGCTAGG_1	1.77503	-3.54634	0	0	2.13173	0	0	0	0	0
CAGGTATTCGAGTCCG_1	5.81578	-3.30762	1.21271	1.74487	0.332007	0	0.332007	0	0	1.74487
CAGGTATTCGCTGACG_1	2.88352	1.66683	1.65187	0	0	1.37415	0.351835	0.988312	0	0
CAGTGCGAGCTGCGAA_1	-0.472634	1.49517	0.976888	0	0	1.63714	2.49973	0	2.74029	0
CAGTGCGCATGATCTG_1	-0.390949	4.53799	0	0	0	1.27474	1.745	0.620175	0	0
CAGTGCGCATGGAACG_1	-1.18284	-5.55343	0	0	0	0	0	2.80069	2.80069	0
CAGTGCGGTATCGCAT_1	1.62704	-2.83153	0	0	0	1.99404	0	0	0	0
CAGTGCGTCAAGAGGC_1	2.55765	-0.426695	2.48192	0	1.44096	0	0.497712	1.27531	1.70741	0
CAGTGCGTCTCAGGCG_1	0.606338	-1.07697	1.20197	0	0	0	1.20197	0.936528	1.20197	0
CAGTTAGCACAGTCAT_1	0.854697	-4.79535	0	0	0	0	2.82572	0	0	0
CAGTTAGGTCTACGTA_1	-6.92096	-1.24188	1.13005	0	0.322847	1.13005	1.13005	1.39833	0	0
CAGTTAGTCACAACCA_1	1.28412	5.3885	0	0	0	1.73879	1.73879	0	0	0
CAGTTAGTCGAGCCAC_1	2.42858	-4.59832	0	0	0	2.74581	0	0	0	0
CAGTTCCGTCGGAACA_1	-6.94468	-1.33832	0.960578	0	0	1.44135	0.430311	1.66806	0.238125	0
CAGTTCCTCCAGTACA_1	-0.547833	-5.47556	0	0	0	0	2.78915	0	0	0
CAGTTCCTCCTACAAG_1	1.14958	2.90221	0	0.365253	0	1.29343	0.842702	0.632206	0	0
CAGTTCCTCGAGATAA_1	-0.0483154	6.89369	1.56559	0	0	2.14838	4.32344	0.816174	1.56559	0
CAGTTCCTCTTCTGGC_1	1.44089	5.48821	0	0	0	2.40032	2.66507	0	0	0
CATAAGCAGGTATTGA_1	-1.45605	-4.27453	2.7949	0	0	0	0	0	0	0
CATAAGCCATCCCACT_1	2.01316	-0.831006	0	0	0	1.64223	1.64223	0	0	0
CATAAGCCATGATCTG_1	0.0329084	6.00818	0	0	0	1.77678	3.73584	0	0	0
CATAAGCGTGGACAGT_1	-0.53392	5.8854	1.37153	0	0	1.81604	2.88553	1.16504	0	0
CATAAGCTCTGGCCTT_1	1.23755	4.40252	0	0	0	0	2.61669	0	0	0
CATACAGAGACTTGTC_1	-1.92848	-4.88306	0	0	0	0	2.67257	0	0	0
CATACAGAGTTCTACG_1	2.61837	-0.513044	2.05942	0	0.355986	1.66315	1.94394	0.997078	2.16293	0
CATACCCAGGCCTAAG_1	-0.800514	-4.63035	0	0	0	0	2.9471	0	0	0
CATACCCTCTCGGTCT_1	-0.0265889	7.40978	0	0	0	1.64015	2.23129	0	1.25092	0
CATACTTAGAGGTGCT_1	1.49332	3.29344	0.93058	0.324974	0	1.85253	0.324974	0.569843	0	0
CATACTTGTAAGATCA_1	1.29643	-3.75708	0	0	0	0	0	2.30025	0	0
CATACTTGTACTCCGG_1	1.18045	5.24745	0	0	0	2.24792	1.5788	0	0	0
CATACTTTCCAAACCA_1	1.52715	1.85901	0	0	0	1.42541	1.99049	1.42541	1.42541	0
CATACTTTCCGACATA_1	1.98196	-3.95458	0	0	0	2.83071	0	0	0	0
CATACTTTCTCATTGT_1	1.04211	1.85434	0.64122	0	0	1.30736	1.02876	0.853646	0	0
CATACTTTCTCGGTCT_1	0.798376	8.66	2.49924	0	0	2.49924	2.49924	0	0	0
CATAGACCAAGCGAAC_1	3.48939	-0.044294	2.5368	0	0	0	0	0	0	0
CATAGACCAGACGGAT_1	1.40538	5.1389	2.16176	0	0	0	0	0	0	0
CATAGACTCCATCCGT_1	0.931335	5.82984	0	0	0	2.39216	3.18579	0	0	0
CATAGACTCCCATAGA_1	1.9431	0.936851	0.727012	0	0	1.14352	0	0.956793	0	0
CATCAAGCACTAGAGG_1	-0.751422	5.83554	0.689097	1.09321	0	1.86494	1.60295	0.689097	0.402767	0
CATCAAGCAGCGTACC_1	-0.323202	-4.64471	0	0	0	2.95742	3.62424	0	0	0
CATCAAGTCCGGACGT_1	-6.92707	-0.456443	0	0.451404	0	1.90288	3.01541	0	1.18847	0
CATCCACAGTATGGCG_1	0.983213	0.918435	0	0	0.87849	2.50619	0	0	1.65284	0
CATCCACCACGGCCAT_1	1.57105	1.79849	0	0	0	1.67032	2.011	0	1.49315	0
CATCCACCAGTCAGCC_1	-2.62638	-5.27892	2.19616	0	0	0	2.56384	0	0	0
CATCCCAAGAGCCGAT_1	-1.97735	2.02407	1.07156	0	0	1.07156	4.19386	0.672929	0	0
CATCCCACAGCTTTGA_1	-2.88153	-1.53058	1.33913	0	0	0	2.24571	1.33913	0	0
CATCCCAGTGGCCACT_1	2.09401	3.73448	0	0	0	1.55805	0	0	0	0
CATCCCAGTTCAACGT_1	0.782598	8.72796	0	0	0	3.08676	0	0	0	0
CATCCCATCATGTCTT_1	-0.556863	5.44347	0	0.837793	0	2.44148	0.970429	0	0.283535	0
CATCCCATCCCGGTAG_1	-0.5613	-5.30039	0	0	0	0	0	0	0	0
CATCCCATCGTAACAC_1	-0.889062	-6.24239	0	0	0	0	0	0	0	0
CATCCCATCTGAGCAT_1	-2.44796	-3.7556	1.7564	0	0	0	2.35926	1.7564	0	0
CATCCGTCACAAGCCC_1	-1.69559	-5.54633	0	0	0	0	3.51531	0	0	0
CATCCGTCACTCATAG_1	-0.34128	3.525	0.591671	0	0	2.06173	0.793222	0	0	0
CATCGCTAGACTCATC_1	1.37065	5.68695	0	0	0	3.22853	2.20616	0	0	0
CATCGCTGTGTCATTG_1	-1.8933	5.07861	0	0	0	0	1.72881	0	0	0
CATCGCTTCAGCTCTC_1	-6.88682	-1.25444	3.00478	0	0	1.39344	1.56567	0.81623	0.81623	1.18526
CATCGCTTCTGAGGCC_1	-2.12405	-0.937475	0	0	0	0	0	0	0	0
CATCGGGAGGTGGCTA_1	-0.79045	2.35546	0	0	0	0.330358	0.578259	0.578259	0	0
CATCGGGTCGTGACTA_1	1.62506	-3.01374	0	0	0	0	1.9837	0	1.9837	0
CATCGTCAGTATTGCC_1	-0.345442	1.83673	1.10196	0	0	2.20168	1.61345	0	2.71273	0
CATCGTCAGTCATGCT_1	3.31795	-1.921	2.28413	0	0.517747	0	0	1.11012	0	0
CATCGTCCAAGCGATG_1	-1.27318	-5.45256	0	0	0	0	2.69932	2.69932	0	0
CATGAGTAGCTCCATA_1	0.473239	3.61696	0	0	0	1.6911	1.85768	0	0	0
CATGAGTAGTAAACTG_1	-3.58863	-3.00096	2.42939	0	0	2.42939	0	2.42939	0	0
CATGAGTTCAAACGTC_1	1.19543	2.46259	0	0	0	1.10731	0.516053	0.290952	0	0
CATGAGTTCGTAATGC_1	2.35125	1.29411	2.20361	0	1.02625	1.30451	0	2.09953	0	0
CATGCAAAGTGATCGG_1	0.779162	3.16458	0.943659	0	0	1.62538	1.56161	0.813368	0	0
CATGCAAAGTTCCATG_1	-0.212081	-5.18946	0	0	0	0	2.5565	0	0	0
CATGCAACATGGGCAA_1	0.544153	3.44301	0.313904	0	0	0.744922	1.8185	1.04514	0	0
CATGCAAGTAGTGGCA_1	-5.43156	-1.01805	2.47015	0	0.276388	1.50451	1.26607	0.821294	2.11894	0
CATGCCTAGCTTAAGA_1	-2.80778	0.489563	1.81842	0	0	1.52898	0.935555	0.416213	0	0
CATGCCTAGGTAGTAT_1	1.96704	-3.3895	0	0	0	0	0	0	0	0
CATGCCTGTGATAGAT_1	1.11255	3.26236	0	0.442449	0	1.88177	2.34763	0.748122	0	0
CATGCCTGTTACCTGA_1	0.00861952	-5.21453	0	0	0	0	0	0	0	0
CATGCGGAGACTACGG_1	1.03379	-5.10356	0	0	0	0	0	2.85455	0	0
CATGCGGAGGTCACCC_1	1.35362	-3.76517	0	0	0	2.79346	0	0	0	0
CATGCGGAGTGCCAGA_1	-0.278258	5.73246	0	0	0	2.15339	4.13337	0	0	0
CATGCGGCAAACCGGA_1	0.595988	2.37963	0	0.345282	0	1.55	0	0.805209	0	0
CATGCGGCATTGGCAT_1	-1.14757	-5.50976	0	0	2.87325	0	0	0	0	0
CATGCGGGTATCGATC_1	0.71696	-0.976035	0	0	0	0	0	0	0	0
CATGCTCGTAGCTGTT_1	-1.39281	-4.45916	0	0	0	0	0	0	0	0
CATGCTCGTGTGAATA_1	-0.971604	-4.79181	0	0	0	0	3.3151	0	0	0
CATGCTCGTTAAGTCC_1	0.350873	5.82546	0	0	0	1.82091	3.41243	0	0	0
CATGCTCTCTTACGTT_1	1.78872	-3.12719	0	0	0	1.84046	2.4509	0	0	0
CATGCTCTCTTCCCGA_1	0.793897	-0.944168	1.75044	0	1.0657	0.389142	4.10205	1.56981	0	0
CATGGATGTTAGAGAT_1	1.77543	-3.16823	0	0	0	0	3.17026	0	0	0
CATGGATTCTTGAACG_1	1.91678	1.83997	1.8066	0	0	1.37851	0	0.820848	2.88846	0
CATGGTACAATCCAGT_1	-3.79065	1.3052	0	0.830539	0	1.95179	2.85634	0	0	0
CATGGTAGTCAAGGCA_1	-1.72731	-4.42395	0	0	0	2.8168	2.8168	0	0	0
CATGGTATCAAGGACG_1	-0.798668	-4.02482	0	0	0	0	1.77001	0	0	0
CATGGTATCCACCTCA_1	-0.149584	3.71437	0	0	0	2.49942	1.62212	0.410768	0	0
CATGGTATCGCTCCTA_1	-4.91594	-0.0324997	0	0	0	1.5626	1.79646	0.27328	0	0
CATTCATAGGGTTAAT_1	1.65666	1.94153	1.68419	0	0	1.333	0.58658	0.58658	0	0
CATTCATCAATAGAGT_1	-3.78358	0.386352	0	0	0	0.901717	3.25367	0.256784	0	0
CATTCATCACAAATAG_1	-0.753887	-4.56352	0	0	0	0	3.66786	0	0	0
CATTCATCACAGTCAT_1	-1.15086	-5.39635	0	0	0	2.34763	0	0	0	0
CATTCATGTCGCGGTT_1	1.12048	3.52352	0.839713	0	0	1.93451	1.28962	0	0.839713	0
CATTCATGTGGAATGC_1	2.19684	-3.64498	0	0	0	0	0	0	0	1.63954
CATTCATTCAAATGCC_1	-0.338522	3.10289	1.16189	0	0.364083	1.59994	0	0	0	0
CATTCATTCCTATTTG_1	-1.62529	-5.86465	0	0	0	3.01731	3.90381	2.37194	0	0
CATTCATTCTAACGGT_1	-6.99692	-1.10463	0.247058	0	0	2.00765	1.64939	0.247058	0.247058	0
CATTCCGCACAATTCG_1	1.3416	1.40298	1.74806	0	0	1.00242	0.621888	0.358527	0.358527	0
CATTCCGCAGCGACCT_1	-2.56282	-4.25092	0	0	0	2.82273	0	2.82273	0	0
CATTCCGGTACCAGAG_1	-0.198707	-5.3739	0	0	0	0	0	0	0	0
CATTCCGGTGATAGAT_1	0.166391	4.7593	0	0	0	2.37802	2.67086	0	0	0
CATTCCGGTGTATACC_1	-4.55658	-1.08143	0	0	0	0	0	1.66339	0	0
CATTCCGTCATAGACC_1	-1.91131	5.40065	0	0	0	0.776657	0.776657	0	0	0
CATTCTAAGTGAGGCT_1	2.59526	-0.608922	1.24908	1.24908	0	0	1.78747	2.39321	0.603797	0
CATTCTACAATTCGTG_1	1.89873	-3.59208	0	0	0	2.68712	0	0	0	0
CATTCTACACACCAGC_1	-1.8622	-5.30216	0	0	0	0	3.56071	0	0	0
CATTCTACATGAGTAA_1	-7.04539	-1.08508	1.11002	0	0	0.948686	0.948686	1.0326	0	0
CATTCTACATGGAAGC_1	-1.06398	5.27808	0	0	0	2.44136	4.65501	0.328203	0	0
CATTCTATCCATACTT_1	-1.72502	-4.68744	0	0	0	3.35559	3.35559	0	0	0
CATTCTATCCGTGTGG_1	1.98192	4.31683	0	0	0	2.28822	0	0	0	0
CATTCTATCGTCCTTG_1	-4.00795	-1.09706	0	0	0	2.08378	2.44688	1.50794	0	0
CATTGAGAGCGACAGT_1	1.81792	2.28183	1.85396	0	0	1.85396	1.85396	1.10505	0	0
CATTGAGCAAGGGTCA_1	0.663294	2.12758	2.1409	0	0	1.72629	1.19691	0.455821	0	0
CATTGAGCACACCTGG_1	1.43674	2.51747	0	0	0	1.74594	1.89875	0	0	0
CATTGAGCACCTGCGA_1	-1.93987	5.17708	0	0	0	1.23243	2.74581	0	0	0
CATTGAGCAGCAGTGA_1	2.56192	0.991464	2.10054	0	0	0	0.468471	0.468471	0	0
CATTGAGCAGGAAGTC_1	3.83277	-0.0610437	2.92652	1.0175	0.462951	0	1.21046	2.08754	0	0
CATTGAGCAGTAACAA_1	0.544208	3.99431	1.09895	0	0	2.63952	1.09895	0	0	0
CATTGAGTCAAGTAAG_1	2.67026	2.05821	0.638635	0	0	2.09816	1.52073	1.02525	0	0
CATTGAGTCAATCTTC_1	-0.271585	6.24831	0	0	0	2.53329	3.32787	0	0.719825	0.423329
CATTGCCAGAGCAGCT_1	1.19626	0.942058	0	0	0	0.823828	0.355156	0.616701	0.355156	0
CATTGCCAGCGGACAT_1	0.494266	-3.85173	0	0	0	3.29487	0	0	0	0
CATTGCCAGTACCATC_1	0.40578	2.03841	0.872663	0.381463	0	1.33146	0.381463	0.381463	1.55083	0
CATTGCCCACAAGCTT_1	-1.1246	-5.44573	0	0	0	2.64661	0	0	0	0
CATTGCCCACCTCGTT_1	3.45693	-0.854205	0.246172	0	0	2.04107	0.608328	1.0831	0	0
CATTGCCCACCTCTGT_1	-1.61532	-5.4019	0	0	0	0	2.9471	0	0	0
CATTGCCCACTGAATC_1	-0.709922	-5.23501	0	0	0	2.82273	0	0	0	0
CATTGCCCAGACTCTA_1	0.745022	4.164	0	0	0	1.55201	3.54957	0.65764	0	0
CATTGCCCATGAGTAA_1	1.72099	-2.74032	0	0	0	3.16663	1.89939	0	1.89939	0
CATTGTTAGCGCCTTG_1	2.36279	-0.629472	2.94989	0	1.22784	0.472166	0.472166	1.86116	0	0
CATTGTTCAAGCCATT_1	2.01954	-3.67226	0	0	0	1.94625	0	0	0	0
CATTGTTGTTTCGTGA_1	4.52871	5.4988	0	0	0	0	4.21459	0	0	0
CATTGTTTCTGTGTGA_1	-0.832704	-4.28572	0	0	0	0	2.81238	0	2.81238	0
CATTTCAAGAATTCAG_1	-2.28352	-4.73865	0	0	0	0	4.94678	0	0	0
CATTTCAAGGAAAGAC_1	-6.52299	0.136393	0	0	0	1.50965	3.74764	0.631958	0	0
CATTTCACAATCGTCA_1	1.06041	1.31097	0.456965	0	0	1.82672	2.38395	0.769435	0	0
CATTTCAGTACTAAGA_1	-1.94437	-5.21412	0	0	0	0	3.52967	0	2.86541	0
CATTTCAGTGTCCAAT_1	0.173882	5.77292	0	0.422567	0	2.05877	1.74621	0	0	0
CATTTCATCCCATAGA_1	0.919503	5.12065	0	0	0	2.15263	2.99666	0	3.31876	0
CATTTCATCCGCATAA_1	-1.90916	-4.71721	0	0	0	3.01455	0	0	0	0
CCAAGCGAGATCCAAA_1	5.25088	-2.76824	0.380552	1.32934	0	0	1.72827	2.4554	0	0
CCAAGCGCATCATCTT_1	-0.00383141	2.13818	0	0	0	1.57676	0	0	0	0
CCAAGCGGTGTCATCA_1	1.42456	0.770036	0.379704	0	0	1.4429	0.654252	0.869431	0	0
CCAAGCGGTTCGCGTG_1	3.38221	0.162506	1.74179	0	0	0.579189	1.59391	1.74179	0	0
CCAAGCGTCGACGTCG_1	1.67727	-3.15904	0	0	0	0	0	0	0	0
CCAATGAAGCCAACCC_1	-1.97974	-0.386537	0	0	0	1.31781	0	0	0	0
CCAATGAAGGGACTGT_1	-3.19084	-3.94592	0	0	0	0	0	2.45625	0	0
CCAATGAGTTTACCAG_1	-0.139729	6.9566	0	0	0	2.14051	4.78242	0	0	0
CCAATGATCGTGGCTG_1	-1.40019	3.84904	0.714352	0	0	1.73922	1.64315	0.419651	0	0
CCAATTTAGATGAACT_1	-0.667334	5.93514	0.379048	0	0	2.32414	3.70467	1.54482	1.63862	0
CCAATTTAGTGCAAAT_1	0.190436	5.78174	0	0	0	2.02039	3.88	0.737267	1.15702	0
CCAATTTCAGCGACCT_1	-4.36295	-0.410404	0.332709	0	0	0.947389	0.581927	0.781262	0	0
CCAATTTCATTGACTG_1	0.474391	-5.76564	0	0	0	2.69545	2.69545	0	0	0
CCAATTTGTCACAGAG_1	-0.751073	4.18014	0	0.268286	0	1.96773	0.802397	0.479608	0	0
CCAATTTGTCCAGGTC_1	1.3565	2.60248	0.768225	0	0	1.727	0.456138	0.456138	0	0
CCAATTTGTCCCGCAA_1	0.779459	-3.83644	0	0	0	0	2.11296	0	0	0
CCAATTTTCGCAGTTA_1	-1.35761	-5.72518	0	0	0	2.89397	0	0	0	0
CCACAAAAGCTCACTA_1	-3.7096	0.93921	1.97286	0	0	1.51245	1.21151	1.37326	0	0
CCACAAACACACGTGC_1	0.169956	3.45822	1.81389	0	0	2.09298	2.09298	1.09015	0	0
CCACAAACAGAACGCA_1	1.25888	1.67868	0	0.431925	0	1.44487	0.963425	0.431925	0	0
CCACAAAGTAACAGGC_1	-0.452657	-5.10722	0	0	0	0	3.94499	0	0	0
CCACAAAGTAGATCGG_1	2.37122	-3.80159	0	0	1.84718	0	0	1.84718	0	0
CCACAAAGTCCTATAG_1	-6.75946	-1.72877	0.190065	0	0	1.31406	0.608303	0.608303	1.64607	0
CCACAAATCGCAATTG_1	-4.65866	-0.120823	1.52279	0	0	1.14772	0.540579	0.983201	0.214305	0
CCACAAATCGCTACAA_1	0.154378	3.52178	0	0	0	1.93161	1.87292	0.580399	0	0
CCACAAATCTACTGCC_1	0.235186	-4.20779	0	0	0	0	3.64944	0	0	0
CCACAAATCTATCGGA_1	-6.48091	-1.16995	2.50716	0	0.624294	1.082	1.082	1.082	1.21907	0
CCACACTAGGTTCAGG_1	0.157936	-4.10545	0	0	0	0	2.80214	0	0	0
CCACACTCACCTGTCT_1	1.46283	-4.82027	0	0	0	2.22692	2.22692	0	0	0
CCACACTCAGGTTCGC_1	0.491699	-5.51613	0	2.62141	0	0	0	0	0	0
CCACACTGTTGAGGAC_1	2.18367	-3.42903	0	0	0	2.79418	0	0	0	0
CCACACTTCGCGCTGA_1	-0.288979	-5.23526	0	0	0	0	0	0	0	0
CCACCATCACAGCGCT_1	-2.78794	-4.40558	0	0	0	2.88435	2.24559	0	0	0
CCACCATCACGGTAGA_1	1.98333	2.13383	0	0	0	1.25237	2.13958	0.405282	0	0
CCACCATGTCCCTCAT_1	1.76085	0.494892	1.28904	0	0.318901	1.47717	2.09638	1.55944	1.05712	0
CCACCATGTGCGGCTT_1	0.55291	-3.48456	0	0	0	0	0	0	0	0
CCACCATTCAGTGTGT_1	0.0667515	-5.53273	2.33237	0	0	0	0	0	0	0
CCACCATTCCACCTCA_1	-0.0516354	-5.54044	0	0	0	0	0	0	0	0
CCACGAGCAAGTATAG_1	0.443534	1.32193	0	0	0	0.844451	0	0	0	0
CCACGAGCATGTGCCG_1	-0.0206138	3.88327	2.10508	0	0	2.16197	3.45799	1.22453	0	0
CCACGAGTCAAGAGTA_1	0.680536	5.76093	0	0.671334	0	2.15811	5.15463	0	0	0
CCACGAGTCCACAGCG_1	-2.06406	-1.35103	0	0	2.18663	0	2.82199	0	0	0
CCACGTTCAATTGCTG_1	-5.0961	-1.74794	0	0	0	0	0	0	0	0
CCACGTTCATAGCTGT_1	-2.88022	1.73676	0.417624	0	0	2.51799	0.71133	0	0	0
CCACGTTCATGGGCAA_1	-1.95101	-5.51596	2.19439	0	0	0	1.60688	0	0	0
CCACGTTGTTTGGAGG_1	-0.144066	6.72171	0.778564	0	0	2.15863	0	0.463213	1.84095	0
CCACGTTTCAGAGTGG_1	2.5587	-3.60693	0	0	1.82502	2.43412	0	0	0	0
CCACGTTTCTGTGCAA_1	-0.925328	5.97992	0	0	0	2.37935	3.64097	0	0.415862	0
CCACTTGAGCATCAAA_1	2.86093	-0.366343	2.7714	0	0	0	1.14427	1.14427	0	1.74192
CCACTTGCAGGAAGTC_1	0.504429	3.92595	0.835327	0.835327	0	1.45019	0.502461	0.502461	0	0
CCACTTGCATCCAACA_1	-0.840108	-5.3111	0	0	0	0	2.73362	0	0	0
CCACTTGGTGATGTAA_1	-0.288425	5.32091	0	0	0	2.7101	4.33565	0.835161	0	0
CCATAAGAGTTCCGGC_1	0.442503	5.84055	2.25726	0	0	1.66363	4.19014	0.997456	0	0
CCATAAGCAAGCGATG_1	3.56595	0.871427	1.63024	0.52128	0	1.63024	1.48635	0.862199	0	0
CCATAAGCATGTAACC_1	-6.53788	-1.14704	0.231652	0	0	1.59132	1.1267	0	0	0
CCATAAGGTGCTCGTG_1	-0.728303	0.285298	1.67076	0	1.04725	1.54748	1.54748	0	0	0
CCATAAGGTTCAACGT_1	-2.17956	-5.79403	0	0	0	0	2.8972	0	0	0
CCATAAGTCAACTGGT_1	-1.15016	4.76755	0	0	0	2.21598	2.93771	0	0	0
CCATAAGTCTCTCTTC_1	-1.02875	-6.11223	0	0	0	2.9268	0	0	0	0
CCATCACAGAGGACTC_1	-5.06459	-1.33365	1.32493	0	1.04426	2.00747	1.32493	1.54385	1.32493	0
CCATCACCACGCGTCA_1	5.33822	-4.1657	0	0	0	0	3.03694	0	0	2.39065
CCATCACCAGTCACGC_1	-1.81662	-4.2074	0	0	0	2.85301	0	0	0	0
CCATCACGTCGGCCTA_1	-2.33821	-1.51099	0	0	0	2.3351	2.70777	0	0	0
CCATCACTCCGCTTAC_1	2.92351	0.667224	0.889021	0.251964	0.889021	1.19162	0.889021	1.10056	0.453047	0
CCATCACTCTGGGCCA_1	3.07536	-0.587679	2.77363	0	0.7478	0.981524	0.44223	1.88126	0	0.44223
CCCAACTGTATGAAGT_1	-1.2947	5.14858	0	1.11363	0	1.96518	3.61457	0.860188	0	0
CCCAACTGTATTGACC_1	-5.0402	-0.862159	0	0	0	0	0.915272	0.915272	1.38502	0
CCCAACTGTCCCACGA_1	-1.87961	-5.39751	0	0	0	2.61552	2.61552	0	0	0
CCCAACTGTTGGGTAG_1	0.941089	3.42748	0	0	0	1.33678	3.08054	0	0.445555	0
CCCAACTTCTTCCACG_1	-5.43299	-0.198805	0.261738	0	0	1.64647	0.261738	0	0	0
CCCATTGCAAGTATAG_1	-4.00665	-0.529065	0	0	0	0	0	1.83292	0	0
CCCATTGCACCCAACG_1	0.115511	0.788972	0.27702	0	0	2.62233	3.40275	0.493712	0.493712	0
CCCATTGGTACAAGCG_1	0.784483	4.82719	0	0	0	0	1.76031	0	0	0
CCCATTGGTTGTAGCT_1	1.67352	2.76546	2.52261	0	0	0.914256	0.404335	1.25034	1.25034	0
CCCATTGTCCGTGCGA_1	1.52206	-2.80485	0	0	0	2.95396	0	0	0	0
CCCGAAGAGCGGTAAC_1	0.731746	0.490258	0	0	0	1.45145	3.41522	0.597367	1.45145	0
CCCGAAGGTAAGCGGT_1	-0.928558	-3.3254	2.02709	0	0	0	2.02709	0	2.02709	0
CCCGAAGGTAGGTTTC_1	-0.841288	2.10034	1.06733	0	0	1.78503	2.35499	0.323184	2.71577	0
CCCGAAGGTTCCAGGC_1	-0.851987	-5.90951	0	0	0	0	2.9352	0	0	0
CCCGAAGTCAATCGGT_1	0.713212	5.61132	0	0	0	2.10343	1.63139	1.11694	0	0
CCCGAAGTCACTCCGT_1	5.67059	-2.94251	1.18025	1.18025	0	0	0.447114	0.447114	0	0
CCCGAAGTCGTAATGC_1	-5.68553	-0.887935	0	0	0.307635	1.67193	0	0.307635	0.307635	0
CCCGAAGTCTCTGGTC_1	3.05041	-0.200883	1.86136	0	1.3908	0.791733	0	2.24607	1.22801	0
CCCGAAGTCTGGAGAG_1	-3.76647	-0.40951	1.38323	0	0	1.38323	2.76875	0	0	0
CCCGGAAAGAGCTTTC_1	0.880029	0.695178	0	0	0	1.61658	2.44175	0	0	0
CCCGGAAAGCTGCCAC_1	2.20551	-2.43933	0	0	0	0	1.79426	0	1.79426	0
CCCGGAACAACTTGCA_1	2.54667	-0.226531	1.77395	0	0.847908	0.847908	0	1.97808	0	0
CCCGGAACAATTCGTG_1	-0.983133	-3.75926	0	0	0	0	0	0	0	0
CCCGGAACACTATCCC_1	0.813413	8.92045	0	0	0	2.27873	2.86824	0	0	0
CCCGGAACAGCCTATA_1	0.654102	2.41593	0	0	0	0	1.80564	0	1.80564	0
CCCTAACAGTGTTCCA_1	1.29207	-0.338364	1.53251	0	0	0	0	0	2.31	0
CCCTAACGTGATAGAT_1	-0.536856	-4.76104	0	0	0	2.72558	0	0	0	0
CCCTAACTCACTGCTC_1	-0.896406	-4.96774	0	0	0	0	2.86854	0	0	0
CCCTCAAGTACTGCGC_1	3.47514	1.0231	2.69288	0	0	0	1.55953	0.811904	0	0
CCCTCAAGTATTTCTC_1	2.7716	1.38546	2.06813	1.49403	0	1.00339	0.454787	0.454787	0.454787	0
CCCTCAAGTCATCCGG_1	-0.83278	-5.55077	0	0	0	0	2.8972	0	0	0
CCCTCTCAGGGTAGCT_1	0.234125	4.50214	0	0	0	2.03557	2.88726	0.473213	2.81743	0
CCCTCTCCACCACTGG_1	-6.64913	-0.361347	0	0	0	0.840199	1.72435	0	0.284583	0
CCCTCTCCAGCACACC_1	-6.24921	0.823912	0.403228	0	0	1.55284	0.556738	0	0	0
CCCTGATGTCTGATCA_1	3.05683	1.72741	1.51723	0	1.21582	1.51723	0.465783	1.21582	0	0
CCCTTAGAGCTGGCTC_1	-2.78635	-4.80212	0	0	0	0	0	0	0	0
CCCTTAGCAAAGTATG_1	0.915817	1.92226	0.457029	0	0	0.769529	0.457029	0.769529	0	0
CCCTTAGCACGCACCA_1	-6.78729	-0.9434	0.750068	0	0	1.17381	1.17381	0.512995	0	0
CCCTTAGGTAATGATG_1	0.214447	2.71815	0	0	0	3.48659	1.70926	0	0	0
CCCTTAGGTCAAACGG_1	0.674176	2.83537	0	0	0	1.96915	0.932616	0	0	0
CCCTTAGTCATAGGCT_1	-1.44714	-6.23866	0	0	0	0	0	0	0	0
CCGAACGAGTCATAGA_1	2.64996	-0.436169	2.60791	0	2.60791	1.98587	1.98587	0	0	0
CCGAACGCAACTGAAA_1	-6.6227	-1.04329	2.51104	0	0	0.867187	1.20787	1.02757	2.13453	0.807451
CCGAACGCAGTTTGGT_1	-2.3373	4.26768	0	0	0	2.66933	0.283349	0	0	0
CCGATCTAGCGGGTTA_1	-5.17964	-1.16596	0	0	0	0.707343	0.707343	0.707343	0	0
CCGATCTCAGAAATTG_1	0.0854384	4.30526	0	1.01535	0	2.08459	0.841674	0.63136	0	0
CCGATCTCATCGCTCT_1	-1.60428	-2.03998	2.25508	1.66166	0	1.66166	2.25508	0	0	0
CCGATCTGTAGTACGG_1	-6.16684	-0.971607	0.235583	0	0	1.70765	1.60637	0	1.60637	0
CCGATCTGTCATCGGC_1	0.0441006	6.35421	0	0	0	1.51948	0.637877	0	0	0
CCGATCTTCACTGCTC_1	3.14438	-0.0301143	2.20652	0	0	0	0	0	0	0
CCGATGGGTCTCGGGT_1	0.102745	4.67036	0.470785	0	0.470785	1.38786	2.56687	0	0.470785	0
CCGATGGGTCTTCATT_1	1.8744	0.96531	2.09578	0	0	0.466446	1.02351	0.783279	1.51862	0
CCGATGGGTGAATGTA_1	-0.678985	-4.4014	4.33767	0	0	3.44079	3.44079	0	0	0
CCGATGGTCACTAGCA_1	0.741507	5.81156	0	0	0	1.84911	2.92274	0	0	0
CCGCAAGAGAGAACCC_1	-1.57137	-4.54866	2.59119	0	0	0	0	0	0	0
CCGCAAGAGTACCCTA_1	-0.425826	7.37036	0	0	0	2.42708	4.01539	0	0.662019	0
CCGCAAGCAATGGCAG_1	0.103908	2.22906	0	0	0	1.22874	0	0	0	0
CCGCAAGGTTTACTGG_1	-2.09699	4.57118	0	0	0	1.97296	1.51254	1.01853	0	1.51254
CCGGACAAGACTCTAC_1	1.61667	0.203842	0	2.12911	0	2.76095	0	0	0	0
CCGGACAGTGTACATC_1	-0.848812	-6.17174	0	0	0	2.3979	0	0	2.3979	0
CCGGACAGTTTGATCG_1	-6.71049	-1.88269	1.3041	0	0	1.10303	0.851087	0.51348	0	0
CCGGACATCACCGGGT_1	-6.46647	-1.15429	0.479796	0	0	0.931913	1.04635	0.654207	0.268402	0
CCGGGTAAGCCGATAG_1	-0.197204	6.96682	0	0	0	2.70928	0.588374	0.33685	0	0
CCGGGTACAAAGAGTT_1	-2.13975	-5.73918	2.76234	0	0	0	0	0	0	0
CCGGGTAGTAACAGTA_1	3.23238	-1.24532	1.48481	0	1.48481	0	1.81176	0.995866	0	0
CCGGTAGAGTCACTCA_1	-0.619224	6.14814	0	0	0	1.61949	4.58713	0	0	0
CCGGTAGCAGGCTTGC_1	-0.834048	-4.72204	0	0	0	0	2.7949	0	0	0
CCGGTAGCATGTTCAG_1	1.41207	-3.89461	0	0	0	3.19875	0	0	0	0
CCGGTAGTCGTAACTG_1	-2.70701	-5.12303	0	0	0	0	2.72425	0	0	0
CCGGTGACACATGAAA_1	-0.572426	-5.14486	0	0	0	0	0	0	0	0
CCGGTGACAGAACTAA_1	1.25749	3.13251	0	0	0	0.867771	0	0	0	0
CCGGTGACAGGTCTCG_1	0.864363	2.16836	0	0	0	1.18389	4.20933	0	0	0
CCGGTGACATAATGAG_1	-0.688774	2.67256	0	0	0	1.87796	0	0.745755	0	0
CCGGTGACATACAGGG_1	-4.6391	-1.21139	0	0	1.55245	0	0	0	1.55245	0
CCGGTGAGTGCGGATA_1	-2.99036	0.374209	0.517651	0	0	1.62304	0.701672	0.991473	0	0
CCGGTGATCCAAGGGA_1	2.62749	-3.88761	0	0	0	2.08102	2.08102	0	0	0
CCGTAGGAGCTACTAC_1	2.96814	0.877195	0.612608	0	0.989717	2.24627	1.47727	1.65368	2.04923	0
CCGTAGGGTCCACATA_1	-0.974113	2.01963	0	0	0	0	2.39427	0	0	0
CCGTAGGGTTAATGAG_1	0.839948	1.93376	0	1.69569	0	0	0	0	0	0
CCGTAGGTCCATCGTC_1	0.86053	2.96997	1.73776	0	0	2.33883	0	0	0	0
CCGTAGGTCTATACGG_1	-1.84846	-5.68949	0	0	2.59234	0	3.24734	0	0	0
CCGTGAGAGATGGCGT_1	1.1589	5.73213	2.9298	0	0	1.69212	2.65977	0	0	0
CCGTGAGAGGCGTCCT_1	1.89127	1.16552	0	0	0	0.805894	0	0	1.24628	0
CCGTGAGCAGATTAAG_1	2.23737	2.03007	2.1069	0	0	1.26672	0.615038	0.615038	0.354076	0
CCGTGAGCATATACCG_1	-2.91656	1.03007	0	0	0	0.650299	0	0.266488	0	0
CCGTTCAAGCACGTCC_1	-1.52686	-5.88254	0	0	0	0	0	0	0	0
CCGTTCAAGCTTGTTG_1	-0.514814	6.91706	0.525709	0.525709	0	2.69687	2.94355	0	0	0
CCGTTCACAATGACCT_1	-6.22534	0.075139	0	0	0	2.0878	1.51151	0	0	0
CCGTTCACATTGTGCA_1	0.300938	3.89037	1.35294	0	0	1.35294	1.19241	1.9077	0	0
CCGTTCAGTAACACCT_1	-2.14561	-5.22095	0	0	0	2.50026	2.50026	0	0	0
CCGTTCATCAGTGATC_1	0.509351	1.93412	0	0	0	0.834072	3.57012	0	0	0
CCGTTCATCGACACCG_1	-3.45748	-3.41235	0	0	0	0	0	0	0	0
CCTAACCTCGTTCTAT_1	-5.69625	-0.549815	0	0	0	1.40036	2.12489	0.641339	0	0
CCTAAGAGTAGTTCCA_1	1.22789	1.19762	1.54583	0	0	1.04589	0.479526	0.479526	0	0
CCTAAGAGTATGCAAA_1	0.836177	4.879	2.11562	0	0	1.64256	0	0	0	0
CCTAAGAGTCAGTTTG_1	3.22999	-0.452521	1.92706	0	0	0	0	1.44944	0	0.502075
CCTACGTCAAATGGTA_1	-1.65368	-5.93238	0	0	0	0	3.61365	0	0	0
CCTACGTCACAGACGA_1	-0.652123	-5.36217	0	0	0	2.69031	2.69031	0	0	0
CCTACGTGTGGCTAGA_1	-3.07196	4.93496	0	0	0	0	0	1.70336	0	1.70336
CCTACGTGTTATTCCT_1	-0.175812	1.80075	0	0	0	1.53177	1.73386	0	0	0
CCTACGTTCATATGGC_1	-6.84614	-0.531726	0.339657	0	0	2.60553	4.81339	0	0	0
CCTACGTTCGGTCTGG_1	2.31147	0.631933	2.78171	0	0	1.77705	0.34314	0.59814	0	0
CCTATCGAGCAACAAT_1	2.92842	0.0938006	2.13289	0	0.762903	0.452505	0.762903	0.999432	0.999432	0
CCTATCGAGCACTTTG_1	4.67411	-2.89874	0	0	0	0	0	2.98375	0	2.33996
CCTATCGAGTCAATCC_1	2.19663	-0.326714	2.433	0	0.861836	1.51634	0.739077	1.1594	0.861836	0
CCTATCGCAATCGAAA_1	1.2746	-1.88347	0	0	0	0	0	1.47071	0	0
CCTATCGCACACAGAG_1	2.65563	1.75536	2.47475	0	0	0.591023	1.34036	0.338554	0	0
CCTATCGCACTGTGTA_1	0.725031	2.14953	0.777419	0	0	1.20947	1.74106	0	0	0
CCTATCGGTGTGCTTA_1	-2.80682	-4.97353	0	0	0	0	2.97665	2.97665	0	0
CCTCAACAGCTCATAC_1	-4.90998	-2.12083	0	0	0	1.90229	2.5179	0	0	0
CCTCAACAGGTAGTAT_1	0.659879	6.35656	0	0	0	2.26388	5.24362	0	0.358385	0
CCTCAACAGTACCCTA_1	-5.06015	-1.68254	0	0	0	0	0	0	0	0
CCTCAACAGTTACGTC_1	0.541966	1.94851	0	0	0	0.764341	0	0	0	0
CCTCACACAAGCTCTA_1	2.11117	0.614732	1.56161	0	0	1.56161	0.319651	2.22854	0	0
CCTCACATCCACACCT_1	-4.32571	-0.983521	0	0	0	0	0	0	0	0
CCTCAGTGTAAGCGGT_1	-4.97809	-0.579336	1.89999	0	0	1.34623	0	2.09277	2.62417	0
CCTCAGTGTGTCCCTT_1	5.77634	-2.53484	2.25755	0	0.575573	0.938561	1.73499	1.58735	0	0.575573
CCTCATGAGGGCTGAT_1	3.28106	0.273018	2.20616	0.213231	0.78315	0.979715	0.66818	1.2169	1.14392	0
CCTCATGGTCGCAACC_1	-1.7083	-5.64498	0	0	0	2.98197	0	0	0	0
CCTCCAAAGATTGCGG_1	-0.660032	-3.62238	2.67382	0	0	2.67382	2.67382	0	0	0
CCTCCAACACGCGCTA_1	0.31174	5.02688	0.49194	0	0	2.07823	1.26468	0.49194	0	0
CCTCCAACAGCATCTA_1	1.39439	5.31654	0	0	0	0	2.50369	0	0	0
CCTCCAAGTACCTAGT_1	3.23904	-0.393199	2.35735	0	1.51333	0.535537	0.882416	1.99814	1.01918	0
CCTCCAAGTTACCTTT_1	1.28018	2.0293	1.17457	0	0	1.17457	0.369732	1.30402	1.30402	0
CCTCCAATCCAAGCCG_1	5.02394	-3.95511	0	0	0	0	2.80069	0	0	0
CCTCCTCAGCTGTACT_1	-5.98696	0.398197	0.436135	0	0	0.436135	0	0.436135	0	0.861536
CCTCCTCAGGATACAT_1	3.85738	-1.35231	2.88679	1.25913	1.85708	0	0.542713	2.98251	0	0.307731
CCTCCTCCAACATCGT_1	-0.83891	-5.85735	0	0	0	2.62734	2.62734	0	0	0
CCTCCTCCAGCGTATT_1	0.296784	2.06784	0.265761	0	0	1.03905	0	0.925098	0	0
CCTCCTCGTATAGGAT_1	-6.6755	-1.1543	3.7365	0	0	1.10014	2.02637	1.61127	0	0.452818
CCTCCTCGTCTCCTGT_1	0.395822	4.7466	0	1.13054	0	2.44118	0	0	0	0
CCTCCTCGTGCCTATA_1	-0.461799	6.03313	0	0	0	2.15972	0	0	0	0
CCTCCTCGTTCCTACC_1	0.508846	-3.56016	0	0	0	0	3.14511	2.12911	0	0
CCTCCTCTCATGAGGG_1	4.50455	5.47701	0	0	0	0	0	0	0	0
CCTCCTCTCGACTCCT_1	-0.185968	-5.1047	0	0	0	0	3.42054	0	2.75956	0
CCTCCTCTCGCCGTGA_1	-0.619119	-6.22198	0	0	0	2.7949	2.7949	2.7949	0	0
CCTCTAGAGGGATCTG_1	1.76684	0.773219	1.032	0.471395	0	0.918516	0.790481	0.790481	0	0
CCTCTAGCACACGGTC_1	-0.196183	-5.37141	2.17548	0	0	2.17548	0	0	0	0
CCTCTAGCACTCCTTG_1	2.62905	0.588882	2.62505	0	0	1.71799	2.25516	1.14238	0	0
CCTCTAGCATACAGGG_1	0.229935	5.59688	0.689146	0.4028	0	1.69819	2.29537	0.689146	0	0
CCTCTAGTCATTCGGA_1	-2.38371	3.09557	0	0	0	2.09214	0	0	0	0
CCTCTCCAGCAACCAG_1	-1.29324	-4.87259	0	0	0	0	0	2.45918	0	0
CCTCTCCCAATGGGTG_1	2.02529	-3.60554	0	0	0	1.95661	0	0	0	0
CCTCTCCCACCTGCTT_1	1.17524	2.62927	0	0	0	0	0	1.62662	0	0
CCTCTCCCAGACAATA_1	0.909483	-3.8697	0	0	0	2.29622	0	0	2.29622	0
CCTCTCCCAGAGACTG_1	-2.02868	-5.96561	0	0	0	0	3.50273	0	0	0
CCTCTCCCAGAGCGTA_1	0.17417	2.14682	0	0	0	0	0	0	0	0
CCTCTCCCATCGGCCA_1	0.511203	-4.15541	2.11169	0	0	0	2.74241	0	0	0
CCTCTCCGTACAATAG_1	2.23594	-0.0273339	1.37489	0	1.24191	0.907179	0.400413	2.1837	0	0
CCTCTCCTCCGCTGTT_1	0.995291	1.50586	0.255183	0	0	1.56425	0.255183	1.36276	0.627057	0
CCTGCATAGTCTTCGA_1	-1.37622	3.30609	0	0	0	1.55811	1.28782	0.31844	0	0
CCTGCATTCATCCCGT_1	3.22254	1.88115	0	0	0	0	0	0	0	0
CCTGCATTCGTCTCAC_1	-3.18373	-0.335785	0	0	0	0.626678	0.626678	1.00897	0	0
CCTGTTGAGACCAAGC_1	-1.4172	-4.95603	0	0	0	0	0	0	0	0
CCTGTTGAGGCGTCCT_1	3.65568	-4.01486	0	0	2.21666	0	2.21666	0	0	0
CCTGTTGCACGCGGTT_1	1.53912	-4.31692	2.07673	0	0	2.07673	0	2.07673	0	0
CCTGTTGCATCATTGG_1	1.53113	2.71659	0	0.572845	0	2.29183	0.326893	0.326893	0	0
CCTTCAGAGACTCGAG_1	2.94908	0.213458	2.09425	0	0	1.02239	0.636533	0	0.636533	1.02239
CCTTGTGCATGGAGAC_1	2.07413	-1.31241	3.09403	0	1.18705	0	1.48525	2.25551	0	1.34722
CCTTGTGGTAAGCAAT_1	1.85917	-3.40966	0	0	0	3.00234	0	0	0	0
CCTTTGGCATGACGTT_1	-1.86997	-5.74655	0	0	0	0	3.38681	0	0	0
CCTTTGGGTAATGCGG_1	-3.59392	-0.500452	0	0	0	0	2.05953	0	0	0
CCTTTGGGTCGTCTCT_1	-5.6374	0.429214	0.295983	0	0	1.76169	3.88933	0.295983	0	0
CCTTTGGTCTTACTGT_1	0.667671	-3.83621	0	0	0	2.59463	0	0	0	2.59463
CGAAGGAAGCTTACGT_1	-0.94283	-4.13434	0	0	0	1.76598	0	0	0	0
CGAAGGAAGTATTAGG_1	-1.96814	3.85933	0	0	0	1.87511	0.743983	0	0	0
CGAAGGACAACGAGGT_1	-3.04902	-3.62051	0	0	0	2.83774	0	0	0	0
CGAAGGACAATAACCC_1	-1.19414	6.85226	0.801194	0	0	1.77712	3.28811	0	0	0
CGAAGGACATTGACAC_1	1.72744	4.68728	0	0	0	1.63954	1.63954	0	0	0
CGAAGGAGTCTCAGGC_1	-0.260385	3.16665	0	0	0	1.89695	2.19705	0.287632	0.510746	0
CGAAGGATCATGAGTC_1	2.68036	-4.02751	0	0	0	0	0	0	0	0
CGAAGGATCATTCCTA_1	5.64209	-2.55367	1.59485	0.699909	0.11929	0.872823	0.872823	1.59485	0.322148	0.409978
CGAAGGATCGTTATCT_1	-3.01956	5.99546	0	0	0	0	0	0	0	0
CGAAGTTGTATCTCGA_1	1.23555	2.79793	0.62117	0	0	1.74677	0.35806	0.35806	0	0
CGAAGTTGTGAGTAAT_1	1.47388	1.58205	1.18629	0	0	2.12746	3.16755	0.759619	1.18629	0
CGAAGTTGTGGCTCTG_1	-1.18484	4.44602	0	0	0	1.48852	3.51423	0	0	0
CGAAGTTGTGGTAACG_1	-2.07179	1.14829	0	0	0	1.09254	4.08204	0.583744	0	0
CGAAGTTGTTGAGTCT_1	-2.38651	-5.59274	0	0	0	0	0	0	0	0
CGAAGTTGTTGCTCGG_1	3.75148	-0.53987	1.80296	0.98924	0	0.98924	0	2.04856	0	0
CGAAGTTGTTTACGTG_1	-6.70006	0.0727175	0	0	0	1.72452	2.79521	0	1.27005	0.228013
CGAAGTTTCAACGTGT_1	-6.05847	-0.704429	0.102947	0	0	1.18696	0.923489	0.564762	0.102947	0
CGAATTGGTCATTCCC_1	-6.97345	-0.680166	1.47549	0.142651	0	1.63702	3.32067	0.378424	0	0
CGAATTGGTTGAAGTA_1	4.29914	0.00375309	1.2292	0	0	1.07664	2.60832	0.676712	0	0
CGAATTGTCGCTAAAC_1	-1.74526	-4.09305	0	0	0	0	0	0	2.68775	0
CGACAGCAGATCCCAT_1	-3.98114	-0.415691	0	0	0	1.91848	0	0	0	0
CGACAGCCAGCGCTTG_1	-3.15461	0.159135	0.36994	0	0	2.15293	0.36994	0.639375	0	0
CGACAGCGTCGATTCA_1	-6.35756	-1.98008	1.92032	0	1.92032	0	0	0.979737	0	0
CGACAGCTCCTCTAAT_1	-0.676731	0.257633	1.8632	0	0.792924	0.792924	1.76463	1.03488	0	0
CGAGAAGAGCGAGAAA_1	-0.316883	-5.13362	0	0	0	0	2.9927	0	0	0
CGAGAAGCACACGGTC_1	-0.0250198	1.49762	1.54091	0	0	0.798832	2.93027	0.477148	0	1.04184
CGAGAAGTCGTCAACA_1	-3.61202	-0.425139	0	0	0	0	0	0	0	0
CGAGGAAGTTCCAGGC_1	-3.5024	5.49082	0	0	0	1.1751	0.913212	0	0	0
CGAGGAATCTGGACTA_1	-1.06987	6.84972	0.661928	0	0	0.661928	3.52189	0.661928	0	0
CGAGGCTAGCTAGCCC_1	1.01732	-3.91642	0	0	0	0	0	0	0	0
CGAGGCTAGGATACGC_1	-5.60771	-0.285762	0.447338	0	0	1.75703	1.80456	0.248477	0	0
CGAGGCTCACACAGCC_1	2.81993	2.48341	3.16249	0	0.743781	2.0312	0.97675	1.46131	0	0
CGAGGCTCACTTCATT_1	1.25049	3.07706	1.70935	0	0	0.695959	1.70935	0.695959	0.407341	0
CGAGGCTGTTCTCGCT_1	1.11652	1.12003	2.45182	0	0	1.21124	0.463365	1.37297	0.463365	0
CGAGTGCAGATGGCGT_1	-3.89366	-1.2321	0	0	0	2.18885	0	1.60191	0	0
CGAGTGCCAAACCATC_1	1.22354	1.51795	0	0	0	2.25687	3.34851	0.371678	0	0
CGAGTGCGTCCACTTC_1	5.93838	-3.4216	1.51184	1.13817	0	0	2.96436	1.13817	0	0.881296
CGAGTTAGTTGGGACA_1	0.631961	4.46845	0.406105	0	0.848395	1.73618	2.54074	1.61097	0	0
CGAGTTATCACACGAT_1	0.480807	1.07245	0	0	0	0.642093	0.854706	1.02994	0	0
CGATCGGGTACGCGTC_1	-2.66723	0.475918	0.6849	0	0	1.59621	1.93173	0	0	0
CGATCGGGTATTTCTC_1	0.957118	3.29629	0	0.3329	0	1.51624	0.3329	0	0	0
CGATCGGTCGACGCTG_1	-6.14054	-0.127019	0	0	0	0.582922	1.42673	0	0	0
CGATCGGTCGCTACGG_1	0.0774102	-3.98952	0	0	0	0	2.84611	0	0	0
CGATCGGTCTGAGAAA_1	-5.48375	-0.110149	0	0	0	1.22759	1.76233	0.895192	0	0
CGATCGGTCTTAATCC_1	1.79101	4.8131	0	0	0	3.02505	3.02505	0	0	0
CGATGCGAGATTAGCA_1	-0.124764	-5.85704	0	0	0	0	0	0	0	0
CGATGCGCAAGCGATG_1	0.949751	3.39975	0.732607	0.431944	0	1.67185	0	1.15089	0	0
CGATGCGCACGACAAG_1	-2.65848	-5.40368	2.32484	0	0	0	2.32484	0	0	0
CGATGCGGTATTGACC_1	0.14274	4.95886	0.469591	0	0.469591	0	1.223	0.469591	0	0
CGATGCGGTCAAGCGA_1	0.732639	3.28291	0	0	0	1.61208	1.38877	0	0	0
CGATGCGGTCTCGACG_1	-0.848324	-4.8232	0	0	0	0	3.00174	0	0	0
CGATGCGTCACCTCGT_1	5.83716	-3.65197	2.05975	0.997321	0	0.618157	0.618157	0.618157	0	1.27159
CGATGCGTCTGCTTAT_1	-5.41575	-0.419142	0	0	0	2.03341	2.61358	0.274745	0	0
CGATGGCAGCAGAAAG_1	-1.18145	-4.49857	2.39608	0	0	0	3.43205	0	0	0
CGATGGCAGCCTGGAA_1	-2.46581	-4.8801	2.48097	0	0	2.48097	2.48097	0	0	0
CGATGGCCAAAGGAGA_1	1.76776	1.28153	0	0	0.452985	1.35196	0.452985	1.90658	1.35196	0
CGATGGCCACCAAAGG_1	-6.81009	-1.66261	2.33749	0	0	1.57098	0.869599	1.12458	0	0
CGATGGCCATAAGCAA_1	2.12815	-4.67286	0	0	0	0	0	0	0	0
CGATGGCGTCATCCGG_1	1.11822	3.19601	1.31976	0	0	1.74072	0	0.57862	0	0
CGCAGGTAGACAGTCG_1	5.48482	-3.96098	0	1.29196	0	0	1.29196	1.83734	0	0
CGCAGGTAGTCTGCAT_1	-4.68308	-1.68087	0	0	0	0	0	0	0	0
CGCAGGTCAAAGCGTG_1	-3.30324	5.69591	0	0	0	0.882935	2.21413	0.30343	0	0
CGCAGGTGTCACTCGG_1	1.7221	-4.33571	0	0	0	0	0	0	0	0
CGCATAAAGATGGTAT_1	-0.218107	3.86931	0.48395	0.48395	0	1.05341	2.06015	0.48395	0	0
CGCATAACAAATGATG_1	-1.44665	-4.85147	0	0	0	0	0	0	0	0
CGCATAACACGTTCGG_1	1.11034	0.957915	1.2911	0	0	0.506333	1.60043	1.45768	0	0
CGCATAAGTCCCGGTA_1	1.23815	8.89116	0	0	0	0	2.57088	0	0	0
CGCATGGAGGCATCAG_1	-1.46345	-4.87021	2.65518	0	0	0	0	0	0	0
CGCATGGCACAAGGTG_1	-2.96027	0.85444	0.823996	0	0	1.26953	1.14188	0.355245	0	0
CGCATGGGTCATGACT_1	1.28615	-3.82402	0	0	0	0	1.88314	0	0	0
CGCCAGAAGACCCGCT_1	-1.43449	-4.82448	0	0	0	0	0	0	0	0
CGCCAGAAGCCTCTGG_1	1.43815	3.08045	0.315432	0	0	1.27981	1.82324	0.315432	0	0
CGCCAGAAGTGCCTCG_1	0.813053	3.81563	0.631202	0.257189	0.46158	1.36938	0.902779	0.902779	1.11613	0
CGCCAGAGTCTATGAC_1	-6.64046	-1.16504	3.12617	0	0	1.36222	0.458041	0.255019	1.36222	0
CGCCAGAGTTGACTAC_1	-0.935543	4.3433	0	0	0	1.98019	1.25209	0	1.5574	0
CGCCAGATCTCCACTG_1	1.84402	-4.89978	0	0	0	0	3.77294	0	0	0
CGCCATTCAGAGTCAG_1	-1.26021	6.97485	0	0	0	2.17088	0.830441	0	0	0
CGCCATTGTAACGTTC_1	0.887995	-0.0069581	0	0	0	1.45516	0	0.971754	2.2206	0
CGCCATTGTCGGATTT_1	3.57864	0.749103	2.64089	0	1.8844	1.24734	1.24734	2.44622	0	0
CGCCATTGTTCGGCTG_1	4.15845	-4.90765	0	0	0	2.20109	0.512565	0.849782	1.10151	0.512565
CGCGTGAAGCTTTCCC_1	0.858599	4.99598	0	0	0	2.07701	2.29451	0.574147	0	0
CGCGTGAAGGCCATAG_1	2.78296	1.92929	1.9222	0	0	2.11565	1.36558	0	0	0
CGCGTGACACGAGGTA_1	1.91016	-2.95706	0	0	0	0	0	0	1.98641	0
CGCGTGATCTATCCAT_1	-5.82476	-0.300646	1.68955	0	0.137354	1.71636	1.44436	1.06954	0.963013	0
CGGAACCGTTATGTGC_1	3.48816	-0.14373	1.23779	0	0	1.04239	0.799303	1.77427	0	0
CGGAATTAGGAGATAG_1	0.0322057	5.97651	0	0	0	1.00292	4.22424	2.42986	0	0
CGGAATTCAGTCAGCC_1	-2.20311	-5.23613	0	0	0	0	2.32401	0	0	0
CGGAATTTCTTTGATC_1	-2.18675	0.746456	0.301247	0	0	1.5075	1.94251	0.532442	0	0
CGGACACAGACTACGG_1	-0.0862627	-5.21182	0	0	0	2.50955	0	0	0	0
CGGACACTCTTAGTTC_1	-3.93929	0.225452	0.479339	0	0	1.96712	0.931185	0.653631	0.653631	0
CGGAGAAAGGAGGGTG_1	-0.959391	-4.22333	0	0	0	0	0	0	2.82125	0
CGGAGAAGTGTGACCC_1	2.17627	2.08346	1.46657	0	0.287757	1.38652	0.693297	0.693297	0	0
CGGAGAATCGCTTACC_1	0.433569	-1.06663	0	0	0	0	3.01148	0	0	0
CGGAGAATCTCTGCCA_1	-0.45212	-5.14026	0	0	0	0	3.03883	0	0	0
CGGCAGTCAAACGGCA_1	-0.387473	-5.96898	0	0	0	0	2.52527	0	0	0
CGGCAGTGTACGACAG_1	0.927436	-4.92481	0	0	0	2.75541	0	0	2.75541	0
CGGCAGTGTCGGCCTA_1	3.27519	-0.275113	2.46727	0	1.63131	0	0	1.96933	0	0
CGGCAGTGTGATATAG_1	3.2508	-3.82838	2.14894	0	0	0	0	0	2.14894	0
CGGCAGTTCAAAGAAC_1	1.96296	-3.71727	0	0	0	0	0	0	0	0
CGGCAGTTCGCAACAT_1	-1.1904	-4.89016	0	0	0	0	3.2874	0	0	0
CGGCAGTTCTGGGAGA_1	-1.04868	5.18356	0	0	0	0.900796	2.54101	0.900796	0	0
CGGGACTAGTACTGGG_1	-5.13989	-0.349982	0.686073	0	0.284151	1.19405	0.971979	0.284151	0	0
CGGGACTGTCATATGC_1	-2.38299	-5.54761	0	0	0	0	3.27753	0	0	0
CGGGACTGTCGGAACA_1	-1.04416	-4.57725	0	0	0	0	0	0	0	0
CGGGACTGTTTCGTTT_1	4.00532	-4.53968	1.72938	0	0	1.19953	2.70213	0	0	0
CGGGACTTCTCGCGTT_1	0.799953	0.667235	0.977508	0	0	1.46225	1.16641	0.439936	0	0
CGGGCATAGCAAGTCG_1	0.498861	4.29375	0	0	0	2.14059	1.29108	0.184672	1.57973	0
CGGGCATAGCAGTACG_1	-1.252	-5.51786	0	0	0	0	0	0	0	0
CGGGCATCACATGAAA_1	0.175339	5.69093	0.851549	1.30469	0	1.85209	0.851549	0	0.513803	0
CGGGCATCAGCGACCT_1	1.72207	0.430818	0.64122	0	0.64122	1.30736	1.02876	1.02876	0	0
CGGGCATCATGAGAAT_1	0.384692	2.46843	0.512256	0	0	1.6123	1.30188	1.67688	0.288577	0
CGGGCATGTAAGGCTG_1	-0.149282	5.83966	0	0	0	2.34104	3.53512	0.617251	1.81204	0
CGGGCATTCCGTTGAA_1	-0.103315	-4.95773	0	0	0	0	0	0	0	0
CGGGCATTCTATCGGA_1	-6.41608	-1.27667	0	0	0	1.8135	3.26371	1.40588	0.931994	0
CGGGTCAAGTCGTTAC_1	-0.909925	6.5541	0	0	0	2.73759	3.0852	0	0	0
CGGGTCAGTATTAAGG_1	-1.31032	-5.45062	0	0	0	0	3.33709	0	0	0
CGGGTCAGTCACTCTC_1	1.15179	-1.21423	0	0	0	0.6918	0.6918	1.09682	1.60728	0
CGGGTCAGTTCTCACC_1	5.36643	-2.83969	0.818044	1.42675	0	0.490438	1.69216	1.9017	0.490438	1.9017
CGGGTCAGTTGCATAC_1	2.28805	-1.41271	2.9218	0	2.9218	0	0	0	0	2.9218
CGGGTCAGTTGTTGCA_1	-1.3739	3.66785	0.421825	0	0	2.48654	0	0.421825	0	0
CGGGTCATCTCGTTTA_1	1.86211	-0.368417	0	0	0	0.762384	0.762384	0	0	0
CGGGTCATCTTGAGCA_1	0.386515	-4.24682	0	0	0	2.44849	0	0	0	0
CGGGTGTAGGGCTTCC_1	0.703079	8.71523	0	0	0	0	2.76373	0	0	0
CGGTCAGCAAGGGCAT_1	1.90623	1.25631	0.78776	0	0	0	0	0	0	0
CGGTCAGCACCGTGCA_1	0.157392	2.56805	0	0	0	0.749414	0.983441	0	0	0
CGTAAGTAGATTAGCA_1	5.62257	-2.75424	0.351685	0	0.817302	0	1.72919	1.99087	0	1.47515
CGTAAGTAGGTCGTAG_1	-1.71833	1.9733	0	0	0	1.82745	4.39456	0	0	0
CGTAAGTCAAGCGCTC_1	5.83474	-3.35562	1.63388	1.74271	0	0.7785	1.21087	0	0	1.01787
CGTAAGTCACGTACTA_1	1.18554	0.0959129	0	0	0	0	0	0	0	0
CGTAAGTCATTGTGCA_1	0.276913	5.68977	0	0.360697	0	1.75399	2.22487	0	0	0
CGTAAGTGTGTCATTG_1	0.818036	0.627236	2.64679	0	0	1.55716	1.05524	1.05524	0.660794	0
CGTAAGTGTTGGACTT_1	-3.36978	0.90048	0	0	0	0.840012	0	0	0	0
CGTAATGAGCTAGTTC_1	-0.624748	1.95101	0	0	0	1.13453	2.24483	0	0	1.13453
CGTAATGAGTTGTACC_1	0.442648	5.88443	0	0	0	1.49163	2.2013	0	0	0
CGTAATGCAAACACCT_1	-0.294617	1.71003	0	0	0	0.777387	1.83912	0.462406	0	0
CGTAATGGTGTGTTTG_1	-0.050321	5.38461	0	0	0	2.11647	2.61609	0	0	0
CGTAATGGTGTTACAC_1	0.700614	2.50157	0	0	0	1.96237	0.341991	0.596358	0	0
CGTAATGTCCCTGGTT_1	-1.66656	-5.02834	0	0	0	0	2.54994	0	0	0
CGTAATGTCGAAATCC_1	0.377965	-4.06698	0	0	0	0	0	0	0	0
CGTAGTAAGACTGAGC_1	0.851091	0.95944	0	0	0	0.501432	0	0	0	0
CGTAGTAAGCCATTGT_1	-1.00496	-4.33443	0	0	0	0	2.82572	2.82572	0	0
CGTAGTACAATACCCA_1	2.16941	-1.51412	0	0	0	0	0	0	0	0
CGTAGTACACCGTGGT_1	0.583541	1.56689	0.532152	0	0	0	0	0	0	0
CGTAGTACACGGTAGA_1	-5.36568	-0.283389	2.46748	0	0	1.8262	3.14973	0.316388	0	0
CGTAGTATCCCGAACG_1	2.75315	1.46378	2.04817	0.754063	0	0.754063	1.47633	1.17904	1.17904	0
CGTAGTATCCCGAATA_1	-6.98249	-1.19434	0.280524	0	0	0.962838	2.63569	0.280524	0.499348	0
CGTAGTATCGACCACG_1	-2.36042	0.779529	0.917884	0	0	1.61156	1.25466	0.917884	0	0.40635
CGTCAAAAGGGTATAT_1	1.15748	0.999783	1.03899	0	0.796417	1.66042	0.475483	1.53746	0	0
CGTCAAAAGTAGCCAG_1	-0.953651	-6.13028	0	0	0	0	0	0	0	0
CGTCAAACACTGTCCT_1	1.10282	5.61936	0.508543	0	0	2.60966	0	0.844035	0.508543	0
CGTCAAAGTGCCAAGA_1	-2.4865	4.32003	0	0	0	2.14481	1.31961	0	0	0
CGTCAAAGTTACGATC_1	-1.29022	-6.26871	0	0	0	0	2.97136	0	0	0
CGTCCATAGGTGCCAA_1	3.33311	0.912376	2.00142	0	0	1.26971	0.82414	0	0	0
CGTCCATCATAACAGA_1	4.49586	-5.54303	0	0	0	0	2.39065	0	0	0
CGTCCATCATAATCGC_1	-1.45584	-5.27153	0	0	0	0	4.25073	0	0	0
CGTCCATCATACACCA_1	0.361466	1.32414	0	0	0	0.987721	0.987721	0.445777	0	0
CGTCCATGTCCTTTGC_1	-2.36592	5.55238	0	0	0	0	0	2.23421	0	0
CGTGAATCAAACTAGA_1	1.90341	4.97457	0	0	0	1.68237	0	0	0	0
CGTGAATGTGTATTCG_1	1.58799	-4.58749	0	0	0	0	0	0	0	0
CGTGATAGTATGGGAC_1	-2.35573	0.81271	0	0	0	1.5164	2.4568	0.537172	0	0
CGTGCTTAGAAGTCCG_1	-0.851988	5.62744	0	0.939842	0	2.43337	4.08133	1.28074	0	0
CGTGCTTGTATGTCTG_1	0.389782	1.95334	1.31761	0	0	0	0	1.31761	0	0
CGTGCTTTCCTATTTG_1	1.38435	4.63285	0	0	0	0	0	0	0	0
CGTGCTTTCGAACGCC_1	-6.54381	0.513264	0.784292	0	0.181051	0.871013	0.181051	0.584394	0	0
CGTGTCTAGTAGAATC_1	-0.949715	6.12329	0	0.913808	0	2.34763	4.5445	0.691079	0	0
CGTGTCTCATCTGCGG_1	-1.04245	2.48759	0.431906	0	0	1.8566	0	1.15081	0	0
CGTTAGAAGAGCTGCA_1	-2.91191	4.54548	0.553807	0	0	2.03585	1.37611	0	0	0
CGTTAGACAGGGACTA_1	-0.192852	4.17085	0	0	0	0.911933	2.79653	0	0	0
CGTTAGATCACTTTGT_1	-0.786179	6.57572	1.76876	0	0	2.32108	0.432039	1.15107	0.432039	0
CGTTAGATCCGTTGAA_1	3.28341	0.152062	2.90308	0	0	1.3537	0	0	0	0
CGTTCTGAGACCGTTT_1	1.27923	2.15696	0.295481	0	0	1.22566	0.295481	1.11928	0	0
CGTTCTGAGCAGGGAG_1	-1.59423	-5.942	2.99992	0	0	0	2.99992	0	0	0
CGTTCTGAGGCACGAT_1	-3.20858	-2.71093	2.88914	0	0	0	0	0	0	0
CGTTCTGGTCGCTTGG_1	-6.70567	-0.0262478	1.44297	0	0.18946	1.46731	1.70198	1.05688	1.05688	0
CGTTCTGGTGTGTGTT_1	0.924032	4.39482	0	0	0	1.72168	2.21561	0.4124	0	0
CGTTGGGGTATCTTCT_1	-4.95496	-0.408947	1.95071	0	0.358359	1.277	1.88748	1.277	2.80428	0
CTAACCCAGACGGTCA_1	-2.45313	-5.68608	0	0	0	0	0	0	0	0
CTAACCCAGAGCCCAA_1	1.97295	-3.64065	0	0	2.32484	0	0	2.32484	0	0
CTAACCCCACCTCGTT_1	-1.84121	-5.17415	0	0	0	0	2.82422	0	2.82422	0
CTAACCCCATGTAACC_1	1.15155	-2.41194	0	0	2.30511	0	0	0	0	0
CTAACCCGTACATTGC_1	-2.85724	-4.87104	2.85455	0	0	0	2.85455	0	0	0
CTAACCCGTGAGGATC_1	-0.466493	-3.70895	0	0	0	2.05685	0	2.05685	0	0
CTAACCCGTTGGGATG_1	-1.66914	4.96932	0.190297	0.716884	0	2.01462	1.86405	0.190297	0	0
CTAACCCTCTACTTCA_1	-0.133513	-5.219	0	0	0	0	0	0	0	0
CTAACCCTCTTTGGAG_1	-0.170286	-0.608711	1.96584	0	1.28973	0.629819	1.01325	0.629819	0	0
CTAACTTCACCAAATC_1	2.10798	3.24462	1.22026	0	0	1.22026	0.78574	0.33505	0	0
CTAACTTCATGCGTGC_1	0.629656	4.01212	2.65612	0	0	1.89832	1.98858	0.815822	0	0
CTAACTTGTGCAGATG_1	-2.71614	0.185501	2.33546	0	0	1.41376	0	0	1.41376	0
CTAAGTGAGAAACCCG_1	2.19735	-2.71136	0	0	0	0	0	1.44914	0	0
CTAAGTGAGGTCATCT_1	2.54117	-2.9472	2.02423	0	0	0	0	2.02423	0	0
CTAAGTGCAATACCTG_1	-1.62564	-5.33174	0	0	0	0	2.91352	0	0	0
CTAAGTGCACTAGGTT_1	1.09301	0.549615	2.09425	0	0	1.41457	0.636533	0.368081	0	0
CTAAGTGTCAAGAGGC_1	2.09777	1.31642	0.669003	0	0	1.83059	0.389434	0	0.669003	0
CTAAGTGTCCATTGCC_1	0.273948	4.86928	0.567286	0.323342	0	1.84756	2.60987	0.763239	0	0
CTAAGTGTCCTCATAT_1	0.695531	0.719422	0	0	0	0	2.63692	0	0	0
CTACAGACAGTCACGC_1	-1.48803	-5.11034	2.62497	0	0	0	0	0	0	0
CTACAGAGTAGTCACT_1	1.46759	-2.5296	0	0	0	2.36492	0	0	0	0
CTACATTCATGGCCCA_1	0.765489	-5.68799	0	0	0	0	0	0	0	0
CTACATTGTATCTCTT_1	0.995121	2.42939	0	0	0	1.76719	0.913748	0.913748	0.317299	0
CTACATTGTCTTGAAC_1	0.630388	3.66802	0.512717	0	0	1.02468	0.749703	0.849999	0.36918	0
CTACATTGTGGATACG_1	-6.89952	-0.575685	0	0	0	1.64251	3.41726	0.269074	0	0
CTACATTGTTGAGGAC_1	-6.70895	-1.6542	0	0	0	1.71328	1.97417	0.806534	0	0
CTACCCAAGCAATTCC_1	2.6975	-4.54765	0	0	0	0	2.00231	0	0	0
CTACCCAAGTTGCTGT_1	1.66043	3.22052	0	0	0	0	0	0	0	0
CTACCCACACCCTAGG_1	1.80557	-2.15317	0	0	0	0	1.96871	2.58948	1.96871	0
CTACCCAGTAGTAAGT_1	-2.2032	-5.39537	0	0	0	0	3.37993	0	0	0
CTACCCATCCAACCGG_1	-0.55604	-4.93751	0	0	0	2.9927	0	0	0	0
CTACCCATCGACGCTG_1	0.0703909	5.70501	0	0	0	2.97002	5.61721	0.967621	0	0
CTACCTGAGGGCGAAG_1	1.479	2.20833	0	0	0	0.443086	0.749061	0.749061	0	0
CTACCTGCACGTTCGG_1	-1.84656	-5.38543	0	0	0	2.80214	0	2.80214	2.80214	0
CTACCTGGTAGTCCTA_1	-0.79493	5.19961	0	0.422485	0	1.83378	3.37168	0.23339	0.23339	0
CTACCTGTCATGAGGG_1	1.97613	-2.73964	0	0	0	0	0	0	0	0
CTACCTGTCCATTGTT_1	1.97767	1.22626	1.00316	0.195453	0.358879	1.67095	0.49931	0.49931	1.21624	0
CTACCTGTCCGTAATG_1	-5.39644	-0.489957	2.64119	0	0	0.44113	0.869683	1.32769	0	0
CTACCTGTCGCTGTTC_1	-5.74831	-0.855897	1.00128	0	0	0.62105	0	0.62105	2.06522	0
CTACGGGAGAAGGATG_1	0.214517	4.97773	0	0	0	2.58937	0	0	0	0
CTACGGGAGCGGGTAT_1	-1.57352	-4.46788	0	0	0	0	0	0	0	0
CTACGGGAGTACAACA_1	1.46533	2.60955	2.47454	0	0	0.361198	1.15538	0.835142	0	0
CTACGGGGTATGAGGC_1	-4.2402	-0.907839	0	0	0	0	1.86632	0	0	0
CTACGGGGTGCCGTTG_1	-0.541713	-5.58061	0	2.77776	0	3.43932	0	0	0	0
CTACGGGTCACTTGGA_1	0.839677	5.51776	0	0.446526	0	2.24528	1.47642	0.446526	0	0
CTACTATAGGCTTCCG_1	1.24687	2.71271	2.61993	0	0.433017	1.44725	0.734196	1.23505	2.51608	0
CTACTATAGGTGAGCT_1	1.1304	3.29308	1.4885	0	0.123933	1.42709	1.81575	0.654188	0.123933	0.123933
CTACTATAGTATAGGT_1	5.93954	-4.18804	0	1.05671	0	0	2.50644	0	0	0
CTACTATTCACAAGGG_1	0.924266	-2.61432	0	0	0	2.19085	2.19085	0	0	0
CTACTATTCCAAAGGG_1	-0.505723	3.72641	0	0	0	2.40595	0.37747	1.04182	0	0
CTAGACATCTGCATAG_1	4.13485	-0.871586	1.42675	0	0	0.490438	2.28873	2.46483	0	0
CTAGGTACACACGCCA_1	0.735603	-4.86008	0	0	0	0	3.43787	0	2.77635	0
CTAGGTACAGCGTACC_1	-3.29706	0.0899825	1.57907	0	0	1.14395	1.57907	2.00383	0	0
CTAGGTAGTTGGTACT_1	-0.161437	2.5887	0	0	0	2.10879	3.76853	0	0	0
CTAGGTATCAGCGTCG_1	4.15866	-2.04525	2.63596	0	0.622608	0	0.622608	2.1718	0	0
CTAGGTATCATAGAGA_1	-0.290649	-3.94346	0	0	0	3.66972	0	0	0	0
CTAGGTATCTTGGTCC_1	0.345641	3.4458	0	0	0	0.42244	1.98899	0.42244	0	0
CTATAGGAGCAACAAT_1	3.37666	-0.163873	0	0	3.33057	0	2.67257	3.72404	0	0
CTATAGGAGGTAAAGG_1	0.63942	-4.6369	0	0	0	0	2.71367	0	0	0
CTATAGGCACCGCTGA_1	-4.63989	-0.381787	2.02867	0	0	0.345535	0.97493	1.45907	1.45907	0
CTATAGGCAGGAATAT_1	0.44526	2.92676	0.743824	0	0.439533	1.3244	1.52342	0.439533	0	0
CTATAGGCATCAGTGT_1	3.10046	-0.129501	0.371183	0.202716	1.17781	0.945099	0	1.5251	0	0
CTATAGGGTTGGATCT_1	0.366989	4.63551	0	0	0	2.01011	1.49978	0.690384	0	0
CTATAGGTCACGGTCG_1	1.791	0.322814	1.44984	0	0	1.44984	1.82775	0	0	0
CTATAGGTCATGTCTT_1	2.5763	1.5941	2.75662	0	0	1.46553	4.13299	1.34915	0	0
CTATAGGTCTCATTAC_1	-2.7722	4.79634	0	0	0	1.81247	2.92173	0.549407	0.549407	0
CTATCCGAGCACTCGC_1	2.28679	-5.94345	0	0	0	0	2.80214	0	0	0
CTATCCGAGCGATGCA_1	-0.625986	2.97232	0	0	0	1.81187	1.48491	0.995947	0	0
CTATCCGAGTTGGGAC_1	1.66299	-2.86755	0	0	0	2.69867	3.35759	0	0	0
CTATCTAAGCATCGAG_1	2.19362	-4.40762	0	0	0	0	0	2.32902	0	0
CTATCTAAGTCCTGCG_1	-0.00187876	3.91826	0	0	0	2.52355	1.99793	0.821871	0.354114	0
CTATCTACAGAGCGTA_1	1.26355	3.40734	2.46187	0	0.513076	1.30337	0.513076	1.30337	0	0
CTATCTATCGGTAGAG_1	-2.1966	3.74104	0	0	0	1.42359	1.56494	0	0	0
CTCAACCAGAGTAACT_1	-1.11006	-4.64769	0	0	0	2.87958	4.22284	0	0	0
CTCAACCAGATGAAGG_1	-5.42282	-0.634534	0.594842	0	0	1.10918	1.77096	0.797109	0	0
CTCAACCCAAGTGGCA_1	-2.18283	-2.00496	0	0	0	1.72614	0	0	0	0
CTCAACCGTCTTTATC_1	2.02343	4.57527	0	0	0	2.25776	2.25776	0	0	0
CTCAACCTCAGGACGA_1	-0.505177	3.97017	0.447776	0	0	1.9759	1.89436	0	0.447776	0
CTCAACCTCTGATTCT_1	-5.09181	-1.06821	2.71894	0	0	2.71894	0	2.34592	0	0
CTCAAGAAGTCTTCCC_1	1.46303	1.34085	0.854618	0	0.239092	1.89792	0.963392	0.854618	0.239092	0
CTCAAGACAAAGGTTA_1	1.74467	3.92516	0	0	0	2.9945	1.74813	0	0	0
CTCAAGACAAGTACCT_1	0.163935	6.89665	0	0	0	2.52368	3.71748	0	0	0
CTCAAGATCCAGGACC_1	1.11105	2.03571	0.467001	0	0	1.51978	2.83735	0.467001	0	0
CTCAATTAGGCCTTCG_1	2.58207	0.96715	2.68893	0	0.762201	1.48817	1.90433	1.90433	2.5201	0
CTCAATTCAACCTAAC_1	1.50578	-5.79908	0	0	0	0	3.20515	0	0	0
CTCAATTCAAGCGAGT_1	0.998087	-0.238743	1.7063	0	1.7063	0	1.7063	0	0	0
CTCACTGCACGACCTG_1	-1.52424	-5.64596	0	0	0	0	0	0	0	0
CTCACTGGTCAGGTGA_1	0.487057	1.47371	0.554405	0	0	1.8805	0.747331	0	1.17022	0
CTCACTGGTTCCGCAG_1	1.35219	-4.70024	0	0	0	0	0	0	0	0
CTCACTGTCAAAGGAT_1	0.776425	-3.45492	0	0	0	2.9218	0	0	0	0
CTCACTGTCCTACACC_1	1.87498	-0.159974	0	0	0	1.18594	1.18594	0	0	0
CTCAGAACAATAGTAG_1	0.703698	1.99803	0.445111	0	0	0.445111	1.59425	0	0	0
CTCAGGGAGAGGGTGG_1	1.01251	0.869989	0.893227	0.392718	0.392718	1.57857	1.22525	0.392718	0.392718	0
CTCAGGGAGCCGTAAG_1	-2.92787	0.283582	0	0	0	0.908149	2.12807	0	0	0
CTCAGGGAGTAGATCA_1	-5.10949	-0.179429	0	0.311011	0	1.15965	1.03816	0.899842	0.311011	0
CTCAGGGAGTCCCAGC_1	0.149079	5.71482	0.23254	0	0.23254	2.08798	2.52727	0.23254	0	0
CTCAGGGCAACCGGAA_1	0.539539	8.73773	0	0	0	1.22712	2.88366	0	1.22712	0
CTCAGGGCAATCGCAT_1	-0.796547	-5.72196	2.67886	0	0	0	0	0	0	0
CTCAGGGCAATCTCTT_1	5.51488	-2.81369	2.0149	0.916291	0	0	2.63906	1.09861	0	1.38629
CTCAGGGGTATCAGCT_1	-0.819453	6.21398	0	0.676712	0.394539	2.11088	4.43888	0.676712	0	0
CTCAGGGTCGCCAATA_1	-0.0892582	-3.78082	0	0	0	3.39374	2.73362	0	0	0
CTCAGTCAGACATATG_1	1.76221	4.48752	0	0	0	1.90375	2.89774	0	0	0
CTCAGTCCAGCTGGTC_1	-1.91221	-5.67368	0	0	0	0	0	0	0	0
CTCAGTCCAGTACTAC_1	-3.23881	0.213681	1.54328	0	0	1.30191	2.37039	0.694952	0.288585	0.694952
CTCAGTCCAGTTCTAG_1	-0.419396	-5.07488	0	0	2.77072	2.77072	0	0	0	0
CTCAGTCGTGAGGCAT_1	1.53541	1.99546	2.19505	0	0	1.43322	0.426592	0.954004	0	0
CTCAGTCGTGCAGTGA_1	-1.22718	4.63064	0	0	0	1.58555	0	1.07875	0	0
CTCAGTCGTTTATGCG_1	0.45729	5.72711	0	0.438505	0.438505	2.53037	2.33762	0	0	0
CTCAGTCTCCAAAGGG_1	3.65067	0.265261	2.52633	0	1.80225	1.44033	0.652637	2.22844	1.54381	0
CTCAGTCTCTTGGGCG_1	-5.50506	0.140679	0.642755	0	0	1.47737	2.28154	0.51658	0	0
CTCATCGCAGATAAAC_1	-2.07651	-5.08923	0	0	0	2.27794	0	0	0	0
CTCATCGCATCTAACG_1	1.60887	4.34118	0	0	0	2.15667	2.15667	0	0	0
CTCATCGGTTGGGTTT_1	1.27834	-3.28797	0	0	0	0	0	0	0	0
CTCATCGTCCGCTGTT_1	-3.60808	1.27276	0.572289	1.40837	0	1.85727	2.88987	0.572289	0	0
CTCATTACACAGTACT_1	-3.57877	1.6443	0	0	0	2.18751	2.18751	0	0	0
CTCATTACACCGTGAC_1	2.01169	-3.76875	0	0	2.14627	0	2.77918	0	0	0
CTCATTACACTTGGCG_1	5.78496	-3.09021	0.616152	0.616152	0	0	1.48323	1.65993	2.05596	1.26846
CTCATTAGTACAATAG_1	-6.19985	-0.669368	0.334804	0	0	1.52148	2.099	0.23516	0	0
CTCATTAGTCATGCAT_1	1.8819	4.06845	0	0	0	2.49277	2.96996	1.54718	0	0
CTCATTAGTCGATTCA_1	-3.15896	-0.0813815	2.29055	0	0	1.04734	4.28238	0	0.746708	0.314821
CTCATTAGTGAGAGGG_1	2.55654	1.01842	1.57241	0	0	0	2.78951	1.57241	1.57241	0
CTCCAACAGCGTACAG_1	1.73194	5.11135	0	0	0	2.21739	0	0	0	0
CTCCAACAGGTGAGCT_1	1.22864	2.11519	1.46422	0	0	0.875324	0.161231	0.530526	0.875324	0.161231
CTCCAACCAGGCATTT_1	-0.622625	1.0711	0.527355	0	0	1.64223	0.870828	0.527355	1.32914	0
CTCCAACGTGTAAACA_1	-1.85866	-4.6559	0	0	0	2.83548	2.19936	2.19936	0	0
CTCCAACTCCGCGATG_1	-1.7902	-5.45519	0	0	0	0	0	0	0	0
CTCCACAAGCTCCCTT_1	2.21396	-2.84881	0	0	0	2.12154	0	0	0	0
CTCCACACAGATGCGA_1	-5.10255	-0.31012	2.05846	0	0	1.10686	2.28836	0.817811	0	1.10686
CTCCACAGTCAAATCC_1	-0.734245	1.6045	1.35456	0	0	0.765477	2.80489	1.35456	0	0
CTCCACATCAAAGAAC_1	2.00861	-4.27514	0	0	0	0	0	0	0	0
CTCCACATCATGTCTT_1	0.437016	-3.15442	0	0	1.3384	0	1.3384	0	0	0
CTCCACATCGCATTGA_1	1.72911	0.936992	0	0	0	1.20578	0.939842	0.329227	0	0
CTCCATGGTATGCTAC_1	1.12851	1.72312	0.771712	0	0	1.41162	0.771712	0.327736	0	0
CTCCATGGTCGCGGTT_1	0.717249	8.69217	0	0	0	0	2.60462	0	0	0
CTCCATGTCCTAGCCT_1	-1.16858	-4.82102	0	0	0	2.60733	2.60733	0	0	0
CTCCCAACAGGTGACA_1	1.98398	1.58039	1.62857	0	0	1.48474	1.4318	1.11458	0	0.375127
CTCCCTCAGCAAATGT_1	0.0710197	2.25091	0	0	0	0.473601	1.76578	0.473601	0	0
CTCCCTCCAAATAGCA_1	5.48705	-3.83614	0	0	0	0	1.59786	1.08897	0	0
CTCCCTCCAAGGAGTC_1	1.79223	4.88437	0	0	0	0	2.11488	0	0	0
CTCCCTCCACCAGTTA_1	3.34718	-1.07247	2.32692	0	0.247009	0.247009	1.08564	1.3355	0.247009	0
CTCCCTCCACCCTTGT_1	-0.910849	-5.20587	0	0	0	0	2.97842	0	0	0
CTCCCTCCATAACCCA_1	-0.612161	-5.2792	0	0	0	0	2.62378	2.62378	0	0
CTCCCTCCATACGCAT_1	-6.57051	-1.01208	1.61943	0	0.17636	1.49775	1.91487	0.45654	0	0.17636
CTCCCTCCATCGCCTT_1	0.748814	3.74022	1.32343	0.764746	0	1.67973	3.50814	0.378011	0	0
CTCCCTCGTCGGTGTC_1	0.908681	1.81243	0	0	0	1.39327	1.10482	0.921877	0.697804	0.408572
CTCCCTCGTGTATCCA_1	-0.0269474	-3.0713	3.40212	0	0	0	0	2.74173	0	0
CTCCCTCTCGCATGAT_1	1.49531	0.245127	2.76309	0	0	1.02957	0.854369	1.78332	0	0.854369
CTCCCTCTCGTAACAC_1	0.0538123	3.42162	2.17592	0	0.271867	2.30856	2.62531	0	0	0
CTCCCTCTCTAGTGTG_1	-1.59142	-5.70164	0	0	0	2.47298	3.79394	0	0	0
CTCCGATAGAATTCAG_1	-1.54586	4.26975	0.450143	0	0	2.057	0.995328	0	0	0
CTCCGATAGTGTTCAC_1	-2.22691	-4.98255	0	0	0	2.4631	3.50325	0	0	0
CTCCGATCACAAGGTG_1	0.908929	3.47531	0	0	0	1.04934	1.04934	0	0	0
CTCCGATCACATTACG_1	-2.12947	-5.62039	2.82273	0	0	0	0	0	0	0
CTCCGATCACCAATTG_1	-2.77052	-4.87199	0	0	0	0	3.67408	0	0	0
CTCCGATGTTGAGAGC_1	-1.66451	3.58701	0	0	0	1.90927	1.16653	0	0	0
CTCCTCCGTGAGTAGC_1	1.50277	1.18157	1.71782	0	0.452058	1.27311	0.619132	0.619132	0	0.251359
CTCCTCCTCTAACGCA_1	-2.44299	-4.45356	0	0	0	0	0	0	0	0
CTCCTCCTCTCTGAGA_1	-1.29662	-5.556	0	0	0	0	3.02567	0	0	0
CTCCTCCTCTTCGTAT_1	0.654362	8.51743	0	0	0	0	3.54588	0	0	0
CTCCTTTAGATTACCC_1	-0.36959	-4.2058	0	0	0	2.91683	0	0	0	0
CTCCTTTAGATTAGTG_1	-6.09822	-1.06897	0.329852	0	0	1.20734	3.30252	0	0	0.941198
CTCCTTTAGCACACCC_1	-0.297734	-2.80509	0	0	0	0	2.18103	2.18103	0	0
CTCCTTTAGTCCGCGT_1	1.42389	1.46804	0	0	0	1.54076	2.04446	0.798731	0	0
CTCGAGGAGCTCTTCC_1	0.52796	1.32726	0.4591	0.4591	0	1.01085	0	0	0	0
CTCGAGGCAACTCGTA_1	-6.63565	-0.464635	1.65285	0	0	0.263563	2.21289	0	0	0.263563
CTCGAGGCAGCGCGTT_1	5.55652	-2.7827	0.717561	0	0.717561	0	0	1.9874	0.717561	0
CTCGAGGGTCGCTTGG_1	-0.70978	5.69121	0	0	0	1.76508	1.22994	0.793222	0	0
CTCTCAGAGTGCTCGC_1	-0.594545	5.27609	0.52947	0	0	2.87654	4.56364	0	0	0
CTCTCAGCAGCCCAGT_1	1.11589	2.35904	0	0	0	1.77045	0.796774	0	0	0
CTCTCAGTCGGAAGGT_1	0.946227	4.31101	0	0	0	1.46459	1.78986	0	0.441021	0
CTCTCGAAGCGACTAG_1	3.76527	-1.02507	0.624656	0	0	1.00621	1.82546	0	0	0
CTCTCGAGTCACGACC_1	1.50725	1.43095	0.695707	0	0	1.95029	1.50806	0.695707	2.30719	0
CTCTGGTAGCGCACAA_1	2.0129	1.26169	2.51658	0	1.02884	0	1.02884	1.22291	0.787792	1.75685
CTCTGGTAGCTACTGT_1	1.90551	1.31612	0.43627	0	0	0.971074	1.1593	1.1593	0	0
CTCTGGTAGGGCAAGG_1	-5.72589	-0.393492	1.68919	0.156842	0	1.05359	0.411734	1.75002	0	0
CTCTGGTCACGACGTC_1	0.377567	4.10975	0.421446	0	0	1.83124	0.717024	0	0	0
CTCTGGTGTCAGGCAA_1	-1.39838	-5.27075	2.85919	0	0	0	0	0	2.85919	0
CTCTGGTTCGTGTCAA_1	0.775535	-4.1253	0	0	0	0	3.55905	2.89397	0	0
CTCTGGTTCTGGCCAG_1	0.20871	0.933908	1.40596	0	0	1.08506	1.17544	0.985699	0	0
CTGAATGGTCTGTGGC_1	0.327469	6.21693	0	0	0	2.55972	4.21182	1.87793	0.994952	0
CTGAATGTCGGACTTA_1	-2.3288	-5.27101	0	0	0	0	0	0	0	0
CTGAATGTCTATTGTC_1	0.175264	1.33458	0	0	0	0	2.31041	0	0	0
CTGAGCGAGGTTGACG_1	-0.724541	-4.59045	0	0	0	0	0	3.01087	0	0
CTGAGCGAGTTCGGTT_1	3.46232	-0.250521	2.60953	0.394965	1.7653	0.677355	1.84493	1.84493	1.0775	0
CTGAGCGCAAATCAAG_1	1.31997	-3.93034	0	0	0	0	2.73631	0	0	0
CTGAGCGGTACCAGAG_1	0.591198	5.13391	0.484812	0.484812	0	2.50386	2.27564	0.484812	0	0
CTGAGCGGTTCTTCAT_1	0.727219	5.86681	0	0	0	1.8162	2.74645	0	0	0
CTGAGGCCAATAGTGA_1	2.03707	-4.56989	0	0	0	2.72027	0	0	0	0
CTGAGGCGTAAGACCG_1	-0.266284	-4.09301	0	0	0	0	2.56754	3.22157	0	0
CTGAGGCTCAAATGCC_1	2.57086	-3.46359	0	0	1.89218	0	0	0	0	0
CTGAGGCTCAGCCCAG_1	0.82362	1.89496	0.862793	0	0	1.63106	0	0.294491	0.294491	0
CTGAGGCTCCAAGCAT_1	-0.0978878	-4.75951	0	0	0	0	2.88541	0	2.50748	0
CTGATCCCACATATCG_1	0.839554	-4.43763	0	0	0	2.89075	0	0	0	0
CTGATCCCAGGACATG_1	-6.77087	-0.461912	2.418	0	0	1.74706	3.3474	1.17686	0	0
CTGCAGGAGCTAGATA_1	0.310835	2.60433	2.39826	0.510986	0	0.510986	0.847526	0.847526	0.510986	0
CTGCAGGTCTGCCCTA_1	-2.03361	4.10341	0	0	0	0.421897	3.57347	0	0	0.945677
CTGCATCCATATCTGG_1	1.96466	4.71334	0	0	0	0	0	0	0	0
CTGCATCTCGCCAACG_1	1.01461	3.15839	0.219272	0.219272	0.219272	1.64246	2.35723	0	0.219272	0
CTGCCATGTCCTTTGC_1	1.55735	-2.77657	0	0	0	0	2.68266	0	0	0
CTGCCATTCGGTGAAG_1	0.806973	2.23022	0	1.01353	0	0	0	0	1.01353	0
CTGCCTAAGTCACTAC_1	-4.832	-0.924096	1.91206	0	0	1.91206	0	0	0	0
CTGCCTACAATCCTAG_1	-1.03414	-5.29563	0	0	0	2.93183	2.93183	2.93183	0	0
CTGCCTATCTGATGGT_1	0.416959	5.72033	0	0	0	1.98532	2.40245	0.813718	0	0
CTGCCTATCTTCCTAA_1	-1.83318	1.65671	0.730258	0	0	0.730258	1.14779	1.14779	0	0
CTGCGAGCAGACACAG_1	0.801536	1.48842	0	0	0	0.376937	0.376937	0.650044	0.376937	0
CTGCGAGCAGGGACTA_1	-1.44785	5.9537	0	0	0	2.29904	0	0	0	0
CTGCGAGTCGCTTACC_1	2.70904	0.274895	2.59132	0	0	1.48836	0.522338	0	0	0.863704
CTGCGAGTCGTAGAGG_1	1.53739	1.49721	0	0	0	1.06386	1.901	1.06386	0	0
CTGCTCAAGTTGGACG_1	-0.252126	-5.29044	0	0	0	0	3.39374	2.73362	0	0
CTGCTCACACCCAACG_1	-4.35902	-0.96839	0	0	0	1.10182	1.10182	0	1.10182	0
CTGCTCACATGAAGCG_1	-4.57669	-1.30349	0	0	0	0	2.87878	0	0	0
CTGCTCAGTACAATAG_1	0.924922	5.05094	1.65113	0	0	1.73713	1.20612	0	1.45318	0
CTGCTCAGTCCACACG_1	3.68923	0.104535	2.08218	1.20616	0.940174	0.774875	0.329381	1.50651	0	0
CTGCTCAGTGCAGGAT_1	0.906614	4.88929	0	0.996836	0	1.486	3.06881	2.05908	0	0
CTGCTCATCAAAGGAT_1	-0.731453	-5.35395	0	0	0	2.71894	3.37856	0	0	0
CTGCTCATCAGATTGC_1	-0.351228	-3.19022	0	0	0	3.2262	2.57199	0	3.89929	0
CTGGACGAGACCAGAC_1	1.62359	-5.25971	0	0	0	0	0	0	0	0
CTGGACGAGTGCACAG_1	-2.35522	-5.07289	0	0	0	0	0	0	0	0
CTGGACGCAACGATCT_1	0.691964	-4.3856	0	0	0	0	0	0	0	0
CTGGACGGTCGTCGGT_1	0.593421	2.018	0	0	0	0	0	0	0	0
CTGGACGTCTCGCGTT_1	-2.79292	0.173291	0	0	0.34003	0.795238	0.963158	1.44454	0	0
CTGGCAGAGAGCCGTA_1	-4.42927	0.604419	0.865485	0.243128	0	1.24619	2.87859	0	0.243128	0
CTGGCAGCAGACGGAT_1	-2.34766	-4.72974	0	0	0	0	0	0	0	0
CTGGCAGGTCGTTGGC_1	0.480047	3.23621	0	0	0	1.99705	3.91004	0.226891	0.226891	0
[truncated: 14,637 more rows]

## Sheet: SuppFig6_B
	cell_type	Top2a	Mki67	Mcm3	Gins2	Pcna	Pclaf	Birc5	Nusap1	Dlgap5	Cdc20	C1qa	Fcer1g	Ccl4	Gfap	Aqp4	Atp1a2	Rassf9	Tm4sf1
AAACGCTAGCATACTC_1	Immune reactive cells	1.41529	0.939557	0.939557	0	0	0	0	0	0	0	0	0	0	0	0	0	0	0
AAACGCTGTACGAGTG_1	G1S	2.42737	1.45985	0.97556	0.894483	1.35896	2.02954	1.18552	0.602307	0.345831	0.602307	0	0	0	0	0	0	0	0
AAAGAACTCCTTCTGG_1	G1S	2.78154	0	0	2.40658	1.79972	0	0	0	0	0	0	0	0	0	0	0	0	0
AAAGGATTCGTGTCAA_1	G2M	0	0	0	0	0	0	1.93553	0	0	0	0	0	0	0	0	0	0	0
AAAGGGCCAACTGTGT_1	G1S	2.90755	2.0358	0.367342	0.200445	1.41275	1.3572	1.09778	0.937513	0.200445	0.367342	0	0	0	0	0	0	0	0
AAAGGTAAGACTCTAC_1	G2M	3.19188	2.17226	0	1.2789	0	0	0	0	0	0	0	0	0	0	0	0	0	0
AAAGTCCTCTTTACAC_1	G2M	3.38543	0	0	0	0	0	0	0	0	0	0	0	0	0	0	0	0	0
AAAGTGACACTCTGCT_1	G1S	2.46559	1.69284	1.13522	1.13522	0.907569	2.04871	1.32053	0.989346	0.191599	0.191599	0	0	0	0	0	0	0	0
AAAGTGATCGCTTTAT_1	G1S	1.375	0	1.375	0.907267	1.69242	0	0	0	0.907267	0	0	0	0	0	0	0	0	0
AACAAAGGTTCGTAAC_1	G1S	1.24733	0	1.24733	0.535831	1.51388	0.303384	0.303384	0	0	0	0	0	0	0	0	0	0	0
AACAGGGAGATAGGGA_1	G1S	3.27059	1.64158	0.297839	0	0.297839	1.00603	1.32855	1.98031	0.713359	0.713359	0	0	0	0	0	0	0	0.297839
AACAGGGGTACCGTGC_1	G1S	0.983415	0	0.349524	0.608017	0.813229	0	0	0	0.349524	0	0	0	0	0	0.813229	0	0	0
AACCAACTCATGGTAC_1	G1S	3.40723	2.35466	0.456064	0.253809	0.253809	1.42988	1.35822	1.72683	0.456064	0.624213	0	0	0	0	0	0	0	0
AACCACATCACGGAGA_1	G1S	2.84669	1.79077	0	0.347958	0.485052	1.41617	1.41617	1.36436	0.605597	0.347958	0	0	0	0	0	0	0	0
AACCATGAGAGGCGGA_1	G1S	2.89547	1.69016	0.905613	0	1.11934	1.2112	1.37293	1.29533	0.258271	0.463344	0.258271	0	0	0	0	0	0	0
AACCATGGTAAGGCTG_1	G1S	2.88431	2.53657	0.754282	0.560029	1.05668	1.47665	1.05668	1.28855	1.05668	1.17932	0	0	0	0	0	0	0	0
AACCATGGTGAACCGA_1	G1S	3.11429	1.76935	0.570122	0.705393	0.413646	1.46559	2.00202	1.57741	0.930968	1.93032	0	0	0	0	0	0	0	0
AACCCAAGTTCTGAGT_1	G1S	0	0.625868	1.2836	1.4995	1.4995	1.82764	0	0	0	0.625868	0	0	0	0	0	0	0	0
AACCCAATCAGTGTGT_1	Astro-glial like cells	0	0	0	0	0	0	0	0	0	0	0	0	0	2.42187	3.45949	0	0	0
AACGAAACAGGACATG_1	G2M	1.4072	0	0	0	0	0	0	1.4072	0	0	0	0	0	0	0	0	0	0
AACGAAAGTCGGTAAG_1	G2M	0	0	0	0	2.41907	2.41907	0	0	0	0	0	0	0	0	0	0	0	0
AACGTCATCAGCCTTC_1	G1S	2.796	2.02079	0.503456	0.503456	1.45212	2.06325	1.19104	1.37243	0.683926	0	0.283082	0	0	0	0	0	0	0
AACTTCTTCTCGCTCA_1	G1S	1.76558	0	1.76558	1.76558	2.57356	2.11233	0	0	0	1.23037	0	0	0	0	0	0	0	0
AAGACAACAACAAGTA_1	Immune reactive cells	0	0	0	0	0.299855	0	0	0	0	0	1.42238	1.23769	0	0	0	0	0	0
AAGACTCAGTCGGCCT_1	G1S	2.11593	1.53657	1.18796	1.18796	1.79457	2.55397	0.862146	0.375748	0	0	0	0	0	0	0	0	0	0
AAGCATCAGTTTCTTC_1	G1S	1.72444	0.868279	1.04512	0.868279	1.63869	1.94479	0.379077	0	0	0.653299	0	0	0.379077	0	0	0	0	0
AAGCCATCAACAGTGG_1	G1S	2.01523	1.06901	2.01523	0.568147	1.40118	1.49121	0.928214	0	0	0.568147	0	0.323891	0	0	0	0	0	0
AAGCCATTCTGGCTGG_1	G1S	2.04856	0	0	0	0	0	2.04856	0	0	2.04856	0	0	0	0	0	0	0	0
AAGCGAGCAAGCACCC_1	G1S	2.56118	1.19789	1.58005	1.07418	2.07183	2.46764	0.768514	0.932982	0	0.326075	0	0	0	0	0	0.326075	0	0
AAGTGAAAGAACTCCT_1	G1S	3.18606	2.16688	0.676189	0.676189	1.36075	1.07594	1.36075	0.676189	0	0	0	0	0	0	0	0	0	0
AAGTGAACAAGTGCTT_1	G1S	0.698693	0.409166	1.106	0.409166	0.698693	0	0	0	0.409166	0	0	0.409166	0	0	0	0	0	0
AAGTGAACAGGGAATC_1	G2M	0	2.74105	0	0	0	0	0	0	0	0	0	0	0	0	0	0	0	0
AAGTGAATCCTCACCA_1	G1S	3.2677	1.87232	0.499234	0.499234	0	0.678636	1.07922	1.87232	1.07922	1.07922	0	0	0	0	0	0	0	0
AAGTTCGGTCGAATGG_1	G2M	3.19706	1.92645	0	1.36929	0	0	1.36929	0	0	0	0	0	0	0	0	0	0	0
AATCGTGTCAAGTCGT_1	G1S	3.03026	1.17525	1.30474	0	1.85214	1.70072	1.17525	1.41937	0	0	0.370037	0	0	0	0	0	0	0
AATGAAGCAATGAAAC_1	G2M	3.41982	2.12716	2.12716	0	0	0	0	0	0	0	0	0	0	0	0	0	0	0
AATGAAGCAGCTTTGA_1	G1S	0	0	1.07188	0	2.16142	1.07188	0	0	0	0	0	0	0	0	0	0	0	0
AATGACCCAGTGCCTG_1	G1S	2.69078	2.53026	0.271815	0.940679	1.55775	2.06326	1.05573	1.41669	0.485316	0	0	0	0	0	0	0	0	0
AATGGAATCCACCTGT_1	G1S	1.77093	0.500881	1.28113	0.83306	0.965247	1.77093	0.83306	0	0.500881	0	0	0	0	0	0	0	0	0
ACACCAACATGGCCAC_1	G1S	3.08379	2.55103	1.33488	0.938172	1.61816	1.97702	1.41357	1.41357	0.270837	0	0	0	0	0	0	0	0	0
ACACTGACAACTTGGT_1	G1S	1.64152	0	0.605738	0.980283	1.36459	1.12542	0.34805	0	0.605738	0	0	0	0	0	0	0	0	0
ACACTGAGTGGATTTC_1	G1S	2.09681	1.3712	1.3712	0.815377	1.3712	2.36652	0.815377	0.815377	0.350663	0.350663	0	0	0	0	0	0	0	0
ACAGAAATCTCTGACC_1	G1S	2.52237	1.51328	1.51328	0.899471	1.79174	2.03686	0.189238	0.4855	0.348301	0	0	0	0.189238	0	0	0	0	0
ACATCGAAGCCTGACC_1	G2M	2.06679	1.58179	0.603184	0.243712	1.16559	1.58179	0.439514	0.743795	0	0	0	0	0	0	0	0	0	0
ACCAACATCATGAGGG_1	G1S	1.92195	0	1.48236	1.36537	1.23284	1.76848	0.679243	1.08003	0.396217	0	0	0	0	0	0	0	0	0
ACCAACATCCGCGAGT_1	G2M	2.01686	0	0	0	0	0	0	0	0	0	0	0	0	0	0	0	0	0
ACCACAAAGCCGTCGT_1	G1S	2.17798	2.01049	1.11258	0	0.859284	1.48244	1.55689	1.96384	0	0	0	0	0	0	0	0	0	0
ACCACAACATCGGAAG_1	G1S	2.91019	1.03936	1.03936	0.649039	1.86906	1.79598	1.31938	0.863123	0.376277	0	0	0	0	0	0	0	0	0
ACCATTTAGAGGTGCT_1	G1S	3.14867	2.39595	0	0.257342	1.44181	1.20833	1.50892	1.83781	0.776546	0.90318	0	0	0	0	0	0	0	0
ACCATTTCAATCCTAG_1	G2M	0.978612	2.10372	0	0	0.745348	0	0	0	1.46361	0.440567	0	0	0	0	0	0	0	0
ACCCAAAAGAGTTGTA_1	Immune reactive cells	1.07505	1.07505	0	0	0	0	0	0	1.07505	1.07505	1.58109	0	0	1.07505	0	0	0	0
ACGGGTCAGGTAAGAG_1	G1S	2.09007	1.3743	0.779745	1.84279	1.74461	2.34635	1.51353	1.21249	0.464022	0.779745	0	0	0	0	0	0	0	0.464022
ACGGGTCTCACCTCAC_1	G1S	2.59705	1.6153	0.985415	0.289519	0.985415	1.90335	0.851491	1.74064	0.513763	0.289519	0	0	0	0	0	0	0	0
ACGGTCGAGAAAGCGA_1	G1S	2.92069	0	2.54182	0	0	0	0	1.92445	0	0	0	0	0	0	0	0	0	0
ACGGTTAAGGTAAGGA_1	Astro-glial like cells	0	2.16244	0	0	0	0	0	0	0	0	0	0	0	2.79634	0	0	0	0
ACGGTTATCTGGGTCG_1	G1S	2.90782	0.702425	0	0	0	1.96176	0.702425	1.62424	0	1.11096	0	0	0	0	0	0	0	0
ACGTCCTCAAGTCATC_1	G1S	0.633075	0	0.905157	0.905157	1.01769	0	0	0	0.46306	0	0	0	0	0	0	0	0	0
ACGTTCCCAAACACCT_1	Astro-glial like cells	0	0	0	0	0	0	0	0	0	0	0	0	0	3.78513	2.73093	2.73093	0	0
ACTATGGTCTCTTCAA_1	G1S	3.32459	2.42506	1.63338	0	1.97154	1.1186	0	0	1.1186	0	0	0	0	0	0	0	0	0
ACTATTCAGCAAACAT_1	G1S	3.37068	1.83763	0	0.191665	0.72092	1.06519	1.42767	1.87071	1.42767	1.20114	0	0	0	0	0	0	0	0
ACTCCCATCGCTATTT_1	G1S	2.54219	2.06914	1.22222	0.954151	1.60767	1.96288	0.724797	0.724797	0.724797	0	0	0	0	0	0	0	0	0
ACTCTCGTCGCCAGAC_1	G2M	1.26077	0.817161	0	0.817161	0.817161	1.26077	0	0	0	0	0	0	0	0	0	0	0	0
ACTGATGAGTCTCCTC_1	G1S	1.30459	1.38244	0.913212	1.02632	0.913212	1.52204	0.46808	0.639424	0.261181	0	0	0	0	0	0	0	0	0
ACTGCAACAACGAGGT_1	G1S	0	0	2.10375	1.52571	2.10375	1.52571	2.10375	0	0	0	0	0	0	0	0	0	0	0
ACTGTGACATCCTCAC_1	G1S	3.07668	2.3043	0.585356	0	0.235238	1.21991	1.55031	2.03212	0.844171	1.2953	0	0	0	0	0	0	0	0
ACTTATCCACATGGTT_1	G1S	3.56909	2.50368	0	0.337171	0	1.52797	1.2255	1.8266	0.588873	1.88914	0	0	0	0	0	0	0	0
ACTTCCGGTTATGTCG_1	G1S	1.99017	1.72564	0.396026	0.547464	1.07965	0.678956	1.23243	1.36493	0.547464	1.42513	0	0	0	0	0	0	0	0
AGAAATGGTTCCAAAC_1	G1S	0.959379	0	1.25407	0.811943	1.43987	1.52125	0.539757	0	0.164579	0	0	0	0	0	0	0	0	0
AGAACCTCAAGGCCTC_1	G1S	0.451549	0	0.925046	0.322443	0.451549	0	0	0	0.322443	0.174162	0	0	0	0	0	0	0	0
AGAAGCGTCGGAGATG_1	G1S	0	0	0.622247	0.622247	1.49345	0	0	0	0	0	0	0	0	0	0	0	0	0
AGACAAAAGTCTACCA_1	G1S	0.734449	0	1.38176	0.734449	1.15331	0.734449	0.23987	0	0	0	0.23987	0	0	0	0	0	0	0
AGACAGGAGCAAGTCG_1	G2M	2.66632	0	0	0	0	0	2.04037	2.04037	0	2.04037	0	0	0	0	0	0	0	0
AGACAGGCAACGGTAG_1	G1S	1.71182	1.71182	1.97978	1.34466	1.60375	2.60138	1.71182	1.97978	0.75835	0.75835	0	0	0	0	0	0	0	0
AGAGCAGTCAATGCAC_1	G1S	1.2544	0	1.12756	0.348982	1.55996	0.607179	0	0	0	0.348982	0	0	0	0	0	0	0	0
AGATCCATCTTTCCGG_1	G1S	2.32074	1.80129	0.124949	0	0.586976	0.236005	1.14086	1.14086	0.901783	0.901783	0	0.124949	0	0	0	0	0	0
AGATCGTAGACCGCCT_1	G1S	2.77508	1.74911	0.180565	0.33346	0	0.33346	1.64012	1.96497	1.15589	1.15589	0	0	0	0	0	0	0	0
AGATCGTAGTCACACT_1	Immune reactive cells	0	0	0	0	0	0	1.8576	0	0	0	0	0	0	0	0	0	0	0
AGATGCTAGGATTTCC_1	G2M	0.598656	1.11487	0	0	0	0.970531	0.598656	0	0	0.598656	0	0	0	0	0	0	0	0
AGCATCAAGCTGACTT_1	G1S	2.76385	2.59011	1.06371	0.274738	1.06371	2.03338	1.34695	1.85241	0	1.26115	0	0	0	0	0	0	0	0
AGCATCAAGTCGCGAA_1	G1S	0.697769	0.339116	1.1695	0.183865	0.793498	1.53328	0.339116	0	0.339116	0.183865	0	0	0	0	0	0	0	0
AGCCAATAGTCACAGG_1	G1S	3.08717	2.58025	1.39874	1.00902	1.75666	2.39987	1.15646	1.67846	0.361673	0.361673	0	0.361673	0	0	0	0	0	0
AGCCAGCAGACCATTC_1	G1S	2.34276	1.78871	0.169328	0	0.978543	0.978543	0.653649	0.906672	0.440527	0.169328	0.314093	0	0	0	0	0	0	0
AGCCAGCCAACGATCT_1	G1S	2.47745	1.34254	0.961808	0.79404	0	1.34254	1.83312	1.76632	0.592338	0.592338	0.339401	0	0	0	0	0	0	0
AGCGATTGTCTTGAAC_1	G1S	3.06132	1.97342	0	0	1.01887	1.29612	1.69105	1.51296	0.633946	0.633946	0	0	0	0	0	0	0	0
AGCGCCACATCTTAGG_1	G2M	0	0	0	0	2.15566	0	0	0	0	0	0	0	0	0	0	0	0	0
AGCGCTGTCATTTGCT_1	Immune reactive cells	0	0	0	0.872852	0	0.872852	0	0	0	0	2.07551	0	0	0	0	0	0	0
AGCGCTGTCTGACCCT_1	G1S	2.85037	1.2023	0	0	0.7719	0.7719	1.36346	1.01008	0.45865	0.45865	0.45865	0.45865	0.45865	0	0	0	0	0
AGCTCAAAGGCACTAG_1	G1S	1.66909	0	1.72965	1.29491	1.84076	0.508424	0	0.286182	0	0	0	0	0	0	0	0	0	0
AGCTTCCTCGCTAATG_1	G2M	3.15796	0	0	0	0	0	2.77353	0	0	0	0	0	0	0	0	0	0	0
AGGAAATTCACGGGAA_1	G1S	2.9889	2.29151	0	0	0.501064	1.49721	1.78959	1.95602	0.923377	1.67457	0.360225	0.196246	0	0	0	0	0	0
AGGACGATCGTCCTCA_1	G1S	1.4418	0.403236	1.31685	0.689802	1.00734	1.38127	0.403236	0.403236	0.221807	0	0	0	0	0	0	0	0	0
AGGATCTAGAGGCGGA_1	G1S	2.43203	1.47709	0.989573	0.544834	1.36028	1.91613	1.228	1.47709	0.544834	0.216273	0	0	0	0	0	0	0	0
AGGCCACGTCACGACC_1	G1S	3.05325	2.1843	0.665845	0.274124	1.4972	1.94479	1.06204	1.25932	0	0	0	0	0	0	0	0	0	0
AGGGAGTAGACACACG_1	G2M	2.1381	0.25295	0.766062	0.454661	0.766062	1.49377	1.00317	1.27826	0.454661	0.25295	0	0	0	0	0	0	0	0
AGGGAGTCACGTCATA_1	G2M	2.67131	0	0	0	0	0	1.70226	0	1.70226	0	0	0	0	0	0	0	0	0
AGGGCCTCAAGAGATT_1	G1S	0.478902	0	1.24046	0.478902	1.11438	0.186286	0	0	0	0	0	0	0	0	0	0	0	0
AGGGCCTGTCGACTGC_1	Immune reactive cells	0	0	0	0.692747	0.405199	0	0	0	0.405199	0	0.405199	0.692747	0.692747	0	0	0	0	0
AGGGTGAGTGCCTGCA_1	G1S	1.12676	0	0	0	1.32995	0.871475	0	0	0.527811	0	0	0	0	0	0	0	0	0
AGGTAGGAGATCCCAT_1	G2M	2.0427	2.0427	0	0	2.0427	0	0	2.0427	0	0	0	0	0	0	0	0	0	0
AGGTAGGTCCTGTAAG_1	Immune reactive cells	0	1.68273	0	0	0	0	0	0	0	0	0	0	0	0	0	0	0	0
AGGTTGTGTCTATGAC_1	G2M	0	2.09902	0	0	2.09902	0	0	0	0	0	0	0	0	0	0	0	0	0
AGTACCATCAGCACCG_1	G1S	2.35027	0.734478	0	0.239881	0	0.239881	0.856749	1.3818	1.44767	0.965686	0	0	0	0	0	0	0	0
AGTAGCTCAGGAATCG_1	G1S	1.22698	1.29528	1.07457	1.07457	1.15368	1.62896	0.988664	0.988664	0.215991	0.215991	0	0	0	0	0	0	0	0
AGTCAACCATCTGGGC_1	G2M	2.45074	0	0	0	0	0	0	0	0	1.51123	0	0	0	0	0	0	0	0
AGTCACATCCACTGAA_1	G1S	1.55115	0.42591	0.585826	0.844776	1.22066	1.65782	0.235461	0	0	0	0	0	0	0	0	0	0	0
AGTCTCCCACTGAGTT_1	Astro-glial like cells	0	0	0	0	0	0	0	0	0	0	0	0	0	2.61669	2.61669	3.27263	0	0
AGTCTCCGTGGCTGCT_1	G1S	2.92982	2.03426	0.948769	0.818026	0.818026	1.85326	1.168	2.03426	0.490426	1.168	0	0	0	0	0	0	0	0
AGTGACTTCCGCAACG_1	G2M	0	0	0	0	0	2.80651	0	0	0	2.80651	0	0	0	0	0	0	0	0
AGTTCCCTCATACAGC_1	G2M	2.44463	2.82075	0	0	1.83468	0	0	1.83468	0	0	0	0	0	0	0	0	0	0
AGTTCGAAGTTGTCAC_1	G1S	2.77599	0.997224	1.11609	0.706285	0.706285	1.56101	0.997224	1.81356	0.997224	0.706285	0	0	0	0	0	0	0	0
ATACCGACAGCCGTCA_1	Immune reactive cells	1.35813	1.67399	0	0	0	0.893824	0	0	0	0	1.67399	0	0	0	0	0	0	0
ATAGACCCATCCTCAC_1	G1S	3.11722	2.55055	0.374587	0	0.204731	0.9518	1.31543	2.05615	1.11342	1.93255	0	0	0	0	0	0.204731	0	0
ATAGAGACATGCAGCC_1	G1S	3.45582	1.40326	2.32291	1.40326	1.96527	1.40326	1.40326	0	0	0	0	0	0	0	0	0	0	0
ATCAGGTCATGAGATA_1	G1S	3.14423	1.56237	1.12963	0	1.25659	1.79622	1.47045	0.984175	0.349882	0.349882	0.349882	0	0	0	0	0	0	0
ATCATTCAGCACTCGC_1	G1S	3.32554	2.26873	0.594732	0.432884	0.239685	0.594732	1.31062	1.81582	0.856219	1.31062	0	0	0	0	0	0	0	0
ATCATTCAGTTAACAG_1	G1S	3.26911	2.25264	1.01256	1.01256	1.32286	1.01256	1.75044	1.38742	0.560259	0.693898	0	0	0	0	0	0	0	0
ATCATTCCAGAGCGTA_1	G1S	2.0154	1.11639	1.11639	0.997505	1.22263	2.50927	0.70651	0	0.294386	0.294386	0	0	0	0.294386	0	0	0	0.294386
ATCATTCTCGCAGATT_1	G1S	2.41169	1.90546	1.16788	0.314223	1.22371	0.906958	1.37462	1.42025	0.745542	0.314223	0	0	0	0	0	0	0	0
ATCCACCTCACTGGTA_1	G1S	2.27697	0.885399	0.185169	0.341348	0.885399	2.11904	1.04056	1.34753	0.476399	0	0	0	0	0	0	0	0	0
ATCCACCTCCAGTTCC_1	G2M	2.67382	0	0	0	0	2.67382	2.67382	0	0	0	0	0	0	0	0	0	0	0
ATCCATTGTAAGACCG_1	G1S	3.46401	2.5234	0	0.236467	0.587953	0.847511	1.7111	2.13647	1.36977	0.955741	0	0	0	0	0	0	0	0
ATCCCTGGTCCACGCA_1	G1S	2.89052	2.01186	1.44423	0.593134	2.01186	2.11467	1.15028	1.50596	0	0.593134	0	0	0	0	0	0	0	0
ATCCCTGGTGTTACAC_1	G1S	3.33224	2.39999	0.342956	0.186109	0.478505	0.704466	1.40323	1.70478	1.35164	1.66688	0.186109	0	0	0	0	0	0	0
ATCCCTGTCTTAATCC_1	G2M	0	2.91931	0	0	0	0	0	0	0	0	0	0	0	0	0	0	0	0
ATCCGTCGTTGGGATG_1	G1S	2.57741	1.55106	0.989282	0.699915	0.699915	1.9086	1.74572	1.47673	0.516244	0.855029	0.291072	0	0	0	0	0	0	0
ATCGGCGGTACGGATG_1	G1S	2.17224	0	0.989856	0.989856	1.30978	1.21408	0.700375	0.516612	0.516612	0	0	0	0	0	0	0	0	0
ATCGGCGGTTCGGCCA_1	G1S	2.39043	1.48373	0.269984	0.482356	0.806374	1.88388	2.01608	1.55166	0.482356	0.935982	0	0	0.269984	0	0	0	0	0
ATCGTGACAGGGATAC_1	G1S	2.56374	1.13619	1.0161	0	0.721461	0.879592	1.19123	1.0161	0.42443	0.803649	0.162322	0	0	0	0	0	0	0
ATCTTCAAGCAGCCCT_1	G2M	2.17964	0	0	0	0	2.17964	0	2.81459	0	0	0	0	0	0	0	0	0	0
ATGAAAGGTCGCGTTG_1	G1S	2.65231	1.68558	0.364338	0.364338	0.840999	1.60061	1.40534	1.7639	0.630804	0.364338	0	0	0	0	0	0	0	0
ATGAGGGTCACCGACG_1	G1S	2.85091	1.93565	0.315201	0.315201	0.747448	0.315201	1.27919	1.6245	0.5545	0	0	0	0	0	0	0	0	0
ATGAGTCCAGAACGCA_1	G1S	1.22539	0.523121	0.523121	0.295384	0.523121	0.708493	0	0	0.295384	0	0	0	0	0	0	0	0	0
ATGATCGTCCAGTTCC_1	G1S	3.48348	2.00439	0	0.727676	0	0.957584	1.55729	1.76064	1.43765	0.428616	0	0	0	0	0	0	0	0
ATGCATGCAAGTAGTA_1	G1S	2.39259	1.99885	0.636743	0.636743	1.02268	2.148	1.25919	1.58063	0.259877	0.368218	0	0	0	0	0	0	0	0
ATGCGATCAGCTATAC_1	G1S	3.00822	2.29637	0.708685	0	0.295481	1.11928	1.6991	1.81752	0	1.63418	0	0	0	0	0	0	0	0
ATGCGATGTCAAGCCC_1	G1S	2.25203	1.6874	0.565061	0.141422	0.982461	1.46834	0.724344	0.861708	0.2653	0	0	0	0.141422	0	0	0	0	0
ATGGGTTCATTAGGAA_1	G1S	2.81532	0	0	0	0	0	0	0	0	0	0	0	0	0	0	0	0	0
ATGGTTGAGTTGAATG_1	G2M	3.23125	2.20868	0	0	2.20868	0	2.20868	0	0	0	0	0	0	0	0	0	0	0
ATTACCTCAACCACGC_1	G1S	2.80586	1.72363	0.134445	0	0.134445	0.45464	0.891594	1.46088	1.00314	1.46088	0	0	0	0	0	0	0	0
ATTATCCAGGATACGC_1	G1S	2.41561	1.85894	1.17264	0.821793	1.75434	2.11972	0.821793	1.06879	0.276604	0.276604	0	0	0	0	0	0	0	0
ATTCAGGAGCTGACAG_1	G1S	1.3434	1.3434	1.3434	1.3434	1.3434	0	0	0	0	0	1.3434	0	0	0	0	0	0	0
ATTCCATAGACTTCAC_1	G1S	2.92104	1.42711	0.454734	0	0.252995	0.454734	1.10365	1.55654	0.622528	1.35552	0	0	0	0	0	0	0	0
ATTCCATTCTCTGGTC_1	G1S	0.589355	0	1.76078	0.589355	1.3376	0.337481	0	0	0.589355	0	0	0	0	0	0	0	0	0
ATTCTACTCTCCTGTG_1	Immune reactive cells	1.50357	0	0	1.50357	1.50357	0	0	0	0	0	0	0	1.50357	0	0	0	0	0
ATTGGGTTCACGGAGA_1	G1S	2.4745	1.38923	1.20671	0.512391	1.10122	1.73782	0.983273	1.10122	0	0.775296	0	0	0	0	0	0	0	0
ATTTACCCAGATACTC_1	Astro-glial like cells	0	0	0	0	0	0	0	0	0	0	0	0	0	4.51542	0	0	0	0
ATTTACCTCACCTTGC_1	Astro-glial like cells	0	0	0	0	0	0	0	0	0	0	0	0	0	3.59108	0	2.92513	0	0
ATTTCACGTAGAATAC_1	G1S	2.94125	1.52342	1.11522	0.413802	0.705627	1.27054	1.11522	0.931248	0.931248	1.11522	0	0.413802	0	0	0	0	0	0
CAAAGAATCGTACCTC_1	G2M	0.911517	1.86506	0	0	0.402816	0.911517	1.09331	0	0.402816	0.402816	0	0	0	0	0	0	0	0
CAACCTCGTGAAGCGT_1	G1S	2.51432	2.04983	0.792229	0.676332	1.07613	1.88072	1.67708	1.63086	0	0	0	0	0	0	0	0	0	0
CAACGATTCATTGTGG_1	G1S	3.13471	2.55777	1.04093	0.476615	0	0.926847	1.66284	2.00302	0.650197	1.4721	0	0	0	0	0	0	0	0
CAACGATTCGACATTG_1	G2M	2.60211	0	0	0	2.60211	0	0	0	0	0	0	0	0	0	0	0	0	0
CAACGGCCACTCCGGA_1	G1S	3.25359	2.75302	0.469749	0.641532	1.2233	2.10354	1.70419	1.85572	0.262207	1.02918	0.139673	0	0	0	0	0	0	0
CAACGGCCAGGCTTGC_1	G1S	1.21439	0.291414	1.55213	0.700596	1.21439	1.47777	0	0	0	0	0	0	0	0	0	0	0	0
CAACGGCGTACTCCCT_1	Immune reactive cells	0	0	0	0	0	0	0	0	0	0	0	0	0	0	0	0	0	0
CAAGACTCAAAGGCAC_1	G1S	2.74789	2.60744	0	0.460196	0.62945	1.28916	1.5683	1.36658	0.460196	0.900553	0	0	0	0	0	0	0	0
CAAGACTCACCCATAA_1	Immune reactive cells	0	0	0	0	0	1.69134	0	1.16732	0	1.16732	0	0	0	0	0	0	0	0
CAAGAGGCAACACGAG_1	G1S	1.178	0	1.28717	0.753269	0.753269	0.753269	0.318195	0	0	0	0	0	0.318195	0	0	0	0	0
CAAGAGGCAGGGTCTC_1	G1S	0.830612	0	1.39154	0.830612	1.278	1.00294	0	0	0	0	0	0	0	0	0	0	0	0
CAAGCTACATCGTCCT_1	G1S	2.68576	1.846	1.73477	0.847412	1.5406	2.26886	0.847412	0.980954	0.847412	0	0	0	0	0	0	0	0	0
CAATACGAGCGCCTTG_1	G1S	2.62348	1.07074	0.277322	0.494197	0.494197	1.35489	1.43411	1.70006	1.35489	1.35489	0	0	0	0	0	0	0	0
CAATGACCATTCTCCG_1	G1S	0.340299	2.25263	0	0	0.593732	0.340299	1.10752	0.340299	0	1.44526	0	0	0	0	0	0	0	0
CAATGACTCTGCGGGT_1	G1S	2.33115	1.47661	0	0.352248	0.352248	0.352248	2.04849	1.56869	0.612221	2.04849	0	0.352248	0.612221	0	0	0	0	0
CAATTTCGTACGACTT_1	G1S	1.55905	2.56239	1.50843	1.0568	1.69712	1.99271	1.1352	1.0568	0.532936	0	0	0	0	0	0	0	0	0
CAATTTCGTGTTCCTC_1	G1S	3.3505	2.07338	0.456986	0.254374	0.456986	0.895381	1.49869	1.62041	0.456986	0.625383	0	0	0.254374	0	0	0	0	0
CACACAAAGATCCTAC_1	G1S	2.23244	1.29421	0.665648	0.320851	0.563381	0.563381	0.994123	0.994123	0.320851	0.173239	0	0	0	0	0	0	0	0
CACACAATCTGGGTCG_1	G2M	2.27716	0	0	0	0	2.27716	0	0	0	0	0	0	0	0	0	0	0	0
CACAGGCAGACAACAT_1	G2M	3.32512	1.30298	0	0	0	0	0	0	1.30298	0	0	0	0	0	0	0	0	0
CACAGGCGTAGCGCCT_1	G1S	2.2923	1.58408	0.453648	0.358047	0.889993	1.00142	1.05279	0.453648	0.252331	0.134103	0	0	0.134103	0	0	0	0	0
CACATGAAGCTAGTTC_1	G2M	1.68647	1.03387	0.417191	0.230195	0.830397	0.417191	1.03387	0.830397	0	0.230195	0	0.230195	0	0	0	0	0	0
CACATGACAATCCTAG_1	G2M	3.14937	2.49821	0	0	0	0	0	0	0	0	0	0	0	0	0	0	0	0
CACCGTTCACAAGCAG_1	Immune reactive cells	0	0	0	0	0	0	0	0	0	0	1.83468	0	1.83468	0	0	0	0	0
CACCGTTCAGCAGGAT_1	G1S	1.79616	1.04797	1.04797	0.950615	1.29349	1.13668	0.584253	0	0.234717	0	0	0	0	0.234717	0	0	0	0
CACCGTTGTCAGTCGC_1	G1S	2.90156	1.30181	0.323733	0.567899	1.192	1.30181	0.567899	1.49077	0.323733	0	0	0	0	0	0	0	0	0
CACTAAGCACTCTAGA_1	G1S	0.848932	0	1.37162	0.589058	0.848932	0.957271	0	0	0.236991	0.236991	0	0	0	0	0	0	0	0
CACTGGGTCGCAGAGA_1	G1S	0.334936	0	1.43098	0.585397	0.952201	0.585397	0	0	0.334936	0	0	0	0	0	0	0	0	0
CACTTCGCACTTGAAC_1	G2M	3.62984	0	0	0	1.8316	0	0	2.81729	0	2.44127	0	0	0	0	0	0	0	0
CACTTCGGTGGAAATT_1	G1S	1.9381	1.11779	1.43543	0.955793	1.11779	2.00188	1.32018	0.205937	0	0.205937	0	0	0	0	0	0	0	0
CAGATCACAGCGTATT_1	G1S	2.39718	1.95385	0.264509	0	0.473487	0.921859	1.3151	1.53331	0.646252	1.65615	0	0	0	0	0	0	0	0
CAGCAATGTCACGTGC_1	G1S	2.73217	2.20222	0.765139	0.454031	0.454031	1.19349	1.66956	1.49243	0.621635	1.19349	0	0	0	0	0	0	0	0
CAGCAATTCTGCTTAT_1	Endothelial cells	0	0	0	0	0	0	0	0	0	0	0	0	0	0	0	0	0	0
CAGCACGCAGAGCGTA_1	G1S	2.2628	1.00137	1.32314	0.866092	1.81905	1.92495	0.295948	0	0	0	0	0	0	0	0	0	0	0
CAGCACGCATTGTAGC_1	G2M	2.6976	1.72538	0	0	0	0	0	1.72538	0	0	0	0	0	0	0	0	0	0
CAGGTATAGCATGTTC_1	G1S	3.03759	2.12972	0.722186	0.234861	1.29399	2.21993	0.843144	1.21864	0	0	0	0	0	0	0	0	0	0
CAGGTATGTAGGCTCC_1	G1S	0	0	1.19739	0	1.00562	1.00562	0	0	0	0	0	0	0	0	0	0	0	0
CAGTTAGGTCTACGTA_1	G1S	2.68907	1.29948	0	0	0.66918	0.174396	1.24613	0.66918	0.84745	1.18977	0	0	0	0	0	0	0	0
CAGTTCCGTCGGAACA_1	G1S	2.31664	1.56112	0	0	0.238125	1.50303	1.56112	1.1477	1.22959	1.56112	0	0	0	0	0	0	0	0
CATACTTTCTCGGTCT_1	Astro-glial like cells	0	0	0	0	0	0	0	0	0	0	0	0	0	2.49924	0	3.15044	0	0
CATCAAGTCCGGACGT_1	G1S	1.34874	2.1958	0	0	0	1.18847	1.71634	1.18847	0.997519	1.48684	0	0	0	0	0	0	0	0
CATCCACCAGTCAGCC_1	Immune reactive cells	0	1.60848	0	0	0	0	0	0	0	0	0	0	0	0	0	0	0	0
CATCCCACAGCTTTGA_1	Immune reactive cells	0.878737	0	0	0	1.65318	0.878737	0	0	0	0	0.878737	0	0	0	0	0	0	0
CATCCCAGTTCAACGT_1	Astro-glial like cells	0	0	0	0	0	0	0	0	0	0	0	0	0	3.36296	2.70386	3.36296	0	0
CATCGCTTCAGCTCTC_1	G1S	1.10497	2.05599	0	0.408649	0.225055	0.697919	0.81623	0.563707	0.697919	0.563707	0	0	0	0	0	0	0	0
CATGCAAGTAGTGGCA_1	G1S	2.70857	1.75361	0	0	0.492694	1.95286	1.75361	1.75361	0.670431	0.276388	0	0	0	0	0	0	0	0
CATGCCTAGCTTAAGA_1	G1S	0	0	1.27565	0.709226	1.63504	0.416213	0	0	0	0	0	0	0	0	0	0	0	0
CATGGTACAATCCAGT_1	G1S	0.622208	0.358735	0.358735	0.622208	0.622208	0	0.358735	0	0	0	0	0	0	0	0	0	0	0
CATGGTATCGCTCCTA_1	G1S	2.37419	2.28233	0.944427	0.814068	1.84728	2.53591	1.49446	1.74292	0.487681	0	0.27328	0	0	0	0	0	0	0
CATTCATCAATAGAGT_1	G1S	1.88138	1.507	1.29058	1.014	1.62899	2.49528	0.630366	0	0.46092	0	0.256784	0	0	0	0	0	0	0
CATTCATTCTAACGGT_1	G1S	3.09191	2.3541	0.247058	0	0	0.875996	1.53542	1.92939	1.33567	0.986384	0.247058	0	0	0	0	0	0	0
CATTCCGGTGTATACC_1	G2M	0	1.66339	0	1.66339	0	0	0	0	0	0	0	0	0	0	0	0	0	0
CATTCTACATGAGTAA_1	G1S	2.66282	1.66674	0.203793	0.644051	0.756227	0.756227	1.31172	1.62311	0.756227	1.52968	0.203793	0	0	0	0	0	0	0
CATTGTTGTTTCGTGA_1	Endothelial cells	0	0	0	3.53612	0	0	0	0	0	0	0	0	0	0	0	0	0	0
CATTTCAAGGAAAGAC_1	G1S	2.59062	1.68759	0	0	0.631958	1.01617	1.8386	1.68759	1.29305	1.96977	0	0.631958	0	0	0	0	0	0
CCAATTTCAGCGACCT_1	G1S	2.74762	1.81346	0.781262	0.332709	1.51572	1.81346	0.781262	0.947389	0.581927	0.332709	0	0	0	0	0	0	0	0
CCACAAAAGCTCACTA_1	G1S	1.01846	0.633641	1.11964	0.258372	1.01846	0.905877	0.258372	0.258372	0.463508	0	0	0	0	0	0	0	0	0
CCACAAAGTCCTATAG_1	G1S	3.02901	2.14427	0.608303	0.608303	0.349709	0.983808	1.60487	1.68564	1.05916	1.92588	0.190065	0	0	0	0	0	0	0
CCACAAATCGCAATTG_1	G1S	2.21113	1.87134	1.35274	0.786182	1.28896	2.15733	0.786182	0	0	0	0	0	0	0	0	0	0	0
CCACAAATCTATCGGA_1	G1S	2.26895	2.01516	0	0.360093	0.500893	0.734125	1.00571	1.082	0.734125	0.833079	0	0	0	0	0	0	0	0
CCACGTTCAATTGCTG_1	G2M	0	0	0	0	1.9629	0	0	0	1.9629	0	0	0	0	0	0	0	0	0
CCACGTTCATAGCTGT_1	G1S	0	0	1.53222	0.938071	1.90238	0.938071	0	0	0	0.71133	0	0	0	0	0	0	0	0
CCATAAGCATGTAACC_1	G1S	2.67796	1.35261	0.419607	0.231652	0.714285	0.714285	1.20781	1.82675	0.419607	0.577761	0	0	0	0	0	0	0	0
CCATCACGTCGGCCTA_1	Immune reactive cells	0	0	0	0	0	0	0	0	0	0	0	0	0	0	0	0	0	0
CCCAACTGTATTGACC_1	G2M	4.28878	2.8606	0.915272	0.915272	1.38502	0	0.915272	1.70336	0	0	0.915272	0	0	0	0	0	0	0
CCCAACTTCTTCCACG_1	G1S	2.58525	2.13767	0.786977	0	1.22186	1.02787	0.786977	1.8998	0	0	0	0	0	0	0	0	0	0
CCCATTGCAAGTATAG_1	G1S	2.81877	0	0	0	0	1.83292	1.83292	0	0	0	1.83292	0	0	0	0	0	0	0
CCCGAAGTCGTAATGC_1	G1S	2.66219	1.15096	1.02998	0.307635	0.892333	1.67193	1.35626	1.5265	0	0	0	0	0	0	0	0	0	0
CCCGAAGTCTGGAGAG_1	G2M	2.56117	0	0	0	0	0	0	0	0	0	0	0	0	0	0	0	0	0
CCCGGAACACTATCCC_1	Astro-glial like cells	0	0	0	0	0	0	0	0	0	0	0	0	0	2.41127	3.25459	4.96013	0	0
CCCTCTCCACCACTGG_1	G1S	3.63419	2.96711	0	0	0.840199	1.19527	2.06855	2.44535	0.840199	1.19527	0	0	0	0	0	0	0	0
CCCTTAGCACGCACCA_1	G1S	2.81181	2.20204	0.201657	0	0.201657	1.17381	1.02512	1.41779	0.369394	1.36215	0	0	0	0	0	0	0	0
CCGAACGCAACTGAAA_1	G1S	2.9772	1.91646	0.676074	0.243762	0.60329	1.20787	1.16575	1.49302	1.02757	1.12178	0	0.12929	0	0	0	0	0	0
CCGATCTAGCGGGTTA_1	G1S	1.81531	0.707343	0	1.1175	1.1175	0.707343	0.707343	0.707343	0.707343	0.707343	0	0	0	0	0	0	0	0
CCGATCTCATCGCTCT_1	Immune reactive cells	1.66166	0	0	0	0	0	0	0	0	1.66166	0	0	0	0	0	0	0	0
CCGATCTGTAGTACGG_1	G1S	2.22301	1.36663	1.05066	0.953155	0.235583	2.19382	1.43217	1.05066	0.84511	0.426113	0	0	0	0	0	0	0	0
CCGGACAGTTTGATCG_1	G1S	3.26873	1.77857	0.63911	0.51348	0.51348	0.851087	1.41871	1.85141	1.24147	1.85141	0	0	0	0	0	0	0	0
CCGGACATCACCGGGT_1	G1S	2.95306	1.96815	0.268402	0	0.479796	1.3273	1.66963	1.66963	0.931913	0.654207	0	0	0.268402	0	0	0	0	0
CCGGTGAGTGCGGATA_1	G1S	0.517651	0	1.10996	0.291953	1.21589	0.857034	0	0	0	0	0	0	0	0	0	0	0	0
CCGTGAGCATATACCG_1	G1S	0.476696	0	1.53997	0.476696	1.66302	1.14346	0.266488	0	0	0	0	0	0	0	0	0	0	0
CCGTTCACAATGACCT_1	G2M	4.11203	3.5928	0	0	0	2.9268	0	0	0	0	0	0	0	0	0	0	0	0
CCTAACCTCGTTCTAT_1	G1S	2.92428	1.44373	0.641339	0.307197	0.891356	1.35503	1.0912	1.20521	0.891356	0.731803	0	0	0	0	0	0	0	0
CCTACGTTCATATGGC_1	G1S	1.69545	2.37091	0.592736	0	0	0.794528	1.23162	0.592736	0.592736	0.794528	0	0	0	0	0	0	0	0
CCTCAACAGCTCATAC_1	G2M	2.5179	0	0	0	0	0	0	0	0	0	0	0	0	0	0	0	0	0
CCTCAACAGTACCCTA_1	G2M	3.38992	1.52234	0	0	1.52234	0	0	0	0	0	0	0	0	0	0	0	0	0
CCTCACATCCACACCT_1	G2M	3.01713	0	1.58648	1.58648	0	0	0	1.58648	0	0	0	0	0	0	0	0	0	0
CCTCAGTGTAAGCGGT_1	G1S	2.72226	1.66097	0	0.884372	1.66097	1.89999	1.34623	0	0.884372	0.884372	0	0	0	0	0	0	0	0
CCTCCTCAGCTGTACT_1	G1S	2.58785	2.18912	0.970836	0.738806	1.15904	2.30467	1.31737	1.51593	0.436135	0.738806	0	0	0	0	0	0	0	0
CCTCCTCGTATAGGAT_1	G1S	3.50735	2.63092	0.251823	0	0.452818	1.5524	1.66686	1.81721	0.452818	0	0	0	0	0	0	0	0	0
CCTCCTCTCATGAGGG_1	Endothelial cells	0	0	0	0	0	0	0	0	0	0	0	0	0	0	0	0	0	0
CCTGCATTCGTCTCAC_1	G1S	0.626678	0	1.50086	1.00897	1.8291	2.07582	0	1.28486	0	0	0	0	0	0	0	0	0	0
CCTTTGGGTAATGCGG_1	G1S	2.42156	1.4864	0	0	2.05953	0	0	0	1.4864	0	0	0	0	0	0	1.4864	0	0
CCTTTGGGTCGTCTCT_1	G1S	2.48676	1.41099	1.00145	0.866171	1.32324	2.14918	1.56631	1.1206	0.524074	0.295983	0	0	0	0	0	0	0	0
CGAAGTTGTGGTAACG_1	G1S	0.333875	0	1.09254	0.583744	1.42814	0	0	0	0	0	0	0	0	0	0	0	0	0
CGAAGTTGTTTACGTG_1	G1S	2.44236	1.85288	0.228013	0.570021	0.570021	1.19541	1.89224	1.72452	0.930828	1.72452	0	0	0.228013	0	0	0	0	0
CGAAGTTTCAACGTGT_1	G1S	2.35538	1.49735	0.681022	0.36028	0.833428	1.04499	1.36805	1.4728	0.681022	0.734447	0	0	0	0	0	0	0	0
CGAATTGGTCATTCCC_1	G1S	2.43591	1.04378	0.378424	0.26747	0.569077	0.729137	0.929512	1.04378	0.569077	0.652306	0.142651	0	0	0	0	0	0	0
CGACAGCAGATCCCAT_1	G1S	2.91407	2.91407	0	0	1.91848	1.91848	0	0	0	0	0	0	0	0	0	0	0	0
CGACAGCCAGCGCTTG_1	G1S	0	0	1.61519	0	1.30451	0.36994	0.36994	0	0.36994	0	0	0.36994	0	0	0	0	0	0
CGACAGCGTCGATTCA_1	G2M	0	1.46499	0	0	0.605341	0.979737	0.979737	0.979737	0.605341	1.46499	0	0	0	0	0	0	0	0
CGAGAAGTCGTCAACA_1	G1S	2.36056	2.36056	0	0	0	0	0	0	0	0	0	0	0	0	0	0	0	0
CGAGGCTAGGATACGC_1	G1S	2.93229	1.80456	0.613137	0.248477	0.755317	1.97485	1.09008	2.43682	0	0.613137	0	0.248477	0	0.248477	0	0	0	0
CGAGTGCAGATGGCGT_1	G2M	1.60191	0.841925	0	1.29244	0	1.29244	0	0.841925	0	0	0	0	0	0	0	0	0	0
CGATCGGGTACGCGTC_1	G1S	1.0876	0	0.6849	0	1.3739	0	0	0	0	0	0	0	0	0	0	0	0	0
CGATCGGTCGACGCTG_1	G1S	2.49136	1.21604	0	0	0.948769	2.49136	0.948769	1.21604	0	0.582922	0	0	0	0	0	0	0	0
CGATCGGTCTGAGAAA_1	G1S	2.56994	1.58121	0.895192	0	0.895192	1.22759	1.35985	1.91563	0	0.895192	0	0	0	0	0	0	0	0
CGATGCGTCTGCTTAT_1	G1S	2.82196	2.11294	0.490046	0.490046	1.16732	2.59014	1.69134	1.80157	0.817479	0.817479	0	0	0	0	0	0	0	0
CGATGGCCACCAAAGG_1	G1S	2.40226	1.82412	0.2975	0.526488	1.0052	1.12458	1.12458	1.32758	0.869599	1.97918	0.2975	0	0	0	0	0	0	0
CGCAGGTAGTCTGCAT_1	G2M	3.77815	2.4582	0	2.4582	0	0	0	0	0	0	0	0	0	0	0	0	0	0
CGCATAAGTCCCGGTA_1	Astro-glial like cells	0	0	0	0	0	0	0	0	0	0	0	0	0	0	0	0	0	0
CGCATGGCACAAGGTG_1	G1S	0.616839	0	0.823996	0.616839	1.26953	0.823996	0	0	0	0.616839	0	0	0	0	0	0	0	0
CGCCAGAGTCTATGAC_1	G1S	2.81459	2.14624	0.897081	0.255019	0.897081	0.255019	0.626719	1.96013	1.00902	0.771009	0	0	0	0	0	0	0	0
CGCGTGATCTATCCAT_1	G1S	1.54348	1.16581	0.843766	0	0.633081	1.06954	1.25361	0.963013	0.137354	0.708351	0	0	0	0	0	0	0	0
CGGAATTTCTTTGATC_1	G1S	0.532442	0	1.5075	1.0144	1.2415	0	0	0	0	0	0	0	0	0	0	0	0	0
CGGACACTCTTAGTTC_1	G1S	1.87718	1.1482	0.479339	0.931185	1.40488	2.00923	0.802007	1.24128	0.268119	0	0	0	0	0	0	0	0	0
CGGGACTAGTACTGGG_1	G1S	2.28982	1.52931	0.839209	0.284151	0.284151	1.72292	0.971979	0.50517	0.284151	0.284151	0	0	0	0	0	0	0	0
CGGGCATTCTATCGGA_1	G1S	2.99513	2.2204	0.414219	0.414219	0	2.10226	1.40588	1.96827	0.931994	0.414219	0	0	0	0	0	0	0	0
CGGGTGTAGGGCTTCC_1	Astro-glial like cells	0	0	0	0	0	0	0	0	0	0	0	0	0	0	0	2.13173	0	0
CGTAAGTGTTGGACTT_1	G1S	0	0.505731	1.72408	0.840012	1.29	1.09011	0	0.505731	0	0.505731	0	0	0	0	0	0	0	0
CGTAGTACACGGTAGA_1	G1S	2.74176	0.91174	0.316388	0.749758	1.55215	1.99153	1.62802	1.47005	0	0.556367	0	0	0	0	0	0	0	0
CGTAGTATCCCGAATA_1	G1S	3.19111	1.58635	0.499348	0.280524	0.67878	0.962838	1.7677	1.92115	1.07941	1.71083	0	0	0	0	0	0	0	0
CGTAGTATCGACCACG_1	G1S	0.694475	0	1.10038	0.40635	0.40635	0.40635	0	0	0	0	0	0	0	0	0	0	0	0
CGTGCTTTCGAACGCC_1	G1S	2.70091	1.93936	0.334292	0	0	0.584394	1.9104	1.84985	1.52007	1.9104	0	0	0	0	0	0	0	0
CGTTCTGAGGCACGAT_1	G2M	0	0	2.88914	0	0	0	0	0	0	0	0	0	0	0	0	0	0	0
CGTTCTGGTCGCTTGG_1	G1S	2.09091	1.90753	0.09921	0	0	0.272234	0.662009	1.60208	0.941753	1.01995	0	0	0	0.09921	0.272234	0	0	0
CGTTGGGGTATCTTCT_1	G1S	2.92692	2.11946	1.14895	0.829833	0.621628	2.11946	1.14895	2.06631	0	0.621628	0	0	0	0	0	0	0	0
CTAACTTGTGCAGATG_1	G1S	1.41376	0	0	0	1.41376	0	1.41376	0	1.41376	0	0	0	0	0	0	0	0	0
CTACATTGTGGATACG_1	G1S	2.12943	1.51527	0.572041	0.269074	0.572041	1.36944	1.40794	1.19865	0.933642	1.15097	0	0	0	0	0	0	0	0
CTACATTGTTGAGGAC_1	G1S	2.97563	1.24711	0.345982	0.345982	0.345982	1.35934	1.71328	1.78516	0.806534	1.78516	0	0	0	0	0	0	0	0
CTACCCACACCCTAGG_1	Immune reactive cells	0	0	0	1.96871	0	2.58948	1.96871	0	0	0	1.96871	0	0	0	0	0	0	0
CTACCTGTCCGTAATG_1	G1S	2.58008	2.23183	0.979598	0.605241	1.5854	1.52693	0.746178	1.07862	0.44113	0.746178	0	0	0.44113	0.244694	0	0	0	0
CTACCTGTCGCTGTTC_1	G1S	2.26268	1.2761	0	0	0.62105	1.00128	1.2761	0.62105	1.00128	0	0	0	0	0	0	0	0	0
CTACGGGGTATGAGGC_1	G2M	2.47897	1.86632	0	0	0	0	0	0	0	0	0	0	0	0	0	0	0	0
CTAGGTACAGCGTACC_1	G1S	1.6636	0.825699	1.48673	1.38499	1.6636	1.88126	0	0	0.356153	0	0	0	0	0	0	0	0	0
CTATAGGCACCGCTGA_1	G1S	2.99505	2.22515	1.55069	0	1.45907	2.08152	1.35821	1.35821	0	0.345535	0	0	0	0	0	0	0	0
CTCAACCAGATGAAGG_1	G1S	2.57955	0.965267	0.594842	0.965267	0.965267	1.53845	1.34667	1.10918	0	1.10918	0	0.341013	0	0	0	0	0	0
CTCAACCTCAGGACGA_1	G1S	0	0	0.880485	0.755961	1.47909	0.248744	0	0	0	0	0	0	0	0	0	0	0	0
CTCAACCTCTGATTCT_1	G1S	2.71894	1.74422	0	1.74422	0	0	1.74422	0	1.74422	0	0	0	0	0	0	0	0	0
CTCAGGGAGCCGTAAG_1	G1S	0	0	1.16925	0	1.37611	0	0	0	0	0	0	0	0	0	0	0	0	0
CTCAGGGAGTAGATCA_1	G1S	2.48024	1.86749	0.739272	0	1.74789	2.11578	1.45471	1.74789	0	0.311011	0	0	0	0	0	0	0	0
CTCAGGGCAACCGGAA_1	Astro-glial like cells	0	0	0	1.22712	1.76177	0	0	0	0	0	0	0	0	4.03356	3.01018	1.76177	0	0
CTCAGTCCAGTACTAC_1	G1S	1.389	0.288585	1.79477	1.61232	1.2065	2.04002	0	0.84936	0	0.288585	0	0	0	0	0	0	0	0
CTCAGTCTCTTGGGCG_1	G1S	2.75065	2.15924	1.03084	0.20329	1.10818	0.754779	0.754779	0.372154	0	0.51658	0	0	0	0	0	0	0	0
CTCATCGTCCGCTGTT_1	G1S	0.933989	0	0.572289	0	1.58137	0	0	0	0.572289	0	0	0	0	0	0	0.572289	0	0
CTCATTACACAGTACT_1	G1S	1.09133	1.24496	1.09133	0.687692	1.3781	1.49558	0	0	0	0.687692	0	0	0	0	0	0	0	0
CTCATTAGTACAATAG_1	G1S	2.34291	1.75302	0.124477	0	0.656426	1.13812	0.23516	1.13812	0.585191	0.656426	0	0	0.124477	0	0	0	0	0
CTCATTAGTCGATTCA_1	G1S	1.82135	0.746708	1.4656	0.746708	1.69381	2.08322	0	0.314821	0.553901	0	0	0	0	0	0	0	0	0
CTCCACACAGATGCGA_1	G1S	3.15813	2.45363	1.01948	0.699342	1.61933	1.99166	1.01948	0.817811	0.409599	0	0	0	0	0	0	0	0	0
CTCCATGGTCGCGGTT_1	Astro-glial like cells	0	0	0	0	1.64391	0	0	0	0	0	1.64391	0	0	2.87365	2.60462	2.23545	0	0
CTCCCTCCATACGCAT_1	G1S	2.61953	2.02254	0.854447	0.45654	0.45654	1.13833	1.58049	1.40754	1.19828	0.57181	0	0	0	0	0	0	0	0
CTCCTCCTCTTCGTAT_1	Astro-glial like cells	0	0	0	0	0	0	0	0	0	0	0	0	0	0	0	0	0	0
CTCCTTTAGATTAGTG_1	G1S	3.30252	2.68626	0.329852	0.57747	0.57747	1.73856	1.80499	1.92592	0.57747	0.329852	0	0	0	0	0	0	0	0
CTCGAGGCAACTCGTA_1	G1S	3.31554	2.75851	0.263563	0.263563	1.53012	1.70899	2.30725	2.03265	0.791288	1.39018	0	0	0	0	0	0	0	0
CTCTGGTAGGGCAAGG_1	G1S	2.17604	0.518344	0.411734	0.411734	0.702536	0.702536	0.992552	0.702536	0.292387	0.156842	0	0	0	0	0	0	0	0
CTGATCCCAGGACATG_1	G1S	2.80092	2.13778	0.809488	0	0.558504	1.44493	1.25091	1.74706	1.00995	0.809488	0	0	0	0	0	0	0	0
CTGCCTAAGTCACTAC_1	G2M	3.85304	1.91206	0	0	0	1.91206	2.52845	0	1.91206	0	0	0	0	0	0	0	0	0
CTGCTCACACCCAACG_1	G2M	2.71254	1.10182	0	0	0	0	0	0	0	1.10182	0	0	0	0	0	0	0	0
CTGCTCACATGAAGCG_1	G2M	3.76077	3.26534	0	0	0	0	0	0	0	0	0	0	0	0	0	0	0	0
CTGGACGTCTCGCGTT_1	G1S	1.69651	0.34003	0.963158	0.795238	0.963158	0.963158	0	0.34003	0	0	0	0	0	0	0	0	0	0
CTGGCAGAGAGCCGTA_1	G1S	2.31082	0.975085	0.601961	0	0.742379	0.601961	0.865485	0.975085	0	0	0	0	0	0	0	0	0	0
CTGTAGACAGAGTGTG_1	G1S	2.48158	1.83432	0.363534	0.839502	1.28935	0.839502	1.01292	1.40336	0	1.28935	0	0	0	0	0	0	0	0
CTGTATTGTTTACACG_1	G1S	3.09562	1.82435	0.650986	0	0.927845	1.23735	1.40072	1.87251	1.04199	0.927845	0	0	0	0	0	0	0	0
CTGTCGTCACCCAACG_1	G1S	2.04358	1.17539	1.70088	0.751272	0.751272	1.47226	0	1.70088	0	0	0	0	0	0	0	0	0	0
CTTACCGTCTTTCAGT_1	G1S	2.37654	1.59067	0	0	1.08299	1.08299	2.17634	1.59067	1.59067	1.59067	1.08299	1.08299	0	0	0	0	0	0
CTTCAATAGCTAGATA_1	G1S	3.39668	2.68808	0.255852	0.255852	0.4594	1.5038	1.78449	2.11494	0.4594	0.772997	0	0	0	0	0	0	0	0
CTTCCGACACAGTCCG_1	G1S	3.00297	2.28608	0.684012	0.219499	1.30833	1.9652	1.43291	0.800774	0.55179	0.219499	0	0	0	0	0	0	0	0
CTTCCGAGTAGACGGT_1	G2M	0	0	0	0	0	0	0	0	0	0	0	0	0	0	0	0	0	2.5221
CTTCCTTAGAAGATCT_1	G1S	1.69634	0	1.30084	0	1.979	0	0	0.636994	0	0	0	0	0	0	0	0	0	0
CTTCCTTGTGTACAGG_1	G1S	2.41326	2.18501	0.422681	0.422681	0.422681	0.718862	1.2893	1.01287	0.94707	0.94707	0	0	0	0	0	0	0	0
CTTCGGTGTGGCTGCT_1	G1S	2.09292	1.65465	1.26378	0.517008	0.856118	1.58776	0.856118	0.856118	0.613158	0.29155	0	0	0	0	0	0	0	0
CTTCTCTCACAGCATT_1	G2M	0	1.72122	1.72122	1.72122	1.72122	2.69288	1.72122	0	0	0	0	0	0	0	0	0	0	0
CTTCTCTTCATGCAGT_1	Immune reactive cells	1.71372	2.31245	0	0	1.71372	0	0	0	0	0	0	0	0	0	0	0	0	0
CTTGAGAAGTTAACGA_1	G1S	2.76582	2.33287	0	1.05135	0	0	0	0	1.05135	0	0	0	0	0	0	0	0	0
CTTTCAACACCCTAGG_1	G1S	2.23936	1.78065	0.766027	0.284363	1.19465	1.3763	0.284363	0.600092	0.401037	0	0	0	0	0	0	0	0	0
CTTTCAATCTTACGGA_1	G1S	3.01799	1.21122	0.778771	0.258278	0	1.44496	1.63428	1.69018	1.01819	0.905631	0	0	0	0	0	0	0	0
CTTTCGGTCCTTGGAA_1	Immune reactive cells	0	0	0	0	0	0	0	0	0	0	1.85988	0	0	0	0	0	0	0
GAACACTGTGGGCTTC_1	G1S	2.94649	2.25013	1.43112	0	1.13855	0	0	1.13855	1.13855	0	0	0	0.72325	0	0	0	0	0
GAACACTTCACCGCTT_1	G1S	2.78725	2.12059	1.09027	0.447445	0.686899	0.819647	0.879948	0.613273	0.447445	0.533793	0	0	0	0	0	0	0	0
GAACGTTCACTCCACT_1	G1S	2.87179	2.10094	0.720264	0.274971	0.553012	1.52321	0.988782	0.720264	0.611926	0.423624	0	0	0	0	0	0.100295	0	0
GAACGTTGTAGAATAC_1	G1S	3.13703	1.7326	0.807112	0	0	0.658074	0.936792	1.78603	0	1.48476	0	0	0	0	0	0	0	0
GAACGTTGTTGTATGC_1	G2M	1.42289	0	0	0	1.42289	0	0.945677	0.945677	0	0	0	0	0	0	0	0	0	0
GAACTGTAGTATAGGT_1	G1S	1.52181	1.18739	1.18739	1.18739	1.59046	2.3763	1.36851	0.501381	0.501381	0	0.501381	0	0	0	0	0	0	0
GAACTGTAGTGTGTTC_1	G1S	1.90472	1.23848	1.02853	0.502855	1.45095	2.04092	0.762445	0.835891	0.398827	0	0	0	0	0	0	0	0	0
GAAGAATAGTCGGCCT_1	G1S	2.81177	0.652306	0.800484	0.26747	0.652306	1.04378	1.54327	1.60674	0.652306	0.800484	0.478287	0	0	0	0	0	0	0
GAAGCCCAGCACTCGC_1	G1S	2.57222	0.601389	0.974297	0	0.864753	1.63379	1.32145	0.974297	0.864753	0.438105	0	0	0	0	0	0	0	0
GAAGCCCAGTCTAACC_1	G2M	2.7117	2.08286	2.08286	0	0	0	0	0	0	0	0	0	0	0	0	0	0	0
GAAGTAATCATTTGTC_1	G1S	2.15378	0.668941	1.57042	0.950479	1.16992	1.16992	0.819586	0	0.275652	0	0	0	0	0	0	0	0	0
GACACGCTCCATCAGA_1	G1S	1.38659	0	0	0	0	0	0	0	0	0	1.38659	0	0	0	0	0	0	0
GACACGCTCCGCAACG_1	G1S	3.67622	2.86212	0.523214	0.523214	0.523214	0.206321	1.58832	2.00366	1.0414	0.763483	0	0	0	0	0	0	0	0
GACATCAAGTCTCCTC_1	G2M	2.89558	2.25623	0	0	0	0	0	0	0	0	0	0	0	0	0	0	0	0
GACCCTTCAAGGTCGA_1	G1S	2.45663	1.53659	1.08677	0.610858	1.08677	1.4079	0.610858	1.33676	0.610858	0	0	0	0	0	0	0	0	0
GACCTTCAGATTAGAC_1	G1S	0.746688	0.441476	0.746688	0.746688	0.980205	0.441476	0	0	0.441476	0	0	0.441476	0	0	0	0	0	0
GACCTTCTCCACGTCT_1	Astro-glial like cells	0	0	0	0	2.08533	0	0	0	0	0	2.08533	0	0	0	0	0	0	0
GACTCTCCAGTCTTCC_1	G1S	2.07397	1.94055	1.55321	0.221896	1.78655	1.44214	1.00762	0.403384	0.55694	0	0	0	0.221896	0	0	0	0	0
GACTGATCATTGGATC_1	Endothelial cells	0	0	3.03505	0	0	0	0	0	0	0	0	0	0	0	0	0	0	0
GACTGATGTACAGTAA_1	G2M	0.790448	0	0.471373	0	0	1.22635	0.790448	0	0.790448	0	0	0	0	0	0	0	0	0
GAGAGGTTCGCTCTCA_1	Immune reactive cells	0	0	0	0	0	0	0	0	0	0	0	0	0	0	0	0	0	0
GAGCTGCAGAGAGTTT_1	G1S	2.49529	1.35087	1.35087	0.276012	1.06718	1.5716	1.69563	1.75232	0.492088	1.17095	0	0	0	0	0	0	0	0
GAGCTGCAGCTACGTT_1	G1S	2.41366	1.64141	1.38784	0.526938	1.32839	2.56685	0.870237	0.526938	0	0.208027	0	0	0	0	0	0	0	0
GAGCTGCCACGTCGTG_1	G1S	2.91247	1.84917	0.849565	0.368946	0.637856	1.41669	1.30217	1.91703	0.849565	0.849565	0	0	0	0	0	0	0	0
GAGCTGCCATCAGCGC_1	G2M	2.77353	0	0	0	0	1.79259	0	0	0	0	0	0	0	0	0	0	0	0
GAGCTGCTCGGAGCAA_1	G1S	1.5622	1.05941	0.663888	0	0	0.663888	0	0.663888	0	0	0	0	0	0	0	0	0	0
GAGGCAATCAAAGGAT_1	G1S	0.363201	0.363201	1.59763	1.01222	1.59763	1.1599	0.363201	0	0	0	0	0	0	0	0	0	0	0
GAGGGTACAAGTGGTG_1	G1S	0.750121	0	0.750121	0	1.33319	0.750121	0	0.443806	0.443806	0	0	0	0	0	0	0	0	0
GAGTCTAAGGCTATCT_1	G1S	0.42078	0	2.18011	0	0.716033	0.42078	0	0	0	0	0	0	0	0	0	0	0	0
GAGTTTGCAGGAGGTT_1	G1S	2.04544	1.49848	0.834244	0.735198	0.735198	2.01695	0.834244	1.1543	0.196536	0	0	0	0	0	0	0	0	0
GATCACATCGAACACT_1	G1S	2.50534	1.7845	0.669468	0.32301	1.24655	1.53086	0.999071	0.999071	0	0	0	0	0	0	0	0	0	0
GATCGTAGTTAGGCTT_1	G1S	3.22751	1.96262	0.411995	0.411995	0.568004	1.19217	1.51925	1.84896	0.568004	0.702926	0	0	0	0	0	0	0	0
GATGAGGAGACGTCCC_1	G1S	1.7688	0.317828	1.38457	1.47413	1.28619	2.22257	0.317828	0	0.558632	0	0.317828	0	0	0	0	0	0	0
GATGATCTCATGCCGG_1	G1S	2.65272	0	0	0	0	0	2.65272	2.65272	0	0	0	0	0	0	0	0	0	0
GATTCGAGTTGGCCTG_1	G1S	2.8776	2.71491	0.926115	0.322931	0.926115	0.926115	1.64729	1.78427	0.762445	0.566643	0	0	0	0	0	0	0	0
GATTCTTGTGTGCCTG_1	G1S	3.15898	2.82433	0	0.201498	0.512646	0.512646	1.02456	1.61307	1.41713	1.69831	0	0	0	0	0	0	0	0
GCACGGTAGGGACCAT_1	G1S	3.03311	2.21779	1.09064	0.880271	1.34106	2.08664	1.26435	1.41231	0.447644	0.248663	0	0	0	0	0	0	0	0
GCACTAACAGAGTTCT_1	G1S	1.70757	0	1.38888	0.319394	1.56086	1.70757	0.561093	0	0.561093	0	0	0	0	0	0	0	0	0
GCAGCCAGTTTAGAGA_1	Astro-glial like cells	0	0	0	0	0	0	0	0	0	0	0	0	0	3.18089	0	0	0	0
GCAGTTACAATTAGGA_1	G1S	0	2.02366	0	0	0	2.64844	0	0	0	0	0	0	0	0	0	0	0	0
GCATCGGTCTTCCAGC_1	G1S	3.02538	1.63833	0.919422	0.919422	1.18227	2.0026	1.05946	1.63833	0	0.319878	0	0	0	0	0	0	0	0
GCATGATTCACGAGGA_1	G1S	2.93386	2.31072	0.546115	0	0.546115	1.97068	1.36255	2.06712	0.309884	1.15676	0	0	0	0	0	0	0	0
GCATTAGCAGAGATGC_1	G1S	1.72934	1.46142	0.656165	0.33465	0.899071	1.25766	0.656165	0.656165	0.124413	0	0	0	0	0	0	0	0	0
GCATTAGGTACCTAAC_1	G2M	3.21021	1.01588	1.01588	1.29273	1.68723	1.50931	0.631751	0	0	0	0.631751	0	0	0	0	0	0	0
GCCATGGCATGTGGTT_1	G1S	1.2196	0.519783	0.86007	0.704332	0.86007	1.69209	0	0	0.519783	0	0	0	0	0	0	0	0	0
GCCATTCGTATGTCTG_1	G2M	2.58777	1.96712	0	0	0	0	1.96712	0	0	0	0	0	0	0	0	0	0	0
GCCATTCGTTATTCCT_1	G1S	2.49894	2.44507	1.35382	0	1.69889	1.35382	1.26781	0.822651	0.493637	0.276974	0	0	0	0	0	0	0	0
GCCGTGACAATCTCGA_1	Endothelial cells	0	0	0	0	0	0	0	0	0	0	0	0	0	0	0	0	0	0
GCCTGTTAGACAACTA_1	G2M	2.93049	1.51455	0	0	0	0	0	1.51455	0	0	0	0	0	0	0	0	0	0
GCTACCTCATACCGTA_1	G1S	0.8621	0	1.56074	0	0.8621	0.294185	0.52121	0	0.294185	0	0	0	0	0	0	0	0	0
GCTCAAACACACACGC_1	Endothelial cells	0	0	0	0	0	0	2.88594	0	0	0	0	0	0	0	0	0	0	0
GCTGCAGAGTAAGGGA_1	G1S	2.42611	1.73312	1.29798	0.692248	0.979706	0.510107	1.20271	1.09741	0	0	0	0	0	0	0	0	0	0
GCTGGGTAGACTACGG_1	G1S	2.42299	1.51695	1.32643	0.948357	0.948357	2.27193	1.09086	0.333157	0	0.582625	0	0	0	0	0	0	0	0
GCTTGGGCAAATTGGA_1	G1S	2.05151	0.538625	1.14452	1.14452	1.25213	2.36408	1.25213	0.538625	0	0	0.305147	0	0	0	0	0	0	0
GCTTTCGCAGATCATC_1	G1S	2.50317	1.50017	1.20045	0	1.65943	1.73046	1.20045	1.31064	0.327098	0	0	0	0	0	0	0	0	0
GCTTTCGTCGCCGAGT_1	G1S	2.00767	1.46486	1.59954	0.71279	1.6802	1.46486	0.484772	0.188912	0.188912	0.188912	0	0.188912	0	0	0	0	0	0
GGAATGGAGCTAATGA_1	G1S	2.24498	0.988816	1.74511	1.21291	1.30857	2.04798	1.10713	0.290884	0	0	0.290884	0	0	0	0	0	0	0
GGAGAACAGGCAGGGA_1	G1S	2.62247	1.17394	0.954057	0.277059	1.07003	2.23005	1.35408	0.954057	0.277059	0	0	0	0	0	0	0	0	0
GGAGAACCAGGCATTT_1	G1S	2.35438	1.7021	1.8881	0.752057	1.79942	2.54743	1.33589	1.40701	0.247125	0.445121	0	0	0	0	0	0	0	0
GGAGATGAGTAGCCAG_1	G1S	2.45254	0.923003	1.10607	0.4092	1.71389	2.14992	0.4092	0.923003	0	0	0	0	0	0	0	0	0	0
GGAGGATAGTCCCAAT_1	G1S	1.78481	0.482308	0.482308	0.70952	1.24681	2.02963	0.894544	0.894544	0	0.187809	0	0	0	0	0	0	0	0
GGATGTTAGGACACTG_1	G1S	3.07477	2.06454	1.19207	0.684657	0.970205	0.837588	1.19207	1.66014	0.283446	0.283446	0	0	0	0	0	0	0	0
GGCAGTCCACCTCGTT_1	G1S	3.0974	2.09753	0.784362	0	0.638298	1.58325	1.38066	2.16809	1.12631	1.02479	0	0	0	0	0	0	0	0
GGCGTCAAGAGTCGAC_1	G1S	2.82605	1.51833	0.280699	0	0.679131	1.07988	1.07988	1.71141	0.499629	1.51833	0	0.280699	0	0	0	0	0	0
GGCGTCACAAACCATC_1	G1S	1.53365	1.18537	1.18537	1.43047	1.53365	1.43047	0.37458	0	0	0	0	0.37458	0	0	0	0	0	0
GGCTGTGAGGTTAGTA_1	G1S	2.04891	0.785199	1.3306	1.09463	2.09888	2.35544	1.3306	0.585132	0	0	0	0	0	0	0	0	0	0
GGCTTGGTCATTTCCA_1	Immune reactive cells	2.1558	0.927013	0	0	0.567286	1.19102	0	0	0	0.567286	0.567286	0	0	0	0	0	0	0
GGCTTTCGTCAAAGAT_1	G1S	2.48357	1.72719	0	0.456223	0.768349	1.43021	1.43021	1.19767	0.894149	1.35854	0	0	0	0	0	0	0	0
GGGAAGTGTCATCAGT_1	G1S	1.25663	1.35394	1.35394	0.731039	2.01001	1.14882	0.731039	0	0	0	0.306808	0	0	0	0	0	0	0
GGGACCTCAAAGACGC_1	G1S	1.81784	1.65582	0.552121	0.313691	0.744505	1.22231	0.828392	0.977612	0.169096	0.313691	0	0	0	0	0	0	0	0
GGGAGTAAGACGAAGA_1	G1S	2.48785	0	0.560991	0	0.406535	0.406535	0.918215	1.10075	0.406535	0.918215	0	0.223785	0	0	0	0	0	0
GGGAGTAAGGCACAAC_1	Immune reactive cells	1.44615	0	0	0	0	1.44615	0	0	0	1.44615	0	0	0	0	0	0	0	0
GGGAGTAAGTGCACAG_1	G2M	0	2.06222	0	0	2.06222	0	0	2.06222	0	0	0	0	0	0	0	0	0	0
GGGAGTATCCCTATTA_1	G2M	2.75266	0	0	0	0	0	0	0	2.12132	0	0	0	0	0	0	0	0	0
GGGATCCCAGGATTCT_1	G1S	3.02487	1.57863	0.717615	0.530447	1.23806	1.83221	0.875212	1.50374	0.530447	0	0	0	0	0	0	0	0	0
GGGATGACAAACTAAG_1	Endothelial cells	0	0	0	0	0	0	0	0	0	0	2.24107	0	0	0	0	0	0	0
GGGATGATCTCCAATT_1	G1S	2.89263	1.78678	0.883789	0.883789	1.72547	2.00016	1.43392	1.59028	0.303811	0.303811	0	0	0	0.303811	0	0	0	0
GGGCCATGTGCAATAA_1	G1S	2.65349	1.48051	0.992363	0.44844	1.12325	1.34269	1.12325	1.74319	0.320085	0.320085	0	0	0	0	0	0	0	0
GGGCCATTCGGTGAAG_1	G1S	2.85147	2.22946	0.86814	0.604035	1.32573	2.28725	1.24946	1.07687	0.440182	0.604035	0.244118	0	0	0	0	0	0	0
GGGCTCAAGGAGAGGC_1	Immune reactive cells	2.10217	0	0	0	0	0	0	0	0	0	2.10217	0	0	0	0	0	0	0
GGGCTCATCACTCACC_1	G1S	0	0	0.603384	1.46168	0.977043	0.977043	0	0.603384	0	0	0	0	0	0	0	0	0	0
GGGTAGAAGTCACGCC_1	G1S	2.93271	1.7295	0.326774	0.769861	0.326774	0.57266	1.58204	1.40901	0.57266	0.57266	0	0	0	0	0	0	0	0
GGGTATTGTCGTGATT_1	G1S	2.92329	1.17776	0	0.318103	0.915519	1.94481	1.47491	1.6331	0	1.05521	0	0	0	0	0	0	0	0
GGGTATTGTTGTGTAC_1	G1S	2.88417	1.05658	0	0	1.05658	0	0	0	1.55879	1.05658	0	0	0	0	0	0	0	0
GGGTTATCAGTTCTAG_1	G1S	2.13231	1.45958	1.63514	0.975342	0.975342	0.975342	0	0	0.602148	0	0	0	0	0	0	0	0	0
GGGTTATCATTGAAAG_1	Endothelial cells	0	0	0	0	0	0	0	0	0	0	0	0	0	2.08225	0	0	0	0
GGGTTATGTACGGTTT_1	G1S	3.09197	2.28665	0.773711	0.511213	0.405788	1.76439	1.54121	0.847851	0.405788	0.511213	0	0	0	0	0	0	0	0
GGGTTTATCGATGGAG_1	G1S	0.32854	0.32854	1.20406	1.20406	1.41379	0.773259	0	0.57542	0.32854	0	0	0	0	0	0	0	0	0
GGTAACTTCGCCATAA_1	G2M	2.93605	2.29461	0	0	0	0	0	0	0	2.29461	0	0	0	0	0	0	0	0
GGTAGAGAGTAGTCAA_1	G1S	2.8967	1.73009	1.10873	0	0.457518	1.62157	1.20014	1.99899	0.626057	0.770245	0	0	0	0	0	0	0	0
GGTCTGGTCTAGTGTG_1	G1S	2.52443	1.32759	0.333606	0	0.949327	1.6782	0.782978	0.333606	0	0.333606	0	0	0	0	0	0	0	0
GGTGATTCAGCGTACC_1	G1S	1.96826	1.68616	1.29177	1.01504	0.631133	2.3681	1.50828	1.01504	0	0	0	0	0	0	0	0	0	0
GGTGATTTCTTCTAAC_1	G2M	1.24938	0	0	0	0	0	0	1.24938	0	1.24938	0	0	0	0	0	0	0	0
GGTTCTCGTTAGGGTG_1	G1S	2.18445	1.96478	0.839103	0	1.50514	2.32239	1.40283	0	0.363321	0	0	0	0	0	0	0	0	0
GTAACACAGGAAAGAC_1	G2M	1.33262	0	0	0	0	0	1.33262	1.88433	0	2.23782	0	0	0	0	0	0	0	0
GTAACACTCACACCGG_1	G1S	2.59508	1.93337	1.06724	0.66971	0.926587	0.999384	0.926587	0.999384	0.452477	0.17457	0	0	0	0	0	0	0	0
GTAATGCCATTCTCCG_1	G1S	3.28905	2.55428	0	0.299276	0	1.57644	1.71118	2.40853	1.2361	1.82989	0	0	0	0	0	0	0	0
GTAATGCTCACTTATC_1	Endothelial cells	0	0	0	0	0	0	0	0	0	0	0	0	0	0	0	0	0	0
GTACAACCACACGGTC_1	Astro-glial like cells	0	0	0	0	0	0	0	0	0	0	0	0	0	2.30837	0	2.30837	0	0
GTACAGTCATTGACCA_1	G1S	3.35172	2.73644	0	1.59655	0	0	1.59655	0	0.838109	1.28757	0	0	0	0	0	0	0	0
GTAGGAGCATCCAACA_1	Endothelial cells	0	0	0	0	0	2.14427	0	0	0	0	0	0	0	0	0	0	0	0
GTAGGAGTCACCGACG_1	G1S	2.40424	1.71046	1.25775	0.920481	1.95189	2.83978	1.25775	0.920481	0	0	0	0	0	0	0	0	0	0
GTAGGTTAGATCGCTT_1	G2M	2.1383	0	0	0	0	0	0	0	0	0	0	0	0	0	0	0	0	0
GTAGTACTCTCGCGTT_1	G1S	3.10518	2.17881	0.486652	0.812583	0.942797	1.34048	1.34048	1.79424	1.4924	1.05799	0	0	0	0	0	0	0	0
GTATTGGCATAAGCGG_1	G1S	3.37299	1.78681	0	0.60344	0.60344	1.78681	2.42966	2.22829	0	1.55346	0	0	0	0	0	0	0	0
GTATTTCTCGTGGGTC_1	G1S	0	0.400722	0.907737	0.686024	0.686024	0	0.400722	0.400722	0.400722	0	0	0	0	0	0	0	0	0
GTCAAACGTGGGTCAA_1	G2M	0	2.04387	0	0	0	0	0	0	0	2.04387	0	0	2.04387	0	0	0	0	0
GTCAAACGTTAGAAAC_1	G2M	2.37326	0	1.7692	0	0	0	0	1.7692	0	0	0	0	0	0	0	0	0	0
GTCAAACTCTACACAG_1	G1S	1.34252	0.249099	1.34252	0.881429	1.89573	1.75937	0	0	0	0	0	0	0	0	0	0	0	0
GTCACGGTCTTTCCAA_1	G1S	2.05048	1.10905	2.00594	1.31067	1.47838	2.00594	0.29161	0.29161	0.700988	0.29161	0	0	0	0	0	0	0	0
GTCACTCCAGTCGCTG_1	G1S	2.55534	1.64337	0.39302	0.148836	0.278363	0.674421	0.893777	1.39851	1.01715	1.27193	0	0	0	0	0	0	0	0
GTCATGATCAATCTCT_1	G2M	3.12951	1.6813	0	0	0	2.27676	1.6813	0	0	0	0	0	0	0	0	0	0	0
GTCCACTCAGCTCATA_1	Immune reactive cells	2.57816	1.95818	0	0	0	0	0	0	0	0	0	1.95818	0	0	0	0	0	0
GTCCACTTCCCAACTC_1	G2M	3.27294	1.99432	0	0	0	0	0	0	0	0	0	0	0	0	0	0	0	0
GTCCCATAGTATGACA_1	G1S	2.19933	1.43689	1.51036	1.3576	1.81355	2.12555	0.495622	0.956971	0.495622	0.278207	0	0	0	0	0	0	0	0
GTCCTCAAGGCTCCCA_1	G1S	2.51206	2.28365	1.72563	1.64796	1.72563	2.23994	1.56376	1.13082	0.609373	0	0	0	0	0	0	0	0	0
GTCCTCACACGTGAGA_1	G1S	2.57677	1.37739	1.02199	0.465562	1.97762	1.97762	1.12336	1.2154	0.259633	0.259633	0	0	0	0	0	0	0	0
GTCGAATCATGTAACC_1	G2M	3.62011	0	0	0	1.95401	0	0	0	0	0	0	0	0	0	0	0	0	0
GTCGCGAAGCAGCCTC_1	G2M	2.44559	2.44559	0	0	0	2.44559	0	2.44559	0	0	0	0	0	0	0	0	0	0
GTCTACCCAATTCACG_1	G1S	3.19759	1.87536	1.00283	0.867431	1.12206	2.36701	1.56802	0.867431	0.524961	0.710786	0	0	0	0	0	0	0	0
GTCTCACCAAGACGAC_1	G2M	3.68285	0	0	0	0	0	0	0	0	0	0	0	0	0	0	0	0	0
GTCTCACCATGGCTGC_1	G1S	1.25594	0	1.14816	0.540848	0	1.14816	0.730537	0.730537	0.889916	0.306552	0	0	0	0	0	0	0	0
GTCTTTACATCCTAAG_1	G2M	3.3485	1.71859	1.71859	0	0	0	0	0	0	0	0	0	0	0	0	0	0	0
GTGAGGACAACTGAAA_1	G1S	2.74013	1.66408	0.68707	0.840349	1.45697	2.62774	1.5997	1.53088	0.284648	0.284648	0	0	0.284648	0	0	0	0	0
GTGAGGATCTCTGCCA_1	G1S	4.05003	2.64014	0	1.67493	0	1.67493	1.67493	1.67493	0	1.67493	0	0	1.67493	0	0	0	0	0
GTGAGTTGTTAATCGC_1	G1S	0	0	1.63787	1.12236	1.46218	0	0	0.346721	0.346721	0	0	0	0	0	0	0	0	0
GTGATGTGTTAGAGTA_1	G1S	3.18057	2.28232	0.264996	0.264996	0	1.03693	1.59828	1.81779	1.03693	1.31663	0	0	0	0	0	0	0	0
GTGATGTTCACCCATC_1	G1S	2.24833	0.943467	1.56136	1.16203	1.68507	1.56136	0.813194	0.272904	0	0.272904	0	0	0	0	0	0	0	0
GTGCAGCAGCGTGTCC_1	G1S	2.34272	0.755716	1.1812	0.918494	1.70775	2.18649	0.755716	0.56119	0.319456	0.319456	0	0	0	0	0	0	0	0
GTGCAGCAGGCTTAGG_1	G1S	1.02477	0	1.52015	0.467179	0.784345	0	0.467179	0	0	0	0	0	0	0	0	0	0	0
GTGCAGCTCCAGTACA_1	Immune reactive cells	0	0	1.54923	0	0	1.54923	0	0	0	0	1.54923	1.54923	0	0	0	0	0	0
GTGCGTGAGTCATGAA_1	G1S	2.65454	1.23775	1.23775	1.23775	1.854	2.06102	1.37053	1.08461	0.398489	0.398489	0	0	0	0	0	0	0	0
GTGCTTCTCCAAGCTA_1	G1S	1.66113	0	0.838277	0.685258	1.08808	0.838277	0	0.504519	0	0	0	0	0	0	0	0	0	0
GTGGAAGGTTCGGTCG_1	G1S	1.65507	0.2642	0.645619	0.645619	1.39225	1.99472	0.645619	0.472985	0.2642	0	0	0.2642	0	0	0	0.2642	0	0
GTGGAGAGTTCAGGTT_1	Endothelial cells	0	0	0	0	0	0	0	0	0	0	0	0	0	0	0	0	0	0
GTGGGAAAGGATTTGA_1	G2M	1.82984	0	1.28549	0	0	0	0	2.64491	0	0	0	0	0	1.28549	0	0	0	0
GTGGGAACACCAGACC_1	G1S	1.5281	0.531705	0.531705	0.406337	0.588949	1.31024	0.262968	0.262968	0.095548	0.182758	0	0	0	0	0	0	0	0
GTGGGAATCAACTGAC_1	G1S	2.05234	1.31223	1.62367	0	0	2.35143	0.857483	0	0	0	0	0	0	0	0	0	0	0
GTGTGATTCGAGCACC_1	G1S	0	0	1.29357	0	1.4291	0.424716	0	0	0	0	0	0	0	0	0	0	0	0
GTGTTCCGTTGCTCCT_1	G1S	3.01206	1.84945	0.209355	0	0.382378	0.382378	1.33358	1.55311	0.874343	1.39314	0	0	0	0	0	0	0	0
GTTACCCGTCTACGTA_1	G1S	3.38146	3.12277	0.954076	0.493786	1.26808	1.75593	1.26808	1.57506	0.671802	0.671802	0	0	0	0	0	0	0	0
GTTACCCTCTTGCGCT_1	G1S	1.18755	0.321966	1.64446	0.321966	1.18755	1.48581	0.321966	0	0.321966	0	0	0	0	0	0	0	0	0
GTTAGACCAAGCTCTA_1	Endothelial cells	0	0	0	0	0	0	0	0	0	0	0	0	0	0	0	0	0	0
GTTAGTGAGCTCTTCC_1	G1S	0.811741	0	1.25381	0.348736	1.25381	0	0	0	0	0	0	0	0	0	0	0	0	0
GTTATGGGTGTTCATG_1	G1S	2.4319	1.36597	0.96392	0.280953	0.831849	0.679643	1.08057	1.36597	0	0.280953	0	0	0	0	0	0	0	0
GTTATGGTCACCGACG_1	G1S	2.45042	1.51096	0	0	3.24717	2.92613	1.51096	0	0	0	0	0	0	0	0	0	0	0
GTTCATTTCGGTTAGT_1	G1S	0.979602	1.0973	1.64064	0.915112	1.64064	1.42562	0	0.15387	0.404811	0	0	0	0	0	0	0	0	0
GTTCGCTTCAACCTCC_1	G2M	2.34977	0	0	0	0	0	0	0	0	0	0	0	0	0	0	0	0	0
GTTGAACGTCAGTTTG_1	G1S	0	0	1.28735	0.421753	0.94542	0	0	0	0	0	0	0	0	0	0	0	0	0.421753
GTTGAACGTCTCAGGC_1	G2M	2.05447	0	0	0	0	0	0	0	0	2.05447	0	0	0	0	0	0	0	0
GTTGCGGTCATCGCTC_1	G2M	3.67052	2.47947	0	0	1.86678	0	0	1.86678	1.86678	0	0	0	0	0	0	0	0	0
GTTGTCCAGACTCTTG_1	G1S	3.13307	2.73443	0.762177	0.522217	1.25689	1.83378	1.18963	1.71771	0.863532	0	0	0	0	0	0	0	0	0
GTTGTCCAGCATGTTC_1	G1S	3.07815	1.82125	0.622327	0	1.27809	1.49359	2.06763	1.27809	0	0.622327	0	0	0	0	0	0	0	0
GTTGTCCGTTGAGGAC_1	G2M	2.28188	0	0	2.28188	0	2.28188	0	0	0	2.28188	0	0	0	0	0	0	0	0
GTTGTGATCTCCGATC_1	G1S	3.13001	2.63889	0.27537	0.27537	1.56949	1.63339	1.56949	1.75011	0.27537	0.491052	0	0.27537	0	0	0	0	0	0
GTTTGGATCCTGGGTG_1	G1S	2.17303	1.54907	1.1707	0.655843	1.37767	1.69534	0.909398	0.981397	0.315326	0	0	0	0	0	0	0	0	0
TAACACGAGTTAGTGA_1	G1S	2.57342	1.55992	0.982238	0.60716	1.46807	1.55992	1.12753	1.55992	0	0.34897	0	0	0	0	0	0	0	0
TAACGACAGGACAGTC_1	G2M	3.30073	2.91352	0	0	0	0	0	0	0	0	0	0	0	0	0	0	0	0
TAACGACTCGTTCTGC_1	G1S	1.58578	1.01705	1.34131	0.880469	1.65558	1.42961	0.53416	0	0	0	0.30233	0	0	0	0	0	0	0
TAACTTCAGGGTAGCT_1	G1S	3.49552	1.36255	0	0	0	1.36255	1.36255	1.91872	0	1.36255	0	0	0	0	0	0	0	0
TAACTTCGTGCCTTCT_1	G1S	1.57777	0.892631	0.892631	0.67347	0.67347	1.67234	0.892631	0.39239	0	0	0	0	0	0	0	0	0	0
TAAGCACAGTGGATTA_1	G1S	2.25601	1.23588	0.797824	0	0.797824	1.77203	1.23588	1.53947	0.797824	0	0	0	0	0	0	0	0	0
TAAGCACTCTCGCAGG_1	G1S	3.15352	2.18001	0.44498	0.24704	0	0.986331	1.17614	1.40672	1.33561	1.53536	0	0	0	0	0	0	0	0
TAAGCACTCTTCCACG_1	Immune reactive cells	0	0	1.39475	0	0	0	0	1.39475	0	0	0	0	1.95557	0	0	0	0	0
TAAGCGTCAGATACCT_1	G2M	2.32559	2.00995	0.479655	0.479655	0.931689	2.0892	1.60961	1.24187	0.268315	0.268315	0	0	0	0	0	0	0	0
TAATCTCTCCCGAAAT_1	G1S	2.0936	2.0936	1.21531	1.74793	1.21531	2.86787	0	0	0	1.21531	1.21531	0	0	0	0	0	0	0
TAATTCCGTTTGCCGG_1	G1S	2.74121	1.98081	0.749444	0	0.749444	1.30236	1.4169	0.849718	0.849718	1.02436	0	0	0	0	0	0	0	0
TACAACGCATAGAATG_1	G1S	2.08163	0	0	2.08163	2.71039	2.08163	0	2.71039	0	0	0	0	0	0	0	0	0	0
TACAACGGTCCGAAGA_1	G1S	1.66368	1.09017	1.66368	1.09017	2.02586	2.10911	0.284526	0.840069	0.284526	0.505771	0	0	0	0	0	0	0	0
TACAACGTCGGTCAGC_1	G1S	2.48164	1.03915	0.862938	0.376177	1.43435	2.00065	0.862938	1.43435	0.376177	0.376177	0	0	0	0	0	0	0	0
TACAACGTCTCAATCT_1	G1S	1.32948	0	1.32948	1.32948	1.04827	0.65563	0	0	0	0	0	0	0	0	0	0	0	0
TACACCCTCACCCTGT_1	G1S	3.50987	2.55863	1.72897	0.508094	1.09406	1.60397	1.29431	1.94005	0	0	0	0	0	0	0	0	0	0
TACAGGTAGTTGCCTA_1	G1S	2.54804	1.5948	1.2397	0.399392	0.684024	1.37258	0.684024	1.85631	0	0.399392	0	0	0	0	0	0	0	0
TACCCACGTCGGCACT_1	G1S	0.657118	0.482107	1.24644	1.33175	1.41036	1.05028	0	0	0.26983	0	0	0	0	0	0	0	0	0
TACCCGTGTCCCTCAT_1	G1S	3.20544	2.16051	1.07121	0	1.07121	0.494472	1.07121	2.08392	1.43465	1.26935	0	0	0.494472	0	0	0	0	0
TACCGAATCTCTCTAA_1	G1S	3.20437	2.32731	0.294613	0.521892	1.31931	1.75725	0.86307	2.32731	0.294613	0.521892	0.521892	0	0	0	0	0	0	0
TACCGGGGTAAGATTG_1	G1S	2.83678	2.24796	0.256202	0.45997	0.77383	1.62692	1.1132	1.68273	0.77383	0.900189	0	0	0	0	0	0	0	0
TACCTCGAGAAACCCG_1	G1S	3.10128	2.26673	1.21149	0.58007	0.944811	2.08883	1.5955	1.42182	0	0	0	0	0	0	0	0	0	0
TACGCTCAGATCCTAC_1	G1S	2.82407	2.14239	1.05777	0	1.50215	1.76373	0.590945	1.05777	0.237886	0.237886	0	0	0	0	0	0	0	0
TACGCTCCACAGTGTT_1	G1S	2.66632	2.64542	1.37999	0.260429	0.637877	1.80126	1.21784	1.3022	0.911251	0	0	0	0	0	0.260429	0	0	0
TACGGGCGTCTCTCAC_1	G1S	0.886799	0	1.90351	0.668632	0.389188	0.668632	0	0	0	0	0	0	0	0	0	0	0	0
TACGTCCAGGCACCAA_1	G1S	2.70629	2.2571	0.250896	0.4513	0.997339	1.90263	1.60793	1.41996	0.61817	0.761136	0	0	0	0	0	0	0	0
TACTTGTGTAGCGAGT_1	Endothelial cells	0	0	0	0	0	0	0	0	0	0	0	0	0	0	0	0	0	0
TACTTGTTCTTCCACG_1	G1S	2.53556	1.98554	1.62609	1.25653	1.5623	1.84696	0.487536	0.27319	0	0.27319	0	0	0	0	0	0	0	0
TAGAGTCGTAGTAAGT_1	G1S	2.62117	1.82723	0.457188	0.625638	0.625638	1.10813	1.28324	1.56184	0	1.10813	0.254497	0	0	0	0	0	0	0
TAGAGTCTCGTGACTA_1	G1S	2.51467	1.67607	0.511854	0.288325	0.694433	1.7939	0.694433	1.20577	0	0.511854	0	0	0.288325	0	0.288325	0	0	0.288325
TAGGAGGGTGAGACCA_1	G1S	1.1238	0.230766	1.34943	0.938987	1.27972	1.34943	0.57588	0	0.418138	0	0	0	0	0	0	0	0	0
TAGGTACGTTCTCGTC_1	Astro-glial like cells	0	0	0	0	0	0	0	0	0	0	0	0	0	0	0	0	0	0
TAGGTTGCATCTGCGG_1	G2M	0	0	0	0	0	0	2.53057	3.1831	0	0	0	0	0	0	0	0	0	0
TAGTGCAGTTCGGTTA_1	Astro-glial like cells	0	0	0	0	0	0	0	0	0	0	0	0	0	3.69713	3.69713	2.38258	0	0
TAGTGCATCGACATCA_1	G1S	2.32509	1.84724	1.07931	0.898934	1.48152	2.34855	1.36455	0.79487	0.217391	0.217391	0	0	0	0	0	0	0	0
TAGTGCATCGTACCTC_1	G1S	1.93624	1.42089	0.873766	0	1.00974	1.12942	0.873766	1.12942	0	0	0	0	0	0	0	0	0	0
TATCCTACATCTAACG_1	G1S	3.03317	1.78183	0	0	1.78183	0	2.38706	0	0	0	0	0	0	0	0	0	0	0
TATCCTATCCGTGGTG_1	G1S	2.98591	1.91993	1.5221	0.85151	1.5221	2.4246	0.639459	1.17515	0.639459	0	0	0	0	0	0	0	0	0
TATCGCCGTGACGTCC_1	G1S	2.46218	1.28129	1.18666	0.680813	2.09845	2.61603	0.680813	0.965387	0.680813	0.50097	0	0	0	0	0	0	0	0
TATCGCCTCAAAGACA_1	G1S	1.70772	1.36669	0.845155	0.58612	1.29655	1.49373	0.42614	0.42614	0	0.58612	0	0	0	0	0	0	0	0
TATCTGTCACGAGGTA_1	G2M	2.18383	0	0	0	0	0	0	0	0	0	0	0	0	0	0	0	0	0
TATCTTGTCACACCGG_1	G1S	3.64459	0	0	0	0	0	0	0	0	0	0	0	0	0	0	0	0	0
TATTCCATCACGGAGA_1	G2M	0	1.40147	0	0.568313	0	0	1.40147	0	0.568313	0	0	0	0	0	0	0	0	0
TCAAGACCACAAAGCG_1	G1S	2.66538	1.86886	0.839589	0.198224	0.629644	1.34809	0.930056	1.45595	0.505435	0	0.198224	0	0	0	0	0	0	0
TCAAGCAAGTGATGGC_1	G2M	0	0	0	0	0	0	0	0	0	0	0	0	0	0	0	0	0	0
TCAATTCGTTCGGCTG_1	G2M	0	3.40775	0	0	0	0	0	0	2.74718	0	0	0	0	0	0	0	0	0
TCACACCAGGTTAGTA_1	G1S	2.18839	1.83746	0.475798	0.34089	0.59465	1.34635	1.39785	1.17375	1.03953	1.80459	0	0	0	0	0	0	0	0
TCACATTAGCCATGCC_1	G2M	2.43128	0	0	0	0	0	0	0	0	0	0	0	0	0	0	0	0	0
TCACGCTAGGTGTGAC_1	G1S	2.73607	2.55233	0.553775	0.314741	0.908105	1.04715	0.746552	1.98628	0.314741	1.1692	0	0	0	0	0	0	0	0
TCACGCTGTCACTGAT_1	G2M	0	0	0	0	0	0	0	3.26171	2.60617	0	0	0	0	0	0	0	0	0
TCACTCGCACACCTTC_1	G1S	2.82524	2.26471	1.25419	0.442548	1.8387	2.03862	0.871993	0.607046	0.245558	0.245558	0	0	0	0	0	0	0	0
TCACTCGTCTTTCCGG_1	G2M	2.5473	0.986489	0.986489	1.4733	0	0	0	0	1.4733	0	0	0	0	0	0	0	0	0
TCAGCAACAACATACC_1	G1S	1.41751	0	0.577572	0.941341	1.41751	0.941341	0	0	0.329918	0	0	0	0	0	0	0	0	0
TCAGGGCAGCATCCTA_1	G1S	2.70429	1.47712	1.61226	0.907808	0.72093	1.83764	1.13549	1.47712	0.490913	0.352443	0	0	0	0	0	0.191669	0	0
TCAGGTAGTCTGCCTT_1	Endothelial cells	0	0	0	0	0	0	0	0	0	0	0	0	0	0	3.46448	0	0	0
TCATACTGTACCTATG_1	G1S	3.12977	2.63537	0.830668	0.454566	0.134419	0.830668	1.14997	1.00301	0.765923	0.830668	0	0	0	0.134419	0.134419	0	0	0
TCATATCGTGAGATAT_1	G1S	2.31698	0	1.71784	0	1.71784	0	0	0	1.71784	0	0	0	0	0	0	0	0	0
TCATATCGTTTACACG_1	G1S	3.10586	2.63161	1.09327	1.24704	0	1.38029	1.38029	1.69819	0.911488	0	0	0	0	0	0	0	0	0
TCATCCGAGCGATGAC_1	G1S	2.53273	1.75293	0.860051	0.51977	0.994769	1.11347	1.48347	1.48347	0	0.293281	0	0.293281	0	0	0	0	0	0
TCATCCGGTATGAGCG_1	G1S	3.59208	1.90926	1.45503	0	1.24227	1.7795	1.90926	0.59947	0.59947	0	0	0	0	0	0	0	0	0
TCATGCCCATCGCTGG_1	G2M	2.67823	0	0	0	0	0	0	0	0	2.67823	2.05151	0	0	0	0	0	0	0
TCATGGACAACAGATA_1	G1S	2.93889	2.44698	0.377643	0	0.651118	1.04217	0.651118	1.7207	0.377643	0	0	0	0	0	0	0	0	0
TCATGTTGTTATCTTC_1	Endothelial cells	0	0	0	0	0	0	0	0	0	0	0	0	0	0	0	0	0	0
TCCACCATCATTTCGT_1	G1S	1.35702	0.495321	1.07264	0.27802	1.35702	1.50976	0.673729	0.27802	0.495321	0	0	0	0	0	0	0	0	0
TCCATCGAGGGATCTG_1	G1S	3.0045	1.57593	0	0	0	1.26886	1.43413	1.90996	0.49421	1.26886	0	0	0	0	0	0	0	0
TCCCACATCGCCAGAC_1	G2M	2.95362	0	0	0	0	1.53365	1.53365	1.53365	1.53365	0	0	0	0	0	0	0	0	0
TCCCAGTGTCTAACGT_1	Immune reactive cells	0	0	0	0	1.6917	1.6917	0	0	1.6917	0	0	0	0	0	0	0	0	0
TCCGAAAAGTTAGAAC_1	Endothelial cells	0	0	0	0	0	0	0	0	0	0	0	0	0	0	0	0	0	0
TCCGATCAGGGTAATT_1	G1S	1.6954	0	0.909446	0.687446	1.78224	0.687446	0	0	0.401668	0	0	0	0	0	0	0	0	0
TCCGTGTCAGATAAAC_1	Endothelial cells	0	0	0	0	0	0	0	0	0	0	0	0	0	0	0	0	0	0
TCCTAATAGAGGGTCT_1	G1S	1.02357	0.304997	1.14413	1.25172	1.14413	1.72919	0.304997	0	0.304997	0	0	0	0	0	0	0	0	0
TCCTAATAGGGATGTC_1	G1S	1.18908	0	0.925333	0.761754	0.761754	0.322574	0	0	0	0	0	0	0.322574	0	0	0	0	0
TCCTCCCAGTTCGCAT_1	Endothelial cells	0	0	1.71897	0	1.71897	0	0	0	0	0	0	0	0	0	0	0	0	0
TCCTCCCCATGTGACT_1	G1S	1.68568	0.787978	0.95497	1.09803	1.52537	2.00072	0.587396	0.587396	0	0	0	0	0	0	0	0	0	0
TCCTCCCGTGCTCCGA_1	G1S	3.03737	2.13344	1.0197	0	0.724362	1.0197	1.14002	1.43276	0.882894	0.724362	0	0	0.303411	0	0	0	0	0
TCCTCCCGTTGCAACT_1	G1S	3.43028	2.34261	0	0.745203	0.440468	1.16743	1.87707	2.10348	0.97844	0.97844	0	0	0	0	0	0	0	0
TCCTCCCTCCAAGAGG_1	G1S	1.12315	0	1.12315	0.808576	0.808576	0.347061	0	0.347061	0	0	0	0	0	0	0	0	0	0
TCCTCGACACCGTGCA_1	Astro-glial like cells	0	0	0	0	0	0	0	0	0	0	0	0	0	0	0	0	0	0
TCCTCTTTCATAGAGA_1	G1S	2.82712	2.76652	0.286066	0.508239	0.976785	1.98684	1.46136	2.39201	0.508239	0.689913	0	0	0	0	0	0	0	0
TCCTTCTAGTGGAATT_1	G1S	0.373011	0.373011	1.42664	0	1.31173	0	0	0	0	0.373011	0	0	0	0	0	0	0	0
TCCTTCTCAATCCAGT_1	G1S	1.85561	1.45062	0.994683	0.536461	1.04586	1.68671	0.823254	0.994683	0.132771	0.132771	0	0	0	0	0	0	0	0
TCCTTTCCATACAGCT_1	G1S	3.1155	2.4081	0.741564	0.506534	0.506534	0.506534	1.45807	1.29147	0.741564	0.741564	0	0	0	0	0	0.198722	0	0
TCCTTTCTCTAGACAC_1	G2M	3.43496	0	0	0	0	3.04548	0	0	0	0	0	0	0	0	0	0	0	0
TCGAACAGTATCTCGA_1	G1S	3.04655	2.18981	0.982159	0	0.348933	1.25428	0.982159	1.72153	0.982159	1.12745	0	0	0	0	0	0	0	0
TCGAAGTGTGCTCGTG_1	G1S	1.04869	0.380816	2.01339	1.04869	1.64312	1.64312	0.380816	0	0.380816	0.380816	0	0	0.380816	0	0	0	0	0
TCGACCTAGAGTTCGG_1	G1S	2.56669	1.52753	0.789484	0.33701	1.33639	2.43533	1.52753	0	0.33701	0	0	0	0	0	0	0	0	0
TCGCAGGAGTTGAAAC_1	G1S	2.53685	1.44907	0.874125	0.38226	0.658134	1.20236	1.3333	1.20236	0	0.38226	0	0	0	0	0	0	0	0
TCGCTTGCACGGCACT_1	G1S	3.27643	2.04298	0.926561	0.649971	0.726614	1.04062	0.985216	1.50616	1.47173	0.864251	0	0	0	0	0	0	0	0
TCGGATACAGCGTATT_1	G2M	0	1.83292	0	0	0	0	0	0	0	0	0	0	0	0	0	0	0	0
TCGGATACATGCGGTC_1	G1S	2.39918	1.25378	0.871653	0.442339	1.25378	1.40116	1.33018	0.871653	0.245431	0	0	0	0	0	0	0	0	0
TCGGATATCCTATTTG_1	G1S	3.16465	1.86158	0	0.38697	0.212087	0.975989	0.882748	1.74486	0.535772	1.2806	0	0.212087	0	0	0	0	0	0
TCGGGACAGAGCGACT_1	G1S	2.42602	1.27492	0.620295	0.828208	1.14699	2.26122	1.14699	1.27492	0.620295	0.357491	0	0	0	0	0	0	0	0
TCGGGCACAGGCATTT_1	G1S	1.50972	0.842451	0.842451	0	0.631999	0.842451	0.365118	0.365118	0	0	0	0	0	0	0	0	0	0
TCGTCCATCCGTTGAA_1	G1S	2.93655	2.09683	0	0	0	0	2.09683	0	1.51955	1.51955	0	0	0	0	0	0	0	0
TCGTGGGGTCGCTTGG_1	G1S	3.49766	2.60539	0	0.298798	0.528553	0.298798	2.07503	1.64458	1.00839	1.64458	0	0	0	0	0	0	0	0
TCGTGGGTCCCTTTGG_1	G1S	3.44133	2.11722	0	0	0	1.09631	1.53773	1.89418	1.3837	2.36399	0	0	0.286818	0	0	0	0	0
TCTACCGAGGGAGGCA_1	G1S	2.03756	1.27944	0.90932	1.04847	1.76105	2.58262	1.46694	1.04847	0.315291	0	0	0	0	0	0	0	0	0
TCTACCGCATACAGCT_1	G1S	2.89299	2.34534	0	0.475506	0.648799	0	1.14132	1.91455	0	0.475506	0.475506	0	0	0	0	0	0	0
TCTACCGCATCATCCC_1	G1S	0	0	2.90369	0	2.26392	2.26392	0	0	0	2.26392	2.26392	0	0	0	0	0	0	0
TCTATACTCTAAGAAG_1	G1S	1.95829	1.54667	0.834822	0.735729	1.155	1.86175	1.00767	1.28338	0.361027	0	0.196718	0	0	0	0	0	0	0
TCTATCAAGTTGTACC_1	G1S	0	0	2.23508	0	0	2.23508	0	0	0	0	0	0	0	0	0	0	0	0
TCTATCATCGGAGTGA_1	G1S	2.6034	1.57326	1.3297	0.298242	1.41764	2.34009	1.23326	0.527668	0.527668	0	0	0	0	0	0	0	0	0
TCTCACGTCGCAGAGA_1	G1S	0.312293	0	1.16294	0.741778	1.16294	0.741778	0	0.549918	0.312293	0.312293	0	0.312293	0	0	0	0	0	0
TCTCAGCCATCGCCTT_1	Astro-glial like cells	0	0	0	0	0	0	0	0	0	0	0	0	0	4.58449	3.75071	0	0	0
TCTCAGCTCTTTCCAA_1	G2M	3.35084	0	1.59582	0	0	0	1.59582	0	0	1.59582	0	0	0	0	0	0	0	0
TCTCTGGAGCGCCTAC_1	G1S	2.31034	1.14293	1.66239	1.14293	1.5556	1.43602	0.726571	0.427871	0	0	0.427871	0	0	0	0	0	0	0
TCTCTGGCATCTGCGG_1	G1S	2.60611	1.7838	1.53295	0.841849	0.841849	2.07109	0.688381	1.09225	0	0	0	0	0	0	0	0	0	0
TCTGCCACATCACCAA_1	G1S	1.02293	0	1.30074	0.636931	1.61104	1.02293	0	0	0	0	0	0	0	0	0	0	0	0
TCTGCCAGTATCTTCT_1	G2M	0	1.74617	0	0	0	0	0	0	0	0	0	0	0	0	0	0	0	0
TCTGCCAGTTGAATCC_1	G1S	2.81952	1.93344	0.839004	0.505027	0.839004	1.72263	1.08893	0.839004	0.839004	0.839004	0	0	0	0	0	0	0	0
TCTGGCTCACGACTAT_1	G1S	2.62185	2.1173	1.12759	0.457458	0.656527	1.36104	1.26758	1.16446	0.457458	0.381201	0	0	0	0	0	0	0	0
TCTGTCGAGGACTTCT_1	G1S	2.75488	1.08605	0	0	0.462958	0.462958	1.21047	0.864487	1.08605	1.42072	0	0	0	0.179196	0	0	0	0
TCTGTCGTCATAAGGA_1	G1S	2.387	1.61225	0	0.269092	1.04825	1.04825	0.269092	0.804287	0	0	0	0	0	0	0	0	0	0
TCTTAGTAGTAGGGTC_1	G2M	0	0	0	0	0	0	0	0	0	0	0	0	0	0	0	0	0	0
TCTTAGTTCCCGTTCA_1	G1S	3.15317	2.68314	0.207853	0	0.379849	1.49638	1.49638	2.25635	1.72645	1.26451	0	0	0	0	0	0	0	0
TCTTGCGAGGACTTCT_1	G1S	1.7497	0	1.7497	1.7497	0	0	0	0	0	1.7497	0	0	0	0	0	0	0	0
TCTTGCGTCTAAACGC_1	G1S	0	0	1.38983	0.695505	0.91912	0	0	0	0.407038	0	0.407038	0	0	0	0	0	0	0
TCTTTGACAGCATTGT_1	G2M	3.17026	0	0	2.15229	0	0	0	0	0	0	0	0	0	0	0	0	0	0
TCTTTGACAGGCTACC_1	G1S	2.76871	2.21707	1.59176	1.24981	1.59176	2.42608	1.24981	0.884873	0.304295	0.537276	0	0	0	0	0	0	0	0
TCTTTGACATGACAAA_1	Immune reactive cells	0	0	0	0	0	0	0	0	0	0	2.48904	0	1.54399	0	0	0	0	0
TGAATCGCAATTGCGT_1	G1S	3.34713	1.94866	0.849131	0.512109	0.849131	1.94866	0.849131	1.73724	0.512109	0.512109	0	0	0	0	0	0	0	0
TGAATGCCAGCAGTAG_1	Astro-glial like cells	0	0	0	0	0.816291	0.351149	0	0	0	0	0	0	0	3.26736	2.28591	3.03365	0	2.9923
TGACAGTAGGTCTGGA_1	G1S	2.16061	1.1053	0	0	0.339342	1.61745	0.961683	1.23085	0	0.79393	0	0	0	0	0	0	0	0
TGACCCTGTCCAAATC_1	G1S	3.47398	2.37862	0.274449	0.274449	0.816791	0.489569	1.34606	1.06293	0.666505	1.26029	0	0	0	0	0	0	0	0
TGACGCGAGACGCAGT_1	G1S	2.70637	1.38495	0.510107	0.846271	0	0.846271	1.46495	1.38495	0.510107	1.09741	0	0	0	0	0	0	0	0
TGAGACTCACAAAGCG_1	G1S	1.21179	0.580255	1.0421	0.232828	0.717185	1.0421	0.717185	0	0	0	0	0	0	0	0	0	0	0
TGAGTCACATTGCTGA_1	Immune reactive cells	1.7211	1.40129	0	0	0.928307	0	0.928307	0	0	0.928307	0	0	0	0	0	0	0	0
TGAGTCAGTACCACGC_1	Immune reactive cells	2.69074	0	0	0	0	0	0	0	0	0	0	1.71934	0	0	0	1.71934	0	0
TGATCTTAGTCAGAGC_1	G1S	2.95733	1.53672	1.03838	0	0.64832	1.03838	1.53672	1.53672	1.31828	0	0	0	0	0	0	0	0	0
TGATGCACATGTGGTT_1	G1S	3.03065	2.68659	0.769852	0.381021	0.656254	0.381021	1.33043	2.04444	1.1272	1.04911	0	0	0	0	0	0	0	0
TGATGCAGTCAACATC_1	G1S	0.710628	0	1.12185	0.29646	1.4124	0	0	0	0	0	0	0	0	0	0	0	0	0
TGATGCATCTGGAGAG_1	G2M	0	0	0	0	1.51399	0	0	1.51399	0	1.51399	0	0	0	0	0	0	0	0
TGCAGGCTCTGGGAGA_1	G1S	1.52624	0.933427	1.40767	0.707448	1.72804	1.81548	0.933427	0	0.415021	0.415021	0	0	0	0	0	0	0	0
TGCATCCCAGTCGCAC_1	Immune reactive cells	1.36255	0.573783	0.177093	0.327492	1.07753	1.0093	0.327492	0.677379	0	0.177093	0.327492	0.177093	0.458201	0	0	0	0	0
TGCATGAGTATACGGG_1	G2M	2.4931	0	0	0	0	0	0	0	0	0	0	0	0	0	0	0	0	0
TGCGACGCAGAGAGGG_1	G1S	2.5001	1.422	1.13042	0	0.874621	1.01068	1.71261	1.33393	0	0.874621	0	0	0	0	0	0	0	0
TGCGATATCGCTGTCT_1	Immune reactive cells	1.60593	0	0	0	0	0	0	1.60593	0	0	1.60593	0	0	0	0	0	0	0
TGCGGCACAACCAACT_1	G2M	1.42631	1.21565	0	0	0	0	0.582677	0	1.21565	1.60022	0	0	0	0	0	0	0	0
TGCGGGTCATCACCAA_1	Endothelial cells	0	0	0	0	0	0	0	0	0	0	0	0	1.96554	0	0	0	0	0
TGCGGGTGTTATGACC_1	G1S	2.31026	1.40419	0.349911	0.52959	1.03511	0.873998	0.930635	1.43791	0.443781	0.930635	0	0	0	0	0	0	0	0
TGCTCCACACTCTGCT_1	G1S	2.6067	2.05415	0.873349	0.529133	1.23579	1.61151	0.873349	1.53937	0.420744	0.420744	0	0	0	0.160727	0	0	0	0
TGCTCCACAGTATTCG_1	G1S	2.83671	2.30192	0.6187	0	0.727858	1.53475	1.33069	1.74236	0.727858	0.727858	0.194026	0	0	0	0	0	0	0
TGCTCCACAGTCAGTT_1	G1S	3.23483	1.92371	0.566769	0.226488	0.566769	0.226488	1.51702	1.19019	1.33397	1.19019	0	0	0	0	0	0	0	0
TGCTGAACACGCTGCA_1	G2M	2.41113	2.04955	0	0.754899	0.754899	0	0	0	0.754899	0.754899	0	0	0	0	0	0	0	0
TGGATCACAAGACGGT_1	G1S	2.84691	1.39137	0.320302	0.562519	0.920352	1.06047	1.63958	1.89659	1.06047	1.71028	0	0	0	0	0	0	0	0
TGGATCAGTCTTCTAT_1	Immune reactive cells	2.19156	0	0	0	0	0	0	0	0	0	0	0	0	0	0	0	0	0
TGGATCATCCATCTAT_1	Immune reactive cells	0	0	0	0	0	0	0	0	0	0	1.70704	0	0	0	0	0	0	0
TGGCGTGAGTCGCTAT_1	G1S	0.953155	0	1.8426	0.426113	1.55161	0	0	0	0	0	0	0	0	0	0	0	0	0
TGGTACAAGGAACGCT_1	G2M	3.93305	1.98208	0	0	0	0	0	0	0	0	0	0	0	0	0	0	0	0
TGGTACAGTGAGTAAT_1	G1S	2.88969	1.72865	0.769301	0.572205	0.854968	1.30903	1.30903	1.25549	0.854968	0.675601	0	0	0	0	0	0	0	0
TGGTACATCCTATTGT_1	G1S	2.92826	1.99857	0.187108	0	0.344663	0.48074	1.67164	2.02607	1.35599	1.18275	0	0	0	0	0	0	0	0
TGGTAGTAGCAGGCAT_1	G1S	3.11047	1.49669	0.273965	0	0.946178	1.42352	0.665523	1.56486	0.273965	0.273965	0.273965	0	0	0	0	0	0	0
TGTAACGGTGAACGGT_1	Immune reactive cells	0	1.14963	0	1.14963	0	0	0	0	0	1.14963	1.14963	1.14963	0	0	0	0	0	0
TGTACAGCAGATTTCG_1	G1S	1.81759	0.415879	0.934959	0	0.415879	1.11933	0.708728	1.27495	0	0	0	0	0	0	0	0	0	0
TGTACAGTCGCAACAT_1	G1S	2.43828	0.935563	1.58343	0.935563	1.31107	1.79726	1.50062	1.31107	0.32726	0.32726	0	0	0	0	0	0	0	0
TGTGAGTGTTCCACAA_1	G1S	2.94298	1.51195	0.258224	0	0.90549	1.01804	1.29518	1.88676	0.90549	1.88676	0.258224	0	0	0	0	0	0	0
TGTGCGGAGCCGAATG_1	Immune reactive cells	1.4363	0.956497	1.75918	0	0	0	1.75918	0.956497	0	0	1.4363	0	0	0	0	0	0	0
TGTGCGGCAAGCTACT_1	G1S	2.1271	1.6531	0.191577	0.191577	1.32043	1.2624	0.818433	0.818433	0.720659	0.352286	0	0	0	0	0	0	0	0
TGTGTGACAAGAGGCT_1	Endothelial cells	0	2.59234	0	0	0	0	0	0	0	0	0	0	2.59234	0	0	0	0	0
TGTTACTAGACTTCGT_1	G1S	2.8572	1.44729	0.573341	0.381522	0.573341	0.573341	1.37166	1.70298	0.482024	1.1029	0	0	0	0.143959	0	0	0	0
TGTTACTGTGCTTCAA_1	G1S	0.382986	0.875457	1.05314	1.05314	1.55461	1.81372	0.875457	0.659236	0.382986	0.382986	0	0	0	0	0	0	0	0
TGTTACTTCCATCTAT_1	G1S	2.1088	1.92566	1.63632	1.32375	1.81974	2.29876	1.63632	1.22753	0.524356	0	0	0	0	0	0	0	0	0
TGTTCATAGCGGTAGT_1	G2M	0.467579	1.21921	0	0.784929	1.21921	0.784929	1.02546	0	0.467579	0.467579	0	0	0	0	0	0	0	0
TGTTCCGAGATGCAGC_1	G1S	2.97835	2.10823	1.06595	0	1.64633	2.06089	1.90372	2.06089	0.761815	0.761815	0.322605	0	0.322605	0	0	0	0	0
TGTTGAGCAGCGTTTA_1	G1S	2.08453	1.30352	0.984469	0.513156	1.39066	2.08453	1.39066	1.20805	0.289139	0.850626	0	0	0	0	0	0	0	0
TGTTGGAGTACGTGAG_1	G1S	0.886687	0	0.668539	0.886687	1.21742	0	0	0	0	0	0	0	0	0	0	0	0	0
TGTTGGAGTCCTCCAT_1	G1S	2.6583	2.11978	0.688362	0.180729	1.15656	1.21701	1.15656	1.37911	0.688362	0.869884	0.180729	0	0	0	0	0	0	0
TGTTTGTCAAGAGTAT_1	Astro-glial like cells	0	0	0	0	0	0	0	0	0	0	0	0	0	3.38497	0	2.9963	0	0
TTAATCCGTACTGCCG_1	G1S	1.63153	0	1.45613	0.600118	1.11705	1.84769	0	0.344417	0.600118	0	0	0	0	0	0	0	0	0
TTACCGCTCAGCGCGT_1	G1S	3.08339	2.13517	1.27309	0.826778	1.02973	2.03952	1.58059	1.40763	0.707422	0.415004	0	0	0	0	0	0	0	0
TTACGCCCATCTCAAG_1	G1S	2.94759	2.14301	0	0.561045	0.319363	1.77347	1.47848	1.94877	0.561045	1.18096	0	0	0	0	0	0	0	0
TTACGCCGTTAATGAG_1	G1S	2.41791	1.99999	0.929543	0.569099	1.85109	2.15949	1.33793	1.11333	0	0.22758	0.22758	0	0	0	0	0	0	0
TTACGCCTCGGAGTGA_1	G1S	3.24473	1.58136	0	0	1.02327	1.2168	1.93743	1.97934	0	1.64067	0	0	0	0	0	0	0	0
TTAGGCATCACCATCC_1	Immune reactive cells	1.41518	1.41518	0	0	0	0	0	1.41518	0	0	0	0	0	0	0	0	0	0
TTAGGGTCACAGTCCG_1	G1S	2.77402	1.6986	0.340767	0.79664	0.594459	1.6986	1.23435	1.4465	0.79664	1.1086	0.340767	0	0	0	0	0	0	0
TTCACCGTCATACAGC_1	G1S	2.62963	1.91365	1.35812	0.838601	1.04323	2.34704	0.581029	0.718085	0	0	0	0	0	0	0	0	0	0
TTCACGCCAGTCGTTA_1	G1S	2.15063	1.80174	1.26132	1.74024	1.74024	2.61377	1.15331	0.308544	0.308544	0	0	0	0	0	0	0	0	0
TTCAGGAAGACGAGCT_1	G1S	3.22002	1.51316	0.564633	0.817429	0.564633	1.66768	1.33033	1.61878	0.923308	1.01904	0	0	0	0	0	0	0	0
TTCATGTCATAGGAGC_1	G1S	2.64357	1.61808	1.33481	0.808318	1.2494	2.05958	1.05298	0.659123	0.4837	0	0	0	0	0	0	0	0	0
TTCCAATTCCTTCAGC_1	G2M	3.43021	1.31282	0	0	0	0	1.86149	0	1.31282	1.31282	0	0	0	0	0	0	0	0
TTCCACGTCGCGAAGA_1	G2M	2.58749	0	0	0	0	2.58749	0	0	0	0	0	0	0	0	0	0	0	0
TTCCGGTCAGACTGCC_1	Immune reactive cells	0	0	0.165132	0	0.165132	0	0	0	0	0	0.430904	0.306822	0.165132	0	0	0	0	0
TTCCGGTGTTCTAACG_1	Astro-glial like cells	0	0	0	0	0	0	0	0	0	0	0	0	0	3.38543	3.10897	3.38543	0	0
TTCCGTGCACAAGCTT_1	G1S	2.84273	2.07991	0.961741	1.05974	1.44279	2.29146	0.59229	0.731165	0.238524	0	0	0	0	0	0	0	0	0
TTCGGTCCACCATATG_1	Endothelial cells	0	0	0	0	1.87843	0	0	0	0	0	0	0	0	0	0	0	0	0
TTCGGTCGTGTTGAGG_1	G1S	2.13206	0.91085	1.55098	0.91085	0.555733	0.91085	0.91085	1.55098	0.555733	0	0	0	0	0	0	0	0	0
TTCGGTCTCTCTATAC_1	G1S	0.894522	0.67504	1.47577	0.544115	1.29508	1.35901	0	0.39343	0.79079	0	0	0	0	0	0	0	0	0
TTCTAGTTCCGGCAAC_1	G1S	2.69997	1.95617	0	0.624576	0.624576	2.07187	1.95617	1.67471	0.624576	1.0061	0	0	0	0	0	0	0	0
TTCTGTAAGTTACTCG_1	G1S	3.49788	2.51947	0.584	0.584	0.668771	1.30749	1.00979	1.87983	1.53659	1.38983	0.147246	0	0	0	0	0	0	0
TTCTTCCAGGAGAGTA_1	Endothelial cells	0	0	0	0	0	0	0	0	0	0	2.88594	0	0	0	0	0	0	0
TTGAACGTCTACACTT_1	G1S	0	0	1.5109	0.579206	1.08571	0	0	0	0	0	0	0	0	0	0	0	0	0
TTGACCCCACCAGTAT_1	Immune reactive cells	2.24672	0	0	0	0	0	0	0	0	0	0	0	0	0	0	0	0	0
TTGACCCTCAAGTAAG_1	G1S	2.60296	2.08608	1.27112	0.495434	0.956675	1.27112	1.43652	1.17688	0.495434	0.673871	0	0	0	0	0	0	0	0
TTGATGGCAGAGGACT_1	Immune reactive cells	1.72425	0	0	0	1.72425	1.72425	0	0	0	0	0	0	0	0	0	0	0	0
TTGCATTCATGCGTGC_1	G1S	0	0	0.34205	0.34205	1.11158	0	0	0	0	0	0	0	0	0	0	0	0	0
TTGCGTCAGGGCAACT_1	G1S	0	2.31945	1.72009	0	0	0	0	0	0	0	0	0	0	0	0	0	0	0
TTGCGTCGTACCTAAC_1	G1S	0	0	0.692248	0	0.692248	0	0	0	0	0	0	0	0.692248	0	0	0	0	0
TTGCTGCAGGTAGTAT_1	G2M	0.667104	1.34697	0.667104	0.388179	0	1.34697	0.667104	0.388179	0.388179	0.388179	0	0	0	0	0	0	0	0
TTGCTGCCATCCCGTT_1	G1S	3.10245	2.82964	0.869632	0.526512	1.04663	2.01065	1.59475	1.84263	1.38706	0.207831	0	0	0	0	0	0	0	0
TTGGATGCAAGCTACT_1	G2M	2.33237	0	0	1.20164	0	0	0	0	0	0	0	0	0	0	0	0	0	0
TTGGTTTAGCCTTTGA_1	G1S	2.48512	2.36734	0.693264	0	1.09877	0.980975	0.980975	1.60962	0.980975	0.693264	0	0	0	0	0	0	0	0
TTGGTTTCACTTGTCC_1	G2M	1.72595	0	0	0	0	0	0	0	0	1.19663	0	0	0	0	0	0	0	0
TTGGTTTCAGGTGACA_1	G1S	3.36458	2.00259	0.37688	0.649956	1.93881	2.72061	1.0406	1.87069	0.37688	0.37688	0	0	0	0	0	0	0	0
TTGGTTTCAGGTGTGA_1	Endothelial cells	0	0	0	0	0	0	0	0	0	0	0	0	0	0	0	0	0	0
TTGGTTTGTTCGCGTG_1	G2M	2.67454	1.58079	0	0	1.07479	0	1.58079	0	0	0	0	0	0	0	0	0	0	0
TTGTGGAGTCATAACC_1	G1S	0.542231	0	0.891866	0.732252	0.732252	1.02948	0.307425	0	0	0	0	0	0	0	0	0	0	0
TTGTGGAGTCTTCCGT_1	G2M	2.18243	0	0	0	0	0	0	0	0	0	0	0	0	0	0	0	0	0
TTGTGGAGTGTCCATA_1	G1S	1.12957	0	0.984122	0.984122	1.36916	0	0	0	0	0.349858	0	0	0	0	0	0	0	0
TTGTGTTCACGAGGTA_1	G1S	2.30739	1.32567	1.18235	0.407248	1.83707	2.3321	1.10217	0.407248	0	0	0	0	0	0	0	0	0	0
TTGTGTTGTAGTGTGG_1	G2M	2.69288	0	0	0	0	2.32069	0	2.32069	0	0	0	0	0	0	0	0	0	0
TTGTTCACAGCCTATA_1	G1S	2.50368	1.69707	1.09236	0.601879	0.768145	1.96137	0.910668	0.841943	0.768145	0.152815	0	0	0	0	0	0	0	0
TTGTTCAGTCATGACT_1	G1S	2.84194	2.17536	1.23033	0.591917	0.238347	1.76554	1.61686	1.81056	0.430678	0.430678	0	0	0	0	0	0	0	0
TTGTTGTAGGAAGTGA_1	G1S	2.6532	1.68636	0	1.16312	0.90284	0.550027	1.36945	1.8137	0	0.90284	0	0	0	0	0	0	0	0
TTGTTGTTCTTCTGGC_1	G1S	1.03285	2.10854	0	0	0	0.857301	1.86053	0.857301	0.857301	1.70886	0	0	0	0	0	0	0	0
TTGTTTGCACAACATC_1	G2M	1.22739	1.22739	0	0.393705	0.393705	0.895021	0	0	0.393705	0.895021	0	0	0.393705	0	0	0	0	0
TTTCACACAAGCAGGT_1	G1S	0.848111	2.37878	0	0	0.848111	0.848111	1.41477	0.368163	1.17105	1.61058	0.368163	0	0	0	0	0	0	0
TTTCATGCAGTTGGTT_1	G2M	3.5637	2.68903	0	0	0	0	0	0	0	0	2.06162	0	0	0	0	0	0	0
TTTCATGGTCCGCAGT_1	G1S	2.37355	2.24767	1.99459	0.613325	1.87221	1.99459	0.990701	0.990701	0.81971	0	0	0	0	0	0	0	0	0
TTTCATGGTTTCCCAC_1	G1S	3.37481	2.27441	1.0281	0.570757	0.931854	1.40571	1.34074	1.52421	0.825349	0	0	0	0	0	0	0.228358	0	0
TTTGATCAGAAATGGG_1	G1S	0.670236	0	1.06795	0	0.670236	0.670236	0	0	0	0	0	0	0	0	0	0	0	0
TTTGGAGCAAGCCCAC_1	Astro-glial like cells	0	0	0	0	0	0	0	0	0	0	0	0	0	3.46748	0	0	0	0
TTTGGAGCATCGGAAG_1	G1S	2.79874	1.75557	1.14021	0.724509	0.953808	1.14021	0.953808	1.29727	0.426482	0.724509	0	0	0	0	0	0	0	0
TTTGGAGTCATCGACA_1	G1S	1.39268	0.320779	1.56486	1.29402	0.320779	1.18455	0	0	0.320779	0	0	0	0	0	0	0	0	0
TTTGGTTGTGGCTCTG_1	G1S	2.69004	2.08528	0.166097	0.543923	0.643663	1.03207	1.20865	1.20865	0.543923	0.643663	0.433122	0.166097	0	0	0	0	0	0
TTTGGTTGTGGTCTAT_1	G1S	2.60487	2.60487	0.72946	0.53998	1.59693	1.02602	1.25445	0.72946	0.888692	0.53998	0.306003	0.306003	0	0	0	0	0	0
TTTGGTTTCGCTCTAC_1	G1S	3.03905	2.27086	1.25556	0.176523	0.456908	1.00706	0.675648	1.76242	1.35993	0.456908	0	0.176523	0	0	0	0	0	0
AAACCCAAGCGAATGC_2	Immune reactive cells	0	0	0	1.97885	0	0	0	0	0	0	1.97885	0	1.97885	2.60038	0	1.97885	0	0
AAAGGATCAATCTAGC_2	Endothelial cells	0	0	0	0	0	0	0	0	0	0	1.04941	0	0	0	0	1.8822	1.04941	1.5501
AAAGGATGTGCTAGCC_2	G1S	2.63717	1.73527	0	0.418014	0.711911	1.27946	1.53312	1.41431	0.711911	0.418014	0.418014	0	0	0	0	0	0	0
AAAGGTAAGCATCCCG_2	G2M	0	0	0	0	0	0	2.37991	0	0	0	0	0	0	0	0	0	0	0
AAAGGTATCTCCGAAA_2	Immune reactive cells	2.53698	0	0	0	2.53698	0	0	0	0	0	0	0	0	0	2.53698	0	0	0
AAAGTCCTCCGCATAA_2	Immune reactive cells	0	0	0	1.44889	0	0	0	0	0	0	0	0	2.01714	0	0	0	0	0
AAAGTGACACAAATAG_2	G2M	0	0	0	0	0	0	2.65887	2.65887	0	0	0	0	0	0	0	0	0	0
AAAGTGAGTACCATAC_2	Immune reactive cells	2.3178	1.19038	1.19038	1.19038	0	0	0	0	0	0	2.06242	1.19038	0	0	0	0	0	0
AAATGGAAGCCTAACT_2	Immune reactive cells	0	0	0	0	0	0	0	0	0	0	2.00287	0	0	0	0	2.00287	0	0
AAATGGAAGCCTGAGA_2	G1S	0	0	1.09054	0	1.59975	0	0	0	0	0	0	0	0	0	0	0	0	0
AACAAAGCAACGGCCT_2	Astro-glial like cells	0	0	0	0	0	0	0	0	0	0	0	0	0	0	0	0	0	0
AACCAACGTCGAAGCA_2	Immune reactive cells	0	0	0	0	0	0	0	0	0	0	0	0	0	2.46016	0	0	0	0
AACCATGCACCAGCGT_2	Immune reactive cells	0	0	0	0	0	0	0	0	0	0	2.5402	0	0	0	0	0	0	0
AACCCAATCCTCTAAT_2	G1S	0	0	0	2.60501	0	0	0	0	0	0	0	0	0	0	0	0	0	0
AACGAAAAGCAACTCT_2	G1S	2.60994	1.85618	0	0.469951	0.788381	1.22368	1.85618	2.02803	0.788381	2.02803	0	0	0	0	0	0.469951	0	0
AACGGGAAGACATCAA_2	G1S	0	0	0	1.37093	0	1.37093	0.904019	0	0.904019	0	0	0	0	0	0	0	0	0
AACGGGAGTTTATGCG_2	G1S	2.08102	0	2.08102	2.08102	2.08102	0	0	0	0	0	0	0	0	0	0	0	0	0
AACGTCATCGTGAGAG_2	Immune reactive cells	0.691352	0	0.404269	0.691352	0	0	0.404269	0	0	0	0.404269	0	0	0	0.404269	0.404269	0	0
AACTTCTAGTCGAAGC_2	G1S	1.86736	0.496929	0.675746	0.827386	1.17953	1.51296	0.959031	0	0.27902	0	0	0	0	0	0	0	0	0
AAGACAACAAACACGG_2	G1S	2.96864	2.29283	0	0.284983	0.284983	1.78273	1.93663	1.66518	0.974067	1.88791	0.284983	0	0	0	0	0	0	0
AAGATAGTCCCTCAAC_2	G1S	0.92485	0	1.18853	1.56939	0.92485	0.92485	0	0	0	0	0	0	0	0	0	0	0	0
AAGCATCCACACCGAC_2	G1S	0.411093	0.411093	0.411093	0.411093	1.26478	1.39891	0	0	0	0	0	0	0	0	0	0	0	0
AAGCATCGTTCCAAAC_2	Immune reactive cells	0	0	0	0	1.32223	0	0	0	0	0	1.32223	2.2252	1.32223	0	0	1.32223	0	0
AAGTACCCAGCGATTT_2	G2M	0.499132	0.830551	0	0	0.499132	1.44373	0	0	1.07905	0.499132	0	0	0	0	0	0	0	0
AAGTCGTTCGCAATGT_2	G2M	2.64236	0	0	2.01799	0	2.01799	0	2.01799	0	0	0	0	0	0	0	0	0	0
AAGTGAAAGTGAGTGC_2	G1S	0	0	0.827568	0.827568	0	0	0	0	0	0	0	0	0	0	0	0	0	0
AAGTTCGTCTTGAGCA_2	Immune reactive cells	2.4408	0	0	0	0	0	0	0	0	0	0	1.50276	2.4408	0	0	0	0	0
AATAGAGAGGGCCTCT_2	Immune reactive cells	2.47897	0	0	0	0	0	0	0	0	0	0	0	0	0	0	0	0	0
AATAGAGAGGTTCTAC_2	Astro-glial like cells	0	0	0	0	0	0	0	0	0	0	0	0	0	0	0	3.515	0	0
AATCACGAGGTAGGCT_2	G1S	2.20317	1.30415	1.30415	0	2.20317	2.66881	0	0	0	0	0	0	0	0	0	1.30415	0	0
AATGAAGCAATGTCAC_2	G1S	2.57559	1.42713	0.720556	0.234197	0.423821	1.04636	1.3617	1.48854	0.720556	0.949092	0	0	0	0	0	0	0	0
AATGACCAGAAGTCTA_2	Immune reactive cells	0	0	0	0	0.701654	0	0	0	0	0	1.39903	1.39903	1.8059	0	0	0	0	0
AATGCCATCACTTGGA_2	G1S	2.46565	1.33303	0.181876	0	0.586598	0.335708	0.586598	1.33303	0.586598	0.873908	0	0	0	0	0	0	0	0
AATGGAAAGGACTATA_2	Immune reactive cells	0	0	0	0	0	0	0	0	0	0	0	2.60269	0	0	0	0	0	0
AATGGCTTCCAGTACA_2	G1S	2.59543	1.55196	0	0	0	0	0	0	0	0	0	0	0	3.09485	0	0	0	0
AATTCCTAGTCACTAC_2	Immune reactive cells	0	0	0	0	1.11219	0	0	1.11219	0	0	2.79164	1.11219	1.40156	0.703351	0.703351	1.11219	0	0
ACAACCAAGCTCATAC_2	G2M	0	2.39011	0	0	0	1.09291	0	0	1.09291	0	0	0	0	1.09291	0	0	0	0
ACAGAAATCGAGTCCG_2	G1S	3.11249	2.3899	0.438701	0.742595	1.32268	1.16401	1.45958	2.53088	0.975342	0.975342	0.438701	0.438701	0	0	0	0	0	0
ACAGCCGAGTGGCAGT_2	Immune reactive cells	0	0	0	2.34507	0	0	0	0	0	0	0	0	0	0	0	0	0	0
ACAGCCGCATCCGCGA_2	Immune reactive cells	0	0	0	0	0	0	0	0	0	0	2.42515	0	3.07306	0	0	2.42515	0	0
ACAGCCGTCGACCTAA_2	G1S	0	0	0.881628	0	1.89602	0	0	0	0.881628	0	0.881628	0	0	0	0	0	0	0
ACAGGGAAGGAAGTCC_2	Immune reactive cells	0	0	0	0	0	0	0	0	0	0	0	0	2.01404	0	0	0	0	0
ACAGGGAAGTGCTACT_2	Immune reactive cells	0.870425	0	0.870425	0	0.870425	0	0	0	0	0	1.32863	0	0	0	0	0	0	0
ACATCCCCAGAGAAAG_2	Immune reactive cells	0	0	0	0	0	0	0	0	0	0	0	2.07308	0	0	0	0	0	0
ACATCGACAGTAACAA_2	G2M	3.91965	2.22251	0	0	0	2.22251	0	0	0	0	2.22251	0	0	0	0	0	0	0
ACATCGATCCCTATTA_2	G1S	2.73125	1.95203	0.562681	0.320405	0.92058	1.48142	1.06071	1.48142	0	0.757557	0	0	0	0	0	0	0	0
ACATCGATCCGTATGA_2	G2M	2.0146	0	0	0	1.44665	2.0146	0	0	0	0	0	0	0	0	0	0	0	0
ACATCGATCGTGCGAC_2	G1S	3.15984	1.00646	0.456562	0	0.768845	0.456562	1.00646	1.61948	0.456562	1.19832	0	0	0	0	0	0	0	0
ACATGCAAGTTGCCTA_2	G1S	2.41085	1.3605	0	0.895706	0	1.91637	0.895706	1.3605	0	0	0	0	0	0.895706	0	0.895706	0	0
ACATTTCCAGACGGAT_2	G2M	2.2989	0	0	0	1.9424	2.56117	1.38323	1.9424	0	0	0	0	0	0	0	0	0	0
ACCAACAAGGTAGCAC_2	Immune reactive cells	0	0	0	0	0	0	0	0	0	0	0	0	2.06613	0	0	0	0	0
ACCACAAAGGCGACAT_2	G1S	1.95617	1.67471	0.624576	0	0	1.0061	1.67471	2.43444	1.28159	1.82531	0	0	0	0	0	0	0	0
ACCACAACATGGAGAC_2	G2M	2.75129	0	0	0	0	0	2.75129	2.75129	0	0	0	0	0	0	2.75129	0	0	0
ACCCAAAAGAACGCGT_2	G2M	0	0	0	0	0	0	0	1.05256	0	0	0	0	1.05256	0	0	0	0	1.05256
ACCCAAAAGACATACA_2	G1S	3.31807	1.75601	0.724783	0.426666	0.426666	1.84394	1.65959	2.19524	1.14057	1.55287	0	0	0	0	0	0	0	0
ACCCTCAAGACTGAGC_2	Astro-glial like cells	0	0	0	0	0	0	0	0	0	0	0	0	1.23415	0	0	3.40869	0	0
ACCTACCGTCCAGCAC_2	G1S	2.5208	1.8636	1.77533	0.968532	1.15649	1.6785	1.15649	0.736869	0.434825	0.434825	0.434825	0	0	0.434825	0	0.434825	0	0
ACCTGAACAACAAAGT_2	Immune reactive cells	1.31064	0	0	0	0	0	1.31064	0	0	0	0	0	0	0	1.31064	1.31064	0	0
ACCTGAATCAAGCTGT_2	G1S	0.799842	0	0	0.799842	0	0	0	0	0	0.799842	0	0	0	0	0	0	0	0
ACCTGTCGTGTTGATC_2	Astro-glial like cells	0	0	0	0	0	0	0	0	0	0	0	0	0	1.43289	1.99899	3.58626	0	0
ACGATCAAGGCTGGAT_2	G1S	1.12834	0	0.943084	0.943084	1.28458	1.53867	0	0.420439	0.420439	0	0.420439	0	0	0	0	0	0	0
ACGATGTAGTAACGAT_2	G2M	0	0	0	0	0	0	0	0	2.8484	0	0	0	0	0	0	0	0	0
ACGCACGAGTGGACGT_2	Endothelial cells	0	0	0	0	0	0	0	0	0	0	0	0	0	2.09448	1.84703	1.84703	1.02256	1.51746
ACGGAAGCACTCCGGA_2	G1S	2.29088	2.55294	0	1.37655	0	0	2.29088	1.37655	0	0	0	0	0	0	0	0	0	0
ACGGGTCGTCCGGATC_2	G1S	3.22234	2.56828	1.10102	0	1.10102	2.56828	0	1.61232	0	0	0	0	0	0	0	0	0	0
ACGGTCGTCAGTGGGA_2	Astro-glial like cells	0	0	0	0	0	0	0	0	0	0	0	0	2.14427	0	0	3.8333	0	0
ACGTAACAGTATAGGT_2	G1S	2.1555	0.546314	0	1.03574	1.3629	1.97108	0.737314	0.546314	0	0.31001	0	0	0	0	0	0	0	0
ACGTCCTCAAGGACAC_2	Immune reactive cells	0.672529	0.891498	0	0	0.672529	0.891498	0.391767	0	0	0	0.391767	0	0.672529	0	0	0.391767	0	0
ACGTCCTTCCTCACCA_2	Immune reactive cells	0	0	0	0	0	0	0	0	0	0	0	0	1.84673	0	0	0	0	0
ACGTTCCGTACGATTC_2	Astro-glial like cells	0	0	0	0	0	0	0	0	0	0	0	0	0	0	0	3.36904	0	0
ACTATCTAGACTCTTG_2	G1S	0.941937	2.17756	0	0	0.578002	1.59176	0.941937	0.578002	0.578002	0	0.578002	0	0	0	0	0	0	0
ACTATCTTCTCTGCCA_2	G2M	3.36229	0	0	2.70321	0	0	0	0	0	0	0	0	0	0	0	0	0	0
ACTATGGCACACCTTC_2	Immune reactive cells	0	0	0	0	0	0	0	0	0	0	1.75166	1.75166	1.75166	0	0	0	0	0
ACTATGGGTCGACTGC_2	Immune reactive cells	0	0	0	0	1.37368	0	0	0	0	0	0	0	0	0	0	0	0	0
ACTATGGGTGAATGAT_2	Astro-glial like cells	0	0	0	0	0	0	1.99955	0	0	0	0	0	0	0	0	3.95289	0	0
ACTATTCCACTGGACC_2	Immune reactive cells	0	0	0	0	0	0	0	1.70945	0	0	1.70945	1.70945	0	0	0	0	0	0
ACTATTCGTTCAGTAC_2	G1S	3.33337	2.43337	0	0	1.64072	0	0	0	1.12475	0	1.64072	0	0	0	0	0	0	0
ACTCTCGCAAGACCTT_2	Astro-glial like cells	0	0	0	0	0	0	0	0	0	0	0	0	0	3.30367	3.79969	4.32106	0	0
ACTGATGAGGTAAACT_2	G1S	2.91378	1.72024	0.650855	1.04182	1.32217	1.72024	0.650855	1.32217	0	0	0	0	0	0	0	0	0	0
ACTGCAAGTTATGGTC_2	G1S	3.19654	1.05634	0.66161	0.66161	2.57967	2.14045	1.89122	1.33861	0	0	0	0	0	0	0	0.66161	0	0
ACTGCAATCCACGGGT_2	Immune reactive cells	0	0	0	1.58648	0	0	0	0	0	0	2.53841	3.19126	0	0	0	0	0	0
ACTGTCCAGTGATGGC_2	Astro-glial like cells	0	0	0	0	0	2.40428	0	0	0	0	0	0	0	1.79762	2.40428	3.44079	0	0
ACTGTCCGTTACACTG_2	G1S	1.17465	1.59224	0	0	0	0.98498	0	0	0.444207	0.444207	0	0	0	0	0	0	0	0
ACTTCCGGTTTACCAG_2	Astro-glial like cells	0	0	0	0	0	0	0	0	0	0	0	0	0	0	1.43728	3.75467	0	0
ACTTTCACAGGAGACT_2	Immune reactive cells	0	0	0	2.37459	0	0	0	2.37459	0	0	2.37459	2.37459	0	0	0	2.37459	0	0
ACTTTCATCTGGAAGG_2	G1S	2.18201	1.21171	0	0.580208	1.21171	1.21171	0.945003	0.945003	0.580208	0	0.580208	0	0	0	0	0	0	0
ACTTTGTCACTAGGCC_2	G2M	0	2.61025	0	0	0	0	1.98804	0	0	0	0	0	0	0	0	0	0	0
AGAAATGAGGGTATAT_2	G1S	2.57827	1.23398	0	0	0	1.23398	1.23398	1.23398	1.76981	1.23398	0	0	0	0	0	1.23398	0	1.23398
AGAAGCGGTGGTCAAG_2	Immune reactive cells	0	0	0	0	0	0	0	0	0	0	0	0	1.77183	1.23571	0	0	0	0
AGAAGTACATTGAGCT_2	Astro-glial like cells	0	0	0	0	0	0	0	0	0	0	0	0	0	0	0	2.87483	0	0
AGAAGTAGTCGCATGC_2	Astro-glial like cells	0	2.11296	2.11296	0	0	0	0	0	0	0	0	0	0	0	0	3.40422	0	0
AGAAGTATCGTGGAAG_2	Immune reactive cells	0	0	0	0	0	0	2.11233	0	0	0	2.11233	0	0	0	0	0	0	0
AGACACTAGTGGGAAA_2	Immune reactive cells	0	0	0	0	0	0	0	0	0	0	0	0	0	0	0	2.46605	0	0
AGACCATTCAGCGCAC_2	Astro-glial like cells	0	0	0	0	0	0	0	0	0	0	1.64324	0	1.64324	0	1.64324	3.93305	0	0
AGACCCGCACAGTATC_2	Immune reactive cells	0	0	0	0	0	0	0	0	0	0	0	0	2.21885	0	0	0	0	0
AGACTCAAGTGCGCTC_2	G1S	2.65545	1.37126	0	0	0	1.37126	0.904281	2.28452	1.37126	0.904281	0	0	0	0	0	0	0	0
AGACTCAGTCTGTCAA_2	G1S	0	0	0	0	0.902274	0	0.902274	0.902274	0	2.11938	0	0	0	0	0	0	0	0
AGAGAATCAGATCATC_2	G2M	1.77131	0.863775	0	0.266135	0.726189	0.376631	0.566606	0.566606	0.266135	0	0	0	0	0.476123	0	0	0	0
AGAGAGCCAGGTGTTT_2	Immune reactive cells	0	0	0	0	0	0	0	0	0	0	2.09339	2.09339	0	0	0	0	0	0
AGAGAGCGTCCTTTGC_2	Immune reactive cells	0	0	0	0	1.32062	0	0	0	0	0	0	0	1.32062	0	0	2.22324	0	0
AGAGAGCTCCTTACCG_2	G1S	3.08864	2.1476	0	0	0.771837	1.36337	2.1476	2.48952	0.771837	0.458607	0	0	0	0	0	0	0	0
AGAGCAGCAGGCGTTC_2	Astro-glial like cells	0	0	0	0	0	0	0	0	0	0	1.92046	0	0	0	0	3.40521	0	0
AGAGCCCTCTGAGCAT_2	G1S	2.23197	0.921239	1.56465	1.56465	2.05487	2.57255	1.18436	0.921239	0.563153	0	0	0	0	0	0	0	0	0
AGATAGAGTGCTAGCC_2	G1S	3.54343	1.84737	0.567187	0	0.567187	1.19086	0.567187	2.52168	0.926875	1.71915	0	0	0	0	0	0	0	0
AGATAGATCATCGCCT_2	G1S	2.8703	0	0	0	0	1.12503	1.12503	0	0	1.12503	0	0	0	0	0	0	0	0
AGATCCATCCTGGTCT_2	Immune reactive cells	0	1.84314	0	1.84314	0	0	1.84314	0	0	0	1.84314	0	0	0	0	1.84314	0	0
AGATCGTCATGATAGA_2	G1S	2.90125	1.49051	0.620493	0	0	1.00052	2.16775	1.66756	0.620493	1.94861	0	0	0	0	0	0	0	0
AGATGCTAGACGGTCA_2	Endothelial cells	0	0	0	0	0	0	0	0	0	0	0	0	0	0	1.39498	1.95583	1.39498	2.78344
AGATGCTTCGTCGACG_2	Immune reactive cells	2.01404	0	0	2.01404	0	0	0	0	0	0	0	0	2.01404	0	0	2.01404	0	0
AGCCACGAGCAACTTC_2	G1S	1.6513	0.774955	1.20627	0.531978	1.20627	1.69523	0.970283	1.13362	0.660828	0.210341	0	0	0.210341	0	0	0	0	0
AGCCACGTCCCGTTGT_2	G2M	2.29783	0	0	2.29783	0	2.29783	2.29783	2.29783	0	0	0	0	0	0	0	0	0	0
AGCGCCAGTTACCTGA_2	Immune reactive cells	1.01735	0	0	1.01735	1.01735	1.01735	0	0	0	0	1.5111	1.01735	0	0	0	0	0	0
AGCGCTGGTACCGTGC_2	G1S	3.23887	1.80914	0.703609	0.703609	0.703609	1.80914	1.96378	2.72749	1.11254	1.11254	0	0.703609	0	0	0	0	0	0
AGCTACACATGGCTGC_2	G1S	0	0	1.32679	1.32679	1.87761	0	0	0	0	0	0	0	0	0	0	0	0	0
AGCTACAGTTACACAC_2	G1S	2.33686	2.23108	0	0	0	1.12411	1.82354	0.712335	1.41494	1.12411	0	0	0	0	0	0	0	0
AGGAAATAGGGTACGT_2	G2M	1.98262	2.60443	0	0	0	0	0	2.60443	0	0	0	0	0	0	0	0	0	0
AGGAAATTCGGCCTTT_2	Astro-glial like cells	0	0	0	0	0	0	0	0	0	0	0	0	0	2.85919	2.85919	0	0	0
AGGAATACAACCGGAA_2	Immune reactive cells	0	0	0	0	0	0	0	0	0	0	0	0	0	0	0	0	0	0
AGGAATATCATCGCTC_2	G1S	2.25688	1.28972	0.505575	0	0.839788	1.72376	1.08985	0.505575	0.839788	0.839788	0	0	0	0	0	0.505575	0	0
AGGAATATCTCTCTAA_2	Immune reactive cells	0	0	0	0	0	0	0	0	0	0	0	0	0	0	0	0	0	0
AGGAATATCTTACCAT_2	G1S	2.55965	1.73497	0.938545	0.41789	1.41404	1.12331	0.938545	1.12331	0.41789	0	0	0	0	0	0	0	0	0
AGGATCTCACAGTGAG_2	G1S	3.67073	2.65173	0	0	0	0.487075	1.79515	2.28092	1.68507	1.98451	0	0	0	0	0	0.487075	0	0
AGGCATTGTATCGCTA_2	Immune reactive cells	1.34592	0	1.34592	1.89963	0	0	0	1.34592	0	0	1.89963	0	1.89963	1.34592	0	0	0	0
AGGCCACTCAACTCTT_2	Immune reactive cells	0	0	0	0	0	0	0	0	0	0	2.59922	0	0	0	0	2.59922	0	0
AGGGAGTGTATGAGGC_2	G2M	1.75363	0	0	0	0	0	2.35623	0	0	0	0	0	0	0	0	0	0	0
AGGGTCCCAGACCCGT_2	Astro-glial like cells	1.19054	0	0	0	0	0	0	0	0	0	0	0	1.71878	0	2.6901	4.57607	0	0
AGGGTTTTCTGCGAGC_2	Astro-glial like cells	0	0	0	0	0	0	0	0	0	0	0	0	0	0	0	3.26372	0	0
AGGTCATTCATCGGGC_2	Immune reactive cells	1.48693	0	0	0	1.48693	0	0	0	0	0	0	0	1.48693	1.48693	0	0	0	0
AGGTTGTTCAGACCGC_2	G1S	3.42006	2.2459	0	0	0	1.5086	1.5086	2.44765	0	1.5086	0	0	0	0	0	0	0	0
AGTACCACACTACTTT_2	Immune reactive cells	0	0	0	0	1.07734	0	0	0	0	0	1.58386	1.58386	2.67814	0	0	1.07734	0	0
AGTACCAGTCTCGACG_2	Immune reactive cells	0	0	0	0	0	0	0	0	0	0	2.34977	0	0	0	0	0	0	0
AGTACTGAGCAAATGT_2	G1S	0	0	0	0	0.749915	0	0	0	0	0	0	0	0	0	0	0	0	0
AGTAGCTGTGATGGCA_2	Astro-glial like cells	0	0	0	0	0	0	0	1.1955	0	0	0	0	0	0	0	3.63451	0	0
AGTCATGGTACGACTT_2	G1S	2.63542	1.44392	1.44392	1.44392	0	1.44392	0	0	0	0	0	0	2.01151	0	0	1.44392	0	0
AGTCTCCGTTCGGCCA_2	G1S	2.28362	2.44881	1.01611	0	1.50958	1.50958	0	1.83853	0	1.01611	0	0	0	0	0	1.01611	0	0
AGTGACTCAATTCGTG_2	G2M	3.70348	0	0	0	0	0	0	0	0	0	0	0	0	0	0	0	0	0
AGTGCCGCATCGATGT_2	Immune reactive cells	0.918879	0	0	0	0.918879	0	0	0	0	0	2.30646	2.14387	2.94852	1.38953	0	0.918879	0	0
AGTGTTGTCTACACTT_2	G1S	2.78137	1.32254	1.32254	0.865613	1.11995	1.97326	1.76089	2.48588	1.32254	0.523681	0	0	0	0	0	0	0	0
AGTTAGCTCGACGTCG_2	G1S	3.25694	1.94488	0.692548	1.09781	1.09781	2.39681	1.09781	1.09781	0	0	0	0	0.692548	0	0	0	0	0
AGTTCCCAGCTAAATG_2	G1S	1.93764	0.688332	1.60172	1.09219	1.37906	2.18865	0	1.37906	0.688332	0.688332	0	0	0	0	0	0	0	0
AGTTCGATCTCCGATC_2	Immune reactive cells	0	0	0	0	0	0	0	0	0	0	2.56754	0	0	0	0	0	0	0
ATACCGAAGTCGTCTA_2	Astro-glial like cells	0	0	0	0	0	0	0	0	0	0	0	0	0	0	0	3.95791	0	0
ATACCGAGTACTAAGA_2	G2M	0	0	0	0	0	0	0	0	0	0	0	0	0	0	0	0	0	0
ATACCTTGTGGATCGA_2	Immune reactive cells	0	0	0	0	0	0	0	0	0	0	2.48138	1.45566	0.739921	0	0	0	0	0
ATACCTTTCGAGAAAT_2	G2M	2.89236	0	0	0	0	0	0	0	0	0	2.25317	0	0	0	0	0	0	0
ATACTTCGTACGCTTA_2	G1S	0.929605	1.194	1.57563	1.57563	0.569144	2.06696	0	0	0.569144	0.569144	0	0	0	0	0	0	0	0
ATAGACCGTCCGAAAG_2	G1S	1.98658	1.07689	0.896765	1.36183	1.98658	1.36183	1.36183	1.47869	1.07689	0.394665	0	0	0	0	0	0	0	0
ATAGACCTCCGTAATG_2	G1S	1.00374	0.622848	0	0.622848	0	1.00374	0.622848	1.00374	0	0.622848	1.00374	0.622848	0	0	0	0	0	0
ATAGAGACATTCTCCG_2	Immune reactive cells	1.32689	0	0	0	0	0	0	0	0	0	1.87773	0	1.87773	0	0	0	0	0
ATAGAGATCACTGTTT_2	Immune reactive cells	2.18733	0	0	0	0	0	0	0	0	0	2.18733	2.18733	0	0	0	0	0	0
ATAGAGATCGTTCTGC_2	Immune reactive cells	0	0	0	0	1.54197	0	0	1.54197	0	0	1.54197	1.54197	0	0	0	0	0	0
ATCACAGAGAGGGCGA_2	Immune reactive cells	0	0	0	0	0	0	0	0	0	0	0	0	0	0	0	0	0	0
ATCACGAAGCTCTATG_2	Astro-glial like cells	0	0	0	0	0	0	0	0	0	0	0	0	0	3.19649	0	2.54344	0	0
ATCACGATCCTACCGT_2	G1S	3.13296	1.31982	0	0	1.31982	0	1.31982	1.31982	0	1.86956	0	0	0	0	0	0	0	0
ATCACTTCAGCTCATA_2	Immune reactive cells	0	0	0	0	0	0	0	0	0	0	0	0	0	0	0	0	0	0
ATCACTTGTCTTGGTA_2	G1S	1.16671	0	0	0	0	1.16671	0	0	0	0	0	1.16671	1.16671	0	0	0	0	0
ATCAGGTCATTGAAAG_2	Immune reactive cells	1.67036	0	0	0	0	0	0	0	0	1.67036	0	1.67036	0	0	0	2.63492	0	0
ATCAGGTGTCAACCTA_2	G1S	2.67742	0	0	0	0	1.07683	1.07683	1.07683	0	0	0	0	0	0	0	1.07683	0	0
ATCAGGTGTGCATGAG_2	Immune reactive cells	0	0	0	1.12898	1.64577	0	0	0	0	0	2.60675	1.64577	1.12898	0	0	1.98478	0	0
ATCAGGTGTTTGAACC_2	G1S	2.4673	1.75714	0.787982	0.391759	0.787982	0.98527	0.787982	1.41519	0.672518	0.891484	0	0	0	2.07367	0	0	0	0
ATCCACCGTAGCTCGC_2	G1S	2.609	1.52515	1.85532	0	1.02887	1.52515	0	1.52515	1.02887	0	1.02887	0	0	0	0	0	0	0
ATCCATTCACCCGTAG_2	Astro-glial like cells	0	0	0	0	0	0	0	0	0	0	0	0	0	0	0	3.77398	0	0
ATCCCTGTCACTGATG_2	G1S	0.983179	0	1.25545	0	1.79489	1.25545	0	0	0	0	0	0	0	0	0	0	0	0
ATCCGTCAGCCTTTGA_2	G1S	3.08914	1.83091	0	0.4588	0.772119	1.20258	0.772119	1.73296	1.01034	1.62437	0	0	0	0	0	0	0	0
ATCCGTCAGGCGCTTC_2	Astro-glial like cells	0	0	0	0	0	0	0	0	0	0	1.8082	0	0	3.45305	3.06329	3.06329	0	0
ATCCGTCCAGACTGCC_2	Immune reactive cells	0	0	0	0	0	0	0	0	0	0	0	0	0	0	0	0	0	0
ATCGATGAGTGCTACT_2	G2M	2.10533	0	0	0	0	2.10533	0	0	0	0	0	0	0	0	0	0	2.10533	0
ATCGATGGTGTCGATT_2	G1S	2.2616	1.20748	0	0	0.577555	0.577555	0.941317	1.41748	0	0.941317	0	0	0	0	0	0	0	0
ATCGCCTAGACATGCG_2	Immune reactive cells	0	0	0	0	0	0	0	1.73148	0	0	0	0	0	0	0	0	0	0
ATCGCCTAGTCGGCAA_2	G1S	0	0	1.59356	1.59356	1.87023	0	0.578999	0	0.578999	0	0.578999	0	0	0	0	0	0	0
ATCGGCGAGGATCACG_2	G2M	3.44371	0	0	0	0	0	0	0	0	0	0	0	0	0	0	0	0	0
ATCGGCGAGTACTGGG_2	G1S	0	0	0	0	1.34993	0.887303	0	0	0	0	0	0.887303	0	0	0	0	0	0
ATCGGCGCAATAACGA_2	Immune reactive cells	0	0	0	0	0	0	0	0	0	0	2.31849	0.702014	0	0	0	0	0	0
ATCGTGACAGATCCTA_2	Immune reactive cells	2.03746	0	0	2.03746	0	0	0	0	0	0	2.66321	2.66321	0	0	0	0	0	0
ATCTCTATCCTTGAAG_2	G1S	1.63355	1.63355	0	0	0	1.63355	0	0	0	0	0	0	0	0	0	0	0	0
ATCTTCAAGGAAAGGT_2	G1S	2.21365	0.772025	0.772025	0	0	0.772025	1.73282	2.21365	0	2.07755	0	0	0	0	0	0.772025	0	0
ATCTTCAGTCCGATCG_2	Immune reactive cells	0	0	0	0	0	0	0	0	0	0	0	0	2.04037	0	0	2.04037	0	0
ATCTTCAGTCTCCTGT_2	G1S	1.64223	0	0	0	1.64223	2.60269	0	0	0	0	0	0	0	0	0	0	0	0
ATGAGGGGTACTGACT_2	Immune reactive cells	0	0	0	0	0	0	0	0	0	0	0	0	0	2.29863	2.29863	0	0	0
ATGAGTCCACTTCAGA_2	G1S	3.28959	2.15149	0	0	0	0	1.39601	1.39601	0	0	0.924071	0	0	0	0	0	0	0
ATGCCTCAGACGTCGA_2	Immune reactive cells	2.6709	1.70189	0	0	0	0	0	0	0	0	0	0	1.70189	1.70189	0	0	0	0
ATGCCTCAGGCATGGT_2	Astro-glial like cells	0	0	0	0	0	0	0	0	0	0	2.69416	0	0	0	2.69416	0	0	0
ATGCGATGTATGAAGT_2	Immune reactive cells	0	0	0	0	0	0	0	0	0	2.44849	2.44849	0	0	0	0	0	0	0
ATGGATCCAAGTAGTA_2	G1S	3.54626	2.69932	1.60196	0	1.09238	2.18891	1.60196	0	0	0	0	0	0	0	0	0	0	0
ATGGTTGCACATAACC_2	G1S	2.71104	0	2.71104	0	0	0	0	0	0	0	0	0	0	0	0	0	0	0
ATGTCTTAGCGGACAT_2	Astro-glial like cells	0	0	0	0	0	0	0	0	0	0	0	0	1.85669	0	0	3.33265	0	0
ATTACCTTCATGCATG_2	Immune reactive cells	2.59005	0	0	0	0	0	2.59005	0	0	0	0	0	0	0	0	0	0	0
ATTACCTTCCTCTTTC_2	G1S	1.60472	0.585168	0	0	0	1.75298	0	0.585168	0	0	0	0	0	0	0	0	0	0
ATTCACTGTTACCTGA_2	Immune reactive cells	0	0	0	0.506438	0	0	0	0	0	0	1.09129	0.841024	1.45788	0	0	0	0	0
ATTCACTTCCATCGTC_2	G1S	3.79971	2.40531	0.609852	0.350713	0.609852	1.37132	1.86579	2.57888	1.86579	2.40531	0	0	0	0	0	0	0	0
ATTCATCAGGCGCTCT_2	Immune reactive cells	0	0	0	1.99076	0	0	0	0	0	0	2.61317	0	0	0	0	0	0	0
ATTCATCTCGAGGCAA_2	G1S	2.34923	1.35698	0.973903	0.345053	0.804776	0.804776	0.973903	1.11852	0	0.601103	0	0	0	0	0	0	0	0
ATTCCATTCCATTTGT_2	Immune reactive cells	1.61959	0	0	0	0	0	0	0	0	0	1.10708	0	1.10708	0	0	1.10708	0	0
ATTCCCGCATCATTTC_2	G2M	0	0	0	0	0	2.71235	0	0	0	0	0	0	0	0	0	0	0	0
ATTCGTTTCTGTCAGA_2	G1S	3.89625	2.86787	0	0	0.582468	1.21531	2.55387	3.14124	1.74793	2.0936	0	0.582468	0	0	0	0	0	0
ATTCTACAGAAGGATG_2	G1S	1.81296	0.902317	0.549655	0.902317	1.81296	1.68564	1.16251	0	0	0	0.549655	0	0	0	0	0	0	0
ATTCTACCACTTCAGA_2	G1S	1.06677	0	1.26449	0.820065	0.820065	1.26449	0	0	0.820065	0	0.491841	0	0	0.820065	0	0	0	0
ATTTACCAGAATCTAG_2	Immune reactive cells	0	0	0	1.52515	0	0	0	0	0	0	3.11684	1.52515	2.94334	0	0	0	0	0
ATTTACCCAACCGTAT_2	G2M	2.29221	0	0	2.29221	0	2.93352	0	0	0	0	0	0	0	0	0	0	0	0
ATTTACCGTCTCGACG_2	G1S	2.98331	1.53883	0.649607	1.04013	1.53883	2.31726	1.04013	1.79697	0.37665	0.649607	0	0	0	0	0	0	0	0
ATTTCACAGTGGTTCT_2	G1S	2.00745	0.759508	0.564262	0	0.321413	1.48425	0.564262	1.06311	0.321413	0.321413	0	0	0	0	0	0	0	0
ATTTCACCACATATGC_2	G1S	1.0024	0	0.358514	0.621868	1.14931	1.27737	0	0	0	0	0	0.358514	0	0	0	0.621868	0	0
ATTTCTGAGTGCACCC_2	Immune reactive cells	2.1741	0	0	0	0	0	0	0	0	0	2.1741	0	2.1741	0	0	2.1741	0	0
ATTTCTGGTTCAAAGA_2	G2M	0	2.24483	0	0	0	0	0	0	0	0	0	0	0	0	0	0	0	0
ATTTCTGTCACCCTCA_2	G2M	0	1.97136	0	0	0	0	1.97136	0	0	1.97136	0	0	0	0	0	0	0	0
CAACCAATCGCGCCAA_2	Immune reactive cells	0	0	0	0	0	1.59269	0	0	0	0	0	1.59269	0	0	0	0	0	0
CAACGGCCAGGTGTGA_2	Immune reactive cells	0	0	0	1.89457	0	1.89457	0	0	0	0	0	0	1.89457	0	0	0	0	0
CAACGGCGTCCTTGTC_2	Immune reactive cells	1.71503	0	0	0	0	0	0	0	0	0	1.18736	0	1.18736	0	0	1.18736	0	0
CAAGAGGCACCTGCAG_2	G2M	2.43223	2.43223	0	2.43223	0	0	0	0	0	0	0	0	0	0	0	0	0	0
CAAGAGGTCGGCTTGG_2	G1S	3.56961	2.90424	0	0	0	0	0	0	0	0	0	0	1.90961	1.90961	0	0	0	0
CAAGGGATCCTACAAG_2	G2M	4.21752	2.13173	0	0	0	0	0	0	0	0	0	0	0	0	0	0	0	0
CAATTTCAGCACTCGC_2	G1S	2.76608	1.20956	0.578862	0	0	0.943132	1.59331	1.98404	1.41974	0.943132	0	0	0	0.578862	0	0	0	0
CAATTTCGTGCGGTAA_2	Immune reactive cells	0	0	0	0	0	0	0	0	0	0	2.0984	2.0984	0	0	0	0	0	0
CACACAAGTACAGAAT_2	G1S	3.05704	2.03393	1.38375	0.691452	1.67122	2.11728	1.09635	1.46373	0.509469	0	0	0	0	0	0	0	0	0
CACAGATAGCAGAAAG_2	Immune reactive cells	0	0	0	0	0	0	0	0	0	1.21698	1.74989	0	1.21698	0	0	0	0	0
CACAGATCAATCTCTT_2	G1S	2.86584	1.56119	0	0	0	1.18133	1.56119	2.30606	0.918607	0	0.561271	0	0.918607	0	0	0	0	0
CACATGAGTCCGAAAG_2	G1S	0	0	0.807818	0	0.807818	0	0	0	0	0	0	0	0	0	0	0	0	0
CACCGTTAGAGGTCAC_2	Immune reactive cells	0	0	0	0	0	0	0	0	0	0	1.3455	0	1.3455	0	0	0	0	0
CACGTGGGTGCTTCAA_2	G1S	2.35195	1.16118	0	0	0	0.901165	1.16118	1.53819	1.45642	1.45642	1.53819	0.311607	0	0	0	0	0	0
CACTAAGTCGTACCTC_2	Immune reactive cells	0	0	0	0	0	1.8129	0	0	0	0	1.8129	0	0	0	0	0	0	0
CACTGGGAGTAAGACT_2	Astro-glial like cells	0	0	0	0	0	0	0	0	0	0	0	0	0	0	0	3.96423	0	0
CACTGGGGTCGTGGTC_2	Immune reactive cells	0	0	0	0	0	0	0	0	0	0	2.16619	1.07543	0	0	0	0	0	0
CACTGTCCAGGTGAGT_2	G1S	1.85887	0	0	0.471146	1.03158	2.17745	0	0	0	0	0	0	0	0.471146	0	0	0	0
CACTTCGAGCCAGACA_2	Immune reactive cells	0	0	1.4746	0	0	0	0	0	0	0	2.40765	1.4746	1.4746	0	0	0	0	0
CAGATACCATCGGTTA_2	Immune reactive cells	0	0	0	0	0	0	0	0	0	0	0	0	0	0	0	0	0	0
CAGATCACATCCGTTC_2	G1S	3.56905	2.81134	0.652086	0.378279	0.378279	0	1.54291	2.59628	1.72236	2.00644	0	0	0	0	0	0	0	0
CAGCAATAGATGACAT_2	G1S	0	0.776435	1.20819	0	1.20819	1.20819	0	0	0	0	0	0	0	0	0	0.776435	0	0
CAGCAATGTCACTTAG_2	G1S	0.733112	0	1.30938	0.432285	0.964061	1.15155	0.432285	0.432285	0.432285	0.432285	0	0	0	0.432285	0	0	0	0
CAGCAGCTCATGGAGG_2	G1S	2.28841	1.73874	0.714059	0.231561	0.714059	1.73874	1.90694	1.2825	0.577567	0.941333	0.834139	0.231561	0	0.577567	0	0	0	0
CAGCGTGCAAGTGTCT_2	G2M	2.04516	0.852744	0	0	0	0	0.852744	0	0	0	0	0	0	0	0	0	0	0
CAGGGCTAGTCTCCTC_2	G1S	0	0	1.55842	1.05628	0	1.05628	0.661565	0	0	0	0	0	0	0	0	0	0	0
CAGGGCTGTTTGATCG_2	G1S	3.56707	2.46119	0	0.755317	0.447338	1.70714	1.70714	2.63729	0.755317	1.59919	0	0	0	0	0	0	0	0
CAGGTATGTAACAGTA_2	G2M	3.71553	0	0	2.03862	0	0	2.03862	0	0	0	2.03862	0	0	0	0	2.03862	0	0
CAGTGCGGTAACGGTG_2	Astro-glial like cells	0	0	0	0	0	0	0	0	0	0	0	0	0	0	0	3.79585	0	0
CAGTGCGGTCTTACTT_2	G1S	2.53122	2.47873	0	0.49635	1.70457	2.30239	1.27281	1.07437	0	0.49635	0	0	0	0	0	0	0	0
CAGTGCGTCAATGCAC_2	Astro-glial like cells	0	0	0	0	0	0	0	0	0	0	0	0	0	0	0	3.66786	0	0
CAGTTCCCACAGCATT_2	G1S	0	0	0	0	0	2.3502	0	0	0	0	0	0	0	0	0	0	0	0
CATAAGCCACCGCTGA_2	Immune reactive cells	0	0	0	0	0	0	0	0	0	0	2.13698	2.13698	2.13698	0	0	0	0	0
CATAAGCGTACCTTCC_2	Immune reactive cells	0	0	0	0	0	0	0	1.02922	0	0	0	2.10359	0	1.02922	0	1.85578	0	0
CATACAGAGGTTGCCC_2	Immune reactive cells	0	1.11888	0	0	0	0	0	0	0	0	1.63371	1.11888	1.63371	0	0	1.9719	0	0
CATACAGTCACATACG_2	G1S	3.16457	2.45937	0	0	0.825796	1.14406	0.997537	2.21157	1.5792	1.81398	0	0	0	0	0	0	0	0
CATACCCAGATTCGAA_2	G1S	0.905684	1.69026	0	0	0	0.905684	1.69026	0.905684	0	1.37302	0.905684	1.37302	0	0	0	0	0	0
CATACCCAGCTTTCTT_2	Immune reactive cells	2.49616	0	0	2.49616	0	0	0	0	0	0	2.49616	0	0	0	0	0	0	0
CATACTTGTAACAGTA_2	Astro-glial like cells	0	0	0	0	0	0	0	0	0	0	0	0	0	0	0	2.69202	0	0
CATACTTTCAGCTTGA_2	G1S	3.3124	2.3356	0.417819	0.417819	0.711621	1.63883	1.53267	2.43123	1.12317	1.12317	0	0	0	0	0	0	0	0
CATAGACCAACTGCTA_2	Immune reactive cells	0	0	0	0	0	0	0	0	0	2.11681	0	0	0	0	0	0	0	0
CATCAAGGTACTGAGG_2	G1S	1.0651	0	0	0	0	1.56909	1.90262	2.15229	1.0651	0	0	0	1.0651	0	0	0	0	0
CATCCACCATCCTCAC_2	Endothelial cells	2.37282	0	0	0	0	0	0	0	0	0	0	0	0	0	0	0	2.37282	0
CATCCACGTCTCAGAT_2	Astro-glial like cells	0	0	0	0	0	0	0	0	0	0	0	0	0	0	0	4.4058	0	0
CATCCACTCGTTAGAC_2	G1S	0	2.96088	2.31821	0	0	0	0	0	0	0	0	0	0	0	0	0	0	0
CATCCCACAGGTTCCG_2	Immune reactive cells	0	0	0	0	0	0	0	0	0	0	0	2.29221	0	0	0	0	0	0
CATCCCACATGAATAG_2	G2M	0	0	0	0	0	2.74309	0	0	0	0	0	0	0	0	0	0	0	0
CATCCCACATGACGGA_2	Endothelial cells	0	0	0	0	0	0	0	0	0	0	0	0	0	0	0	0	0	0
CATCGCTAGGGTACGT_2	Endothelial cells	0	0	0	0	0	0	0	0	0	0	0	0	2.56754	0	2.56754	0	0	0
CATCGGGAGTAATTGG_2	Immune reactive cells	0	0	1.439	0	0	2.00592	0	0	0	0	1.439	0	0	0	0	0	0	0
CATCGTCGTGTTCCAA_2	G1S	2.71517	1.1037	1.1037	0	1.1037	2.20401	1.1037	1.95245	0	0	0	0	0	0	0	0	0	0
CATCGTCTCATCAGTG_2	Immune reactive cells	0	0	0	0	0	0	0	0	0	0	0	0	2.42751	0	0	0	0	0
CATGCAACACTACGGC_2	G1S	1.03228	0	1.03228	0.790711	2.36459	2.03173	0	0	0	0	0	0	0	0	0	0	0	0
CATGCGGAGGTCACTT_2	Immune reactive cells	0	0	0	0	0	0	0	1.981	0	0	0	0	1.981	0	0	2.60269	0	0
CATGCGGCACAATCTG_2	Immune reactive cells	0	0	0	0	0	0	0	0	0	0	1.48508	0	0	0	0	0	0	0
CATTCATGTCCAGCGT_2	Immune reactive cells	0	0	0	0	1.9335	0	0	0	0	0	1.9335	0	0	0	0	1.9335	0	0
CATTCCGCACGCGTGT_2	Immune reactive cells	0	0	0	0	0	0	0	0	0	0	0	0	0	0	0	3.00295	0	0
CATTCCGTCCATAGGT_2	G2M	1.95505	1.95505	0	1.95505	0	0	1.95505	0	0	0	0	0	0	0	0	0	0	0
CATTCTAAGTTTCGGT_2	Immune reactive cells	0	0	0	0	0	0	0	0	0	0	0	0	0	0	0	0	0	0
CATTTCAAGGCTTTCA_2	G1S	2.36405	0	0	0	0	0	3.39792	2.36405	0	2.36405	0	0	0	0	0	2.36405	0	0
CCAATGATCGGTGTTA_2	Immune reactive cells	0	0	0	1.21849	0	0	0	0	0	0	1.21849	0	1.75166	0	0	1.21849	0	0
CCAATTTGTCCGAAAG_2	Immune reactive cells	0	0	0	0	0.971244	0	0	0	0.971244	0	0.971244	0	0	0	0	0	0	0
CCACAAAAGGTGGTTG_2	G1S	1.77651	1.08643	0.684024	1.08643	2.18095	2.54804	0	0.684024	0	0	1.08643	0	0	0	0	0	0	0
CCACAAATCATGGTAC_2	G1S	2.77749	1.72407	0.349845	0	0.984096	2.28195	1.56227	1.2565	0	0.349845	0	0	0	0	0	0	0	0
CCACACTTCATCACCC_2	G2M	0	0	0	0	0	0	0	0	0	0	0	0	0	0	0	0	0	0
CCACACTTCCGGTTCT_2	G1S	4.1867	3.04167	0	0	0	0	1.25062	0	1.25062	1.25062	0	0	0	0	0	0	0	0
CCACGAGCACGTGTGC_2	G1S	3.16717	2.25419	0	0	0	0	1.34613	1.89987	0	1.89987	0	0	0	1.34613	0	1.34613	0	0
CCACGAGTCTGTACAG_2	G1S	2.49898	1.05141	0	0.657954	0.657954	2.01702	2.23832	1.8848	0	1.55252	0	0	0	0	0	0	0	0
CCACGTTGTACCGCGT_2	G1S	1.19102	1.90599	0	0	0	0.763239	1.19102	1.71934	1.48967	2.19906	0	0	0	0	0	0	0	0
CCACTTGTCAAGTTGC_2	G1S	0.651733	0	1.043	0.651733	0.651733	1.043	0	0	0	0	0	0	0	0	0	0	0	0
CCCATTGGTTCAATCG_2	G1S	0	0	0.939889	0	1.41571	0	0	0	0	0	0	0	0.576528	0	0	0	0	0
CCCGGAAAGTAACCGG_2	Endothelial cells	0	0	0	0	0	0	0	0	0	0	0	0	0	0	0	0	0	0
CCCTCAAAGCTACTAC_2	G1S	2.68506	2.60423	1.3951	0.759993	1.64357	1.56741	0.923338	1.18678	1.06371	0.564655	0	0	0	0	0	0	0	0
CCCTCTCTCCTGTACC_2	Immune reactive cells	0	0	0	0	0	0	0	0	0	0	2.30025	0	0	0	0	0	0	0
CCCTGATTCTCAATCT_2	Immune reactive cells	0	0	0	0	0	0	0	0	0	0	0	0	1.81204	0	0	0	0	0
CCCTTAGCATGGAAGC_2	G1S	3.06543	1.19827	0	0.326226	0.326226	1.6569	0.768804	0.93331	0.326226	1.07454	0	0	0	0.326226	0	0	0	0
CCGAACGAGGTAAAGG_2	G2M	2.18173	0	0	0	0	0	0	0	0	0	0	0	0	0	0	0	0	0
CCGAACGCAAGCACCC_2	Immune reactive cells	0	0	0	0	0	0	0	0	0	0	0	0	2.19368	0	0	0	0	0
CCGAACGGTTCAATCG_2	Astro-glial like cells	0	0	0	1.15765	0	0	1.15765	0	0	0	0	0	0	0	0	3.45171	0	0
CCGGGTATCTAACACG_2	G1S	1.72995	0.656522	0	0.656522	0	0.656522	0	0	0	0	0	0	0	0	0	0	0	0
CCGGTGATCACTTATC_2	G1S	2.53671	1.36341	0	1.36341	0	0	0	0	0	1.36341	0	0	0	0	0	0	0	0
CCGTGAGTCCTACGGG_2	G1S	0.526276	0	0.526276	0.526276	0	0.526276	0	0.526276	0	0	0	0	0	0	0	0	0	0
CCGTTCAGTTGCTTGA_2	G1S	2.33267	0.971584	0.971584	0	1.45495	1.77941	1.6825	1.6825	1.15986	1.15986	0	0	0	0	0.43656	0	0	0
CCTAACCGTCTATGAC_2	Astro-glial like cells	0	0	0	0	0	0	0	0	0	0	0	0	0	3.47655	2.81385	3.87166	0	0
CCTACGTAGTGCGCTC_2	Immune reactive cells	0	0	0	0	0	0	0	0	0	0	0	2.32735	0	0	0	0	0	0
CCTACGTGTATATGGA_2	Immune reactive cells	0	0	0	0	0	0	0	0	0	0	2.46016	0	0	0	0	2.46016	0	0
CCTACGTTCTCCATAT_2	Immune reactive cells	2.00287	0	0	0	0	0	0	0	0	0	0	0	0	0	0	0	0	0
CCTCAACAGCATGCGA_2	G1S	1.48323	0	1.48323	1.48323	0	0	1.48323	1.48323	0	0	0	0	0	0	0	0	0	0
CCTCAACGTCGTGATT_2	G1S	1.82589	0	0	0	0	0	0	0	0	1.82589	0	0	1.82589	0	0	0	0	0
CCTCAGTAGAGTCTGG_2	G1S	2.64349	1.88678	1.55436	0.659078	1.33475	2.87887	1.05292	1.33475	0	0	0	0	0	0	0	0	0	0
CCTCAGTAGTTCCAGT_2	G1S	1.23666	0	0	0	2.25699	2.67018	0	1.96153	0	0	0	0	0	0	0	0	0	0
CCTCATGAGAGATCGC_2	Immune reactive cells	0.688234	0	0	0	0.688234	0	0	0	0	0	0	2.18847	0.688234	0	0	0	0	0
CCTCCAAGTCAACACT_2	Immune reactive cells	0	0	0	0	0	0	0	0	0	0	0	1.79846	1.79846	0	0	0	0	0
CCTCCAATCGCCGTGA_2	Immune reactive cells	0	0	0	0	1.01645	0	0	0	0	0	1.51	0	2.0861	2.44929	2.0861	2.0861	0	0
CCTCCAATCGGCCCAA_2	G2M	3.11746	2.63572	0	0	1.67106	0	0	0	0	0	0	0	0	0	0	0	0	0
CCTCCTCAGAGGTCGT_2	Astro-glial like cells	0	0	0	0	0	0	0	0	0	0	0	0	0	0	0	4.08851	0	0
CCTCTAGAGTATGGCG_2	Immune reactive cells	0	0	0	0	0	0	0	0	0	0	2.17134	0	0	0	0	0	0	0
CCTCTCCGTAGGAAAG_2	Astro-glial like cells	0	0	0	0	0	2.31492	0	0	0	0	0	0	0	2.31492	0	2.31492	0	0
CCTGTTGGTACCGGAA_2	Immune reactive cells	2.47997	0	0	0	0	0	0	0	0	0	0	0	0	2.47997	0	2.47997	0	0
CCTTTGGGTCGCATCG_2	Immune reactive cells	0	0	0	0	0	0	0	0	0	0	0	0	0	1.38457	0	0	0	0
CGAAGGAAGTAACGAT_2	Astro-glial like cells	0	0	0	0	2.41628	0	0	0	0	0	0	0	0	3.06377	0	3.45354	0	2.41628
CGAATTGTCCTTTAGT_2	Astro-glial like cells	0	0	0	0	0	0	0	0	0	0	0	2.20043	2.20043	0	1.61232	2.56828	0	0
CGACAGCCAGACAAGC_2	G1S	2.91497	0.721479	0.721479	0.424442	1.54781	2.40207	2.24705	1.83854	1.13621	1.13621	0	0	0	0	0	0	0	0
CGAGAAGTCGGTTGTA_2	Immune reactive cells	0	0	0	0	0	0	0	0	0	0	2.485	2.485	0	0	2.485	0	0	0
CGAGGAAGTATCGCGC_2	G2M	1.87702	0	0	0	0	0	0	0	0	0	0	0	0	0	0	0	0	0
CGAGGCTTCGGTTGTA_2	G2M	0	2.65272	0	0	0	0	0	0	0	0	0	0	0	0	0	0	0	0
CGAGTGCGTGCCGTTG_2	G1S	0.512538	0	0.512538	0.849743	1.30239	0	0	0	0.849743	0	0.512538	0.512538	0	0	0	0	0	0
CGATCGGCATTGGCAT_2	Astro-glial like cells	0	0	0	0	0	0	0	0	0	0	0	0	0	0	0	2.1436	0	0
CGATGCGGTCCTTTGC_2	Immune reactive cells	0	0	0	0	0	0	0	0	0	0	2.12716	0	0	0	0	0	0	0
CGATGGCTCTAGCCTC_2	G1S	2.67928	1.70926	0	0	1.70926	1.70926	0	1.70926	0	0	0	0	0	0	0	0	0	0
CGCAGGTCACCGTGGT_2	G1S	0	0	0	0	0	0	0	0	0	0	0	0	0	0	0	0	0	0
CGCATGGGTCTCCCTA_2	Astro-glial like cells	0	0	0	0	0	0	0	0	0	0	0	0	0	0	2.53341	3.57765	0	0
CGCATGGTCGTGGACC_2	Immune reactive cells	0	0	0	0	0	0	2.01179	0	0	0	0	2.01179	0	2.01179	2.01179	0	0	0
CGCCAGATCCATTGGA_2	Immune reactive cells	0	0	0	1.77896	2.38392	0	0	0	0	0	0	0	0	0	0	2.38392	0	0
CGGAACCAGGCTAGCA_2	Immune reactive cells	0	0	0	0	0	0	0	0	0	0	2.47647	0	1.86402	0	0	0	0	0
CGGAACCGTTAGAGTA_2	Immune reactive cells	1.31282	0	0	1.86149	0	0	0	0	1.31282	1.31282	1.86149	0	1.31282	0	0	0	0	0
CGGAATTAGAGAGTGA_2	Immune reactive cells	1.96871	1.96871	0	0	1.96871	0	0	0	0	0	0	0	0	0	0	2.58948	0	0
CGGACACGTTAGCGGA_2	Immune reactive cells	1.93299	0	0	0	0	0	0	0	0	0	0	1.93299	0	0	1.93299	0	0	0
CGGAGAATCATGCAGT_2	Immune reactive cells	0	0	0	0	0	0	0	0	0	0	0	0	0	2.2709	0	2.2709	0	0
CGGGTCATCGCAATTG_2	G1S	2.38214	2.38214	0	0	0	0	1.77732	0	1.77732	0	2.38214	0	0	0	0	0	0	0
CGGGTGTAGATCCCGC_2	Astro-glial like cells	0	0	0	0	0	0	0	0	0	0	2.72692	0	0	3.78094	2.72692	3.38681	0	0
CGGGTGTCATCTCAAG_2	Immune reactive cells	0	0	0	0	0	0	0	0	0	0	0	0	0	0	0	0	0	0
CGGGTGTGTTGCTCGG_2	Immune reactive cells	0	0	0	0	0	0	0	0	0	0	0	0	1.92645	0	0	0	0	0
CGGTCAGTCAGCATTG_2	Immune reactive cells	2.51504	1.47212	0.41653	0.229797	0.41653	0.573819	1.03262	1.47212	0.41653	0	2.04342	2.13912	2.65152	0	0	0	0	0
CGTAAGTCAATTCACG_2	G1S	2.41662	2.01436	0	1.04941	0	0.656477	1.04941	1.33077	1.33077	1.5501	0	0	0	0	0	0	0	0
CGTAAGTGTTAAGGAT_2	Endothelial cells	0	0	0	0	1.5628	0	0	0	0	0	0	0	0	1.5628	2.14527	1.5628	1.5628	1.5628
CGTAATGCACGACGCT_2	G2M	0	0	0	0	0	0	0	0	0	0	0	0	0	0	0	0	0	0
CGTCAAACAGCTACCG_2	Astro-glial like cells	0	0	0	0	0	0	0	0	0	0	2.21593	0	0	0	0	3.23906	0	0
CGTCCATCAGTCAACT_2	G1S	3.43597	1.86652	0	0.375334	0.375334	1.4323	1.4323	1.93459	1.71466	2.11476	0	0	0	0	0	0	0	0
CGTGAATGTGCGAACA_2	Astro-glial like cells	0	0	0	0	0	0	0	0	0	0	0	0	2.14894	0	0	3.66045	0	0
CGTGCTTAGTGGATTA_2	G1S	0	0	1.17904	0.754063	1.7052	0	0	0	0	0	0.754063	0	0	0	0	0	0	0
CGTGCTTTCCCTCTTT_2	G2M	3.34982	0	0	0	0	0	2.96175	0	0	0	0	0	0	0	0	0	0	0
CGTTAGAAGTTTAGGA_2	G1S	2.34393	0.579517	0	0	0	1.87122	1.87122	2.08773	0	2.60733	0	0	0	0	0	0	0	0.579517
CGTTCTGCACAAATAG_2	Astro-glial like cells	0	0	0	0	0	0	0	0	0	0	0	0	0	0	0	2.93816	0	0
CGTTGGGAGCATGCGA_2	G1S	0.820635	0.492236	0.492236	0	1.43028	0.820635	0	0	0	0	0.492236	0	0	0	0	0	0	0
CTAACCCAGACTAGAT_2	Immune reactive cells	0	0	0	0	0	0	0	0	0	0	0	1.97136	0	0	0	0	0	0
CTAACCCGTTTGCAGT_2	G1S	3.06316	2.29484	0.928076	0.568048	1.57362	0.928076	1.57362	1.92623	1.33614	1.57362	0	0	0	0	0	0	0	0
CTAACTTCAGAGAATT_2	Astro-glial like cells	0	0	0	0	0	0	0	3.31894	0	0	0	0	0	3.99383	3.31894	3.71227	0	0
CTACAGAAGATTGAGT_2	G1S	0.563838	0	0.563838	0.922196	0.922196	0	0	0	0.563838	0	0	0	0	0	0	0	0	0
CTACCCATCGTTAGAC_2	Immune reactive cells	0	0	0	0	0	0	0	0	0	0	3.07848	0	2.43034	0	0	2.43034	0	0
CTACTATGTATCACGT_2	G1S	3.14848	1.91028	0	0	0	0	0.891484	1.14998	0.54196	0.891484	0	0	0	0	0	0	0	0
CTAGGTATCACCCTGT_2	G1S	3.05322	2.121	0	0	1.04199	2.62785	1.5411	1.40072	0.47724	0	0.47724	0	0	0	0	0	0	0
CTATAGGAGTTCCGGC_2	Endothelial cells	1.05414	0	0	0	0	0	0	0	0	0	1.05414	0	0	0	1.55583	2.33675	0	1.05414
CTCAACCTCTCCAATT_2	G1S	2.48399	0	0	0	0	0	1.16246	2.65231	0	0	0	0	0	0	0	0	0	0
CTCAATTTCGCGTAGC_2	Immune reactive cells	0	0	0	0	0	0	0	0	0	0	1.5548	0	0	0	0	1.5548	0	0
CTCACTGGTGCGGTAA_2	G2M	0.766679	0	0.766679	0	0.766679	0	0	0.766679	0	0.766679	0	0	0	0	0	0	0	0
CTCAGTCCAAGACCTT_2	Endothelial cells	0	0	0	0	0	0	0	0	0	0	0	0	0	0	0	0	0	0
CTCATGCTCTCAATCT_2	Immune reactive cells	0	0	0	0	0	0	0	0	0	0	3.11375	2.46408	0	0	0	0	0	0
CTCATTAAGATACGAT_2	G1S	2.58544	2.28859	0.519756	1.11345	2.05619	2.05619	1.11345	1.11345	0	0	0	0	0	0	0	0	0	0
CTCATTATCTTCGCTG_2	G1S	2.45396	1.55224	0.426389	0.426389	1.14003	1.92409	0.426389	1.14003	0.426389	0	0	0	0	0	0	0	0	0
CTCCAACGTTGCGGAA_2	G1S	3.02754	0	0	0	0	1.77692	0	0	0	0	0	0	0	0	0	0	0	0
CTCCACAAGCGACATG_2	G1S	0	0	0	0	0	2.59577	0	0	0	0	2.59577	0	0	2.59577	0	0	0	0
CTCCACACATCGGATT_2	Immune reactive cells	0	0	0	0	0	0	0	0	0	0	2.08842	0	0	0	0	0	0	0
CTCCCAAGTCCAAAGG_2	Immune reactive cells	0	0	0	0	0	0	0	0	0	0	2.03111	0	0	0	0	0	0	0
CTCCCAAGTGTGCTTA_2	G1S	2.90011	0	0	0	1.48958	1.48958	0	0	0	0	0	0	0	0	0	1.48958	0	0
CTCCCAAGTTTAGTCG_2	Immune reactive cells	0	0	0	0	0	0	2.20941	0	0	0	0	0	0	0	0	0	0	0
CTCCCAATCAACTGGT_2	G1S	1.56439	1.25842	0.350639	0	0.81533	0.350639	0.81533	1.25842	0.81533	0.350639	0	0	0.350639	0	0	0	0	0
CTCCGATGTGGACAGT_2	G1S	2.89805	1.52783	0.372266	0	0.642926	1.03107	1.30998	1.92618	0	0.642926	0	0	0	0.372266	0	0	0	0
CTCCTCCGTCGCCTAG_2	G1S	2.14209	0.729423	1.66686	0	1.14669	2.36696	0	0	0	0.729423	0	0	0	0	0	0	0	0
CTCCTCCTCATAAGGA_2	G1S	1.85259	2.29863	0	0	0	1.0268	2.29863	1.52262	0	2.29863	0	0	0	0	0	0	0	0
CTCGAGGGTTCTTGCC_2	Immune reactive cells	0	0	0	0	0	0	0	0	0	0	1.1602	0	0	0	0	0	0	0
CTCTGGTTCACAAGAA_2	G1S	3.11536	2.16962	0	0	0	0.829639	1.00185	1.14872	1.00185	1.66927	0	0	0	0	0	0	0	0
CTGATCCCATGACAAA_2	G1S	0.610832	0	0.987281	0.987281	0.610832	0	0	0	0	0	0	0	0	0	0	0	0	0
CTGCCATGTTGCAAGG_2	Astro-glial like cells	0	0	0	0	0	0	0	0	0	0	0	0	0	2.97842	0	3.36678	0	0
CTGCCATGTTTCACAG_2	G1S	2.73214	1.90899	1.07002	0.39127	0	0.39127	1.07002	1.07002	0.890593	1.07002	0	0	0	0	0	0	0	0
CTGCCTATCCGTGTGG_2	Immune reactive cells	0	0	0	0	0	0	0	0	0	0	0	0	0	0	0	1.86402	0	0
CTGGACGCAAATCCCA_2	Astro-glial like cells	0	0	0	0	0	0	0	0	0	0	0	0	0	2.22692	3.25091	2.22692	0	0
CTGGACGCAATGAAAC_2	Immune reactive cells	0	0	0	0	0	0	0	0	0	0	2.42751	1.81894	0	0	0	1.81894	0	0
CTGGTCTGTTTATGCG_2	Immune reactive cells	0	0	0	0	0	0	0	0	0	0	0	0	1.06823	0	0	0	0	0
CTGGTCTTCATAAGGA_2	G1S	0.818929	1.26304	0.352549	0.352549	0.352549	0.612685	0.612685	0.612685	0.612685	0.989824	0.352549	0	0	0	0	0	0	0
CTGTAGAAGGCTTCCG_2	Immune reactive cells	0	0	0	1.19213	0	0	0	0	0	0	1.19213	1.72066	0	0	0	0	0	0
CTGTGGGGTGTAGTGG_2	Immune reactive cells	0	0	0	0	0	0	0	0	0	0	0	2.45918	0	0	0	0	0	0
CTTAGGAGTCAAACGG_2	Immune reactive cells	0	0	0	2.66011	0	0	0	0	0	0	1.46429	1.46429	1.46429	0	0	2.03457	0	0
CTTCAATGTGACAACG_2	G2M	0	1.18005	0	0	0.754839	0	0.754839	0	0	0	0	0	0	0	0	0	0	0
CTTCCTTCAATCACGT_2	Astro-glial like cells	0	0	0	0	0	1.56012	0	0	0	0	0	0	0	0	1.56012	2.50782	0	0
CTTCTAAAGGAAGTAG_2	Immune reactive cells	0	0	0	2.8036	2.16928	0	0	0	0	0	0	0	0	0	0	0	0	0
CTTCTAAAGTTGGCTT_2	G1S	2.44383	1.76136	0.363401	0	0.629368	1.59816	0.629368	1.01264	0.363401	0.629368	0.363401	0	0	0	0	0	0	0
CTTGAGACACAAGTGG_2	G1S	2.0909	0.780257	0	0.780257	0.780257	0.780257	0.780257	0.780257	0	0	0	0	0	0	0	0	0	0
CTTGAGAGTAGAGTTA_2	G1S	2.02433	1.16013	0.739635	1.16013	2.27843	2.85805	0	1.86808	0	0	0	0	0	0	0	0	0	0
CTTGAGAGTATACAGA_2	Immune reactive cells	1.53464	0	0	0	1.03668	0	0	0	0	0	2.11376	1.53464	0	0	0	1.53464	0	0
CTTTCAAAGGTTCCAT_2	G2M	2.96961	0	0	2.32651	0	2.32651	0	2.32651	0	0	0	0	0	0	0	0	0	0
CTTTCAATCGAGTTGT_2	Immune reactive cells	0	0	0	1.72957	0	0	0	0	0	0	1.72957	0	1.72957	0	0	1.72957	0	0
GAAACCTTCTTACCGC_2	Astro-glial like cells	0	0	0	0	0	0	0	0	0	0	0	2.05447	0	0	0	2.05447	0	0
GAAATGAGTGAATTGA_2	G1S	3.44788	2.41095	0	1.26304	0	0	0	0	0	2.41095	1.26304	0	1.26304	0	0	0	0	0
GAACACTTCGACGACC_2	G2M	0.62603	0.62603	0	0	1.00808	1.28385	0	0	0.62603	0	0	0	0	0	0	0	0	0
GAACGTTTCAATCAGC_2	G2M	0	0	0	0	0	0	0	1.82808	0	0	1.82808	0	0	0	0	0	0	0
GAACGTTTCACGATAC_2	Immune reactive cells	0	0	0	0	0	0	0	2.03514	0	0	0	0	2.03514	0	0	2.03514	0	0
GAAGAATCACGCTGAC_2	Endothelial cells	0	0	0	0	0	0	0	0	0	0	0	0	0	0	0	0	0	0
GAAGCCCCATAGGCGA_2	G2M	2.69674	0	0	0	0	0	0	0	0	0	0	0	0	0	0	0	0	0
GAAGTAACATTCAGGT_2	Immune reactive cells	0	0	0	0	0	0	0	0	0	0	2.0146	0	2.63873	0	0	0	0	0
GAATAGACAAATGGTA_2	G2M	1.92245	2.53966	0	0	0	0	0	0	0	0	0	0	0	0	0	0	0	0
GAATCGTCATTACTCT_2	G1S	1.00599	0	0	0	1.49721	2.07171	0	0	0	0	0	0	0	0	0	0	0	0
GACACGCAGACCTTTG_2	Astro-glial like cells	0	0	0	2.84077	0	0	0	0	0	0	0	0	0	2.84077	2.84077	4.1823	0	0
GACCAATTCCATACTT_2	Immune reactive cells	0	0	0	0	0	0	0	0	0	0	0	0	0	0	0	0	0	0
GACCAATTCCGCATAA_2	Immune reactive cells	0	0	0	0	0	0	0	0	0	0	0	0	1.37434	1.37434	0	0	0	0
GACCCTTGTCTTCTAT_2	Astro-glial like cells	0	0	0	0	0	0	0	0	0	0	0	0	0	0	1.83071	4.79977	0	0
GACCTTCGTTACGGAG_2	Immune reactive cells	0	0	0	0	0	2.03457	0	0	0	0	0	2.03457	0	0	0	0	0	0
GACGTTAGTTGGGATG_2	G1S	0	0	2.61669	0	0	0	2.61669	0	0	0	0	0	0	0	0	0	0	0
GACTCTCCAAGCCATT_2	G2M	2.00176	2.00176	0	0	0	0	0	0	0	0	0	0	0	0	0	0	0	0
GACTGATTCCCTGGTT_2	G2M	2.55686	0	0	0	0	0	0	0	1.60243	0	0	2.18944	1.60243	0	0	1.60243	0	0
GACTTCCAGGCTCCCA_2	Immune reactive cells	0	0	0	0	0	0	0	0	0	0	2.4408	3.08942	0	0	0	0	0	0
GAGGCAACATCCGTGG_2	G1S	1.21099	0	0.698168	0.698168	1.30658	0.514844	0	0.514844	0	0	0	0	0	0	0	0	0	0
GAGGGTAAGTCACTAC_2	G1S	3.29535	1.24558	0.805346	0	1.24558	0.805346	2.38874	2.76315	0	1.5502	0	0	0	0	0	0	0	0
GAGGGTATCGGATAAA_2	G1S	2.87011	0.583517	0	0	0	1.8789	1.42775	1.74989	0.583517	0	0	0	0	0	0	0	0	0
GAGTCATGTCGGCACT_2	G2M	0.814628	0.814628	0	0	0.814628	1.25752	0	0	0	0	0	0	0	0	0	0	0	0
GAGTTACCAGGTATGG_2	Immune reactive cells	0	0	0.404087	0	0.404087	0	0	0	0	0	0.691079	0.691079	0	0	0	0	0	0
GATAGAAAGCATTTGC_2	G1S	1.04255	0	1.77447	0.477566	1.87323	1.04255	0.477566	0	0	0	0	0	0	0	0	0	0	0
GATAGCTAGTGCCCGT_2	G1S	2.98785	1.77244	0.529384	0	1.33277	2.16065	1.33277	1.12935	0.873705	0	0	0	0	0	0	0.529384	0	0
GATCATGAGAGAACCC_2	G1S	2.80662	1.61591	0	0.766463	0.766463	1.9929	1.72429	0.766463	0.766463	0.454934	0	0	0	0	0	0	0	0
GATCATGTCAATCAGC_2	Immune reactive cells	0	0	1.11625	1.63057	0	0	0	0	0	0	0	1.11625	0	0	0	1.11625	0	0
GATCATGTCACGGAGA_2	Immune reactive cells	0	0	0	0	0	0	0	0	0	0	2.56809	0	2.56809	0	0	0	0	0
GATCGTACAAGAGCTG_2	Immune reactive cells	0	0	0	0	0	0	0	0	0	0	1.66896	1.35354	0.89017	0	0	0	0	0
GATGAGGAGGTAATCA_2	G1S	0	0	0	0	1.91206	0	0	1.35674	0	0	1.35674	0	0	0	0	0	0	0
GATGAGGCATCGATCA_2	Astro-glial like cells	0	0	0	0	0	0	0	0	0	0	3.51373	0	0	0	2.84993	3.51373	0	0
GATGAGGGTTAGAAAC_2	Endothelial cells	0	0	0	0	0	2.00065	0	0	0	0	0	0	0	0	0	3.00477	0	2.00065
GATGAGGTCTGCCTGT_2	G1S	1.75214	0	0	0.425046	0.722377	0.722377	0.425046	0.722377	0	1.6558	0	0	0	1.6558	0	0	0	0
GATGAGGTCTTCCACG_2	Immune reactive cells	0	0	0	0	0	0	0	0	0	0	0	0	0	2.97842	0	0	0	0
GATGATCAGTATAGGT_2	G2M	2.56532	2.56532	0	0	0	0	0	0	0	0	2.56532	0	0	0	0	2.56532	0	0
GATGCTATCGTGCAGC_2	G1S	1.93097	1.66547	0.728534	0	0.728534	2.54886	2.20169	2.07547	0.429195	1.93097	0	0	0	0	0	0	0	0
GATGGAGAGTATGTAG_2	G1S	0	0	0	0	2.31959	1.96211	0	0	0	0	0	0	0	0	0	0	0	0
GATGGAGGTTAGGGTG_2	G1S	0.551083	0	0.551083	0.904325	0.551083	0	0	0	0.551083	0	0.551083	0	0	0	0	0	0	0
GATTCGAGTCTACAGT_2	Astro-glial like cells	0	0	0	0	0	0	0	0	0	0	0	0	0	0	0	0	0	0
GATTCTTCAATCAAGA_2	Immune reactive cells	0	0	0	1.1175	0	0	1.1175	0	0	0	1.1175	1.63206	1.1175	0	0	1.1175	0	0
GATTCTTCAGGGTTGA_2	G1S	0	0	0.693222	0.693222	0.693222	0.916381	0.405515	0	0	0	0	0	0	0.693222	0	0	0	0
GATTGGTCAAGATGGC_2	Astro-glial like cells	0	0	0	0	0	0	0	0	0	0	0	0	0	0	0	2.94624	0	0
GATTTCTTCAACCTCC_2	G1S	2.63028	1.9429	1.54316	0	1.87472	2.44912	1.04369	1.4397	0.37838	0.866997	0	0.37838	0	0	0	0	0	0
GATTTCTTCGGCATAT_2	Endothelial cells	0	0	0	0	0	0	0	0	0	0	0	0	0	0	0.95798	2.83699	1.43814	2.20079
GCACGTGAGTGAGTTA_2	G1S	1.19614	0	0	0.767173	1.19614	0	0	0	0	0	0	0	0	0	0	0	0	0
GCACGTGGTTATAGCC_2	Immune reactive cells	0	0	0	0	0	0	0	0	0	0	0	0	1.10654	0	0	0	0	0
GCACTAAGTGGAGAAA_2	Astro-glial like cells	0	0	0	0	0	0	0	0	0	0	0	0	0	3.37813	3.32596	3.88547	0	0
GCAGCTGTCCATTTAC_2	G1S	1.83801	1.01572	0.631628	1.5091	1.29254	1.68702	1.01572	1.5091	0	0	0	0	0	0	0	0	0	0
GCATGATCACTAGTAC_2	Immune reactive cells	0	0	0	0	0	0	2.04798	2.04798	0	0	2.04798	0	0	0	0	0	0	0
GCATGATCATCCGAGC_2	Immune reactive cells	0	0	0	0	0	0	0	0	0	0	2.08687	0	0	0	0	0	0	0
GCATGATGTAATCAGA_2	Immune reactive cells	0	0	0	0	0	0	0	0	0	0	0	0	0	0	0	0	0	0
GCCAACGAGACCCTTA_2	G1S	1.36658	1.11362	1.01275	0.460196	0.900553	1.68323	0.25634	0.460196	0.25634	0	0	0	0	0	0	0	0	0
GCCATGGAGTATGGCG_2	Immune reactive cells	0	0	0	0	0	0	0	0	0	0	0	0	0	0	0	0	0	0
GCCCGAACAGACGCTC_2	G2M	3.65768	0	0	0	0	0	0	0	0	0	0	0	0	0	0	0	0	0
GCCGTGATCCGTTGGG_2	Immune reactive cells	1.14956	0	0	0	0	0	0	0	0	0	0.731598	0	0.731598	0	0	0	0	0
GCCTGTTCATGACAAA_2	G2M	0	2.81091	0	0	0	0	0	0	0	0	0	0	0	0	0	0	0	0
GCCTGTTGTCCGGATC_2	G1S	0	0	1.26935	0	0.823852	1.81108	0	0	1.57646	0	0	0	0	0	0	0	0	0
GCGAGAAAGCGTGTCC_2	G1S	2.5734	1.56989	0.711982	0	0.525922	1.12365	1.41442	0.868794	0.868794	0.525922	0.525922	0	0	0	0	0	0	0
GCGAGAAAGGTTCTAC_2	G1S	2.90424	2.90424	0	1.3546	0	0	0.891017	0	0	0.891017	0	0	0	0	0	0	0	0
GCGAGAAGTGCTATTG_2	Immune reactive cells	0	0	0	0	0	0	0	0	0	0	1.95518	0	0	0	0	0	0	0
GCGATCGAGTGCAAAT_2	Astro-glial like cells	0	0	0	0	0	0	0	0	0	0	0	0	0	0	2.21157	2.8484	0	0
GCGGATCGTCCCTCAT_2	G1S	2.34951	0.817161	1.26077	0.817161	1.42555	2.22099	0.489825	0.489825	0	0.489825	0.817161	0.489825	0	0.817161	0	0.489825	0	0
GCGTGCACATCGGAGA_2	Immune reactive cells	0	0	0	0	0	0	0	0	0	0	0	2.28663	0	0	0	0	0	0
GCGTGCATCTGCGGCA_2	Immune reactive cells	0	0	0	0	0	0	0	0	0	0	0	0	0	1.7572	0	0	0	0
GCGTTTCAGACGCCAA_2	Immune reactive cells	0	0	0	0	0.419919	0	0	0	0.419919	0	2.48145	0.714751	0	0.419919	0	0	0	0
GCTACCTGTATCGATC_2	Immune reactive cells	0	1.91997	0	0	0	0	0	0	0	0	0	0	0	0	0	0	0	0
GCTGAATTCTACAGGT_2	Immune reactive cells	0	0	0	0	0	0	0	0	0	0	2.12586	0	0	2.12586	0	2.75748	0	0
GCTGCAGCACTAGAGG_2	Astro-glial like cells	0	0	0	0	0	0	0	0	0	0	0	0	0	0	0	3.69426	0	0
GCTGCAGCATGATGCT_2	Astro-glial like cells	0	0	0	0	0	0	0	0	0	0	0	0	0	2.62615	0	0	0	0
GCTTCACTCCACCTGT_2	Astro-glial like cells	0	0	0	0	0	0	0	0	0	0	2.06342	0	0	0	0	3.07355	0	0
GCTTGGGCAACCTATG_2	G1S	0.48486	0	1.41579	0.809994	1.79035	1.79035	0	0.48486	0	0	0	0	0	0	0	0	0	0
GCTTGGGCAGCTTCCT_2	Astro-glial like cells	0	0	0	0	0	0	0	0	0	0	0	0	0	0	1.90327	4.24123	0	0
GCTTTCGCAGACCGCT_2	Astro-glial like cells	0	0	0	0	0	0	0	1.7497	1.7497	2.35192	0	0	0	2.72514	1.7497	2.35192	0	0
GGAACCCAGAGTGAAG_2	G1S	1.17655	0	0.445192	0.9867	1.17655	1.47356	0	0.445192	0	0	0	0	0	0	0	0	0	0
GGAACCCGTGAGATTA_2	G1S	1.72804	1.1984	1.72804	1.1984	1.1984	2.07247	0	0	0	0	0	1.1984	0	0	0	0	0	0
GGAAGTGTCCATCCGT_2	G1S	2.85968	1.70256	0.558472	0	0.914689	2.04537	2.37248	2.67166	0.558472	0.558472	0	0	0	0	0	0	0	0
GGAAGTGTCGGCTGGT_2	G2M	0	2.00231	0	0	0	0	0	2.00231	0	2.00231	0	0	0	0	0	0	0	0
GGAATCTAGCGAGGAG_2	Immune reactive cells	0	0	0	0	0	0	0	0	0	0	2.14961	0	0	0	0	0	0	0
GGAATGGAGTAATACG_2	G2M	1.55982	0	0	0	1.55982	1.55982	0	0	0	0	0	0	0	0	0	0	0	0
GGAGCAAGTGAGATCG_2	G1S	1.89048	0.929574	0	0.412866	0.704228	0.704228	1.26856	1.62711	0.412866	0.929574	0	0	0	0	0	0	0	0
GGAGGATAGAGAATCT_2	Astro-glial like cells	0	0	0	0	2.42468	0	0	0	0	0	0	0	0	0	0	0	0	0
GGATCTAGTTCCGTTC_2	Immune reactive cells	0	0	0	0	0	0	1.73763	0	0	0	1.73763	0	0	1.73763	0	1.73763	0	0
GGATGTTGTTATAGAG_2	G1S	0	0	1.9735	0	0.8061	1.24655	0	0	0.8061	0	0	0	0	1.55127	0	0	0	0
GGCAGTCTCAGGGTAG_2	G1S	0.563576	0	1.39322	0	0.563576	0	0	0	0	0	0	0	0	0	0	0	0	0
GGGAAGTCAAATGGAT_2	G1S	2.86953	1.32746	0	0	0.746018	2.39583	1.46459	0.441021	1.1685	1.1685	0	0	0	0	0	0	0	0
GGGAAGTTCGGCTATA_2	Immune reactive cells	0	0	0	0	0	0	0	0	0	1.73301	1.73301	0	1.73301	0	0	2.33363	0	0
GGGATCCTCCTTTAGT_2	Astro-glial like cells	0	0	0	0	0	0	0	0	0	0	0	0	0	0	2.78486	3.44665	0	0
GGGATGATCCGAGGCT_2	Immune reactive cells	2.13304	0	0	0	0	0	0	0	0	0	0	0	0	0	0	0	0	0
GGGCTACTCCATTCAT_2	Immune reactive cells	0	0	0	0	0	0	0	0	0	0	0	0	3.1117	0	0	2.0984	0	0
GGGCTCACATACCGTA_2	Astro-glial like cells	0	0	0	0	0	0	0	0	0	0	0	0	0	0	0	2.27951	0	0
GGGTAGAAGTTAGTAG_2	Immune reactive cells	0	0	0	0	0	2.46408	0	0	0	0	2.46408	0	0	0	0	0	0	0
GGGTATTGTAACATGA_2	G1S	2.41064	0.36528	0	0	0.36528	1.16458	0.632247	0.632247	0.36528	1.01656	0	0	0	0	0.36528	0	0	0
GGGTCTGGTTACCGTA_2	Astro-glial like cells	0	0	0	0	0	0	0	0	0	0	0	0	0	2.06824	2.69609	2.06824	0	0
GGGTGTCCAAGATCCT_2	Endothelial cells	0	0	0	0	0	0	0	0	0	0	0	0	0	0	0	2.39336	2.39336	2.39336
GGGTGTCGTATTGCCA_2	G1S	2.74711	2.43596	0	0.527754	0.527754	2.43596	2.15713	1.76915	0	0.871394	0	0	0	0	0	0.527754	0	0
GGGTGTCTCCGGCAAC_2	Immune reactive cells	0	0	0	0	0	0	0	0	0	0	0	0	0	0	0	0	0	0
GGGTTTACATACACCA_2	G1S	2.12417	1.93047	1.49008	0.905508	1.3728	2.23517	0.68417	1.49008	0	0.399489	0	0	0	0	0	0	0	0
GGGTTTAGTAGCACAG_2	Immune reactive cells	0	0	0	0	0	0	0	0	0	0	0	0	0	0	0	0	0	0
GGTAACTAGGATACAT_2	G1S	0	2.32902	0	1.40837	0	1.40837	0	1.40837	0	0	0	0	0	0	0	0	0	0
GGTAACTCAGAGTCTT_2	Immune reactive cells	0	0	0	0	0	0	0	0	0	0	0	3.45651	0	0	0	2.41907	0	0
GGTAATCCAGAATTCC_2	G1S	0.716488	0	0.716488	1.12961	1.4211	0	0	0	0	0	0	0	0	0	0	0	0	0
GGTAATCGTGAGTGAC_2	Immune reactive cells	0	0	0	0	0	0	0	0	0	0	0	0	0	0	0	0	0	0
GGTAGAGGTGCTCGTG_2	G1S	2.32033	1.8082	0.703042	0	1.8082	2.32033	1.11178	0.703042	0	0	0	0	0	0	0	0	0	0
GGTCTGGAGTCTCTGA_2	G1S	2.90222	2.38295	1.45371	0.970581	1.45371	1.90779	1.24104	1.24104	0.598693	0	0	0	0.970581	0	0	0	0	0
GGTGGCTAGGATACGC_2	Immune reactive cells	0	0	0	0	0.51383	0	0	0	0	0	0	1.47211	0	0	0	0	0	0
GGTGTCGAGGGTCACA_2	G1S	3.11241	1.45952	0	0.97529	0.97529	2.02917	2.02917	1.91424	0	0.97529	0	0	0	0.602111	0	0	0	0
GGTGTTATCAAGAATG_2	Immune reactive cells	0	0	0	1.57484	1.57484	1.57484	0	0	0	0	2.1587	0	0	0	0	1.57484	0	0
GGTTCTCGTCACCCTT_2	G1S	3.97545	1.82896	0	0	0	0	0	1.82896	0	1.82896	1.82896	0	0	0	0	0	0	0
GGTTGTAAGGCCCACT_2	Immune reactive cells	0	0	0	0	0	0	0	0	0	0	0	0	0	0	0	2.02366	0	0
GTAACCATCCGCGGAT_2	G1S	3.07463	1.89154	0	0	1.05658	1.55879	1.55879	2.77335	0	1.89154	0	0	0	0	0	0	0	0
GTAAGTCAGAACGTGC_2	G1S	1.62747	0	1.45227	1.2397	0.969412	2.12391	0	0	0.597845	0	0	0	0.597845	0	0	0	0	0
GTAAGTCCATCGCTCT_2	Astro-glial like cells	0	0	0	0	0	0	0	0	0	0	0	0	0	0	1.4592	3.03568	0	0
GTACAACCACTATCGA_2	G1S	1.92079	0	1.07913	0	1.58602	0.678573	0.678573	0	0	0	0	0	0	0	0	0	0	0
GTACAACGTATCACCA_2	G1S	0.695505	0	0.695505	1.10176	1.10176	0	0	0	0	0	0	0	0	0	0	0	0	0
GTACAACTCACCCATC_2	Endothelial cells	0	0	0	0	0.385888	0	0	0	0	0	0	0	0	0	1.21033	2.43012	1.65599	2.43012
GTAGAAAGTCCACTCT_2	G1S	2.679	1.39021	0	0	0.919422	1.39021	1.70902	2.14467	0.919422	0	0	0	0	0	0	0	0	0
GTAGAAATCCAAACCA_2	Immune reactive cells	0	0	0	0	0	0	0	0	0	0	0	1.6813	1.6813	0	0	0	0	0
GTAGAGGCAGACTGCC_2	Immune reactive cells	0	0	0	1.34613	0	0	0	0	0	0	1.89987	1.34613	0	0	0	0	0	0
GTAGATCTCGTAACCA_2	G1S	2.52923	1.40569	0.931838	0	0.570746	0	1.40569	0.931838	0	0	0	0	0	0	0	0.570746	0	0
GTAGCTAAGCACGTCC_2	G1S	1.49936	0.428663	0.428663	0.428663	1.05543	1.22625	0.237127	0.589343	0	0.237127	0	0	0	0.237127	0.237127	0	0	0.237127
GTAGGAGAGGAGGGTG_2	G2M	0.992755	0	0.992755	0	0	1.48099	1.80763	0	0	0	0	0	0	0	0	0	0	0
GTAGGAGGTCCTTAAG_2	G1S	3.33317	0	0	0	0	0	0	0	0	0	0	0	0	0	0	2.30349	0	0
GTAGGTTTCTGGGCCA_2	Immune reactive cells	0	0	0	0	0	0	0	0	0	0	2.94795	1.70778	0	0	0	0	0	0
GTCCTCAAGTAAAGCT_2	Immune reactive cells	1.23944	0.800585	0	0	0	0	0	0	0	0.800585	1.23944	0	0.800585	0.800585	0	1.23944	0	0
GTCGTAATCGGCTCTT_2	Astro-glial like cells	0	0	0	0	0	0	0	0	0	0	2.31987	0	0	2.31987	2.31987	3.62959	0	0
GTCGTTCTCCCTTTGG_2	G1S	1.83552	0.460822	0.460822	0.775075	1.01383	1.5068	0.460822	1.20642	0	0	0	0.460822	0	3.32961	0	0	0	0
GTCTACCAGGCTCTAT_2	Astro-glial like cells	0	0	0	0	0	0	0	0	0	0	1.61426	0	0	2.20258	2.57051	4.49459	0	0
GTCTACCCAATCAAGA_2	Immune reactive cells	0	0	0	0	1.71671	0	0	0	0	0	1.71671	0	0	0	0	0	0	0
GTCTACCCAGAGAATT_2	G1S	0	0	0	0	1.47252	0	0	0	0	0	0	0	0	0	0	0	0	0
GTCTACCGTAGTCGTT_2	G1S	0	0	0	0	2.15634	0	0	0	0	0	0	0	0	0	0	2.15634	0	0
GTCTACCTCGAGAAAT_2	G2M	2.17721	2.41307	0	0	0.57783	0	0	0	0.57783	0	0.57783	0	0	0	0	0	0	0
GTCTAGACATGTGCCG_2	G1S	2.39917	2.08067	0.693848	0	1.09955	1.79293	1.38735	1.09955	1.09955	0.693848	0	0	0	0	0	0	0	0
GTGAGCCAGCCTCACG_2	G2M	2.49924	0	0	1.55274	0	2.13402	0	0	0	0	0	0	0	0	0	0	0	0
GTGAGGAGTCGCACGT_2	G1S	3.55905	2.5158	1.90036	1.90036	0	0	0	0	0	0	0	0	0	0	0	0	0	0
GTGAGGATCATACGGT_2	Endothelial cells	0	0	0	1.00357	0	0	0	0	0	0	0	0	0	0	0	0	0	1.00357
GTGCACGCAGCAGACA_2	G1S	2.25203	1.6589	0	0	1.6589	0	0	0	0	0	1.6589	0	0	0	0	0	0	0
GTGCAGCAGACAACAT_2	G1S	0	0	0.599433	0	0.599433	0	0.599433	0	0	0.599433	0	0	0	0	0	0	0	0
GTGCAGCAGACTCTTG_2	Immune reactive cells	1.90181	0	0.760619	0.760619	0	0	0.760619	0.760619	0	0	1.90181	0.760619	1.1876	0	0	0	0	0
GTGGGAAGTCGAGCTC_2	Immune reactive cells	0	0	0	0	1.54689	0	0	0	0	0	2.12748	1.54689	1.54689	0	0	0	0	0
GTGTGATAGGATATGT_2	G2M	1.91947	1.91947	0	0	0	0	1.91947	0	0	0	0	0	0	0	0	0	0	0
GTTACAGGTGTCTTCC_2	G1S	0.939462	1.73621	0	0	0	1.41518	1.97885	0.939462	0	0.939462	0	0	0	0	0	0	0	0
GTTACCCCACAGTGAG_2	G2M	3.43302	0	0	0	0	0	0	0	0	0	0	0	0	0	0	0	0	0
GTTACCCGTCCCGTGA_2	G2M	3.83404	0	0	0	0	0	0	0	0	0	0	0	0	0	0	0	0	0
GTTACGACATTGACTG_2	Immune reactive cells	0	0	0	0	0	0	0	0	0	0	1.86126	0	0	0	0	0	0	0
GTTAGTGCAAATACAG_2	G1S	2.41037	1.22783	0.895392	0.393909	0.675762	1.76261	1.22783	1.22783	0.675762	1.58148	0	0	0	0.675762	0	0	0	0
GTTATGGGTAGACGTG_2	G2M	2.70973	0	0	0	2.70973	0	0	0	0	0	0	0	0	0	0	3.36904	0	0
GTTCATTGTAATGTGA_2	Immune reactive cells	0	0	0	0	0	0	0	0	0	0	1.64122	0	0	0	0	0	0	0
GTTCATTTCGAACCAT_2	G2M	0	1.0902	0	0	0	0.332877	0.582189	0.332877	0.332877	0.781583	0.332877	0	0	0	0	0	0	0
GTTCTATCACTGGCCA_2	G1S	0.614959	0.614959	1.26659	0.614959	1.37966	1.57342	0	0	0	0.354025	0	0	0	0	0	0	0	0
GTTCTATTCAGCTTCC_2	G1S	3.3084	2.4623	0.397302	0	0.397302	1.48492	1.36783	2.32906	1.36783	0.901548	0	0	0	0	0	0	0	0
GTTGTGATCAAGAGGC_2	G1S	3.23077	1.33598	1.05402	1.05402	1.33598	2.02049	1.55568	1.55568	0	0	0.65989	0	0	0	0	0	0	0
GTTGTGATCATGGGAG_2	Immune reactive cells	0	0	0.957188	0	0.957188	0	0	0	0	0	2.19965	0.957188	0	0	0	0	0	0
GTTTGGACATGACGAG_2	G1S	0	0	0	0.561012	1.56072	0.918245	0.561012	0	0	0	0	0	0	0	0	0	0	0
TAACGACAGCGTCGAA_2	G2M	2.40796	2.40796	0	0	0	0	2.40796	0	0	0	0	0	0	0	0	2.40796	0	0
TAACTTCGTTGCGGCT_2	G1S	2.30489	0.598989	0.598989	0	1.24151	0.970989	1.45421	0	0.970989	1.45421	0.598989	0	0	0	0	0	0	0
TAAGCACCACCTGCGA_2	Immune reactive cells	0	0	0	0	0	0	0	0	0	0	1.45151	0.968803	0	0	0	0.968803	0	0
TAAGCACCACGGTCTG_2	Immune reactive cells	2.06162	1.48825	0	0	0	0	0	0	0	0	0	1.48825	0	0	0	0	0	0
TAAGCACGTTACCCAA_2	G1S	2.52954	0.781331	0.46511	0	0.46511	0	1.12254	1.29879	0.908449	1.12254	0	0	0	0	0	0	0	0
TAAGCACTCACTTGGA_2	Immune reactive cells	0	0	0	1.92896	0	1.92896	0	0	0	0	0	0	0	0	0	0	0	0
TAAGTCGAGGCTGGAT_2	G1S	2.28358	1.16407	0	0	0.365051	1.29295	1.29295	1.01608	0	0.365051	0	0	0	0.365051	0	0.631896	0	0
TAAGTCGTCTTCCACG_2	Immune reactive cells	0	0	0	0	0.578517	0.578517	0	0	0	0	1.41914	1.59269	0	0	0	0	0	0
TAATCTCAGTGCAGGT_2	Astro-glial like cells	0	0	0	0	0	2.52	0	0	0	0	0	0	0	0	0	2.52	0	0
TAATCTCTCCCGAACG_2	G1S	3.29089	2.07832	0.874723	0	0.530102	1.88598	2.16219	2.65907	0.530102	0.530102	0	0	0	0	0	0	0	0
TAATTCCTCCGATTAG_2	Immune reactive cells	0	0	0	0	0	0	0	0	0	0	2.33912	2.33912	0	0	0	0	0	0
TACACCCTCACGTAGT_2	G1S	2.98041	2.33679	0	0	0	1.20507	2.33679	1.20507	0	1.20507	0	0	0	0	0	0	0	0
TACAGGTTCTGTAAGC_2	Astro-glial like cells	0	0	0	0	0	0	0	0	0	0	0	0	0	0	0	3.49444	0	0
TACCCGTCACGACGTC_2	G2M	2.10723	0	0	1.52882	0	2.10723	2.10723	0	0	0	0	0	0	0	0	0	0	0
TACCGAAGTGGAAATT_2	G1S	2.41639	0.822276	0	0	0.493376	1.06936	1.90814	1.69834	1.69834	1.26733	0	0	0	0	0	0	0	0
TACCGAAGTGGACCTC_2	Immune reactive cells	0	0	0	0	0	0	0	1.11694	0	0	1.63139	1.96942	0	0	0	0	0	0
TACCGGGAGCACGTCC_2	G1S	2.95759	1.03856	1.03856	1.03856	0.648451	1.99986	1.71612	1.53693	0	0.648451	0	0	0	0	0	0	0	0
TACCGGGTCGAAGGAC_2	G2M	3.66921	0	0	1.49842	1.49842	0	0	0	0	0	0	0	0	0	0	0	0	0
TACGCTCAGGTAGACC_2	G1S	1.47824	0	0.856157	1.47824	1.10894	0.856157	0	0.517035	0.517035	0	0	0.517035	0	0	0	0.517035	0	0
TACGGTAAGTGGATTA_2	G1S	0	0	1.19118	0.763361	0	0	0	0	0	0	0	0	0	0	0	0	0	0
TACGGTATCTCGGTAA_2	G1S	0.713501	0	0	0	0.713501	0.713501	0	0	0	0	0	0	0	0	0	0	0	1.12566
TACTTACAGCTTGTTG_2	Immune reactive cells	2.5327	0	0	0	0	0	0	0	0	0	0	2.5327	0	0	0	0	0	0
TACTTGTAGCCGAATG_2	Immune reactive cells	0	0	0	0	0	0	0	0	0	0	0	0	2.04915	0	0	0	0	0
TACTTGTCACAGCCAC_2	G1S	3.42719	2.67697	0	0	1.62182	1.62182	0	1.85885	0	0	0	0	0	0	0	0	0	0
TAGACTGCAACGTATC_2	Immune reactive cells	0	0	0	1.11763	0	0	0	0	0	0	2.73458	0	0	0	0	1.11763	0	0
TAGAGTCTCGATCCAA_2	Immune reactive cells	0	0	0	0	0	0	0	0	0	0	0	1.05438	0.660161	0	0	0	0	0
TAGATCGCAGCCGGTT_2	G2M	0	0	0	0	0	0	0	0	0	0	0	0	0	0	0	0	0	0
TAGTGCAAGATGATTG_2	G1S	1.91272	0.601302	0.242814	0.438037	0.974177	1.82806	0.864642	0.864642	0	0.864642	0.242814	0	0	1.32131	0	0.242814	0	0
TAGTGCAGTCATACCA_2	Immune reactive cells	0	0	0	0	0	0	0	0	0	0	0	0	0	0	0	0	0	0
TAGTGCAGTGGTCCGT_2	G1S	2.45576	0	2.45576	0	0	0	0	0	0	0	0	0	0	0	0	0	0	0
TATATCCCAAGTGGCA_2	Immune reactive cells	0	0	0	0	0	0	0	0	0	0	2.44175	0	0	0	0	2.44175	0	0
TATATCCCAGAGGCAT_2	Astro-glial like cells	0	0	0	0	0	0	0	0	0	0	2.38706	0	0	0	2.38706	0	0	0
TATATCCGTATCAGGG_2	Astro-glial like cells	0	0	0	0	0	0	0	0	0	0	0	0	0	0	0	2.47897	0	0
TATCCTAGTTGTCCCT_2	Immune reactive cells	0	0	0	0	0	0	0	0	0	0	0	0	0	1.72425	0	1.72425	0	0
TATCGCCTCTCATTGT_2	G1S	2.39667	2.27047	0.360605	0	1.00679	1.15404	1.39609	1.82622	0	0.62508	0	0	0	0.360605	0	0	0	0
TATGTTCAGCGAATGC_2	Astro-glial like cells	0	0	0	0	0	0	0	0	0	0	0	0	0	0	0	3.00858	0	0
TATTCCATCAGACCCG_2	Immune reactive cells	0	0	0	0	0	0	1.48746	0	0	0	0	0	1.48746	0	0	0	0	0
TATTGCTAGTGAACAT_2	G1S	2.13769	1.00288	0	0.454493	1.00288	1.82105	0.454493	1.00288	0	0	0	0	0	0	0	0.454493	0	0
TCAATTCTCATTACGG_2	Immune reactive cells	0	0	0	0	0	0	0	0	0	0	0	0	2.27012	0	0	0	0	0
TCACACCGTCGGATTT_2	Immune reactive cells	0	0	0	0	0	0	0	0	0	0	1.98208	0	0	0	0	1.98208	0	0
TCACATTAGTAAGACT_2	G1S	2.3512	1.99226	0	0	0	0	0	2.18775	0.948963	0.948963	0.948963	0	0	0	0	0	0	0
TCACGCTCAAAGGATT_2	Immune reactive cells	0	0	0	1.1587	1.1587	0	0	1.1587	0	0	0	0	1.1587	0	0	0	0	0
TCACGCTGTCTTCGAA_2	G1S	2.08578	0.652159	0	1.23909	0.652159	1.82641	0.929326	1.32416	0	0	0.267398	0	0	0	0	0	0	0
TCACGGGAGCCTCACG_2	G2M	2.74012	1.86149	0	0	0	0	0.644771	0	0.644771	0.644771	0	0	0	0	0	0	0	0
TCACTATGTGGTCCGT_2	Astro-glial like cells	0	0	0	0	0	0	0	0	0	0	0	0	0	3.09544	3.09544	2.08348	0	0
TCACTATTCGATTGGT_2	G1S	0	0	0	0.971652	0	0	0	0	0	0	0	0	0	0.971652	0	0	0	0
TCACTCGAGCATGGGT_2	G1S	0.995077	0	1.48384	0.759226	0.995077	0.995077	0.449999	0	0.449999	0	0.449999	0	0	0	0	0	0	0
TCACTCGTCTAGGCAT_2	G1S	0	0.760134	1.48516	0	0	1.90103	0	1.18697	0	0	0	0	0.760134	0	0	0	0	0
TCAGCAAGTTGAGAGC_2	Immune reactive cells	3.29571	0	0	0	0	0	2.26856	0	0	0	2.26856	0	0	0	0	2.26856	0	0
TCAGGGCCAGAGGGTT_2	G1S	3.07898	2.06839	0.622728	0	0	1.27871	1.82197	2.57231	1.49426	1.67148	0	0	0	0	0	0	0	0
TCAGGGCTCTTCCCAG_2	G1S	0	0.621409	0	0	1.27666	0	0	0	0.621409	0.621409	0	0	0	0	0	0	0	0
TCAGGTATCACCTACC_2	G1S	2.91151	2.10943	0.895564	0.675905	0.675905	1.84245	1.22804	1.67638	0.394003	1.47713	0	0	0	1.98482	0	0	0	0
TCAGGTATCACTGAAC_2	Immune reactive cells	0	0	0	0	0	0	0	0	0	1.55834	2.14029	0	0	0	0	1.55834	0	0
TCAGTCCAGGCGATAC_2	G1S	3.12041	1.37449	0	0.685291	0	1.9324	2.38356	1.9324	1.08812	1.08812	0	0	0	0	0	0	0	0
TCAGTCCTCGACCCAG_2	Astro-glial like cells	0	0	0	0	0	0	0	0	0	0	2.85301	0	0	0	2.85301	3.91242	0	0
TCAGTGAAGATGCCGA_2	G1S	2.97053	2.17366	0	0.679963	0	2.05625	2.37379	2.05625	0.679963	0.679963	0	0	0	0	0	0	0	0
TCAGTTTTCCACCTCA_2	Astro-glial like cells	0	0	0	0	0	0	2.08163	2.08163	0	0	0	0	0	0	2.08163	2.08163	0	0
TCATACTGTATCGGTT_2	G1S	0	0	0	0	2.52105	0	0	0	0	0	0	0	0	0	0	0	0	0
TCATATCCACTTGTCC_2	Immune reactive cells	0	0	0	0	0	0	0	0	0	0	3.12098	3.12098	0	0	0	3.2688	0	0
TCATCATGTATGCAAA_2	Astro-glial like cells	0	0	0	0	0	0	0	0	0	0	0	0	0	0	0	3.7897	0	0
TCATCATGTTGGCCTG_2	Astro-glial like cells	0	0	0	0	1.89602	0	0	0	0	0	0	0	0	0	0	3.94997	0	0
TCATCCGAGGATTCCT_2	G1S	3.17531	3.2475	0.306268	0.889283	0.306268	0.729979	1.85241	2.10009	1.14743	1.14743	0	0	0.306268	1.14743	0.306268	0.306268	0	0
TCATGAGGTTCATCGA_2	Astro-glial like cells	0	0	0	0	0	0	0	0	0	0	0	0	0	1.68415	0	3.80397	0	0
TCATGTTAGGTAACTA_2	Immune reactive cells	0	0	0	0	0	0	0	0	0	0	2.71148	0	0	0	1.73763	0	0	0
TCATGTTCACGAAAGC_2	G1S	0	0	0.897511	0	0	0.897511	0	0	0	0	0	0	0	0	0	0	0	0
TCATTCAAGTTCACTG_2	Astro-glial like cells	0	0	0	0	0	0	0	0	0	0	0	0	2.80505	2.80505	0	0	0	0
TCATTCATCATGGAGG_2	G2M	0	2.27012	0	0	0	2.27012	0	0	0	0	0	0	0	0	0	0	0	0
TCCACCAAGACTGAGC_2	Immune reactive cells	0	0	0	0	0	0	0	0	0	0	0	0	0	0	0	0	0	0
TCCATCGTCTGTGCAA_2	G1S	1.99888	0.513817	0.513817	0	1.2092	0.985499	1.10359	1.68004	0.289553	0.513817	0	0	0	0	0	0.289553	0	0
TCCATGCCAACTTGCA_2	Astro-glial like cells	0	0	0	0	0	0	0	0	0	0	0	0	0	3.36363	2.70451	0	0	0
TCCGAAAAGGAGATAG_2	G1S	0	0	2.76512	2.76512	0	2.76512	0	0	0	0	0	0	0	0	0	0	0	0
TCCGAAACATCGATGT_2	G1S	2.72311	0.819923	0.701244	0.410871	1.0219	0.819923	0.410871	0.819923	0.56656	0.410871	1.0219	0.819923	0	0	0	0	0	0
TCCGAAAGTTGGACTT_2	G1S	2.72667	1.69801	1.84935	0.637961	1.30233	1.98077	1.69801	1.30233	0	0.637961	0	0	0	0	0	0	0	0.637961
TCCGGGAGTTGGCTAT_2	Immune reactive cells	0.653012	0	0	0.653012	0	0	0	0	0	0	2.48955	1.32547	1.04473	0	0	0	0	0
TCCGTGTGTATGATCC_2	G1S	3.44883	1.84023	0	0	0.843506	0.843506	0	2.03111	0	1.29445	0	0	0	0.843506	0	0	0	0
TCCTAATGTCTAGATC_2	Immune reactive cells	1.19253	0	1.72113	0	0.764402	0	0	0	0	0	1.19253	0	0.764402	0	1.19253	0	0	0
TCCTCCCAGCCACCGT_2	G1S	0	0	1.17717	0.558696	1.17717	0	0	0	0.558696	0	0.558696	0	0	0	0	0	0	0
TCCTCGACATAGATCC_2	Astro-glial like cells	0	0	0	0	0	0	0	0	0	0	0	0	0	1.38569	0	2.30187	0	0
TCCTCTTAGAGGTTAT_2	G1S	1.66131	0.616937	1.66131	0.616937	1.66131	2.2547	0	0	0.995651	0	0.616937	0	0.616937	0.616937	0	0	0	0
TCCTCTTGTCGCTGCA_2	G1S	2.26748	1.67288	1.00467	0	1.4956	2.43239	0	0	0	0	0	0	0	0.62353	0	0	0	0
TCGAACAGTAGCTGCC_2	G1S	1.30019	1.69561	0	0.368108	0	0	1.17093	0	0	0.84801	0	0.368108	0.368108	0	0.368108	0	0	0
TCGACCTTCGAGATGG_2	Immune reactive cells	0	0	0	1.77692	0	0	0	0	0	0	0	1.24005	0	1.24005	0	0	0	0
TCGACGGAGTTCGGTT_2	Immune reactive cells	0	0	0	0	0	0	0	0	0	0	1.49278	1.49278	0	0	0	0	0	0
TCGATTTTCTCGCCTA_2	G1S	1.93502	0	0	0	0	0	0	0	0	0	0	0	0	0	0	0	0	0
TCGCACTGTGTTCGAT_2	Astro-glial like cells	0	0	0	0	0	0	0	0	0	0	0	0	0	0	0	3.42436	0	0
TCGGGCACAGGATTCT_2	G1S	0	0	0	0.586226	1.2213	2.35767	0	0	0	0	0	0	0	0	0	0	0	0
TCGGGTGTCCACTTTA_2	Astro-glial like cells	0	0	0	0	0	0	0	0	0	0	0	0	0	0	0	4.94777	0	0
TCGGTCTAGATTAGTG_2	G1S	3.37359	0	0.696413	0	0.696413	1.61466	1.9515	1.7972	1.10296	2.08515	0.696413	0	0	0	0	0	0	0
TCGGTCTGTAACATAG_2	G1S	2.28562	1.61232	1.61232	1.22632	0.957732	2.50475	0.589391	0.957732	0.957732	0	0.589391	0	0	0	0	0	0	0
TCGGTCTGTGATATAG_2	Endothelial cells	0	0	0	0	0	0	0	0	0	0.780129	0.780129	0	0	0	1.21298	2.22703	1.51409	3.04879
TCGGTCTTCCATTGGA_2	Astro-glial like cells	0	0	0	0	0	0	0	0	2.3043	0	0	0	0	0	0	2.3043	0	0
TCGTCCAGTCATTGCA_2	G1S	0	0	1.24572	0.974673	0.974673	0.601662	0	0	0	0	0.601662	0	0	0.601662	0	0	0	0
TCGTGGGCAGTGTATC_2	G1S	3.12257	1.79322	0.981924	0	0.606932	1.46768	0.981924	1.79322	0	0.981924	0	0	0	0	0	0	0	0
TCTAACTCACTTCAGA_2	Immune reactive cells	0	0	0	0	0	0	1.9401	0	0	0	0	0	0	0	0	0	0	0
TCTATACTCCCATAGA_2	G2M	0	0	0	0	1.63288	0	0	0	0	1.63288	0	0	0	0	0	0	0	0
TCTATCAAGCCGAACA_2	Astro-glial like cells	0	0	0	0	0	0	0	0	0	0	0	0	0	0	0	3.28616	0	0
TCTATCAGTCGTCATA_2	Immune reactive cells	0	0	0	0	0	0	0	0	0	0	0	0	2.90614	0	0	2.26624	0	0
TCTATCATCATCGTAG_2	G2M	1.78471	0	0	0	0	0	0	1.78471	1.78471	0	0	0	0	0	0	0	0	0
TCTCCGAGTCCTATAG_2	Immune reactive cells	0	0	0	0	0	0	0	0	0	0	1.39842	1.39842	0	0	0	0	0	0
TCTCCGATCAACCTCC_2	Immune reactive cells	0	0	0	0	1.96712	0	0	0	0	0	1.96712	0	0	0	0	0	0	0
TCTCTGGAGCTACGTT_2	Astro-glial like cells	0	0	0	0	0	0	0	0	0	0	0	0	0	0	0	3.67372	0	0
TCTCTGGGTAGGTCAG_2	Immune reactive cells	0	0	0	0	0	0	0	0	0	0	0	0	1.07696	0	0	0	0	0
TCTCTGGGTGCCGTAC_2	G2M	3.88682	0	0	0	0	2.35623	0	2.35623	0	0	0	0	0	0	0	0	0	0
TCTCTGGTCAAGTAAG_2	Immune reactive cells	0	0	0	0	0	0	0	0	0	0	0	1.65512	0	0	0	2.61748	0	0
TCTGGCTCACGCCAGT_2	Astro-glial like cells	0	0	0	0	0	0	0	0	0	0	0	0	0	0	2.34336	2.98732	0	0
TCTGGCTCAGGCTTGC_2	G2M	2.12859	0.908502	0	0	0	0	0.908502	0	0	0.908502	0	0	0	0	0	0	0	0
TCTTAGTCAATACAGA_2	G1S	2.9287	2.10928	0	0.95912	1.22791	1.76271	2.00655	1.76271	0	1.22791	0	0	0	0	0	0	0	0
TCTTAGTTCGTCTCAC_2	Immune reactive cells	1.07788	0.458393	0.677636	0.177178	0.574011	0.771524	0.574011	0.177178	0.177178	0.177178	1.661	1.20181	1.07788	0	0	0	0	0
TGAACGTCATGCGGTC_2	G1S	3.03058	1.5466	0	0	0	1.5466	1.24233	1.5466	1.24233	2.26414	0	0	0	0	0	0	0	0
TGAATGCAGGGCTGAT_2	G1S	2.8036	2.01862	0.967739	0.596633	0.596633	1.77427	2.01862	1.4502	0.967739	0	0	0	0.596633	0	0	0	0	0
TGACAGTTCCTGTAGA_2	Immune reactive cells	0	0	0	1.52318	0	0	0	1.52318	0	0	0	0	1.52318	0	0	0	0	0
TGAGCATCAATGGGTG_2	G1S	1.43338	1.14057	0	0	0.724783	1.65959	0	0.724783	0.724783	1.84394	0	0	0	0	0	0	0	0
TGAGCATTCCACGTGG_2	G1S	2.67382	1.47564	0	0	0	1.47564	0	0	0	1.47564	0	0	0	0	0	0	0	0
TGAGGAGCAATAGTAG_2	G2M	3.10557	0	0	0	0	0	0	0	0	0	0	0	0	0	0	0	0	0
TGAGGGAAGGTATAGT_2	G1S	2.45548	1.3971	0	0.565803	0.565803	1.18863	1.56951	1.18863	0.924942	1.3971	0	0	0	0	0	0	0	0
TGATCTTCATCCTAAG_2	G1S	0	0	1.19889	0	1.19889	0	1.19889	0	1.19889	0	1.19889	0	0	0	0	0	0	0
TGATGCATCTTAGGAC_2	G1S	2.34425	1.70262	0.640625	0	0	0	1.17686	2.04543	0.640625	0	0	0	0	0	0	0.370758	0	0
TGATGGTTCCTTGGAA_2	G1S	2.31093	2.01336	0	0	0.500075	0.500075	0.831904	0.831904	0.500075	0	0	0	0	0	0	0.831904	0	0
TGCAGTAAGGGTGAGG_2	Immune reactive cells	0	0	0	0	2.51267	0	0	0	0	0	2.51267	0	0	0	0	2.51267	0	0
TGCAGTAAGTCCGTCG_2	Immune reactive cells	2.79346	0	0	0	0	2.41814	0	0	1.81033	0	1.81033	1.81033	1.81033	0	1.81033	0	0	0
TGCCGAGCACCCTCTA_2	Astro-glial like cells	0	0	0	0	0	1.68451	0	0	0	0	0	0	0	0	0	3.983	0	0
TGCCGAGTCTTCGACC_2	G1S	2.28184	0.798173	0.902506	0.39783	0.39783	1.16273	0.798173	0.902506	0	0	0	0	0.21857	0	0	0.21857	0	0
TGCTCGTGTTCCAAAC_2	Immune reactive cells	0	0	0	0	0	2.07187	0	0	0	0	0	0	0	0	0	0	0	0
TGCTGAACATGTTACG_2	Immune reactive cells	0	0	0	0	0	0	0	0	0	0	0	2.37018	3.01547	0	0	0	0	0
TGCTGAATCGGCCAAC_2	Immune reactive cells	1.50821	0	0	0	1.01499	0	0	1.01499	0	1.01499	0	1.01499	0	0	0	0	0	0
TGCTTGCGTATGATCC_2	Endothelial cells	0	0	0	0	2.62615	0	0	0	0	0	0	0	0	0	0	0	0	0
TGGAGAGTCCATTCAT_2	Immune reactive cells	0	0	0	0	0	0	0	0	0	0	1.4086	0	2.3293	0	0	1.4086	0	0
TGGAGAGTCGGTAGGA_2	G1S	1.49113	0	1.32274	0.865773	1.49113	0.865773	0.523794	0	0	0	0	0	0	0	0	0	0	0
TGGATCATCCACGGGT_2	Immune reactive cells	0	0	0	0	0	0	0	0	0	0	1.4935	1.19446	1.7234	0	1.19446	0	0	0
TGGGATTGTGCGTTTA_2	G1S	2.66562	2.13199	0.555701	0	1.17232	0.555701	2.13199	1.93807	1.37943	1.82489	0	0	0	0	0	0	0	0
TGGGATTTCTACACTT_2	G1S	1.36767	2.00655	0.460736	0	0.460736	1.20626	1.50662	1.73729	1.01368	1.01368	0	0	0	0	0	0	0	0
TGGGCGTAGTGCTACT_2	G1S	2.38074	1.71907	0.836549	0.503314	1.08606	1.59436	1.45184	0.836549	0.503314	0	0	0	0	0.503314	0	0	0	0
TGGGCTGCAAGAGGCT_2	G2M	0	0	2.81091	0	0	2.81091	0	2.81091	0	0	0	0	0	0	0	0	0	0
TGGTTAGCACGTTCGG_2	G1S	2.42339	1.27285	0.82659	0	1.27285	2.42339	0.82659	2.0052	0	0	0	0	0	0	0	0	0	0
TGTAACGTCTGCCTGT_2	G1S	3.15688	0	0	0	0	0	0	0	0	0	0	0	0	0	0	0	0	0
TGTAAGCGTGACTCTA_2	Astro-glial like cells	0	0	0	0	0	0	2.10914	0	0	0	0	0	0	0	0	3.12339	0	0
TGTACAGGTGCGTGCT_2	G1S	2.98616	1.03684	1.03684	0	0.794583	1.86576	1.53483	1.95552	1.03684	0	0.474219	0	0	0	0	0	0	0
TGTAGACAGCCAAGTG_2	G2M	3.24615	0	0	0	3.24615	0	0	0	0	0	0	0	0	0	0	0	0	0
TGTCCTGGTTACCCAA_2	G1S	3.72244	1.97547	0	0	2.05809	0.80737	1.55308	1.55308	0	0	0	0	0	0	0	0	0	0
TGTGCGGCATGGTGGA_2	Astro-glial like cells	0	0	0	0	0	0	0	0	0	0	0	0	0	0	0	0	0	0
TGTGGCGCAATGTTGC_2	G1S	2.88442	0.930487	0.569777	0	1.57678	2.7466	1.40401	1.19502	1.40401	0	0.569777	0	1.40401	0	0	0	0	0
TGTTACTTCTAGTGAC_2	G1S	2.30724	1.18224	1.60099	0.448154	1.70898	2.30724	0.448154	0	0.448154	0.448154	0.991864	0	0	0	0	0	0	0
TGTTCCGCAACCGACC_2	Astro-glial like cells	0	0	0	0	0	1.83336	1.83336	0	0	0	0	0	0	0	0	2.81927	0	0
TGTTCTATCCGTTGAA_2	Astro-glial like cells	0	0	0	0	0	0	0	0	0	0	0	0	0	0	2.77015	4.10832	0	0
TGTTGAGGTTCTCAGA_2	G1S	2.44624	2.08317	0	0	0	2.08317	1.50739	0	0	0	0	1.50739	0	0	0	0	0	0
TGTTGGATCAGAGCAG_2	G1S	3.41447	1.54225	0	0	0	0	0	2.75369	0	1.54225	0	0	0	0	0	0	0	0
TTAATCCGTTTCGACA_2	G1S	2.0651	1.12032	0	0	0.295877	1.12032	0.865932	0.865932	0.523906	1.22675	0	0	0	0	0	0	0	0
TTAATCCTCTAGGAAA_2	Astro-glial like cells	0	0	0	0	0	0	0	0	0	0	0	0	0	0	0	0	0	0
TTACAGGCAAATCCCA_2	G1S	0.540609	0	0.540609	0	0	0	0.540609	0	0	0	0	0	0	0	0	0	0	0
TTACCATCAACAGCCC_2	Astro-glial like cells	0	0	0	0	0	0	0	0	0	0	0	0	0	0	2.54344	3.86898	0	0
TTACCATCACGTAGAG_2	G1S	2.74415	1.61781	0	0.592447	0.592447	1.23117	0.961958	2.01053	0.592447	0.961958	0	0	0	0	0	0	0	0
TTACCATCAGATCCTA_2	Immune reactive cells	0	0	0	0	0	0	0	0	0	0	2.85532	0	0	0	0	2.21812	0	0
TTACCATGTACGATTC_2	G1S	2.26705	1.63654	0.918087	0.918087	1.058	2.09757	0.560899	1.29002	0.319271	0.560899	0	0	0	0	0	0	0	0
TTACCATTCCTCAGAA_2	G1S	0	0	0	0	0	2.21013	0	0	0	0	0	0	0	0	0	0	0	0
TTACCGCAGAGATTCA_2	G1S	1.872	1.63432	0	0	0	0	1.32193	0	0	0.865135	0.865135	0	0.865135	0	0	0	0	0
TTACGTTTCTCGGTAA_2	Immune reactive cells	0	0	0	0	0	0	0	0	0	0	0.634195	0	0.634195	0	0	0	0	0
TTACTGTGTGAGCGAT_2	Immune reactive cells	0	0	0	0	0	0	0	0	0	0	0	2.10406	0	2.10406	0	0	0	0
TTAGGCAGTGTCTTCC_2	G1S	1.52581	0.336381	0.336381	0	0.955315	1.0984	0.336381	1.22355	0.336381	0	0	0	0	0	0	0	0	0.587644
TTAGGGTGTAGCTTGT_2	Immune reactive cells	0	0	0	0	0	0	0	0	0	0	2.49514	0	0	0	0	2.49514	0	0
TTAGTCTCAAGATTGA_2	G1S	0.447684	0	0.991047	0.755826	0.991047	1.34115	0	0	0	0	0	0.447684	0	0	0	0	0	0
TTATTGCAGAGGACTC_2	G1S	2.10249	2.10249	1.02841	0	1.52459	1.85471	0	1.52459	0	0	0	0	0	0	0	0	0	0
TTCAATCCAACACACT_2	Immune reactive cells	0	0	0	1.94061	0	0	0	0	0	0	2.55925	0	0	0	0	0	0	0
TTCAGGAAGAAGCGAA_2	G1S	0.962208	0.592627	0	0	1.61813	2.29214	0.962208	0	0	0.592627	0	0	0	0	0	0	0	0
TTCAGGACATCTAACG_2	Immune reactive cells	0	0	0	1.08119	0	0	1.08119	0	0	1.08119	0	1.08119	1.58849	0	0	0	0	0
TTCCACGAGTCATGGG_2	Astro-glial like cells	0	0	0	0	0	0	0	0	0	0	0	0	0	2.07126	0	2.07126	0	0
TTCCGGTTCATCACCC_2	G1S	2.20593	1.94179	0	0.532094	0.877545	0.719663	0.877545	1.2409	0.877545	0	0	0	0	0	0	0.532094	0	0
TTCCGTGCAACGGCTC_2	Immune reactive cells	0	0	0	0	0	0	0	0	0	0	1.7686	0	1.7686	0	0	0	0	0
TTCCGTGCAGAGATGC_2	Immune reactive cells	0	0	0	0	0	1.68846	0	0	0	0	0	0	2.28465	0	0	0	0	0
TTCCTAACATCTGGGC_2	Immune reactive cells	0	0	0	1.6813	0	0	0	0	0	0	2.64742	0	1.6813	0	0	0	0	0
TTCCTCTCAACCCTAA_2	G1S	2.85375	2.11238	0.473533	0.793587	1.65624	2.36936	1.39334	1.53341	0	0	0	0	0	0	0	0.793587	0	0
TTCCTTCAGATCCTAC_2	G1S	2.27192	1.31322	0.735848	0.967318	1.44968	1.44968	1.15515	1.15515	0.735848	0	0	0	0	0	0	0	0	0
TTCCTTCCATCCGATA_2	G1S	0	0	2.30552	1.70741	0	0	0	0	0	0	0	0	0	0	0	0	0	0
TTCGATTGTCACTCAA_2	Astro-glial like cells	0	0	0	1.76438	1.76438	0	0	0	0	0	0	1.76438	0	0	1.76438	1.76438	0	0
TTCGGTCCATTGACAC_2	Immune reactive cells	1.38637	0	0	1.38637	0	0	0	0	0	0	1.38637	0.916351	1.38637	0.916351	0	0	0	0
TTCTAACGTCAAGCGA_2	G1S	2.95224	2.95224	0	0	0	1.95297	1.39248	1.95297	0	1.39248	0	0	0	0	0	0	0	0
TTCTCTCCACCGAATT_2	G1S	3.26825	0	1.80056	0	2.78249	0	0	0	0	0	1.80056	0	0	0	0	1.80056	0	0
TTCTCTCGTGACTGTT_2	G2M	2.82871	0	0	0	0	0	2.19297	0	0	0	0	0	0	0	0	0	0	0
TTCTGTATCACACGAT_2	G2M	0	1.6119	0	0	0	0	0	0	0	0	0	0	0	0	0	0	0	0
TTGACCCCAGCTTTCC_2	G1S	1.0115	1.13129	0.875375	0	0.875375	1.13129	0.875375	0.530562	0	0	0	0	0	0	0	0.530562	0	0
TTGACCCGTGAGTAGC_2	G1S	2.37018	0	1.76638	0	1.76638	0	0	0	0	0	0	0	0	0	0	0	0	0
TTGCCTGGTCGGAAAC_2	Astro-glial like cells	0	0	0	0	0	0	0	0	0	0	0	0	0	0	0	2.16585	0	0
TTGCTGCAGACCAGAC_2	G1S	0	0	0.938134	0	0.938134	0.938134	0	0	0.575267	0	0	0.575267	0	0	0	0	0	0
TTGGGCGGTAACTTCG_2	G2M	2.81422	2.17929	0	0	0	0	0	1.59331	0	0	0	0	0	0	0	0	0	0
TTGGTTTAGTAAGCAT_2	G2M	3.40352	0	0	0	0	0	0	0	0	0	0	0	0	0	0	0	0	0
TTGGTTTCACGATTCA_2	G1S	3.00678	1.37555	0	0	0	0.907707	0	2.6608	1.37555	0.907707	0	0	0	0	0	0	0	0
TTGGTTTGTACCAATC_2	Astro-glial like cells	0	0	0	0	0	0	0	0	0	0	0	0	0	0	0	0	0	0
TTGGTTTGTCACTCTC_2	G1S	3.00985	3.11027	0	0	0	2.00527	1.66495	1.14508	1.14508	0	0	0	0	0	0	0	0	0
TTGTGGATCTCTCGAC_2	G1S	1.78878	2.31589	0	0	0	1.25021	1.25021	0.604512	1.25021	2.2304	0	0	0	0	0	0.604512	0	0
TTTACCATCTCGTGGG_2	Immune reactive cells	0	0	0	0	0	0	0	0	0	0	3.34299	2.68457	0	0	0	0	0	0
TTTAGTCAGGAGAATG_2	Astro-glial like cells	0	0	0	0	0	0	0	0	0	0	0	0	0	0	0	3.51373	0	0
TTTAGTCTCATGCCCT_2	Immune reactive cells	1.7993	1.25923	0.610255	0	0.986489	0	0.610255	0.986489	0.610255	0.610255	0.610255	0	0	0	0	0.986489	0	0
TTTAGTCTCCTAGCCT_2	Astro-glial like cells	0	0	0	0	0	0	0	0	0	0	0	0	1.76638	0	3.01547	3.9019	0	0
TTTCACACACGACGTC_2	G1S	0	0	0.70573	0.70573	1.40511	0	0	0	0	0	0	0	0	0	0	0	0	0
TTTCACAGTCTCCTGT_2	Immune reactive cells	0	0	0	0	0	0	0	0	0	0	0	0	0	0	0	1.93097	0	0
TTTCAGTCAGAGACTG_2	Astro-glial like cells	0	0	0	1.4147	0	0	0	0	0	0	1.4147	1.4147	0	0	0	3.92877	0	0
TTTCAGTGTTCTAACG_2	G1S	1.0174	0	0	0	1.0174	1.68917	0.632867	0	0.632867	0	0	0	0	0	0	0.632867	0	0
TTTCAGTTCTTACGTT_2	Immune reactive cells	0	0.519922	0	0.860267	0.519922	0.519922	0.519922	0	0	0	0.519922	0	0.519922	0	0.519922	0	0.519922	0
TTTCATGTCCGCACGA_2	G1S	2.59681	0.807405	0	0.807405	0.807405	2.49969	1.55313	2.27157	0	0.807405	0	0	0	0	0	0	0	0
TTTCGATTCTTGCAGA_2	G1S	3.32122	1.11625	0	0	0	1.96853	0	1.11625	0	0	0	0	0	0	0	0	0	0
AAACCCACATCATCCC_3	G1S	3.92671	2.21489	0.937803	0.32829	1.20344	2.12623	1.50348	2.44165	0.937803	1.20344	0	0	0	0	0	0	0	0
AAACGCTCAGATCATC_3	G1S	3.47007	1.76205	0.629757	0.363655	0	0.839726	1.16093	1.01317	0.629757	1.01317	0	0	0	0	0	0	0	0
AAAGAACCATAGTCGT_3	G1S	3.03177	1.57266	1.06806	0	0.492607	1.90646	1.57266	1.99684	0.821169	0.492607	0.492607	0	0	0	0	0	0	0
AAAGAACGTGTCATGT_3	G1S	2.32175	0.607465	1.46858	0.982656	1.92431	2.77533	0	0	0	0	0	0	0	0	0	0	0	0
AAAGGGCAGGTGATCG_3	Immune reactive cells	0	0	0	0	0	0	0	0	0	0	1.44945	0.596193	0.596193	0	0	0	0	0
AAAGGTAAGTTGCTCA_3	G1S	2.95078	0.851126	0.851126	0.513507	1.30415	2.57113	0.851126	1.95165	0.513507	0	0	0	0	0	0	0	0	0
AAAGGTAGTTCCATTT_3	G1S	3.32611	1.20389	0	1.20389	1.83248	2.58388	1.36515	1.92171	0.459486	0	0	0	0	0	0	0	0	0
AAAGTCCCAGGTATGG_3	Endothelial cells	0	0	0	0	0	0	0	0	0	0	0	0	0	0	2.47497	2.74139	2.47497	0
AAAGTCCGTCGTGGAA_3	G2M	0	1.12742	0.872041	0	0	0.872041	0.872041	1.12742	0.52821	0.52821	0	0	0	0	0	0	0	0
AAAGTGAAGTACGTCT_3	G2M	1.73224	0	0	0	0	0	1.73224	0	1.73224	2.33279	0	0	0	0	0	0	0	0
AAAGTGACATAACCCA_3	G1S	2.29373	0	1.30116	0.637204	1.30116	1.6967	0	0	0	0	0	0	0	0	0	0	0	0
AAATGGAAGTTGTCAC_3	G1S	3.38112	2.09197	1.07726	0.498066	0.82902	1.81877	2.00893	1.81877	0.498066	0.82902	0	0	0	0	0	0	0	0
AACAACCAGGGTCACA_3	G1S	2.80505	1.58555	0	0	0	0.574587	2.33377	2.59692	0.574587	1.97563	0	0	0	0	0	0	0	0
AACACACCACCTCTGT_3	G1S	2.39537	2.17371	0.271273	1.15733	1.25078	2.10017	1.6795	1.05424	0	0.809388	0	0	0	0	0	0	0	0
AACAGGGAGAGAACCC_3	G1S	3.15143	2.20309	0.6391	1.02588	0.36976	2.60468	2.20309	2.66873	0.36976	0.36976	0	0	0	0.36976	0	0	0	0
AACAGGGGTGTTCGTA_3	G1S	3.3122	1.52033	0	0	0	0.887682	2.09771	2.39848	0.539264	2.25936	0	0	0	0	0	0.539264	0	0
AACAGGGTCTCTCTAA_3	G2M	2.42845	0	0	0	0	2.06613	2.06613	2.69384	0	0	0	0	0	0	0	0	0	0
AACCAACCAATCGAAA_3	G1S	3.35974	2.11537	0.298081	0	0.713837	0.713837	1.41717	2.30548	0.298081	1.12611	0	0	0	0	0	0	0	0
AACCAACTCAGGTAAA_3	G2M	0	0	0	0	0	0	0	2.59005	0	3.24497	0	0	0	0	0	0	0	0
AACCACAAGGAAGAAC_3	Astro-glial like cells	0	0	0	0	0	0	0	0	0	0	0	0	0	0	3.23319	3.23319	0	0
AACCATGGTTAACCTG_3	G1S	0	0.415809	0.415809	0	0	0	0	0	0	0	0	0.415809	0	0	0	0	0	0
AACCCAAAGCTCTTCC_3	G1S	3.36157	1.33064	0	0	1.04929	0.656388	1.19983	1.72972	0.872014	1.4463	0	0	0	0	0	0	0	0
AACCCAAAGTATGATG_3	G2M	1.17857	0.559562	0	0	0	0	0.916216	0.559562	0.916216	0.916216	0	0	0	0	0	0	0	0
AACCCAAGTGATGTAA_3	Astro-glial like cells	0	0	0	0	0	0	0	0	0	0	1.57241	0	0	1.57241	1.57241	0	0	0
AACCCAATCGTGTTCC_3	G2M	0	0	0	0	0	0	0	2.46605	0	0	2.46605	0	0	0	0	0	0	0
AACCCAATCTCAGGCG_3	G1S	2.4785	1.19381	0	0.454199	0.454199	1.6143	1.49278	1.6143	0.765385	1.35443	0.454199	0	0	0	0	0	0	0
AACCTGATCGAACACT_3	G1S	2.67128	1.84385	1.25388	0.811799	1.41825	2.10398	0.941937	0.811799	0.48611	0	0	0	0	0	0	0	0	0
AACGAAACACCTGCTT_3	G1S	0	0	1.02749	0.640285	0.640285	1.30592	0	0	0	0	0	0	0	0	0	0	0	0
AACGGGAAGGTTCTTG_3	Immune reactive cells	0	0	0	0	0	0	0	0	0	0	2.93282	1.82931	0	0	0	0	0	0
AACGGGACAGGAACCA_3	G1S	3.37197	1.80502	0	0	0.329863	0.775802	1.41736	2.60305	0.775802	2.13118	0	0	0	0.329863	0	0	0	0
AACGGGAGTACCCACG_3	Immune reactive cells	0	0	0	0	0	0	1.19792	0	0	0	2.07187	2.07187	1.19792	0	0	0	0	0
AACGGGATCAAGTCTG_3	G1S	0	0	0.949643	0.583552	1.21704	0.583552	0	0	0	0	0	0	0	0	0	0	0	0
AACGTCAAGGCGCTTC_3	G1S	1.6975	0	1.6975	1.17253	1.46908	1.17253	0	0	0	0	0	0	0	0	0	0	0	0
AACGTCATCATATGGC_3	G1S	0.640116	0	1.02726	0.640116	0	1.02726	0.640116	0.640116	0	0	0	0	0	0	0.640116	0.640116	0	0
AACTTCTGTTTAAGGA_3	G1S	2.43837	0	0.337965	0.337965	1.33885	1.43906	0.958723	1.22746	0.590107	0.337965	0	0	0	0	0	0	0	0
AACTTCTTCATTATCC_3	Astro-glial like cells	0	0	0	0.832051	0	0	0	0.832051	0	0	0	0	0	2.01359	1.82328	2.72643	0	0
AAGAACAAGAACGTGC_3	G1S	1.19598	1.19598	0	1.72519	1.91206	1.4952	0.767049	0	0	0	0	0	0	0	0	0	0	0
AAGAACAAGGTAGTCG_3	G1S	1.16023	0.629286	1.28891	0.629286	1.28891	0.839153	0	0	0.363347	0	0	0	0	0	0	0	0	0
AAGAACACAAGTCGTT_3	G2M	2.62141	0.769902	0	0	0.769902	1.9166	0	0.769902	0	0	0	0	0	0	0	0	0	0
AAGAACATCTCGTGAA_3	G2M	1.36558	0.899756	0	0	0	1.9222	0.899756	1.36558	0	0	0	0	0	0	0	0	0	0
AAGATAGAGACTCCGC_3	G2M	0.655496	1.88047	0	0	0	0	1.32927	0.655496	1.5485	1.04809	0.655496	0	0	0	0	0	0	0
AAGCATCAGTAGCTCT_3	G1S	2.54247	1.2619	0.490438	0.490438	0.667597	0.667597	0.818044	1.69216	0	0.490438	0.274989	0	0	0	0	0	0	0
AAGCATCGTTCCGCTT_3	G1S	1.19633	0.325454	0.570595	1.07271	0.767317	1.40543	0.931628	0	0.325454	0.570595	0.325454	0	0.325454	0	0	0	0	0
AAGCCATAGGTTAAAC_3	G2M	0	0	0	0	0	0	0	0	1.94935	0	2.56865	0	0	0	0	0	0	0
AAGCCATTCTCTCAAT_3	G1S	1.87049	1.87049	1.87049	1.87049	0	2.48349	0	0	0	0	0	0	0	0	0	0	0	0
AAGCGAGGTAGAGATT_3	G1S	2.69238	1.75188	0	0	1.13718	0.95107	1.83974	1.83974	0	1.13718	0	0	0	0	0	0.424936	0	0
AAGGAATTCGAAGCCC_3	G1S	0	0	0.464923	0.781058	1.37611	1.74661	0.464923	0	0	0	0	0	0	0	0	0	0	0
AAGTACCGTGCTATTG_3	G1S	2.64048	1.48756	0.863109	0.52192	1.96953	2.48192	1.48756	1.75731	0	0	0	0	0	0	0	0	0	0
AAGTGAAGTGACAACG_3	G1S	1.51184	0.881296	0	0.534745	0	0.881296	1.65672	1.13817	0.881296	0.881296	0	0	0	0	0	0	0	0
AAGTTCGAGGTGCAGT_3	G1S	3.27513	1.35884	0.768566	0.768566	0.456371	2.07192	1.19796	1.35884	0.456371	0.456371	0	0	0	0	0	0	0	0
AAGTTCGAGTAAGGGA_3	Immune reactive cells	0	0	0	0	0	0	0	0	0	0	1.7688	0.963659	0	0	0	0	0	0
AAGTTCGCACCGTGCA_3	G1S	2.8621	0	0	0	0	0	2.7367	3.58515	1.11916	1.97225	0	0	0	0	0	0	0	0
AAGTTCGGTTACCCAA_3	G2M	1.44482	1.44482	0	0	0	0.831355	1.07999	0.499692	1.27895	1.44482	0	0	0	0	0	0	0	0
AATCGACAGACATGCG_3	G2M	3.86829	2.33912	0	0	0	0	2.98286	0	0	2.33912	0	0	0	0	0	0	0	0
AATCGTGAGAGAAGGT_3	G1S	0.776181	0	0.776181	0	1.92655	1.20786	0	0	0	0	0	0	0.776181	0	0	0	0	0
AATCGTGTCTCAATCT_3	G1S	0	0.724673	0	0	0.536125	1.43322	2.2146	1.58955	1.02008	2.13398	0	0	0	0	0	0	0	0
AATGAAGGTGTATACC_3	G1S	2.91023	1.1831	0	0	0.562373	1.71	2.05329	2.14573	0.562373	1.56322	0	0.562373	0	0	0	0	0	0
AATGACCCATAATGAG_3	G2M	1.77203	0	0	0	1.77203	1.77203	0	0	0	0	0	0	0	0	0	0	0	0
AATGGAAAGCTGGAGT_3	G1S	2.85217	1.33464	0	0	0	1.45046	1.95497	1.81333	0.659011	0	0	0	0	0.382837	0	0	0	0
AATGGCTTCAACACCA_3	Immune reactive cells	0	0	0	0	0	0	0	0	0	0	1.85914	0.856352	0	0.856352	2.13417	2.52683	0	0
AATTCCTCACGCTATA_3	G2M	2.38281	1.24093	0	0	0	0	0	0	0	0	0	0	0	0	0	0	0	0
AATTCCTTCCTAGCTC_3	G1S	3.24505	1.29266	1.01583	0.63171	2.18913	2.28322	1.68716	1.68716	0	0	0	0	0	0	0	0	0	0
ACAAAGACAACGCATT_3	G1S	1.44181	0.23825	0.730495	0	1.0589	0.730495	0	0	0	0	0	0	0	0	0	0	0	0
ACAAAGATCTGGTCAA_3	G2M	1.05769	1.05769	0	0	1.05769	0	0	1.05769	1.56012	2.14228	0	0	1.05769	0	0	1.05769	0	0
ACAACCAGTAGAATAC_3	Immune reactive cells	1.99649	0	0	0	0	0	0	0.76869	0	0	0	0	0	0	0.456456	1.19812	0	0
ACAAGCTCACGGCACT_3	G1S	3.18329	2.69592	1.26362	0.990337	1.26362	1.89318	1.47803	1.59905	0.24844	0.24844	0	0	0	0	0	0	0	0
ACAAGCTTCCTTTGAT_3	G1S	3.65064	2.62773	0	0	0.932585	2.32693	0.706744	2.16394	0	0.706744	0	0	0	0	0	0	0	0
ACACAGTAGCACTTTG_3	G1S	1.5903	0.833667	1.44794	0.833667	1.7149	2.43484	0.501304	0	0	0	0	0	0	0	0	0	0	0
ACACAGTAGGCCTGCT_3	Astro-glial like cells	0	0	0	0	0	0	0	0	0	0	0	0	0	0	0	2.88435	0	0
ACACAGTCACGTCTCT_3	G1S	2.84538	1.87709	0.582572	0.582572	0.333123	1.93583	1.74813	2.3872	0.582572	1.67682	0	0	0	0	0	0	0	0
ACACAGTTCTACCCAC_3	G1S	3.76549	2.38881	0.357996	0.357996	0.357996	1.49148	1.49148	2.53547	1.14813	1.58394	0	0	0	0	0	0	0	0
ACACCAAGTGGCTGAA_3	G1S	2.01369	0.594077	0.594077	0	0.594077	2.11652	1.62073	2.11652	0	0	0	0	0	0	0	0	0	0
ACACGCGCAATTGCTG_3	G2M	1.03915	1.71686	0	0	0	0	1.31915	1.53765	1.31915	1.71686	0	0	0	0	0	0	0	0
ACAGAAACATCCGATA_3	G1S	2.87677	0.828112	1.81742	1.58247	1.2748	0.828112	0	0	0	0	0	0	0	0	0	0.828112	0	0
ACATCCCCACAGACGA_3	G2M	2.90532	0	0	0	0	0	0	0	0	0	0	0	0	0	0	0	0	0
ACATTTCTCCGTGGCA_3	G1S	1.9286	0.428225	0.727095	0.727095	0.956892	0.428225	0	0	0	0	0	0	0	0	0	0	0	0
ACCAACAGTCAGATTC_3	G2M	0	0.990231	0	0.447216	0.447216	0.447216	0.990231	0	0.447216	0.755138	0	0	0	0	0	0	0	0
ACCAACATCTTAATCC_3	G2M	0	0	0	0	0	0	0	0	0	0	0	0	0	0	0	0	0	0
ACCACAATCCCTCATG_3	G1S	2.85412	2.06842	0.207347	0	0.868132	1.19516	1.26257	1.84046	0.378997	0.653178	0	0	0	0	0	0	0	0
ACCATTTAGACATGCG_3	Astro-glial like cells	0	0	0	0	0	0	0	0	0	0	2.32069	0	0	0	2.96349	2.32069	0	0
ACCATTTCAACGCCCA_3	G2M	0	0	0	1.81462	0	1.81462	0	0	0	0	0	0	0	0	1.81462	0	0	0
ACCCAAAAGCGATCGA_3	G1S	1.98073	0	0	1.98073	0	2.6024	1.41683	2.6024	0	1.41683	0	0	0	0	0	0	0	0
ACCCAAATCACAACCA_3	G1S	3.09664	1.98513	0.451653	0.451653	0.997952	1.34925	0.997952	1.7169	0	0	0	0	0	0	0	0	0	0
ACCGTTCAGGGCTGAT_3	G2M	1.73544	1.86408	0.938892	0	0.575812	0	0	0.575812	0	0	0	0	0	0	0	0	0	0
ACCGTTCGTGATGTAA_3	G2M	1.27373	0.496854	0.496854	1.07522	0.827278	1.07522	0.496854	0	0	0	0	0	0	0	0	0	0	0
ACCTGAAAGAGGGTAA_3	G1S	1.07424	0	0.826446	1.27267	1.43816	2.00498	0	0.496275	0	0	0	0	0	0	0.496275	0	0	0
ACCTGTCAGCGATTCT_3	G1S	2.9887	1.76936	0.47523	0.47523	1.03856	1.95782	0.47523	1.86802	0.47523	0.79605	0	0	0	0	0	0	0	0
ACCTGTCAGTCGGGAT_3	G1S	2.13896	1.55716	0	0	0.559081	0.915541	1.17779	2.30146	0.915541	2.0466	1.17779	0	0	0	0	0	0	0
ACCTGTCCATAGACTC_3	G2M	3.10863	0	0	0	0	0	2.45918	0	0	3.4991	0	0	0	0	0	0	0	0
ACCTGTCTCCATCTCG_3	G1S	3.50892	2.74085	0.355207	0	0.355207	0	2.34012	2.20861	1.81119	1.73893	0	0	0	0	0	0	0	0
ACGATGTGTATTTCGG_3	G2M	1.36197	0.676998	0	1.07702	0	1.36197	1.07702	0	0	0.676998	0	0	0	0	0	0	0	0.676998
ACGCACGGTAATGTGA_3	G1S	1.84778	0	0	0	1.02313	2.29349	0	0	0	0	0	0	0	0	0	0	0	0
ACGGTTAGTCCACATA_3	G1S	0.860385	1.48391	0.860385	0.860385	0.860385	1.48391	1.62771	0.860385	1.75341	1.62771	0	0	0	0	0	0	0	0
ACGGTTATCCACTTTA_3	Immune reactive cells	2.0111	0.322574	0	0	0.322574	0.322574	1.57003	1.29876	0.761754	1.06588	2.35299	1.57003	0.322574	1.78319	1.29876	1.29876	0	0.322574
ACGGTTATCCATAGAC_3	Immune reactive cells	1.55775	0	0	0	0	0	0	0	0	0	1.55775	2.13963	0	0	0	0	0	0
ACGGTTATCCGCTAGG_3	G1S	2.42354	1.18958	0	0	2.19722	2.42354	1.71765	1.48808	0.76214	0	0	0	0	0	0	0	0	0
ACGTACAGTCATAGTC_3	G1S	2.72534	0.318675	0.559964	0.559964	1.70541	1.94661	0.754202	1.05658	0.318675	0	0	0	0	0	0	0	0	0
ACGTAGTGTAACATAG_3	G1S	2.6211	0.851087	0.51348	0	1.10303	2.34136	1.10303	1.10303	0	0	0	0	0	0	0	0	0	0
ACGTCCTTCGCTAAAC_3	G1S	2.41257	2.08389	0.57759	0.57759	0.941365	1.98154	0.941365	2.26167	1.73879	2.17673	0	0	0	0	0	0	0	0
ACGTTCCCATGGAACG_3	G1S	2.59784	1.63801	0.603759	1.24903	1.63801	3.03954	1.46231	1.7874	0	0	0	0	0	0	0	0	0	0
ACGTTCCCATTCCTCG_3	G1S	3.05602	1.81807	1.09347	0	0.784248	1.81807	1.21833	1.60326	0.33427	0.33427	0	0	0	0	0	0	0	0
ACGTTCCGTGTGCTTA_3	G1S	2.76314	1.73859	1.20737	0.577487	0.577487	0.775802	1.73859	1.59082	0.577487	0.577487	0	0	0	0	0	0	0	0
ACTACGATCAGTCAGT_3	G1S	1.59338	0.578896	1.20962	0.578896	1.20962	2.26434	0	0	0	0	0	0.578896	0	0	0	0	0	0
ACTATTCTCCCATTTA_3	G2M	3.08593	0	0	0	0	0	1.82808	0	0	0	0	0	2.43745	0	0	0	0	0
ACTATTCTCTTACACT_3	G2M	1.62106	0	0	1.62106	0	0	0	0	0	0	0	0	0	0	0	0	0	0
ACTCCCACACCATAAC_3	G1S	3.0663	2.23761	1.44818	0.38189	1.20155	2.18671	1.05089	0.657573	0	0.657573	0	0	0	0	0	0	0	0
ACTCCCATCCTACTGC_3	Immune reactive cells	2.58022	1.73124	1.3622	0.770993	1.009	3.08715	1.20112	0.770993	0	1.009	2.70424	1.5009	0	0	0	0	0	0
ACTCTCGAGCACTCTA_3	G1S	2.46134	1.34056	0.755407	1.34056	1.18079	1.89347	0.755407	1.34056	0.447399	0	0	0	0	0	0.447399	0	0	0
ACTGATGGTATCGTAC_3	G2M	1.28536	0	0	1.00941	0.627003	0	0.627003	0.627003	0	1.28536	0	0	0	0	0	0	0	0
ACTGTGACAACTAGAA_3	G2M	0	0	0	0	2.54777	0	2.54777	0	0	0	0	0	0	0	0	0	0	0
ACTTAGGCAAGTGGTG_3	G1S	3.25836	1.56974	0	0.434134	0.735848	2.42736	1.86195	1.94303	0.735848	0.967318	0	0	0	0	0	0	0	0
ACTTAGGGTATCCCAA_3	G1S	3.59776	2.47048	0.623932	0.359858	1.15235	2.3121	1.58885	2.17433	0.832638	0.623932	0	0	0	0	0	0	0	0
ACTTTCACAAGCCCAC_3	G2M	2.26366	0	0	1.35396	0	2.525	1.90887	2.525	0	0	0	0	0	0	0	0	0	0
ACTTTCATCACTCTTA_3	G1S	3.65851	2.30042	0	0.665308	0	0	1.74492	2.2519	1.34424	1.21275	0	0	0	0	0	0	0	0
ACTTTGTCATCGCTAA_3	G1S	1.22831	0	0.791965	0.791965	1.22831	0	0	0	0	0	0	0	0	0	0	0	0	0
ACTTTGTCATTCACAG_3	G1S	3.47333	2.16227	1.07251	0.673635	1.22477	1.57803	1.83855	1.98084	1.07251	0.673635	0	0	0	0	0	0	0	0
AGAAATGGTATCGAGG_3	Immune reactive cells	0	0	0	0	0	0	0	0	0	0	0.913838	0.913838	0.913838	0	0	0	0	0
AGAAATGTCAAGAATG_3	G1S	0.775275	0	0.775275	0.577058	1.59004	2.17565	0.775275	0	0.329589	0	0	0	0	0	0	0	0	0
AGAAATGTCTGCGAGC_3	G2M	0.962858	1.44417	0	0	0	0	0.593098	0	0	1.2322	0	0	0.593098	0	0	0	0	0
AGAACAACAGTAACAA_3	G2M	1.0067	2.43531	0	0	0.625019	0	0	0.625019	0	0.625019	0.625019	0	0	0	0	0	0	0
AGAACAATCTCAACGA_3	Astro-glial like cells	0	0	0	0	0.637414	0	0	0	0	0	0	0	0	1.02359	1.30149	2.09589	0	0
AGAACCTAGGTTAAAC_3	G1S	1.19759	0	1.19759	0.768287	1.19759	1.72709	0	0	1.19759	0	0	0	0	0	0	0	0	0
AGAACCTTCCGATAAC_3	G2M	2.82833	0	0	0	0	0	1.60529	0	0	0	0	0	0	0	0	0	0	0
AGAAGTACACCACTGG_3	Astro-glial like cells	0	0	0	0	0	0	0	0	0	0	0	0	0	2.58098	1.9608	3.77815	0	0
AGAAGTATCCGTTGAA_3	G1S	3.24877	0	0	0	1.78368	1.24584	1.78368	0	0	0	0	0	0	0	0	0	0	0
AGACAAAAGCAACCAG_3	G1S	0	0	0.772746	0.459229	1.36463	1.6253	0	0	0	0	0	0	0	0	0	0	0	0
AGACAGGTCGCTAGCG_3	G1S	3.17916	2.1605	0	0	0.779713	1.84274	2.34629	2.1605	1.63568	2.01419	0	0	0	0	0	0.464	0	0
AGACCATAGGGAGGCA_3	G1S	2.67065	1.21593	0.582852	1.21593	1.60054	2.35077	1.87763	0	0.582852	1.42661	0	0	0	0	0	0.582852	0	0
AGACCCGGTCTACAAC_3	G1S	2.89355	1.42522	1.06307	1.06307	1.26045	1.69051	1.42522	2.22059	0.489654	0	0	0	0	0	0	0	0	0
AGACCCGGTGGGATTG_3	G1S	2.27285	0.545566	0.896565	1.15586	1.15586	1.67775	0.545566	0	0	0	0	0	0	0	0	0	0	0
AGACCCGTCTATTCGT_3	G1S	3.16368	1.89677	0.33975	0	0.592881	2.3327	1.83414	2.01137	0.592881	0.962558	0	0	0	0	0	0	0	0
AGACTCAGTACAAACA_3	G2M	0.788676	1.75819	0	0.470154	0	1.02988	1.22406	0.470154	1.22406	0	0	0	0	0	0	0	0	0
AGAGAATGTCTACGAT_3	G2M	2.47647	0	0	0	0	0	2.85352	2.85352	0	0	0	0	0	0	0	0	0	0
AGAGAATGTGAATTAG_3	G1S	0	0	0	0	0	0	1.745	1.21282	0.780001	1.21282	0	0	0	0	0	0	0	0
AGAGAGCAGGTTCATC_3	G1S	0.884665	0	1.14207	0.884665	0.884665	0	0	0	0	0	0	0	0	0	0	0	0	0
AGAGAGCTCTATACTC_3	G1S	3.24412	1.13524	0.532965	0	0.532965	1.65324	0.878778	2.0844	0.532965	1.33918	0	0	0	0	0	0	0	0
AGAGCCCTCGTGACTA_3	G1S	3.12617	1.80558	0	0.545932	0	1.53279	1.15646	2.47597	0	0.545932	0	0.545932	0	0	0	0	0	0
AGATAGAGTCGAGATG_3	G1S	2.02996	0	0	0	0.975857	2.02996	0	0	0	0	0	0	0	0	0	0	0	0
AGATCCACAGGACGAT_3	G1S	3.00119	1.40393	0	0.704935	0.293594	1.75394	2.01271	2.01271	0.520267	1.8656	0.520267	0	0	0	0	0	0	0
AGATCCACATCGCCTT_3	G1S	0	0	1.66838	1.14796	1.52307	0	0	0	0	0	0	0	0	0	0	0	0	0
AGATCCATCGAATGCT_3	G2M	2.91848	0	0	0	0	3.58425	3.30578	0	0	0	0	0	0	0	0	0	0	0
AGATGCTAGTGCAAAT_3	G1S	3.1198	1.1752	0.913301	0.557481	1.38256	2.66951	1.70067	1.82839	0	0.557481	0	0	0	0	0	0	0	0
AGATGCTGTTGGACTT_3	G2M	1.65398	1.65398	0	1.33985	0	1.33985	0	2.0852	1.33985	0	0	0	0	0	0	0	0	0
AGCCAATTCCGAGATT_3	G1S	0	0	0.527896	0.527896	1.33011	0	0	0	0	0	0	0	0	0	0	0	0	0
AGCCACGAGCGTGTTT_3	G1S	2.31028	1.31458	1.62625	1.03513	1.53275	2.35434	1.03513	0.645914	0.374225	0	0.374225	0	0.374225	0.374225	0	0	0	0
AGCCACGAGGCGCTCT_3	G2M	2.9951	0	0	0	0	0	0	1.99185	0	0	0	0	0	0	0	0	0	0
AGCCACGGTCGGTGTC_3	G2M	3.87166	0	0	0	0	2.81385	0	2.81385	0	0	0	0	0	0	0	0	0	0
AGCGATTAGGACAAGA_3	G2M	3.2541	0	0	0	0	0	0	0	0	0	0	0	0	0	0	2.22988	0	0
AGCGTATCATCGTGCG_3	G1S	3.19839	1.16393	0.550523	0	0	1.81468	1.92764	2.65429	0.550523	1.92764	0.550523	0	0	0	0	0	0	0
AGCGTCGTCGTTATCT_3	G2M	2.1196	0	0	0	0	1.23623	0	1.77244	0	2.1196	0	0	0	0	0	0	0	0
AGCTACAGTTGGGAAC_3	G1S	3.49834	2.08918	0	0	0	1.55759	2.08918	2.23296	1.12553	0.810537	0	0	0	0	0	0	0	0
AGGAAATCACACCTAA_3	G1S	3.41759	2.72603	0.668585	0	1.34922	2.15313	2.25793	2.25793	0	0	1.06573	0	0	0	0	0	0	0
AGGAATACATTGGATC_3	G1S	3.33414	2.19245	0.723168	0.723168	1.65705	2.49651	1.29538	1.99684	0	0.425579	0	0	0	0	0	0	0	0
AGGAATATCGACACTA_3	G1S	1.87328	0.550788	0.312845	0.742855	0.742855	2.0768	1.45996	1.16436	0.312845	0.312845	0	0	0.312845	0	0	0	0	0
AGGACTTGTACTAAGA_3	G2M	2.11041	2.11041	2.11041	0	0	2.11041	0	2.11041	0	0	0	0	0	0	0	0	0	0
AGGAGGTCAAGTTGGG_3	G2M	3.71513	0	0	0	0	0	0	0	0	2.19865	0	0	0	0	0	0	0	0
AGGAGGTCAGCTGAGA_3	G1S	2.8623	2.01499	0.916351	1.09868	0.693197	2.01499	1.60952	1.50416	1.09868	0	0	0	0	0	0	0	0	0
AGGAGGTGTACCATAC_3	G2M	1.89698	1.89698	0	0	0	0	2.51215	0	0	1.89698	0	0	0	0	0	0	0	0
AGGATAAAGCGGTAAC_3	G1S	1.3839	0	0.914375	0.558248	1.3839	0.558248	0	0	0	0	0	0	0	0	0	0	0	0
AGGATAACATGTTCAG_3	Astro-glial like cells	0	0	0	0	0	0	0	0	0	0	0	0	0	0	0	3.46598	0	0
AGGATCTCATACAGCT_3	G1S	0.79299	1.53255	0.473122	0.473122	0.473122	1.53255	1.53255	1.8633	1.76473	1.22964	0	0	0	0	0	0	0	0
AGGCATTGTTTCTTAC_3	G1S	3.57121	2.40093	0.748973	0	1.46891	2.45022	1.46891	1.69732	0	0.443026	0	0	0	0	0	0	0	0
AGGCATTTCCTCCACA_3	G1S	2.94677	1.80254	0	0.275027	0	1.16813	1.42687	2.18764	0.4905	1.69229	0	0	0	0	0	0	0	0
AGGCCACTCTCGTTTA_3	Immune reactive cells	0	0	0	0	0.799303	0	0	0	0	0	0.799303	0	0.799303	0	0	0	0	0
AGGCTGCAGGCTCTCG_3	G2M	2.69159	0	0	1.72009	0	1.72009	1.72009	1.72009	0	0	0	0	0	0	0	0	0	0
AGGGAGTTCCTGTTGC_3	G1S	3.22016	1.58865	0.500484	0.500484	0.832491	0.832491	1.08132	1.2804	1.44635	0.832491	0.500484	0.832491	0	0	0	0	0	0
AGGGCTCAGTCGCGAA_3	G1S	3.02801	0	0.970022	0.598287	1.62826	2.21812	1.45302	2.38214	0	0	0	0	0	0	0	0	0	0
AGGGCTCGTAGGCTGA_3	G2M	0.711278	0	0	0	0	0	0	1.12271	0	0.711278	0	0	0	0	0	0	0	0
AGGGTCCGTCAGGAGT_3	G2M	0.815893	0.815893	0	0	0.815893	1.25914	0.815893	0	0	0	0	0	0	0	0	1.25914	0	0
AGGGTGAAGCTAAGTA_3	Astro-glial like cells	0	0	0	0	0	0	0	0	0	0	0	0	0	0	2.96436	3.78174	0	0
AGGGTGAGTTACCCAA_3	G1S	1.36721	0.901056	0.901056	0.901056	1.68392	1.36721	0	0	0	0	0	0	0	0	0	0	0	0
AGGGTGATCCTACGGG_3	G2M	3.85011	0	0	0	0	2.32235	2.32235	2.32235	0	2.32235	0	0	0	0	0	0	0	0
AGGTAGGCATCTCATT_3	G2M	0.716917	1.6472	0	0	0.716917	1.13018	0	0	0.716917	0	0	0	0	0	0	0	0	0
AGGTAGGTCGGCCAAC_3	G1S	2.80426	0	0.498624	0.498624	1.07819	2.09322	1.81996	1.70932	0	0	0	0	0	0	0	0.498624	0	0
AGGTCATAGGCGTCCT_3	G1S	2.33262	0.657775	0.382023	0.382023	0.382023	1.73209	0.382023	1.81119	0	0.657775	0	0	0	0	0	0	0	0
AGGTCATGTGACTATC_3	G1S	3.39206	2.15426	0	0	0.775897	1.20749	1.63	2.71274	1.63	1.20749	0	0	0	0	0	0	0	0
AGGTCATTCCACTGGG_3	G1S	3.05546	1.59243	0	0.835179	0.835179	1.59243	1.71709	1.82792	0.502358	1.08446	0	0	0	0	0	0	0	0
AGGTTGTCACACCTTC_3	Immune reactive cells	0	0	0.724947	0.724947	0	0	0	0	0	0	1.14079	1.14079	0	0	0	0	0	0
AGTAACCGTGACTCGC_3	G2M	2.51059	0	0	0	0	0	0	3.55354	0	0	0	0	0	0	0	0	0	0
AGTACCAAGATGACCG_3	G2M	2.60617	0	0	0	0	0	0	0	0	2.60617	3.26171	0	0	0	0	0	0	0
AGTACCATCGGCTGAC_3	G2M	0	1.47995	0	0	0.9919	0	1.47995	0	0	0.9919	0	0	0	0	0	0	0	0
AGTACTGCAACACGTT_3	G1S	3.5247	2.12969	0	0	0	1.4573	0	1.24437	0	1.24437	0	0	0	0	0	0	0	0
AGTACTGCACCTCAGG_3	G1S	3.09152	2.12271	0.422168	0	0.718099	1.98831	0.718099	2.24116	1.28822	0.422168	0	0	0	0	0	0	0	0
AGTACTGCAGACGGAT_3	G2M	2.0165	0.966224	0.34146	0	0	0.797958	0.966224	0.34146	0.34146	1.23605	0	0	0	0	0	0.34146	0	0
AGTACTGTCGCCTAGG_3	G1S	2.01256	0.963409	1.53609	1.23283	1.53609	1.69684	0	0	0.593497	0.340147	0	0	0	0	0	0	0	0
AGTAGTCAGGTTAGTA_3	G2M	3.82742	0	0	2.50438	0	0	0	0	0	2.50438	0	0	0	0	0	0	0	0
AGTCTCCAGCCTATCA_3	G1S	3.39113	1.19269	0	1.19269	0	0.764525	1.49154	2.69298	1.49154	1.19269	0	0	0	0	0	0	0	0
AGTCTCCTCATGCCGG_3	G1S	3.25616	1.90065	0.838606	0.363054	1.40217	2.13312	1.50446	2.3216	0.363054	0.838606	0	0	0	0	0	0	0	0
AGTCTCCTCTGCGAGC_3	G1S	0.743491	0	0.743491	1.16519	0.743491	1.16519	0	0.743491	0	0	0	0	0	0	0	0	0	0
AGTTAGCAGCCTCAAT_3	G1S	3.03114	1.30541	0.852114	0.639957	0.943399	0.852114	1.24274	1.70147	0.514199	0.202206	0	0	0	0	0	0	0	0
AGTTAGCTCGCTGCGA_3	G1S	3.08777	1.64589	0	0	0	1.12908	1.12908	2.39251	1.42051	1.42051	0	0	0	0	0	0	0	0
AGTTCGAAGTATGAAC_3	G1S	2.31391	1.12211	0.977224	0.977224	1.4619	1.97603	1.36094	1.24864	0.346612	0.603515	0	0	0	0	0	0	0	0
ATACTTCTCACCTGTC_3	Immune reactive cells	0	0	0	0	0	0	0	0	0	0	2.75739	0.495722	0	0	0	0	0	0
ATAGACCTCCTTGGAA_3	Immune reactive cells	0	0	0.390435	0.390435	0.390435	0	0	0	0	0	1.57298	1.06832	1.9068	0	0	0	0	0
ATCACAGCATGAGATA_3	G1S	1.20014	0	1.00812	0.770245	1.99899	1.00812	0	0	0	0	0	0	0	0	0	0	0	0
ATCACGATCTATTTCG_3	G1S	1.24567	0	1.78347	1.24567	2.13129	2.59348	0	0	0	0	0	0	0	0	0	0	0	0
ATCAGGTAGGTGATAT_3	Immune reactive cells	0	0	0	0.37915	0	0	0	0	0	0	1.1955	1.44156	1.8036	0	0	0	0	0
ATCAGGTTCGGCATAT_3	G2M	2.75129	0	0	0	0	0	0	2.75129	0	2.75129	0	0	0	0	0	0	0	0
ATCCACCCAGTCGAGA_3	Immune reactive cells	0	0	0	0	0	0	0	0	0	0	2.67508	0	0	0	2.67508	0	0	0
ATCCACCTCTGCGGGT_3	G2M	2.77918	2.77918	0	0	0	0	2.77918	0	2.77918	0	0	0	0	0	0	0	0	0
ATCCCTGCACGACCTG_3	G1S	3.4513	1.72766	0	0	0	1.3288	2.12871	2.12871	1.04767	1.04767	0.655184	0	0	0	0	0	0	0
ATCCGTCGTACCGTCG_3	G2M	1.00193	1.49225	0	0	0.621529	0.621529	0.829712	0.829712	0	0.621529	0	0	0	0	0	0	0	0
ATCGCCTCAACAGCTT_3	G2M	3.67159	0	0	0	0	0	1.99955	0	0	0	0	0	0	0	1.99955	1.99955	0	0
ATCGCCTGTTGCTCAA_3	G1S	2.55532	1.79579	1.03921	0.376205	1.53772	2.17073	1.18898	1.18898	0	0	0	0	0	0	0	0	0	0
ATCGTAGAGGTCGCCT_3	G1S	2.99135	1.51427	0.780257	0	1.51427	1.74539	0.780257	1.93299	0	0	0	0	0	0	0	0	0	0
ATCGTCCCAACACAAA_3	G2M	0	0.64893	0	0	0	0.64893	1.03921	0.64893	0	0	0	0	0	0	0	0	0	0
ATCGTGAGTCACAGAG_3	Astro-glial like cells	0	0	0	0	0	0	0	0	0	0	0	0	0	0	0	3.42628	0	0
ATCGTGAGTTGAAGTA_3	G1S	0	0	0.78154	0.78154	0.78154	0	0	0	0	0	0	0	0	0	0	0	0	0
ATCGTGATCATTCATC_3	G2M	4.09363	3.33971	0	0	0	0	0	0	0	0	0	0	0	0	0	0	0	0
ATCTTCACAAGATCCT_3	G1S	1.08578	1.08578	1.37185	0.683538	1.37185	1.59402	0	0.683538	0	0	0	0	0	0	0	0	0	0
ATGAAAGAGCGAATGC_3	G1S	3.48445	0.381699	0	0	0	0.873096	1.73125	1.73125	1.0505	1.20112	0	0	0	0	0	0	0	0
ATGACCACACGGCTAC_3	G1S	0	1.88385	1.33221	1.88385	0	1.88385	1.33221	0	0	0	0	0	0	0	0	0	0	0
ATGACCAGTGACAACG_3	Immune reactive cells	0	0	0	0.440035	0.744563	0	0	0	0	0	0.97768	1.32543	0	0	0	0	0	0
ATGACCATCTCATAGG_3	G2M	3.7575	0	0	0	0	2.23732	0	0	0	0	2.23732	0	0	0	0	0	0	0
ATGAGGGTCTATTTCG_3	G1S	3.44847	1.95875	0	0.410477	0	0.700656	1.80424	2.49863	0.700656	1.39754	0	0	0	0	0	0	0	0
ATGAGTCAGTCTGCGC_3	G1S	2.79717	1.6863	0	0.438212	0	2.09791	1.78329	1.8717	0.974485	0.741874	0	0	0	0	0	0	0	0
ATGAGTCCATTCTCCG_3	G1S	0	0	1.25653	0.984122	1.64647	0	0	0	0	0	0	0	0	0	0	0	0	0
ATGAGTCTCACAATGC_3	G2M	3.62741	1.62301	0	0	0	1.62301	2.2123	1.62301	0	0	0	0	0	0	0	0	0	0
ATGATCGTCAATCCGA_3	Astro-glial like cells	1.31826	2.05953	0	0	0	0	0.862239	0.521308	0.521308	0.521308	0	0	0	1.4864	1.31826	2.89623	0	0.862239
ATGGAGGAGAAGAACG_3	G1S	3.20131	0.958079	0.728091	0	0.428896	2.13981	2.13981	1.93024	0	0	0	0	0	0	0	0	0	0
ATGGAGGCACGTACTA_3	G2M	0	0	0	0	0	3.05912	1.62171	2.21085	0	0	0	0	0	0	0	0	0	0
ATGGAGGTCCCATTCG_3	G1S	3.36763	1.79205	0.693322	0.405582	0.405582	1.60972	1.09885	2.14038	0	1.25301	0	0	0	0	0	0	0	0
ATGGATCAGCGCCTCA_3	G1S	3.16328	1.3619	0	0.45788	0	1.20083	2.07551	2.48771	0.45788	0.770775	0	0	0.45788	0	0	0	0	0
ATGGGAGCATGAATAG_3	G1S	1.77783	0	0.801668	1.24084	1.24084	0.801668	0.801668	0	0	0	0	0	0	0	0	0	0	0
ATGGGTTTCGCTCATC_3	G2M	2.20652	2.20652	0	0	0	0	0	2.84306	0	2.20652	2.20652	0	0	0	0	0	0	0
ATGGTTGGTTCGGTTA_3	G2M	3.87358	0	0	0	0	0	0	0	0	3.201	0	0	0	0	0	0	0	0
ATGTCCCAGCGCGTTC_3	G1S	2.54514	0	0.609182	0.609182	0.985015	1.64763	1.79734	1.64763	0	0	0	0	0	0	0	0	0	0
ATGTCCCAGCTCATAC_3	G1S	1.91687	1.15526	0.89605	1.36093	2.11016	1.36093	0.5452	0	0.5452	0	0	0	0	0	0	0	0	0
ATGTCTTTCGATGCAT_3	G1S	0.507041	0	1.0923	1.29239	1.0923	0.841887	0	0	0	0	0	0	0	0.507041	0	0	0	0
ATGTCTTTCGTCTACC_3	G1S	3.03142	2.16903	0.879231	0.879231	1.33975	1.89254	1.7803	2.50735	1.33975	0.533285	0	0	0	0	0	0	0	0
ATTACTCAGGTTCACT_3	G1S	2.1521	2.01714	0	1.44889	0	0	1.86108	1.15444	2.5609	2.1521	0	0	0	0	0	1.15444	0	0
ATTACTCGTCGATTCA_3	G2M	3.48878	0	0	0	0	2.35364	1.42902	3.14511	1.99459	1.42902	0	0	0	0	0	0	0	0
ATTATCCCACAGTATC_3	G1S	0.391301	0	1.22216	1.35414	1.07008	0.391301	0	0	0	0.391301	0	0	0	0	0	0	0	0
ATTATCCTCGAGATGG_3	G2M	3.49496	0	0	0	0	2.45527	0	0	0	0	0	0	0	0	0	0	0	0
ATTCACTGTGAGTGAC_3	G1S	2.97917	1.90881	0.890466	0	1.1488	2.18599	0.890466	2.73194	0.541238	0.541238	0	0	0	0	0	0	0	0
ATTCAGGAGGGATGTC_3	G2M	0.868172	0.868172	0	0	0.868172	0	0.868172	0	1.32578	1.63854	0	0	0	0	0	0	0	0
ATTCAGGAGTCCGCCA_3	G1S	3.16771	2.29644	0.594769	0.79702	0.79702	1.69916	1.53832	2.06777	0.79702	1.23484	0.340966	0	0	0	0	0	0	0
ATTCAGGCACGGTCTG_3	G1S	3.91135	2.05424	0	1.31382	0	0	0	2.47497	1.31382	1.62541	0	0	0	0	0	0	0	0
ATTCATCGTGTTATCG_3	G1S	2.95305	0.994325	0.994325	0.758592	2.25282	2.36554	2.05561	1.89857	0.449567	0	0	0	0	0	0	0.449567	0	0
ATTCATCGTTGCATAC_3	G1S	3.06939	2.72837	0.808335	0	1.05301	2.33517	1.55445	2.50123	0	0.483712	0	0	0	0	0	0	0	0
ATTCCATTCAGACATC_3	G1S	3.53194	1.5902	0.501252	0.501252	1.5902	2.49017	1.92528	2.68557	0.833594	0	0	0	0	0	0	0	0	0
ATTCCATTCATAGCAC_3	G2M	3.16066	0	0	0	0	0	2.88701	1.89409	0	0	0	0	0	0	0	0	0	0
ATTCGTTGTAACATGA_3	G1S	2.71512	1.92828	0	0.46233	0.46233	2.01029	1.44285	1.01643	0.632151	0.46233	0	0	0	0	0	0	0	0
ATTTACCAGAAACTCA_3	G1S	2.79953	0	1.4079	0	0	0	1.97057	1.4079	0	0	0	0	0	0	0	0	0	0
ATTTCTGCAGGCCCTA_3	G1S	3.31439	2.0112	0	0.268656	0	0.932566	1.14976	2.23233	1.4066	1.61077	0	0	0	0	0	0	0	0
CAAAGAAAGGGACTGT_3	G1S	2.92623	1.23415	0	0.796484	1.03907	1.39731	1.77001	2.0409	1.23415	1.23415	0	0	0	0	0	0	0	0
CAAAGAAGTATGTCTG_3	G1S	2.3678	2.00812	1.10373	0.960238	1.61558	1.76421	0.792648	1.10373	0	0	0.792648	0.338669	0	0	0	0	0	0
CAACAACGTAGTAAGT_3	G2M	3.29675	0	0	0	2.01573	0	2.01573	2.01573	0	2.01573	0	0	0	0	0	0	0	0
CAACAGTTCCCGAGGT_3	G2M	0	0	0	0	0	2.15162	2.15162	0	0	0	0	0	0	0	0	0	0	0
CAACCTCCACGCCACA_3	G1S	1.17015	0	0.441872	0	0.441872	0.980899	0	0	0	0	0	0	0	0	0	0	0	0
CAACGATCACTACTTT_3	G2M	3.5043	0	0	0	2.46408	0	2.46408	2.46408	0	0	0	0	0	0	0	0	0	0
CAACGGCGTCAATGGG_3	G1S	2.40612	1.20257	1.41217	1.41217	2.07768	2.33356	1.73295	0	0.574486	0.574486	0	0	0	0	0.574486	0	0	0
CAAGCTAGTGATACCT_3	G2M	2.21706	0.860096	1.1855	0.374637	0	1.03597	1.1855	1.79161	0	0.860096	0	0	0	0	0	0	0	0
CAAGGGATCGACACCG_3	G1S	3.24745	1.17795	0.641369	0.371246	1.42233	2.25562	1.61857	1.61857	0	0	0	0	0	0	0	0	0	0
CAAGGGATCTCTGCCA_3	G2M	0	0	0	0	0	2.11424	0	0	0	0	0	0	2.11424	0	0	0	0	0
CAATACGAGCAATTCC_3	G1S	3.06134	1.60915	1.26541	0	0.546391	1.60915	0.737409	2.1969	0.310058	0	0	0	0	0	0.310058	0	0	0
CAATACGCATTGGATC_3	G1S	3.4378	2.07998	0	0	0	0.875825	1.9884	2.16386	1.13182	1.64915	0	0	0	0	0	0	0	0
CAATCGATCACCTTGC_3	G2M	3.22087	0	0	0	0	1.75958	0	1.75958	0	1.75958	0	0	0	0	0	0	0	0
CAATCGATCACTGCTC_3	G2M	3.56682	0	0	0	0	2.52316	0	0	0	0	2.52316	0	0	0	0	0	0	0
CAATCGATCGATACGT_3	G1S	3.26982	1.71239	0	0.280992	0	1.65207	1.44561	2.13561	0.831941	1.96913	0	0	0	0	0	0	0	0
CAATGACCATGGCGCT_3	G1S	0.447358	0.447358	0.755347	1.18071	1.89338	0.755347	0	0	0	0	0	0	0	0	0.755347	0	0	0
CACAACAAGAGCTGCA_3	G1S	2.06552	1.72151	0	0	0	0.764648	2.2014	1.90824	1.49172	2.06552	0	0	0	0	0	0	0	0
CACACAAGTCAACGCC_3	G2M	0	2.92848	0	0	0	0	0	0	0	0	0	0	0	0	0	0	0	0
CACATGAAGAGGTATT_3	G1S	2.80664	1.19009	0.649694	0.376707	1.19009	2.17215	1.79712	2.06206	0.863916	1.04024	0	0	0	0.376707	0	0	0	0
CACCAAAGTGTACAGG_3	G1S	1.23866	0	1.23866	0	1.54254	2.58437	0	0	0	0	0	0	0	0	0	0	0	0
CACCAAATCTCATGCC_3	G2M	0	1.60497	0	0	0	1.09489	0	0	0	1.60497	0	0	0	0	0	1.60497	0	0
CACCGTTAGGGCATGT_3	G1S	3.52439	1.07747	0	1.07747	1.07747	2.16893	2.16893	1.07747	1.07747	0	0	0	0	0	0	0	0	0
CACCGTTAGTAGCTCT_3	G2M	0	0	0	0	0	0	0.816104	0.816104	0	0	0	0	0	0	0	0	0	0
CACCGTTGTAGCTGTT_3	G2M	2.84243	1.14877	0.306789	0.306789	1.02793	0.306789	0.731002	1.02793	0.306789	0.731002	0	0	0	0	0	0	0	0
CACGAATGTGTATCCA_3	G1S	2.97452	0.824787	0.495121	0	0	0.824787	1.0723	2.29956	0	1.702	0	0	0	0	0	0	0	0
CACGAATTCACGATAC_3	G1S	2.14541	2.26421	0	0	0	0	1.14926	1.4431	1.85468	1.66992	0	0	0	0	0	0	0	0
CACGAATTCTCGGGAC_3	G1S	0.415179	0.228983	1.03006	0.415179	0.707683	0.415179	0	0	0	0	0	0	0	0	0	0	0	0
CACGGGTAGGGACAGG_3	G1S	2.73597	1.55234	0.657842	0.657842	1.64631	2.45977	1.64631	0.873773	0.382068	0.873773	0	0	0	0	0	0	0	0
CACGTTCAGGACGGAG_3	G2M	4.00699	2.04739	0	0	2.04739	0	2.04739	0	0	0	0	0	0	0	0	0	0	0
CACGTTCTCGTCCTTG_3	G1S	0	0.37579	1.18806	0.648298	1.18806	1.18806	0	0	0	0	0	0	0	0	0	0	0	0
CACTAAGTCCCAGGCA_3	G1S	3.39594	1.77908	0.532675	0	0.532675	1.50794	1.77908	2.44688	0.878366	1.33866	0	0	0	0	0	0	0	0
CACTGGGCAACAACAA_3	G1S	0	0	0	0	1.20523	0	0	0	0	0	0	0	0	0	0	0	0	0
CACTGGGCAGCTGTAT_3	G1S	2.22422	2.22422	0.438095	1.16284	0.97428	2.52931	1.45827	0.97428	0.741702	0.438095	0.438095	0	0	0	0	0	0	0
CACTGTCCATCCTGTC_3	G2M	2.36959	0	0	0	1.44244	2.00983	3.01485	0	0	1.44244	0	0	1.44244	0	0	0	0	0
CACTTCGCACCATATG_3	G1S	0.792758	1.22934	0	0	0.264186	1.03469	0.64559	0.792758	0.472962	0.792758	0	0	0	0	0	0	0	0
CACTTCGTCATTTGCT_3	G1S	1.91162	1.57747	0	0	0	1.43562	0.824571	2.00209	1.27027	1.27027	0	0	0	0	0	0	0	0
CAGAGCCCATGAGAAT_3	G2M	1.8782	1.3273	0	1.3273	0	0	1.8782	0	1.8782	0	0	0	0	0	0	0	0	0
CAGATCAAGTAAACAC_3	G2M	1.47816	1.18068	0	0	0	1.18068	0	1.47816	0	1.47816	0	0	0	0	0	0.755317	0	0
CAGCAATCACCACTGG_3	Immune reactive cells	0	0	0	0	0	0	0	0	0	0	1.6163	0	0	0.514262	0	0	0	0
CAGCAATGTATGTCCA_3	G1S	1.47063	2.66777	0	0.75015	0	0	1.17392	1.88504	1.47063	0.75015	0	0	0	0	0	0.75015	0	0
CAGCCAGTCGCACTCT_3	G2M	0	0.805004	0	0.805004	0.805004	1.54971	0.481409	0.481409	0	0.805004	0	0.481409	0	0	0	0	0	0
CAGCGTGAGAAGCTGC_3	G1S	2.27811	0.811451	0.811451	0.485869	0	1.89165	1.05666	1.41778	1.05666	0.811451	0	0	0	0	0	0	0	0
CAGCGTGCATATGGCT_3	G1S	3.01027	1.98783	0	0	0.331985	0.580798	1.59682	1.87368	1.59682	1.42307	0	0	0	0	0.331985	0	0	0
CAGGGCTGTAGGTAGC_3	G1S	2.69779	1.98706	0	0	0	0.814839	1.56369	1.79762	0.814839	2.85443	0	0	0	0	1.25779	0	0	0
CAGGGCTGTTTCCATT_3	G1S	2.86888	2.09453	1.0226	0.465915	1.5175	1.93654	1.21607	1.63983	0	1.0226	0	0	0	0	0	0	0	0
CAGTGCGCACGTACAT_3	G1S	2.3859	0.879561	0.533518	1.01606	1.42843	1.94474	1.34017	0.721434	0.301925	0	0	0	0	0.301925	0	0	0	0
CATAAGCAGACTACCT_3	G2M	0	0	0	0	0	0	0	0	0	0	0	0	0	0	0	0	0	0
CATACAGGTAAGTCAA_3	G1S	1.20878	0	0.385181	1.05762	1.34006	2.08545	0.385181	0	0.385181	1.96128	0	0	0	0	0	0	0	0
CATACAGTCGTCGGGT_3	G1S	1.67822	1.53256	1.15626	1.53256	1.80534	2.34546	0.896909	0.896909	0	0	0	0	0	0	0	0	0	0
CATACTTAGATGGCAC_3	G1S	1.78228	1.70365	0.853646	1.02876	1.42209	2.73312	0.853646	0.64122	0	0	0.371148	0	0	0	0	0	0	0
CATACTTTCGACGTCG_3	G1S	2.39668	3.04325	0	0	0	1.46531	2.66135	2.03572	2.03572	2.39668	0	0	0	0	0	0	0	0
CATCAAGAGCTAGATA_3	G1S	3.42312	1.52989	0	0.544378	0.544378	0	2.19265	1.9152	1.35947	2.19265	0.544378	0	0	0	0	0	0	0
CATCAAGCATAGAAAC_3	G2M	0.907135	0	0	0	0.553084	0	1.16808	0.553084	0	0.553084	0	0	0	0	0	0	0	0
CATCAAGTCCACACAA_3	G1S	4.32126	2.71795	1.01836	0	1.51234	2.45204	0	2.08873	0	0	0	0	0	0	0	0	0	0
CATCAAGTCCGAACGC_3	G2M	0	2.73902	0	0	0	0	2.73902	2.73902	0	3.39931	0	0	0	0	0	0	0	0
CATCCACTCTAGGCCG_3	G2M	0	2.18874	0	2.82422	0	0	0	0	0	0	0	0	0	0	0	0	0	0
CATCCCAGTCTGCAAT_3	G1S	0	0	0.544713	0.895364	0.544713	0	0	0	0	0	0	0	0	0	0	0	0	0
CATCCCATCGGCTATA_3	G1S	4.15562	2.59104	0	0	0	0.959368	1.93203	2.59104	1.76304	2.0069	0	0	0	0	0	0	0	0
CATCCGTTCTCTGCTG_3	Astro-glial like cells	0	0	1.13054	0	0.717185	0.717185	0	0	0	0	0	0	0	0	1.13054	2.44118	0	0
CATCGCTCAACACGAG_3	G2M	0	0	0	0	2.34592	0	3.65768	0	0	0	0	0	0	0	0	0	0	0
CATCGCTCAGAGAATT_3	G1S	1.11401	0.930162	1.4036	1.4036	1.26925	2.03488	0	0	0	0.70472	0.413195	0	0	0	0	0	0	0
CATCGGGCAGGGAATC_3	G1S	2.51771	1.10254	0	0.850664	1.30357	2.51771	0.850664	0.513183	0	0.513183	0	0	0	0	0	0	0	0
CATCGTCAGTCAGGGT_3	G1S	3.24467	1.4065	0	0	0	0	1.4065	2.32679	0	1.4065	0	0	0	0	0	0	0	0
CATGCAACAATTCTCT_3	G1S	3.17142	1.46848	1.17199	0	1.58918	2.44971	1.69687	2.10928	1.33118	0.442827	0	0	0	0	0	0	0	0
CATGCAACATGAATAG_3	G1S	0	0	0.932398	0.932398	1.72665	0	0	0	0	0	0	0	0	0	0	0	0	0
CATGCCTGTACAGGTG_3	G1S	2.59869	2.22974	1.43302	0.953841	1.63875	2.26349	0.822651	0.822651	0.276974	0	0	0	0	0	0	0	0	0
CATGGATAGCAACCAG_3	G1S	3.30525	1.77882	0.436309	0	0	0.739063	1.31773	2.21972	0.971142	0.436309	0	0	0	0	0	0	0	0
CATGGATCAGCGTACC_3	G2M	2.34507	1.74344	0	0	0	2.98911	0	2.34507	0	0	0	0	0	0	0	0	0	0
CATGGATCATAGATCC_3	G1S	2.92848	0	0	0	0	2.92848	0	0	0	0	0	0	0	0	0	0	0	0
CATTCATAGTGGTGGT_3	G1S	3.69374	2.72791	0	0	0.951265	1.29426	1.75214	2.49509	1.6558	1.6558	0	0	0	0	0	0	0	0
CATTCATAGTTACGAA_3	G2M	3.31128	0	0	0	0	0	0	0	2.65395	0	0	0	0	0	0	0	0	0
CATTCATGTTCTTAGG_3	G1S	1.75915	1.2871	1.2871	1.15852	2.27633	2.0223	1.15852	0.837737	0.362588	0	0.362588	0	0	0	0	0	0	0
CATTCCGGTTTCGCTC_3	G1S	3.53277	2.38944	0.772683	0.772683	1.011	1.011	1.50335	2.85174	0.772683	0	0.459186	0	0	0	0	0	0	0
CATTCTAGTTCTCTAT_3	G2M	2.28386	2.28386	0	0	0	2.28386	0	2.92471	1.68774	0	0	0	0	0	0	0	0	0
CATTGAGGTCGTGGAA_3	G1S	0	0	0	0	1.71671	1.48719	0	0	0	0	0	0	0	0	0	0	0	0
CATTGAGTCATCTACT_3	G1S	0	0.469524	0.78776	0	1.0288	0.469524	0.469524	0.469524	0	0	0	0	0	0	0	0	0	0
CATTGTTAGAGTGAAG_3	Immune reactive cells	0	0	0	0	0	0	0	0	0	0	1.20014	0.770245	0	0	0	0	0	0
CATTGTTTCTGTCAGA_3	G1S	3.35576	2.41814	0	0.789791	0.47092	1.2255	1.85836	2.73665	1.03119	1.03119	0.47092	0	0.789791	0	0	0	0	0
CATTTCACATACTGAC_3	G1S	0.458768	0.772072	0.458768	1.01028	1.28635	1.20252	0	0	0	0	0	0	0	0	0	0	0	0
CCAAGCGAGACATCAA_3	Immune reactive cells	0	0	0	0	0	0	0	0	0	0	1.69782	1.06894	0.493128	0	0	0	0	0
CCAAGCGGTAGTGATA_3	G1S	0	0	0.565081	0.565081	0.565081	0	0	0	0	0	0	0	0	0	0	0	0	0
CCAATTTGTCTGTCAA_3	G2M	2.54595	1.09891	0.81118	0.559809	0.559809	0.223234	1.01189	1.25308	0.693372	0.223234	0	0	0	0	0	0	0	0
CCAATTTGTTGCCGAC_3	G1S	2.96558	1.56821	0.460153	0.629395	0.629395	2.21707	1.3665	1.11354	0.460153	0.629395	0	0	0	0	0	0	0	0
CCACAAATCTCTATAC_3	G2M	2.05507	0	0	0	0	2.05507	2.05507	0	0	0	0	0	0	0	0	0	0	0
CCACCATAGAAGCTGC_3	G1S	1.9259	1.55391	1.29862	1.14148	1.29862	1.84506	1.55391	0.427129	0	0	0	0	0	0	0	0	0	0
CCACCATCAATCTCTT_3	G1S	0	0	0.767915	0	1.19711	1.00536	0	0	0.767915	0	0	0	0	0.455926	0	0	0	0
CCACGAGAGATGCAGC_3	G1S	3.48492	1.80828	1.26694	1.26694	1.72097	2.41591	1.26694	1.88858	0	0	0	0	0	0	0	0	0	0
CCACGTTAGCAGCCCT_3	G1S	2.73709	1.85068	0.345451	0.805529	1.11944	0.97475	0.805529	1.24581	0.97475	0.97475	0	0	0	0	0	0	0	0
CCACGTTCAGTCTACA_3	Immune reactive cells	0	0	0	0	0.65764	0	0	0	0	0	1.33255	0	0	0	0	0	0	0
CCATAAGTCAGAGCAG_3	G1S	3.65861	1.85646	0.641944	0	0	1.85646	1.52621	2.61025	0.641944	1.98804	0	0	0	0	0	0	0	0
CCATCACCACAAAGCG_3	G1S	0.974211	0	0.974211	0.601327	1.2452	0	0	0	0	0	0	0	0	0	0	0	0	0
CCCAACTAGGACAAGA_3	G2M	2.77072	0	0	0	0	3.43205	0	0	0	0	0	0	0	0	0	0	0	0
CCCAACTGTGTCATTG_3	G1S	1.6095	1.74926	1.44698	0.559648	1.5582	1.32181	0.559648	0.916336	0.559648	0	0	0	0	0	0	0	0	0
CCCGAAGAGGTCCAGA_3	G1S	1.54501	0	0.86836	1.32601	1.32601	2.00875	1.94491	1.87671	0.379121	0.379121	0	0	0	0	0	0	0	0
CCCGAAGTCACCATAG_3	G2M	2.3571	0	0	1.43192	0	2.3571	2.62082	0	0	0	0	0	0	0	0	0	0	0
CCCGGAAGTTTCGTAG_3	G1S	0.931745	0.931745	0	0	0	1.19647	1.19647	1.72576	1.19647	2.16271	0	0	0	0	0	0.570679	0	0
CCCTCAAGTTGGACTT_3	G2M	3.69298	0	0	0	0	0	2.64297	2.64297	2.64297	2.01855	0	0	0	0	0	0	0	0
CCCTCTCAGCACCGAA_3	G1S	3.3292	1.34372	0.882375	0.535508	1.65821	2.39027	0.882375	1.8971	0	0.535508	0	0	0	0	0	0	0	0
CCCTGATAGCATCTTG_3	G1S	3.21283	2.34968	0.252578	0	0.454052	0.454052	1.42569	1.55507	1.72231	1.77237	0	0	0	0	0	0	0	0
CCCTTAGCAGGACAGT_3	G1S	3.2002	1.64925	0	0.350875	0.815775	0.610102	1.64925	1.72694	0.815775	1.25899	0	0	0	0	0	0	0	0
CCGATGGCAACTGATC_3	G2M	4.18867	0	0	0	0	2.47001	0	3.11994	0	0	0	0	0	0	0	0	0	0
CCGATGGCACGAAGAC_3	Immune reactive cells	0	0	0	0	0	0	0	0	0	0	1.99927	1.43314	0	0	0	0	0	0
CCGATGGGTCGACTTA_3	G1S	3.25211	0.998213	0.618809	0	0.826397	1.88231	1.38592	2.46035	0.356525	0.618809	0.356525	0	0	0	0	0	0	0
CCGCAAGGTGTATTCG_3	G2M	1.23243	0	0	1.23243	1.23243	0	0	1.23243	0	0	0	0	0	0	0	0	0	0
CCGGACATCCACACCT_3	G1S	1.49816	0.87103	1.12625	0.527497	1.49816	1.64251	0	0	0	0	0	0	0	0	0	0	0	0
CCGGACATCTAGTTCT_3	G1S	2.63243	1.51364	0.225611	0	0.817768	1.45632	1.61927	1.01943	0.225611	0.564895	0.225611	0	0.225611	0.225611	0	0	0	0
CCGGGTATCCGTACGG_3	G1S	1.21025	0	0	0.462841	0.778023	1.37192	1.37192	2.08728	0.778023	2.08728	0	0	0	0	0	0	0	0
CCGGTAGTCCCTTCCC_3	G1S	1.36201	1.67822	1.67822	0	1.36201	2.27337	0	0	0	0	0	0	0	0	0	0	0	0
CCGTTCAGTCAGCGTC_3	G1S	2.04228	1.07043	0	1.07043	1.35453	2.52571	0.672084	1.35453	0	3.42451	0	0	0	0.672084	0	0	0	0
CCTAAGAGTACAGTCT_3	G1S	1.10783	0.410085	1.51482	1.26264	1.62049	1.39666	0	0	0	0	0	0	0	0	0	0	0	0
CCTAAGAGTGTTGAGG_3	G1S	2.7542	1.25075	0.22258	0.22258	0.558408	1.60718	1.1767	1.31969	0.558408	1.44476	0	0	0	0	0	0	0	0
CCTATCGCAAGTCCCG_3	Immune reactive cells	1.21824	0	0	0	0	0	0	0	0	0	1.21824	1.75137	0.784184	0	0	0.784184	0	0
CCTCAACAGAGTGTGC_3	G2M	2.09965	2.09965	0	0	0	0	0	2.09965	0	0	2.09965	0	0	0	0	0	0	0
CCTCAACCAAATCCCA_3	G2M	2.88222	0	0	0	0	1.88979	2.88222	1.88979	0	0	0	0	0	0	0	0	0	0
CCTCACATCTGTCGTC_3	G1S	3.47118	2.48298	0.364003	0.63029	0.63029	1.16171	1.59973	1.76299	1.29046	1.01389	0	0	0	0	0	0	0	0
CCTCCTCAGAGCCCAA_3	G1S	3.96318	2.55826	0	0	0	1.75186	1.21866	2.67427	0.951054	0	0	0	0	0	0	0	0	0
CCTGTTGTCTGATGGT_3	Astro-glial like cells	0	0	0	0	0	0	0	0	0	0	0	0	0	0	0	0	0	0
CCTTGTGCAGCGTACC_3	G1S	1.34873	1.56932	1.06529	0	0.668261	1.34873	0	0.668261	0.668261	1.06529	0	0	0	0	0	0	0	0
CCTTGTGTCTAACACG_3	G1S	1.50009	2.21101	0.457646	0.770432	0	0.770432	1.50009	2.21101	1.50009	1.50009	0	0	0	0	0	0	0	0
CGAAGGAAGATACCAA_3	G1S	3.12291	1.26218	0.895064	0.5445	1.03296	0.5445	1.53012	1.15412	0.5445	0	0	0	0	0	0	0	0	0
CGAAGGATCATGGGAG_3	G1S	2.96212	1.50541	0.126496	0.431381	0.431381	1.47502	1.61847	1.7672	0.664705	0.731773	0	0	0	0	0	0	0	0
CGAAGGATCCTGGCTT_3	G1S	3.21175	1.59334	1.1349	0.263556	0.471939	1.8126	1.39016	2.14461	1.22742	0.471939	0	0	0	0	0	0	0	0
CGAAGTTCAGGAATCG_3	G1S	1.41754	1.64273	0	0	0.714085	1.12643	1.64273	1.82642	1.12643	1.82642	0	0	0.714085	0	0	0	0	0
CGAGAAGGTACCTATG_3	G1S	1.18122	0	0.755736	1.894	1.47877	2.50893	0.755736	0	0	0.755736	0	0	0	0	0	0	0	0
CGAGGAATCTAGTCAG_3	G1S	1.84046	0	1.13776	0	1.13776	2.13051	0.722649	1.13776	0	0	0	0.722649	0	0	0	0	0	0
CGAGGCTGTCGGATTT_3	G1S	2.68673	1.71582	0	0.648277	0	1.31821	1.53665	1.71582	0.648277	1.53665	0	0	0	0	0	0	0	0
CGAGTGCTCAATCTCT_3	G2M	3.86199	0	0	0	0	2.42892	1.82023	1.82023	0	0	0	0	0	0	0	0	0	0
CGAGTTACACTGAGTT_3	G1S	3.567	1.50657	0	1.13357	1.33736	2.08225	2.50438	2.61304	0	0	0	0	0	0	0	0	0	0
CGATCGGAGATCACCT_3	Immune reactive cells	1.0061	0	0	1.49735	1.0061	0	0	1.0061	0	0	0	1.0061	1.0061	0	0	1.0061	0	0
CGATCGGGTCTTGAGT_3	G1S	3.58246	1.91002	0.366417	0.633987	0.844867	1.29619	1.60603	2.24162	1.01893	0.633987	0	0	0	0	0	0	0	0
CGCAGGTAGATGCTAA_3	G1S	2.21479	1.40114	1.72093	0.41209	1.40114	2.03204	1.51947	1.11182	0.41209	0.41209	0	0	0	0	0	0	0	0
CGCATAAAGACCATAA_3	G2M	3.00477	2.62378	0	0	0	2.62378	0	2.00065	0	0	0	0	0	0	0	0	0	0
CGCATAAAGCATGCGA_3	G1S	3.20309	1.52105	0.539652	0	0.539652	1.79307	1.1462	1.79307	0.888229	1.35109	0	0	0	0	0	0	0	0
CGCATAACATCTTCGC_3	Immune reactive cells	0	0	0	0	0	0	0	0	0	0	0.74015	0.74015	0	0	0	0	0	0
CGCCAGATCTCGTGGG_3	Immune reactive cells	2.60126	0.838873	0.685779	0.284005	0.685779	1.28855	1.28855	1.37522	0.504936	0.838873	2.57659	1.52884	0	0	0	0	0	0
CGCCATTTCCGCAAAT_3	G1S	3.33807	2.30806	0.389726	0.389726	1.46696	1.83135	1.35053	2.30806	0.389726	0.88778	0.389726	0	0	0	0	0	0	0
CGCGTGATCTACTGAG_3	G1S	3.03326	1.49489	0.401537	0.68725	1.09074	2.18672	1.69508	1.24433	0	0	0	0	0	0	0	0	0	0
CGGAACCTCATCTCTA_3	G1S	2.2748	0	0	0	0	2.2748	0	1.67952	0	0	0	0	0	0	0	0	0	0
CGGAATTCAGCTGTAT_3	G1S	1.6589	1.01968	0	0.724344	1.43273	1.89782	1.01968	1.01968	0.535861	0	0	0	0.303402	0	0	0	0	0
CGGAATTCATTGAAGA_3	G2M	0	0	0	0	0	1.40907	0	0	0	0	0	0	0	0	0	0	0	0
CGGAATTTCGGACTTA_3	G2M	0	0	0	0	0	2.54344	3.19649	2.54344	0	0	0	0	0	0	0	0	0	0
CGGAGAAAGTATAGGT_3	G1S	1.06961	0	0.671475	1.06961	1.35361	1.90846	0	0	0	0	0	0	0	0	0	0	0	0
CGGGCATCAGCTGAGA_3	G1S	3.5683	1.96369	0.568545	0.568545	1.57453	2.06576	2.15836	2.32125	0	0	0.568545	0	0	0	0	0	0	0
CGGGTCAAGGACGGAG_3	Astro-glial like cells	0	0	0	0	0	0	0	0	0	0	0	0	3.03411	0	0	0	0	0
CGGGTCAGTAACACGG_3	G1S	0.878346	0.720366	1.13474	1.33863	2.03899	1.83672	0.301384	0	0	0.301384	0	0	0	0	0	0	0	0
CGGGTCAGTAGGCAGT_3	Astro-glial like cells	0	0	0	0	0	0	0	0	0	0	0	0	0	3.61321	3.48352	3.92428	0	0
CGGGTCATCCGCACTT_3	Astro-glial like cells	0	0	0	0	0	0	0	0	0	0	0	0	0	2.92235	0	0	0	0
CGGGTGTGTCCTACAA_3	G1S	2.99898	2.13537	1.24897	1.12242	0.977508	2.53408	1.63794	1.24897	0	0	0	0	0	0.346745	0	0	0	0
CGGGTGTTCTGAGCAT_3	G1S	0.489507	0	0.489507	0.489507	0	0	0	0	0	0	0	0	0	0	0	0	0	0
CGGTCAGAGACGATAT_3	G1S	1.98786	0.421988	0.945837	0.945837	1.83256	2.3956	1.13139	0.421988	0	0	0	0	0	0	0	0	0	0
CGTAAGTAGGTGCATG_3	Astro-glial like cells	0	0	0	0	0	0	0	0	0	0	0	0	0	2.90369	0	0	0	0
CGTAAGTCATCCTCAC_3	G1S	0	0	1.29445	1.29445	0	0	0	0	0	0	0	0	0	0.632867	0	0	0	0
CGTAATGAGTAACCTC_3	G1S	2.09804	0.703815	1.11281	1.40225	1.96413	2.32171	0.703815	0.703815	0	0	0	0	0	0	0	0	0	0
CGTTAGATCGACGACC_3	G1S	0.866072	0.524004	0.295939	0.524004	0.524004	0.709593	0.295939	0	0	0	0	0	0	0	0	0	0	0
CGTTCTGGTTGATGTC_3	G1S	3.04318	2.39661	1.01603	0.462101	1.01603	2.08553	0.776942	2.00975	0	0	0	0	0	0	0	0	0	0
CGTTGGGAGTGTTGTC_3	G1S	3.03298	1.09054	0	0.687102	0.687102	1.78166	2.06884	2.06884	0.687102	1.59975	0.687102	0	0	0	0	0	0	0
CTAACTTAGGTGCTTT_3	G1S	0	1.5415	0	0	0.651228	0.865773	0.865773	0.651228	0.865773	1.19233	0	0	0	0	0	0	0	0
CTAACTTAGTGGTTCT_3	G1S	3.28439	2.55946	0	0	0	1.79953	1.79953	2.22553	0.865586	1.63495	0.377614	0	0	0	0	0	0	0
CTACAGAAGCCATATC_3	Endothelial cells	0	0	0	0	0	0.518708	0	0	0	0	0	0	0.518708	0	1.75076	1.48144	1.31357	2.35309
CTACAGAAGCGCCTTG_3	G1S	2.89756	1.06585	0.668678	0	0.668678	1.90359	1.56999	1.06585	0	0	0	0	0	0	0	0	0	0
CTACAGAGTTGAAGTA_3	G1S	2.9677	0.608952	0	0	0.9847	1.4711	1.64722	2.47658	0	1.9271	0	0	0	0	0	0	0	0
CTACATTAGTAATCCC_3	G1S	0.805072	0	1.04917	0.805072	0.481456	0	0	0	0	0	0	0	0	0	0	0	0	0
CTACCCAGTCCCTCAT_3	G1S	3.45905	2.09244	0.666435	0.666435	0.387737	1.34595	1.56635	2.69027	1.34595	0.387737	0	0	0	0	0	0	0	0
CTACTATTCCACAGGC_3	G2M	3.55134	0	0	0	1.89361	1.89361	1.89361	0	2.50852	0	0	0	0	0	0	0	0	0
CTAGACAGTAACCAGG_3	G1S	2.90582	1.69019	0.337803	0.589856	0.958376	2.59956	2.05818	1.76171	1.43863	0	0	0	0	0	0	0	0	0
CTAGACAGTGGCTCTG_3	G1S	2.41733	1.78132	0.15723	0.293065	0.519424	0.994233	1.16734	1.55727	0.929161	0.994233	0	0	0	0	0	0	0	0
CTAGGTAAGAGATTCA_3	G2M	2.84789	0	0	0	1.85897	2.471	2.21109	2.21109	0	0	0	0	0	0	0	0	0	0
CTATAGGTCAGAACCT_3	G1S	3.26744	1.94996	0.319744	0.756275	0.561643	0.756275	1.63793	2.34367	1.38984	1.18193	0	0	0	0	0	0	0	0
CTATCCGAGGTTGGAC_3	Immune reactive cells	0	0	0	0	0	0	0	0	0	0	0.649104	1.31948	0	0	0	0	0	0
CTATCCGAGTCAAGCG_3	G1S	0.578087	0	0.942056	0.578087	0.776541	1.08403	0	0	0	0	0	0	0	0	0	0	0	0
CTCAACCCAAACTCGT_3	Immune reactive cells	0	0	0	0	1.33509	0	0	0	0	0	3.69398	1.88717	0	0	0	0	0	0
CTCAAGACATATGGCT_3	G2M	2.71542	0	1.74111	0	0	2.34251	1.74111	0	0	0	0	0	0	0	0	0	0	0
CTCACTGCAACAGCCC_3	Astro-glial like cells	0	0	0	0	0	0	0	0	0	0	2.0749	0	0	0	0	2.70321	0	0
CTCAGAACAAGCGCTC_3	G2M	2.53591	0	0	0	0	0	0	3.18866	0	0	0	0	0	0	0	0	0	0
CTCAGAAGTCCAGCGT_3	G1S	3.2027	1.31451	0.859284	0.859284	1.03507	2.43694	1.53268	2.11157	0	0.645871	0	0	0	0	0	0	0	0
CTCAGGGAGATACTGA_3	G1S	2.81132	1.67563	0.83406	0.6251	1.82626	2.43547	1.15407	1.67563	0.360619	0.360619	0.360619	0	0	0	0	0	0	0
CTCAGGGCATAAGATG_3	G2M	0.632082	1.01633	0.632082	0	1.01633	0	0.632082	0	0	1.97	0	0	0	0	0	0	0	0
CTCATCGCACGGTGAA_3	G1S	2.98314	1.78911	0.388438	0.388438	0.212962	0.885431	1.14296	1.78911	1.21592	1.28391	0	0	0	0	0	0	0	0
CTCATTAAGCGATGAC_3	G1S	3.11568	2.15546	1.3066	0.640731	0.370828	2.50335	1.70281	1.70281	0.370828	0.640731	0	0	0	0	0	0	0	0
CTCCACAAGAGTCCGA_3	G1S	2.61067	0.763698	0.453047	1.00037	0	1.61177	1.00037	1.72005	0	1.35209	0	0	0	0	0	0	0	0
CTCCATGCAGCTATTG_3	G2M	2.69674	0	0	0	0	0	0	0	2.69674	0	0	0	0	0	0	0	0	0
CTCCCTCGTCTCTCTG_3	G1S	3.06731	2.31884	0	0.431168	0.731458	1.56305	1.30705	1.7667	1.14937	0.731458	0	0	0	0	0	0.431168	0	0
CTCCCTCTCATGAGAA_3	G1S	3.22809	2.18237	0.273603	0	0	1.34345	1.42237	1.42237	0.664788	0.488203	0	0	0	0	0	0	0	0
CTCCGATCATTGCCTC_3	G2M	2.17186	2.06178	0	0	0	0	0	0.376607	0.376607	0	0.649541	0	0	0	0	0	0	0
CTCCTCCTCTTGGTGA_3	G1S	0.470019	0.788479	1.38632	0.788479	1.2238	1.02965	0	0	0.470019	0	0	0	0	0	0	0	0	0
CTCTCAGCATACGCAT_3	G1S	1.36907	1.16277	0.741644	1.16277	1.45819	1.97822	0.741644	0.54981	0	0	0	0	0	0	0	0	0	0
CTCTCAGTCTGCCCTA_3	G1S	2.94558	1.28422	0	0	0.420269	0.232052	0.578609	1.4193	0.715271	0	0	0	0	0	0	0	0	0
CTCTCGACACCGCTAG_3	Immune reactive cells	0	0.271377	0.271377	0.271377	0.660266	0.271377	0	0	0	0	2.10055	1.33656	1.33656	0	0	0	0	0
CTCTCGACATCCGGTG_3	G1S	2.05748	0.64719	0.375063	0	0.860884	1.71395	0.860884	0.860884	0	0.375063	0	0	0	0.375063	0	0	0	0
CTCTCGATCCTCACGT_3	G2M	3.2529	0	0	0	0	1.63787	0	0	0	0	0	0	0	0	0	0	0	0
CTCTGGTCAAACCATC_3	G2M	2.93295	1.93553	0	0	0	1.93553	0	2.55376	0	0	0	0	0	0	0	0	0	0
CTGAGCGGTGTGATGG_3	G2M	0	0	0	0	1.94935	2.56865	0	1.94935	0	0	0	0	0	0	0	0	0	0
CTGAGGCAGAACCCGA_3	G1S	3.04501	1.81572	0.452172	0.452172	1.18994	1.71807	0.998854	1.35031	0.452172	0	0	0	0	0	0	0	0	0
CTGAGGCCAGAAGTTA_3	G2M	0.502152	1.08411	0	0	0	1.08411	0.834884	0.834884	0	1.08411	0	0	0	0	0	0	0	0
CTGCAGGAGTCTGCAT_3	Immune reactive cells	0	0	0	0	0	0.757236	0	0	0	0	1.18318	0	0	0	0	0	0	0
CTGCATCAGCATGAAT_3	Immune reactive cells	0	0	0	0.426722	0.724865	0	0	0	0	0	0	0.724865	0	0	0	0	0	0
CTGCATCTCTACGCAA_3	G1S	2.88663	2.28945	0.960362	0.591292	1.61574	2.63197	0.591292	0.960362	0.591292	0	0	0	0	0	0	0.591292	0	0
CTGCCATGTGGACCAA_3	Endothelial cells	0	0	0	0	0	0	0	0	0	0	0	0	0	0	1.43851	0.958277	0.958277	2.00536
CTGCCTAGTCGCTCGA_3	G1S	3.14834	2.80581	0	0	0	1.74567	1.30906	2.04856	1.10758	0	0.516216	0	0	0	0	0	0	0.516216
CTGCGAGAGGACCCAA_3	Immune reactive cells	0	0	0	0	0	0	0	0	0	0	1.91749	0	0	0	0	0	0	0
CTGGACGAGCATGAAT_3	G2M	0	0	2.21013	0	2.84687	3.2328	2.21013	2.21013	0	0	0	0	0	0	0	0	0	0
CTGGACGCACATTCGA_3	G2M	0	0	0	0	2.79634	2.16244	2.16244	2.16244	0	0	0	0	0	0	0	0	0	0
CTGGACGCATCAGCAT_3	Immune reactive cells	0	0	0	0	0	1.92245	0	0	0	1.92245	1.92245	0	0	0	0	0	0	0
CTGTACCGTCAGGTAG_3	G1S	3.54229	2.04241	1.47123	0	0	0	2.40367	2.40367	2.04241	0	0	0	0	1.47123	0	0	0	0
CTGTATTCATTGGGAG_3	G2M	0	0	0	0	0	1.16428	1.16428	0.742797	1.45987	1.16428	0	0	0	0	0	0	0	0
CTGTATTTCAAAGGTA_3	G1S	2.54335	1.98952	1.03084	0.855508	1.7063	2.3043	1.62091	0.855508	0.372154	0.372154	0	0	0	0	0	0	0	0
CTGTGGGAGCTATCCA_3	G1S	0.661565	0	0.661565	1.05628	1.33854	0	0	0	0	0	0.661565	0	0	0	0	0	0	0
CTTCAATAGATGAATC_3	G2M	0.889156	1.35226	0	0	0	0.889156	0.670586	0.889156	0	0.670586	0	0	0	0	0	0	0	0
CTTCCGAAGGTGAGAA_3	G2M	2.46457	0	0	0	0	2.84128	2.84128	0	0	0	0	0	0	0	0	0	0	0
CTTCCTTCATTCGATG_3	Immune reactive cells	0	0	0	0	0.459637	0	0	0	0	0	0	0	0	0.459637	0	1.20417	0	0
CTTCGGTTCTTTCCGG_3	G2M	1.61555	0	0	0	1.61555	2.20401	0	2.20401	0	0	0	0	0	0	0	0	0	0
CTTCTAACACCCTTAC_3	G2M	1.16997	1.93515	0	0.554248	0.315041	0.908767	0	0.908767	0.554248	0.908767	0	0	0	0	0	0.315041	0	0
CTTCTAAGTCCAAAGG_3	G1S	2.48537	1.38667	0.511026	0.287807	0.981142	1.54084	0.693397	1.38667	0.511026	0.511026	0	0	0	0	0	0	0	0
CTTCTAAGTTGACTAC_3	Immune reactive cells	2.07489	0.925566	0.361323	0	0.736239	0.925566	0.835376	0.361323	0.196893	0.361323	1.86258	0.736239	0	0	0	0	0	0
CTTCTAATCGGTCGGT_3	G2M	0	0.563707	0	0	0	0	0.922014	0	0	1.18526	0	0	0	0	0	0	0	0
CTTGATTAGCAGCGAT_3	G1S	3.00249	1.47633	0	0.754063	0.754063	2.18373	0.754063	1.47633	0	0	0	0.754063	0	0.754063	0	0	0	0
CTTTCAAAGCATACTC_3	G1S	1.82056	1.2775	2.42927	0.830222	1.2775	1.2775	0.830222	0	0	0	0	0	0	0	0	0	0	0
GAACACTTCCTTCTGG_3	G2M	2.64905	0	0	0	0	0	1.68273	3.13118	0	1.68273	0	0	0	0	0	0	0	0
GAAGTAAGTGCGGTAA_3	G2M	0.610486	2.04519	0	0	1.47369	0	0.610486	0.610486	0.610486	1.47369	0	0	0	0	0	0	0	0
GAAGTAATCGCATAGT_3	G1S	2.93685	1.91741	0.84982	0.84982	1.41703	2.0971	1.02448	1.30249	0.638066	0.369084	0	0	0	0	0	0.369084	0	0
GAAGTAATCGCCGAGT_3	G1S	1.92179	0.396154	1.76832	1.68174	1.58694	2.05481	0.899467	0.396154	0.679147	0	0	0.396154	0	0	0	0	0	0
GACAGCCCACGGATCC_3	G1S	3.07351	1.57605	0.39169	0	0	1.57605	1.9101	2.04287	1.35503	1.35503	0	0	0	0	0	0	0	0
GACAGCCCATACCGTA_3	G1S	2.7503	2.22345	1.19048	0.649956	1.0406	2.22345	1.63307	0.649956	1.0406	0.649956	0	0	0	0	0	0	0	0.649956
GACAGCCTCACCATGA_3	Immune reactive cells	1.88126	0	0	1.88126	0	0	0	0	0	0	1.32995	1.32995	0	1.32995	0	1.32995	0	0
GACATCACACGTCATA_3	Astro-glial like cells	0	0	0	0	1.58679	0	0	0	0	0	0	0	1.58679	4.26246	3.0175	3.46899	0	0
GACCAATGTAACTAAG_3	G2M	0	0.999161	0	0	0	0.619501	0.619501	0.619501	0	1.48885	0	0	0	0	0	0	0	0
GACCAATGTCAAAGAT_3	G1S	3.23476	1.62269	0	0.643804	0.643804	0.643804	1.62269	1.70811	1.03227	1.42623	0	0	0	0	0	0	0	0
GACCCTTCATGCTGCG_3	G1S	2.66299	1.3893	1.27585	0.828935	2.06492	2.30619	0.828935	0.620891	0	0	0	0	0	0	0	0	0	0
GACCCTTGTGAATGTA_3	Astro-glial like cells	0	0	0	0	0	0	0	0	0	0	2.09214	0	0	2.09214	0	3.59762	0	0
GACCTTCCACATCATG_3	G1S	4.38893	3.10075	0	0	0	0	2.19226	1.29522	0	0	0	0	0	0	0	0	0	0
GACCTTCTCTCCGATC_3	G1S	0	0.446424	0.753974	0.753974	0.753974	0	0.446424	0	0	0	0	0	0.446424	0	0	0	0	0
GACGTTAAGGGCGAGA_3	G1S	2.58216	1.13182	1.19159	1.19159	1.30138	2.13417	1.06824	1.53245	0.323569	0.567642	0	0	0	0	0	0	0.174815	0
GACTCAATCCCGAACG_3	G2M	3.11478	0	0	0	1.8535	0	0	2.46507	0	0	0	0	0	0	0	0	0	0
GACTGATCAGCCTTCT_3	Astro-glial like cells	0	0	0	0.862436	0	0	0	0	0	0	0	0	0	1.31851	2.05983	2.05983	0	0
GACTTCCGTACGTGAG_3	G1S	0.73633	0	1.45039	0	1.67766	1.45039	0	0	0	0	0	0	0	0	0	0.73633	0	0
GACTTCCTCCAAAGGG_3	G1S	2.36213	2.71468	0	0.495246	0.495246	2.08566	1.70226	2.0027	0	0.824967	0	0	0	0	0	0	0	0
GAGACCCAGTAGGGTC_3	G1S	2.29081	0	1.16961	0	2.29081	2.8061	1.69405	0	0	0	0	0	0	0	0	0	0	0
GAGACCCCATCGCTGG_3	G1S	2.69031	1.0554	1.25205	0.810375	1.89	1.98014	0.485124	0	0	0	0	0	0	0	0	0	0	0
GAGACCCGTACGACTT_3	G1S	3.81341	1.91381	0	0.495973	0.495973	1.57951	1.57951	2.5802	0.495973	1.43758	0	0	0	0	0	0	0	0
GAGAGGTGTTCTTGTT_3	G1S	0.479597	0	1.04601	0.80238	0.80238	0	0	0	0	0	0.479597	0	0	0.479597	0	0	0	0
GAGATGGAGTCCCAGC_3	G1S	2.27022	0	1.31183	0.96614	0.96614	1.31183	1.15385	0	0	0.433465	0	0	0	0	0	0	0	0
GAGATGGTCCGTGGGT_3	G1S	2.38407	1.45465	0.504767	0.504767	0.838631	1.59728	1.72209	2.10688	0.838631	1.59728	0	0	0	0	0	0	0	0
GAGATGGTCGGTTGTA_3	G1S	3.16029	1.37894	0	0.783117	0.783117	2.40698	2.35197	1.51839	0	0.466336	0.466336	0	0	0	0	0	0	0
GAGCCTGGTAACGCGA_3	G1S	3.40678	2.68597	1.31761	0	1.0378	1.536	1.536	1.71514	0.647885	0	0	0	0	0.647885	0	0	0	0
GAGCCTGGTAGGGTAC_3	G1S	2.91071	2.1929	0.895064	0.5445	0.895064	1.91545	1.15412	1.15412	0.5445	0	0.5445	0	0	0	0	0	0	0
GAGCCTGGTAGTCCTA_3	G2M	2.89963	0	0	0	0	0	3.28657	0	0	3.28657	2.26006	0	0	0	0	0	0	0
GAGCTGCAGCCGTAAG_3	G1S	3.60253	1.44566	0	0	2.01347	1.44566	1.44566	2.37341	0	0	0	0	1.44566	0	0	0	0	0
GAGCTGCGTATGAGAT_3	G2M	0.696716	1.39164	0	0	0.696716	0	0.696716	0.696716	0	0.696716	0	0	0.696716	0	0	0	0	0
GAGGCAACACCCTATC_3	Endothelial cells	0	0	0	0	0	0	0	0	0	0	0	0	0	0	0	2.5506	2.5506	1.21282
GAGGCCTTCCCTTCCC_3	G1S	3.94561	2.64186	0	0.309102	0.735537	1.80349	1.86144	2.06456	1.80349	1.96815	0	0	0	0	0	0	0	0
GAGGCCTTCGCTGACG_3	G1S	2.23374	0.980933	0.980933	0	0.980933	1.46647	1.7919	2.66274	0	1.46647	0.980933	0	0	0	0	0	0	0
GAGGGATGTTCATCTT_3	G1S	0	0	0.510799	0.84726	1.29923	0	0	0	0	0	0	0	0	0	0	0	0	0
GAGGGATTCCCGGTAG_3	G1S	3.02991	1.83292	0	0	1.28814	2.60074	0.838556	1.45455	1.08841	0	0	0	0	0	0	0	0	0
GAGGGATTCCCTTCCC_3	G1S	2.34849	3.3813	0	0	0	0	2.34849	2.34849	2.34849	0	0	0	0	0	0	0	0	0
GAGGGTACAGTCGTTA_3	G1S	2.70668	1.50294	1.50294	0	0	2.85125	1.20295	0	0.772401	0	0	0	0	0	0.772401	0	0	0
GAGGGTATCTGTCGCT_3	G1S	0.677188	0	1.07728	1.36226	1.76502	0	0	0	0	0	0	0	0	0	0	0	0	0
GAGTCTAAGACTTCGT_3	G1S	2.68661	1.11588	0.86212	1.31811	0.86212	2.143	1.31811	0.521224	0.86212	0	0	0	0	0	0	0	0	0
GAGTCTACACCCTATC_3	G1S	0	0	1.74137	0.578965	0.943276	0.943276	0	0	0	0	0	0	0	0	0	0	0	0
GAGTGAGGTAGTTACC_3	G2M	2.85015	1.73244	0	0	0	1.20213	2.07714	3.58096	1.20213	2.333	0	0	0	0	0	0	0	0
GAGTGTTTCACAAGAA_3	Immune reactive cells	0.70459	0.70459	0	0	0	0	0	0	0	0	2.91188	1.96545	1.11384	0	0	0	0	0
GAGTGTTTCTAGCAAC_3	G1S	2.95628	2.05859	1.18732	0.760407	1.34752	2.83015	1.60684	1.71498	0	0	0	0	0	0	0	0	0	0
GAGTTACCACAGCCAC_3	G2M	1.04354	1.04354	0	0	0	1.87453	0	0	0	0.65213	0	0	0	0	0	0	0	0
GAGTTACCATCTCAAG_3	G1S	1.27717	0.829967	1.51654	0.829967	1.1827	1.51654	0.829967	0	0.498726	0	0	0	0	0	0	0.280137	0	0
GAGTTGTAGGTTGCCC_3	G1S	3.01116	1.62244	0.701296	0.410905	0.926061	1.95984	1.88555	2.26583	0.410905	0.410905	0	0	0	0	0	0	0	0
GATAGAAGTTCGAGCC_3	G1S	2.47107	0.811023	0	0.606212	1.12612	2.23374	1.64236	1.46647	0.348356	0.348356	0	0	0	0	0	0	0	0
GATAGAATCTCGACGG_3	G2M	3.86656	1.82415	0	0	0	0	0	0	0	0	0	0	0	0	0	0	0	0
GATAGCTCAACACTAC_3	Immune reactive cells	0	0	0	0.424735	0	0	0	0	0	0	2.35378	1.13679	0	0	0	0	0	0
GATCACACAAGTGGGT_3	G1S	3.00192	1.66826	1.06898	0.671007	0.889663	2.76135	1.75458	2.10066	0.390759	0.390759	0	0	0	0	0	0	0	0
GATCGTACACCCTAAA_3	G2M	0	0	0	0	0	2.74991	3.41057	0	0	3.41057	0	0	0	0	0	0	0	0
GATCGTATCCGAACGC_3	G2M	3.40152	1.63787	0	1.63787	1.63787	1.63787	0	1.63787	0	0	0	0	0	0	0	0	0	0
GATGAGGAGATGTTCC_3	G1S	1.22073	0.585873	0	0	0.952861	0.585873	1.88341	0.952861	0	1.88341	0	0	0	0	0	0	0	0
GATGATCAGGGACTGT_3	G1S	0.640073	0	1.30559	0.640073	1.0272	0	0	0	0	0	0	0	0	0	0	0	0	0
GATTCGAAGGTGCCAA_3	G1S	3.57448	1.73482	0	0	0.510932	1.60965	1.09879	2.87193	0	1.73482	0	0	0	0	0	0	0	0
GATTCGACAATCACGT_3	G2M	3.31382	0	0	0	2.65641	0	0	0	0	0	0	0	0	0	0	0	0	0
GATTCTTGTCACTCGG_3	G1S	3.04592	2.03816	0.848137	0	0	2.03816	2.19853	2.91011	0.848137	2.03816	0	0	0	0	0	0	0	0
GATTGGTCAATGTTGC_3	G1S	2.15447	1.01495	0.776023	0.461472	1.73893	2.39507	0.776023	1.36916	0.461472	0	0	0	0	0	0	0	0	0
GATTGGTGTTTCCCAC_3	G1S	3.74286	2.51366	0.786065	1.0268	0.786065	2.35688	2.02434	1.85259	0.46836	0.786065	0	0	0	0	0	0	0	0
GCAACCGAGGGCGAGA_3	G2M	1.73746	1.30181	0	0.512216	0	1.30181	0	0.512216	0	1.61222	0	0	0	0	0	0	0	0
GCACGGTCAAGGTTGG_3	G1S	3.12457	1.10634	0.409336	0.409336	0	1.26104	1.26104	1.39498	0.923247	1.71422	0	0	0	0	0	0	0	0
GCACGGTCAGACCGCT_3	G1S	1.31179	1.77208	0.433446	0	0.73483	0.73483	1.44819	1.67532	1.56819	1.31179	0	0	0	0	0	0	0	0
GCACGTGTCGGACTTA_3	G1S	2.33935	1.91966	0	0	0.677919	0.829876	1.36336	1.64911	0.677919	0	0	0	0	0	0	0	0	0
GCACTAAAGATTAGTG_3	G1S	3.02054	2.09618	0.668516	0.668516	0.668516	2.15301	1.90331	2.15301	0	0.886659	0	0.389112	0	0	0	0	0	0
GCAGCTGAGTAGTCCT_3	Immune reactive cells	0	0	0	0	0	0	0	0	0	0	0	0.934928	0	0.934928	0	1.97243	0	0
GCAGGCTTCAAGCCCG_3	G1S	0.812147	0	0.812147	1.05748	1.05748	0	0	0	0	0	0	0	0	0	0	0	0	0
GCAGGCTTCCACATAG_3	G1S	1.16428	1.68774	0.550741	0.550741	1.16428	0.903844	1.37071	1.54173	0.550741	1.92808	0	0.550741	0	0	0	0	0	0
GCAGTTAGTAGAATGT_3	G2M	3.11145	0	0	0	0	2.20222	2.46187	2.46187	0	1.85056	0	0	0	0	0	0	0	0
GCATCGGAGTGTACAA_3	G1S	2.51757	2.17888	1.66287	0	1.14333	2.17888	0.885751	0.885751	0	0	0	0	0	0	0	0	0	0
GCATCGGGTACCTATG_3	Astro-glial like cells	0	0	0	0	0	0	0	0	0	0	0	0	0	2.61317	2.61317	4.49419	0	0
GCATCGGTCCATGATG_3	G1S	0	1.74021	0	0	0	1.74021	1.59238	0	1.20874	1.20874	0	0	0	0	0	0	0	0
GCATCTCGTAACAGGC_3	G2M	2.38795	0	0	0	0	1.78265	2.76234	3.03411	0	0	0	0	0	0	0	0	0	0
GCATTAGAGACGAGCT_3	G2M	3.28781	0	0	0	0	0	2.26122	0	0	0	0	0	0	0	0	0	0	0
GCATTAGTCCTTTGAT_3	G1S	0.976028	1.16477	0	0.439092	0.439092	1.32349	2.16541	0.976028	0.976028	0.976028	0	0	0	0	0	0	0	0
GCATTAGTCTATTTCG_3	G2M	0	0.591041	0	0	0	0	0.591041	0	0	0.591041	0	0	0	0	0	0	0	0
GCCAACGCATCGAAGG_3	G1S	2.67138	1.38407	0.558344	0	1.38407	1.38407	1.70232	2.04511	0.558344	0.914509	0	0	0	0	0	0	0	0
GCCATGGTCAGCCTCT_3	G1S	0	0	0.810028	0	1.55686	0	0	0	0	0	0	0	0	0	0	0	0	0
GCCATTCAGTCATACC_3	G2M	3.55574	0	0	0	0	0	0	0	2.89075	0	0	0	0	0	0	0	0	0
GCCCAGAGTCATCAGT_3	G1S	3.14345	2.50907	0.591491	0.591491	1.44143	2.06138	1.76474	2.00867	0.338855	0	0	0	0.591491	0	0	0	0	0
GCCCAGATCCCTTGGT_3	G2M	0	0	0	0	0	0	0	0	0	0	0	0	0	0	0	0	0	0
GCCCGAAAGCGATCGA_3	G1S	3.58975	1.69983	0.444127	0	0.444127	1.69983	0.98484	2.23932	1.33385	1.1745	0	0	0	0	0	0	0	0
GCCCGAACATAGCACT_3	G2M	0.852744	0.852744	0.514641	0	0	1.47366	1.10496	0	0	0	0	0	0	0	0	0	0	0
GCCCGAAGTAACATAG_3	G1S	0	0	0.908856	0	1.37699	0.554311	0	0	0.554311	0	0	0	0	0	0	0	0	0
GCCGATGCATGACAAA_3	G2M	1.70382	1.70382	0	0	0.75317	1.17787	0	1.17787	0.75317	0.75317	0	0	0	0	0	0	0	0
GCCGATGTCGACGCGT_3	G1S	2.45053	1.25071	0	0	1.41489	0.809336	1.25071	1.55588	0.484405	0	0	0.484405	0	0	0	0	0	0
GCCTGTTCATGTTACG_3	G1S	3.07702	1.5232	0.243664	0.439435	0.243664	1.46117	0.97663	1.87461	0.439435	0.603084	0	0	0	0	0	0	0	0
GCGAGAAAGTACCGGA_3	G2M	0	0	0	2.47199	0	0	0	0	0	2.47199	0	0	0	0	0	0	0	0
GCGTGCAGTGAGTAGC_3	G1S	2.67333	0.674697	0	0	0	0.393203	0.894109	1.84038	0	1.2263	0	0	0	0	0	0	0	0
GCGTTTCAGCGTTACT_3	G2M	3.77954	0	0	0	0	0	0	3.38543	0	0	0	0	0	0	0	0	0	0
GCGTTTCGTACGATCT_3	G2M	0	0	0	0	0	0	2.22434	0	1.63388	2.22434	0	0	0	0	0	0	0	0
[truncated: 397 more rows]
