# Supplementary material for: Imaging and multi-omics datasets converge to define different neural progenitor origins for ATRT-SHH subgroups
Source: Nat Commun. 2023 Oct 20;14:6669. doi: 10.1038/s41467-023-42371-7 (PMC10589300; doi:10.1038/s41467-023-42371-7)
Supplement: Supplementary file 15 — Source Data [file 41467_2023_42371_MOESM15_ESM.zip › Source_Data/SuppFig9.xlsx]

## Sheet: SuppFig9_A
	UMAP_1	UMAP_2	DCX	DLL3	FABP7	HES5	ID4	OTX2	SOX2	STMN4	TTYH1
AAACCTGAGCAGCCTC-1	-1.72762	1.45381	0.0158335	0.0128597	0.000450412	0.00839815	0.00133362	0.011228	0.00208939	0.104677	0.00172982
AAACCTGAGCTGCCCA-1	-1.16735	-2.74926	0.0492862	0.0044915	0.0187321	0.00422674	0.000909064	0.00684785	0.00141733	0.000319396	0.00117781
AAACCTGAGGAGTCTG-1	-1.65627	1.35824	0.0168419	0.0134362	0.000591233	0.00892986	0.00139618	0.0108757	0.00213098	0.110993	0.00181443
AAACCTGAGTGCTGCC-1	-1.31736	1.26792	0.00370237	0.0101077	0.000444378	0.00773667	0.00139056	0.00662106	0.00191271	0.155536	0.0015363
AAACCTGAGTGTTTGC-1	2.15522	1.77911	0.000252754	0.00839215	0.019499	0.00742954	0.00114311	0.00863874	0.00269753	0.00135646	0.00184642
AAACCTGAGTTATCGC-1	2.21177	1.07931	0.000984774	0.0106263	0.0187264	0.010464	0.00104302	0.0037823	0.00189816	4.10151e-05	0.00129942
AAACCTGCAAAGGTGC-1	-2.77503	-2.31845	0.00499612	0.00247877	0.00311512	0.00154196	0.000462906	0.0106916	0.000906087	0.0090742	0.000650438
AAACCTGCACCGGAAA-1	0.633275	2.02514	0.0364236	0.00832181	0.0228739	0.0101072	0.00130391	0.0108539	0.00249873	0.00342927	0.00182096
AAACCTGCACCTCGTT-1	-1.39894	2.69479	0.000160628	0.00145936	0.0100964	0.00816002	0.000792787	0.0112797	0.00195563	0.00209916	0.000886137
AAACCTGCACGCATCG-1	-0.586142	-0.183877	0.0024556	0.00661679	0.0126667	0.00352908	0.00106235	0.00698305	0.00153947	0.0324236	0.00146381
AAACCTGCACTCTGTC-1	-2.32931	0.854354	0.0394272	0.0110302	0.00524501	0.00628484	0.000994698	0.00831844	0.00174893	0.0127813	0.00170208
AAACCTGCAGTTTACG-1	2.01194	-1.98919	0.000256007	0.00328486	0.011618	0.00574861	0.000943578	0.0117319	0.000970702	0.041495	0.0013684
AAACCTGGTAGATTAG-1	-4.63223	-1.46563	0.000160763	0.00206013	0.00771242	0.00351243	0.000301806	0.00717817	0.00106463	0.0306318	0.000491189
AAACCTGGTAGCGTGA-1	-6.77593	0.426879	1.202e-17	0.000970821	0.00873471	0.0030853	0.000260177	0.00236946	6.32211e-05	1.61397e-11	0.000219426
AAACCTGGTATAAACG-1	-3.86576	-2.57156	0.0076249	0.00393108	0.00239715	0.00391989	0.000810374	0.0105901	0.00211351	0.0591867	0.00100594
AAACCTGGTCATATGC-1	-2.92738	3.22318	7.18793e-06	0.000338879	0.0102246	0.00223557	0.000374054	0.00191394	0.000890579	0.0100039	0.000429847
AAACCTGGTCTCTTTA-1	-0.200391	3.73031	0.0702148	0.00630708	0.00390517	0.00701178	0.000824606	0.0160714	0.000937221	1.27068e-07	0.00131015
AAACCTGTCGCGATCG-1	-6.78216	0.412191	5.05455e-17	0.00102149	0.00828504	0.00311558	0.000265523	0.00250969	6.99543e-05	7.87822e-12	0.000223158
AAACGGGAGATGTCGG-1	1.15097	-1.94238	0.00553644	0.00681672	0.0113722	0.0074354	0.00121027	0.0155423	0.00162406	0.0792847	0.00116993
AAACGGGAGATGTGTA-1	-2.06151	1.3189	0.0462363	0.0135004	0.00160413	0.00901568	0.00124239	0.0135209	0.00203852	0.05071	0.0019813
AAACGGGAGCGCTCCA-1	-0.698695	1.00426	0.00438072	0.00451433	0.00454718	0.00477435	0.00111707	0.00901266	0.00167602	0.159357	0.00108864
AAACGGGAGTGGGCTA-1	3.83572	0.277993	0.0274455	0.0237091	0.00886553	0.00327712	0.000434072	0.00361081	0.00140136	0.0140891	0.000520695
AAACGGGAGTTCCACA-1	-4.56672	-1.45324	0.000142884	0.00222419	0.00846926	0.00359006	0.000320968	0.00691661	0.00113772	0.0359928	0.000536941
AAACGGGCAAGCCATT-1	-2.0251	2.04924	0.0131032	0.00497247	0.000877916	0.0065439	0.000789471	0.0104799	0.00173987	0.0277017	0.0011075
AAACGGGCACATCCAA-1	1.74201	2.49818	0.0112045	0.0079272	0.0238153	0.0164025	0.00155088	0.015019	0.00237381	0.0111661	0.00222132
AAACGGGCACGCATCG-1	-1.84636	-1.37611	0.0776066	0.00400055	0.00279502	0.00455965	0.000823365	0.00852003	0.00149187	4.55549e-06	0.0011306
AAACGGGCAGAGTGTG-1	-0.588642	-1.54667	0.0977482	0.00624793	0.0125704	0.00722604	0.00099298	0.0146838	0.00225841	5.96636e-05	0.0016231
AAACGGGCATAACCTG-1	-2.0993	-0.0533168	0.00103276	0.00243375	0.0102174	0.00324086	0.000674937	0.00553811	0.00127942	0.000702045	0.000935261
AAACGGGCATGCATGT-1	-0.486812	1.5976	0.021856	0.00244177	0.00334825	0.00341004	0.000926851	0.0144715	0.00173517	0.128885	0.00126875
AAACGGGCATGGGAAC-1	0.299732	-2.13374	0.0238488	0.00667724	0.0249029	0.00663414	0.00132771	0.015414	0.00214472	0.013889	0.00157728
AAACGGGCATTCTCAT-1	1.53342	-3.59438	0.0115633	0.00704483	0.0488759	0.0107492	0.00163065	0.00965821	0.00173573	0.0874119	0.00180529
AAACGGGGTAAATGAC-1	-0.925295	-1.27544	0.0903448	0.00569162	0.00855101	0.00721025	0.000921715	0.0181613	0.00202262	4.92576e-05	0.00168472
AAACGGGGTTAGAACA-1	3.68733	0.4667	0.03135	0.0226397	0.00744812	0.00219414	0.000441618	0.00243885	0.00133898	0.0209489	0.000578848
AAACGGGGTTCGGGCT-1	-3.91047	2.36839	4.83464e-05	0.0058734	0.0354236	0.005865	0.000577302	0.00251946	0.00186252	0.165221	0.00101631
AAACGGGTCAGCAACT-1	-0.0962707	3.15367	0.0236972	0.0081431	0.00786622	0.0104766	0.00116926	0.0202729	0.00195483	2.59287e-05	0.00163432
AAACGGGTCATCATTC-1	3.51722	1.47083	0.0404742	0.0233124	0.0159943	0.000700863	0.000462885	8.42875e-05	0.000954998	0.0377706	0.000602923
AAACGGGTCATGCATG-1	5.77364	-1.42974	0.265567	0.00479213	0.00151433	0.000715659	0.000316007	0.00274429	0.000560917	0.644714	0.000413286
AAACGGGTCCACTCCA-1	-0.0441617	1.26139	0.0380818	0.0051821	0.0170954	0.00557248	0.000962344	0.016211	0.00198074	0.109578	0.00132424
AAACGGGTCCGCGTTT-1	-2.19821	-1.23538	0.0367731	0.00267537	0.00205513	0.00268085	0.00068698	0.00614645	0.00123161	6.48425e-06	0.000888243
AAAGATGAGAATTCCC-1	2.16508	1.94546	0.000718068	0.00747916	0.0195278	0.00802219	0.00120142	0.00969776	0.00274629	0.00384939	0.0019363
AAAGATGAGGATATAC-1	0.119446	3.07669	0.023224	0.00844346	0.00499582	0.0103623	0.00124669	0.0220618	0.00217176	3.52033e-05	0.00161359
AAAGATGAGGTTACCT-1	-1.55912	2.24073	0.00157815	0.00336988	0.00327333	0.00468054	0.000856356	0.0102296	0.00189845	0.0198907	0.000981486
AAAGATGCACCACCAG-1	-3.72387	-3.7258	0.0167358	0.00278345	0.00652909	0.0043675	0.000764407	0.0108648	0.00154997	0.0370095	0.00117564
AAAGATGCACCTATCC-1	2.57012	-0.129062	0.0386118	0.00459121	0.00260595	0.0050211	0.000750064	0.00406562	0.00116674	3.01325e-05	0.000788924
AAAGATGCATGCCTAA-1	2.39777	-2.25338	7.21499e-05	0.00229114	0.00754517	0.00476226	0.00090629	0.0119551	0.000915307	0.0724045	0.00146792
AAAGATGGTAAGAGGA-1	-1.4784	1.36394	0.00623612	0.0115076	0.000385488	0.00786724	0.00138927	0.00806602	0.00200435	0.143598	0.00162461
AAAGATGGTAAGTGGC-1	3.75287	-1.58633	0.00577155	0.00362693	0.00791414	0.000745338	0.000235295	0.00219163	0.000246827	0.0147871	0.000220476
AAAGATGGTCGACTAT-1	1.41124	0.524786	0.0170661	0.00913098	0.00973349	0.00962553	0.00119268	0.0128787	0.00145327	0.000574536	0.00194832
AAAGATGGTCGCATAT-1	-0.786996	-0.129276	0.00254355	0.00599698	0.00996772	0.00350499	0.00104694	0.00685878	0.00142647	0.0239892	0.00140727
AAAGATGGTCTCTCGT-1	-1.34113	1.50451	0.00356791	0.00958037	0.000309424	0.00638482	0.00128994	0.00758947	0.00189061	0.142705	0.00150649
AAAGATGTCACTTACT-1	-4.20719	1.27933	0.000140161	0.00599209	0.0126334	0.00549161	0.000416928	0.00281492	0.00107593	0.0173595	0.000695265
AAAGATGTCAGGCCCA-1	3.64852	0.673452	0.0440975	0.0240291	0.00770938	0.00136042	0.000432343	0.00167771	0.00124441	0.0349891	0.000597286
AAAGCAAAGATCACGG-1	-3.51021	1.98193	0.00180075	0.00697723	0.0228548	0.00495714	0.00063797	0.00357857	0.00170302	0.124308	0.000922683
AAAGCAAAGCATGGCA-1	1.41523	-3.60399	0.0174462	0.00690632	0.0503145	0.0111391	0.00163412	0.00888422	0.00173446	0.090782	0.00177552
AAAGCAAAGCCTATGT-1	-0.398509	2.83416	0.00607629	0.00560856	0.012003	0.00955477	0.00113659	0.0157546	0.00194955	0.000588821	0.00153841
AAAGCAAAGCGCTTAT-1	-2.93575	0.670061	0.0146942	0.00412442	0.00622892	0.00199587	0.000461442	0.00207241	0.000826797	0.00108626	0.000623661
AAAGCAACAAACTGCT-1	1.95858	3.15125	0.0576777	0.00752835	0.0109395	0.010368	0.00107879	0.00844334	0.00167649	0.0607248	0.00160796
AAAGCAACAATGGAAT-1	-2.50797	1.61336	0.0465861	0.00776813	0.00252666	0.00727027	0.000832144	0.0126672	0.00147138	0.0398499	0.0012647
AAAGCAACAGACGCTC-1	2.90034	2.30988	0.00122926	0.00980664	0.0112281	0.0028382	0.000750365	0.00340871	0.00161896	0.0278927	0.00068604
AAAGCAAGTTACGGAG-1	-1.2334	3.13228	0.000835747	0.00329264	0.0137784	0.0125935	0.000836162	0.00960846	0.00191334	8.49973e-05	0.00111427
AAAGCAATCACTCCTG-1	-1.06761	-1.60941	0.0953693	0.00600978	0.00708253	0.00630517	0.000961844	0.0159758	0.00201651	4.12337e-06	0.00155291
AAAGCAATCCTGCCAT-1	1.62355	-1.38165	0.00896582	0.00347011	0.0145716	0.00676085	0.0010295	0.00820616	0.00118634	0.0231112	0.00110366
AAAGCAATCCTGTACC-1	1.13945	3.03289	0.0388969	0.00875004	0.0124934	0.0160606	0.00144707	0.0156897	0.00163895	0.00201229	0.00182992
AAAGCAATCGCCATAA-1	3.20195	0.971402	0.0147383	0.0183044	0.0207983	0.0032447	0.000597047	0.000287741	0.00115536	0.0101603	0.000669547
AAAGTAGAGCCAGAAC-1	0.0323753	-3.77868	0.0424917	0.00424878	0.0244006	0.00744851	0.000892076	0.00283152	0.0006458	0.0010326	0.000855455
AAAGTAGAGCGACGTA-1	-6.74156	0.321458	2.05677e-16	0.00103451	0.00756392	0.00304731	0.000263063	0.00255858	7.45033e-05	4.05394e-12	0.000219777
AAAGTAGCAAGGACTG-1	2.4455	-1.21719	0.021637	0.00276679	0.00847746	0.00510358	0.000874175	0.00599669	0.00100341	0.013282	0.00102721
AAAGTAGCAGCGATCC-1	-1.41124	0.643413	0.00253159	0.0074081	0.00350249	0.00894713	0.00152572	0.00663281	0.0019473	0.061992	0.00148671
AAAGTAGGTCATGCAT-1	0.123996	1.84121	0.0670045	0.00535854	0.0159551	0.00646363	0.00104294	0.0168158	0.00238373	0.0353021	0.00157836
AAAGTAGGTCGCGTGT-1	0.0311909	-2.31168	0.0252171	0.0067541	0.0281372	0.00629404	0.00121536	0.0120798	0.00202629	0.00405619	0.00154279
AAAGTAGGTCTGGAGA-1	-1.42864	0.510747	0.00191411	0.00656249	0.00413152	0.00850202	0.001486	0.0069756	0.00188941	0.0477665	0.00144223
AAAGTAGGTCTTGCGG-1	1.35238	3.36875	0.0642154	0.00754573	0.00541143	0.0112137	0.00106617	0.0108818	0.00123262	0.00347771	0.00168394
AAAGTAGGTTAAGTAG-1	-2.34245	1.01037	0.0530137	0.0119846	0.00406592	0.00717394	0.00104842	0.010398	0.00180077	0.0185237	0.00182022
AAAGTAGGTTACAGAA-1	-0.953486	-3.59626	0.0342457	0.00262509	0.0164908	0.00340593	0.000464148	0.00209706	0.000475778	6.51624e-05	0.000476325
AAAGTAGGTTAGTGGG-1	3.52557	-0.312203	0.0232595	0.0199289	0.0147228	0.00630558	0.000520367	0.00343145	0.00121657	0.00027076	0.000528247
AAAGTAGGTTCGTTGA-1	5.80441	-1.49355	0.265567	0.00479213	0.00151433	0.000715659	0.000316007	0.00274429	0.000560917	0.644714	0.000413286
AAAGTAGTCAAAGTAG-1	2.32042	1.84317	0.000380732	0.00970346	0.0221402	0.00634253	0.00104903	0.00570038	0.00263112	0.00351627	0.00153581
AAAGTAGTCAACGCTA-1	1.31702	-2.00308	0.00266229	0.00647697	0.0113551	0.00742561	0.00117782	0.0151572	0.00149448	0.0769867	0.00118414
AAAGTAGTCACAGTAC-1	5.70257	-1.58626	0.30342	0.00514595	0.00240356	0.000871791	0.000301075	0.00304897	0.00066693	0.745044	0.000407841
AAAGTAGTCACCACCT-1	3.67385	2.16652	0.00607991	0.00949975	0.00419864	0.000206537	0.000269858	0.000307467	0.000392926	0.00772393	0.000310297
AAAGTAGTCACGACTA-1	0.332381	-1.13773	0.0570515	0.00964618	0.0120402	0.00555731	0.00108957	0.0155845	0.00230317	0.00352721	0.00144356
AAAGTAGTCCACTGGG-1	0.854357	0.0997985	0.0282639	0.0102022	0.0156756	0.0100167	0.00100472	0.0126673	0.00160257	0.0150906	0.00158997
AAAGTAGTCTAACTGG-1	0.178708	-3.07568	0.0320941	0.00545597	0.0482345	0.0090266	0.00127727	0.00842183	0.00148019	0.00179388	0.00143963
AAAGTAGTCTTACCTA-1	-1.34736	-1.26068	0.0890263	0.00557539	0.00444157	0.0066835	0.000889249	0.0161144	0.00175869	9.67119e-06	0.00146329
AAATGCCAGAACAATC-1	0.515059	1.32993	0.0378415	0.0082073	0.0259032	0.00736255	0.00124959	0.0110208	0.00214717	0.0248814	0.001711
AAATGCCAGCTACCGC-1	1.86123	2.06964	0.00223967	0.00660876	0.0200663	0.0117818	0.00137049	0.0141569	0.00263184	0.00468107	0.00221969
AAATGCCAGTACGTTC-1	-4.58045	-2.56726	0.0291403	0.00730022	0.00464855	0.00388487	0.000906498	0.0130725	0.00269982	0.0723009	0.000991805
AAATGCCAGTCCCACG-1	2.0314	3.2473	0.0644057	0.00589581	0.00699117	0.00799856	0.000867139	0.00752358	0.00134701	0.0549095	0.00141799
AAATGCCCAAAGAATC-1	-3.87645	-1.60795	0.000103094	0.00187221	0.0050795	0.00211216	0.000335834	0.00480548	0.0011196	0.0444854	0.000527021
AAATGCCCACCTCGTT-1	-1.30706	0.331595	0.000576765	0.00490885	0.00438092	0.0069193	0.00138834	0.00725889	0.00166207	0.0307213	0.00128916
AAATGCCCATAAAGGT-1	0.287989	-3.7084	0.0577139	0.0041109	0.0345191	0.00912321	0.00115093	0.00407282	0.000958604	0.00470677	0.00112454
AAATGCCCATGTCGAT-1	-2.02345	3.62387	2.41295e-05	0.00370343	0.00159961	0.00567376	0.000474681	0.00353092	0.00088465	4.53318e-05	0.000504942
AAATGCCGTAGCGTAG-1	-3.66389	-3.0992	0.0109099	0.00306554	0.00634428	0.00578779	0.00104263	0.0145451	0.00237378	0.0445976	0.00135751
AAATGCCGTCAACTGT-1	1.43365	1.5249	0.00220121	0.0100037	0.0171678	0.00875459	0.0012802	0.00988961	0.00230892	0.000143794	0.00194415
AAATGCCGTCGAAAGC-1	-1.81121	-2.43026	0.0330618	0.00185383	0.00849513	0.00165268	0.000708258	0.00687518	0.00122897	0.00311811	0.000959756
AAATGCCGTGAGTATA-1	1.06993	0.883644	0.00464391	0.0103405	0.0147905	0.0067403	0.00139658	0.0112409	0.00163568	0.00436248	0.00192068
AAATGCCGTTAAGGGC-1	2.09213	2.00245	0.00122708	0.00718346	0.0196107	0.00863221	0.00124119	0.0100613	0.00274172	0.00612907	0.00195678
AAATGCCTCCTATTCA-1	0.0229491	0.520418	0.00280019	0.00848358	0.0258697	0.00502084	0.000996681	0.0119666	0.00173071	0.139867	0.00123232
AAATGCCTCGTCCGTT-1	-1.64799	1.80869	0.00844927	0.0082735	0.000735221	0.00615379	0.00105152	0.0109456	0.00194879	0.0574037	0.00131659
AAATGCCTCGTCGTTC-1	1.78461	3.36439	0.0661366	0.00550257	0.00597273	0.00782152	0.00084161	0.00737586	0.00122858	0.0335592	0.00145845
AAATGCCTCGTTACGA-1	2.31198	-2.0112	0.000453941	0.0016151	0.00841848	0.00390255	0.00085644	0.012519	0.000749853	0.0751426	0.00136786
AAATGCCTCTCGGACG-1	-1.45116	-3.03343	0.0528404	0.00270766	0.013465	0.00314806	0.000710266	0.00701146	0.00101245	0.00210242	0.000955155
AAATGCCTCTGGTGTA-1	-2.31918	-0.712732	0.00526931	0.00142424	0.00478578	0.00147922	0.000613304	0.00378155	0.00110387	2.41008e-06	0.000753078
AACACGTAGCAGATCG-1	-3.71535	-3.09183	0.0167636	0.00393531	0.00699528	0.00618601	0.00111113	0.0144449	0.00254957	0.0401174	0.00142686
AACACGTAGGGATCTG-1	1.34928	1.83003	0.00464749	0.0090841	0.0207487	0.0112092	0.0013204	0.0121257	0.00233189	0.000251358	0.00210929
AACACGTAGTGGTCCC-1	-5.12905	-2.1783	0.00876572	0.00447983	0.00795663	0.00227096	0.000441305	0.0110622	0.00149047	0.0356158	0.000535926
AACACGTCAACACCTA-1	-1.34294	1.57634	0.0033315	0.00898408	0.00033854	0.00567391	0.00123557	0.00809028	0.00187747	0.129214	0.00147069
AACACGTCAAGCTGTT-1	4.62928	-0.816686	0.129969	0.00970879	0.00969278	0.00353083	0.000322342	0.000681438	0.000477263	0.0165093	0.000282337
AACACGTCATACAGCT-1	2.89897	0.664968	0.00463158	0.00989743	0.017824	0.00563993	0.000635534	0.000872477	0.00116969	0.00150956	0.000710053
AACACGTCATATACCG-1	-4.38857	-1.87173	0.0020599	0.00349477	0.00714354	0.00485682	0.000490339	0.0125233	0.00190634	0.102325	0.000784946
AACACGTCATGCAATC-1	4.62151	0.207876	0.0443898	0.0143561	0.00492764	0.00160749	0.000220487	0.0030595	0.000843097	0.0104384	0.000186273
AACACGTCATGGAATA-1	0.21043	-2.83687	0.0171134	0.00557694	0.0447528	0.00779388	0.00124286	0.0106058	0.00162518	0.00236517	0.00153054
AACACGTCATTTCAGG-1	-0.881947	-2.8794	0.054547	0.00515747	0.0253149	0.005516	0.000947411	0.00597503	0.00130581	8.01379e-05	0.00113158
AACACGTGTCCAAGTT-1	-3.85265	-3.26138	0.0281096	0.00458683	0.00854847	0.00681826	0.00116845	0.0144169	0.00260993	0.0362122	0.00155477
AACACGTGTCCAGTGC-1	1.80373	1.78147	0.000419642	0.00786948	0.0173489	0.00838276	0.00121618	0.0113708	0.00264976	0.000676337	0.00202994
AACACGTGTCTCTTTA-1	0.338059	-1.12385	0.05185	0.0100372	0.0116601	0.00538842	0.00108069	0.0156321	0.00229507	0.00273491	0.00148979
AACACGTGTGGTAACG-1	0.755253	1.25643	0.0187128	0.00956696	0.0234761	0.0073104	0.00136337	0.00938363	0.00195494	0.00944077	0.00182868
AACACGTTCAGTGCAT-1	-2.49431	-1.15594	0.0149921	0.00181658	0.00213534	0.00170788	0.000592247	0.00533864	0.00100426	1.14512e-05	0.000716352
AACACGTTCGCAGGCT-1	0.111582	1.21607	0.0326359	0.00634422	0.0213154	0.0058221	0.00100874	0.0150267	0.00195306	0.0924734	0.00136486
AACACGTTCGGCGCAT-1	1.06781	0.941816	0.00464391	0.0103405	0.0147905	0.0067403	0.00139658	0.0112409	0.00163568	0.00436248	0.00192068
AACACGTTCTACCTGC-1	-1.5831	3.67739	0.000955739	0.00513476	0.00347316	0.00852635	0.00061319	0.00510857	0.00120766	3.36974e-06	0.000822451
AACACGTTCTCGATGA-1	1.98862	1.06159	0.0013661	0.0110792	0.0139476	0.00985079	0.00114195	0.00569699	0.00200961	1.42339e-05	0.00154451
AACACGTTCTTATCTG-1	1.98323	-1.4921	0.00408302	0.00220393	0.0145245	0.00593988	0.000979406	0.00785687	0.000922779	0.0183629	0.00122013
AACACGTTCTTCTGGC-1	0.927198	-0.522436	0.0671564	0.00682611	0.0108001	0.00828285	0.00102503	0.0157148	0.00182986	0.00181775	0.00154374
AACACGTTCTTGACGA-1	-4.54378	-2.92412	0.0568075	0.00751559	0.0037744	0.00472055	0.00108811	0.0109388	0.00281863	0.0284638	0.00116156
AACACGTTCTTGCAAG-1	1.36523	-2.14641	0.00160835	0.00689948	0.0127615	0.00764743	0.00123663	0.0171688	0.00154188	0.0714291	0.00122243
AACCATGAGCTCTCGG-1	1.38482	-2.33758	0.00124917	0.00729933	0.0163755	0.00787879	0.00129694	0.0184629	0.00161485	0.0581233	0.00125257
AACCATGAGTACGTTC-1	-3.68818	2.81225	1.26441e-05	0.00173486	0.0256772	0.00451778	0.000497782	0.00328151	0.00159457	0.0874067	0.000689898
AACCATGCAACTTGAC-1	2.85888	-0.640155	0.0574995	0.00801059	0.00421822	0.00433514	0.000701536	0.00377794	0.00110331	0.000859829	0.000663511
AACCATGCACATAACC-1	1.75556	2.46763	0.0112045	0.0079272	0.0238153	0.0164025	0.00155088	0.015019	0.00237381	0.0111661	0.00222132
AACCATGCACATTTCT-1	0.713704	3.39408	0.0627417	0.0093174	0.00182688	0.0101819	0.00117724	0.0197133	0.00153321	4.02385e-05	0.00169011
AACCATGCACCGTTGG-1	-0.949632	-1.41693	0.0988925	0.00594737	0.00835108	0.00706403	0.000952771	0.0175047	0.00208776	1.5154e-05	0.00166489
AACCATGCACCTCGGA-1	-2.07361	-0.586316	0.0070609	0.00193739	0.00711209	0.00238406	0.000650484	0.0049668	0.00121351	1.43321e-05	0.000864954
AACCATGCATGAGCGA-1	-0.671793	2.20065	0.0100824	0.00221798	0.00436609	0.00342226	0.000985884	0.0162223	0.00173611	0.0227648	0.0012611
AACCATGCATGTTGAC-1	-5.0763	-3.03182	0.0512633	0.00430836	0.00239399	0.00177221	0.000588002	0.00610248	0.00160312	0.00649856	0.000645668
AACCATGGTAGCGCTC-1	-0.733013	-2.72898	0.0414658	0.00625146	0.0257389	0.00576843	0.00101452	0.0062353	0.00151081	2.9711e-05	0.00119974
AACCATGGTCAAACTC-1	-0.0420045	-3.35013	0.0443774	0.00577879	0.0416544	0.00926567	0.00120942	0.00576836	0.00116301	0.00102425	0.00125799
AACCATGGTCCTGCTT-1	1.66551	-0.588883	0.0537131	0.0023443	0.00807732	0.00834547	0.00103801	0.00786615	0.00124049	0.000654262	0.00135093
AACCATGGTTGGGACA-1	-2.31107	1.94746	0.0235356	0.00528931	0.0011651	0.00668944	0.000745925	0.0107832	0.00151502	0.0399404	0.00110998
AACCATGGTTTAGCTG-1	-1.86812	-2.80997	0.0260065	0.00171945	0.00872782	0.0018017	0.00063582	0.00849451	0.00101201	0.00825233	0.000884093
AACCATGTCAGCACAT-1	0.44802	1.01873	0.0173292	0.00857222	0.0251532	0.00574235	0.00111647	0.0124763	0.00180448	0.05657	0.00148543
AACCATGTCCCTAATT-1	-2.76045	-3.2512	0.000686093	0.00077571	0.00428658	0.00316952	0.000564063	0.0119317	0.00106045	0.0562368	0.000743163
AACCATGTCCTTTCGG-1	-1.0909	-3.19174	0.0621493	0.00382335	0.0222168	0.0048407	0.000773406	0.00512284	0.000970709	0.000240009	0.000911639
AACCATGTCGTCCGTT-1	0.760686	-0.651959	0.0594458	0.0079875	0.0100063	0.00745263	0.0010506	0.0168113	0.00197641	0.00229192	0.00156445
AACCATGTCTCAAACG-1	-0.312005	-1.6737	0.0927034	0.00651443	0.0161072	0.00708206	0.0010415	0.0119169	0.00235447	0.000389348	0.00151665
AACCATGTCTCCCTGA-1	0.425279	2.14951	0.0471078	0.00702873	0.018663	0.00826681	0.00120583	0.0137794	0.00253153	0.00696752	0.00165446
AACCATGTCTTGCAAG-1	-0.713179	2.28498	0.00503378	0.00225024	0.00547122	0.00377626	0.000988622	0.014758	0.00171341	0.0153135	0.00120488
AACCGCGAGAACAATC-1	-3.58241	-1.85398	0.000151058	0.00131504	0.00217639	0.00158529	0.000335614	0.00507079	0.000947877	0.0337587	0.000502224
AACCGCGAGACGCACA-1	3.49146	-0.319049	0.0232595	0.0199289	0.0147228	0.00630558	0.000520367	0.00343145	0.00121657	0.00027076	0.000528247
AACCGCGAGACTAGAT-1	1.93784	0.541575	0.0161352	0.00826661	0.00848431	0.0105508	0.000977911	0.00830424	0.00141872	1.02453e-05	0.00148638
AACCGCGAGAGTCTGG-1	-2.42016	-0.394419	0.000720861	0.00108493	0.00571312	0.00106392	0.000510607	0.00238973	0.000973833	2.33983e-05	0.000618515
AACCGCGAGCAGGCTA-1	0.284178	-0.835317	0.0365877	0.0106305	0.0118554	0.00549252	0.0010861	0.0148827	0.00227696	0.00306099	0.00162945
AACCGCGAGCCAGTAG-1	0.425659	-3.40915	0.0591137	0.00442429	0.0487634	0.0102669	0.00135805	0.00628024	0.00141605	0.00851733	0.00138035
AACCGCGAGGAGTTGC-1	-2.90112	1.74319	0.028268	0.005874	0.00662527	0.00483888	0.000666207	0.00794494	0.00120501	0.0690809	0.0008291
AACCGCGCAAGTAATG-1	-1.23853	-1.74969	0.094704	0.00500018	0.00551297	0.00505967	0.0009295	0.0135336	0.001827	7.46599e-06	0.00139744
AACCGCGCACATCCAA-1	1.62683	1.64437	0.00118748	0.00907604	0.017053	0.00886123	0.00125236	0.0111248	0.00245479	0.0001696	0.00200157
AACCGCGCAGATCCAT-1	-1.22629	0.413847	0.000576765	0.00490885	0.00438092	0.0069193	0.00138834	0.00725889	0.00166207	0.0307213	0.00128916
AACCGCGCATGAACCT-1	2.99294	0.502661	0.00701895	0.0099185	0.0125751	0.00427132	0.000567954	0.00105568	0.0011838	0.00183067	0.000670249
AACCGCGCATTCGACA-1	-1.44129	-1.27926	0.0867437	0.00536119	0.0038959	0.00635326	0.000879047	0.0142428	0.0016801	5.19795e-06	0.00136903
AACCGCGGTACCGAGA-1	-0.0790503	3.99668	0.0825313	0.00481218	0.00109809	0.00444544	0.000563518	0.0124059	0.000543331	6.91231e-09	0.0010228
AACCGCGGTATGAATG-1	3.4624	1.32014	0.0350704	0.0237434	0.0180435	0.00127884	0.00052011	0.000136558	0.001084	0.0296937	0.000633198
AACCGCGGTGACTACT-1	1.75858	-1.27425	0.010114	0.00272645	0.0143505	0.00700021	0.00103544	0.00717299	0.00110762	0.0141121	0.0011465
AACCGCGGTGTTTGTG-1	-1.57239	-2.76809	0.0383002	0.00248115	0.0116603	0.00246463	0.000754094	0.00736107	0.00119523	0.00249481	0.00104413
AACCGCGTCCGCGTTT-1	1.83541	0.276995	0.0379351	0.00627262	0.00732825	0.0100507	0.000950882	0.0112755	0.00130399	2.78722e-05	0.00156611
AACGTTGAGGCATGTG-1	-0.349583	-1.26677	0.0840313	0.00623929	0.0157748	0.00693266	0.000978907	0.0138866	0.00231207	0.000296842	0.00163017
AACGTTGAGTACGTAA-1	0.41451	-1.78437	0.0437818	0.00750649	0.0163832	0.00717287	0.00132416	0.0162164	0.00228289	0.0221932	0.00139656
AACGTTGCAAGCCGTC-1	-2.14207	1.56343	0.0461108	0.0104387	0.00124206	0.00837222	0.00101895	0.0144286	0.00177151	0.0383397	0.00159999
AACGTTGCACGTCTCT-1	-6.87415	0.236054	2.64292e-16	0.00104581	0.00565743	0.00249409	0.000215252	0.0024602	6.96776e-05	6.71685e-13	0.000189804
AACGTTGCATCTCCCA-1	-3.97734	-1.04945	2.81566e-06	0.00261494	0.00553114	0.00096125	0.000257731	0.00116175	0.000653646	0.00775055	0.000319233
AACGTTGCATGACGGA-1	4.03668	-0.612062	0.0401229	0.0199874	0.0217295	0.00673787	0.000454696	0.00204124	0.000977782	0.000659388	0.000486243
AACGTTGCATGCGCAC-1	1.60128	0.186473	0.0481972	0.00615346	0.00939588	0.0102646	0.000988724	0.013115	0.00131268	0.000200218	0.00171978
AACGTTGGTACAGCAG-1	-2.18719	3.05413	5.2438e-05	0.0011171	0.00405099	0.0074116	0.000581381	0.00715368	0.00160639	0.00293669	0.000684008
AACGTTGGTAGCTGCC-1	0.894849	-3.8076	0.0459481	0.00421122	0.0438402	0.00947848	0.00128043	0.00478434	0.00127917	0.0466881	0.00132247
AACGTTGGTCCTAGCG-1	2.30446	0.142025	0.0291356	0.00423878	0.00467041	0.0071168	0.000803316	0.005919	0.00123579	7.19089e-06	0.00097561
AACGTTGGTGACCAAG-1	-5.90313	0.467499	3.10922e-13	9.90509e-05	0.0035161	0.00202278	0.000168451	0.000357211	1.60635e-05	1.08137e-07	8.33798e-05
AACGTTGGTGGTGTAG-1	-2.42821	-1.41876	0.0239549	0.00236663	0.00134347	0.00181387	0.00054253	0.00599687	0.00100343	5.62089e-05	0.000684549
AACGTTGGTGTGAAAT-1	-1.79793	0.042146	0.00100295	0.00286446	0.0107431	0.005054	0.000877151	0.00762315	0.00147007	0.00245665	0.00113697
AACGTTGGTTCGCGAC-1	1.84549	2.01779	0.0014052	0.00667997	0.0192187	0.0107142	0.00132245	0.013745	0.00265642	0.00305397	0.00219764
AACGTTGTCGCAAACT-1	-0.324348	-0.629343	0.0182999	0.00740746	0.017073	0.00521227	0.0010218	0.0109177	0.00193638	0.00822902	0.00170028
AACGTTGTCGTTTAGG-1	1.25185	1.01193	0.00377154	0.010476	0.0139592	0.00713601	0.00141044	0.0103704	0.00170103	0.00181855	0.00193477
AACGTTGTCTGCTGTC-1	-1.74909	1.26475	0.0257506	0.0140397	0.00103027	0.00947424	0.00140497	0.0117594	0.00217615	0.0913672	0.00196343
AACGTTGTCTGGTATG-1	0.641797	1.90171	0.0396541	0.00850147	0.0234829	0.0099368	0.00129268	0.0103587	0.00250129	0.00460091	0.00185268
AACTCAGAGACTAGAT-1	-3.4729	1.08746	0.00594366	0.00536159	0.016253	0.00273617	0.000476073	0.00218589	0.001052	0.00953001	0.000646928
AACTCAGAGCCCTAAT-1	-0.274516	3.0601	0.0115128	0.00697234	0.0107725	0.0105154	0.00116897	0.017754	0.00201697	0.000136996	0.00160422
AACTCAGAGTTCCACA-1	-1.43685	-3.06864	0.0541518	0.0025432	0.0129514	0.00311115	0.000661959	0.00672094	0.000916571	0.00225695	0.0008803
AACTCAGAGTTGAGTA-1	-0.66149	1.7439	0.0156434	0.00228884	0.00198107	0.00272145	0.000951453	0.0141538	0.00169713	0.0954235	0.00129363
AACTCAGCAAACCTAC-1	-4.3585	-3.51737	0.0509225	0.00446072	0.0060408	0.00584028	0.000956892	0.00907805	0.00194348	0.0123238	0.00134933
AACTCAGCAAGTCTAC-1	-0.758051	0.566407	0.000399294	0.00574672	0.00618753	0.00449167	0.00134516	0.00631534	0.00165556	0.0961359	0.00106739
AACTCAGCACTACAGT-1	-0.363875	-1.77642	0.0787701	0.00710131	0.0173336	0.00686799	0.00107768	0.0106897	0.002305	0.000479795	0.00145219
AACTCAGCACTCGACG-1	-0.594486	3.90696	0.047729	0.00387834	0.00349452	0.00538421	0.000571197	0.00914062	0.000603757	1.72167e-08	0.000945964
AACTCAGCATCAGTCA-1	-0.111919	-0.798636	0.0316752	0.00883096	0.0165391	0.00557699	0.00104647	0.0123799	0.00220237	0.00361473	0.00167665
AACTCAGCATCTATGG-1	2.11754	-3.48199	0.00103748	0.00651485	0.0349332	0.00707232	0.00133797	0.0114992	0.00155519	0.0345712	0.0016315
AACTCAGCATGTCGAT-1	-3.76126	2.85338	6.34183e-06	0.00189548	0.0262691	0.00432897	0.000458193	0.00273949	0.00149251	0.0950353	0.000670419
AACTCAGGTAAGAGGA-1	1.20793	1.93914	0.00793791	0.00906439	0.0226879	0.0121847	0.00135305	0.0119717	0.00229644	0.000340794	0.00210422
AACTCAGGTCTCCATC-1	1.32542	-3.13756	0.0149382	0.0077741	0.0456977	0.0112036	0.00163712	0.0126353	0.0019916	0.0586751	0.0016211
AACTCAGGTCTTGCGG-1	1.14745	0.490763	0.0177122	0.00968383	0.0114479	0.00929761	0.00118505	0.0134977	0.00146339	0.00300704	0.00190093
AACTCAGGTTACAGAA-1	-0.325278	0.783084	0.00314647	0.0061817	0.013426	0.00406864	0.00111147	0.0106203	0.00174122	0.157406	0.00107379
AACTCAGGTTGGACCC-1	2.30867	2.3351	0.00574019	0.00807282	0.0173404	0.00826191	0.00120942	0.00733411	0.00240629	0.0403716	0.0014395
AACTCAGTCCCACTTG-1	-3.34602	-1.81264	0.000360486	0.00137768	0.001081	0.00105507	0.000309733	0.00486119	0.000677457	0.0136884	0.000447597
AACTCAGTCCTGCCAT-1	-0.124894	0.732887	0.00519051	0.0072769	0.0205245	0.0045276	0.0010092	0.012587	0.00174034	0.153836	0.00115531
AACTCAGTCGAATCCA-1	-3.51878	1.71	0.00384829	0.00733801	0.0189799	0.0043557	0.000600053	0.00290778	0.00140476	0.0821525	0.000817644
AACTCAGTCGAGAGCA-1	-4.50195	2.03314	1.68157e-06	0.00533466	0.0137001	0.00352036	0.000278099	0.00096859	0.000940547	0.0673688	0.000594277
AACTCAGTCGGTTAAC-1	1.73305	2.99527	0.050018	0.00865121	0.0153847	0.0141377	0.00131495	0.0107698	0.00183965	0.0259743	0.00194297
AACTCAGTCGTTTATC-1	-4.99514	-2.24173	0.0137189	0.00547504	0.00791703	0.002748	0.000559862	0.0126767	0.0018813	0.0501316	0.000669854
AACTCCCAGAAACCTA-1	0.234422	1.07003	0.0250639	0.00749401	0.0242345	0.00584415	0.00106135	0.0136462	0.00188814	0.074038	0.00141848
AACTCCCAGAACAATC-1	-1.92918	1.1998	0.0352722	0.0140817	0.0017169	0.00944445	0.00136793	0.0121427	0.00217328	0.0679779	0.00206423
AACTCCCAGACAGGCT-1	1.55215	-0.6031	0.0590502	0.00248745	0.00923454	0.00840773	0.00102584	0.0090237	0.00131414	0.000828848	0.00136108
AACTCCCAGACCACGA-1	2.13704	-0.143159	0.0524171	0.00367361	0.0035276	0.00740334	0.000928995	0.00811448	0.00120439	1.41163e-05	0.00121981
AACTCCCAGAGTGAGA-1	-1.94338	-4.85603	3.60295e-05	1.07427e-06	7.36151e-06	3.88742e-06	1.87038e-05	1.64727e-05	2.68414e-05	5.14851e-05	7.72389e-05
AACTCCCAGCAACGGT-1	1.46807	0.0192414	0.0624513	0.00543656	0.0105968	0.0100768	0.000965422	0.0128488	0.00132765	0.000383955	0.00165016
AACTCCCAGGTTACCT-1	-3.54878	0.456293	0.00141171	0.00163608	0.00523077	0.000921506	0.000298196	0.000682658	0.000598217	0.000193144	0.000410745
AACTCCCAGTCCTCCT-1	-3.27113	2.87337	6.47454e-05	0.00131465	0.0181387	0.00403514	0.000528314	0.00392136	0.00154605	0.0537193	0.000659307
AACTCCCAGTGGGATC-1	0.973793	2.03535	0.0187571	0.00891462	0.0240263	0.0119356	0.00136772	0.0107591	0.00234998	0.000938956	0.00197014
AACTCCCCAATTGCTG-1	0.880357	-1.23977	0.0329301	0.00723902	0.0109907	0.00630162	0.00108678	0.0168255	0.00185516	0.0216834	0.00117677
AACTCCCCACGGTAGA-1	-0.142947	1.32575	0.0332545	0.00443231	0.0133365	0.00510275	0.000930026	0.0163425	0.00191607	0.131135	0.00126121
AACTCCCCACTTAACG-1	2.55976	-2.16785	0.000171859	0.00147841	0.00610889	0.00379137	0.000836931	0.0116629	0.000735269	0.0951155	0.00135794
AACTCCCCATTATCTC-1	0.798406	1.80472	0.0308263	0.0091925	0.0241919	0.0104111	0.00132396	0.00931412	0.00241384	0.0032133	0.0019329
AACTCCCGTAGAAAGG-1	3.94659	-0.845469	0.032025	0.0175283	0.0212177	0.00570444	0.000446	0.00210018	0.000923766	0.000822761	0.000482689
AACTCCCGTGAGGGTT-1	5.50526	-1.43858	0.267536	0.00534484	0.00217503	0.00123077	0.000354605	0.00284767	0.000598425	0.637601	0.000436056
AACTCCCGTTCCACAA-1	0.62728	-2.26442	0.00933171	0.00701578	0.02237	0.0070296	0.0014281	0.0192259	0.00203838	0.0401269	0.00148362
AACTCCCTCAAGGCTT-1	4.81974	-0.142821	0.0622213	0.00950085	0.00388265	0.00165645	0.000173787	0.00124635	0.000467181	0.00251893	0.000141212
AACTCCCTCACGACTA-1	-0.589725	-0.956214	0.0580733	0.0057636	0.0134397	0.00661639	0.000930203	0.0154199	0.00200097	0.000680269	0.0016945
AACTCCCTCACGCATA-1	2.17706	-2.03621	0.00034585	0.00207156	0.00972057	0.00455043	0.000888992	0.0124913	0.000827962	0.0586059	0.00140178
AACTCCCTCAGCTTAG-1	1.0517	-1.33657	0.0237761	0.00647518	0.0118458	0.00655083	0.00108373	0.0149333	0.00171936	0.0315963	0.00111162
AACTCCCTCTCGCATC-1	-2.08661	1.40609	0.0451449	0.0129949	0.00126356	0.00894295	0.00120214	0.0140795	0.00199004	0.0509201	0.00189159
AACTCCCTCTCTTATG-1	0.69955	-0.0131227	0.0275705	0.010073	0.0172524	0.00979454	0.000995508	0.0126671	0.00171789	0.0208522	0.00156544
AACTCTTAGACTGGGT-1	0.812997	-2.42733	0.00522219	0.00666428	0.0262309	0.00706051	0.00142398	0.0194142	0.00193601	0.038504	0.00141712
AACTCTTAGGCCCTCA-1	-0.901728	-0.30568	0.00426757	0.00523589	0.00846182	0.00381155	0.000976687	0.00741221	0.00133826	0.0124105	0.00137449
AACTCTTAGTACGACG-1	-6.78916	0.14221	3.04261e-15	0.000946141	0.00562173	0.00265323	0.000236225	0.00237123	7.53566e-05	4.22629e-12	0.00019368
AACTCTTAGTCCAGGA-1	0.448021	-2.64888	0.0102845	0.00561161	0.0401465	0.00712441	0.0013279	0.0144078	0.00186651	0.0100388	0.00158692
AACTCTTCAAGAAAGG-1	2.93722	-0.0227143	0.0243616	0.00657347	0.00495359	0.00450189	0.000621654	0.00255071	0.00119822	0.000132854	0.000650951
AACTCTTCAAGGACAC-1	-0.891241	2.54666	0.00143786	0.00258822	0.0109639	0.00657225	0.000987408	0.0126086	0.00174917	0.00365736	0.00115969
AACTCTTCAAGGCTCC-1	-4.99147	-2.84858	0.0504005	0.00589883	0.00391093	0.0022981	0.000737256	0.00900261	0.00211959	0.0180442	0.00078511
AACTCTTCAAGTTGTC-1	4.97558	-0.704172	0.158826	0.00583899	0.00279128	0.0015505	0.00022666	0.00044625	0.000260343	0.0413227	0.000187046
AACTCTTCACATGGGA-1	3.30744	0.671791	0.0151274	0.0166674	0.0127151	0.00252792	0.000512725	0.000797413	0.0011623	0.0100844	0.000671116
AACTCTTCAGACGCTC-1	-2.26017	0.519349	0.0169972	0.0088882	0.0078886	0.00570266	0.000973647	0.00666188	0.00173741	0.00944908	0.00151063
AACTCTTCAGGCTCAC-1	-4.15576	-3.18464	0.0457175	0.00610458	0.00709063	0.00694766	0.00122758	0.0125036	0.00279949	0.0236798	0.00152349
AACTCTTGTAAATGTG-1	-0.683175	0.452655	0.000387413	0.00626455	0.00971617	0.00376572	0.00129674	0.00691296	0.00167623	0.104499	0.00109134
AACTCTTGTGCAGTAG-1	0.934966	-0.0318839	0.0417707	0.0090585	0.0138663	0.0103863	0.000996141	0.0130286	0.0015659	0.00732373	0.00160565
AACTCTTGTGCCTTGG-1	-1.78948	-0.768089	0.0226502	0.00326834	0.00693164	0.00406858	0.000735905	0.00722816	0.00133399	1.28357e-05	0.00100242
AACTCTTGTTCAGACT-1	-0.383488	-3.63789	0.031563	0.00478875	0.0246804	0.00608918	0.000759087	0.00245157	0.0006168	7.54282e-05	0.000740652
AACTCTTTCATCGGAT-1	3.39435	-0.238245	0.025492	0.017237	0.0110203	0.00566345	0.000531155	0.00333967	0.00122675	0.000303728	0.000533947
AACTCTTTCGCGTTTC-1	1.73781	1.44261	0.000560786	0.00991136	0.0154358	0.00808548	0.00122252	0.00902654	0.00241514	8.26564e-05	0.00184474
AACTCTTTCTGCTGCT-1	1.60224	0.714438	0.00918852	0.0101403	0.00933016	0.00937615	0.00122814	0.0106979	0.00156387	0.000197454	0.00189435
AACTCTTTCTTGAGAC-1	1.97766	-3.66142	0.00225496	0.00595277	0.0390466	0.00789337	0.00135197	0.0108084	0.00150578	0.0505037	0.00158629
AACTCTTTCTTTACAC-1	1.51217	2.47694	0.00919155	0.00811241	0.0252272	0.0175227	0.0015809	0.0166437	0.00217072	0.00359795	0.00218727
AACTGGTAGACAAAGG-1	-0.70782	2.14299	0.00722292	0.00213187	0.00319247	0.00273636	0.000975023	0.014777	0.00170189	0.0328262	0.00122779
AACTGGTAGGAGTAGA-1	-1.69513	1.00367	0.0147214	0.0127191	0.00219734	0.0101043	0.00154348	0.0086653	0.00223745	0.0964646	0.00194176
AACTGGTAGGCCCTCA-1	1.9868	1.16774	0.000817401	0.0109606	0.0149296	0.00943278	0.00115067	0.00591533	0.00213896	2.29793e-05	0.00157379
AACTGGTCACGAAACG-1	1.89517	-2.48189	0.000180995	0.00654728	0.0158071	0.00768393	0.00114281	0.0134076	0.00145576	0.0308047	0.00149695
AACTGGTCAGGTGGAT-1	2.00095	2.78199	0.029479	0.00886361	0.0186512	0.0137078	0.0014061	0.0102667	0.00223206	0.0469545	0.0018717
AACTGGTCATGGAATA-1	1.06241	1.83131	0.0136489	0.00962668	0.0229706	0.0112774	0.00134316	0.0100071	0.0022996	0.000773286	0.0020367
AACTGGTGTAGCTGCC-1	5.24029	-1.71477	0.24456	0.00572068	0.00430687	0.00192307	0.000321522	0.00262421	0.000634688	0.617165	0.000369473
AACTGGTGTCGATTGT-1	1.36479	3.09263	0.0480106	0.00868634	0.0115978	0.0152865	0.00134536	0.0138346	0.00156042	0.00428323	0.00187813
AACTGGTGTTACCAGT-1	0.803252	0.749377	0.00551618	0.01079	0.0178025	0.00639422	0.00125004	0.0119574	0.00159403	0.0184176	0.00174216
AACTGGTTCCGCAAGC-1	-1.42172	-3.16421	0.0538543	0.00235181	0.0122385	0.00301293	0.000606413	0.00629042	0.000818039	0.00233209	0.000795608
AACTGGTTCGCAAGCC-1	-0.0711826	1.84593	0.0549502	0.00355463	0.00958651	0.00487981	0.000950661	0.0189022	0.00211582	0.0568655	0.00143577
AACTGGTTCTATCCCG-1	1.87017	3.46564	0.0640741	0.00466985	0.00441345	0.00653008	0.000738498	0.00669332	0.00107244	0.0290047	0.0013273
AACTTTCAGAATTCCC-1	-1.98745	0.628055	0.0145104	0.00990313	0.0069833	0.00809421	0.00128081	0.00804254	0.00208527	0.0273862	0.00179291
AACTTTCAGGACATTA-1	4.16408	0.109176	0.0333592	0.0233811	0.01113	0.00378987	0.000358079	0.00429308	0.00123283	0.00901326	0.000389301
AACTTTCAGTGAAGAG-1	-0.111676	0.471515	0.00161648	0.00808022	0.0246394	0.0046264	0.00104665	0.0109917	0.00177046	0.146782	0.00121026
AACTTTCCAAACTGTC-1	4.13727	-0.691598	0.0590647	0.0169127	0.0196141	0.00595979	0.000423778	0.00152262	0.000835593	0.00183846	0.000437989
AACTTTCCAAGCCATT-1	5.64278	-1.56076	0.293029	0.00546389	0.00237675	0.00105936	0.000340143	0.00306312	0.000653087	0.723357	0.000436163
AACTTTCCAATGTAAG-1	3.98826	1.42726	0.0685244	0.0211658	0.0110866	0.000109616	0.000286445	0.000103811	0.000610996	0.084559	0.000513148
AACTTTCCACTGAAGG-1	1.76286	1.68691	0.000603935	0.00868427	0.0166582	0.00843455	0.00122669	0.0109953	0.00254373	0.000248492	0.00198743
AACTTTCCAGCGAACA-1	-0.0219386	-2.91734	0.0215196	0.00579052	0.0437934	0.00804413	0.00120552	0.0089803	0.00148433	0.00103835	0.00144972
AACTTTCCATGAACCT-1	2.52923	1.20771	0.00083991	0.011567	0.0249363	0.00935505	0.000939185	0.00228373	0.00180633	0.000257182	0.00106725
AACTTTCGTAACGCGA-1	-4.06319	-3.12619	0.0331502	0.00569487	0.00708498	0.00669262	0.00121097	0.0133574	0.00280864	0.0307081	0.00149059
AACTTTCGTAATCACC-1	-1.00663	-1.67169	0.0953693	0.00600978	0.00708253	0.00630517	0.000961844	0.0159758	0.00201651	4.12337e-06	0.00155291
AACTTTCGTATAGTAG-1	-3.90993	-1.46431	3.17844e-05	0.00218765	0.0056406	0.00160064	0.000312705	0.00316154	0.000945605	0.0270534	0.000452345
AACTTTCGTCATATGC-1	1.08162	0.563408	0.0107993	0.0105012	0.0126246	0.00828783	0.00123531	0.0130324	0.00150846	0.00604014	0.00187848
AACTTTCGTCGCCATG-1	0.936312	2.84136	0.0225869	0.00823474	0.01313	0.0147913	0.00156146	0.01728	0.00188421	0.000330528	0.00163188
AACTTTCGTGACCAAG-1	-3.77543	1.08551	0.00160814	0.00578436	0.0154429	0.0035752	0.000453055	0.00243924	0.00109317	0.00881515	0.000679855
AACTTTCGTTACGCGC-1	2.02434	3.06059	0.0515975	0.00816747	0.013062	0.0114453	0.00117838	0.00887142	0.00183333	0.0603024	0.00168564
AACTTTCGTTCAGTAC-1	2.52027	-1.99918	0.000577489	0.00128079	0.00708167	0.00325862	0.000812791	0.0120355	0.000663934	0.0937048	0.00129145
AACTTTCGTTCCACTC-1	0.285081	2.04091	0.0578536	0.00629406	0.0172278	0.00736458	0.0011239	0.0152873	0.00249414	0.0145777	0.00163239
AACTTTCGTTGATTGC-1	-0.664356	-2.19091	0.0421764	0.00816529	0.0186314	0.00607379	0.00106102	0.0082755	0.00204939	7.45936e-05	0.00129132
AACTTTCTCAAACGGG-1	1.54144	-0.964365	0.0284213	0.00257202	0.0119159	0.00783221	0.00104775	0.00823981	0.00127583	0.00587928	0.00119283
AACTTTCTCCCTTGTG-1	-0.81049	0.0270007	0.000868872	0.0060831	0.00928613	0.00339157	0.00115202	0.00636791	0.00146441	0.0388244	0.00131405
AACTTTCTCCGTCATC-1	0.869616	-0.554452	0.0671564	0.00682611	0.0108001	0.00828285	0.00102503	0.0157148	0.00182986	0.00181775	0.00154374
AACTTTCTCGGCTACG-1	-3.85062	2.36306	4.83464e-05	0.0058734	0.0354236	0.005865	0.000577302	0.00251946	0.00186252	0.165221	0.00101631
AACTTTCTCTATCGCC-1	2.12614	2.59071	0.0159212	0.00832008	0.0189409	0.0123513	0.00139655	0.00984373	0.00240136	0.0448478	0.00178995
AAGACCTAGACTAAGT-1	0.812846	0.764382	0.00551618	0.01079	0.0178025	0.00639422	0.00125004	0.0119574	0.00159403	0.0184176	0.00174216
AAGACCTAGAGTACCG-1	-1.16112	-2.65393	0.0448284	0.00470617	0.017921	0.00412475	0.000922473	0.0069475	0.00150238	0.000255535	0.00119664
AAGACCTAGAGTTGGC-1	-0.805509	2.13778	0.00722292	0.00213187	0.00319247	0.00273636	0.000975023	0.014777	0.00170189	0.0328262	0.00122779
AAGACCTAGCCCAACC-1	2.21287	-2.19724	0.000106585	0.00263248	0.00892733	0.00513295	0.000921411	0.0124911	0.000946792	0.0590448	0.001471
AAGACCTAGCGTGTCC-1	1.52328	-0.506255	0.065705	0.00264148	0.00897328	0.00847047	0.00101301	0.00935895	0.00131069	0.000475772	0.0013989
AAGACCTAGTGATCGG-1	-2.24526	-0.581649	0.0034209	0.00148296	0.00674074	0.00177629	0.000605127	0.00406498	0.00114614	1.74956e-05	0.000788079
AAGACCTCAATCCAAC-1	-3.67683	2.0208	0.000971395	0.00742098	0.0263237	0.00553101	0.00063657	0.00305542	0.00176677	0.131442	0.000987848
AAGACCTCACATCCGG-1	-0.941068	-1.19451	0.0819074	0.00558222	0.00879401	0.00714776	0.000906016	0.0179523	0.00196851	9.50806e-05	0.00167101
AAGACCTCACCGGAAA-1	-0.26606	-3.43526	0.0377577	0.0057379	0.0329126	0.00772704	0.000991962	0.00393041	0.00087717	0.000192497	0.00100092
AAGACCTCAGCAGTTT-1	-4.62375	-3.42132	0.0609673	0.00406289	0.00257416	0.00414954	0.000770522	0.00569227	0.00162367	0.00357268	0.000994242
AAGACCTCATACCATG-1	2.76354	0.677279	0.00388433	0.00853918	0.0181545	0.00697299	0.000687827	0.00123209	0.00120707	0.000693	0.00075351
AAGACCTCATAGACTC-1	2.23245	-2.34811	3.8355e-05	0.00347288	0.00970853	0.0057136	0.000977513	0.0119884	0.00111224	0.051427	0.001539
AAGACCTCATCAGTAC-1	1.0782	-0.295087	0.0680682	0.00653252	0.0123256	0.00974902	0.00098543	0.0136079	0.00159537	0.00199008	0.00156537
AAGACCTGTACAGCAG-1	-1.02268	-1.40072	0.0965435	0.00579259	0.00657594	0.00700583	0.000925769	0.0181317	0.00197089	1.5307e-05	0.00163698
AAGACCTGTCGCATAT-1	1.70924	3.41433	0.065789	0.00604806	0.00634105	0.00886795	0.000912888	0.00794105	0.00124478	0.0212377	0.00157369
AAGACCTGTTAGTGGG-1	0.143837	1.71774	0.0677919	0.00534273	0.0167468	0.00643765	0.00103786	0.016643	0.00235703	0.0439852	0.00156582
AAGACCTGTTCACCTC-1	-6.2984	0.442471	1.25903e-15	0.000405298	0.00803571	0.00322712	0.000286062	0.00124094	4.42251e-05	3.83324e-09	0.000180332
AAGACCTGTTGTTTGG-1	-1.63937	2.10043	0.0035386	0.00443606	0.00205347	0.00517989	0.00086814	0.0100866	0.00190845	0.0254359	0.00104008
AAGACCTTCAACGGGA-1	3.83177	1.13666	0.0804101	0.0267797	0.0107747	0.000323298	0.000379072	0.000476602	0.000923437	0.0845934	0.000580602
AAGACCTTCACATACG-1	-3.78041	2.64009	2.17456e-05	0.00322321	0.0319962	0.00524458	0.000546016	0.00317308	0.00178838	0.12951	0.000857751
AAGACCTTCATCGCTC-1	0.00171912	3.88906	0.0821611	0.00640849	0.00109602	0.00528839	0.000669415	0.0152216	0.000732941	2.77791e-08	0.0012013
AAGACCTTCCTTTACA-1	-4.98071	-2.17914	0.00973735	0.00510164	0.00810867	0.00297315	0.000520986	0.0129171	0.00178263	0.0520675	0.000644724
AAGACCTTCGCTAGCG-1	-4.51505	2.10372	1.20945e-06	0.00528158	0.0143832	0.00323383	0.000266179	0.000830469	0.000917173	0.073347	0.000576824
AAGCCGCAGATATGCA-1	-1.82171	-0.961335	0.039075	0.00387002	0.00502495	0.00448674	0.000774484	0.00795733	0.00139293	3.66081e-06	0.00105854
AAGCCGCAGCGTCTAT-1	2.08853	-0.43273	0.0503975	0.00306342	0.003522	0.00737659	0.000987626	0.00665739	0.00115896	0.00011492	0.00123254
AAGCCGCAGCTGCGAA-1	1.9651	2.28799	0.00548429	0.00704853	0.0207817	0.0124757	0.00142198	0.0123668	0.00261818	0.0144117	0.00209117
AAGCCGCAGGTGCTAG-1	-3.60823	0.680668	0.00139005	0.00264476	0.00837854	0.00140377	0.00033353	0.00122388	0.000752308	0.000644305	0.000493398
AAGCCGCAGGTGTTAA-1	-1.21658	0.355918	0.00033305	0.00495119	0.00392314	0.006156	0.00139025	0.0067149	0.00159912	0.0370098	0.00122304
AAGCCGCAGTAATCCC-1	0.7341	3.09079	0.0394378	0.00852233	0.00462217	0.0118997	0.00138498	0.0202325	0.00185	5.46953e-05	0.00160255
AAGCCGCAGTCAATAG-1	-0.821347	-3.52073	0.0375432	0.0035389	0.0214243	0.00441908	0.00060062	0.00244822	0.000600588	3.10259e-05	0.000609391
AAGCCGCAGTGTCCAT-1	-3.99156	0.950107	0.000261046	0.00439696	0.010462	0.00321139	0.000351863	0.00248933	0.000869912	0.00302143	0.000556543
AAGCCGCCAAGAAAGG-1	1.2262	2.8115	0.0246721	0.00872919	0.0173119	0.0170619	0.0015631	0.0163049	0.00180937	0.00177139	0.00185849
AAGCCGCCACATGACT-1	0.577157	1.52007	0.0482714	0.00811798	0.0252423	0.00818424	0.0012496	0.0108554	0.00234402	0.0188109	0.00177237
AAGCCGCCACTGAAGG-1	0.370057	-1.76073	0.0493082	0.00772566	0.0153585	0.00709453	0.00129327	0.0160343	0.00229141	0.0202405	0.00136052
AAGCCGCCAGGACCCT-1	1.66142	2.45038	0.0112045	0.0079272	0.0238153	0.0164025	0.00155088	0.015019	0.00237381	0.0111661	0.00222132
AAGCCGCCAGGGCATA-1	0.832002	-3.79069	0.0519458	0.00373773	0.041591	0.00928561	0.00123587	0.00440124	0.00119953	0.033694	0.00125421
AAGCCGCGTCTTCGTC-1	1.33938	1.48744	0.00381594	0.0105768	0.0175389	0.00854544	0.001323	0.00892283	0.00215578	0.000336188	0.00191248
AAGCCGCGTTACTGAC-1	0.0559636	-0.870257	0.0395589	0.00949969	0.0148824	0.00550243	0.00105222	0.0132213	0.00227342	0.00226783	0.00162778
AAGCCGCGTTGGTTTG-1	-0.639605	3.65705	0.036956	0.00557962	0.00822195	0.00844882	0.00082244	0.0117956	0.00104889	3.96055e-07	0.00123619
AAGCCGCTCACTGGGC-1	-0.868877	1.77814	0.0055483	0.00362432	0.000940082	0.00279279	0.00102109	0.0107872	0.00168155	0.0962559	0.00131677
AAGCCGCTCCCATTAT-1	0.951915	4.01179	0.0514243	0.00500143	0.000137777	0.00335611	0.000545093	0.00655142	0.000852082	4.77583e-05	0.000962085
AAGCCGCTCCTATGTT-1	0.170623	3.51092	0.0536372	0.00956429	0.00272642	0.00899326	0.00108345	0.0226864	0.00159369	1.48919e-06	0.00165835
AAGCCGCTCTGCAAGT-1	1.19388	3.19794	0.0540777	0.00849639	0.00804501	0.0141272	0.00128361	0.0143543	0.00144357	0.00196361	0.00178278
AAGGAGCAGACTGTAA-1	0.0294613	-1.56075	0.0813779	0.00704883	0.0162375	0.00666336	0.0011113	0.0126727	0.00240095	0.00307491	0.00142486
AAGGAGCAGGAGTTTA-1	-0.87902	-1.7498	0.087635	0.00651941	0.00928469	0.0064222	0.000988405	0.0145185	0.00210189	9.29275e-06	0.0015234
AAGGAGCAGGATGTAT-1	1.67753	-2.91338	0.00199756	0.00933026	0.0317916	0.00952159	0.00151646	0.0141696	0.00192863	0.0316223	0.00171813
AAGGAGCAGTAGTGCG-1	-4.03244	2.39612	2.09631e-05	0.0060283	0.0336554	0.00545353	0.000516297	0.00188962	0.00168626	0.160733	0.000955492
AAGGAGCAGTGAACGC-1	-0.790825	-0.402062	0.0100276	0.00575016	0.0109028	0.00422278	0.000939741	0.00887632	0.00147217	0.00910725	0.00151044
AAGGAGCCAATGGTCT-1	0.452488	1.94019	0.0581303	0.00714283	0.0205391	0.008172	0.00117918	0.01324	0.00254552	0.012926	0.00171644
AAGGAGCCAGTGACAG-1	-2.52413	2.35325	0.0038871	0.00177194	0.00243043	0.00474675	0.000549495	0.00588772	0.00140627	0.0392672	0.000788309
AAGGAGCGTATTAGCC-1	2.09292	2.16956	0.00331883	0.0070659	0.019889	0.010183	0.00132669	0.0104071	0.0026839	0.013862	0.00194697
AAGGAGCGTCGCTTCT-1	1.06632	1.34452	0.00990823	0.0104643	0.0200637	0.00813982	0.00138533	0.00849076	0.00199412	0.00206567	0.00190673
AAGGAGCGTCTCATCC-1	0.713216	-1.85037	0.0279399	0.00791361	0.0141858	0.00744955	0.00134655	0.0176893	0.00213292	0.0445312	0.0013108
AAGGAGCGTGAGCGAT-1	2.26079	-1.42625	0.0056902	0.00177188	0.0124832	0.00501506	0.000921658	0.00860877	0.000869978	0.023204	0.00122107
AAGGAGCGTGCTCTTC-1	0.845327	0.441436	0.00957925	0.0113094	0.0165411	0.00800903	0.00112144	0.012378	0.00154868	0.0203964	0.00167396
AAGGAGCGTGTATGGG-1	0.0197686	1.1037	0.023744	0.00602873	0.0188085	0.00532844	0.000962227	0.0152277	0.00185995	0.122559	0.00125908
AAGGAGCGTTCGGGCT-1	-1.78798	-2.4881	0.0330618	0.00185383	0.00849513	0.00165268	0.000708258	0.00687518	0.00122897	0.00311811	0.000959756
AAGGAGCTCAGATAAG-1	-1.47065	1.63951	0.00473181	0.00947716	0.00042751	0.00579508	0.00120591	0.00922464	0.00193617	0.106753	0.00145648
AAGGAGCTCCGTCATC-1	-2.63754	2.47433	0.00231742	0.00163297	0.00387628	0.00423611	0.000528654	0.00502927	0.00135673	0.0444391	0.000743048
AAGGAGCTCGCGGATC-1	-0.835026	3.65709	0.0186202	0.00532815	0.00837819	0.00879625	0.000750009	0.00873291	0.00111267	4.05166e-07	0.00112807
AAGGAGCTCGCTGATA-1	1.71127	1.63934	0.000603935	0.00868427	0.0166582	0.00843455	0.00122669	0.0109953	0.00254373	0.000248492	0.00198743
AAGGAGCTCGGATGTT-1	1.89934	1.18941	0.000948163	0.011115	0.0135515	0.00898263	0.00119553	0.00676124	0.00213855	2.27348e-05	0.00166348
AAGGAGCTCTCTGTCG-1	2.66952	-2.80996	8.03721e-06	0.00255454	0.0104568	0.00352931	0.0008035	0.00743173	0.000908189	0.0366841	0.00123939
AAGGAGCTCTGCGACG-1	1.58578	-2.4789	0.000552574	0.00740113	0.0176341	0.00819346	0.00123424	0.0158902	0.00155198	0.0399677	0.00136057
AAGGCAGAGATAGCAT-1	-6.88403	0.25427	6.74114e-17	0.00107286	0.00643814	0.00263339	0.000222603	0.00250718	6.79688e-05	8.78193e-13	0.000198729
AAGGCAGAGCCCAACC-1	1.59789	-2.18542	0.000511313	0.00606603	0.0125029	0.00745351	0.00111467	0.0143149	0.00133621	0.0548845	0.00127554
AAGGCAGAGCCGGTAA-1	3.28929	0.619581	0.0151274	0.0166674	0.0127151	0.00252792	0.000512725	0.000797413	0.0011623	0.0100844	0.000671116
AAGGCAGAGCTCCTTC-1	-1.20885	-1.49106	0.100183	0.00570407	0.0051945	0.00654955	0.000928233	0.0171278	0.00190438	4.6662e-06	0.00156096
AAGGCAGAGGAGTAGA-1	-0.292925	0.548291	0.00177181	0.00737599	0.0200053	0.00409274	0.00109556	0.0105904	0.0017594	0.153646	0.00114025
AAGGCAGAGGGTATCG-1	-2.41224	1.26951	0.0644646	0.0106179	0.00387457	0.00735584	0.000944991	0.0122982	0.0015925	0.0223381	0.00157138
AAGGCAGAGTATGACA-1	-1.271	1.02587	0.00301811	0.00929924	0.00111043	0.00893102	0.00150055	0.00564356	0.0019242	0.134252	0.00148827
AAGGCAGCAATGACCT-1	1.85574	1.14715	0.00154135	0.0112759	0.0125901	0.00933495	0.00119108	0.00662759	0.00201342	1.87484e-05	0.00164728
AAGGCAGCACCAGATT-1	0.540278	-2.48198	0.00827215	0.00626692	0.0311966	0.00682523	0.00138808	0.0172796	0.00198429	0.0219488	0.00156506
AAGGCAGCATATGGTC-1	-5.00889	-2.2471	0.0137189	0.00547504	0.00791703	0.002748	0.000559862	0.0126767	0.0018813	0.0501316	0.000669854
AAGGCAGCATCGGGTC-1	2.84525	-0.746108	0.0563507	0.00787932	0.0047489	0.00425107	0.000707615	0.00384669	0.00109306	0.00156478	0.000664218
AAGGCAGCATGATCCA-1	0.216832	2.94314	0.0173231	0.00765728	0.00588668	0.010263	0.00132656	0.0206059	0.00232364	0.000105854	0.00151038
AAGGCAGCATGGTTGT-1	-3.64872	1.80555	0.00167443	0.00774662	0.0224776	0.00517982	0.000610522	0.00265842	0.00156429	0.100966	0.000915649
AAGGCAGGTAAGTGGC-1	0.680996	1.12451	0.0159035	0.00928806	0.0237797	0.00623428	0.00129099	0.0108067	0.00182342	0.0211984	0.00170939
AAGGCAGGTATAATGG-1	3.33914	1.83937	0.00971979	0.0168514	0.0142827	0.00133655	0.000556234	0.000398644	0.00120293	0.00827467	0.00053773
AAGGCAGGTCACTGGC-1	0.839964	1.48109	0.0256663	0.00959345	0.0244094	0.00845329	0.00135222	0.00873544	0.00214668	0.00707127	0.00187537
AAGGCAGGTCGCTTTC-1	-1.35004	-0.687268	0.0269718	0.00414991	0.00771273	0.00556446	0.000790454	0.0110567	0.00140118	0.000356354	0.00121869
AAGGCAGGTCTAGCGC-1	2.0731	1.63888	0.000172411	0.0089244	0.0194656	0.00748603	0.00112666	0.00798844	0.00264154	0.00076239	0.00178291
AAGGCAGGTGTAAGTA-1	1.7704	-3.6646	0.00717711	0.00692137	0.0465631	0.0100626	0.00158273	0.010319	0.00170102	0.0782694	0.00178687
AAGGCAGGTGTCCTCT-1	1.93051	-3.63126	0.00225496	0.00595277	0.0390466	0.00789337	0.00135197	0.0108084	0.00150578	0.0505037	0.00158629
AAGGCAGGTGTGCCTG-1	-0.254959	-1.63331	0.0898514	0.00652216	0.0169585	0.00695823	0.0010655	0.0115938	0.0023822	0.000878173	0.0014832
AAGGCAGGTTAGGGTG-1	0.586813	3.21381	0.0429362	0.00897925	0.00302978	0.0108648	0.00130611	0.0216804	0.00186521	2.02024e-05	0.00164107
AAGGCAGTCACAGGCC-1	-3.93884	2.55068	1.77325e-05	0.00424927	0.0336966	0.00529462	0.000528212	0.00254495	0.00174164	0.147846	0.000899964
AAGGCAGTCACCTTAT-1	-1.47518	-3.23419	0.0518343	0.00213451	0.0113421	0.00285088	0.000545101	0.00573591	0.00071883	0.00231948	0.000704361
AAGGCAGTCAGGTAAA-1	0.054656	3.62611	0.0685104	0.00843683	0.00262887	0.00769359	0.000935467	0.0201312	0.00121069	2.84207e-07	0.00151028
AAGGCAGTCATAGCAC-1	-1.75959	-2.09511	0.0634776	0.00216184	0.00645183	0.00206005	0.000758112	0.00624696	0.00138571	0.000640047	0.000997374
AAGGCAGTCTGGCGTG-1	-3.66171	2.42832	0.000127594	0.0044734	0.0327301	0.00580775	0.000632808	0.0039942	0.00201559	0.14437	0.000987603
AAGGTTCAGAGCCTAG-1	0.713915	0.223097	0.0174078	0.0108206	0.0184874	0.0092848	0.00100397	0.0123044	0.00163254	0.0279488	0.00155559
AAGGTTCAGATGCCTT-1	-0.718296	-1.31568	0.0956473	0.00580943	0.0104812	0.00728509	0.000949798	0.0172123	0.0021493	4.42223e-05	0.00170028
AAGGTTCAGCGATAGC-1	0.925325	-2.729	0.00781212	0.00611704	0.0351731	0.00779837	0.00141497	0.0174559	0.00189613	0.028447	0.00132736
AAGGTTCAGGAACTGC-1	0.754847	0.629779	0.00594226	0.0110661	0.0172115	0.00682648	0.00120878	0.0121647	0.00157147	0.0195623	0.00172295
AAGGTTCAGGCGACAT-1	-3.55143	-3.59978	0.00791347	0.00207561	0.00561703	0.00399223	0.000753044	0.0118955	0.00160379	0.0536023	0.00113306
AAGGTTCAGTTGCAGG-1	-1.53636	1.98785	0.003124	0.00543308	0.00174272	0.00471776	0.000952806	0.0101463	0.00190387	0.0388731	0.00112912
AAGGTTCCAACGCACC-1	3.0813	-0.834704	0.0514703	0.00941091	0.00640867	0.00377449	0.000654322	0.00382427	0.00105815	0.00263399	0.000584192
AAGGTTCCACAGGAGT-1	-3.01603	-3.08752	0.000647957	0.000968641	0.00388217	0.00392398	0.00071484	0.0131709	0.00142604	0.0538799	0.000920932
AAGGTTCCACGACGAA-1	1.94561	1.23037	0.000817401	0.0109606	0.0149296	0.00943278	0.00115067	0.00591533	0.00213896	2.29793e-05	0.00157379
AAGGTTCCAGATAATG-1	2.60581	-2.336	5.33312e-05	0.00134911	0.00492348	0.00359315	0.000791633	0.00954901	0.00070641	0.0981118	0.0012747
AAGGTTCCAGTCGTGC-1	0.838892	2.74804	0.0173407	0.00792202	0.0132479	0.0132543	0.00155884	0.0169969	0.00205506	0.000154145	0.00153795
AAGGTTCCATGATCCA-1	2.51465	-2.23326	8.92863e-05	0.00167388	0.00605695	0.00406734	0.000852761	0.0112395	0.000790441	0.0905329	0.00138542
AAGGTTCGTCCAGTTA-1	-0.697974	-0.800504	0.0366922	0.0059243	0.013612	0.00586972	0.000933805	0.013498	0.00183832	0.00206932	0.00166474
AAGGTTCGTCCATGAT-1	-1.54496	-1.99347	0.075529	0.0031311	0.00698911	0.00299724	0.000858565	0.00837039	0.00158639	0.00014298	0.00116336
AAGGTTCGTTACCAGT-1	5.02623	-0.867436	0.176503	0.00510787	0.00267439	0.0015852	0.000253311	0.000634572	0.000274412	0.0821889	0.000228491
AAGGTTCGTTGGTTTG-1	3.00006	1.52173	0.00691713	0.0178703	0.0230409	0.00344118	0.000689922	0.000600962	0.00160962	0.00448584	0.00067632
AAGGTTCTCCCAGGTG-1	1.75037	2.12661	0.00229439	0.00676796	0.020765	0.0127897	0.00139333	0.0154725	0.00254212	0.00296411	0.00227322
AAGTCTGAGACTAGGC-1	-1.9167	1.17488	0.0352722	0.0140817	0.0017169	0.00944445	0.00136793	0.0121427	0.00217328	0.0679779	0.00206423
AAGTCTGAGGCATTGG-1	-1.37872	-1.49994	0.102562	0.00490547	0.00389503	0.0054724	0.000908868	0.0135273	0.00173906	4.25624e-06	0.00137983
AAGTCTGAGGCTAGAC-1	-0.823968	3.06922	0.00596147	0.00525707	0.0178749	0.0118711	0.00104704	0.0112657	0.00172004	7.53296e-05	0.00142629
AAGTCTGCACCATGTA-1	1.30911	-3.14463	0.0149382	0.0077741	0.0456977	0.0112036	0.00163712	0.0126353	0.0019916	0.0586751	0.0016211
AAGTCTGCACGAAGCA-1	-0.353728	-2.89624	0.0293644	0.0061997	0.0347316	0.00709827	0.00107299	0.00638784	0.00132217	9.69945e-05	0.00123658
AAGTCTGCACGGCTAC-1	1.58152	-0.993316	0.0284213	0.00257202	0.0119159	0.00783221	0.00104775	0.00823981	0.00127583	0.00587928	0.00119283
AAGTCTGCACTTGGAT-1	-0.885608	2.39518	0.00228661	0.00223956	0.00716812	0.00449445	0.000974412	0.0134115	0.00172224	0.00986684	0.00113821
AAGTCTGCATACTCTT-1	-1.90102	1.18472	0.0352722	0.0140817	0.0017169	0.00944445	0.00136793	0.0121427	0.00217328	0.0679779	0.00206423
AAGTCTGCATCGGAAG-1	-2.3599	-1.81804	0.0393719	0.00283672	0.00215082	0.00178391	0.000537656	0.0061735	0.0011202	0.000432827	0.00070888
AAGTCTGGTACAGTTC-1	-3.89474	2.56509	1.77325e-05	0.00424927	0.0336966	0.00529462	0.000528212	0.00254495	0.00174164	0.147846	0.000899964
AAGTCTGGTCTCTTAT-1	-2.31692	-0.716724	0.00526931	0.00142424	0.00478578	0.00147922	0.000613304	0.00378155	0.00110387	2.41008e-06	0.000753078
AAGTCTGGTGTAACGG-1	2.55759	0.927804	0.00175917	0.00976745	0.0215196	0.0100105	0.000883295	0.00200154	0.0014879	0.000193228	0.000974849
AAGTCTGTCGGAATCT-1	1.42371	1.28325	0.00180397	0.0109229	0.014572	0.00796282	0.00132052	0.00851263	0.00206435	0.000196608	0.00184514
AAGTCTGTCGTATCAG-1	-4.70521	-3.47142	0.0609673	0.00406289	0.00257416	0.00414954	0.000770522	0.00569227	0.00162367	0.00357268	0.000994242
AATCCAGAGAGCTGCA-1	1.28256	-3.97564	0.0186088	0.0045904	0.0407421	0.00765325	0.00115922	0.00493757	0.00115495	0.0631245	0.00125348
AATCCAGAGAGGTACC-1	-0.0985793	1.32979	0.0332545	0.00443231	0.0133365	0.00510275	0.000930026	0.0163425	0.00191607	0.131135	0.00126121
AATCCAGAGATCCTGT-1	-1.3987	0.21957	0.000604092	0.00386486	0.00654906	0.00646609	0.00121936	0.00829528	0.00157272	0.0129499	0.00128437
AATCCAGAGATGCGAC-1	0.579757	-0.872802	0.0461492	0.0100628	0.00926948	0.00560926	0.00108575	0.0176857	0.00219336	0.0030985	0.00152883
AATCCAGAGTAGGTGC-1	0.0822663	0.141404	0.00520929	0.00906048	0.0275205	0.00710929	0.000990693	0.0112808	0.00190713	0.0839147	0.00144827
AATCCAGCACACATGT-1	1.48279	-3.58311	0.0170094	0.00737664	0.0504116	0.0115675	0.00169132	0.00968786	0.00183435	0.0896698	0.00182292
AATCCAGCACCCATGG-1	1.58816	1.94233	0.0015956	0.00756409	0.0195148	0.0112791	0.0013188	0.0144654	0.00249157	0.00072675	0.00220664
AATCCAGCAGGCTCAC-1	-1.96507	-2.8674	0.0193199	0.00152146	0.00787095	0.00173664	0.000578471	0.00946529	0.000919721	0.0142656	0.000797904
AATCCAGCATGCGCAC-1	0.739858	1.86601	0.0308263	0.0091925	0.0241919	0.0104111	0.00132396	0.00931412	0.00241384	0.0032133	0.0019329
AATCCAGGTAAGAGAG-1	0.225576	-1.52346	0.0655041	0.00794966	0.0145685	0.00661861	0.00119162	0.014858	0.00234338	0.0095127	0.0013569
AATCCAGGTACAGCAG-1	1.34961	-3.94517	0.021151	0.00513575	0.0445558	0.00877823	0.00129968	0.00571851	0.0013101	0.072548	0.00140707
AATCCAGGTCCGACGT-1	0.158189	0.838758	0.00952784	0.00818181	0.0242109	0.00520063	0.00098538	0.0132896	0.00172789	0.113751	0.00127692
AATCCAGTCCGCGGTA-1	1.02802	0.881665	0.00464391	0.0103405	0.0147905	0.0067403	0.00139658	0.0112409	0.00163568	0.00436248	0.00192068
AATCCAGTCCTATGTT-1	2.16523	-0.907085	0.026179	0.00218463	0.00751832	0.0077445	0.00103005	0.0052319	0.00108397	0.00207561	0.00123076
AATCCAGTCCTTTCGG-1	1.08873	-1.50986	0.0174264	0.00683539	0.0120482	0.00686909	0.00113693	0.0146657	0.00172778	0.0496314	0.00110855
AATCGGTAGAAGATTC-1	-1.82817	2.73245	0.000186715	0.00101378	0.00602587	0.00872101	0.000663828	0.0104694	0.00197525	0.00217761	0.000772685
AATCGGTAGAGAACAG-1	0.5323	0.724859	0.00615244	0.010369	0.0230266	0.00587017	0.00111512	0.0119112	0.00164026	0.0475693	0.00153206
AATCGGTAGCGATCCC-1	-0.0166494	2.51037	0.0209213	0.00524762	0.00937751	0.00750707	0.00113737	0.0176848	0.00228214	0.0036687	0.00147683
AATCGGTAGTAGGCCA-1	2.19925	3.52883	0.0459996	0.00270023	0.00187304	0.00327519	0.000413602	0.00531668	0.000719305	0.0615091	0.000729072
AATCGGTAGTCAAGCG-1	0.0535271	3.26704	0.0338466	0.00886662	0.00529551	0.0100604	0.00116252	0.0220397	0.00188931	9.37971e-06	0.00165219
AATCGGTAGTCGCCGT-1	0.894253	-0.0604593	0.0489948	0.00851626	0.0135736	0.0103024	0.00099143	0.0132413	0.001602	0.0060043	0.00159296
AATCGGTAGTGTACGG-1	4.13332	1.12242	0.104452	0.0205695	0.00607154	0.000103415	0.000250646	0.000708155	0.000687894	0.122521	0.000354625
AATCGGTCAAGGACAC-1	0.693002	-0.804657	0.0502806	0.00919898	0.0090611	0.00618772	0.00107317	0.0179317	0.00211033	0.00285606	0.00153537
AATCGGTCAATGACCT-1	-4.10835	-2.80204	0.0294414	0.00661783	0.00435707	0.0053543	0.00111673	0.0119729	0.00279985	0.0447178	0.00125621
AATCGGTTCAGATAAG-1	-4.77243	-2.68892	0.0468875	0.00689325	0.00454052	0.00290039	0.000844814	0.0109407	0.00245553	0.0320235	0.000891689
AATCGGTTCCCACTTG-1	0.227452	-0.944993	0.0412686	0.0105493	0.011521	0.0053455	0.0010811	0.0152807	0.00228341	0.00241991	0.00158703
AATCGGTTCTCTTGAT-1	2.03933	1.55099	0.000189542	0.0091468	0.0175494	0.00783668	0.00115758	0.00849028	0.00257766	0.000301587	0.00181133
ACACCAAAGAGTACAT-1	0.0493777	0.330672	0.00192642	0.0086795	0.027687	0.00546575	0.0010045	0.0112946	0.00178368	0.130365	0.00128693
ACACCAAAGCGTCAAG-1	-2.85255	-1.048	0.00248478	0.00093683	0.00332489	0.00103294	0.000444849	0.00335029	0.000688882	9.20598e-05	0.000483003
ACACCAAAGGGTTCCC-1	-2.0464	-0.970737	0.0258076	0.0028532	0.00398341	0.0030008	0.000719027	0.00600571	0.00127685	1.12335e-06	0.000944586
ACACCAAAGTTAGCGG-1	0.985114	-3.85594	0.0459481	0.00421122	0.0438402	0.00947848	0.00128043	0.00478434	0.00127917	0.0466881	0.00132247
ACACCAACACATCTTT-1	-1.45943	-2.43051	0.0400676	0.00334097	0.0123449	0.00282495	0.000850186	0.00711342	0.0014755	0.000616116	0.00114976
ACACCAACACCCATGG-1	-0.442638	3.02918	0.00766997	0.0060057	0.0152089	0.0108956	0.00112586	0.0142864	0.0018146	0.00015687	0.00154435
ACACCAACAGATGGGT-1	-3.67686	-2.9537	0.00949168	0.00301996	0.00554748	0.00550888	0.00101097	0.0139517	0.00231618	0.0410517	0.00129852
ACACCAAGTACGCTGC-1	-0.80007	2.17897	0.00613551	0.0021503	0.00419963	0.00316705	0.000980533	0.0148828	0.00170741	0.02285	0.00121243
ACACCAAGTTATTCTC-1	0.490356	0.647193	0.00518702	0.0107112	0.0227489	0.00619379	0.00108593	0.0119334	0.00161961	0.0498594	0.0015201
ACACCAAGTTGAGTTC-1	-4.42199	-2.07566	0.00500824	0.00442983	0.00596678	0.00473343	0.00059068	0.0135586	0.00215623	0.114855	0.000852719
ACACCAAGTTGGTTTG-1	3.39176	0.281091	0.0132447	0.016509	0.00816179	0.00339859	0.000488857	0.00214907	0.00130833	0.0050519	0.000606272
ACACCAATCAAGCCTA-1	0.995315	-2.2639	0.00491347	0.00728702	0.0179447	0.00732487	0.00140927	0.0202062	0.00188677	0.0604029	0.0013367
ACACCAATCAATAAGG-1	-3.39019	-3.33906	0.00496634	0.001772	0.00532449	0.00469771	0.000867506	0.0139653	0.00190756	0.0624959	0.00120396
ACACCAATCGCATGGC-1	1.79136	-3.68124	0.00411743	0.00580214	0.0423396	0.00852374	0.00138736	0.00992398	0.00149568	0.0635553	0.00159057
ACACCAATCGCCAGCA-1	-2.55848	-2.90046	0.00190363	0.00144536	0.00626955	0.00292354	0.000610905	0.0128634	0.00106079	0.0395163	0.000779333
ACACCAATCGTTGCCT-1	-2.0179	0.396285	0.00719054	0.00671774	0.00975151	0.00563916	0.000963302	0.00658902	0.00170235	0.00731457	0.00136378
ACACCAATCGTTTATC-1	-1.18294	0.0713943	0.000518695	0.00418178	0.00542327	0.00500678	0.00119513	0.00743069	0.00140733	0.0167683	0.00123053
ACACCAATCTGCGGCA-1	-5.02386	-3.19003	0.0517896	0.00351559	0.00145068	0.00185355	0.000538386	0.00464439	0.00134538	0.00301236	0.000613826
ACACCCTAGATGAGAG-1	2.35488	-1.58183	0.00499368	0.00168084	0.0113416	0.0040512	0.000868227	0.00967432	0.000807386	0.0374638	0.00119609
ACACCCTAGCGCCTCA-1	4.09496	-0.344232	0.028862	0.023711	0.0203998	0.00701119	0.000450374	0.00300565	0.00111601	0.0006994	0.000498089
ACACCCTAGCTCCTTC-1	-2.50803	3.03994	5.96197e-05	0.000740072	0.0054112	0.00500636	0.000514255	0.00464236	0.00134153	0.00645897	0.000633574
ACACCCTAGGAATGGA-1	4.27394	-0.964224	0.0806324	0.0104973	0.0146267	0.00389667	0.000352461	0.00108651	0.000567239	0.0101712	0.000362488
ACACCCTAGGACGAAA-1	-0.405253	-0.561986	0.0129447	0.00748363	0.0173437	0.00497377	0.0010308	0.0100857	0.00189517	0.0126245	0.0016901
ACACCCTAGTGCGTGA-1	-3.18448	-1.65172	0.0016212	0.00173258	0.0010487	0.000801805	0.000305028	0.00438535	0.000518323	0.0029481	0.000407198
ACACCCTCACTTAAGC-1	0.462291	-1.97066	0.0311615	0.00715815	0.0192401	0.00708134	0.00136565	0.0167042	0.00223403	0.0238038	0.0014835
ACACCCTGTACCGAGA-1	3.98926	0.63191	0.0696499	0.0254317	0.00584186	0.00105928	0.000375925	0.00235091	0.0012372	0.0557233	0.000470401
ACACCCTGTAGATTAG-1	1.2838	-0.260884	0.0757939	0.00458414	0.0113332	0.00946034	0.000966726	0.0122992	0.00142043	0.000515466	0.00153944
ACACCCTGTATAGGTA-1	1.80438	-0.203753	0.0654578	0.00364051	0.005972	0.00839294	0.000957873	0.00995161	0.00122703	3.00442e-05	0.00141652
ACACCCTGTATTAGCC-1	-1.25694	1.13773	0.00334717	0.00974698	0.000824997	0.00868946	0.00147113	0.00586809	0.00192474	0.146194	0.00151395
ACACCCTGTCATATGC-1	1.0707	-0.286357	0.0680682	0.00653252	0.0123256	0.00974902	0.00098543	0.0136079	0.00159537	0.00199008	0.00156537
ACACCCTGTCTAGTGT-1	1.0827	2.40607	0.0090976	0.00818043	0.0237857	0.0149854	0.00153434	0.0147336	0.00213067	0.000379261	0.00190428
ACACCCTGTGTATGGG-1	-0.840297	3.66778	0.0186202	0.00532815	0.00837819	0.00879625	0.000750009	0.00873291	0.00111267	4.05166e-07	0.00112807
ACACCCTTCCGCGGTA-1	-4.13277	-2.63558	0.0198276	0.00615552	0.00330951	0.00452994	0.000979069	0.0116126	0.00260772	0.0658801	0.00111017
ACACCCTTCCTCTAGC-1	1.48367	-3.69615	0.0172246	0.00638465	0.0493475	0.0104872	0.00155029	0.0080632	0.00161518	0.0885271	0.0016937
ACACCCTTCTCCGGTT-1	-0.825002	-3.3525	0.0472421	0.00421876	0.0257193	0.00529608	0.000749327	0.0034854	0.000809212	3.73422e-05	0.000790559
ACACCCTTCTGATACG-1	-2.00981	0.906225	0.0347172	0.0127717	0.00417425	0.00842415	0.00127622	0.0100067	0.0021165	0.0359979	0.0020346
ACACCGGAGCGATGAC-1	-0.258343	1.02207	0.0125504	0.00522005	0.0128519	0.00459662	0.000974074	0.013841	0.00177277	0.160665	0.00113196
ACACCGGAGCTAACTC-1	0.212584	2.09297	0.0510891	0.0062854	0.0163421	0.00743796	0.00114076	0.0154255	0.00248441	0.0105243	0.00160576
ACACCGGAGGATGGAA-1	1.33697	0.689428	0.0108754	0.00982762	0.0104552	0.00875242	0.00127777	0.0127487	0.0015056	0.00128714	0.00198514
ACACCGGAGTGTTTGC-1	-1.23774	0.719645	0.00178223	0.00740022	0.00231725	0.0086609	0.00152864	0.00577612	0.00187571	0.0846943	0.00138988
ACACCGGCAATGTAAG-1	-1.65697	2.11306	0.0035386	0.00443606	0.00205347	0.00517989	0.00086814	0.0100866	0.00190845	0.0254359	0.00104008
ACACCGGCAGATAATG-1	0.340081	2.06204	0.0510891	0.0062854	0.0163421	0.00743796	0.00114076	0.0154255	0.00248441	0.0105243	0.00160576
ACACCGGCAGCAGTTT-1	-6.66943	0.476207	3.48104e-17	0.000870389	0.00954152	0.00337215	0.000291806	0.00224825	6.44569e-05	7.06559e-11	0.000228884
ACACCGGCATCGACGC-1	3.2042	1.14381	0.0154043	0.0191008	0.0217403	0.0031956	0.000608732	0.000258849	0.00119083	0.0106472	0.00066202
ACACCGGGTCGCGTGT-1	0.269611	1.79109	0.0663392	0.00629548	0.0189713	0.00728125	0.00110758	0.0149849	0.00247895	0.0251529	0.00165379
ACACCGGGTTCGAATC-1	0.365275	-3.02443	0.0270193	0.00480635	0.0513656	0.00874935	0.00133704	0.0105041	0.00172586	0.00589705	0.00148909
ACACCGGTCTACTCAT-1	0.720711	3.44378	0.0685765	0.00940964	0.0012837	0.00934563	0.00109904	0.0189295	0.00143203	3.45519e-05	0.00168113
ACACCGGTCTGCAAGT-1	1.2885	3.88752	0.0450369	0.0035596	0.000492848	0.00317368	0.000522955	0.00398175	0.000722385	0.000817192	0.000869407
ACACCGGTCTTCGAGA-1	0.939379	-1.73477	0.0178648	0.00760047	0.0121582	0.00734065	0.00125001	0.0164973	0.00189026	0.0609172	0.00118152
ACACTGAAGAATTGTG-1	-5.01247	-2.09624	0.00666139	0.00467548	0.00811339	0.00318297	0.000482529	0.0129437	0.00167797	0.0520541	0.000617431
ACACTGAAGCCCTAAT-1	-0.456276	3.59114	0.0400365	0.0062816	0.00917063	0.00915593	0.00092754	0.0141208	0.00120309	1.03416e-06	0.00136758
ACACTGAAGGGTCTCC-1	-4.54132	-2.66337	0.0361344	0.00756301	0.00430571	0.00395605	0.000966037	0.0125505	0.00277306	0.0600747	0.00103094
ACACTGAAGTCCTCCT-1	-1.23516	-0.997211	0.0573179	0.0051177	0.00592467	0.00650441	0.000831255	0.014304	0.00159805	6.81643e-05	0.00134711
ACACTGAAGTCTCCTC-1	2.31521	0.115216	0.0291356	0.00423878	0.00467041	0.0071168	0.000803316	0.005919	0.00123579	7.19089e-06	0.00097561
ACACTGACAACTGCTA-1	0.561664	-1.17868	0.0491246	0.0095851	0.0102525	0.00561565	0.00111179	0.0178573	0.00218313	0.00779189	0.00136885
ACACTGACAAGACGTG-1	0.661603	-3.65996	0.0608443	0.00386229	0.0470347	0.0102648	0.00134702	0.0053384	0.00137778	0.0247338	0.0013554
ACACTGACAAGTTGTC-1	-1.96187	-1.63018	0.0809869	0.0029864	0.00291076	0.00324872	0.000764963	0.00668329	0.00143088	5.59271e-05	0.00101688
ACACTGACACGAAATA-1	1.38294	3.56827	0.0655896	0.00636141	0.00278033	0.008124	0.000876411	0.00845219	0.0010366	0.00250041	0.00145925
ACACTGACAGATCCAT-1	-1.86445	-0.449908	0.00507336	0.00203681	0.0100062	0.00360213	0.000699688	0.00661465	0.00126534	0.00015045	0.000954692
ACACTGACAGGTCTCG-1	-3.95579	2.55425	1.77325e-05	0.00424927	0.0336966	0.00529462	0.000528212	0.00254495	0.00174164	0.147846	0.000899964
ACACTGAGTACTTCTT-1	-4.61091	-3.46664	0.0620555	0.00454502	0.00368767	0.00502917	0.000884451	0.00696397	0.00185449	0.00567435	0.0011616
ACACTGAGTAGAAAGG-1	2.33299	1.65016	0.000246544	0.0106282	0.0233583	0.00688428	0.00101847	0.0050152	0.0025133	0.0011828	0.00146508
ACACTGAGTGAAGGCT-1	-0.90913	0.0602348	0.000500441	0.00543738	0.00675467	0.00381914	0.00121133	0.00640796	0.00143307	0.0341843	0.00124205
ACACTGAGTGTAATGA-1	2.17841	-0.812054	0.0333659	0.0026123	0.00546102	0.00738575	0.000994278	0.00493477	0.0010998	0.00140595	0.00117447
ACACTGAGTTAAAGAC-1	3.737	1.49246	0.0514866	0.023447	0.0143513	0.000396802	0.000403453	8.02708e-05	0.000831304	0.0531208	0.000592002
ACACTGAGTTACGACT-1	-1.83113	1.08634	0.0240833	0.0138073	0.00196229	0.00985046	0.00147279	0.0104061	0.00224445	0.0848439	0.00204864
ACACTGATCACGATGT-1	-0.474735	-0.519646	0.013425	0.00684281	0.0155171	0.00475823	0.000998838	0.00997964	0.00176229	0.0106683	0.0016597
ACACTGATCAGAGGTG-1	2.58647	3.01408	0.0192885	0.00669513	0.004645	0.00488022	0.000664253	0.00783035	0.00100289	0.13852	0.000664348
ACACTGATCAGGATCT-1	0.618168	-1.80021	0.0279399	0.00791361	0.0141858	0.00744955	0.00134655	0.0176893	0.00213292	0.0445312	0.0013108
ACACTGATCCATGAGT-1	1.99909	-0.838769	0.0320937	0.0021734	0.0073914	0.00810638	0.00105197	0.00569265	0.00112085	0.00128632	0.00127192
ACACTGATCCGCAGTG-1	-0.670878	0.8925	0.003151	0.0048597	0.00531937	0.00474871	0.00115949	0.0085904	0.00168395	0.151967	0.00106306
ACACTGATCGTTTGCC-1	0.028458	-0.921387	0.0395589	0.00949969	0.0148824	0.00550243	0.00105222	0.0132213	0.00227342	0.00226783	0.00162778
ACAGCCGAGCGATATA-1	0.63402	-2.75928	0.0105222	0.00544546	0.0404641	0.0074603	0.00138095	0.0156087	0.00190368	0.017511	0.00145331
ACAGCCGAGCGTTGCC-1	3.7925	1.3717	0.0688667	0.0242523	0.0127768	0.000226688	0.000354795	0.00013794	0.0007664	0.0772994	0.000576601
ACAGCCGAGGTGACCA-1	1.35698	-4.06469	0.0157597	0.0040235	0.0363287	0.00647903	0.00100844	0.00417533	0.000995911	0.0528689	0.00108662
ACAGCCGAGGTGTTAA-1	1.28799	-3.93139	0.021151	0.00513575	0.0445558	0.00877823	0.00129968	0.00571851	0.0013101	0.072548	0.00140707
ACAGCCGAGTACATGA-1	1.9728	2.46056	0.012008	0.0078809	0.0210801	0.0137531	0.00146958	0.0117479	0.00250073	0.0259226	0.00201982
ACAGCCGAGTGAACGC-1	0.0936525	3.40528	0.0451885	0.00948969	0.00326298	0.00953909	0.00113877	0.0230167	0.00175997	3.30485e-06	0.00167293
ACAGCCGCAAGCTGAG-1	0.808626	-1.76517	0.0244114	0.00793369	0.0127596	0.00736168	0.00128836	0.0172135	0.00201783	0.051577	0.00122748
ACAGCCGCACAGGCCT-1	2.38702	1.94439	0.000580564	0.00919849	0.0213904	0.00636012	0.00107442	0.00599579	0.00265291	0.00579207	0.00155165
ACAGCCGCAGTAGAGC-1	0.857667	1.99612	0.0270561	0.00871026	0.023689	0.0110683	0.00134318	0.0104513	0.00242568	0.00184247	0.00189388
ACAGCCGCATCCAACA-1	0.870684	1.80938	0.0212474	0.00952832	0.0237769	0.0109482	0.00134105	0.00936371	0.00234478	0.00161608	0.00198884
ACAGCCGCATGGTCAT-1	5.55194	-2.04458	0.267009	0.00555689	0.00542289	0.00138007	0.000250107	0.00204017	0.000611917	0.646339	0.000285511
ACAGCCGGTACCATCA-1	-0.639556	2.82605	0.00333116	0.00463591	0.0151179	0.00970291	0.00108974	0.0130129	0.0017905	0.000625344	0.00143184
ACAGCCGGTAGCAAAT-1	3.29116	2.19664	0.00263695	0.0111434	0.00714058	0.000956478	0.000489362	0.00119977	0.000931859	0.010324	0.000433368
ACAGCCGGTCTCGTTC-1	-1.79899	-2.71433	0.0259511	0.00176366	0.00887804	0.00175444	0.000660232	0.00815259	0.00107542	0.00685083	0.000915011
ACAGCCGGTGATGTCT-1	-2.9529	-0.774588	0.000505514	0.000521324	0.00489618	0.000904702	0.000406393	0.00160646	0.000679	4.49831e-05	0.000407342
ACAGCCGGTGGACGAT-1	-4.73313	-2.37418	0.0188545	0.00654246	0.00637738	0.00369225	0.000742018	0.0141038	0.00241754	0.0798838	0.000871012
ACAGCCGTCAGCGACC-1	-0.698218	3.50566	0.0258003	0.00619461	0.0120972	0.0102769	0.000954899	0.0125866	0.00134295	2.65481e-06	0.0013799
ACAGCCGTCATATCGG-1	0.293906	2.35315	0.0288226	0.00630706	0.0132281	0.00801759	0.00122392	0.0160513	0.00244348	0.00317638	0.00149725
ACAGCCGTCATGCATG-1	0.328469	2.14773	0.0510891	0.0062854	0.0163421	0.00743796	0.00114076	0.0154255	0.00248441	0.0105243	0.00160576
ACAGCCGTCCTTAATC-1	-2.80448	-2.65721	0.00133154	0.00167312	0.00373865	0.00253415	0.000574729	0.0122404	0.00107764	0.0224983	0.000765163
ACAGCCGTCGGTCCGA-1	2.67521	2.16401	0.00147668	0.00949141	0.0168066	0.00481684	0.000965301	0.00438964	0.00223255	0.0233565	0.00106385
ACAGCCGTCTATGTGG-1	1.95102	-3.89904	0.00194581	0.00377701	0.0337907	0.00601695	0.00100546	0.00806852	0.0010918	0.041755	0.00115074
ACAGCTAAGAATGTGT-1	2.47214	1.12533	0.00102407	0.0110685	0.0240708	0.00973259	0.000926723	0.00210231	0.0016866	0.000233971	0.0010318
ACAGCTAAGCTAAGAT-1	-1.14693	-1.49499	0.100393	0.00566533	0.00539065	0.00624516	0.000938308	0.0164691	0.00191831	3.09559e-06	0.00153907
ACAGCTAAGGGATGGG-1	3.55917	0.980521	0.0487173	0.0251464	0.0134028	0.00091558	0.000464275	0.000417139	0.00105405	0.0438414	0.000648687
ACAGCTAAGTCTCCTC-1	2.7473	-0.307676	0.0440476	0.00578454	0.00266863	0.0045782	0.000709983	0.00359367	0.00114629	6.31547e-05	0.000717617
ACAGCTAAGTTTAGGA-1	3.46184	1.53924	0.0260105	0.0214535	0.0169959	0.00110106	0.000517265	0.000120578	0.00108139	0.0217257	0.000585937
ACAGCTACACAGACAG-1	-1.31982	-3.20664	0.0599057	0.00282735	0.0153752	0.00363871	0.000663348	0.00587016	0.00087484	0.00117459	0.000842755
ACAGCTACAGCCAATT-1	-1.0008	3.3144	0.00493686	0.00494345	0.0151404	0.0123034	0.000903833	0.00908703	0.00167673	1.55029e-05	0.00127715
ACAGCTACAGTCGATT-1	1.56215	3.57356	0.0614585	0.00510806	0.00334034	0.00688982	0.00077351	0.00676277	0.000981107	0.00898473	0.0013729
ACAGCTAGTATATGAG-1	3.93085	1.36604	0.0775173	0.022764	0.0110632	0.000120167	0.000300352	0.000165514	0.000668015	0.0940572	0.00052419
ACAGCTAGTCCAACTA-1	0.237296	-0.0703396	0.0126162	0.00941509	0.0234062	0.00809389	0.00100878	0.011752	0.00199285	0.0475007	0.00155676
ACAGCTAGTCTCTCTG-1	2.19913	0.29451	0.024321	0.00530324	0.00663779	0.00880584	0.00083328	0.00684647	0.00128107	5.44445e-06	0.00112165
ACAGCTATCAGTGTTG-1	0.461668	-3.66985	0.0625797	0.00406291	0.0418745	0.00989238	0.00127761	0.00492533	0.00118918	0.00896198	0.00126926
ACAGCTATCCTCTAGC-1	-3.71947	1.10085	0.00160814	0.00578436	0.0154429	0.0035752	0.000453055	0.00243924	0.00109317	0.00881515	0.000679855
ACATACGAGATAGGAG-1	-4.70869	-3.06828	0.0679141	0.00635576	0.00307894	0.00443422	0.00098708	0.00881255	0.00243182	0.0123789	0.00109664
ACATACGCAAGGACTG-1	-0.376262	2.75618	0.00595242	0.00511747	0.0110737	0.00877986	0.0011221	0.0158186	0.00194898	0.00110182	0.00150654
ACATACGCACCAACCG-1	2.58121	0.419515	0.00744591	0.0061846	0.0129679	0.00741834	0.000705124	0.00236893	0.00123409	0.000177094	0.000798974
ACATACGCACGAAATA-1	3.20985	0.963062	0.0136892	0.0173416	0.0195739	0.00327119	0.000584051	0.00034105	0.0011332	0.00933467	0.000675681
ACATACGCATGGGAAC-1	3.06337	0.0414076	0.0226233	0.0084118	0.00552551	0.00432428	0.000581732	0.0023477	0.00121148	0.000264413	0.000613137
ACATACGGTACTTAGC-1	-1.60366	2.35718	0.000691243	0.00200674	0.00535561	0.00550224	0.000790176	0.0105776	0.00192045	0.00892392	0.000880765
ACATACGGTCCCTTGT-1	-4.78337	-3.1061	0.0661327	0.00567178	0.0025431	0.00351021	0.000856936	0.00776075	0.00215177	0.00935345	0.000947155
ACATACGGTGGCGAAT-1	1.61632	0.160786	0.0481972	0.00615346	0.00939588	0.0102646	0.000988724	0.013115	0.00131268	0.000200218	0.00171978
ACATACGTCAGCTCGG-1	2.1579	0.924757	0.00303463	0.0103372	0.0137996	0.0108243	0.00105024	0.0047939	0.00172817	1.12519e-05	0.00137775
ACATACGTCTGTCTAT-1	1.5833	-2.20037	0.000511313	0.00606603	0.0125029	0.00745351	0.00111467	0.0143149	0.00133621	0.0548845	0.00127554
ACATCAGAGACCACGA-1	-0.137079	1.35975	0.03978	0.00409514	0.0125272	0.005092	0.000927142	0.0168518	0.00196165	0.12214	0.00129645
ACATCAGAGACTTGAA-1	-0.236015	-0.298545	0.00454968	0.00802752	0.0208189	0.00502309	0.00106257	0.00891606	0.00194532	0.0400772	0.00161777
ACATCAGAGAGGGCTT-1	-0.25495	-1.28815	0.0807364	0.00673267	0.0162075	0.00666368	0.00099742	0.0131545	0.00234716	0.000509078	0.00157805
ACATCAGAGCGATGAC-1	2.01732	2.93017	0.0444561	0.00862007	0.0151357	0.0123905	0.00126866	0.00930925	0.00197983	0.0576381	0.00175403
ACATCAGAGGACCACA-1	4.11851	0.938988	0.100858	0.0244809	0.00600782	0.000307412	0.000315536	0.00125863	0.000943046	0.10218	0.000416063
ACATCAGAGGGATCTG-1	4.01884	1.10279	0.101482	0.0236549	0.00757431	0.000144705	0.00029255	0.000656564	0.000779184	0.116467	0.000440126
ACATCAGAGTCGATAA-1	-0.0194454	-2.63039	0.0142882	0.00612665	0.038359	0.00692893	0.00119084	0.0106885	0.00168019	0.00197341	0.00152886
ACATCAGAGTGGGCTA-1	-0.0242473	1.92158	0.0598698	0.00446872	0.0121554	0.00571255	0.000999653	0.0183274	0.00226687	0.0359607	0.00151345
ACATCAGCACTCTGTC-1	1.27975	-0.357261	0.0772002	0.00417973	0.0111346	0.00915364	0.000975018	0.0121586	0.00144419	0.000483325	0.00150649
ACATCAGCATGTAGTC-1	-0.512846	3.60816	0.0469399	0.00585066	0.00742842	0.00823706	0.000855399	0.0135464	0.00104604	3.91897e-07	0.00128982
ACATCAGGTACCGGCT-1	-4.72193	-2.35449	0.0188545	0.00654246	0.00637738	0.00369225	0.000742018	0.0141038	0.00241754	0.0798838	0.000871012
ACATCAGGTAGGGACT-1	-3.89486	-0.809715	8.33923e-07	0.00203397	0.00340434	0.000475926	0.000199045	0.000279899	0.000433087	0.00142526	0.000197781
ACATCAGGTCTACCTC-1	1.76189	-1.34817	0.00716725	0.00292939	0.0148544	0.00669978	0.001024	0.00742531	0.00108304	0.0188239	0.00114059
ACATCAGTCAGAGGTG-1	-1.15695	-2.30654	0.0432399	0.00538565	0.0131697	0.00405389	0.000941247	0.00826091	0.00177281	7.19014e-05	0.0012261
ACATCAGTCCACGAAT-1	0.767649	-3.40039	0.0474975	0.00445523	0.0541119	0.0106113	0.00144761	0.00802805	0.00174441	0.0322036	0.00144643
ACATCAGTCCCTCTTT-1	5.2944	-0.843225	0.156032	0.00389741	0.00091775	0.00080736	0.000219024	0.000586282	0.000197797	0.101528	0.000222983
ACATGGTAGAGAACAG-1	3.95142	1.53813	0.0586485	0.0193644	0.0107353	0.000102322	0.000271727	6.52129e-05	0.00055507	0.0731749	0.000494281
ACATGGTAGGCTATCT-1	-3.12681	2.8691	9.64749e-05	0.00118417	0.0150932	0.00372889	0.000518934	0.00378919	0.00145716	0.0439024	0.000645436
ACATGGTCAACTGCTA-1	0.619417	-3.01877	0.02482	0.00465472	0.0505162	0.00874294	0.0013811	0.011872	0.00185804	0.0145802	0.00141498
ACATGGTCAAGCTGGA-1	-2.08344	1.79363	0.0225859	0.0074525	0.000663609	0.00741278	0.000907294	0.0124346	0.00177632	0.0358309	0.00130822
ACATGGTCACCACGTG-1	2.2001	-1.91174	0.000600259	0.0018974	0.0104489	0.00434631	0.000881828	0.0122215	0.000794039	0.0551991	0.00136685
ACATGGTCACTAGTAC-1	0.757129	3.77373	0.0730232	0.00796636	0.000464902	0.00642214	0.000830401	0.0128401	0.00112428	4.98898e-05	0.00143782
ACATGGTCACTGTTAG-1	3.90078	-1.01007	0.0300559	0.0139824	0.0191684	0.00428245	0.00040292	0.00208562	0.000772091	0.00183091	0.000443464
ACATGGTCAGCCAATT-1	3.83617	1.04612	0.0795862	0.0269284	0.00971853	0.000397062	0.000384861	0.000680499	0.000984074	0.0807633	0.000574028
ACATGGTGTATCTGCA-1	-1.20245	-3.3033	0.0603211	0.00304336	0.0178487	0.00404894	0.000656049	0.00494088	0.000821324	0.000547259	0.000788122
ACATGGTGTATTCTCT-1	2.65161	-2.55447	1.36156e-05	0.00179454	0.00635029	0.00380264	0.00080592	0.00847927	0.000806809	0.0736417	0.00128596
ACATGGTGTGCACGAA-1	-2.56268	1.14078	0.0582334	0.0096639	0.00563581	0.00603788	0.000843555	0.00928694	0.00143849	0.012536	0.00139867
ACATGGTGTGCGAAAC-1	5.50716	-1.4419	0.267536	0.00534484	0.00217503	0.00123077	0.000354605	0.00284767	0.000598425	0.637601	0.000436056
ACATGGTTCACGCGGT-1	-1.0938	-1.22473	0.0905247	0.00570819	0.00673259	0.00709278	0.000909356	0.0182106	0.00193206	3.02101e-05	0.00163117
ACATGGTTCCAACCAA-1	-4.5086	-1.9233	0.00246828	0.00382419	0.00766965	0.00491312	0.000494897	0.0134405	0.00189853	0.0936514	0.000765931
ACATGGTTCCGTAGTA-1	0.669307	-1.91841	0.0236119	0.00776581	0.015041	0.00748064	0.00137752	0.0181251	0.00212942	0.0470076	0.00135067
ACATGGTTCGACCAGC-1	-1.84804	-1.80805	0.0866641	0.00274015	0.00441761	0.0029588	0.00079736	0.00696481	0.00147505	0.000130816	0.00106036
ACATGGTTCGCCTGTT-1	-0.967618	-1.30365	0.0905247	0.00570819	0.00673259	0.00709278	0.000909356	0.0182106	0.00193206	3.02101e-05	0.00163117
ACATGGTTCGTCCGTT-1	-2.76793	2.26017	0.00525625	0.00277985	0.00437279	0.00406997	0.000556652	0.00558805	0.00130043	0.0706006	0.000761636
ACATGGTTCTCCAACC-1	-1.993	1.00091	0.0305638	0.0134841	0.00301125	0.0093687	0.00139753	0.0105082	0.00221974	0.0582103	0.00209487
ACCAGTAAGCGATATA-1	1.07385	-2.50492	0.00343326	0.00698567	0.025032	0.00762882	0.00140796	0.0196802	0.001825	0.0432023	0.00128955
ACCAGTAAGGTGTTAA-1	-4.65889	-2.28656	0.0137952	0.0060834	0.00682737	0.00392371	0.000684995	0.0144992	0.00231021	0.086156	0.000843067
ACCAGTACAAAGAATC-1	-1.71362	-1.06507	0.0556622	0.00452503	0.00449749	0.00534171	0.000814246	0.00978923	0.00147805	4.31694e-06	0.00114761
ACCAGTACAACGCACC-1	1.17987	-0.317722	0.0755399	0.00507438	0.0116826	0.00930081	0.000980332	0.013128	0.00153623	0.000863936	0.00152553
ACCAGTACAGACTCGC-1	3.32676	2.46894	0.000921573	0.00767819	0.003545	0.000881017	0.000405263	0.00225161	0.000646528	0.0225423	0.000348392
ACCAGTACAGCTTCGG-1	-1.06121	2.39714	0.00124191	0.00211362	0.00722529	0.00454944	0.000943427	0.0125546	0.00174748	0.00986601	0.00107121
ACCAGTAGTATATGGA-1	-1.63386	3.31165	0.000177232	0.00356398	0.00604137	0.0114852	0.000712402	0.00867343	0.00175359	8.00727e-05	0.000905277
ACCAGTAGTCAAGCGA-1	1.94943	1.10564	0.0013661	0.0110792	0.0139476	0.00985079	0.00114195	0.00569699	0.00200961	1.42339e-05	0.00154451
ACCAGTAGTGCAGGTA-1	-1.32585	-0.278065	0.00378039	0.00319319	0.00795308	0.00465262	0.000899162	0.00810809	0.00126198	0.00302649	0.0011755
ACCAGTAGTTCGTGAT-1	4.91218	-1.72577	0.122053	0.00363168	0.00389522	0.00204719	0.00024448	0.00145705	0.000392997	0.285079	0.000263825
ACCAGTATCAGAGACG-1	-3.7089	-2.41811	0.00361176	0.00276258	0.00174795	0.00337328	0.000683343	0.00980084	0.00178107	0.0523132	0.000902395
ACCAGTATCAGGTTCA-1	0.641287	-3.17067	0.0385835	0.00436793	0.0540448	0.00970569	0.00140299	0.00954972	0.00179799	0.0175018	0.00142061
ACCAGTATCAGTTCGA-1	2.13098	0.445843	0.0183676	0.00704489	0.00824278	0.0101729	0.00090068	0.00741512	0.00135455	5.63359e-06	0.00130643
ACCAGTATCGTCGTTC-1	1.33661	-1.76658	0.00559907	0.00583738	0.0120845	0.00698711	0.001102	0.0122909	0.00145012	0.0652776	0.00111372
ACCAGTATCTTAGCCC-1	0.142252	-1.59306	0.0713473	0.00722665	0.0162203	0.00675746	0.00118319	0.0135645	0.00237988	0.00662374	0.00139671
ACCAGTATCTTTCCTC-1	0.348198	1.92539	0.0581303	0.00714283	0.0205391	0.008172	0.00117918	0.01324	0.00254552	0.012926	0.00171644
ACCCACTAGATGTTAG-1	2.53676	0.686158	0.00484945	0.00742829	0.0160359	0.0093287	0.000796874	0.00258702	0.00131619	0.000117546	0.000917202
ACCCACTAGCGCCTTG-1	-1.36523	1.67762	0.00473181	0.00947716	0.00042751	0.00579508	0.00120591	0.00922464	0.00193617	0.106753	0.00145648
ACCCACTAGCTCTCGG-1	1.56924	0.450934	0.0245749	0.00824209	0.00913727	0.0102002	0.00110012	0.0126955	0.00139706	0.000231908	0.0018596
ACCCACTAGTCATGCT-1	2.18133	3.5386	0.0459996	0.00270023	0.00187304	0.00327519	0.000413602	0.00531668	0.000719305	0.0615091	0.000729072
ACCCACTAGTCTCCTC-1	-3.13984	0.834392	0.0166159	0.00429067	0.0096573	0.00224801	0.000475072	0.00233656	0.000886516	0.00281672	0.000626586
ACCCACTAGTGTACGG-1	-1.8352	-1.12064	0.0487829	0.00405531	0.00419346	0.00463434	0.000792018	0.0082682	0.00142214	2.15363e-06	0.00108516
ACCCACTAGTTTGCGT-1	-0.607189	0.426476	0.000387413	0.00626455	0.00971617	0.00376572	0.00129674	0.00691296	0.00167623	0.104499	0.00109134
ACCCACTCACTAGTAC-1	1.72083	-2.1282	0.000361257	0.00505035	0.0119598	0.00692189	0.00103498	0.012565	0.00118825	0.0484438	0.001299
ACCCACTCAGTCGATT-1	-2.68985	-0.860643	0.00252699	0.000806394	0.00390863	0.00105067	0.000510392	0.00304994	0.000830981	1.50706e-05	0.000549177
ACCCACTCATGGGACA-1	1.75891	3.04054	0.050018	0.00865121	0.0153847	0.0141377	0.00131495	0.0107698	0.00183965	0.0259743	0.00194297
ACCCACTCATTTCACT-1	-0.610243	-2.21346	0.0421764	0.00816529	0.0186314	0.00607379	0.00106102	0.0082755	0.00204939	7.45936e-05	0.00129132
ACCCACTGTACACCGC-1	0.537314	-1.36408	0.0500534	0.00903067	0.0115995	0.00612547	0.00116265	0.0173158	0.00218841	0.0140679	0.0012969
ACCCACTGTACTTCTT-1	2.00659	-3.14711	0.00134339	0.00866011	0.0353563	0.00844005	0.0015426	0.0126463	0.0018619	0.0343931	0.00188468
ACCCACTGTCCAAGTT-1	-3.33477	-3.53359	0.00493989	0.00168855	0.00492718	0.00394952	0.000758571	0.0124305	0.00164435	0.0604833	0.00110883
ACCCACTGTCGCATCG-1	0.117751	-0.417631	0.0170828	0.00974095	0.0179907	0.00651149	0.00108005	0.011798	0.00220376	0.0177232	0.00169025
ACCCACTGTCTTGCGG-1	0.210013	-0.907732	0.0399402	0.0101766	0.0132046	0.00538064	0.00106841	0.0140895	0.00229031	0.00231191	0.00160729
ACCCACTGTGGTTTCA-1	0.807821	2.47116	0.013904	0.00790849	0.0191363	0.0124552	0.00151287	0.0143613	0.0022254	0.000304523	0.00162377
ACCCACTTCAAGATCC-1	3.65754	0.0811942	0.0157994	0.0218385	0.0109035	0.00467323	0.00047089	0.0035918	0.00137423	0.00474864	0.000544351
ACCCACTTCCACTCCA-1	-0.301292	3.69156	0.0626273	0.00689278	0.00500941	0.00788193	0.000906219	0.0171681	0.00110649	3.45937e-07	0.00139862
ACCCACTTCTAACGGT-1	-1.83134	0.191565	0.00183588	0.00425289	0.0102135	0.00612211	0.00102143	0.0078293	0.00165652	0.00630441	0.00128441
ACCCACTTCTACGAGT-1	3.52591	1.01907	0.0487173	0.0251464	0.0134028	0.00091558	0.000464275	0.000417139	0.00105405	0.0438414	0.000648687
ACCGTAAAGGCGCTCT-1	0.726525	3.02716	0.031913	0.00823429	0.00601427	0.0121294	0.0014387	0.0198138	0.00194713	6.06593e-05	0.00155688
ACCGTAAAGTTCGCAT-1	0.285104	1.38298	0.048019	0.0065736	0.0230495	0.006626	0.00109433	0.0142189	0.00215525	0.0573935	0.00152926
ACCGTAACACACATGT-1	2.46316	2.81297	0.0194554	0.00804029	0.00887006	0.00690135	0.000933035	0.00812327	0.00152199	0.119307	0.000962738
ACCGTAACAGCCTTGG-1	1.89558	0.836007	0.00606843	0.0106153	0.00992925	0.0101498	0.00113515	0.00761454	0.00166702	2.26996e-05	0.00165226
ACCGTAACAGTATCTG-1	-2.32542	0.977675	0.0530137	0.0119846	0.00406592	0.00717394	0.00104842	0.010398	0.00180077	0.0185237	0.00182022
ACCGTAACATCCTAGA-1	1.00243	2.21592	0.0100831	0.00837853	0.0244644	0.0138895	0.00145025	0.0133282	0.00222953	0.000358392	0.00199642
ACCGTAACATCTCGCT-1	-0.819292	0.532134	0.000399294	0.00574672	0.00618753	0.00449167	0.00134516	0.00631534	0.00165556	0.0961359	0.00106739
ACCGTAACATGCATGT-1	-1.46468	-2.75652	0.0436164	0.00307237	0.0137718	0.00300448	0.000807509	0.00716211	0.00127153	0.0013515	0.00110272
ACCGTAACATTCTCAT-1	-3.02402	-2.04207	0.0026839	0.0023751	0.000971527	0.00114239	0.000351737	0.00836907	0.000709186	0.00453985	0.000534899
ACCGTAAGTACCGAGA-1	1.6136	-1.03101	0.0284213	0.00257202	0.0119159	0.00783221	0.00104775	0.00823981	0.00127583	0.00587928	0.00119283
ACCGTAAGTCCTAGCG-1	0.115002	0.850123	0.00952784	0.00818181	0.0242109	0.00520063	0.00098538	0.0132896	0.00172789	0.113751	0.00127692
ACCGTAAGTCGAAAGC-1	-1.05511	-2.72806	0.048776	0.00518754	0.021215	0.00481149	0.000951518	0.00663712	0.00146935	0.000139935	0.0011919
ACCGTAAGTTGTTTGG-1	-0.10828	-2.77484	0.0196435	0.00610753	0.0395406	0.00744021	0.00115227	0.00854559	0.00147519	0.000617468	0.00141014
ACCGTAATCACAACGT-1	0.789397	-2.35145	0.00568397	0.0069434	0.0229142	0.00708244	0.00142875	0.0198296	0.00195375	0.0449646	0.00141757
ACCGTAATCGGTGTTA-1	-5.00313	-2.42759	0.0244092	0.00600226	0.00696972	0.0023626	0.000635597	0.0117462	0.00204819	0.0414558	0.000715085
ACCGTAATCGTACCGG-1	-4.8856	-3.07934	0.0606833	0.00483445	0.00215896	0.00261534	0.000713635	0.00660014	0.00182796	0.00668403	0.000790139
ACCGTAATCTGCGTAA-1	2.58667	-1.45012	0.0106855	0.00236001	0.00915358	0.00313285	0.000778243	0.00798395	0.000807318	0.0422475	0.000967143
ACCGTAATCTTTCCTC-1	1.74764	3.17538	0.0616695	0.00754669	0.0105297	0.0116772	0.00112141	0.00941556	0.00155157	0.025352	0.0017902
ACCTTTACAAGAGTCG-1	0.010097	1.81992	0.0629272	0.00442218	0.0127119	0.00566113	0.000988982	0.0181987	0.00225666	0.0462899	0.00150448
ACCTTTACAATTGCTG-1	-1.4837	-1.06496	0.0656255	0.00518567	0.00492273	0.0063826	0.000841871	0.0134465	0.00159407	1.87938e-05	0.00130092
ACCTTTACACCACGTG-1	0.643871	2.35582	0.0195913	0.00772285	0.0188174	0.0107827	0.00142624	0.013573	0.00236557	0.00075641	0.00159791
ACCTTTACACTGTGTA-1	-2.05656	-0.157683	0.0010167	0.0020083	0.00987906	0.00290079	0.000645959	0.00533855	0.00123552	0.000395069	0.000893652
ACCTTTACAGAGCCAA-1	1.06206	-2.29649	0.00333658	0.00731095	0.016219	0.007488	0.00137292	0.0199428	0.00178515	0.0665181	0.00127902
ACCTTTACAGGGTACA-1	-3.28345	2.5439	0.000388199	0.00283804	0.0196155	0.00463118	0.000603015	0.00498862	0.00177813	0.0906376	0.000807914
ACCTTTACATACCATG-1	3.01763	1.82949	0.00381592	0.0155171	0.0183361	0.00263042	0.000686126	0.00095064	0.00167856	0.00475537	0.000659898
ACCTTTACATCCTTGC-1	0.418625	-3.2038	0.0410659	0.00464779	0.0530355	0.00961317	0.00136236	0.00865481	0.00164275	0.00657936	0.00145235
ACCTTTAGTAATTGGA-1	-3.11226	2.74228	0.000182092	0.00157251	0.0154316	0.00396717	0.00054508	0.00422346	0.00154667	0.0548629	0.000693757
ACCTTTAGTCTAGGTT-1	-0.148082	3.97301	0.0825313	0.00481218	0.00109809	0.00444544	0.000563518	0.0124059	0.000543331	6.91231e-09	0.0010228
ACCTTTAGTGAAAGAG-1	-0.0194058	-0.0108492	0.00411885	0.00860151	0.0266881	0.00643381	0.00102191	0.0104917	0.0019732	0.0803554	0.00147981
ACCTTTAGTGAGTATA-1	0.313524	3.4146	0.0487322	0.00976328	0.0023242	0.00951748	0.00115484	0.023234	0.00174917	3.26548e-06	0.00169257
ACCTTTAGTGGCGAAT-1	-3.99018	-2.96521	0.0297628	0.0058038	0.00624177	0.00630226	0.00118449	0.0130204	0.00279924	0.0332461	0.0014207
ACCTTTAGTGTGACGA-1	-3.21207	-0.433213	3.78036e-05	0.000379405	0.00426339	0.000784817	0.000286497	0.0002837	0.000507035	1.4049e-05	0.000269885
ACCTTTATCATATCGG-1	0.949869	0.388767	0.0161777	0.0108043	0.0141828	0.00906028	0.00111002	0.0128197	0.00151226	0.0113239	0.00172482
ACCTTTATCCTTAATC-1	-2.41853	1.98392	0.018268	0.00415546	0.00165411	0.00582306	0.000664013	0.00898673	0.00138591	0.0507109	0.00096838
ACCTTTATCGCATGGC-1	0.129979	1.88898	0.0637544	0.00538794	0.0152069	0.00650295	0.00105108	0.0169387	0.00239615	0.0273879	0.00158108
ACCTTTATCGTATCAG-1	-1.56119	0.186599	0.000878201	0.00387091	0.00790183	0.00667053	0.00117116	0.00846705	0.00162922	0.0103306	0.00130526
ACCTTTATCGTGACAT-1	0.510274	1.94558	0.0497804	0.00788646	0.0223552	0.00905456	0.00124128	0.0115536	0.00254576	0.00799018	0.00178429
ACCTTTATCTTGTCAT-1	-1.0298	3.28195	0.00493686	0.00494345	0.0151404	0.0123034	0.000903833	0.00908703	0.00167673	1.55029e-05	0.00127715
ACGAGCCAGCTAACTC-1	-6.60238	0.55453	9.04049e-18	0.000796205	0.00968228	0.00322904	0.000279137	0.00204305	5.60714e-05	1.41675e-10	0.000218519
ACGAGCCAGGCCCGTT-1	-0.815228	3.10974	0.00596147	0.00525707	0.0178749	0.0118711	0.00104704	0.0112657	0.00172004	7.53296e-05	0.00142629
ACGAGCCAGTCGATAA-1	-5.12857	-2.2999	0.0123275	0.00477923	0.00785063	0.0020839	0.000471581	0.0108425	0.00157534	0.0342897	0.000558528
ACGAGCCAGTTGTCGT-1	-0.649785	0.417326	0.000277603	0.00642861	0.0104574	0.0035767	0.00128854	0.00672154	0.0016577	0.0944611	0.00113019
ACGAGCCCAACTGGCC-1	0.0469935	3.42646	0.0512753	0.00900844	0.00396639	0.00908627	0.0010708	0.0217864	0.00156348	1.68219e-06	0.00162062
ACGAGCCCAACTTGAC-1	0.983701	2.72158	0.0176293	0.00816489	0.0153492	0.0147456	0.00158393	0.0167616	0.00195551	0.000304961	0.00163452
ACGAGCCCAGCTGTAT-1	2.69523	1.87757	0.00102381	0.0125931	0.020246	0.00393838	0.000834553	0.00234055	0.00215203	0.00648844	0.0009241
ACGAGCCCAGGGCATA-1	0.535918	1.82328	0.0522832	0.00797942	0.0231476	0.00893478	0.00123855	0.0112508	0.00252734	0.0103541	0.00180097
ACGAGCCCAGGGTACA-1	-4.68063	-3.12617	0.0679141	0.00635576	0.00307894	0.00443422	0.00098708	0.00881255	0.00243182	0.0123789	0.00109664
ACGAGCCCATAAAGGT-1	1.80556	1.84056	0.000589389	0.00733969	0.0178553	0.008952	0.00124287	0.0123023	0.00266855	0.00116026	0.00209987
ACGAGCCGTAACGTTC-1	2.84824	2.06	0.00116687	0.0115824	0.014699	0.002866	0.000759919	0.00235629	0.00181233	0.0136067	0.000734917
ACGAGCCGTAGCGTAG-1	0.945318	-2.54515	0.00446642	0.00665141	0.0273013	0.00733884	0.00141781	0.0194154	0.00187952	0.0387114	0.00133868
ACGAGCCGTATTAGCC-1	-2.59809	-0.0830511	0.00097122	0.00175361	0.00535468	0.00105592	0.000451813	0.00174289	0.000847768	8.06763e-05	0.00055272
ACGAGCCGTGTGGTTT-1	3.57714	-1.16145	0.0162951	0.0103749	0.0128376	0.00226858	0.000417685	0.00305037	0.000700723	0.0071297	0.00039141
ACGAGCCGTTCCCGAG-1	-1.49841	1.7496	0.00658979	0.00922121	0.000571428	0.00595989	0.00114194	0.0102753	0.00196017	0.0813743	0.00140061
ACGAGCCGTTGCTCCT-1	3.72913	1.07483	0.0654564	0.0266089	0.0125385	0.000519651	0.000422817	0.000377961	0.000978945	0.0646371	0.000623131
ACGAGCCTCAAGCCTA-1	-2.2337	-1.46281	0.0474872	0.00274481	0.00176822	0.00264483	0.000666372	0.00618389	0.00124897	2.68228e-05	0.000868121
ACGAGCCTCACATACG-1	1.51527	-2.13112	0.001183	0.0062202	0.0117666	0.00743004	0.00114388	0.0147667	0.00139272	0.0676911	0.00121793
ACGAGCCTCACTCCTG-1	-1.09523	1.28222	0.00248367	0.00839109	0.000468516	0.00687072	0.00131841	0.00616363	0.00180328	0.159225	0.00143238
ACGAGCCTCATACGGT-1	2.52265	0.326178	0.0160035	0.0048669	0.00801271	0.00736397	0.000742083	0.00406578	0.00124592	3.63461e-05	0.000872042
ACGAGCCTCCAATGGT-1	3.70485	-0.707884	0.0247838	0.0187777	0.0187538	0.00568426	0.000490053	0.00285353	0.00105179	0.000489783	0.000502532
ACGAGCCTCCGTTGCT-1	2.59461	2.21006	0.00147668	0.00949141	0.0168066	0.00481684	0.000965301	0.00438964	0.00223255	0.0233565	0.00106385
ACGAGCCTCGGCCGAT-1	1.23203	1.65506	0.00798569	0.0102017	0.0205059	0.00988672	0.0013276	0.00942473	0.0022306	0.000539984	0.00199766
ACGAGCCTCTCAACTT-1	-0.412492	-1.29165	0.0840313	0.00623929	0.0157748	0.00693266	0.000978907	0.0138866	0.00231207	0.000296842	0.00163017
ACGAGGAAGATGTGGC-1	0.129762	-0.386098	0.0144669	0.00949497	0.0196977	0.00682953	0.00106801	0.0114626	0.00217026	0.0251704	0.00166875
ACGAGGAAGCTCCTTC-1	-3.03155	2.30016	0.00340683	0.00367455	0.00940434	0.00386913	0.000580674	0.00535053	0.00143575	0.0946519	0.000754696
ACGAGGAAGGATATAC-1	-2.10898	-0.784669	0.0144426	0.00241998	0.00554854	0.0026521	0.000687261	0.00539519	0.00124466	3.36103e-06	0.00090454
ACGAGGAAGGTGCACA-1	-1.66535	1.49413	0.0158335	0.0128597	0.000450412	0.00839815	0.00133362	0.011228	0.00208939	0.104677	0.00172982
ACGAGGAAGTAAGTAC-1	-2.08915	2.99052	4.61503e-05	0.00134558	0.00418808	0.00865134	0.000616832	0.00843438	0.00173644	0.00182997	0.000717362
ACGAGGACAGACAAAT-1	2.58704	0.514941	0.00545625	0.00691089	0.0152517	0.00785441	0.000720912	0.00206577	0.00124199	0.000233287	0.000809867
ACGAGGACAGACACTT-1	2.3954	2.76553	0.0202996	0.00847403	0.0124135	0.00873959	0.00111806	0.00820609	0.00189023	0.0962135	0.00123534
ACGAGGACATAGGATA-1	2.58455	2.70915	0.0111696	0.00797748	0.00832936	0.00561665	0.000866255	0.00762241	0.0014367	0.10786	0.000820764
ACGAGGACATCACAAC-1	1.30763	-2.07806	0.00205428	0.00668856	0.0118004	0.0075424	0.00120686	0.0162133	0.00151564	0.0754922	0.00120462
ACGAGGACATCATCCC-1	5.90079	-1.87302	0.28386	0.00419771	0.00289361	0.000768443	0.000210554	0.00250369	0.00062739	0.664933	0.000309872
ACGAGGACATGGTAGG-1	1.32427	1.42973	0.00381594	0.0105768	0.0175389	0.00854544	0.001323	0.00892283	0.00215578	0.000336188	0.00191248
ACGAGGAGTTACGACT-1	-3.45069	0.0497649	0.000160833	0.000413539	0.00194074	0.000565864	0.000209023	0.000135012	0.000343908	4.79629e-06	0.000242122
ACGAGGAGTTGACGTT-1	-4.32106	1.7403	3.18176e-05	0.0068962	0.0171562	0.005925	0.000432201	0.00186326	0.00127551	0.0674562	0.000821329
ACGAGGAGTTGAGGTG-1	-0.888233	-0.131384	0.00260574	0.00529533	0.00805164	0.00369319	0.00102744	0.00698794	0.00134223	0.0166731	0.00134594
ACGAGGATCGCTTAGA-1	1.70124	3.5709	0.0607975	0.0044705	0.00334483	0.00611068	0.000710257	0.0062805	0.000957661	0.0152696	0.0012946
ACGAGGATCTACCTGC-1	0.880215	3.61041	0.0742598	0.00773587	0.00094379	0.00741942	0.000894006	0.0120569	0.00113588	0.000170267	0.00147655
ACGAGGATCTGCTGTC-1	1.76027	-2.25516	0.000240545	0.0059937	0.0133255	0.0074654	0.00109644	0.013795	0.00132897	0.0427735	0.00135687
ACGATACAGACTACAA-1	0.850824	-1.07852	0.0441309	0.00814288	0.00961175	0.00597223	0.00107262	0.0183776	0.00199296	0.009383	0.00131678
ACGATACAGGCCATAG-1	-1.13802	1.65502	0.00253587	0.00675281	0.000483626	0.0042579	0.00114026	0.00844362	0.0017862	0.114988	0.00139093
ACGATACAGGTGGGTT-1	0.14793	2.81866	0.0129914	0.00701674	0.00706012	0.00978423	0.00127069	0.0195324	0.00236632	0.000286685	0.00150235
ACGATACCAAATTGCC-1	-4.08723	-1.04778	2.81566e-06	0.00261494	0.00553114	0.00096125	0.000257731	0.00116175	0.000653646	0.00775055	0.000319233
ACGATACCAAGCTGTT-1	-1.46336	3.7051	0.00226766	0.00507748	0.00342516	0.00755604	0.000578203	0.00463402	0.00105613	7.88854e-07	0.000808836
ACGATACCAATTCCTT-1	-0.505518	2.89289	0.00567835	0.00559588	0.0146648	0.0103405	0.00112425	0.0142534	0.00184084	0.00031698	0.00152488
ACGATACCACATCTTT-1	-1.22795	-3.47732	0.0480209	0.00201141	0.0118896	0.0028712	0.000461865	0.00402961	0.000569245	0.00103015	0.000555174
ACGATACCATGCCTAA-1	1.50984	1.36059	0.00188509	0.0107119	0.0155187	0.00811295	0.00130433	0.00871058	0.00215684	0.000167121	0.00186063
ACGATACGTACACCGC-1	0.140719	-1.76868	0.0598119	0.0069079	0.0182241	0.00684454	0.00123742	0.0135966	0.00234538	0.00826733	0.00143859
ACGATACGTACTCGCG-1	1.24263	3.05079	0.0388969	0.00875004	0.0124934	0.0160606	0.00144707	0.0156897	0.00163895	0.00201229	0.00182992
ACGATACGTTCAGCGC-1	-4.09216	-3.32153	0.0382533	0.00495176	0.00849593	0.00692958	0.00115905	0.0132222	0.00252418	0.0281129	0.00156928
ACGATACTCACCCGAG-1	2.78091	2.35103	0.00222133	0.00893927	0.0118215	0.00395573	0.000855157	0.00476019	0.00176747	0.0430027	0.000809612
ACGATACTCACTTACT-1	-0.864614	-1.41051	0.0988925	0.00594737	0.00835108	0.00706403	0.000952771	0.0175047	0.00208776	1.5154e-05	0.00166489
ACGATACTCCTCAACC-1	5.30865	-1.95284	0.224276	0.00558301	0.00549121	0.00173005	0.00027076	0.00200153	0.000574275	0.578746	0.000288599
ACGATACTCTAACTGG-1	-0.149916	-0.589681	0.0186107	0.00891983	0.0177375	0.00551842	0.00106649	0.0112945	0.00214617	0.00930072	0.00170674
ACGATACTCTTCGAGA-1	1.79776	2.75703	0.0293814	0.00894787	0.0203778	0.0151929	0.00146912	0.0115328	0.00222611	0.0319588	0.00201491
ACGATACTCTTGCATT-1	2.71441	2.67561	0.00576184	0.00790342	0.00769923	0.00426734	0.000781147	0.00666105	0.0013363	0.0872712	0.000696539
ACGATGTAGCTCCTTC-1	-4.23596	1.7996	2.56639e-05	0.00710039	0.0189815	0.00575998	0.000434732	0.00166864	0.00131492	0.0818013	0.000840931
ACGATGTAGTATCGAA-1	-1.06611	-2.87835	0.0579822	0.00463813	0.0226106	0.00499498	0.000907673	0.00627016	0.00127889	0.000194411	0.0011216
ACGATGTCACAGATTC-1	-1.84295	0.730433	0.0133201	0.0105806	0.00535255	0.00921342	0.00143217	0.00823164	0.00219272	0.0467196	0.0018753
ACGATGTCATCGTCGG-1	-0.216297	1.27116	0.0270018	0.00380893	0.0098205	0.00465905	0.000920325	0.0156828	0.00184479	0.148018	0.00121524
ACGATGTGTACATGTC-1	4.80731	-1.78447	0.115622	0.00354021	0.00396504	0.00195901	0.000233243	0.00136703	0.000382503	0.291406	0.000243991
ACGATGTGTCTCCATC-1	-2.09151	-1.58894	0.0678267	0.00281107	0.0024704	0.00281037	0.000703508	0.00613825	0.00134791	7.801e-05	0.000925811
ACGATGTGTGAAAGAG-1	2.57451	-2.16588	0.000206276	0.00108599	0.00483879	0.00313153	0.000771513	0.0105377	0.000616629	0.112447	0.00123503
ACGATGTGTTTGGCGC-1	2.37072	-3.26183	0.000167062	0.00515032	0.0247429	0.00460321	0.00106029	0.00980538	0.00128316	0.014669	0.00140371
ACGATGTTCATCTGTT-1	0.915913	-0.225301	0.0611513	0.00758174	0.0126506	0.00970661	0.00100071	0.0139818	0.00169324	0.00366061	0.00158133
ACGATGTTCCACTGGG-1	-1.02719	0.831913	0.000878889	0.00622629	0.00198528	0.00702869	0.00140948	0.00528291	0.00171557	0.113257	0.00118202
ACGATGTTCCCGACTT-1	-0.732333	-3.38206	0.0472421	0.00421876	0.0257193	0.00529608	0.000749327	0.0034854	0.000809212	3.73422e-05	0.000790559
ACGATGTTCGTACGGC-1	0.830902	0.907757	0.00721884	0.0101573	0.0195427	0.00603698	0.00131629	0.0112912	0.00166682	0.0153841	0.00177009
ACGATGTTCTAACCGA-1	-4.90065	-3.15202	0.0605	0.00435997	0.00179149	0.00265999	0.000680924	0.00579256	0.00167096	0.00454123	0.000773516
ACGATGTTCTTCATGT-1	0.725384	-1.3787	0.04274	0.00871263	0.0112631	0.0062176	0.00115738	0.0177016	0.00209146	0.0191942	0.00125086
ACGCAGCAGCTAAGAT-1	2.05634	-3.45467	0.00103748	0.00651485	0.0349332	0.00707232	0.00133797	0.0114992	0.00155519	0.0345712	0.0016315
ACGCAGCAGTCAAGGC-1	2.46178	-0.945765	0.0377419	0.00353771	0.00546917	0.00600419	0.000893476	0.00458053	0.00109525	0.00348566	0.000995235
ACGCAGCCAAAGAATC-1	3.55466	-0.843373	0.0271558	0.0164337	0.0156238	0.00460615	0.000496499	0.00308518	0.00100512	0.00112171	0.000481714
ACGCAGCCAAAGCAAT-1	-0.661108	1.5731	0.0142966	0.00269595	0.00203338	0.00324731	0.000961267	0.0125187	0.00167792	0.130974	0.00127725
ACGCAGCCAAGAGTCG-1	1.27198	-1.23624	0.018992	0.00451419	0.0130065	0.00681403	0.0010362	0.01134	0.00145378	0.0231817	0.0010841
ACGCAGCCAGCGATCC-1	-1.36545	-1.15283	0.0767384	0.00532905	0.00432249	0.0064293	0.000861613	0.0139681	0.00164122	9.82744e-06	0.00133952
ACGCAGCCAGCTGCTG-1	1.50558	-0.727474	0.0565552	0.00278655	0.0103616	0.00827761	0.00102126	0.0103293	0.00140953	0.00171359	0.00132525
ACGCAGCGTCTAACGT-1	3.25626	1.66274	0.0151603	0.019458	0.0176218	0.00158943	0.000571626	0.000244401	0.00124833	0.0115003	0.0005778
ACGCAGCGTGAACCTT-1	-2.47393	-2.66538	0.00591128	0.00200185	0.00633449	0.00200307	0.000571442	0.0114441	0.00102122	0.0202696	0.000747907
ACGCAGCGTGCGAAAC-1	-1.96379	0.307405	0.00377168	0.00544916	0.0102958	0.00598582	0.00100079	0.00719364	0.00170577	0.00709863	0.00132829
ACGCAGCGTGGCGAAT-1	-6.76368	0.260918	2.05677e-16	0.00103451	0.00756392	0.00304731	0.000263063	0.00255858	7.45033e-05	4.05394e-12	0.000219777
ACGCAGCGTTCAGGCC-1	-4.77287	-3.30268	0.0649951	0.00460669	0.0020613	0.00356741	0.000776371	0.00611459	0.00179549	0.004467	0.000914671
ACGCAGCTCAGCATGT-1	-3.90771	-2.8092	0.0155169	0.00473387	0.00445738	0.00519019	0.0010314	0.0122877	0.00249134	0.0408944	0.00124026
ACGCAGCTCAGGTTCA-1	0.973964	3.86243	0.0662885	0.00653241	0.000383473	0.00517286	0.000719306	0.00923489	0.00100493	9.73354e-05	0.00124326
ACGCAGCTCCAAAGTC-1	4.77366	-0.897058	0.153017	0.00720684	0.0064829	0.00263246	0.000289545	0.000598302	0.000372734	0.0376642	0.000251942
ACGCAGCTCGAACGGA-1	0.560266	-0.318599	0.0372668	0.00958548	0.0143858	0.00832792	0.00105544	0.0139776	0.00204117	0.0113356	0.00164741
ACGCAGCTCGCAGGCT-1	-0.0421457	1.65158	0.0620087	0.0044233	0.0140201	0.00565759	0.00097559	0.0177014	0.00220315	0.0692609	0.00146391
ACGCCAGAGACACTAA-1	-3.55544	1.99386	0.00180075	0.00697723	0.0228548	0.00495714	0.00063797	0.00357857	0.00170302	0.124308	0.000922683
ACGCCAGAGCCACCTG-1	0.979073	-3.7598	0.0485967	0.00445835	0.0473509	0.0102119	0.00136652	0.00541799	0.00141168	0.0497385	0.00140895
ACGCCAGCAAGCCTAT-1	-0.464598	1.99458	0.0206027	0.00212984	0.00363566	0.00313283	0.000956117	0.017483	0.00178315	0.0442942	0.00130594
ACGCCAGCAGCGTCCA-1	1.97347	-3.12738	0.00108022	0.00878096	0.0330859	0.00831799	0.00151484	0.0126848	0.00186527	0.0297585	0.00187376
ACGCCAGCATCCTAGA-1	-1.39594	0.342019	0.00100979	0.00504482	0.00537719	0.00748866	0.00136978	0.00774312	0.00174158	0.0260362	0.00135927
ACGCCAGGTAAATGTG-1	-2.01065	-1.64411	0.0678267	0.00281107	0.0024704	0.00281037	0.000703508	0.00613825	0.00134791	7.801e-05	0.000925811
ACGCCAGGTCGCATCG-1	-1.99287	-2.15351	0.0494356	0.00197954	0.00628915	0.00167078	0.000690221	0.00605945	0.0012779	0.00149652	0.000905833
ACGCCAGGTGGCAAAC-1	0.137619	1.51796	0.0618915	0.00540832	0.018405	0.00635868	0.00103114	0.0162028	0.00225796	0.0621259	0.00151452
ACGCCAGGTGTCTGAT-1	-2.41307	-2.61489	0.00591128	0.00200185	0.00633449	0.00200307	0.000571442	0.0114441	0.00102122	0.0202696	0.000747907
ACGCCAGGTGTGCGTC-1	0.585498	-1.52778	0.0474965	0.00846261	0.0129925	0.00676149	0.00123514	0.016862	0.00220678	0.0220577	0.00128084
ACGCCAGTCCGTCATC-1	-6.45857	0.533514	3.36048e-17	0.000663719	0.00983399	0.00333796	0.000296081	0.00180243	5.3172e-05	5.77034e-10	0.000215026
ACGCCAGTCCTCAATT-1	0.886138	-2.22806	0.00491347	0.00728702	0.0179447	0.00732487	0.00140927	0.0202062	0.00188677	0.0604029	0.0013367
ACGCCAGTCTCCAGGG-1	-0.119735	3.95832	0.0826098	0.0056123	0.0015764	0.0052606	0.00065846	0.0143035	0.000675007	1.68495e-08	0.00114851
ACGCCGAAGACCTTTG-1	5.55175	-1.90137	0.299947	0.0061193	0.00496838	0.0014874	0.000299164	0.00271313	0.000708048	0.750198	0.000360825
ACGCCGAAGAGTGACC-1	1.87544	-3.05883	0.0019984	0.00934949	0.0357175	0.00936078	0.00159532	0.0131781	0.00195727	0.036997	0.00188484
ACGCCGAAGCCTCGTG-1	-1.85364	-1.92902	0.0804213	0.00250967	0.00508692	0.00261174	0.000784845	0.00664064	0.00144969	0.000230695	0.00103676
ACGCCGAAGCGCTTAT-1	-1.96707	0.378022	0.0055717	0.00650512	0.00971697	0.00654078	0.00107674	0.00732215	0.00181043	0.010515	0.00143671
ACGCCGAAGGTGCAAC-1	2.84396	1.17689	0.00518418	0.0155999	0.0262366	0.00578233	0.000737592	0.000650073	0.00143633	0.00284414	0.000738299
ACGCCGACAATGGAAT-1	4.43551	-1.48574	0.0642429	0.00408236	0.00730513	0.00192805	0.000246722	0.00111288	0.000289566	0.0569165	0.00027371
ACGCCGACAATGGAGC-1	-0.237677	-1.57773	0.0923221	0.00643428	0.0165592	0.00696075	0.00104391	0.0120324	0.00239091	0.000751857	0.00150469
ACGCCGACAATGTTGC-1	-4.26265	2.20507	7.41322e-06	0.00674261	0.0248965	0.00468141	0.000404325	0.00112207	0.00132976	0.125543	0.000819834
ACGCCGACAGATTGCT-1	0.599527	-3.61409	0.0630465	0.00384416	0.0446756	0.0100843	0.00131495	0.00511605	0.00128805	0.0154394	0.00131341
ACGCCGACAGTGGGAT-1	-0.75307	0.323984	0.000210653	0.00602754	0.00799405	0.00371457	0.00129966	0.00619057	0.00157036	0.0656544	0.00116639
ACGCCGAGTAGAAGGA-1	1.7458	1.74012	0.000689986	0.00808265	0.0172581	0.00892501	0.00124173	0.0120929	0.00257713	0.000433915	0.00206516
ACGCCGAGTCTCCCTA-1	-0.980828	0.94503	0.00114069	0.00644318	0.00161618	0.00712158	0.00138188	0.00529006	0.00171994	0.128662	0.00120968
ACGCCGAGTGTGCGTC-1	-1.52385	-2.69464	0.0383002	0.00248115	0.0116603	0.00246463	0.000754094	0.00736107	0.00119523	0.00249481	0.00104413
ACGCCGAGTTAGGGTG-1	-0.723726	2.72837	0.00199788	0.00369288	0.0144488	0.00881226	0.00104561	0.0123439	0.00176585	0.00116989	0.00131304
ACGCCGATCATTATCC-1	-3.03959	1.40085	0.0353806	0.00647399	0.0113316	0.0042809	0.000648305	0.00631226	0.00111468	0.0313222	0.000812612
ACGCCGATCCAAGCCG-1	3.89464	0.280053	0.0343848	0.0245592	0.00891657	0.00311624	0.000407996	0.00398244	0.00139037	0.0171449	0.000471595
ACGCCGATCGATGAGG-1	1.7767	-3.14313	0.00429092	0.00938146	0.0404765	0.0104566	0.00168657	0.0131513	0.00201446	0.0518644	0.00189301
ACGCCGATCTGAAAGA-1	0.116557	3.49437	0.0536372	0.00956429	0.00272642	0.00899326	0.00108345	0.0226864	0.00159369	1.48919e-06	0.00165835
ACGCCGATCTGGGCCA-1	-5.11824	-2.39074	0.016708	0.00500992	0.00751961	0.00190669	0.000500943	0.0104802	0.00165208	0.0317773	0.000579083
ACGGAGAAGACATAAC-1	4.19732	0.348735	0.0564844	0.0224944	0.00650141	0.00194692	0.000331026	0.00394399	0.00124966	0.0290165	0.000335207
ACGGAGAAGAGCCTAG-1	-2.15516	-1.0298	0.0194237	0.00234935	0.00347084	0.00236754	0.000685023	0.005409	0.00120217	1.0983e-06	0.000875967
ACGGAGAAGGACATTA-1	1.03405	-1.39276	0.0237761	0.00647518	0.0118458	0.00655083	0.00108373	0.0149333	0.00171936	0.0315963	0.00111162
ACGGAGACAAGGACTG-1	-0.720024	-0.71466	0.0287479	0.00554384	0.0115185	0.00547025	0.000899801	0.0125339	0.00165574	0.00250229	0.00158683
ACGGAGAGTAGGGTAC-1	5.8809	-1.35098	0.222214	0.00403054	0.000865736	0.000436387	0.000276014	0.0022533	0.000442179	0.526868	0.000364064
ACGGAGAGTGCAGGTA-1	2.14494	2.25848	0.0051911	0.00725115	0.0199679	0.0109577	0.00136355	0.0103971	0.00263347	0.0196874	0.0019205
ACGGAGAGTGCCTTGG-1	-0.383656	-2.52068	0.023367	0.00722555	0.0295826	0.00632096	0.00109144	0.00762869	0.00169183	0.000258108	0.00132452
ACGGAGAGTGCGCTTG-1	-3.9686	0.685775	0.000325136	0.00269433	0.00745467	0.00167583	0.000290794	0.00155787	0.000687605	0.000560971	0.000461704
ACGGAGAGTTAAGAAC-1	4.22798	-0.553883	0.0501303	0.0199927	0.0199041	0.00658684	0.000432056	0.00198103	0.000936063	0.000906386	0.000454012
ACGGAGAGTTGTCGCG-1	1.01793	-3.63035	0.0414639	0.00529544	0.0509299	0.0109817	0.00148638	0.00666108	0.00159914	0.065734	0.00154298
ACGGAGATCAGCACAT-1	4.49411	0.495313	0.0691896	0.0162578	0.0036581	0.000945617	0.000242661	0.00317844	0.000958452	0.0353264	0.000190743
ACGGAGATCAGGCGAA-1	1.93636	-2.18276	0.000102403	0.00410277	0.0112808	0.0063277	0.000981984	0.0123783	0.0011086	0.0405757	0.00143368
ACGGAGATCCCTAACC-1	-3.91401	2.45244	2.98445e-05	0.00507435	0.0350088	0.00561554	0.000556412	0.00255874	0.0018189	0.158874	0.000966764
ACGGAGATCTACTTAC-1	1.71948	-2.41989	0.000323929	0.00708448	0.0168685	0.00802325	0.00118722	0.0145101	0.00150571	0.0342709	0.00142929
ACGGAGATCTGAGGGA-1	-4.00944	-3.10198	0.0331502	0.00569487	0.00708498	0.00669262	0.00121097	0.0133574	0.00280864	0.0307081	0.00149059
ACGGCCAAGAGCTATA-1	2.37085	-3.20704	0.000139485	0.00533737	0.0238123	0.00470643	0.00108821	0.00989591	0.00132435	0.0149189	0.00146959
ACGGCCAAGCACAGGT-1	-1.36794	-0.154622	0.00207022	0.00271938	0.00854641	0.00494796	0.000922874	0.0082368	0.00130841	0.00274487	0.0011517
ACGGCCAAGTCTTGCA-1	-3.67077	1.79031	0.00167443	0.00774662	0.0224776	0.00517982	0.000610522	0.00265842	0.00156429	0.100966	0.000915649
ACGGCCAAGTGAATTG-1	-0.0977784	1.85273	0.0549502	0.00355463	0.00958651	0.00487981	0.000950661	0.0189022	0.00211582	0.0568655	0.00143577
ACGGCCACACGTTGGC-1	5.36734	-2.21048	0.221099	0.00511751	0.00558517	0.0013883	0.00022606	0.00155662	0.000511572	0.536969	0.000234874
ACGGCCACAGTATGCT-1	-4.322	1.42849	4.82101e-05	0.00598656	0.0126034	0.0058653	0.000402571	0.00243884	0.0011041	0.0306649	0.000718415
ACGGCCACATTCCTCG-1	0.559859	0.900082	0.0110068	0.00953101	0.0239565	0.00569177	0.00117054	0.0117978	0.00172086	0.0412366	0.00156481
ACGGCCAGTAGGAGTC-1	2.88865	0.325335	0.0108027	0.00697673	0.00920424	0.00487371	0.00060196	0.00173985	0.00120843	0.000464659	0.00067253
ACGGCCAGTCTCACCT-1	3.28445	2.26128	0.00179649	0.00987591	0.00572794	0.000910707	0.000464256	0.00152232	0.000839063	0.0133718	0.000405057
ACGGCCAGTTTAGGAA-1	0.407767	-0.00318116	0.0150217	0.00985132	0.0225003	0.00874133	0.000989306	0.0121198	0.00186933	0.044442	0.00153109
ACGGCCATCAAACCGT-1	1.36006	-3.16639	0.0149382	0.0077741	0.0456977	0.0112036	0.00163712	0.0126353	0.0019916	0.0586751	0.0016211
ACGGCCATCAGCAACT-1	-0.831508	-1.83035	0.0787589	0.00711223	0.0118961	0.00654167	0.00101747	0.0125776	0.00216512	2.72036e-05	0.00146771
ACGGCCATCGCTTAGA-1	1.86966	-3.09895	0.0019984	0.00934949	0.0357175	0.00936078	0.00159532	0.0131781	0.00195727	0.036997	0.00188484
ACGGGCTAGCCAGGAT-1	-0.474373	-2.50096	0.0272597	0.00736014	0.0272559	0.00615858	0.00107061	0.006979	0.00169778	0.000106559	0.00127106
ACGGGCTAGTAGCCGA-1	3.92186	1.18212	0.0902665	0.0251084	0.0100106	0.00016509	0.000324997	0.000391663	0.000790125	0.103778	0.000525278
ACGGGCTAGTATCTCG-1	-6.79756	0.357116	5.05455e-17	0.00102149	0.00828504	0.00311558	0.000265523	0.00250969	6.99543e-05	7.87822e-12	0.000223158
ACGGGCTAGTCTCAAC-1	2.14714	-2.97365	0.000421589	0.00778583	0.0275224	0.00710859	0.00137159	0.0119364	0.00171871	0.0216324	0.00179971
ACGGGCTAGTTTGCGT-1	-1.76758	0.553657	0.00788061	0.00834228	0.00738043	0.00833159	0.00132564	0.00787306	0.00205516	0.027705	0.00167658
ACGGGCTCAACAACCT-1	1.68191	2.48082	0.0112045	0.0079272	0.0238153	0.0164025	0.00155088	0.015019	0.00237381	0.0111661	0.00222132
ACGGGCTCAAGCCGTC-1	5.2154	-1.76093	0.24456	0.00572068	0.00430687	0.00192307	0.000321522	0.00262421	0.000634688	0.617165	0.000369473
ACGGGCTCACATTTCT-1	-1.6015	-1.58361	0.101339	0.00445015	0.00352744	0.00503721	0.000888956	0.0115498	0.0016574	7.15255e-06	0.00129258
ACGGGCTCACCAGGCT-1	-0.831053	-0.622171	0.0209751	0.00559614	0.0113819	0.00502202	0.000907096	0.0112013	0.00158132	0.00399386	0.00156166
ACGGGCTCAGAAGCAC-1	2.04871	1.82552	0.000418275	0.00789581	0.0195011	0.00760976	0.00116813	0.00921736	0.00273213	0.00232801	0.0018988
ACGGGCTCAGCGATCC-1	-2.38673	0.841702	0.0394272	0.0110302	0.00524501	0.00628484	0.000994698	0.00831844	0.00174893	0.0127813	0.00170208
ACGGGCTCATACTCTT-1	-1.67832	-1.24531	0.0768566	0.00460884	0.00332089	0.0053418	0.000845269	0.010213	0.00153954	2.24651e-06	0.00119803
ACGGGCTCATGCTGGC-1	1.43866	-3.42883	0.015963	0.00778671	0.0497251	0.0117706	0.00172208	0.0104857	0.00191327	0.085374	0.00183704
ACGGGCTGTCTCCATC-1	0.0187675	2.01819	0.0548409	0.00453457	0.0116557	0.00581866	0.00101402	0.0183526	0.00226916	0.0269598	0.00151514
ACGGGCTGTTTAGCTG-1	2.21979	-0.285971	0.0482853	0.00355389	0.00260275	0.0067188	0.000917931	0.00672724	0.00117962	2.95918e-05	0.00111422
ACGGGCTGTTTCGCTC-1	2.75887	1.36898	0.00251482	0.0148316	0.0271763	0.00641808	0.000813759	0.00128658	0.00177354	0.00133798	0.000860168
ACGGGCTTCACGACTA-1	-0.352708	2.15576	0.0219872	0.00279794	0.00563145	0.00437313	0.000991755	0.0183814	0.00188463	0.0212673	0.0013629
ACGGGCTTCACGATGT-1	2.38099	-2.88852	6.47932e-05	0.00509564	0.0184775	0.00507455	0.0010905	0.00991436	0.00134198	0.0219666	0.00157215
ACGGGCTTCACTTCAT-1	1.22045	-3.90862	0.0281005	0.00484408	0.0435714	0.00879099	0.00126508	0.00513102	0.00126811	0.065131	0.00135107
ACGGGCTTCCGTCATC-1	-4.3669	-3.10931	0.0602856	0.00697693	0.0046875	0.00598794	0.00117214	0.0106851	0.00279559	0.0190176	0.00134191
ACGGGCTTCTAACTCT-1	0.50915	2.57997	0.0167882	0.00729838	0.0135853	0.0101602	0.00143045	0.0157976	0.00236658	0.000490496	0.00145646
ACGGGCTTCTACTCAT-1	-1.29246	1.05522	0.00301811	0.00929924	0.00111043	0.00893102	0.00150055	0.00564356	0.0019242	0.134252	0.00148827
ACGGGTCAGATATGGT-1	-0.0176054	-3.68893	0.0459983	0.00472841	0.0284559	0.00810278	0.000986915	0.00336575	0.000755347	0.0011016	0.000959004
ACGGGTCAGCAGCGTA-1	0.159754	-3.63593	0.054445	0.00483081	0.0355429	0.00921125	0.00115625	0.00436817	0.000972971	0.00242816	0.00114189
ACGGGTCAGCCCTAAT-1	1.58316	-1.14573	0.0166729	0.00296955	0.0135889	0.00727536	0.00104138	0.00809218	0.00122992	0.0125783	0.00113004
ACGGGTCAGCCGCCTA-1	1.80556	1.21177	0.000948163	0.011115	0.0135515	0.00898263	0.00119553	0.00676124	0.00213855	2.27348e-05	0.00166348
ACGGGTCAGTACGCGA-1	0.732645	-1.30866	0.044034	0.00887018	0.0106138	0.00595754	0.00112796	0.0180473	0.00208933	0.0144874	0.00127988
ACGGGTCCAAACCTAC-1	0.311059	-2.94478	0.0212219	0.00519082	0.0484748	0.0082941	0.0012937	0.0107098	0.00167111	0.00362912	0.00152261
ACGGGTCCAACCGCCA-1	1.87922	-3.69839	0.00411743	0.00580214	0.0423396	0.00852374	0.00138736	0.00992398	0.00149568	0.0635553	0.00159057
ACGGGTCCAATAGCAA-1	0.292724	1.78707	0.0663392	0.00629548	0.0189713	0.00728125	0.00110758	0.0149849	0.00247895	0.0251529	0.00165379
ACGGGTCCATGGAATA-1	2.51381	0.717459	0.0034411	0.00822073	0.0180307	0.0096761	0.000825091	0.00230241	0.00135723	0.000143689	0.000933602
ACGGGTCCATTTGCTT-1	1.64545	2.46538	0.0101761	0.0080146	0.0247769	0.0171992	0.00157059	0.0161271	0.00227097	0.00657121	0.00223173
ACGGGTCGTATCTGCA-1	-2.6675	-0.92421	0.00252699	0.000806394	0.00390863	0.00105067	0.000510392	0.00304994	0.000830981	1.50706e-05	0.000549177
ACGGGTCGTCTCACCT-1	1.0665	2.01197	0.012195	0.00891106	0.0239376	0.0126163	0.00137926	0.0116655	0.00229606	0.000488321	0.00204621
ACGGGTCGTCTCATCC-1	2.9835	0.598261	0.00648903	0.0107768	0.0145848	0.00432389	0.00057619	0.000860708	0.0011647	0.00241153	0.000679988
ACGGGTCGTCTCCACT-1	-0.0990754	-2.15217	0.0355383	0.00713382	0.0251901	0.00628048	0.00117383	0.0107733	0.00209268	0.00227318	0.00147563
ACGGGTCGTTACGCGC-1	-1.8966	-4.79026	3.60295e-05	1.07427e-06	7.36151e-06	3.88742e-06	1.87038e-05	1.64727e-05	2.68414e-05	5.14851e-05	7.72389e-05
ACGGGTCGTTACTGAC-1	-2.07876	1.31947	0.0462363	0.0135004	0.00160413	0.00901568	0.00124239	0.0135209	0.00203852	0.05071	0.0019813
ACGGGTCTCAATCTCT-1	0.622196	0.771106	0.00575454	0.0106864	0.0205129	0.00609531	0.00118441	0.0118405	0.001617	0.0306489	0.00163648
ACGGGTCTCTAACGGT-1	2.91396	0.162763	0.0143893	0.0066673	0.0074785	0.0047214	0.000605192	0.00200687	0.0012118	0.000315053	0.000663306
ACGGGTCTCTGTCTAT-1	5.64856	-1.18063	0.194517	0.00411493	0.000751053	0.000631483	0.000314462	0.0018528	0.000371294	0.415718	0.000385838
ACGTCAAAGACTAGAT-1	2.94053	0.808798	0.00453701	0.0119689	0.0218178	0.00595186	0.000673999	0.000644395	0.00119267	0.00216477	0.000721291
ACGTCAAAGCCATCGC-1	-1.19808	-0.395436	0.00646635	0.00384003	0.00775189	0.00446904	0.000879193	0.00825641	0.00126312	0.00352661	0.00123673
ACGTCAAAGGGTTTCT-1	-1.23454	3.42781	0.00270577	0.00500365	0.00873288	0.0110781	0.000753516	0.00728805	0.00153633	4.29189e-06	0.00108592
ACGTCAAAGTACACCT-1	-1.17444	3.84235	0.00871788	0.00463123	0.00388624	0.00654529	0.000551091	0.00524725	0.000867894	9.54043e-08	0.000831436
ACGTCAACAAGTTAAG-1	-1.17216	-2.58249	0.0414491	0.00491223	0.0169211	0.00404245	0.000930828	0.00708981	0.00158164	0.000196844	0.00120652
ACGTCAACACTGAAGG-1	1.58748	2.96459	0.0395134	0.00904871	0.0181136	0.0161794	0.00144101	0.0127558	0.00189985	0.0146083	0.00203499
ACGTCAACAGACTCGC-1	-4.64375	1.90302	6.78033e-07	0.00413698	0.00911685	0.00285938	0.000216458	0.000919282	0.000744496	0.0426425	0.000470683
ACGTCAACAGCGATCC-1	-0.201921	-3.58807	0.037193	0.00547851	0.0301133	0.00741291	0.000932629	0.00340113	0.000781431	0.000198384	0.000925707
ACGTCAACATCACCCT-1	-0.265606	-1.15058	0.0718956	0.00698059	0.0162763	0.00648534	0.000993095	0.0133323	0.00231214	0.000568292	0.00160343
ACGTCAACATCCCATC-1	-1.73476	-1.99393	0.0756654	0.00261856	0.00640119	0.00261611	0.000819605	0.00726823	0.00149883	0.000245324	0.00109317
ACGTCAACATGTCGAT-1	-4.95449	-1.82928	0.00170626	0.0032536	0.00731594	0.00347539	0.0003725	0.0114216	0.00133633	0.0413638	0.000519537
ACGTCAAGTAAATACG-1	-0.284422	1.63899	0.0439682	0.00288023	0.00745127	0.00422278	0.000912298	0.0179168	0.00194914	0.0976319	0.00133852
ACGTCAAGTCACTGGC-1	0.598889	-2.9028	0.0202843	0.00481711	0.0490312	0.00825529	0.00135347	0.0122808	0.00182725	0.00971667	0.00147455
ACGTCAAGTCGGGTCT-1	3.89544	-0.688586	0.031421	0.019205	0.0218493	0.0063236	0.000461699	0.00219777	0.000987589	0.00054579	0.000497549
ACGTCAAGTCTGGAGA-1	4.13922	-0.0220241	0.0299882	0.0236135	0.0129118	0.00446954	0.000369276	0.00414111	0.0011996	0.00567024	0.000408778
ACGTCAAGTGCCTGTG-1	-3.14658	2.91098	4.91977e-05	0.000867744	0.0144647	0.00341556	0.000486502	0.00331512	0.00134074	0.0340881	0.000589871
ACGTCAATCACAGTAC-1	-0.682583	1.01028	0.00438072	0.00451433	0.00454718	0.00477435	0.00111707	0.00901266	0.00167602	0.159357	0.00108864
ACTATCTAGACTTGAA-1	0.142784	1.75772	0.0677919	0.00534273	0.0167468	0.00643765	0.00103786	0.016643	0.00235703	0.0439852	0.00156582
ACTATCTAGCGAGAAA-1	-4.59661	-1.73586	0.000882573	0.00300617	0.00836639	0.00468731	0.000416327	0.0112942	0.00161112	0.0716401	0.000685936
ACTATCTAGCTGAAAT-1	-1.65777	0.644532	0.00698834	0.00886526	0.00548197	0.00921829	0.00146342	0.00769917	0.0021166	0.0460597	0.00171487
ACTATCTAGTGCGTGA-1	1.56071	3.708	0.0508627	0.00365212	0.00153099	0.00433109	0.000587336	0.00481348	0.000760836	0.00554433	0.00105695
ACTATCTAGTGGTAAT-1	-2.82002	2.79223	0.000172177	0.000921055	0.00985611	0.00349447	0.000500137	0.00353849	0.00131879	0.0287389	0.000642805
ACTATCTCAACACCCG-1	4.14742	-0.258432	0.0338689	0.0230745	0.0176676	0.00617549	0.000407768	0.00312218	0.00107024	0.00126855	0.00045103
ACTATCTCACCCTATC-1	2.81965	-0.320424	0.0493562	0.00601387	0.00256885	0.00459086	0.000724056	0.00371146	0.00113259	0.000115753	0.000725943
ACTATCTCATTACCTT-1	-0.573208	-2.04963	0.0500422	0.00809792	0.0171761	0.00622507	0.00105921	0.00898176	0.00210985	7.87857e-05	0.00132223
ACTATCTGTACCAGTT-1	5.58089	-2.05481	0.276337	0.00517126	0.00487342	0.00120174	0.000233231	0.00208681	0.000618982	0.653565	0.000284265
ACTATCTGTAGCAAAT-1	2.67241	0.892895	0.00195157	0.0103428	0.0232805	0.00892655	0.000820709	0.00137123	0.00139136	0.000482328	0.000867613
ACTATCTGTCATTAGC-1	-0.998275	-0.471264	0.0102513	0.00451232	0.00820304	0.00446457	0.000871679	0.00887376	0.00131877	0.00399483	0.00133287
ACTATCTGTCCAACTA-1	-1.44212	1.54234	0.00538102	0.0103822	0.000336771	0.00647407	0.0012694	0.00889784	0.0019593	0.122377	0.00152434
ACTATCTGTCGAATCT-1	0.189575	1.83284	0.0670045	0.00535854	0.0159551	0.00646363	0.00104294	0.0168158	0.00238373	0.0353021	0.00157836
ACTATCTGTTTGACAC-1	-1.32611	2.17436	0.000872016	0.0029365	0.00400875	0.00374053	0.000913849	0.0109741	0.00181656	0.0223923	0.00103707
ACTATCTTCAGCGACC-1	-4.86313	-3.07427	0.0661327	0.00567178	0.0025431	0.00351021	0.000856936	0.00776075	0.00215177	0.00935345	0.000947155
ACTATCTTCGCATGGC-1	-1.77796	2.66138	0.000331167	0.00100379	0.00556576	0.00789895	0.000663975	0.0102656	0.00196319	0.00316747	0.000773174
ACTGAACAGAATTCCC-1	2.01395	-0.39531	0.0580864	0.00312027	0.00444521	0.00773583	0.000987731	0.00793504	0.00118763	6.44592e-05	0.00131407
ACTGAACAGATCGATA-1	3.52332	2.22022	0.00490236	0.0103099	0.00490458	0.000364352	0.000338132	0.000516455	0.000536677	0.00757498	0.000346511
ACTGAACAGCTGAAAT-1	-1.04046	-2.32053	0.0385223	0.00619765	0.0161374	0.00459591	0.00097511	0.00765654	0.00179353	4.72969e-05	0.0012268
ACTGAACCAAACCCAT-1	1.39481	-4.05428	0.0111758	0.0039998	0.0367987	0.00633738	0.00101214	0.00464054	0.00100866	0.0547562	0.00110159
ACTGAACCACTGCCAG-1	-1.48163	-0.145499	0.00207022	0.00271938	0.00854641	0.00494796	0.000922874	0.0082368	0.00130841	0.00274487	0.0011517
ACTGAACCAGTAAGAT-1	0.77647	-0.484048	0.0592654	0.00809	0.0115146	0.00852607	0.00103803	0.0153777	0.00189968	0.00348057	0.00160076
ACTGAACCATATGAGA-1	0.894877	-2.18047	0.00621855	0.00742105	0.0158525	0.00742003	0.00139628	0.019858	0.0018948	0.0662768	0.00132218
ACTGAACCATGGTTGT-1	-1.86692	3.7301	0.000198679	0.00473088	0.00149517	0.00641273	0.000503933	0.00358587	0.000925686	6.85236e-06	0.000594932
ACTGAACGTCCGAATT-1	-0.868226	-1.17406	0.0819074	0.00558222	0.00879401	0.00714776	0.000906016	0.0179523	0.00196851	9.50806e-05	0.00167101
ACTGAACGTCTTGATG-1	2.11305	1.05254	0.00190902	0.0106612	0.0149559	0.0106107	0.00107516	0.00466558	0.00184461	1.4263e-05	0.0013988
ACTGAACGTGACTCAT-1	-1.87042	-3.30815	0.0260475	0.00118399	0.00602503	0.00163699	0.000422451	0.00750537	0.000614243	0.0118178	0.000583579
ACTGAACGTGCACTTA-1	-6.69677	0.595335	9.04049e-18	0.000796205	0.00968228	0.00322904	0.000279137	0.00204305	5.60714e-05	1.41675e-10	0.000218519
ACTGAACTCCAAAGTC-1	-0.53148	1.27074	0.0143251	0.0032735	0.00451236	0.00417007	0.000964111	0.0124745	0.00170994	0.163313	0.00118107
ACTGAACTCCACGCAG-1	-1.33437	3.86824	0.0048155	0.00472028	0.00319817	0.00647325	0.000532056	0.00446086	0.000885752	1.75194e-07	0.000774585
ACTGAACTCGACGGAA-1	1.11984	-2.85814	0.00884049	0.00647287	0.0366047	0.0085285	0.00143749	0.016797	0.00189957	0.0308694	0.00131065
ACTGAACTCGCCGTGA-1	-0.209111	2.29355	0.0238815	0.0035565	0.00718278	0.00545372	0.0010248	0.0184601	0.0020064	0.0130114	0.00142249
ACTGAACTCGCTTAGA-1	1.43703	-3.89805	0.0149744	0.0052276	0.0446754	0.00861945	0.00131193	0.00635867	0.00132939	0.0751364	0.0014375
ACTGAACTCGTTTGCC-1	5.29303	-0.965436	0.180212	0.00397416	0.00106112	0.00101311	0.000267236	0.00103072	0.000269353	0.187146	0.000286484
ACTGAACTCTGCTGCT-1	-4.36133	-2.89769	0.0429645	0.00726242	0.00461433	0.0056689	0.00117427	0.0118018	0.00292105	0.0351616	0.0013018
ACTGAACTCTTCTGGC-1	-0.136656	1.69935	0.0555996	0.00353911	0.0100162	0.00487679	0.000941024	0.0186052	0.00209999	0.070599	0.0014176
ACTGAACTCTTGCATT-1	-1.74763	-2.59414	0.032071	0.00207351	0.0100022	0.0019868	0.000724725	0.00737076	0.00119125	0.00342521	0.00100343
ACTGAGTAGAAACCTA-1	1.13924	0.452491	0.0177122	0.00968383	0.0114479	0.00929761	0.00118505	0.0134977	0.00146339	0.00300704	0.00190093
ACTGAGTAGCCACGTC-1	1.93625	1.44952	0.000216299	0.00973149	0.0171256	0.00811105	0.00115434	0.0076731	0.00248974	0.000158496	0.00173767
ACTGAGTAGCCAGTTT-1	0.551693	0.863516	0.00807643	0.00996063	0.0234329	0.00570025	0.00114372	0.0118698	0.00167373	0.0445858	0.00154678
ACTGAGTAGGGTTCCC-1	1.05488	0.0283139	0.0484768	0.00814835	0.0129733	0.0104828	0.000991112	0.0131362	0.00149669	0.00389514	0.00162821
ACTGAGTAGTCCAGGA-1	5.74241	-1.52171	0.287433	0.00500217	0.00194148	0.000798139	0.000311073	0.002948	0.000621058	0.704054	0.000414534
ACTGAGTAGTGAAGTT-1	-2.78418	-1.27672	0.00692445	0.00150764	0.00204724	0.00124474	0.000468402	0.00478256	0.000751617	9.29419e-05	0.000545231
ACTGAGTAGTGCCATT-1	-0.76228	-3.16974	0.0524154	0.00477749	0.0280362	0.0058445	0.000869918	0.004535	0.00101741	3.92737e-05	0.00095822
ACTGAGTAGTTAGGTA-1	-0.820112	3.48241	0.018925	0.00588585	0.0126315	0.0105677	0.000915027	0.0109114	0.00136174	2.6458e-06	0.00132468
ACTGAGTAGTTCCACA-1	0.100231	2.17004	0.0438688	0.00551118	0.0130588	0.00688002	0.00110362	0.0169915	0.00238362	0.0103222	0.00153789
ACTGAGTCAAGGACAC-1	-2.06579	-2.91779	0.0133546	0.00148744	0.00767805	0.00181141	0.000565441	0.010301	0.000915924	0.0198448	0.000767573
ACTGAGTCAATCGAAA-1	0.30868	1.14962	0.0323207	0.00711006	0.0239402	0.00610423	0.00107439	0.0138703	0.00197143	0.0687319	0.0014521
ACTGAGTCACGTCAGC-1	0.0579698	1.44263	0.0524503	0.00464425	0.015518	0.00566909	0.000967563	0.0170199	0.00210499	0.0915844	0.00139887
ACTGAGTCAGGTTTCA-1	-1.46613	0.407764	0.00100979	0.00504482	0.00537719	0.00748866	0.00136978	0.00774312	0.00174158	0.0260362	0.00135927
ACTGAGTCATACCATG-1	0.149792	-3.73113	0.0525106	0.00446305	0.0314139	0.00870068	0.00107754	0.00376596	0.000855213	0.00236136	0.00104929
ACTGAGTCATGCTGGC-1	1.59341	0.505124	0.0245749	0.00824209	0.00913727	0.0102002	0.00110012	0.0126955	0.00139706	0.000231908	0.0018596
ACTGAGTGTACAGTGG-1	4.1194	0.701163	0.0892564	0.0244957	0.00508502	0.000650426	0.000334428	0.00210153	0.0011118	0.0769411	0.000396866
ACTGAGTGTGCAGGTA-1	-0.999676	2.52964	0.000790499	0.00223603	0.0109534	0.00665626	0.00094437	0.0120246	0.00178161	0.00365333	0.00107668
ACTGAGTGTGTTCGAT-1	-0.626721	3.11084	0.00822571	0.00580913	0.0169513	0.0115376	0.00108804	0.0126824	0.00172362	7.56439e-05	0.00149508
ACTGAGTGTTCCCTTG-1	4.51989	0.638226	0.0869228	0.01549	0.00269903	0.000478327	0.000227917	0.00244968	0.000852492	0.0589986	0.000173166
ACTGAGTTCATCGGAT-1	-1.2371	-2.86304	0.0557215	0.00343932	0.0166224	0.0037666	0.000807193	0.00685711	0.00117226	0.000949782	0.00106665
ACTGAGTTCATGTGGT-1	-4.00498	2.31546	3.26861e-05	0.00673359	0.0334465	0.00571611	0.000534085	0.0018645	0.00171711	0.16182	0.000994034
ACTGAGTTCCTAGGGC-1	-4.41389	-3.59328	0.0498158	0.00371859	0.00431586	0.0047394	0.000784223	0.00672619	0.00153058	0.00693365	0.00112881
ACTGATGAGAGCTTCT-1	2.38332	-1.25186	0.0136787	0.0021099	0.0101705	0.00533451	0.000912131	0.00692513	0.000957758	0.0156298	0.00113386
ACTGATGAGTCGTTTG-1	1.03912	0.527476	0.0107993	0.0105012	0.0126246	0.00828783	0.00123531	0.0130324	0.00150846	0.00604014	0.00187848
ACTGATGAGTGAAGAG-1	1.34413	3.23301	0.0547448	0.00840189	0.00927641	0.0140854	0.0012559	0.0129816	0.00145121	0.00415148	0.00183081
ACTGATGCAATGAATG-1	2.99655	0.583473	0.00648903	0.0107768	0.0145848	0.00432389	0.00057619	0.000860708	0.0011647	0.00241153	0.000679988
ACTGATGCACTTAAGC-1	1.43492	1.6562	0.00234579	0.00953952	0.0179244	0.00928711	0.00127821	0.0108095	0.00236042	0.000158505	0.002005
ACTGATGCAGGGATTG-1	-1.4148	-0.17632	0.00207022	0.00271938	0.00854641	0.00494796	0.000922874	0.0082368	0.00130841	0.00274487	0.0011517
ACTGATGGTAGCGCTC-1	5.7989	-2.18805	0.243472	0.00409149	0.00411929	0.000956631	0.000182	0.00168253	0.000531108	0.550755	0.000230698
ACTGATGGTATATCCG-1	-0.947479	-0.155457	0.00260574	0.00529533	0.00805164	0.00369319	0.00102744	0.00698794	0.00134223	0.0166731	0.00134594
ACTGATGGTGTTCTTT-1	0.00749743	1.50292	0.0524503	0.00464425	0.015518	0.00566909	0.000967563	0.0170199	0.00210499	0.0915844	0.00139887
ACTGATGGTTCGCTAA-1	-0.192912	-2.81262	0.0225565	0.00629569	0.0365919	0.00717992	0.00111221	0.00756659	0.00142951	0.000284699	0.00133497
ACTGATGTCATATCGG-1	1.55568	-3.92976	0.0099446	0.00510716	0.0437274	0.008274	0.00129147	0.00700688	0.00132015	0.0723541	0.00143101
ACTGATGTCCACTGGG-1	-0.341455	2.27677	0.0180242	0.00305864	0.00623415	0.0048928	0.00101372	0.017983	0.00189154	0.0142771	0.00137489
ACTGATGTCCTGCTTG-1	-0.252406	-0.861279	0.0413284	0.00777246	0.0167864	0.00586495	0.00101344	0.0128253	0.0021763	0.00207251	0.00167351
ACTGCTCAGATACACA-1	-2.36582	-1.9611	0.0340763	0.00279896	0.00298512	0.00152121	0.000519777	0.00664705	0.00109224	0.00126751	0.000691608
ACTGCTCAGCAATATG-1	1.68546	1.73961	0.000689986	0.00808265	0.0172581	0.00892501	0.00124173	0.0120929	0.00257713	0.000433915	0.00206516
ACTGCTCAGGATCGCA-1	0.710122	1.64241	0.0409824	0.00886719	0.0250119	0.00908253	0.0012987	0.00950517	0.00237934	0.00921047	0.001863
ACTGCTCAGTAACCCT-1	1.9996	-3.97721	0.00171626	0.0031306	0.0308588	0.00520949	0.000873427	0.00699691	0.000943503	0.0363283	0.000988966
ACTGCTCAGTCCAGGA-1	4.33527	-1.07556	0.0759594	0.00909641	0.0136063	0.00336835	0.000331919	0.00113324	0.000507745	0.0136324	0.000351148
ACTGCTCAGTTTAGGA-1	4.1426	-0.658249	0.05524	0.0185145	0.019927	0.00635435	0.000430862	0.00171218	0.000888038	0.0012566	0.000447297
ACTGCTCCACCATGTA-1	1.78593	0.2064	0.0453824	0.00559604	0.00703621	0.00974867	0.00093741	0.0113849	0.00128038	2.59356e-05	0.00153127
ACTGCTCCATAGGATA-1	0.0294636	-1.59536	0.0789698	0.00687226	0.016889	0.00675954	0.00113851	0.0125008	0.00239587	0.00362778	0.00142382
ACTGCTCCATGTAGTC-1	1.55615	-3.63077	0.0115633	0.00704483	0.0488759	0.0107492	0.00163065	0.00965821	0.00173573	0.0874119	0.00180529
ACTGCTCGTCTCATCC-1	2.08357	2.18092	0.00331883	0.0070659	0.019889	0.010183	0.00132669	0.0104071	0.0026839	0.013862	0.00194697
ACTGCTCGTTTCGCTC-1	-2.01928	0.275687	0.00485396	0.0056398	0.0102363	0.00510944	0.000893469	0.00633647	0.00160131	0.00492444	0.00124931
ACTGCTCTCACTTACT-1	3.27334	2.01186	0.00539543	0.01394	0.0105335	0.00111282	0.00052939	0.000700394	0.0010932	0.00745481	0.000488431
ACTGCTCTCAGAGGTG-1	-0.0265379	0.962021	0.0127522	0.00702508	0.0208691	0.00503237	0.000969971	0.0140788	0.00176927	0.132189	0.00121866
ACTGCTCTCAGCCTAA-1	-1.39023	1.50994	0.00590025	0.0110728	0.000325226	0.00717901	0.00133119	0.00850775	0.00198245	0.135089	0.00158126
ACTGCTCTCATGCAAC-1	0.411408	1.02063	0.0173292	0.00857222	0.0251532	0.00574235	0.00111647	0.0124763	0.00180448	0.05657	0.00148543
ACTGTCCAGACCTAGG-1	-3.05175	-3.33711	0.00075	0.000793207	0.00333479	0.00346368	0.000642717	0.0120439	0.00132816	0.0617108	0.000872326
ACTGTCCAGACTCGGA-1	-0.816135	3.32998	0.0113569	0.0057894	0.01614	0.0117749	0.00100214	0.0111565	0.0015859	1.52224e-05	0.0014086
ACTGTCCAGCTAACAA-1	3.54049	1.46075	0.0404742	0.0233124	0.0159943	0.000700863	0.000462885	8.42875e-05	0.000954998	0.0377706	0.000602923
ACTGTCCAGGAACTGC-1	0.0869946	1.39132	0.0485029	0.00571472	0.0199694	0.00616145	0.00102205	0.0156785	0.00211206	0.0787804	0.00144068
ACTGTCCAGGACATTA-1	2.43167	-1.12726	0.0225266	0.00247298	0.00817359	0.00620163	0.000936744	0.00552752	0.00104007	0.00721492	0.00111239
ACTGTCCCAACGATGG-1	1.90571	0.224317	0.0453824	0.00559604	0.00703621	0.00974867	0.00093741	0.0113849	0.00128038	2.59356e-05	0.00153127
ACTGTCCCACCGAAAG-1	-0.3713	-0.927365	0.0430935	0.00697246	0.0165023	0.00603588	0.000989581	0.0132322	0.00210135	0.00184551	0.00169124
ACTGTCCCAGACAAGC-1	4.11306	0.854162	0.0962584	0.0245607	0.00541987	0.000450201	0.000325379	0.00165452	0.00102857	0.0903774	0.000405118
ACTGTCCCAGTCCTTC-1	0.953582	0.217783	0.0275817	0.0100996	0.0141363	0.0100313	0.00103389	0.0128517	0.00152099	0.00978016	0.00165366
ACTGTCCCATACGCTA-1	-4.10122	-3.56741	0.0441402	0.0044381	0.0072071	0.00612511	0.000998841	0.0105553	0.00204518	0.0184567	0.00142655
ACTGTCCCATCATCCC-1	1.12674	-3.15351	0.0254221	0.005939	0.0495182	0.0105327	0.00151899	0.0115083	0.00192366	0.0447523	0.00145559
ACTGTCCGTACAGACG-1	-3.60089	-2.9407	0.00800257	0.00294288	0.00468927	0.00513804	0.000964301	0.0132293	0.00222315	0.0380723	0.00122924
ACTGTCCGTACCGAGA-1	-2.39523	-0.248289	0.000799766	0.00147661	0.00709854	0.00151066	0.000537358	0.00321075	0.00104883	8.08715e-05	0.000701868
ACTGTCCGTAGAAGGA-1	-0.483316	3.41527	0.0260695	0.00672811	0.0125219	0.0106215	0.0010392	0.0146201	0.00148816	6.42428e-06	0.00148491
ACTGTCCGTCCAAGTT-1	-3.96376	-3.70591	0.0230579	0.00313626	0.00675841	0.00469009	0.00079253	0.0104358	0.00157793	0.0294248	0.00121458
ACTGTCCGTCCGTGAC-1	2.64384	-0.986172	0.037346	0.00417134	0.00626399	0.00503448	0.000831509	0.00468924	0.00106985	0.00662541	0.000889997
ACTGTCCGTCTAAAGA-1	2.07106	1.04051	0.00190902	0.0106612	0.0149559	0.0106107	0.00107516	0.00466558	0.00184461	1.4263e-05	0.0013988
ACTGTCCGTGCCTGCA-1	0.0717809	-2.18199	0.0320541	0.00681772	0.0257205	0.00633749	0.00122041	0.01222	0.00211107	0.00446927	0.00152788
ACTGTCCGTGCTAGCC-1	-1.72906	-0.48142	0.00618427	0.00226788	0.0101165	0.00414231	0.000736032	0.00734662	0.00127703	0.000250782	0.000999973
ACTGTCCGTTGATTGC-1	1.16681	-1.09388	0.034545	0.0048343	0.0114699	0.00692193	0.0010263	0.0139193	0.0016157	0.0123286	0.00116564
ACTGTCCTCGCCCTTA-1	-1.84958	-2.08373	0.0634776	0.00216184	0.00645183	0.00206005	0.000758112	0.00624696	0.00138571	0.000640047	0.000997374
ACTGTCCTCGTTTGCC-1	1.08716	0.0106266	0.0484768	0.00814835	0.0129733	0.0104828	0.000991112	0.0131362	0.00149669	0.00389514	0.00162821
ACTGTCCTCTACGAGT-1	1.70067	2.86019	0.0350724	0.00907718	0.0198866	0.0159126	0.00146558	0.0121715	0.00207626	0.0228402	0.0020524
ACTGTCCTCTGCAAGT-1	-1.61683	0.170936	0.000878201	0.00387091	0.00790183	0.00667053	0.00117116	0.00846705	0.00162922	0.0103306	0.00130526
ACTTACTAGAGGTTAT-1	-0.877222	-1.20544	0.0819074	0.00558222	0.00879401	0.00714776	0.000906016	0.0179523	0.00196851	9.50806e-05	0.00167101
ACTTACTAGCAATCTC-1	1.58591	0.456817	0.0245749	0.00824209	0.00913727	0.0102002	0.00110012	0.0126955	0.00139706	0.000231908	0.0018596
ACTTACTAGCCAGGAT-1	0.746167	3.0717	0.0426196	0.00848847	0.00564736	0.0128391	0.00139717	0.0189744	0.00172709	0.000141534	0.00162972
ACTTACTAGGTGCACA-1	3.0393	0.806588	0.00752214	0.0139366	0.0203216	0.00452374	0.000619127	0.000473134	0.00114976	0.00438382	0.000692169
ACTTACTAGTGAAGAG-1	4.03291	0.872404	0.0962584	0.0245607	0.00541987	0.000450201	0.000325379	0.00165452	0.00102857	0.0903774	0.000405118
ACTTACTAGTTTCCTT-1	-1.28186	1.52251	0.0033315	0.00898408	0.00033854	0.00567391	0.00123557	0.00809028	0.00187747	0.129214	0.00147069
ACTTACTCAAACCTAC-1	1.96349	-1.86268	0.000422992	0.00298414	0.0122483	0.00553482	0.000935636	0.0112414	0.00092504	0.0397574	0.00133743
ACTTACTCAATAAGCA-1	1.35379	0.528218	0.0151679	0.0094714	0.0104638	0.00921846	0.00122635	0.0132402	0.00146854	0.00135232	0.00196499
ACTTACTCACCCTATC-1	4.52128	-0.922024	0.107306	0.0102687	0.0124002	0.00388406	0.000344339	0.000837334	0.000533149	0.0134702	0.000327099
ACTTACTCAGCAGTTT-1	0.562104	3.79231	0.0708243	0.00852254	0.000282848	0.00582326	0.000767437	0.0153839	0.00106816	4.30554e-06	0.00142084
ACTTACTCAGTGGGAT-1	3.53124	1.66374	0.0296171	0.0204084	0.014259	0.000624581	0.000447878	8.80068e-05	0.000894831	0.0273715	0.000556852
ACTTACTGTATAAACG-1	-1.96608	1.42292	0.0328341	0.0127953	0.00073273	0.00885556	0.00122978	0.0136923	0.00203022	0.0657501	0.00180508
ACTTACTGTTCCGTCT-1	1.61375	2.4209	0.00713022	0.00763289	0.0245239	0.0165872	0.00154276	0.016495	0.0023188	0.00499515	0.00226195
ACTTACTTCCACTCCA-1	1.9237	0.264317	0.0342273	0.00600876	0.00664904	0.00975194	0.000913709	0.00991086	0.00129771	9.39805e-06	0.00142319
ACTTACTTCGTACCGG-1	-3.21791	1.73709	0.0106299	0.00647878	0.0138834	0.00369275	0.000610486	0.00426485	0.00126369	0.0795757	0.000725648
ACTTACTTCTTGTTTG-1	-3.63228	2.85024	1.26441e-05	0.00173486	0.0256772	0.00451778	0.000497782	0.00328151	0.00159457	0.0874067	0.000689898
ACTTGTTCAGGATCGA-1	5.62415	-1.93801	0.311389	0.00574199	0.00441792	0.00125296	0.000281064	0.00276029	0.000713263	0.763427	0.000359602
ACTTGTTCATCAGTAC-1	1.88616	-0.314263	0.0640878	0.0030191	0.0058248	0.00810671	0.000993788	0.00866993	0.00121052	8.31553e-05	0.00138294
ACTTGTTGTAAGGGAA-1	3.75779	2.0781	0.0104484	0.00990507	0.00480359	0.000123023	0.000229267	0.000128052	0.000333571	0.0120292	0.000313761
ACTTGTTGTCTAGCCG-1	-1.78495	-2.13766	0.0544004	0.00204357	0.0070825	0.00187285	0.000745014	0.00621948	0.00134953	0.00100687	0.000983737
ACTTGTTGTGATGATA-1	0.257344	2.34635	0.0288226	0.00630706	0.0132281	0.00801759	0.00122392	0.0160513	0.00244348	0.00317638	0.00149725
ACTTGTTTCACCAGGC-1	5.73423	-1.65294	0.30342	0.00514595	0.00240356	0.000871791	0.000301075	0.00304897	0.00066693	0.745044	0.000407841
ACTTGTTTCATGTCCC-1	-0.960739	0.573669	0.000309475	0.00556245	0.00431792	0.00522887	0.0013925	0.0058399	0.00163988	0.0804724	0.00109551
ACTTGTTTCCGCAGTG-1	1.11831	-2.04769	0.00534585	0.007353	0.0130161	0.00756524	0.00132922	0.0186507	0.00177807	0.0771878	0.00124803
ACTTGTTTCCTTGACC-1	-2.26354	3.35315	6.38879e-06	0.00237223	0.00311543	0.00647945	0.000539767	0.00511091	0.00118918	0.000451874	0.000583845
ACTTGTTTCGCCATAA-1	3.26137	-0.912617	0.0366692	0.0123246	0.0101625	0.00338206	0.000550965	0.00353794	0.000975405	0.0033042	0.000479928
ACTTTCAAGATGCCAG-1	-0.822652	-1.0027	0.0596603	0.00551138	0.0113577	0.00668941	0.00090348	0.0161375	0.00191095	0.000493601	0.00166657
ACTTTCAAGCAGCCTC-1	1.79308	1.98773	0.0014052	0.00667997	0.0192187	0.0107142	0.00132245	0.013745	0.00265642	0.00305397	0.00219764
ACTTTCAAGGCAGTCA-1	-0.828465	1.72205	0.00955582	0.0027863	0.00130637	0.00264147	0.00098367	0.0123445	0.00167224	0.0959422	0.00130188
ACTTTCAAGTAGTGCG-1	-0.797934	0.127173	0.000497089	0.0060899	0.00890487	0.00343677	0.00120681	0.00626412	0.00149658	0.0473235	0.00126351
ACTTTCACACTGAAGG-1	-2.26729	-1.14341	0.0307522	0.00260033	0.00241038	0.00261746	0.000691317	0.00598433	0.00122126	3.19938e-06	0.000890063
ACTTTCACAGTTCCCT-1	0.471428	-2.50183	0.00946625	0.00588464	0.0365634	0.00688262	0.00133743	0.0152441	0.00191505	0.0123157	0.00160352
ACTTTCAGTAAGTAGT-1	-0.965602	3.31497	0.00493686	0.00494345	0.0151404	0.0123034	0.000903833	0.00908703	0.00167673	1.55029e-05	0.00127715
ACTTTCAGTACCGCTG-1	0.0652107	3.83893	0.0800462	0.00720138	0.00152047	0.00610046	0.000763556	0.0171153	0.000879891	5.52325e-08	0.00132074
ACTTTCAGTACGACCC-1	2.87005	-0.233683	0.0433193	0.0073088	0.00340423	0.00438633	0.000658245	0.00326958	0.00114888	7.82716e-05	0.0006513
ACTTTCAGTAGTGAAT-1	5.5659	-0.908105	0.140096	0.00325689	0.000383184	0.000484428	0.00024121	0.000868763	0.000201448	0.186359	0.000286413
ACTTTCAGTATGCTTG-1	-2.04596	1.28227	0.0462363	0.0135004	0.00160413	0.00901568	0.00124239	0.0135209	0.00203852	0.05071	0.0019813
ACTTTCAGTCCCTACT-1	4.9845	-0.487565	0.110858	0.00688168	0.00278735	0.00143046	0.000177992	0.000507199	0.000290143	0.0117062	0.000138106
ACTTTCATCGTGTAGT-1	-0.692719	0.883321	0.003151	0.0048597	0.00531937	0.00474871	0.00115949	0.0085904	0.00168395	0.151967	0.00106306
ACTTTCATCTAGCACA-1	1.9003	-1.41577	0.00420666	0.00262315	0.0150114	0.00624591	0.00099854	0.00763437	0.000979794	0.0201108	0.00118551
AGAATAGAGAGACTTA-1	-3.48329	-0.35294	1.58968e-05	0.000469306	0.00286339	0.000636453	0.000200865	8.69421e-05	0.000351244	1.95666e-05	0.000195288
AGAATAGAGGACAGAA-1	1.8756	-3.51064	0.00405324	0.0072621	0.0434746	0.00948545	0.00156678	0.011436	0.00173606	0.0643965	0.00180985
AGAATAGAGGAGCGTT-1	1.49882	1.93954	0.00263297	0.0081161	0.0205611	0.0118245	0.00133238	0.0141013	0.00239962	0.000427738	0.00218777
AGAATAGAGTACGCCC-1	-2.13644	-0.63724	0.0070609	0.00193739	0.00711209	0.00238406	0.000650484	0.0049668	0.00121351	1.43321e-05	0.000864954
AGAATAGAGTAGGTGC-1	-1.87981	1.70522	0.0216716	0.00931668	0.000534645	0.00766229	0.00103135	0.0128944	0.00189777	0.0476285	0.00144182
AGAATAGAGTTATCGC-1	-0.991823	0.9817	0.00144054	0.00662437	0.00129248	0.00706452	0.00134871	0.00539696	0.00172001	0.142353	0.00124317
AGAATAGAGTTTGCGT-1	2.12732	1.79898	0.000418275	0.00789581	0.0195011	0.00760976	0.00116813	0.00921736	0.00273213	0.00232801	0.0018988
AGAATAGCAAGGGTCA-1	-0.589654	1.87651	0.0146981	0.00206536	0.00240484	0.0025869	0.000956487	0.0155595	0.00171598	0.0601553	0.00128295
AGAATAGCATTAACCG-1	2.24662	3.25699	0.052544	0.00522117	0.00484425	0.00592609	0.000689034	0.00707007	0.00114052	0.095273	0.00102713
AGAATAGGTCCGTGAC-1	4.03608	-1.16438	0.0352077	0.00977546	0.0159559	0.00300594	0.000338547	0.00184109	0.000554185	0.00530214	0.000380604
AGAATAGGTCTCTCGT-1	-0.952724	2.44796	0.00179735	0.00237855	0.00900145	0.00546656	0.00098016	0.013063	0.00173432	0.00612256	0.00114277
AGAATAGGTCTTCGTC-1	2.53892	-0.39132	0.0469963	0.00412173	0.00198812	0.00554118	0.000839568	0.00478027	0.00114558	8.68292e-05	0.000911441
AGAATAGGTGAGTGAC-1	1.81661	-0.874151	0.0278735	0.00207171	0.00959862	0.00813421	0.00106216	0.0061612	0.00114182	0.00244807	0.00125884
AGAATAGTCCGCAGTG-1	-0.30906	1.8086	0.0446165	0.00283117	0.00686162	0.00414011	0.000929781	0.0188242	0.00197869	0.0657467	0.00137688
AGAATAGTCGATCCCT-1	-1.83321	-3.18956	0.0271258	0.00133206	0.00676855	0.00174347	0.00047552	0.0081145	0.000699078	0.0118693	0.000658826
AGAATAGTCTTCGGTC-1	-2.88202	1.28667	0.0466779	0.00720029	0.00932885	0.00494984	0.000699286	0.00758062	0.00117824	0.0222954	0.000966959
AGACGTTAGCTGTTCA-1	1.50187	-1.68002	0.0036082	0.00515131	0.0126369	0.00678371	0.00105921	0.0109326	0.00130295	0.0583306	0.00112524
AGACGTTAGGGAGTAA-1	-2.00998	-2.5227	0.0197132	0.00178846	0.00742095	0.00147853	0.000617254	0.00838456	0.00109257	0.00869	0.000827947
AGACGTTAGTGTGAAT-1	-0.536043	-1.20795	0.0775961	0.005953	0.0147891	0.00698174	0.00095669	0.0151175	0.00221277	0.000285287	0.00168831
AGACGTTCAAGAAAGG-1	1.61128	3.38973	0.0645964	0.00660176	0.00636423	0.00984881	0.000973828	0.00871014	0.00124205	0.0124964	0.00164579
AGACGTTGTAGCGTCC-1	-4.27171	1.4403	4.82101e-05	0.00598656	0.0126034	0.0058653	0.000402571	0.00243884	0.0011041	0.0306649	0.000718415
AGACGTTGTCAATGTC-1	0.175115	-0.451604	0.0170828	0.00974095	0.0179907	0.00651149	0.00108005	0.011798	0.00220376	0.0177232	0.00169025
AGACGTTGTCGCGAAA-1	-0.496085	-0.594879	0.0191158	0.00673057	0.0155008	0.0050954	0.000988039	0.0109837	0.00181271	0.00694917	0.00167555
AGACGTTGTCTCAACA-1	2.23133	-0.374916	0.0487227	0.00342199	0.00256909	0.00674591	0.000937257	0.006357	0.00116369	6.13452e-05	0.00112595
AGACGTTGTTCCTCCA-1	-4.45505	1.69955	1.10894e-05	0.00596706	0.0139638	0.00517086	0.000364419	0.00167746	0.0011113	0.0552862	0.000715178
AGACGTTGTTGGTGGA-1	3.38578	1.14085	0.0360516	0.0236274	0.0167469	0.00137552	0.000511368	0.000235168	0.00107702	0.0303362	0.00065314
AGACGTTTCGACGGAA-1	0.170352	-3.5248	0.0544186	0.00511377	0.0393189	0.00954982	0.00121625	0.00499514	0.00108553	0.00241146	0.00121962
AGACGTTTCGTACCGG-1	1.3458	0.122841	0.0511753	0.00680672	0.0114878	0.0104426	0.000995005	0.0133694	0.0013748	0.00104083	0.00170987
AGACGTTTCGTCCGTT-1	-0.923881	1.11938	0.0023052	0.00553039	0.00153612	0.00594969	0.00122646	0.00637994	0.00166551	0.1556	0.00120124
AGACGTTTCGTTTATC-1	2.01229	-1.36988	0.00596661	0.00212062	0.0141145	0.00630622	0.000996857	0.00720449	0.000952751	0.0140597	0.00121209
AGAGCGAAGACACGAC-1	1.78439	-3.77916	0.0039189	0.00505781	0.0406427	0.00779987	0.00126795	0.00899125	0.00135296	0.0596711	0.00144576
AGAGCGAAGATATGCA-1	0.855539	-3.9893	0.0412646	0.00313985	0.0325914	0.00738091	0.00100884	0.00327337	0.000916671	0.0264926	0.00101322
AGAGCGAAGCCTATGT-1	1.72514	-4.01201	0.005449	0.00410962	0.0382925	0.00669606	0.00108568	0.006563	0.00111764	0.05637	0.00120859
AGAGCGAAGGAGTTGC-1	-4.43618	-3.52393	0.055377	0.00428881	0.00472527	0.00531732	0.000887078	0.00758086	0.00179337	0.00783029	0.00123219
AGAGCGAAGGTGATAT-1	0.351184	-0.936706	0.0434397	0.0105219	0.0101453	0.00541977	0.00108768	0.0165742	0.00225124	0.00266864	0.00156245
AGAGCGAAGTTAGCGG-1	1.85575	-3.97906	0.00316587	0.00365447	0.0350799	0.00602617	0.000993384	0.00691027	0.00104463	0.0469293	0.00111529
AGAGCGACAATAACGA-1	5.00622	-1.21395	0.180053	0.00437986	0.00265036	0.00175361	0.000277321	0.00119012	0.000343056	0.182658	0.00028932
AGAGCGACACACAGAG-1	-0.144221	2.33631	0.0233864	0.00440479	0.00851385	0.00652842	0.00107247	0.0181021	0.00214563	0.00726085	0.00146466
AGAGCGACACTGAAGG-1	-1.95723	1.6055	0.0258599	0.0106321	0.00052981	0.00810578	0.00109993	0.0134271	0.00193567	0.0545889	0.00156354
AGAGCGACATACTCTT-1	1.04272	-2.62865	0.00454879	0.00682185	0.0287607	0.00783536	0.00141607	0.0189567	0.00184834	0.0370068	0.00129127
AGAGCGACATTTGCCC-1	-0.454389	-0.39424	0.00603016	0.00702323	0.0156289	0.00419267	0.00102688	0.00833119	0.00169551	0.0224907	0.00160393
AGAGCGAGTACAAGTA-1	-0.632815	-0.578768	0.0141248	0.0062415	0.0133174	0.00462828	0.000960621	0.00995487	0.00163327	0.00838922	0.00160854
AGAGCGAGTACCCAAT-1	2.24132	-0.34393	0.0487227	0.00342199	0.00256909	0.00674591	0.000937257	0.006357	0.00116369	6.13452e-05	0.00112595
AGAGCGAGTGCTTCTC-1	-1.70478	0.529879	0.00527601	0.00777717	0.00638462	0.00875403	0.00140791	0.00777328	0.00204426	0.0349283	0.00163037
AGAGCGAGTTAAAGAC-1	3.96322	1.3482	0.0775173	0.022764	0.0110632	0.000120167	0.000300352	0.000165514	0.000668015	0.0940572	0.00052419
AGAGCGATCAACCATG-1	5.22244	-2.12707	0.208734	0.00526484	0.00556931	0.00159486	0.000246104	0.00169494	0.000522802	0.53242	0.000253248
AGAGCGATCACCAGGC-1	2.3184	-2.86554	6.47932e-05	0.00509564	0.0184775	0.00507455	0.0010905	0.00991436	0.00134198	0.0219666	0.00157215
AGAGCGATCAGAAATG-1	-4.02985	2.29869	3.26861e-05	0.00673359	0.0334465	0.00571611	0.000534085	0.0018645	0.00171711	0.16182	0.000994034
AGAGCGATCGTTGACA-1	1.49945	2.34866	0.00665036	0.0078214	0.0251772	0.0169155	0.00155044	0.0168156	0.00221934	0.00273746	0.00221945
AGAGCGATCTAGCACA-1	0.713697	2.65738	0.0152469	0.00762507	0.0134102	0.0116175	0.00151249	0.0163668	0.00222779	0.000191405	0.00147678
AGAGCGATCTTCTGGC-1	0.638718	-0.175821	0.0384296	0.00940703	0.0153705	0.00956792	0.00101462	0.0133767	0.00183176	0.0134538	0.0015972
AGAGCTTAGATCGATA-1	0.976694	2.18958	0.0148423	0.00840065	0.0237662	0.0128203	0.00143054	0.0123455	0.00228758	0.000514548	0.00189449
AGAGCTTAGCGTCAAG-1	-3.50922	1.58513	0.00527443	0.0070969	0.0180462	0.0039743	0.000569973	0.00268093	0.00125589	0.0527678	0.000758182
AGAGCTTAGTGAATTG-1	1.19465	-3.34858	0.0273973	0.0066004	0.0512338	0.0115825	0.00161704	0.00995386	0.00189573	0.0682606	0.0016264
AGAGCTTCACTACAGT-1	0.485974	-2.23921	0.0121209	0.0068143	0.0245703	0.00688414	0.00140791	0.0181416	0.00207621	0.0293388	0.00154781
AGAGCTTCAGCCACCA-1	1.50169	-1.5732	0.00641592	0.00464706	0.0137027	0.00663715	0.00104064	0.00983521	0.00129341	0.0431737	0.00108798
AGAGCTTCAGTAAGAT-1	-1.32862	1.65636	0.00301163	0.00820707	0.000444566	0.00500197	0.0011805	0.00857999	0.00186366	0.112668	0.00142242
AGAGCTTCATCAGTCA-1	0.350762	-1.37027	0.0574627	0.00903904	0.0122442	0.00607048	0.00115266	0.0164061	0.00226652	0.00959773	0.00133804
AGAGCTTCATCTATGG-1	-2.01736	-0.276873	0.00131155	0.00174196	0.00946515	0.00263508	0.000628619	0.00515071	0.00120792	0.000215155	0.000865592
AGAGCTTGTAATCACC-1	-4.48704	-3.68238	0.0434587	0.00317172	0.00380383	0.00409126	0.000675929	0.00583658	0.00127339	0.00606595	0.00100523
AGAGCTTGTAATCGTC-1	1.5183	1.16502	0.00186754	0.0110303	0.0135661	0.00790487	0.00133489	0.0085793	0.00196749	0.000235274	0.00184756
AGAGCTTTCAAAGTAG-1	2.2049	2.45452	0.0100787	0.00805651	0.0180069	0.0103579	0.00131572	0.00868873	0.00242456	0.0449784	0.00162392
AGAGCTTTCACCTTAT-1	-3.22508	0.814085	0.0111511	0.00383419	0.0107532	0.00192832	0.000441187	0.0018344	0.000870098	0.00262477	0.000575041
AGAGCTTTCAGTTTGG-1	1.22355	-2.90238	0.00947127	0.00711142	0.038153	0.00940898	0.00148483	0.0158562	0.00192596	0.0356638	0.00136652
AGAGCTTTCGCCTGAG-1	-1.14556	1.82256	0.00216551	0.00524128	0.00100816	0.00330037	0.00105629	0.00971576	0.00177495	0.0780427	0.00129755
AGAGCTTTCGCTTAGA-1	0.617504	1.47559	0.0346706	0.0089221	0.0255284	0.00816757	0.0013116	0.00958301	0.00220391	0.0128609	0.00181839
AGAGCTTTCTGCAAGT-1	1.32458	1.44684	0.00381594	0.0105768	0.0175389	0.00854544	0.001323	0.00892283	0.00215578	0.000336188	0.00191248
AGAGTGGAGGCCCTCA-1	-2.26824	0.704737	0.0287407	0.0108785	0.00612263	0.00671042	0.00108154	0.00805419	0.00188617	0.0161924	0.00176113
AGAGTGGAGTAATCCC-1	-1.43565	2.77778	0.000141293	0.00154926	0.0111199	0.00930956	0.000790056	0.0112141	0.00197817	0.00120117	0.000905748
AGAGTGGCAACACCTA-1	1.41785	3.33964	0.063837	0.00711131	0.00603505	0.0106618	0.00102444	0.00969018	0.00123361	0.00683672	0.00167879
AGAGTGGCACGTAAGG-1	2.5066	1.396	0.000624344	0.0121614	0.0257749	0.00824123	0.000947929	0.00280843	0.00206225	0.000371991	0.00114985
AGAGTGGCAGAGCCAA-1	-0.129672	-2.00313	0.0537211	0.00701559	0.0214798	0.00650874	0.00116897	0.0110503	0.00224231	0.00246774	0.00145873
AGAGTGGCAGCCTGTG-1	-1.17074	3.58411	0.00599238	0.00527999	0.00851831	0.0100644	0.00074116	0.00717454	0.00135587	1.35981e-06	0.00109156
AGAGTGGCAGTAACGG-1	3.03561	0.957614	0.0081868	0.0150126	0.021856	0.00455824	0.000635763	0.0004121	0.00117187	0.00495751	0.000691087
AGAGTGGCAGTATAAG-1	0.607035	2.31706	0.023417	0.00783207	0.0201797	0.0105732	0.00138808	0.0127843	0.00240812	0.00115871	0.00165894
AGAGTGGGTAAGGATT-1	1.38255	3.41283	0.0642154	0.00754573	0.00541143	0.0112137	0.00106617	0.0108818	0.00123262	0.00347771	0.00168394
AGAGTGGGTCTCACCT-1	-0.540846	-0.444479	0.00913321	0.00694047	0.0155564	0.00445511	0.00101139	0.00907889	0.00172321	0.0157792	0.00163634
AGAGTGGGTTAAGGGC-1	0.154706	-3.01405	0.0263371	0.00545835	0.0477168	0.00863923	0.00126469	0.00915095	0.00152918	0.00182625	0.00147026
AGAGTGGGTTGGTAAA-1	2.267	2.90129	0.0368884	0.00819824	0.0112582	0.00940622	0.00108401	0.00835195	0.00176757	0.100007	0.0013402
AGAGTGGTCACCAGGC-1	0.830609	3.62231	0.0750417	0.00844956	0.000718365	0.0074752	0.000917352	0.0142945	0.00119684	6.47431e-05	0.00153475
AGAGTGGTCACCTTAT-1	1.45187	2.26791	0.00490985	0.00760978	0.0246669	0.0160983	0.00150941	0.0167652	0.00226547	0.00200719	0.00224346
AGAGTGGTCCTATTCA-1	-0.0363268	-3.58708	0.0484187	0.00544493	0.0359971	0.00898694	0.00113224	0.0045249	0.000972538	0.001127	0.00113311
AGAGTGGTCGTTGACA-1	0.899266	-2.33162	0.00413972	0.00711176	0.0205861	0.00726065	0.00141638	0.0202613	0.00188035	0.0533034	0.00134353
AGATCTGAGCGAAGGG-1	-0.405821	3.50749	0.0394268	0.00706639	0.00926074	0.00967559	0.00101698	0.0164683	0.00139016	2.51773e-06	0.00148355
AGATCTGAGCGTAATA-1	0.310808	-1.45256	0.066126	0.00833067	0.013841	0.00635963	0.00115868	0.0150103	0.00233545	0.00775223	0.0013594
AGATCTGCAAGTCTGT-1	1.15851	-1.5039	0.012674	0.0061002	0.0123951	0.0068201	0.00109892	0.0129987	0.00158294	0.0507466	0.00108472
AGATCTGCAGTTAACC-1	-0.0917153	2.08664	0.0422313	0.00381767	0.00878385	0.00530298	0.000998503	0.0190094	0.00212926	0.0240007	0.0014592
AGATCTGGTGACTCAT-1	-0.34576	2.43548	0.0110823	0.00374968	0.00790821	0.00626815	0.00105999	0.016928	0.00191277	0.00574346	0.00141412
AGATCTGTCCCGACTT-1	-0.947929	3.02712	0.00282329	0.0043158	0.0179835	0.011742	0.00100668	0.0104691	0.00178125	0.000157447	0.00132995
AGATCTGTCGGCTACG-1	-3.08347	-0.605756	0.000113878	0.000420475	0.00507767	0.000855479	0.000347292	0.000730865	0.000613265	2.8054e-05	0.000333361
AGATCTGTCGTATCAG-1	2.1286	-2.73768	0.000156892	0.00668568	0.0193475	0.00699077	0.00122011	0.0118052	0.001573	0.0239285	0.00170719
AGATTGCAGAATGTTG-1	1.61993	3.67802	0.0568902	0.00436394	0.00230058	0.00553832	0.00067819	0.0057725	0.000865468	0.00719406	0.0012177
AGATTGCAGCGTCTAT-1	-1.1047	-1.67972	0.0914863	0.00558199	0.00638391	0.0055347	0.000948897	0.0144944	0.00192166	4.32402e-06	0.0014563
AGATTGCAGCTAACTC-1	-2.94779	2.98426	3.3456e-05	0.000581301	0.011725	0.00295103	0.000450875	0.00275121	0.00116308	0.0200563	0.000543476
AGATTGCAGGGATGGG-1	-1.47128	0.226968	0.000604092	0.00386486	0.00654906	0.00646609	0.00121936	0.00829528	0.00157272	0.0129499	0.00128437
AGATTGCCACACCGCA-1	1.17863	0.738528	0.0067399	0.0102644	0.0117337	0.00777674	0.00134015	0.012376	0.00155049	0.00262227	0.0019734
AGATTGCCACAGGCCT-1	-0.331251	-1.99549	0.058864	0.00767163	0.0194985	0.00655664	0.00110091	0.00960446	0.00221147	0.000513537	0.00139876
AGATTGCCACGAAAGC-1	1.57679	-3.86216	0.0108641	0.0057709	0.0463391	0.00926285	0.00142543	0.00793677	0.00147273	0.0800437	0.0015825
AGATTGCCATGGGACA-1	-0.134091	0.677684	0.00342707	0.0076345	0.0220099	0.00449257	0.00102511	0.0119829	0.00174125	0.153637	0.00116489
AGATTGCGTAATCGTC-1	-1.02004	2.43311	0.000977395	0.00212969	0.00904152	0.00553033	0.000942642	0.0123488	0.00176279	0.00611841	0.00106692
AGATTGCGTATCTGCA-1	-5.08845	-2.18229	0.00876572	0.00447983	0.00795663	0.00227096	0.000441305	0.0110622	0.00149047	0.0356158	0.000535926
AGATTGCGTGCAGGTA-1	2.05332	-3.26658	0.000811389	0.00748535	0.0334744	0.00719988	0.0014114	0.0119735	0.0016856	0.0291154	0.00176297
AGATTGCGTGTGCGTC-1	-1.25682	1.64962	0.00301163	0.00820707	0.000444566	0.00500197	0.0011805	0.00857999	0.00186366	0.112668	0.00142242
AGATTGCTCATGCAAC-1	0.129274	-0.665908	0.0238627	0.0101767	0.0152242	0.00587482	0.00108787	0.0127338	0.00224986	0.00793401	0.00169329
AGATTGCTCCGTTGTC-1	4.61069	0.415805	0.0562609	0.0133091	0.00334325	0.000952546	0.000207773	0.00294762	0.000831064	0.0218356	0.000151299
AGATTGCTCGCAGGCT-1	-0.331206	-0.793947	0.0334519	0.00715151	0.0166767	0.00575405	0.00100046	0.0125631	0.0020414	0.00313638	0.00169901
AGATTGCTCTGGTATG-1	-0.479713	-1.80803	0.0794679	0.00725645	0.0157887	0.00687908	0.00105612	0.0110539	0.002271	0.00019668	0.00145847
AGCAGCCAGTAGTGCG-1	-2.30438	3.15241	1.30525e-05	0.00131915	0.00434914	0.00586586	0.000531833	0.00514723	0.00129277	0.00190947	0.000605411
AGCAGCCCAAATCCGT-1	0.764461	1.73672	0.0311567	0.00938398	0.0243752	0.010005	0.00132605	0.00892483	0.00237503	0.00405885	0.00193147
AGCAGCCCAAGTCATC-1	-4.15721	1.48782	0.000128612	0.00674357	0.0148404	0.00617567	0.000454952	0.00257003	0.00121419	0.0350705	0.000788403
AGCAGCCCAATAAGCA-1	5.8005	-1.28662	0.211263	0.00421693	0.000831897	0.000538744	0.000307235	0.00212241	0.000418024	0.491328	0.000388616
AGCAGCCCACAACGTT-1	-1.86556	-1.77437	0.0866641	0.00274015	0.00441761	0.0029588	0.00079736	0.00696481	0.00147505	0.000130816	0.00106036
AGCAGCCCAGACAAGC-1	2.47326	2.82522	0.0194554	0.00804029	0.00887006	0.00690135	0.000933035	0.00812327	0.00152199	0.119307	0.000962738
AGCAGCCCAGGGTTAG-1	0.749306	0.884812	0.00721884	0.0101573	0.0195427	0.00603698	0.00131629	0.0112912	0.00166682	0.0153841	0.00177009
AGCAGCCCATGTTGAC-1	3.9962	-0.248961	0.0200746	0.0247047	0.0194834	0.00697127	0.000467018	0.00355345	0.00121942	0.000966692	0.000520097
AGCAGCCGTCTCAACA-1	1.22707	-0.0211338	0.0544306	0.00714046	0.0123023	0.0104494	0.000983416	0.0131646	0.0014331	0.0019287	0.00164798
AGCAGCCGTGCGGTAA-1	-1.42527	2.86068	0.000157427	0.00175827	0.0118352	0.0104024	0.000790213	0.0110433	0.00199342	0.000669707	0.000935535
AGCAGCCGTTCCCTTG-1	2.73146	-0.337928	0.0493562	0.00601387	0.00256885	0.00459086	0.000724056	0.00371146	0.00113259	0.000115753	0.000725943
AGCAGCCTCAACGGGA-1	-4.44688	-3.41097	0.0597327	0.00487133	0.00499828	0.00577957	0.000979422	0.00837376	0.00205007	0.00885531	0.00130969
AGCAGCCTCACAAACC-1	0.748966	-0.872354	0.051037	0.00808577	0.00909547	0.0062654	0.0010572	0.0183064	0.00200895	0.00434971	0.00142854
AGCAGCCTCCAGAGGA-1	-1.16183	3.66728	0.00705395	0.00522277	0.00679276	0.00892592	0.000684807	0.00658051	0.00119697	5.6831e-07	0.00101669
AGCAGCCTCCAGTAGT-1	5.32581	-2.08492	0.243201	0.00559011	0.00566786	0.00151484	0.000254286	0.001905	0.000578069	0.603704	0.000274376
AGCAGCCTCCGCATAA-1	2.83172	0.286541	0.0108027	0.00697673	0.00920424	0.00487371	0.00060196	0.00173985	0.00120843	0.000464659	0.00067253
AGCAGCCTCCTTTACA-1	2.34074	1.04241	0.00132972	0.0102183	0.0203941	0.0105832	0.000968026	0.00277771	0.00168458	8.3161e-05	0.00112948
AGCAGCCTCTATCCTA-1	-1.14192	0.0373309	0.00086256	0.00402307	0.00594471	0.00473321	0.00112089	0.00752896	0.00135128	0.0126741	0.0012324
AGCAGCCTCTGTCTCG-1	5.79224	-1.90586	0.305748	0.00506278	0.00368947	0.00100637	0.000250137	0.00268651	0.000685685	0.733472	0.000342093
AGCAGCCTCTTAGCCC-1	1.09921	3.86513	0.0624266	0.00572517	0.000510504	0.00488145	0.000689049	0.0074201	0.000942229	0.000238053	0.00116318
AGCATACAGACATAAC-1	-1.80011	0.638436	0.0104418	0.00947531	0.00637995	0.00880533	0.00138504	0.00799592	0.00213229	0.0366511	0.00178002
AGCATACAGACCTAGG-1	2.93948	-1.28887	0.0227956	0.00468996	0.00796582	0.00264867	0.000675199	0.00523268	0.000857409	0.0256961	0.000670016
AGCATACAGATTACCC-1	-1.55601	1.14166	0.0100577	0.0124291	0.00128524	0.00985111	0.00154288	0.00792786	0.00215613	0.123987	0.00181079
AGCATACAGCACAGGT-1	-1.50744	3.29128	0.00039674	0.00378785	0.00776056	0.0120296	0.000741569	0.00871299	0.00179144	4.43985e-05	0.000985685
AGCATACAGGTAAACT-1	1.56874	1.9075	0.0015956	0.00756409	0.0195148	0.0112791	0.0013188	0.0144654	0.00249157	0.00072675	0.00220664
AGCATACAGTGGACGT-1	-1.92309	-4.81201	3.60295e-05	1.07427e-06	7.36151e-06	3.88742e-06	1.87038e-05	1.64727e-05	2.68414e-05	5.14851e-05	7.72389e-05
AGCATACAGTTTAGGA-1	1.84899	3.27379	0.0658072	0.00634128	0.00781995	0.00914427	0.000947375	0.00800258	0.00139026	0.0373733	0.00157591
AGCATACCAAGTTGTC-1	-4.88124	-2.27692	0.0142392	0.00592691	0.00754137	0.00339108	0.000633149	0.0139457	0.00213469	0.0681518	0.000767235
AGCATACCACACTGCG-1	-1.42425	-2.72566	0.0436164	0.00307237	0.0137718	0.00300448	0.000807509	0.00716211	0.00127153	0.0013515	0.00110272
AGCATACCAGACGCCT-1	-1.69965	-0.183442	0.00156456	0.00218071	0.0104405	0.00467137	0.000829201	0.00782209	0.00134726	0.00122685	0.00107852
AGCATACCAGCGTCCA-1	2.20152	-0.456389	0.047784	0.00328607	0.00273514	0.00686628	0.000954766	0.00596482	0.00114917	0.000123464	0.00113871
AGCATACCATCGGGTC-1	0.384438	3.07339	0.0309442	0.00862789	0.00382219	0.0106668	0.0013256	0.0220844	0.00208436	2.12397e-05	0.00159378
AGCATACGTATCTGCA-1	2.09168	2.88162	0.0418207	0.00841558	0.0132557	0.0108991	0.00118271	0.00867635	0.00190259	0.078737	0.00155921
AGCATACGTCCCGACA-1	-3.0878	-2.99511	0.000972361	0.00109599	0.00358077	0.00411491	0.000758368	0.0132123	0.00156227	0.0475113	0.000979381
AGCATACGTCCGACGT-1	-1.95213	1.04194	0.0305638	0.0134841	0.00301125	0.0093687	0.00139753	0.0105082	0.00221974	0.0582103	0.00209487
AGCATACGTTAGTGGG-1	5.81833	-1.18444	0.18253	0.00387268	0.000587777	0.000451641	0.000292698	0.00176336	0.000345331	0.408675	0.000366561
AGCATACGTTGCGTTA-1	0.258468	-1.80898	0.0519844	0.00718382	0.0173948	0.00699528	0.00128565	0.0149571	0.00232407	0.0140473	0.00142326
AGCATACTCACAATGC-1	2.67159	-2.01146	0.000693861	0.00106147	0.00584056	0.00264557	0.000753918	0.011	0.000572027	0.110689	0.00117329
AGCATACTCATAACCG-1	-0.644727	-1.13245	0.0796726	0.00570335	0.0130057	0.00711451	0.000939456	0.0163142	0.0021402	0.000205288	0.00170904
AGCATACTCTCGTTTA-1	-2.23387	-0.0321679	0.00153831	0.00300305	0.0094932	0.00287499	0.000638181	0.00464193	0.00122938	0.000776165	0.000892864
AGCCTAAAGACAGACC-1	1.35795	-3.00255	0.00936929	0.00792243	0.0397322	0.0102615	0.00155648	0.0147952	0.00196884	0.0429909	0.00149267
AGCCTAAAGATAGGAG-1	4.43483	-1.71523	0.0417326	0.00237088	0.00476533	0.00150421	0.000202694	0.000975575	0.000211076	0.0765593	0.000207165
AGCCTAAAGCTGTCTA-1	0.379921	-2.48469	0.0100409	0.00615458	0.0329877	0.00673724	0.00134923	0.0159419	0.00196974	0.0148759	0.00161069
AGCCTAAAGGATTCGG-1	3.65293	0.418533	0.0258399	0.0221622	0.00784946	0.00273654	0.000447835	0.00280657	0.00136899	0.0153069	0.000568968
AGCCTAACAAGCGATG-1	-0.892806	3.12362	0.00404649	0.00470568	0.0179262	0.0121752	0.000997463	0.010244	0.001751	7.49505e-05	0.00135
AGCCTAACAAGCGCTC-1	0.00739813	2.22102	0.04114	0.00472137	0.0107469	0.00624691	0.001055	0.0181166	0.00226483	0.0135799	0.00150193
AGCCTAAGTAGCGATG-1	2.06182	-0.997552	0.0210776	0.00206788	0.00879678	0.00754186	0.00102572	0.0053692	0.0010609	0.00331014	0.00122445
AGCCTAAGTATCACCA-1	-2.52865	2.31704	0.00606084	0.00222471	0.00207145	0.00487752	0.000569485	0.00640915	0.00139111	0.0440717	0.00082316
AGCCTAAGTCGCATAT-1	1.6369	2.81273	0.0322092	0.0091086	0.0203683	0.016906	0.00150429	0.0134892	0.00199981	0.0134395	0.00207859
AGCCTAAGTCTAAACC-1	1.42841	-1.02442	0.0328854	0.00305177	0.011939	0.00766478	0.00103407	0.00994479	0.00138355	0.00701493	0.00118152
AGCCTAAGTCTAAAGA-1	0.0509129	-0.968543	0.0478233	0.00923828	0.0146852	0.00557874	0.00104309	0.0134617	0.00229576	0.00158809	0.00159032
AGCCTAAGTCTGCGGT-1	0.280743	0.341628	0.00395917	0.00990014	0.0273574	0.00674427	0.000969886	0.0118837	0.00171626	0.0926609	0.0013822
AGCCTAAGTTTGGGCC-1	-4.21305	-2.93306	0.0343313	0.00665893	0.00505402	0.00583981	0.00117015	0.0121945	0.0028615	0.0367037	0.00133415
AGCCTAATCATGTCTT-1	-1.70247	-2.95085	0.0346765	0.00192417	0.00956484	0.00211497	0.000645039	0.00805203	0.000982001	0.00598098	0.000898477
AGCCTAATCCGTAGGC-1	-1.54259	1.0879	0.0100577	0.0124291	0.00128524	0.00985111	0.00154288	0.00792786	0.00215613	0.123987	0.00181079
AGCCTAATCTACCAGA-1	0.110377	-3.46918	0.0524566	0.00530749	0.0425681	0.00971721	0.00125723	0.00564368	0.00118898	0.00232051	0.00128266
AGCCTAATCTTGCATT-1	-1.13317	0.79995	0.00124731	0.00707737	0.00171719	0.00801672	0.00147593	0.00523188	0.00179285	0.107576	0.00128892
AGCGGTCAGTTGTCGT-1	0.647038	3.31395	0.0554999	0.00910732	0.00254524	0.0109082	0.00125192	0.0201969	0.00163885	4.54255e-05	0.00167629
AGCGGTCCAAGAGTCG-1	1.01987	0.0894886	0.0406039	0.00873413	0.0129804	0.0104595	0.00100988	0.0131409	0.00147934	0.00457794	0.00166211
AGCGGTCCAAGCGCTC-1	2.50838	-2.49328	2.42622e-05	0.00223191	0.00709955	0.00446903	0.000887552	0.0102059	0.000917701	0.0733145	0.00142562
AGCGGTCCACGAAAGC-1	0.639101	3.71322	0.0731121	0.00865498	0.000393074	0.00655746	0.000846997	0.0150852	0.00115923	1.76438e-05	0.00149484
AGCGGTCCAGACACTT-1	-2.77455	2.62772	0.000707108	0.0012703	0.00673433	0.00385888	0.000516017	0.00422063	0.00135966	0.0381134	0.000697715
AGCGGTCCATTACCTT-1	0.282987	2.08939	0.0510891	0.0062854	0.0163421	0.00743796	0.00114076	0.0154255	0.00248441	0.0105243	0.00160576
AGCGGTCGTAACGACG-1	-0.367877	0.160788	0.000577852	0.00751437	0.0195076	0.00381591	0.00115144	0.00805945	0.00177243	0.105087	0.00128612
AGCGGTCGTAGCCTAT-1	1.39262	-2.92353	0.00491482	0.00865761	0.0347507	0.00995187	0.00153077	0.0155054	0.00194217	0.0378215	0.00152598
AGCGGTCGTATTAGCC-1	2.26163	-0.243165	0.0482853	0.00355389	0.00260275	0.0067188	0.000917931	0.00672724	0.00117962	2.95918e-05	0.00111422
AGCGGTCGTCAGAATA-1	-3.63601	0.769553	0.00177342	0.00323183	0.0101348	0.00168532	0.000361619	0.00146553	0.000833771	0.0011766	0.000533278
AGCGGTCGTCTCTTTA-1	0.311029	2.82557	0.0149311	0.00725592	0.00695161	0.00998144	0.00133123	0.0196059	0.00237377	0.000204281	0.00147345
AGCGGTCGTTAAGGGC-1	1.71889	1.30086	0.000782883	0.0108863	0.0138617	0.00832566	0.00123612	0.00776478	0.00221736	4.12505e-05	0.00175574
AGCGGTCGTTCAGACT-1	-6.90137	0.227915	2.64292e-16	0.00104581	0.00565743	0.00249409	0.000215252	0.0024602	6.96776e-05	6.71685e-13	0.000189804
AGCGGTCGTTTCGCTC-1	-1.28747	-0.158719	0.00230635	0.00321241	0.0075496	0.00475532	0.000956028	0.00805125	0.0012841	0.00434191	0.00118875
AGCGGTCTCAACCAAC-1	-0.233567	-1.33684	0.0875074	0.00654485	0.0162141	0.0068083	0.00100804	0.0128506	0.00237286	0.000543729	0.00155275
AGCGGTCTCCCTTGTG-1	-0.202532	0.389324	0.000896426	0.00773964	0.0222894	0.00417496	0.00111062	0.00968151	0.00178997	0.13878	0.00120934
AGCGGTCTCCGATATG-1	2.69126	1.53432	0.00100556	0.0134618	0.0261993	0.00630495	0.000881832	0.00237282	0.00214784	0.0010741	0.00105803
AGCGGTCTCTATCCTA-1	0.461292	-0.231375	0.0250381	0.00969634	0.0178154	0.00829153	0.00104422	0.0127998	0.00205869	0.0216938	0.00163377
AGCGGTCTCTCGAGTA-1	-2.41736	1.79751	0.0314891	0.00588551	0.00193341	0.0066393	0.000747141	0.0110804	0.00141801	0.0474644	0.00110293
AGCGTATAGACAGAGA-1	3.35141	-1.40466	0.00841479	0.00551104	0.00852085	0.00102266	0.000383031	0.00330347	0.000482408	0.0265597	0.000332567
AGCGTATAGAGGGCTT-1	-3.55397	1.39905	0.00620452	0.00658535	0.017787	0.00354904	0.000536339	0.00253408	0.00115806	0.0295587	0.000711506
AGCGTATAGCCACCTG-1	5.40273	-2.13844	0.221099	0.00511751	0.00558517	0.0013883	0.00022606	0.00155662	0.000511572	0.536969	0.000234874
AGCGTATAGCTAACTC-1	-4.17752	-2.38056	0.00873574	0.00475694	0.00299079	0.00402786	0.00074593	0.0114274	0.00226768	0.0993587	0.000941866
AGCGTATAGCTCCCAG-1	-0.0341469	2.31716	0.0337774	0.00485385	0.0102983	0.00658584	0.00108086	0.0179236	0.00226552	0.00911541	0.00149142
AGCGTATAGTACGTAA-1	0.468261	-3.26446	0.0480961	0.00459276	0.0525257	0.00995182	0.00137097	0.00780994	0.00158318	0.00724438	0.00143477
AGCGTATCAAGACGTG-1	-2.13351	-3.32294	0.0111266	0.00079148	0.00471194	0.00152553	0.000353392	0.00819116	0.000554884	0.0237291	0.000492932
AGCGTATCAATCTGCA-1	-1.65122	-2.1844	0.0568049	0.00233404	0.00789955	0.00215738	0.000794103	0.00670168	0.0014296	0.000630587	0.00105782
AGCGTATCACAACGTT-1	-1.52881	0.725705	0.00555266	0.00915588	0.00369609	0.00964327	0.00154579	0.00707841	0.00209966	0.0692561	0.00167254
AGCGTATCACAGGAGT-1	-4.01105	-3.37849	0.0382533	0.00495176	0.00849593	0.00692958	0.00115905	0.0132222	0.00252418	0.0281129	0.00156928
AGCGTATCAGGTTTCA-1	-3.9195	-2.8711	0.0185521	0.00484762	0.00539646	0.00568062	0.00109164	0.0129342	0.00259355	0.0375847	0.00132387
AGCGTATCATAGAAAC-1	-1.07581	-2.50141	0.0404822	0.00574205	0.0189396	0.00462807	0.000969752	0.00696602	0.0016445	8.70262e-05	0.00121674
AGCGTATCATGAGCGA-1	5.92445	-1.73414	0.291549	0.00441458	0.00222914	0.000689675	0.000244924	0.00281336	0.000633027	0.696983	0.000355748
AGCGTATGTCCGAAGA-1	-1.03802	2.05151	0.00263467	0.00310739	0.00218627	0.00260775	0.000985026	0.0117264	0.00172303	0.0456365	0.00120447
AGCGTATGTCTCGTTC-1	4.28661	0.246633	0.0506127	0.0202887	0.00673744	0.00209178	0.000298624	0.00398405	0.00114389	0.0199659	0.00028646
AGCGTATGTTCCACAA-1	-1.64858	1.22882	0.0169949	0.0136512	0.00116423	0.009756	0.00149439	0.00980609	0.00220287	0.111548	0.00192664
AGCGTATGTTGTCTTT-1	0.805193	-2.87042	0.0170485	0.0051412	0.04548	0.0083761	0.00139797	0.0140032	0.00190253	0.0199475	0.00137061
AGCGTATTCAAGATCC-1	-0.963347	-2.13165	0.0510567	0.00723705	0.0133619	0.00549244	0.00100697	0.00972441	0.0020168	1.43719e-05	0.00129961
AGCGTATTCAGAGCTT-1	-0.526952	4.00609	0.0608964	0.00335789	0.00220775	0.00440844	0.000508072	0.00912585	0.000468887	5.54427e-09	0.000884351
AGCGTATTCCGTTGCT-1	2.30576	1.96846	0.000937462	0.00873594	0.020614	0.00655955	0.00110481	0.0062699	0.00264956	0.00920642	0.00155299
AGCGTATTCGCCGTGA-1	1.56185	-4.00434	0.00876209	0.00444562	0.0402946	0.00718779	0.00114369	0.00605742	0.00115953	0.062957	0.00126212
AGCGTATTCGGTTCGG-1	-3.67281	-1.07909	1.78329e-05	0.00195609	0.00395373	0.000593453	0.000264789	0.000787893	0.000567204	0.00339134	0.000274871
AGCGTATTCTGCTGCT-1	-1.97665	0.575167	0.0109494	0.00876911	0.00801874	0.00760847	0.00122005	0.00771761	0.00200502	0.0206591	0.00167431
AGCGTCGAGATGCCAG-1	2.1333	3.03359	0.048429	0.00791432	0.0113454	0.0100376	0.00109061	0.00836849	0.00174952	0.0823767	0.00148956
AGCGTCGAGGCAGTCA-1	-1.65836	3.04917	7.75119e-05	0.00199242	0.00792996	0.0113608	0.000716345	0.0106037	0.00197791	0.000382139	0.000870552
AGCGTCGAGGGTTCCC-1	1.41882	3.59569	0.0629029	0.00574736	0.00313985	0.00758195	0.00082878	0.00746802	0.00100492	0.00491549	0.00142447
AGCGTCGCAAACAACA-1	1.43576	1.81132	0.00253882	0.00855168	0.0195788	0.0108338	0.00130384	0.0129994	0.002405	0.000285444	0.00213368
AGCGTCGCACGACGAA-1	2.23754	1.22252	0.000613167	0.0107721	0.0197206	0.0100072	0.0010559	0.00403902	0.00202754	5.77108e-05	0.00134246
AGCGTCGCAGATGGGT-1	0.514419	-3.74601	0.0614883	0.00361915	0.0405804	0.00960708	0.00124769	0.00448882	0.00115841	0.0150346	0.00123684
AGCGTCGGTACCGAGA-1	0.189555	3.42138	0.0451885	0.00948969	0.00326298	0.00953909	0.00113877	0.0230167	0.00175997	3.30485e-06	0.00167293
AGCGTCGGTAGCACGA-1	-0.0417008	3.39158	0.0422779	0.0090208	0.00464791	0.0096397	0.00112213	0.0220763	0.00173323	4.02773e-06	0.00164552
AGCGTCGGTGCACGAA-1	2.2226	-3.12973	0.000256049	0.00668339	0.0262954	0.00595182	0.00126216	0.0110891	0.00155361	0.0187616	0.00168542
AGCGTCGGTTCCACTC-1	2.13654	1.22759	0.000698229	0.0108054	0.0170563	0.00981628	0.00110509	0.00499167	0.00210101	3.32061e-05	0.00146654
AGCGTCGTCACAAACC-1	0.949387	-3.51758	0.0484982	0.00479747	0.052161	0.0110046	0.00146919	0.00683258	0.00163813	0.0504702	0.00149532
AGCGTCGTCATGGTCA-1	-2.09577	2.60349	0.00102309	0.000982732	0.00308846	0.00653562	0.000597501	0.00820758	0.00178965	0.00915423	0.000761724
AGCGTCGTCCCTGACT-1	0.281438	0.702134	0.00669559	0.00925436	0.0256502	0.0054677	0.00100602	0.0125474	0.00168384	0.0931341	0.00134844
AGCGTCGTCTAACTGG-1	-1.24284	1.38321	0.00369655	0.00996009	0.000346276	0.00708856	0.00134208	0.00709239	0.00190254	0.151791	0.00152846
AGCGTCGTCTCGGACG-1	-4.16888	1.03915	0.000119727	0.00455224	0.00984468	0.00384438	0.000341563	0.00267332	0.00085246	0.00461825	0.00054761
AGCGTCGTCTTCATGT-1	-3.22599	-2.01077	0.000730256	0.00164687	0.000669638	0.00118631	0.00033304	0.00668604	0.000705948	0.0101479	0.000505462
AGCTCCTAGACTAGAT-1	1.30154	3.54681	0.0655896	0.00636141	0.00278033	0.008124	0.000876411	0.00845219	0.0010366	0.00250041	0.00145925
AGCTCCTAGCCCAACC-1	1.28459	-2.20727	0.00160835	0.00689948	0.0127615	0.00764743	0.00123663	0.0171688	0.00154188	0.0714291	0.00122243
AGCTCCTAGGAGTCTG-1	-1.98064	-1.54392	0.0786062	0.00319397	0.00259731	0.00352628	0.000773993	0.00695454	0.00143444	2.83785e-05	0.0010342
AGCTCCTAGGCAGGTT-1	2.29465	3.04236	0.0426626	0.00766567	0.00951928	0.00865889	0.000992394	0.00814283	0.00161165	0.10463	0.00127176
AGCTCCTAGGTGATAT-1	-1.1319	-3.09939	0.0632124	0.00358444	0.0194239	0.00438801	0.00077601	0.00595174	0.00103281	0.000532744	0.000967332
AGCTCCTAGGTGCTTT-1	1.08574	-1.87164	0.00853426	0.00727662	0.0118083	0.00752687	0.00126938	0.0168338	0.00176926	0.0775012	0.00119793
AGCTCCTCAAGACGTG-1	-0.397688	4.05885	0.0718527	0.00365522	0.0018701	0.00438971	0.000530071	0.0102834	0.00047609	5.40684e-09	0.00092993
AGCTCCTCAATAGAGT-1	0.637815	0.707027	0.00575454	0.0106864	0.0205129	0.00609531	0.00118441	0.0118405	0.001617	0.0306489	0.00163648
AGCTCCTCACACAGAG-1	0.910329	1.60389	0.0208798	0.0099826	0.0233975	0.00983881	0.00134736	0.00848022	0.00225544	0.00252438	0.00195935
AGCTCCTCACATTAGC-1	3.38621	0.56045	0.0192796	0.0184226	0.00972242	0.00222821	0.000482008	0.00128165	0.00122683	0.0129501	0.000651226
AGCTCCTCACCTCGTT-1	0.0626861	0.829614	0.00887517	0.00749976	0.0220664	0.0049243	0.00097641	0.0134875	0.00174064	0.136042	0.0012101
AGCTCCTCAGACGTAG-1	0.741203	-2.20055	0.00883465	0.00738355	0.0177473	0.00729961	0.00142189	0.0197807	0.00199359	0.0560599	0.00139078
AGCTCCTCAGATGGGT-1	0.9247	1.73299	0.0214557	0.00979034	0.0236027	0.0104087	0.0013409	0.00883792	0.0023104	0.002044	0.00197852
AGCTCCTCATGTCCTC-1	-1.4153	2.5435	0.000219118	0.0014994	0.0088571	0.00704341	0.000799723	0.0112492	0.00193039	0.00356471	0.000879822
AGCTCCTGTGCGCTTG-1	-1.50947	2.4835	0.000436546	0.00159722	0.00649741	0.00623667	0.000768599	0.0108004	0.00194002	0.00571645	0.000851652
AGCTCCTGTGTTGAGG-1	0.0704367	2.72278	0.0112538	0.00627643	0.00806886	0.00919106	0.00120758	0.0184717	0.00231307	0.000704951	0.00150626
AGCTCCTGTTCAGGCC-1	1.74101	-4.13934	0.00377594	0.00285763	0.0300374	0.00461225	0.000783792	0.00456659	0.000799237	0.0380605	0.000857526
AGCTCCTGTTCGGGCT-1	-2.92348	-0.826607	0.000986693	0.000565454	0.00461915	0.000937803	0.000458261	0.00208896	0.000760063	2.05986e-05	0.000470599
AGCTCCTGTTCGTGAT-1	2.01404	1.45215	0.000216299	0.00973149	0.0171256	0.00811105	0.00115434	0.0076731	0.00248974	0.000158496	0.00173767
AGCTCCTTCAGTTGAC-1	-1.74185	1.32618	0.0172441	0.0137003	0.000825215	0.00939189	0.00145052	0.0103828	0.00216992	0.113376	0.00188148
AGCTCCTTCCTGCAGG-1	3.78486	1.00409	0.0795862	0.0269284	0.00971853	0.000397062	0.000384861	0.000680499	0.000984074	0.0807633	0.000574028
AGCTCCTTCGTACCGG-1	-2.74046	0.361717	0.00868186	0.00427249	0.00481107	0.0017934	0.000484757	0.00213398	0.00087019	0.000516048	0.000673099
AGCTCCTTCGTCTGAA-1	-1.73126	-1.59833	0.0983928	0.00367752	0.00363751	0.00415997	0.000858152	0.00920584	0.00157922	2.35372e-05	0.00119047
AGCTCCTTCTTCGAGA-1	2.00945	0.184895	0.0409331	0.00537678	0.00612417	0.00935935	0.000907491	0.0101136	0.00127449	8.82709e-06	0.0013978
AGCTCTCAGAGTTGGC-1	-1.08359	-2.62847	0.044144	0.00546881	0.020165	0.00470827	0.000963012	0.00678196	0.00155935	0.000112337	0.00120841
AGCTCTCAGCTCCTTC-1	5.82233	-1.59377	0.30342	0.00514595	0.00240356	0.000871791	0.000301075	0.00304897	0.00066693	0.745044	0.000407841
AGCTCTCAGGGCTCTC-1	2.86811	0.811008	0.00453701	0.0119689	0.0218178	0.00595186	0.000673999	0.000644395	0.00119267	0.00216477	0.000721291
AGCTCTCAGTAATCCC-1	-0.607154	-3.23006	0.0445724	0.00499436	0.0295192	0.00613485	0.000867975	0.00394051	0.000931433	2.08027e-05	0.000915984
AGCTCTCAGTGCGTGA-1	1.3739	-2.59384	0.00250664	0.00775297	0.0254267	0.00853557	0.00139358	0.0182676	0.00177434	0.0386928	0.00131068
AGCTCTCCAAACGCGA-1	-1.67106	0.127845	0.000965114	0.00334909	0.00966513	0.00600773	0.00102485	0.00831012	0.00156638	0.00527796	0.00124011
AGCTCTCCAAAGGTGC-1	2.0961	1.5948	0.000149715	0.0094509	0.0193359	0.00775452	0.00111774	0.00729996	0.00256441	0.00041443	0.00171313
AGCTCTCCAAGGTTCT-1	-0.640705	-2.08985	0.0500422	0.00809792	0.0171761	0.00622507	0.00105921	0.00898176	0.00210985	7.87857e-05	0.00132223
AGCTCTCCACGGCGTT-1	1.01802	-2.85798	0.00884049	0.00647287	0.0366047	0.0085285	0.00143749	0.016797	0.00189957	0.0308694	0.00131065
AGCTCTCCAGCCTTGG-1	-0.869974	0.362354	0.000181266	0.00551938	0.00534948	0.00454627	0.00135973	0.00605668	0.00157078	0.0588253	0.0011376
AGCTCTCCATTGGGCC-1	0.593741	0.300174	0.00990254	0.0108922	0.0219456	0.00832015	0.00099482	0.012051	0.00165577	0.0466076	0.00150404
AGCTCTCGTACTCAAC-1	1.57081	1.89626	0.0015956	0.00756409	0.0195148	0.0112791	0.0013188	0.0144654	0.00249157	0.00072675	0.00220664
AGCTCTCGTAGCGTGA-1	-2.51995	1.09034	0.0602964	0.0109846	0.00442878	0.00679842	0.000946979	0.0105449	0.00161744	0.0154988	0.00162694
AGCTCTCGTTTACTCT-1	-2.77031	2.77828	0.000389229	0.00101123	0.00731992	0.00381817	0.00050831	0.00395899	0.00134514	0.0299574	0.000677243
AGCTCTCGTTTCCACC-1	-3.50862	2.36118	0.000383167	0.00485044	0.0285889	0.0055515	0.000651792	0.00452744	0.00199657	0.13749	0.000974525
AGCTCTCTCAACACGT-1	2.23647	-1.39618	0.00805833	0.00183341	0.012019	0.00545094	0.000938317	0.00771996	0.000913556	0.0174157	0.00120444
AGCTCTCTCAGCTCGG-1	0.0176054	-3.67786	0.0480357	0.00513279	0.0323832	0.00862045	0.00106782	0.0039322	0.000865591	0.00113346	0.00105223
AGCTCTCTCTTAGAGC-1	-2.39676	0.255799	0.00649353	0.00541937	0.00845159	0.00330187	0.000685893	0.00435036	0.00129202	0.00194736	0.00101004
AGCTTGAAGCGCCTTG-1	-1.78817	0.0482796	0.00100295	0.00286446	0.0107431	0.005054	0.000877151	0.00762315	0.00147007	0.00245665	0.00113697
AGCTTGAAGTGGTAAT-1	0.964755	-0.0585062	0.0489948	0.00851626	0.0135736	0.0103024	0.00099143	0.0132413	0.001602	0.0060043	0.00159296
AGCTTGACAACACCCG-1	-1.05164	3.53381	0.0100948	0.00540255	0.00966238	0.00999867	0.000776522	0.00802777	0.0013116	1.12993e-06	0.00114926
AGCTTGACAAGCGATG-1	-2.79048	1.19201	0.0551121	0.00833991	0.00729242	0.00556401	0.000765097	0.00862836	0.00128951	0.0157859	0.00117132
AGCTTGACACTGAAGG-1	-0.907945	1.09588	0.0023052	0.00553039	0.00153612	0.00594969	0.00122646	0.00637994	0.00166551	0.1556	0.00120124
AGCTTGACAGTTCCCT-1	0.593708	-2.65918	0.00921246	0.00563815	0.0387342	0.00713893	0.00136371	0.0155927	0.00190612	0.0149857	0.00154027
AGCTTGACATTGCGGC-1	1.66267	-3.5099	0.00698896	0.00758612	0.0465879	0.0104866	0.00165462	0.0110543	0.00180898	0.0773033	0.00186707
AGCTTGAGTCATGCAT-1	5.41844	-2.37422	0.16894	0.00390613	0.0048772	0.00108759	0.000166414	0.000927419	0.000364392	0.387558	0.000158601
AGCTTGAGTCCGTCAG-1	1.77771	2.18115	0.00346337	0.00685445	0.0218352	0.0139276	0.00144277	0.0157529	0.00250736	0.00437211	0.00228218
AGCTTGAGTCGTCTTC-1	-0.149936	-0.991143	0.0493803	0.00839045	0.0159611	0.00581768	0.00102298	0.0130682	0.00226889	0.00139754	0.0016202
AGCTTGAGTGACGCCT-1	0.173005	2.45907	0.0225729	0.00581708	0.0105645	0.00790013	0.00119042	0.0171965	0.00237916	0.00278731	0.00147228
AGCTTGAGTGCCTGCA-1	-0.518197	-0.856261	0.0350591	0.00646583	0.0154435	0.00581911	0.000969273	0.0130106	0.00194162	0.0026393	0.0016923
AGCTTGAGTTGCGCAC-1	-0.554309	-3.09262	0.039042	0.00574632	0.0329716	0.00688609	0.00100049	0.00507097	0.00113554	3.02084e-05	0.0010946
AGCTTGATCCCTTGCA-1	4.03515	-0.275816	0.0256723	0.0244124	0.019187	0.0067123	0.000440999	0.0033937	0.00115932	0.0011286	0.000493658
AGCTTGATCCTCCTAG-1	1.63853	-3.90607	0.0099446	0.00510716	0.0437274	0.008274	0.00129147	0.00700688	0.00132015	0.0723541	0.00143101
AGCTTGATCCTGCCAT-1	-4.30533	2.0564	1.48885e-05	0.00720535	0.022511	0.00527462	0.000427849	0.00134188	0.00135463	0.108479	0.000852057
AGCTTGATCGTACCGG-1	0.83241	-0.451589	0.0592654	0.00809	0.0115146	0.00852607	0.00103803	0.0153777	0.00189968	0.00348057	0.00160076
AGCTTGATCGTTACAG-1	2.06852	-2.97001	0.000421589	0.00778583	0.0275224	0.00710859	0.00137159	0.0119364	0.00171871	0.0216324	0.00179971
AGGCCACAGAGTAATC-1	-0.503138	-3.10957	0.039042	0.00574632	0.0329716	0.00688609	0.00100049	0.00507097	0.00113554	3.02084e-05	0.0010946
AGGCCACAGCTTCGCG-1	3.142	1.21348	0.0155868	0.0196798	0.0223542	0.00311642	0.000618382	0.000249929	0.00123665	0.0107454	0.000653897
AGGCCACAGGACATTA-1	1.69258	1.3717	0.000621409	0.0104498	0.0147025	0.00815471	0.00122865	0.00828365	0.0023231	5.34308e-05	0.00179167
AGGCCACAGTACGTAA-1	2.1853	-0.774826	0.0333659	0.0026123	0.00546102	0.00738575	0.000994278	0.00493477	0.0010998	0.00140595	0.00117447
AGGCCACCAATCTACG-1	1.45301	-2.19933	0.00092644	0.00653228	0.012559	0.00760242	0.00117393	0.0157009	0.00143251	0.0641455	0.00123836
AGGCCACCAGCGAACA-1	0.599287	-1.82121	0.0356365	0.00777831	0.0152871	0.00733495	0.00134589	0.0171799	0.00221929	0.0326018	0.00135823
AGGCCACCAGTGAGTG-1	1.02538	3.00701	0.0376793	0.00858167	0.0106786	0.0153758	0.00146046	0.0167513	0.0016561	0.000886101	0.0017397
AGGCCACCATACTACG-1	0.0894184	1.02798	0.0188916	0.00723802	0.0226248	0.00543658	0.000995181	0.0142025	0.00181687	0.103884	0.00130661
AGGCCACCATCCGTGG-1	1.27165	2.02249	0.00452581	0.00829181	0.0226633	0.0131321	0.0013774	0.0141785	0.00231097	0.000389478	0.00218022
AGGCCACCATTAGCCA-1	-4.32316	-2.34354	0.0116488	0.00550047	0.00370831	0.00421149	0.000774607	0.0124437	0.0024147	0.104724	0.000955527
AGGCCACGTACCAGTT-1	1.97684	0.0680132	0.0472557	0.00483016	0.0056423	0.00894374	0.00090905	0.0101154	0.00125605	8.49215e-06	0.00137388
AGGCCACGTATGCTTG-1	-0.00324988	2.52914	0.016216	0.00552838	0.00892083	0.0080589	0.00116453	0.0177619	0.00229591	0.00219901	0.00147826
AGGCCACGTTACGTCA-1	0.922096	-4.00029	0.036645	0.00356011	0.0352756	0.00751301	0.00104892	0.00359545	0.00099299	0.0367127	0.00107787
AGGCCACTCAAACAAG-1	-2.73812	-3.18869	0.000742542	0.000902705	0.00474951	0.00333275	0.00059922	0.0125198	0.00110761	0.0549406	0.000776184
AGGCCACTCACATAGC-1	2.98292	-1.50952	0.00852691	0.00319981	0.00705964	0.00133337	0.00055429	0.00556793	0.00056821	0.0597083	0.000577138
AGGCCACTCATGTCTT-1	-1.92145	0.531996	0.0109494	0.00876911	0.00801874	0.00760847	0.00122005	0.00771761	0.00200502	0.0206591	0.00167431
AGGCCACTCCGCTGTT-1	-0.276845	-3.78351	0.0297111	0.00417553	0.0198451	0.00585803	0.000688628	0.00200562	0.000492218	0.000180707	0.000659111
AGGCCACTCGGCGCTA-1	1.52069	2.4769	0.0101761	0.0080146	0.0247769	0.0171992	0.00157059	0.0161271	0.00227097	0.00657121	0.00223173
AGGCCACTCGTTACAG-1	4.26935	-1.61887	0.032547	0.00292917	0.00649352	0.00142119	0.000216549	0.00117816	0.000214136	0.0411497	0.000227016
AGGCCACTCTCGGACG-1	1.37523	-3.83055	0.023141	0.00564613	0.0476017	0.00978983	0.00142338	0.0065059	0.00145628	0.0802613	0.00153871
AGGCCACTCTCTAAGG-1	1.63943	0.929004	0.00412866	0.0109574	0.0103241	0.0087895	0.00128092	0.00921073	0.00173037	0.000152865	0.00185492
AGGCCGTAGAAGATTC-1	-0.669387	3.8589	0.0455213	0.00450787	0.00482311	0.00638633	0.000658503	0.0102024	0.000744418	5.08237e-08	0.00105025
AGGCCGTAGCATGGCA-1	3.07495	-0.730457	0.0543576	0.00980012	0.00592994	0.00399814	0.000653525	0.00377255	0.00108084	0.00150261	0.000589946
AGGCCGTAGCCACGTC-1	-1.80071	1.54985	0.021379	0.0121073	0.00046411	0.00826691	0.00122589	0.012681	0.00203511	0.0776037	0.00167213
AGGCCGTAGGAATCGC-1	-0.566764	3.32632	0.019941	0.00673139	0.0138581	0.0110687	0.00107727	0.0146213	0.00160453	1.5122e-05	0.0015223
AGGCCGTAGGACATTA-1	-1.37061	-2.97615	0.0528404	0.00270766	0.013465	0.00314806	0.000710266	0.00701146	0.00101245	0.00210242	0.000955155
AGGCCGTAGGCGTACA-1	1.1512	2.92043	0.0314259	0.00877031	0.0149129	0.0166783	0.00151281	0.0160773	0.00172835	0.00192405	0.00184377
AGGCCGTCAAGTACCT-1	1.62306	-0.932673	0.0356604	0.00244904	0.0110535	0.00805662	0.00104703	0.00837241	0.00129388	0.00379791	0.00123346
AGGCCGTCAATCTACG-1	0.901722	-0.107622	0.0489948	0.00851626	0.0135736	0.0103024	0.00099143	0.0132413	0.001602	0.0060043	0.00159296
AGGCCGTCACAGCGTC-1	0.924038	-3.76621	0.0485967	0.00445835	0.0473509	0.0102119	0.00136652	0.00541799	0.00141168	0.0497385	0.00140895
AGGCCGTCACATCTTT-1	1.78498	0.43413	0.0238006	0.00779906	0.00793081	0.0104094	0.00100052	0.0104351	0.00137595	2.95322e-05	0.00162511
AGGCCGTCAGTCACTA-1	-1.81599	-2.89932	0.0265674	0.0016568	0.00843233	0.0018338	0.000605275	0.00869823	0.000941723	0.00956879	0.000842663
AGGCCGTGTACTTAGC-1	-6.68845	0.0509465	3.13472e-14	0.000766038	0.00499931	0.00260135	0.000233227	0.00204534	7.29527e-05	3.47051e-11	0.000179363
AGGCCGTGTCCTCTTG-1	2.86452	2.62442	0.0035984	0.00753607	0.00588066	0.00309892	0.000653642	0.00591135	0.001084	0.0770365	0.000556619
AGGCCGTGTTCAGTAC-1	-1.98095	-1.73031	0.0807104	0.00277441	0.00335396	0.00294109	0.0007537	0.00640523	0.00141927	0.000106262	0.00099592
AGGCCGTGTTGGAGGT-1	-0.584007	2.7337	0.00304084	0.00419917	0.0136271	0.00872537	0.00107901	0.0133663	0.00178714	0.00117159	0.00139521
AGGCCGTTCTGCGTAA-1	2.63973	-1.54206	0.00744313	0.00203176	0.00903117	0.00280238	0.000766145	0.00879927	0.000741238	0.0545724	0.000994979
AGGGAGTAGCTCCTCT-1	-4.15936	1.42265	0.000128612	0.00674357	0.0148404	0.00617567	0.000454952	0.00257003	0.00121419	0.0350705	0.000788403
AGGGAGTAGGAGTAGA-1	-2.64379	1.96068	0.0236104	0.004833	0.0026541	0.00565342	0.000670978	0.00913252	0.0013059	0.0617892	0.000942579
AGGGAGTCACCAGGTC-1	-3.89026	-2.91697	0.0185521	0.00484762	0.00539646	0.00568062	0.00109164	0.0129342	0.00259355	0.0375847	0.00132387
AGGGAGTCAGACTCGC-1	3.3397	0.159091	0.0125626	0.0133804	0.00775518	0.00385447	0.000512517	0.00204755	0.00127658	0.00210072	0.000601408
AGGGAGTCATGCGCAC-1	1.25826	2.62979	0.015454	0.00864107	0.0229425	0.0178748	0.00160489	0.0162897	0.0019835	0.002826	0.00202538
AGGGAGTGTAACGTTC-1	-3.66328	-2.99624	0.00949168	0.00301996	0.00554748	0.00550888	0.00101097	0.0139517	0.00231618	0.0410517	0.00129852
AGGGAGTGTGCACCAC-1	2.10801	-2.45493	5.31539e-05	0.00492328	0.0127007	0.00660265	0.00105942	0.0121219	0.0013095	0.0360548	0.00157967
AGGGAGTGTGCAGACA-1	-2.77392	1.42747	0.0513003	0.00758922	0.00647375	0.00597786	0.000760842	0.0100614	0.00128032	0.0356408	0.00107716
AGGGAGTGTTATGTGC-1	-0.166547	2.7206	0.0095031	0.00591284	0.00871923	0.00904708	0.00116842	0.0178754	0.00220226	0.000868355	0.00152567
AGGGAGTGTTCGTTGA-1	3.41927	0.540012	0.0192796	0.0184226	0.00972242	0.00222821	0.000482008	0.00128165	0.00122683	0.0129501	0.000651226
AGGGAGTTCCAGGGCT-1	-3.98163	1.01631	0.000296973	0.0049953	0.011612	0.00378544	0.000380617	0.00268027	0.000946982	0.00504122	0.000602511
AGGGAGTTCCAGTAGT-1	1.54352	0.606481	0.0131852	0.00957169	0.00912732	0.00968699	0.00118926	0.0114659	0.00149748	0.000215178	0.0018976
AGGGAGTTCGCATGGC-1	-1.98724	1.40541	0.0349371	0.0135193	0.000954864	0.00913427	0.00128585	0.0133956	0.00208169	0.0688011	0.00191237
AGGGATGAGAGACTAT-1	2.76581	0.0968741	0.0203277	0.00528443	0.00574051	0.00508717	0.000657424	0.00277333	0.001206	9.57481e-05	0.000705636
AGGGATGAGTCACGCC-1	2.10034	-0.111664	0.0498923	0.00393105	0.00385777	0.00764264	0.000909618	0.00847025	0.00122	7.44648e-06	0.00122144
AGGGATGAGTTGAGTA-1	1.48843	2.80044	0.0291381	0.00906167	0.0200611	0.0174839	0.00153196	0.0146689	0.00191432	0.00735294	0.00204585
AGGGATGCAAGAGTCG-1	-3.50826	-3.50401	0.0083986	0.00220618	0.00612479	0.00449937	0.000832758	0.013065	0.00180043	0.0572743	0.00122045
AGGGATGCACTTAACG-1	-2.33507	0.78866	0.0394272	0.0110302	0.00524501	0.00628484	0.000994698	0.00831844	0.00174893	0.0127813	0.00170208
AGGGATGCATCCCACT-1	0.561584	1.99227	0.0456719	0.00777468	0.0215261	0.00913709	0.00125107	0.0119259	0.00254445	0.00596265	0.00175343
AGGGATGCATTATCTC-1	1.66874	-3.54366	0.00698896	0.00758612	0.0465879	0.0104866	0.00165462	0.0110543	0.00180898	0.0773033	0.00186707
AGGGATGGTTCCCGAG-1	-3.32615	-3.11525	0.00384668	0.00171955	0.00463011	0.00493693	0.000898579	0.0140412	0.00198361	0.0510941	0.0011802
AGGGATGTCAATCTCT-1	-6.97592	0.251849	6.74114e-17	0.00107286	0.00643814	0.00263339	0.000222603	0.00250718	6.79688e-05	8.78193e-13	0.000198729
AGGGATGTCAGCAACT-1	1.13464	-0.349066	0.0755399	0.00507438	0.0116826	0.00930081	0.000980332	0.013128	0.00153623	0.000863936	0.00152553
AGGGATGTCAGTGCAT-1	-1.39197	3.80687	0.00247361	0.00480133	0.00251041	0.00634591	0.000514471	0.00387313	0.000886761	3.66111e-07	0.000715683
AGGGATGTCCTCGCAT-1	-1.30118	-3.05161	0.0602541	0.00305438	0.0160568	0.0037506	0.00071973	0.00631827	0.0009772	0.00113689	0.000928976
AGGGATGTCCTTGACC-1	-0.0914379	-2.72068	0.0175208	0.00624217	0.0380209	0.00710486	0.00114907	0.00901607	0.0015495	0.000782386	0.00143638
AGGGATGTCGCTGATA-1	2.10248	1.55855	0.000149715	0.0094509	0.0193359	0.00775452	0.00111774	0.00729996	0.00256441	0.00041443	0.00171313
AGGGTGAAGATCTGCT-1	-3.792	-1.30012	1.35896e-05	0.00223552	0.004593	0.000875791	0.000285624	0.00154779	0.000712137	0.0107223	0.000345454
AGGGTGAAGGCCATAG-1	-3.41575	-2.92312	0.00274688	0.001638	0.00359454	0.00448969	0.000835798	0.0130382	0.00183903	0.039228	0.00108848
AGGGTGAAGGGAACGG-1	-2.64053	-2.95344	0.00164385	0.00127973	0.00614825	0.00305453	0.000604011	0.0128568	0.00104944	0.044742	0.000771574
AGGGTGAAGGTGATTA-1	1.33542	-2.36428	0.00124917	0.00729933	0.0163755	0.00787879	0.00129694	0.0184629	0.00161485	0.0581233	0.00125257
AGGGTGAAGTACGCGA-1	-4.19762	-3.73187	0.0359242	0.00345963	0.0058487	0.00479516	0.000781982	0.00847134	0.00150583	0.0152309	0.00118539
AGGGTGAAGTTAAGTG-1	0.0577409	0.225015	0.00251669	0.00864173	0.0280519	0.00602553	0.0010101	0.0108292	0.00187113	0.109127	0.00137243
AGGGTGACAAGACACG-1	0.936391	2.85848	0.0225869	0.00823474	0.01313	0.0147913	0.00156146	0.01728	0.00188421	0.000330528	0.00163188
AGGGTGACAAGCTGGA-1	-2.09583	0.976656	0.0394952	0.0133326	0.00333286	0.00870143	0.0012887	0.0109218	0.00212235	0.0412988	0.00207377
AGGGTGACATGGTCAT-1	-0.802581	1.84155	0.00942921	0.00253595	0.00152325	0.00244896	0.000976631	0.0131654	0.00168103	0.0776082	0.00128858
AGGGTGAGTGCCTGTG-1	1.22455	2.90676	0.0314259	0.00877031	0.0149129	0.0166783	0.00151281	0.0160773	0.00172835	0.00192405	0.00184377
AGGGTGAGTTATGTGC-1	4.22563	-1.88189	0.011349	0.00136087	0.003786	0.000786126	0.000156424	0.00091949	0.000112665	0.0269736	0.000133873
AGGGTGATCGCGTTTC-1	2.00371	2.87147	0.036889	0.00885441	0.0170371	0.0131587	0.00134571	0.00977296	0.00211327	0.0530262	0.00181537
AGGGTGATCTGAGGGA-1	-2.91647	1.54767	0.0387439	0.00660449	0.00795052	0.00509117	0.00069436	0.00833899	0.00119204	0.0487709	0.000888635
AGGGTGATCTTCGGTC-1	1.21804	-3.3964	0.0273973	0.0066004	0.0512338	0.0115825	0.00161704	0.00995386	0.00189573	0.0682606	0.0016264
AGGTCATAGATGCCTT-1	2.74891	-0.966368	0.0409942	0.00530285	0.00630846	0.00429053	0.000769311	0.00445994	0.00105208	0.00730657	0.000771538
AGGTCATCAAACGTGG-1	-1.60678	-1.86904	0.0848001	0.0033278	0.00610621	0.00333213	0.00086871	0.00900655	0.0016125	8.42315e-05	0.00119072
AGGTCATCAGTAACGG-1	-5.05394	-2.4084	0.0218295	0.00516214	0.00698146	0.00175861	0.000528629	0.0100127	0.00171664	0.0283482	0.000597684
AGGTCATCATACGCTA-1	1.42576	2.62617	0.0171886	0.00872517	0.0236825	0.0180095	0.00159446	0.0158267	0.00205997	0.00555029	0.00211493
AGGTCATGTATGAAAC-1	0.659711	3.53507	0.0724549	0.00934413	0.000883426	0.00843848	0.00101786	0.0178712	0.00133668	2.86542e-05	0.00164604
AGGTCATGTCACTTCC-1	-1.73859	0.848556	0.0109463	0.0109846	0.00369501	0.00989772	0.00153363	0.00790342	0.00221206	0.0717959	0.00186106
AGGTCATGTCGCATAT-1	2.12518	1.07091	0.00116668	0.0108169	0.0160567	0.0102697	0.00109353	0.00473402	0.00197038	2.0355e-05	0.00142776
AGGTCATGTGGACGAT-1	2.34453	-2.88542	6.47932e-05	0.00509564	0.0184775	0.00507455	0.0010905	0.00991436	0.00134198	0.0219666	0.00157215
AGGTCATTCACGACTA-1	5.55308	-1.85392	0.306448	0.00618533	0.0045104	0.00149565	0.000318938	0.0029556	0.000727095	0.772241	0.000391193
AGGTCATTCCTCAACC-1	-0.0790721	-2.04643	0.0441878	0.00710398	0.0232138	0.00638008	0.00117395	0.0109177	0.00217285	0.00241359	0.00146737
AGGTCATTCGAGAGCA-1	-3.95869	-1.34936	1.75133e-05	0.00234743	0.00567886	0.00135575	0.000302295	0.00244952	0.000862828	0.0199236	0.000414594
AGGTCATTCGTACGGC-1	2.7941	-0.464498	0.0534602	0.00620226	0.00267798	0.00463628	0.000737265	0.00379413	0.00112243	0.000227039	0.000734788
AGGTCCGAGCTAGGCA-1	-3.93056	-2.10827	0.00129254	0.0021282	0.00251599	0.00303869	0.000481093	0.00852552	0.00157254	0.0794466	0.000727613
AGGTCCGAGGATCGCA-1	1.02126	-3.58713	0.0405691	0.00548352	0.0523203	0.0112971	0.00152805	0.00743491	0.0017002	0.0649804	0.00156888
AGGTCCGAGTACTTGC-1	-1.76012	3.48889	0.000122076	0.0042432	0.00328022	0.00940859	0.000640141	0.00647068	0.00141007	4.80807e-05	0.000773533
AGGTCCGCAAAGGTGC-1	-3.62595	-3.37049	0.013627	0.00300655	0.00766079	0.00579639	0.00102014	0.0148435	0.00225759	0.0528112	0.00141825
AGGTCCGCACGTTGGC-1	-1.45462	2.73368	0.000141293	0.00154926	0.0111199	0.00930956	0.000790056	0.0112141	0.00197817	0.00120117	0.000905748
AGGTCCGCATGGATGG-1	-2.44276	-2.17446	0.0182703	0.00283412	0.00337083	0.00130852	0.000473574	0.00833396	0.000984474	0.00369162	0.000646803
AGGTCCGCATTAACCG-1	4.29036	-1.4411	0.0460431	0.00450338	0.00886741	0.00182474	0.000251602	0.00128725	0.000291806	0.0323154	0.000279429
AGGTCCGGTACTCTCC-1	1.63333	-2.80949	0.00233344	0.00894322	0.0299835	0.00948692	0.00146781	0.0153786	0.00188036	0.0319505	0.00155996
AGGTCCGGTATGAATG-1	4.31239	0.721011	0.0977481	0.0187957	0.00334367	0.000428626	0.000258957	0.00218351	0.000914792	0.0791697	0.000238046
AGGTCCGGTCGAGTTT-1	2.73003	-1.48226	0.0119293	0.00282687	0.00840354	0.00252293	0.000714333	0.00716505	0.000763356	0.0466717	0.000832222
AGGTCCGGTCTGGAGA-1	1.30361	0.625202	0.0108754	0.00982762	0.0104552	0.00875242	0.00127777	0.0127487	0.0015056	0.00128714	0.00198514
AGGTCCGTCATCTGTT-1	5.32987	-1.01789	0.171475	0.00373878	0.00071119	0.000782643	0.000271825	0.00111916	0.000262781	0.222065	0.000308476
AGGTCCGTCGCCTGTT-1	-4.39279	-2.972	0.0561804	0.00732836	0.00441187	0.00567329	0.0011693	0.0110677	0.00287582	0.0247677	0.0012976
AGGTCCGTCTAACTTC-1	1.91547	-2.37843	7.73586e-05	0.00519231	0.0128283	0.00693561	0.00105302	0.0126194	0.00129266	0.034822	0.00150805
AGGTCCGTCTTGCATT-1	-3.99879	1.84868	0.000169821	0.00811954	0.0239873	0.00644034	0.000544866	0.00196351	0.00155175	0.101621	0.000975816
AGTAGTCAGACATAAC-1	2.33491	-1.83376	0.00132103	0.00149509	0.00993254	0.00361057	0.000846996	0.011922	0.000722927	0.0637566	0.00129474
AGTAGTCAGATATGGT-1	-0.70301	-0.917571	0.0484834	0.00550162	0.0115058	0.00633109	0.000898584	0.0150986	0.00182563	0.000878937	0.00164027
AGTAGTCAGCACACAG-1	-1.09592	-3.2555	0.0603211	0.00304336	0.0178487	0.00404894	0.000656049	0.00494088	0.000821324	0.000547259	0.000788122
AGTAGTCAGTCCTCCT-1	-0.880064	-1.8669	0.0693911	0.0069588	0.0109342	0.00592261	0.00100136	0.0120054	0.00207505	1.11601e-05	0.0013998
AGTAGTCCAACTTGAC-1	1.67972	-0.987652	0.0245656	0.00225707	0.0115271	0.00792608	0.00105809	0.00696605	0.00118595	0.00473483	0.00121374
AGTAGTCCACACGCTG-1	-4.28967	1.23408	5.17923e-05	0.00483738	0.00963843	0.004777	0.00034409	0.00267843	0.000888268	0.0101201	0.000575075
AGTAGTCCAGTATAAG-1	-2.03504	-0.0443022	0.00103276	0.00243375	0.0102174	0.00324086	0.000674937	0.00553811	0.00127942	0.000702045	0.000935261
AGTAGTCCATACGCTA-1	-2.18165	1.85355	0.0271364	0.00688565	0.00086158	0.00738296	0.000849825	0.0123415	0.00166166	0.0354006	0.00126596
AGTAGTCCATGATCCA-1	-0.023361	1.68733	0.0620087	0.0044233	0.0140201	0.00565759	0.00097559	0.0177014	0.00220315	0.0692609	0.00146391
AGTAGTCCATGTAAGA-1	3.38165	1.46611	0.0297615	0.0225207	0.0177782	0.00116742	0.000520718	0.000111621	0.00108909	0.0250013	0.00060443
AGTAGTCCATTTGCCC-1	-0.174103	0.369895	0.00131982	0.00817968	0.0255849	0.00478653	0.00105115	0.0106113	0.00179692	0.139193	0.00124627
AGTAGTCGTCTAGAGG-1	5.55835	-2.11044	0.267009	0.00555689	0.00542289	0.00138007	0.000250107	0.00204017	0.000611917	0.646339	0.000285511
AGTAGTCTCATGTGGT-1	-5.00027	-2.54913	0.0308459	0.00613082	0.00626982	0.00224772	0.000669907	0.0111374	0.00210695	0.0356128	0.000735616
AGTAGTCTCGAATGGG-1	-0.487303	-0.0175917	0.000922393	0.00717973	0.0158732	0.00354192	0.00113321	0.00704443	0.0016747	0.0649134	0.00138721
AGTAGTCTCGCCATAA-1	1.03756	3.07025	0.0457729	0.00858449	0.00856862	0.0146793	0.00138705	0.0163911	0.00156414	0.000891532	0.00173937
AGTAGTCTCGGAATCT-1	0.53128	4.15419	0.0470106	0.00489078	4.74035e-05	0.00279443	0.000406267	0.00788335	0.000641435	8.88308e-07	0.000841324
AGTAGTCTCTCGATGA-1	-1.61941	0.86635	0.0109463	0.0109846	0.00369501	0.00989772	0.00153363	0.00790342	0.00221206	0.0717959	0.00186106
AGTAGTCTCTGAGTGT-1	1.78958	2.9524	0.0445943	0.00880836	0.0167048	0.013828	0.00134034	0.0102618	0.00199805	0.0392304	0.00190598
AGTAGTCTCTGCGTAA-1	-0.41857	1.61198	0.0331966	0.00242134	0.00498122	0.00362646	0.000910093	0.0168462	0.00183579	0.106689	0.00130234
AGTCTTTAGAAAGTGG-1	-4.65003	-3.03914	0.0647582	0.00680059	0.00325873	0.00423789	0.00100017	0.00956568	0.00255653	0.0172456	0.00108125
AGTCTTTAGCTCCTTC-1	1.99383	-3.32323	0.00185317	0.00791863	0.0385324	0.00854088	0.00153567	0.0123095	0.00178533	0.0439321	0.00184071
AGTCTTTAGGTAGCTG-1	2.26227	-3.16042	0.000318556	0.00660651	0.0280188	0.00590756	0.00126203	0.0111107	0.00153563	0.0194467	0.00165303
AGTCTTTCAAGCCCAC-1	5.49493	-2.25825	0.214554	0.00450336	0.00513736	0.00117083	0.000192996	0.00131802	0.000466446	0.493565	0.000203553
AGTCTTTCACACAGAG-1	-4.50086	-3.21984	0.0677608	0.00630965	0.00384948	0.00544421	0.00106936	0.00913143	0.00250065	0.0116108	0.0012458
AGTCTTTCACATTCGA-1	3.96471	1.00968	0.0930566	0.0261606	0.00818556	0.000281828	0.0003449	0.000815016	0.000930398	0.0982779	0.00050797
AGTCTTTCACTCAGGC-1	0.232449	1.91979	0.0631297	0.0062976	0.0180944	0.00731979	0.00111319	0.015142	0.00249385	0.0194838	0.00164888
AGTCTTTCACTGAAGG-1	-2.12569	0.892673	0.0347172	0.0127717	0.00417425	0.00842415	0.00127622	0.0100067	0.0021165	0.0359979	0.0020346
AGTCTTTCATACCATG-1	1.88725	-3.52993	0.00405324	0.0072621	0.0434746	0.00948545	0.00156678	0.011436	0.00173606	0.0643965	0.00180985
AGTCTTTGTACAGCAG-1	0.459013	2.5956	0.017906	0.00692121	0.0120235	0.00931909	0.00135881	0.0163987	0.00242209	0.000785609	0.00144061
AGTCTTTGTATTAGCC-1	1.86684	1.21118	0.000948163	0.011115	0.0135515	0.00898263	0.00119553	0.00676124	0.00213855	2.27348e-05	0.00166348
AGTCTTTGTCTCTTTA-1	2.31353	1.9989	0.000937462	0.00873594	0.020614	0.00655955	0.00110481	0.0062699	0.00264956	0.00920642	0.00155299
AGTCTTTGTGAGGGAG-1	-0.826197	0.403498	0.000204307	0.00595866	0.00744781	0.00393711	0.00132967	0.00619841	0.00160496	0.0753506	0.00112496
AGTCTTTGTGGTTTCA-1	2.76927	2.65249	0.00576184	0.00790342	0.00769923	0.00426734	0.000781147	0.00666105	0.0013363	0.0872712	0.000696539
AGTCTTTTCCCTAACC-1	1.93001	3.59417	0.0574412	0.00337517	0.00280291	0.0045543	0.000564701	0.00573197	0.000877595	0.0354501	0.00104788
AGTCTTTTCCCTCAGT-1	2.34504	0.745819	0.00436059	0.00830929	0.0158245	0.0104356	0.000880275	0.00322038	0.00142773	5.34119e-05	0.00105535
AGTCTTTTCCGCAGTG-1	0.381277	-0.548739	0.0333872	0.0101864	0.0130588	0.00685907	0.00108707	0.0143422	0.00219605	0.00773037	0.00167935
AGTCTTTTCTTCGGTC-1	2.05121	0.334636	0.0236585	0.00632775	0.00728746	0.0097827	0.000883627	0.00796682	0.00131878	4.8683e-06	0.00128891
AGTGAGGAGACTTTCG-1	-1.04562	-1.71042	0.0889577	0.00610382	0.00764007	0.00600163	0.000968655	0.0148188	0.00201471	4.37907e-06	0.00149917
AGTGAGGAGCAGCGTA-1	0.322179	-2.28307	0.0185165	0.00652754	0.0276747	0.0065604	0.00132171	0.0152743	0.00207701	0.0126149	0.00160358
AGTGAGGAGCTAAACA-1	0.802259	-1.68057	0.0244114	0.00793369	0.0127596	0.00736168	0.00128836	0.0172135	0.00201783	0.051577	0.00122748
AGTGAGGAGCTACCGC-1	-3.51631	-2.04235	0.000352233	0.00132045	0.000958772	0.00181448	0.000393517	0.00703451	0.00100655	0.0288213	0.000593185
AGTGAGGAGGATGCGT-1	0.273994	-1.49092	0.066126	0.00833067	0.013841	0.00635963	0.00115868	0.0150103	0.00233545	0.00775223	0.0013594
AGTGAGGAGTGTTAGA-1	1.02072	0.263906	0.0259251	0.00975357	0.0127845	0.00992382	0.00107899	0.0132335	0.00147077	0.00567722	0.00174929
AGTGAGGGTAAGTTCC-1	2.11889	-3.38681	0.000935183	0.00706202	0.0344871	0.00717215	0.00138535	0.0118052	0.00163086	0.0321111	0.00170855
AGTGAGGGTCAACATC-1	-2.34827	3.31681	6.40624e-06	0.00156753	0.00407249	0.00555137	0.000513995	0.00465319	0.00117632	0.00118405	0.000569368
AGTGAGGGTCAATGTC-1	4.12107	0.0766609	0.0282284	0.0246848	0.0120838	0.00424875	0.000395385	0.00438984	0.00131708	0.00856122	0.00044298
AGTGAGGGTTATCCGA-1	0.939212	2.73037	0.0176293	0.00816489	0.0153492	0.0147456	0.00158393	0.0167616	0.00195551	0.000304961	0.00163452
AGTGAGGTCATCACCC-1	-1.54225	-1.34876	0.0915568	0.00492337	0.00332517	0.00571511	0.000877515	0.0121677	0.0016329	2.67452e-06	0.00129564
AGTGAGGTCTTAGCCC-1	-1.67666	0.378535	0.00270355	0.00572539	0.00800275	0.00768579	0.00126638	0.0080829	0.00186359	0.0180724	0.00146099
AGTGGGAAGAGGTTGC-1	2.15758	1.39036	0.000256081	0.0103402	0.0185806	0.00871864	0.00111289	0.00596947	0.00235531	0.000114152	0.00157532
AGTGGGAAGAGTAAGG-1	5.3261	-1.2543	0.220809	0.00458686	0.00147553	0.00121451	0.000333877	0.00212472	0.000450677	0.434281	0.000392423
AGTGGGAAGAGTGAGA-1	2.38611	-2.75904	3.33922e-05	0.00438835	0.0140412	0.00529747	0.00104551	0.0101019	0.00126952	0.0338791	0.00157488
AGTGGGAAGCCAGTTT-1	4.3147	-0.345051	0.0510059	0.0201319	0.0161268	0.00572531	0.000380996	0.0023497	0.000911858	0.00114199	0.000400537
AGTGGGAAGCTCCCAG-1	-0.0829958	3.30662	0.0309555	0.00836229	0.00722541	0.0102265	0.00114286	0.0205373	0.00182675	1.14647e-05	0.00163097
AGTGGGAAGTACATGA-1	-0.763488	3.95847	0.0351702	0.00386438	0.003621	0.00544632	0.000544293	0.00784078	0.000625932	1.7518e-08	0.000893781
AGTGGGACAAGCCTAT-1	-4.18677	-3.68383	0.0359242	0.00345963	0.0058487	0.00479516	0.000781982	0.00847134	0.00150583	0.0152309	0.00118539
AGTGGGACACATTTCT-1	1.3921	-2.31292	0.000784444	0.00685847	0.0139115	0.00778007	0.00120695	0.016479	0.00148085	0.0588364	0.0012583
AGTGGGACAGACAGGT-1	2.13094	2.62191	0.0214542	0.00861484	0.0179661	0.0123485	0.00137126	0.00956398	0.00229648	0.054669	0.00173726
AGTGGGACAGGAACGT-1	5.30774	-2.17957	0.189654	0.00482208	0.00545583	0.00143711	0.000218754	0.0013818	0.000461367	0.474815	0.000216552
AGTGGGACAGTTTACG-1	2.42258	0.748635	0.00436059	0.00830929	0.0158245	0.0104356	0.000880275	0.00322038	0.00142773	5.34119e-05	0.00105535
AGTGGGACATCCGCGA-1	1.30346	0.174738	0.0427951	0.00741954	0.0113234	0.0104514	0.00102632	0.0136036	0.0013807	0.00117685	0.00176677
AGTGGGACATTGCGGC-1	-0.639257	-2.5724	0.0313021	0.00729274	0.0250456	0.00592271	0.00105123	0.00666798	0.00170551	4.44338e-05	0.00123807
AGTGGGAGTTTAGCTG-1	-1.73757	3.74768	0.000481068	0.00497792	0.00195537	0.00695762	0.000533826	0.00391333	0.000992352	3.44097e-06	0.000670568
AGTGGGATCGGTTAAC-1	-1.17219	-3.52595	0.0434421	0.00209092	0.0132345	0.00297856	0.000439086	0.00308263	0.000511608	0.000427892	0.000496367
AGTGTCAAGACTCGGA-1	0.219704	2.21749	0.0435322	0.00627752	0.0153989	0.00756127	0.00116388	0.0155753	0.00246987	0.00732612	0.00157168
AGTGTCAAGAGCTTCT-1	-0.529842	-0.605385	0.0191158	0.00673057	0.0155008	0.0050954	0.000988039	0.0109837	0.00181271	0.00694917	0.00167555
AGTGTCAAGAGTGACC-1	3.87421	1.51434	0.0586485	0.0193644	0.0107353	0.000102322	0.000271727	6.52129e-05	0.00055507	0.0731749	0.000494281
AGTGTCAAGGTAGCTG-1	-2.06693	-0.833496	0.0144426	0.00241998	0.00554854	0.0026521	0.000687261	0.00539519	0.00124466	3.36103e-06	0.00090454
AGTGTCAAGTACTTGC-1	-2.26817	0.520402	0.0169972	0.0088882	0.0078886	0.00570266	0.000973647	0.00666188	0.00173741	0.00944908	0.00151063
AGTGTCACAGTTCATG-1	-4.6358	-3.35222	0.0654501	0.00466161	0.00272364	0.00440807	0.000846196	0.00647063	0.001856	0.00467912	0.00104908
AGTGTCACATAGGATA-1	-4.1374	-1.52041	0.000125571	0.00234892	0.00777659	0.00297744	0.000347182	0.0057601	0.00124725	0.0493062	0.000581878
AGTGTCACATTGAGCT-1	0.58324	0.358715	0.0075194	0.0110359	0.0222488	0.00776481	0.0010104	0.0119993	0.00162933	0.0495626	0.0015017
AGTGTCAGTAAATGAC-1	-0.92611	-2.90864	0.054547	0.00515747	0.0253149	0.005516	0.000947411	0.00597503	0.00130581	8.01379e-05	0.00113158
AGTGTCAGTCGACTAT-1	1.51128	0.907517	0.0040153	0.0107462	0.0108282	0.00823887	0.00133537	0.0100581	0.00169504	0.000391846	0.00192125
AGTGTCAGTTACAGAA-1	2.06746	1.99443	0.00122708	0.00718346	0.0196107	0.00863221	0.00124119	0.0100613	0.00274172	0.00612907	0.00195678
AGTGTCATCAAGAAGT-1	1.39908	2.17288	0.00380022	0.00751918	0.0238161	0.0151166	0.00146256	0.0164607	0.00230889	0.00142034	0.00225487
AGTGTCATCCCTTGCA-1	3.74995	-0.227883	0.0174361	0.0239453	0.0185209	0.00694573	0.000486673	0.00360439	0.00125097	0.000785665	0.000531901
AGTGTCATCCTGTAGA-1	-3.90011	2.53146	1.77325e-05	0.00424927	0.0336966	0.00529462	0.000528212	0.00254495	0.00174164	0.147846	0.000899964
AGTGTCATCCTTTACA-1	-2.11282	0.242134	0.00485396	0.0056398	0.0102363	0.00510944	0.000893469	0.00633647	0.00160131	0.00492444	0.00124931
AGTGTCATCGCTTAGA-1	4.81545	-1.86673	0.108648	0.00341459	0.00399209	0.00182933	0.000218862	0.00123552	0.000363192	0.288516	0.00022055
AGTGTCATCGTAGGAG-1	-1.22392	1.72101	0.00237655	0.00601849	0.000684763	0.00371721	0.00109699	0.00908583	0.00178063	0.0965375	0.0013488
AGTTGGTAGAACTGTA-1	-1.25613	0.617384	0.00139198	0.00671732	0.00280715	0.00830824	0.00151362	0.00607115	0.00183855	0.0682222	0.00135907
AGTTGGTAGACGCACA-1	1.2761	-1.79764	0.00440004	0.0060548	0.0116259	0.00714101	0.0011247	0.0131123	0.00146228	0.0716225	0.00113726
AGTTGGTAGCAATCTC-1	1.22269	3.22467	0.0540777	0.00849639	0.00804501	0.0141272	0.00128361	0.0143543	0.00144357	0.00196361	0.00178278
AGTTGGTAGCCACTAT-1	2.08259	1.75073	0.000252754	0.00839215	0.019499	0.00742954	0.00114311	0.00863874	0.00269753	0.00135646	0.00184642
AGTTGGTAGTGGGTTG-1	0.789678	2.91314	0.0274665	0.0081311	0.00911782	0.0133818	0.00150812	0.018391	0.0019079	0.000144388	0.0015652
AGTTGGTCAAGCCATT-1	-4.02024	1.23298	0.000342716	0.00605841	0.013606	0.00490628	0.000432694	0.00284456	0.0010875	0.0125908	0.000694357
AGTTGGTCAATAAGCA-1	4.6501	-1.00985	0.129524	0.00762593	0.00875255	0.00297376	0.000306503	0.000717271	0.000417134	0.0317162	0.000287521
AGTTGGTCACCATCCT-1	-3.77621	2.16582	0.000242592	0.00693644	0.0329125	0.00611491	0.000633661	0.00292938	0.00193046	0.158756	0.0010655
AGTTGGTCACGAAGCA-1	0.334683	-1.15799	0.0570515	0.00964618	0.0120402	0.00555731	0.00108957	0.0155845	0.00230317	0.00352721	0.00144356
AGTTGGTCACGGTGTC-1	0.724587	2.59291	0.0152256	0.00761514	0.0153732	0.011321	0.00149309	0.0153783	0.00227634	0.00030236	0.00150159
AGTTGGTCACGTAAGG-1	-3.90501	-3.26432	0.0281096	0.00458683	0.00854847	0.00681826	0.00116845	0.0144169	0.00260993	0.0362122	0.00155477
AGTTGGTCAGTAGAGC-1	2.04446	-3.26164	0.000811389	0.00748535	0.0334744	0.00719988	0.0014114	0.0119735	0.0016856	0.0291154	0.00176297
AGTTGGTGTCTGATTG-1	-3.1506	2.13825	0.00533084	0.00509231	0.011669	0.00392213	0.000610066	0.00529879	0.00145239	0.109093	0.000766904
AGTTGGTGTTCGGCAC-1	0.917059	2.28014	0.013066	0.00823438	0.0232331	0.0132312	0.00147078	0.0131414	0.00224134	0.000389891	0.00184131
AGTTGGTGTTCGGGCT-1	0.324266	1.44339	0.0552864	0.00642427	0.0223984	0.00684445	0.00110018	0.0143646	0.00224551	0.051198	0.00156755
AGTTGGTGTTTAGCTG-1	-0.976917	0.503894	0.000261107	0.0053429	0.00373456	0.00571678	0.00141383	0.00600694	0.00161527	0.0563976	0.00115717
AGTTGGTTCAACGAAA-1	-1.21066	2.39708	0.000687245	0.00204528	0.00709647	0.00470113	0.000907807	0.0118862	0.00178916	0.00983408	0.00100958
AGTTGGTTCCGGGTGT-1	0.915415	2.34617	0.0118304	0.00813295	0.022339	0.0136212	0.00151166	0.013924	0.00219012	0.00031387	0.00178464
AGTTGGTTCTCACATT-1	-0.256259	-2.13456	0.0382995	0.00754172	0.0240901	0.0062761	0.00113637	0.00958624	0.00207984	0.00107509	0.00141764
AGTTGGTTCTGCAAGT-1	0.905244	-3.60377	0.0494795	0.00465178	0.0501573	0.0107256	0.00142934	0.00609395	0.00153225	0.0510358	0.00146654
ATAACGCAGAGAACAG-1	-0.915973	0.321558	0.000200073	0.00549578	0.00583671	0.00424937	0.00132111	0.00617878	0.00152616	0.0497141	0.00116913
ATAACGCAGATGAGAG-1	4.19519	-0.139805	0.0304837	0.0235221	0.0162744	0.00570582	0.000394805	0.00352303	0.00111514	0.00207038	0.000440832
ATAACGCAGGAGCGTT-1	-2.30532	-2.87233	0.00551274	0.00152893	0.00741478	0.00230874	0.000574283	0.0118811	0.00095734	0.0314926	0.000750573
ATAACGCAGGGTCGAT-1	-0.944445	1.14039	0.0023052	0.00553039	0.00153612	0.00594969	0.00122646	0.00637994	0.00166551	0.1556	0.00120124
ATAACGCAGGTGCAAC-1	3.66534	-1.26868	0.0130024	0.00908962	0.0132349	0.00196621	0.000362416	0.00280684	0.000581124	0.00721346	0.000360064
ATAACGCAGTCACGCC-1	-4.74984	-2.59204	0.0390606	0.00740201	0.0047911	0.00344839	0.000903489	0.0123552	0.00265429	0.0508632	0.000960887
ATAACGCCAAGAGTCG-1	1.43043	-3.91885	0.0149744	0.0052276	0.0446754	0.00861945	0.00131193	0.00635867	0.00132939	0.0751364	0.0014375
ATAACGCCACGGCCAT-1	-2.79899	-0.656386	0.000458376	0.00044678	0.00490105	0.000856418	0.000444535	0.00140419	0.000774566	6.56446e-06	0.000447626
ATAACGCGTAGCGTCC-1	3.25345	-0.619105	0.0426784	0.0144897	0.0098013	0.00458142	0.000568132	0.00356207	0.0010994	0.000623442	0.000517505
ATAACGCGTGCACCAC-1	-3.89378	-1.95901	0.000827052	0.00191215	0.00297254	0.00291162	0.000436987	0.00795163	0.0014806	0.0762525	0.000683974
ATAACGCGTGCACGAA-1	-2.0076	-4.28848	0.00111396	3.38708e-05	0.000217719	9.7356e-05	3.06588e-05	0.000439761	8.81392e-05	0.0013975	8.59339e-05
ATAACGCGTTCCAACA-1	-2.48336	-1.34315	0.0212078	0.00217626	0.00151241	0.00181131	0.000561632	0.00585395	0.00100181	3.26866e-05	0.000698214
ATAACGCTCCATGCTC-1	-3.56858	-3.52087	0.0083986	0.00220618	0.00612479	0.00449937	0.000832758	0.013065	0.00180043	0.0572743	0.00122045
ATAACGCTCGGTGTCG-1	-2.19156	1.17399	0.0547635	0.013037	0.00250423	0.00844299	0.00116464	0.0128557	0.00194525	0.034255	0.00195816
ATAACGCTCGTTACGA-1	-3.49404	-3.66286	0.00791347	0.00207561	0.00561703	0.00399223	0.000753044	0.0118955	0.00160379	0.0536023	0.00113306
ATAAGAGAGAATGTGT-1	-0.517314	-0.772258	0.0350591	0.00646583	0.0154435	0.00581911	0.000969273	0.0130106	0.00194162	0.0026393	0.0016923
ATAAGAGAGCTGAAAT-1	1.09538	2.93239	0.0301017	0.00854541	0.0129439	0.0158423	0.00152172	0.0168856	0.00174277	0.000848506	0.00173828
ATAAGAGAGGTAAACT-1	2.5847	-2.87291	1.0326e-05	0.00275432	0.0119949	0.00333741	0.000793595	0.00725439	0.000919202	0.0274001	0.00120456
ATAAGAGAGTGACTCT-1	0.298321	-0.165869	0.0151466	0.00945143	0.0216884	0.00797676	0.00102828	0.0118531	0.00205412	0.0373777	0.00159865
ATAAGAGCAACACGCC-1	4.84327	-1.06546	0.166924	0.00503674	0.00394682	0.00198936	0.000271886	0.000841807	0.000325107	0.101713	0.000263214
ATAAGAGCAAGAGTCG-1	0.373345	3.8653	0.0724019	0.00868831	0.000400202	0.0059611	0.000772239	0.0168361	0.00104146	1.32466e-06	0.00143017
ATAAGAGCACCATGTA-1	-1.18116	0.707772	0.000989095	0.00661237	0.00211032	0.00778587	0.00148475	0.00539775	0.00177415	0.0906169	0.00126321
ATAAGAGCAGTACACT-1	2.00031	3.31345	0.0644057	0.00589581	0.00699117	0.00799856	0.000867139	0.00752358	0.00134701	0.0549095	0.00141799
ATAAGAGGTAGCTCCG-1	-1.25069	1.04924	0.00301811	0.00929924	0.00111043	0.00893102	0.00150055	0.00564356	0.0019242	0.134252	0.00148827
ATAAGAGGTCATATGC-1	1.73032	0.945674	0.00413512	0.0110803	0.0102476	0.00935857	0.00122092	0.00819637	0.00175961	5.60771e-05	0.00176126
ATAAGAGGTCATGCAT-1	-0.161792	3.85825	0.0797449	0.00637785	0.00218078	0.00610191	0.000752242	0.0160566	0.000823214	4.3684e-08	0.00126449
ATAAGAGGTTCTGAAC-1	0.205196	0.749522	0.00653798	0.00858554	0.0251349	0.00520219	0.000982108	0.0128593	0.00170475	0.117634	0.00127352
ATAAGAGTCCAGGGCT-1	-1.71588	-2.97088	0.0359307	0.00183532	0.00912038	0.00211826	0.000605752	0.00802154	0.000899858	0.00667316	0.000841095
ATAAGAGTCCGCATCT-1	0.325877	-2.00027	0.0374607	0.00691603	0.0204352	0.00686994	0.00132156	0.0152987	0.00225673	0.0150649	0.00150308
ATAAGAGTCGCCGTGA-1	0.546416	-0.266851	0.0337392	0.00958427	0.0158406	0.00879043	0.00103841	0.0134394	0.00198312	0.0154478	0.0016268
ATAAGAGTCGCCTGTT-1	-1.17885	0.326549	0.00030156	0.00464401	0.00441043	0.00573069	0.00133364	0.00702686	0.00153558	0.0286342	0.00122463
ATAAGAGTCGGAAATA-1	2.27835	-3.38111	0.000439779	0.00599991	0.0299393	0.00578845	0.00120853	0.0108934	0.00143988	0.0222461	0.00153066
ATAAGAGTCTCCGGTT-1	-0.127473	0.95303	0.0111147	0.00635012	0.0176547	0.00474097	0.00097431	0.013912	0.00176758	0.150478	0.00116157
ATAAGAGTCTGATACG-1	1.97054	2.71023	0.029479	0.00886361	0.0186512	0.0137078	0.0014061	0.0102667	0.00223206	0.0469545	0.0018717
ATAAGAGTCTGGTTCC-1	1.34352	0.717903	0.00766189	0.0101202	0.0106433	0.00831941	0.00132178	0.0121277	0.00154967	0.0011888	0.00198886
ATAGACCAGACTTTCG-1	2.95539	1.08686	0.00514127	0.0148685	0.0256587	0.00595235	0.000726616	0.000601281	0.00135232	0.00280306	0.000733098
ATAGACCAGAGAACAG-1	2.45569	1.38521	0.000624344	0.0121614	0.0257749	0.00824123	0.000947929	0.00280843	0.00206225	0.000371991	0.00114985
ATAGACCAGGCAGTCA-1	-3.91184	2.47375	2.98445e-05	0.00507435	0.0350088	0.00561554	0.000556412	0.00255874	0.0018189	0.158874	0.000966764
ATAGACCAGGCGCTCT-1	-3.13523	-3.42602	0.00143918	0.000961917	0.003382	0.00345557	0.000666308	0.0118701	0.0014226	0.0625948	0.000935507
ATAGACCAGTGGGATC-1	1.19203	1.42157	0.00679141	0.0106138	0.0190474	0.00867221	0.00135132	0.00860226	0.00209845	0.000783359	0.001925
ATAGACCCACACTGCG-1	-4.36095	1.43314	4.82101e-05	0.00598656	0.0126034	0.0058653	0.000402571	0.00243884	0.0011041	0.0306649	0.000718415
ATAGACCCACGCGAAA-1	-1.64429	-2.39112	0.0414912	0.00218329	0.00910546	0.00195567	0.000768971	0.0066461	0.00134689	0.00139139	0.00103827
ATAGACCCAGCATGAG-1	-1.64118	-1.25974	0.0768566	0.00460884	0.00332089	0.0053418	0.000845269	0.010213	0.00153954	2.24651e-06	0.00119803
ATAGACCCAGGACCCT-1	0.690863	1.66959	0.0409824	0.00886719	0.0250119	0.00908253	0.0012987	0.00950517	0.00237934	0.00921047	0.001863
ATAGACCCAGTCTTCC-1	1.93036	0.308869	0.0342273	0.00600876	0.00664904	0.00975194	0.000913709	0.00991086	0.00129771	9.39805e-06	0.00142319
ATAGACCGTATTAGCC-1	-1.27265	3.52089	0.0033091	0.00518384	0.00715475	0.0100506	0.000710628	0.00660675	0.00138595	1.96489e-06	0.0010302
ATAGACCGTATTCGTG-1	1.4279	3.18637	0.0564143	0.00821327	0.0101886	0.0136136	0.00122112	0.0116749	0.00148271	0.0081612	0.00185843
ATAGACCGTCGAACAG-1	1.36561	-3.9927	0.0186088	0.0045904	0.0407421	0.00765325	0.00115922	0.00493757	0.00115495	0.0631245	0.00125348
ATAGACCGTCGACTGC-1	0.684693	-1.35019	0.04274	0.00871263	0.0112631	0.0062176	0.00115738	0.0177016	0.00209146	0.0191942	0.00125086
ATAGACCGTCGATTGT-1	1.03588	2.61316	0.013984	0.00832516	0.0196196	0.0160328	0.00160368	0.0162645	0.00195925	0.000606432	0.0017758
ATAGACCGTGGACGAT-1	-3.03722	2.69269	0.000458311	0.00177377	0.0119133	0.00382202	0.000543899	0.0043731	0.00148406	0.0561071	0.000708208
ATAGACCGTTCCTCCA-1	-2.15153	3.48119	6.36125e-06	0.00266376	0.00268319	0.00592577	0.00050861	0.00437942	0.00104945	0.000259023	0.000539464
ATAGACCGTTGTCTTT-1	1.56638	0.576063	0.0183119	0.00892975	0.00908072	0.00997305	0.00114545	0.0121527	0.00144216	0.000227164	0.00188601
ATAGACCTCAACGAAA-1	0.529854	3.69825	0.0720402	0.00956549	0.000602815	0.00751897	0.000943794	0.018616	0.0012795	7.57244e-06	0.00161355
ATAGACCTCCACGACG-1	4.36376	0.730509	0.0977481	0.0187957	0.00334367	0.000428626	0.000258957	0.00218351	0.000914792	0.0791697	0.000238046
ATAGACCTCGAGCCCA-1	-1.80282	1.12372	0.0240833	0.0138073	0.00196229	0.00985046	0.00147279	0.0104061	0.00224445	0.0848439	0.00204864
ATCACGAAGAAGAAGC-1	-1.06665	0.798063	0.000878889	0.00622629	0.00198528	0.00702869	0.00140948	0.00528291	0.00171557	0.113257	0.00118202
ATCACGAAGCTTCGCG-1	1.30063	-1.23325	0.018992	0.00451419	0.0130065	0.00681403	0.0010362	0.01134	0.00145378	0.0231817	0.0010841
ATCACGAAGTTTCCTT-1	5.88373	-2.00483	0.269017	0.00397551	0.00312675	0.000785066	0.000191412	0.00223123	0.000595527	0.620725	0.000278852
ATCACGATCTAAGCCA-1	-2.3532	-1.1026	0.017786	0.00203772	0.00262079	0.00199569	0.000647906	0.00533116	0.00111609	3.0767e-06	0.000804408
ATCACGATCTGCCAGG-1	-4.59353	-3.49901	0.0568522	0.00394807	0.00345881	0.00460616	0.000794222	0.00617878	0.00160399	0.00477854	0.00108487
ATCATCTAGACATAAC-1	0.567878	-1.37607	0.0500534	0.00903067	0.0115995	0.00612547	0.00116265	0.0173158	0.00218841	0.0140679	0.0012969
ATCATCTAGATGAGAG-1	0.733878	0.193335	0.0174078	0.0108206	0.0184874	0.0092848	0.00100397	0.0123044	0.00163254	0.0279488	0.00155559
ATCATCTAGGTGTGGT-1	0.557158	0.587903	0.00512346	0.0109493	0.0225707	0.00664631	0.00105762	0.0119485	0.00161111	0.0511188	0.00151073
ATCATCTCACAGAGGT-1	-1.46479	-0.335907	0.00539599	0.00275817	0.00906132	0.00469836	0.000826172	0.00819682	0.00126645	0.00120074	0.00110897
ATCATCTCACGGCTAC-1	-1.04024	0.674071	0.000484016	0.00576256	0.00282469	0.00649202	0.00143747	0.00553114	0.00168464	0.0822898	0.00115178
ATCATCTCAGGGCATA-1	-2.82369	1.09979	0.0436598	0.0070962	0.00910641	0.00446024	0.000670575	0.00630385	0.0011486	0.0112573	0.000971798
ATCATCTCATGCAATC-1	-0.464785	-1.09196	0.0670938	0.00604778	0.0150119	0.00676491	0.000954472	0.0149591	0.00215404	0.00049338	0.00169507
ATCATCTGTACTTAGC-1	-1.16456	-1.85349	0.0834771	0.00555916	0.00717374	0.00518071	0.000950201	0.0133213	0.00191391	6.98741e-06	0.00140478
ATCATCTGTGTAACGG-1	-1.70167	3.03411	7.75119e-05	0.00199242	0.00792996	0.0113608	0.000716345	0.0106037	0.00197791	0.000382139	0.000870552
ATCATCTGTTTAGGAA-1	-0.324546	-1.91788	0.0690947	0.007409	0.0182968	0.00671698	0.00109137	0.010121	0.00226388	0.000505719	0.00142343
ATCATCTTCAGTCAGT-1	2.16656	-2.38303	4.81394e-05	0.00434629	0.0113619	0.00636216	0.0010162	0.0122745	0.00121269	0.0404853	0.00153989
ATCATCTTCAGTGTTG-1	1.80001	-1.51609	0.00281335	0.002781	0.0149621	0.00601285	0.000984233	0.00821698	0.00096188	0.0250309	0.0011978
ATCATCTTCCGTTGCT-1	1.04784	-2.7046	0.00633085	0.00664684	0.0326705	0.00813714	0.00142537	0.0179746	0.00187422	0.0327726	0.00129729
ATCATCTTCCTATGTT-1	0.600386	2.48392	0.0195284	0.00730541	0.0153441	0.00986041	0.00139973	0.0149039	0.00240062	0.000811012	0.00149309
ATCATCTTCGTTTAGG-1	1.66493	-0.786172	0.0385904	0.00217992	0.00950025	0.00827435	0.0010559	0.00724448	0.0012227	0.00189234	0.00128306
ATCATGGAGACACGAC-1	2.31875	0.67208	0.00624881	0.00757065	0.0140695	0.0101154	0.000849949	0.00359501	0.00137395	4.36247e-05	0.00103777
ATCATGGAGAGTACCG-1	-0.703737	3.66219	0.0271711	0.00542215	0.00855249	0.00864408	0.0007865	0.0101733	0.00107331	3.96267e-07	0.00118233
ATCATGGAGATCCCAT-1	5.73758	-1.17118	0.18253	0.00387268	0.000587777	0.000451641	0.000292698	0.00176336	0.000345331	0.408675	0.000366561
ATCATGGAGCTAGTTC-1	-0.587276	-3.20534	0.0457488	0.00521476	0.0303947	0.00632723	0.000917392	0.00444639	0.00102955	2.11404e-05	0.000989586
ATCATGGAGTGAACGC-1	-1.66173	-0.514912	0.00937295	0.00252603	0.00965615	0.0041787	0.00072848	0.00740261	0.00128489	0.000145368	0.000996584
ATCATGGAGTTGAGAT-1	5.23908	-1.41341	0.230133	0.0050162	0.00261016	0.00172989	0.000332825	0.00244491	0.000542503	0.49808	0.000388576
ATCATGGCAAGCTGTT-1	-2.37632	2.54467	0.00137261	0.00100183	0.00281113	0.00538997	0.00054293	0.00614211	0.00154948	0.0200873	0.000745841
ATCATGGCAGTAAGCG-1	2.7168	2.32394	0.00158418	0.00946719	0.0133628	0.00383259	0.000860951	0.00412089	0.00188989	0.0314966	0.000842106
ATCATGGCATCCGTGG-1	-0.655349	-3.55547	0.0346721	0.00411377	0.0236095	0.00501643	0.000667155	0.00242846	0.000628289	1.84631e-05	0.000664624
ATCATGGCATGAAGTA-1	0.109383	2.08237	0.0515493	0.00546274	0.0137867	0.00669431	0.00108102	0.0170131	0.00239159	0.014821	0.0015591
ATCATGGGTCATATCG-1	-4.73429	-2.98531	0.0647582	0.00680059	0.00325873	0.00423789	0.00100017	0.00956568	0.00255653	0.0172456	0.00108125
ATCATGGGTCTCAACA-1	-0.196667	1.41769	0.0323005	0.00346008	0.00907314	0.00457568	0.000912041	0.01625	0.00187352	0.138915	0.00124887
ATCATGGGTCTCCATC-1	-0.133248	0.959172	0.0111147	0.00635012	0.0176547	0.00474097	0.00097431	0.013912	0.00176758	0.150478	0.00116157
ATCATGGGTCTCTTTA-1	1.58649	-0.562549	0.065705	0.00264148	0.00897328	0.00847047	0.00101301	0.00935895	0.00131069	0.000475772	0.0013989
ATCATGGGTGAGTATA-1	-1.16267	0.472813	0.000426404	0.00530835	0.00344726	0.00660113	0.00143459	0.00635819	0.00165704	0.0473869	0.00122462
ATCATGGGTGTTTGTG-1	2.49336	2.33476	0.00443378	0.00838955	0.0157535	0.00667081	0.00109709	0.00630982	0.00223774	0.044334	0.00120894
ATCATGGGTTCCCTTG-1	2.37205	2.46742	0.00832929	0.00820144	0.0163306	0.00861404	0.00121168	0.0076009	0.00229671	0.0531187	0.00139283
ATCATGGGTTTGGGCC-1	-0.0132083	-3.89443	0.0378496	0.00371855	0.0204013	0.00668408	0.000787214	0.00233601	0.000540759	0.000932594	0.000745073
ATCATGGTCACCTCGT-1	-1.31053	1.74442	0.00263782	0.0073016	0.000645585	0.00441007	0.00112626	0.00905049	0.00184986	0.0945959	0.00136399
ATCATGGTCACTCTTA-1	-3.03278	2.80054	0.00013366	0.00105097	0.0122959	0.00351524	0.000507991	0.00361567	0.00137327	0.0356635	0.000639666
ATCATGGTCCCGGATG-1	3.70001	0.0220585	0.0148686	0.0219959	0.0123272	0.00531581	0.000479347	0.00369837	0.00135261	0.00297933	0.000539616
ATCATGGTCCGCGTTT-1	3.19029	1.02671	0.0147383	0.0183044	0.0207983	0.0032447	0.000597047	0.000287741	0.00115536	0.0101603	0.000669547
ATCATGGTCGACAGCC-1	0.339137	3.76929	0.0731554	0.00914345	0.000862452	0.00683255	0.000863312	0.0194162	0.00113639	5.50747e-07	0.00151746
ATCATGGTCTCACATT-1	0.0724759	0.930852	0.0127522	0.00702508	0.0208691	0.00503237	0.000969971	0.0140788	0.00176927	0.132189	0.00121866
ATCATGGTCTGATTCT-1	1.26709	0.0965481	0.0511753	0.00680672	0.0114878	0.0104426	0.000995005	0.0133694	0.0013748	0.00104083	0.00170987
ATCCACCAGACCTTTG-1	1.68885	2.16155	0.00346337	0.00685445	0.0218352	0.0139276	0.00144277	0.0157529	0.00250736	0.00437211	0.00228218
ATCCACCAGACTCGGA-1	-3.92349	2.689	1.0141e-05	0.00344481	0.031556	0.00490408	0.000492976	0.00247042	0.00163232	0.133139	0.000818493
ATCCACCAGAGCAATT-1	-2.12507	-0.144333	0.0010167	0.0020083	0.00987906	0.00290079	0.000645959	0.00533855	0.00123552	0.000395069	0.000893652
ATCCACCAGGTGATTA-1	0.0905448	-3.70553	0.0525106	0.00446305	0.0314139	0.00870068	0.00107754	0.00376596	0.000855213	0.00236136	0.00104929
ATCCACCAGTCTTGCA-1	1.54597	-1.95604	0.000882454	0.00531742	0.0117766	0.00701055	0.00106203	0.0125711	0.0012399	0.0587188	0.00122723
ATCCACCAGTGGGTTG-1	-3.84111	-3.39207	0.0288596	0.00438162	0.0087843	0.00670791	0.00113322	0.0141953	0.00248344	0.0365051	0.00155354
ATCCACCAGTGTCCAT-1	-0.665813	-1.12673	0.0692483	0.00571582	0.0132419	0.00690271	0.000933097	0.0160168	0.00207576	0.00037429	0.00170485
ATCCACCCAACTGCGC-1	4.55879	-0.0716516	0.0469336	0.0153448	0.00765372	0.00282379	0.000248763	0.00250543	0.000767799	0.00291265	0.000239218
ATCCACCCAAGACACG-1	-2.77769	-3.4125	0.000570901	0.000552731	0.00319067	0.00259252	0.000468687	0.0101344	0.000916473	0.0529107	0.000646044
ATCCACCCAAGACGTG-1	4.33813	-0.73101	0.0795638	0.01502	0.0167876	0.00537948	0.000395617	0.00121532	0.000731511	0.00355212	0.000388784
ATCCACCCAATGAAAC-1	5.21515	-1.62848	0.242749	0.00554052	0.00373411	0.00190039	0.000329703	0.00266211	0.000618991	0.59267	0.00038357
ATCCACCCACCCAGTG-1	-1.9076	-1.71542	0.0807104	0.00277441	0.00335396	0.00294109	0.0007537	0.00640523	0.00141927	0.000106262	0.00099592
ATCCACCCACCTATCC-1	-0.287396	-3.00444	0.0280892	0.00609666	0.0381602	0.00769524	0.0011107	0.00665169	0.00127911	0.000191533	0.00126801
ATCCACCCACCTGGTG-1	5.66861	-2.2442	0.22095	0.00417077	0.0046665	0.00105098	0.000179562	0.00135553	0.000473437	0.496689	0.000202248
ATCCACCCAGCTGGCT-1	1.28496	3.46006	0.066035	0.00698866	0.00394205	0.00966217	0.000970611	0.0096874	0.00113067	0.00300572	0.00158092
ATCCACCCAGGGTACA-1	-1.73342	2.30431	0.00163944	0.00259919	0.00356235	0.0053637	0.000780772	0.0100014	0.00191713	0.0127234	0.000906772
ATCCACCCAGTTCATG-1	0.0698842	-2.30608	0.0252171	0.0067541	0.0281372	0.00629404	0.00121536	0.0120798	0.00202629	0.00405619	0.00154279
ATCCACCCATATACGC-1	3.05576	2.67679	0.00212675	0.00707148	0.00431551	0.00215508	0.000535513	0.00497792	0.00084833	0.0632401	0.000445899
ATCCACCCATGTAGTC-1	-1.75229	-1.3646	0.0776066	0.00400055	0.00279502	0.00455965	0.000823365	0.00852003	0.00149187	4.55549e-06	0.0011306
ATCCACCCATTTGCTT-1	-1.8916	-2.88275	0.0193199	0.00152146	0.00787095	0.00173664	0.000578471	0.00946529	0.000919721	0.0142656	0.000797904
ATCCACCGTAGCCTCG-1	0.840251	3.55606	0.0744836	0.00876873	0.00108102	0.00855421	0.00100278	0.0156293	0.00127159	8.08807e-05	0.00160757
ATCCACCGTATATGAG-1	-1.89693	2.77833	0.000251877	0.000900282	0.004718	0.00820883	0.000628541	0.00963018	0.00190937	0.00333702	0.000746881
ATCCACCGTCAAACTC-1	0.185988	4.01795	0.0771937	0.00624957	0.000496353	0.00451795	0.000580678	0.0135863	0.000669228	5.09732e-08	0.00111407
ATCCACCGTCAGAATA-1	5.80443	-1.68343	0.312201	0.00521147	0.00287252	0.000933173	0.000287011	0.00303603	0.000694425	0.764251	0.000393188
ATCCACCGTCTGCGGT-1	-1.43345	3.44185	0.00138959	0.00486191	0.00708787	0.0109588	0.00072371	0.00707715	0.00154851	6.92873e-06	0.00101638
ATCCACCGTCTTCAAG-1	2.33863	0.753342	0.00436059	0.00830929	0.0158245	0.0104356	0.000880275	0.00322038	0.00142773	5.34119e-05	0.00105535
ATCCACCGTGCAGTAG-1	3.82563	-0.567113	0.0232289	0.0219184	0.0210372	0.00697924	0.000492747	0.00287035	0.00113135	0.000242606	0.000525433
ATCCACCGTTAGATGA-1	1.78866	-0.18216	0.0654578	0.00364051	0.005972	0.00839294	0.000957873	0.00995161	0.00122703	3.00442e-05	0.00141652
ATCCACCGTTCAGACT-1	-0.893782	-2.34206	0.0366093	0.00700882	0.0178951	0.00513781	0.00100757	0.0074768	0.00184843	2.50875e-05	0.00123095
ATCCACCTCAGTTGAC-1	1.96216	1.25573	0.000489606	0.0106759	0.0158111	0.00897052	0.00115398	0.00634005	0.00226575	4.21865e-05	0.00161605
ATCCACCTCCAAGCCG-1	1.77775	-0.130025	0.070391	0.00369782	0.00753532	0.00879647	0.000960078	0.0106941	0.00125047	5.87032e-05	0.00148601
ATCCACCTCCACTCCA-1	-3.32327	-2.87262	0.00274688	0.001638	0.00359454	0.00448969	0.000835798	0.0130382	0.00183903	0.039228	0.00108848
ATCCACCTCGAATGCT-1	0.540266	-1.1209	0.0480916	0.00980936	0.00972132	0.00549217	0.00109701	0.0179791	0.00218605	0.00558755	0.00141951
ATCCACCTCGTTGACA-1	-1.85724	-1.98271	0.072427	0.00231643	0.00577681	0.00230817	0.00077155	0.00639312	0.00141944	0.000391648	0.00101525
ATCCGAAAGATCACGG-1	-3.52164	1.32548	0.00635454	0.00623765	0.017549	0.00330206	0.000517737	0.00244727	0.00112179	0.0209974	0.000690574
ATCCGAAAGCACGCCT-1	-3.1172	2.45391	0.000973542	0.00307599	0.014702	0.00420322	0.000589875	0.00509819	0.00163589	0.0891155	0.00078059
ATCCGAAAGCTGCGAA-1	-2.39034	1.60644	0.0448496	0.00852704	0.00164615	0.00779604	0.000895995	0.0135739	0.00160002	0.0366597	0.00139013
ATCCGAAAGGCCCTCA-1	2.0406	-0.806967	0.0320937	0.0021734	0.0073914	0.00810638	0.00105197	0.00569265	0.00112085	0.00128632	0.00127192
ATCCGAAAGTGCGTGA-1	0.146032	-3.95125	0.0437072	0.00353767	0.0228631	0.00723135	0.000874184	0.00265695	0.000621513	0.002	0.000828385
ATCCGAAAGTGGTCCC-1	1.82531	-2.37884	0.000139373	0.00593757	0.0139986	0.00740531	0.00109283	0.013233	0.00135714	0.0345064	0.00145432
ATCCGAAAGTGTCCCG-1	4.2802	0.428793	0.0701762	0.0195662	0.00459492	0.00120973	0.0002837	0.00347267	0.00110146	0.0388425	0.00025356
ATCCGAACACACCGAC-1	0.75569	-2.86384	0.0170485	0.0051412	0.04548	0.0083761	0.00139797	0.0140032	0.00190253	0.0199475	0.00137061
ATCCGAACACACTGCG-1	-0.777781	1.19586	0.00469176	0.00443121	0.00204129	0.00496167	0.00110971	0.00812486	0.00164615	0.163134	0.00118787
ATCCGAACAGCCTTGG-1	5.93832	-1.87481	0.28386	0.00419771	0.00289361	0.000768443	0.000210554	0.00250369	0.00062739	0.664933	0.000309872
ATCCGAACAGTGGGAT-1	2.74645	-0.386264	0.0493562	0.00601387	0.00256885	0.00459086	0.000724056	0.00371146	0.00113259	0.000115753	0.000725943
ATCCGAACATCCAACA-1	-3.38486	2.16657	0.00154542	0.00565537	0.021497	0.0048068	0.000643037	0.00463802	0.00178826	0.128277	0.000901255
ATCCGAAGTAGGGACT-1	-1.81678	-0.483644	0.00507336	0.00203681	0.0100062	0.00360213	0.000699688	0.00661465	0.00126534	0.00015045	0.000954692
ATCCGAAGTTATGCGT-1	-4.87534	-2.01926	0.00453106	0.00448665	0.00801611	0.00405033	0.000495968	0.013923	0.00179037	0.0680857	0.0006803
ATCCGAATCCTGCAGG-1	-2.32137	-2.00472	0.0340763	0.00279896	0.00298512	0.00152121	0.000519777	0.00664705	0.00109224	0.00126751	0.000691608
ATCCGAATCTAACGGT-1	1.25424	3.60307	0.0691369	0.00695125	0.00232533	0.00847668	0.000917273	0.00976229	0.00108045	0.0011826	0.00148903
ATCCGAATCTTCATGT-1	-0.0716526	3.38273	0.0393773	0.00843388	0.00644077	0.00980214	0.0011054	0.0205662	0.00167659	4.88396e-06	0.0016126
ATCGAGTAGCCCAATT-1	-1.96197	0.911447	0.0268662	0.0128214	0.00387062	0.00917881	0.00139002	0.00973051	0.00221659	0.0509796	0.00205938
ATCGAGTCAATCGAAA-1	0.877636	0.774106	0.00557784	0.0106992	0.0153026	0.00678376	0.00130228	0.012174	0.00157373	0.0103189	0.00184046
ATCGAGTCAATGGTCT-1	-3.41986	-3.04732	0.00384668	0.00171955	0.00463011	0.00493693	0.000898579	0.0140412	0.00198361	0.0510941	0.0011802
ATCGAGTCAATTCCTT-1	5.8598	-1.95519	0.269017	0.00397551	0.00312675	0.000785066	0.000191412	0.00223123	0.000595527	0.620725	0.000278852
ATCGAGTCATATGAGA-1	-1.35582	1.10281	0.00334717	0.00974698	0.000824997	0.00868946	0.00147113	0.00586809	0.00192474	0.146194	0.00151395
ATCGAGTCATTACCTT-1	1.96745	-2.2016	0.000102403	0.00410277	0.0112808	0.0063277	0.000981984	0.0123783	0.0011086	0.0405757	0.00143368
ATCGAGTGTCATGCAT-1	-0.294457	4.03363	0.0793805	0.00414977	0.00148176	0.00440339	0.000548847	0.0114004	0.000500899	5.42495e-09	0.000975666
ATCGAGTGTTCGGCAC-1	-0.225897	1.4923	0.0371913	0.00318993	0.00843404	0.00445969	0.000908248	0.0168127	0.0019016	0.127161	0.00128182
ATCGAGTTCAGGTAAA-1	-0.0359541	-3.54558	0.0484187	0.00544493	0.0359971	0.00898694	0.00113224	0.0045249	0.000972538	0.001127	0.00113311
ATCGAGTTCCAACCAA-1	-4.13023	1.3005	0.000140161	0.00599209	0.0126334	0.00549161	0.000416928	0.00281492	0.00107593	0.0173595	0.000695265
ATCGAGTTCCGTAGTA-1	-4.06034	1.74527	0.000210541	0.00800135	0.0217378	0.00646586	0.000535779	0.00208929	0.0014852	0.0836873	0.000944604
ATCGAGTTCCTATTCA-1	-2.45862	-1.48311	0.0239549	0.00236663	0.00134347	0.00181387	0.00054253	0.00599687	0.00100343	5.62089e-05	0.000684549
ATCGAGTTCGTGGGAA-1	0.970443	1.56009	0.0195741	0.0100913	0.0231194	0.0092442	0.00135818	0.00831749	0.00218321	0.00305306	0.00193556
ATCTACTAGACTTGAA-1	-1.61637	-1.34617	0.0915568	0.00492337	0.00332517	0.00571511	0.000877515	0.0121677	0.0016329	2.67452e-06	0.00129564
ATCTACTAGCTGCAAG-1	-4.90385	-2.55762	0.0308459	0.00613082	0.00626982	0.00224772	0.000669907	0.0111374	0.00210695	0.0356128	0.000735616
ATCTACTAGTGGAGAA-1	0.279255	-3.86189	0.0538671	0.0037265	0.0300554	0.00844691	0.00105686	0.00347992	0.000832016	0.00441446	0.00101932
ATCTACTAGTTTGCGT-1	4.02271	-1.2967	0.030699	0.00821794	0.0144057	0.0024408	0.00031331	0.0018896	0.000474194	0.00689665	0.000352872
ATCTACTCAATTCCTT-1	2.44263	-1.17906	0.021637	0.00276679	0.00847746	0.00510358	0.000874175	0.00599669	0.00100341	0.013282	0.00102721
ATCTACTCATCAGTCA-1	-0.344234	0.251242	0.000522888	0.00744052	0.0190435	0.00374893	0.00116691	0.00829921	0.00176682	0.118157	0.0012272
ATCTACTGTATCTGCA-1	-0.536987	-1.68878	0.0878757	0.00689027	0.015119	0.00702905	0.00104095	0.0118811	0.00229661	0.000180695	0.0015041
ATCTACTGTCACAAGG-1	3.47628	1.97251	0.0077224	0.013861	0.00904281	0.000722178	0.000457155	0.000459938	0.000869279	0.00842388	0.000450311
ATCTACTGTCCCTACT-1	3.99284	-0.681846	0.031421	0.019205	0.0218493	0.0063236	0.000461699	0.00219777	0.000987589	0.00054579	0.000497549
ATCTACTGTGCCTGTG-1	2.79914	1.33416	0.00251482	0.0148316	0.0271763	0.00641808	0.000813759	0.00128658	0.00177354	0.00133798	0.000860168
ATCTACTTCATGTCCC-1	1.99418	-1.24922	0.00848057	0.00205324	0.0133676	0.00671565	0.00101385	0.00663261	0.000985838	0.0103678	0.00121084
ATCTACTTCCAACCAA-1	-0.239933	-0.229726	0.00454968	0.00802752	0.0208189	0.00502309	0.00106257	0.00891606	0.00194532	0.0400772	0.00161777
ATCTACTTCTTGTACT-1	-3.04217	0.21247	0.00245208	0.00175449	0.00309231	0.000809562	0.000352175	0.000675977	0.00058703	6.20143e-05	0.000397607
ATCTGCCAGAAGGCCT-1	-2.65069	-3.25744	0.00123763	0.000807302	0.00481555	0.00287893	0.000515811	0.0115578	0.000927934	0.052147	0.000682122
ATCTGCCAGCCAGTTT-1	-3.19622	-0.638882	5.19763e-05	0.000521841	0.00484319	0.000821499	0.000301035	0.000494445	0.000541589	5.30956e-05	0.000285021
ATCTGCCAGGGAGTAA-1	-1.12675	-2.86949	0.0584297	0.00405252	0.0196543	0.00440336	0.000860558	0.00656962	0.00123306	0.000445182	0.00110139
ATCTGCCAGGGATACC-1	2.40807	2.97261	0.0351288	0.0074031	0.00773545	0.00733047	0.00088651	0.0080837	0.00143023	0.123564	0.00105157
ATCTGCCAGTATCTCG-1	1.39402	3.10364	0.0503512	0.00861626	0.0126278	0.0148922	0.00131421	0.0125348	0.0016048	0.00842011	0.00192142
ATCTGCCAGTTACCCA-1	2.72751	1.42408	0.00229591	0.0149874	0.0267532	0.00593808	0.000814468	0.0014272	0.00188121	0.00138894	0.000879589
ATCTGCCCAAGCCATT-1	-2.72989	-1.88588	0.0105583	0.00300579	0.0011589	0.00112882	0.000371561	0.00734988	0.00076715	0.00128068	0.000526706
ATCTGCCCAATGGTCT-1	-0.697614	-3.15908	0.0457488	0.00521476	0.0303947	0.00632723	0.000917392	0.00444639	0.00102955	2.11404e-05	0.000989586
ATCTGCCCATGATCCA-1	-4.41172	2.04971	5.1891e-06	0.00637166	0.0181345	0.00444094	0.000353118	0.0011499	0.00115324	0.088397	0.000728829
ATCTGCCGTGACAAAT-1	1.07571	-3.05487	0.0205801	0.00604434	0.0469915	0.010034	0.00149606	0.0127925	0.00193596	0.0388565	0.0014084
ATCTGCCGTGCAGTAG-1	-0.187951	3.19376	0.0209767	0.00764651	0.010192	0.0106864	0.00114912	0.0184682	0.00186193	2.99743e-05	0.00161637
ATCTGCCGTTATGTGC-1	2.63645	1.72426	0.000761887	0.0127589	0.0241864	0.00530623	0.000890569	0.00278696	0.00230655	0.00253283	0.00110361
ATCTGCCGTTCCACGG-1	-3.09348	0.759916	0.0135312	0.00382624	0.00824291	0.00193763	0.000446678	0.00191532	0.000830471	0.00166903	0.00058647
ATCTGCCGTTGAGTTC-1	1.01552	1.21221	0.00697007	0.0103482	0.0180932	0.00720666	0.00141123	0.00931907	0.00182593	0.0028471	0.00189484
ATCTGCCGTTGGAGGT-1	-6.68134	0.566765	9.04049e-18	0.000796205	0.00968228	0.00322904	0.000279137	0.00204305	5.60714e-05	1.41675e-10	0.000218519
ATCTGCCTCACTCTTA-1	-0.480936	-2.37516	0.0303285	0.00795309	0.0239503	0.00608372	0.00107957	0.00751501	0.00189463	0.000153902	0.00128999
ATCTGCCTCAGCGACC-1	-1.80906	3.72725	0.000198679	0.00473088	0.00149517	0.00641273	0.000503933	0.00358587	0.000925686	6.85236e-06	0.000594932
ATCTGCCTCCCTCTTT-1	1.57806	1.62093	0.00118748	0.00907604	0.017053	0.00886123	0.00125236	0.0111248	0.00245479	0.0001696	0.00200157
ATCTGCCTCGCTTAGA-1	-0.999688	-2.26827	0.0409926	0.0063462	0.0146555	0.00465859	0.000976005	0.00824279	0.00185405	3.34119e-05	0.00123776
ATCTGCCTCTCTTATG-1	-2.54899	-3.03541	0.00164385	0.00127973	0.00614825	0.00305453	0.000604011	0.0128568	0.00104944	0.044742	0.000771574
ATCTGCCTCTTTACAC-1	1.92227	-1.99417	0.000256007	0.00328486	0.011618	0.00574861	0.000943578	0.0117319	0.000970702	0.041495	0.0013684
ATGAGGGAGAACAATC-1	-2.0516	-0.0837912	0.00103276	0.00243375	0.0102174	0.00324086	0.000674937	0.00553811	0.00127942	0.000702045	0.000935261
ATGAGGGAGACACTAA-1	-0.369023	-0.766854	0.0334519	0.00715151	0.0166767	0.00575405	0.00100046	0.0125631	0.0020414	0.00313638	0.00169901
ATGAGGGAGACGCACA-1	-3.56001	-2.49353	0.00128041	0.00168217	0.00131082	0.00285954	0.00058832	0.00965638	0.00139974	0.0289591	0.000820805
ATGAGGGAGCCAGGAT-1	-1.85206	1.87093	0.0125873	0.00825181	0.000649881	0.00676511	0.00101334	0.01164	0.00192673	0.0482936	0.00132534
ATGAGGGAGGCAGGTT-1	1.29649	-1.57052	0.00905608	0.00536019	0.0129783	0.00674384	0.00106637	0.0113052	0.00143612	0.0483741	0.00107737
ATGAGGGAGTATTGGA-1	2.56794	-0.751449	0.0512124	0.00490981	0.00367703	0.00536087	0.000827559	0.00412208	0.00111302	0.00137892	0.000862849
ATGAGGGAGTGTCCCG-1	2.66126	-2.33491	5.33312e-05	0.00134911	0.00492348	0.00359315	0.000791633	0.00954901	0.00070641	0.0981118	0.0012747
ATGAGGGCACCGAAAG-1	-5.05441	-2.90098	0.0485129	0.00463919	0.003042	0.00170117	0.000597808	0.00683276	0.00169502	0.00909935	0.00064963
ATGAGGGCATACGCTA-1	0.201948	-3.13774	0.0380931	0.00546657	0.0480032	0.00935475	0.00128675	0.00770296	0.00142467	0.0018711	0.00140812
ATGAGGGGTAAGTAGT-1	-0.239637	-2.69077	0.0205953	0.00647828	0.0352847	0.00690366	0.00111242	0.00795523	0.00151247	0.000364966	0.0013604
ATGAGGGGTAGCCTAT-1	3.545	-0.692832	0.0281873	0.0176016	0.0158996	0.00516378	0.000508633	0.00314029	0.00106082	0.00065186	0.000496516
ATGAGGGGTATATCCG-1	-0.0674493	-1.3582	0.0830955	0.00705744	0.0160379	0.006548	0.00103307	0.0127059	0.00238674	0.0010678	0.00150048
ATGAGGGGTCACCCAG-1	-0.482915	0.988906	0.00666196	0.00449106	0.0067554	0.00447807	0.00105671	0.0108256	0.00170797	0.164964	0.00108572
ATGAGGGGTGCGCTTG-1	1.02843	1.19061	0.00697007	0.0103482	0.0180932	0.00720666	0.00141123	0.00931907	0.00182593	0.0028471	0.00189484
ATGAGGGGTGGCGAAT-1	-1.67777	3.05249	7.75119e-05	0.00199242	0.00792996	0.0113608	0.000716345	0.0106037	0.00197791	0.000382139	0.000870552
ATGAGGGGTGTTCGAT-1	1.07481	-3.03952	0.0160582	0.00616709	0.0439123	0.00950695	0.0014734	0.0141385	0.00193404	0.0341992	0.00136653
ATGAGGGTCAGCAACT-1	0.690511	3.97795	0.0578847	0.00640066	9.90226e-05	0.00396415	0.000576347	0.010014	0.00088436	6.41816e-06	0.00110684
ATGAGGGTCGGTCCGA-1	0.971888	3.06472	0.0446528	0.00851253	0.00700216	0.0138293	0.00139713	0.0176752	0.0016273	0.000365757	0.00167602
ATGCGATAGACAGAGA-1	3.75848	0.263981	0.0274455	0.0237091	0.00886553	0.00327712	0.000434072	0.00361081	0.00140136	0.0140891	0.000520695
ATGCGATAGAGCTTCT-1	-0.420041	-2.7776	0.0269148	0.00638907	0.0338138	0.00689268	0.00107868	0.00676352	0.00140723	0.000123143	0.00126797
ATGCGATAGGGAACGG-1	2.16014	0.765845	0.00693632	0.00924823	0.0114675	0.010875	0.000987419	0.00557872	0.00153501	8.36706e-06	0.00134896
ATGCGATAGGTCGGAT-1	-0.798767	-2.33085	0.0346206	0.00760293	0.0197932	0.00557919	0.00103538	0.00729333	0.00188096	2.74679e-05	0.00123767
ATGCGATCAAGAGGCT-1	-0.0827626	1.7493	0.0555996	0.00353911	0.0100162	0.00487679	0.000941024	0.0186052	0.00209999	0.070599	0.0014176
ATGCGATGTATAGGTA-1	-6.76261	-0.00585145	1.10517e-14	0.000854429	0.00457658	0.00236356	0.000214037	0.00215561	7.15661e-05	9.16968e-12	0.000173342
ATGCGATGTCCGCTGA-1	1.79396	-0.761748	0.0416509	0.00221766	0.00754763	0.00826668	0.00105369	0.00659605	0.00117467	0.000897685	0.00130983
ATGCGATTCAGGCCCA-1	1.54261	2.53057	0.0142117	0.00841044	0.0245033	0.0175418	0.00158265	0.0155854	0.0022179	0.00832141	0.00219606
ATGCGATTCCACTGGG-1	-0.824881	3.50978	0.018925	0.00588585	0.0126315	0.0105677	0.000915027	0.0109114	0.00136174	2.6458e-06	0.00132468
ATGCGATTCTATCCTA-1	-3.92041	-3.50203	0.0275903	0.00383723	0.00830236	0.00595554	0.000996016	0.0128301	0.0020878	0.0348294	0.00144808
ATGGGAGAGACAGGCT-1	1.30897	3.86888	0.0521415	0.00425561	0.000799303	0.00416238	0.000607009	0.00495784	0.000796061	0.00114455	0.00102156
ATGGGAGAGAGGTTGC-1	-1.23949	3.73406	0.00441475	0.00504051	0.00433059	0.00767941	0.000598338	0.00517888	0.00105352	3.97611e-07	0.000870534
ATGGGAGAGAGTAAGG-1	0.51045	-3.75756	0.0614883	0.00361915	0.0405804	0.00960708	0.00124769	0.00448882	0.00115841	0.0150346	0.00123684
ATGGGAGAGCAGATCG-1	-2.67138	1.36561	0.054587	0.00796285	0.00690817	0.00593404	0.000769891	0.00979835	0.00128824	0.0279288	0.00111979
ATGGGAGCAAGGACAC-1	0.178887	3.32958	0.037001	0.00925248	0.00382082	0.00996315	0.00118427	0.0229918	0.00191587	7.39969e-06	0.00166763
ATGGGAGCAATAGCGG-1	-0.802504	2.7292	0.00199788	0.00369288	0.0144488	0.00881226	0.00104561	0.0123439	0.00176585	0.00116989	0.00131304
ATGGGAGCACGGTGTC-1	0.156791	3.67527	0.0689253	0.00913736	0.00175701	0.00763845	0.000943478	0.0208891	0.00125507	3.56315e-07	0.00156088
ATGGGAGCAGGTGCCT-1	2.6332	2.98533	0.0192885	0.00669513	0.004645	0.00488022	0.000664253	0.00783035	0.00100289	0.13852	0.000664348
ATGGGAGGTAAACGCG-1	-6.81271	0.206824	8.06272e-16	0.00100842	0.00664669	0.00288806	0.000253017	0.00251063	7.63738e-05	2.94107e-12	0.000209631
ATGGGAGGTAGCGTGA-1	1.54682	-0.84602	0.0434751	0.00239109	0.0102869	0.00822355	0.00104317	0.00854156	0.0013065	0.00236419	0.00127673
ATGGGAGGTCTACCTC-1	-3.90791	-3.16676	0.0265262	0.00474299	0.00802209	0.00674469	0.00118019	0.0143483	0.00268139	0.035654	0.00152601
ATGGGAGGTGCCTTGG-1	-1.99447	3.60813	6.73824e-05	0.00429653	0.00166603	0.00665536	0.00051996	0.00406111	0.000994554	2.54944e-05	0.000583594
ATGGGAGTCCGAACGC-1	2.32032	-2.62908	2.462e-05	0.00394991	0.0120062	0.00534278	0.00101685	0.0103374	0.00121207	0.0417374	0.00156299
ATGGGAGTCGCGGATC-1	3.04918	2.28008	0.00114956	0.0100062	0.0091329	0.00202634	0.000646748	0.00273372	0.00134256	0.0230793	0.000564235
ATGGGAGTCTGGTTCC-1	-2.48719	1.5994	0.0535073	0.00866439	0.00287798	0.00745138	0.000870445	0.0130599	0.00150297	0.0353142	0.00135057
ATGTGTGAGATCCCGC-1	-1.40152	3.85874	0.00247361	0.00480133	0.00251041	0.00634591	0.000514471	0.00387313	0.000886761	3.66111e-07	0.000715683
ATGTGTGAGCGAAGGG-1	0.689097	0.154594	0.0174078	0.0108206	0.0184874	0.0092848	0.00100397	0.0123044	0.00163254	0.0279488	0.00155559
ATGTGTGAGGACGAAA-1	2.51574	2.67503	0.0120499	0.00835367	0.011766	0.00719842	0.00104367	0.00762812	0.0018292	0.0900436	0.0010685
ATGTGTGCAAGGCTCC-1	4.85765	-0.961932	0.169431	0.0055005	0.0041044	0.00201699	0.000270979	0.000701081	0.00031788	0.077585	0.000248237
ATGTGTGCATGCCCGA-1	-0.77337	2.7022	0.00199788	0.00369288	0.0144488	0.00881226	0.00104561	0.0123439	0.00176585	0.00116989	0.00131304
ATGTGTGGTAGGACAC-1	-0.0150634	3.88509	0.0821611	0.00640849	0.00109602	0.00528839	0.000669415	0.0152216	0.000732941	2.77791e-08	0.0012013
ATGTGTGGTAGGGTAC-1	3.05091	2.70428	0.00269284	0.00651638	0.00347827	0.00217742	0.000495228	0.00537613	0.000730103	0.0741759	0.000411819
ATGTGTGGTCTCAACA-1	0.803016	2.06319	0.0241085	0.00847146	0.0232861	0.0113463	0.00136661	0.0111424	0.00240348	0.00133259	0.00185285
ATGTGTGGTTAAGACA-1	-2.29828	0.861942	0.0394272	0.0110302	0.00524501	0.00628484	0.000994698	0.00831844	0.00174893	0.0127813	0.00170208
ATGTGTGGTTAAGTAG-1	-1.26865	0.115089	0.000547396	0.00371664	0.00600294	0.00558467	0.00117343	0.00800566	0.00144118	0.0119957	0.00123867
ATGTGTGTCAGCCTAA-1	0.496124	-1.35427	0.0500534	0.00903067	0.0115995	0.00612547	0.00116265	0.0173158	0.00218841	0.0140679	0.0012969
ATGTGTGTCGCAGGCT-1	-3.96838	2.3606	4.83464e-05	0.0058734	0.0354236	0.005865	0.000577302	0.00251946	0.00186252	0.165221	0.00101631
ATGTGTGTCGGTCTAA-1	3.04568	-0.931459	0.0469358	0.00885423	0.00689377	0.00350494	0.000651729	0.00389049	0.00102732	0.00444675	0.000577551
ATGTGTGTCGTTGCCT-1	-1.51453	-0.258483	0.00293692	0.00232163	0.00981902	0.00468824	0.000830965	0.00800666	0.00129737	0.00113026	0.00108412
ATTACTCAGACTGTAA-1	0.571833	1.84939	0.0522832	0.00797942	0.0231476	0.00893478	0.00123855	0.0112508	0.00252734	0.0103541	0.00180097
ATTACTCAGCGATATA-1	-2.14006	-1.70899	0.068034	0.00268794	0.00284405	0.00257276	0.000689882	0.0059536	0.0013374	0.000147731	0.000904921
ATTACTCAGGCTCAGA-1	-1.67138	0.609769	0.00698834	0.00886526	0.00548197	0.00921829	0.00146342	0.00769917	0.0021166	0.0460597	0.00171487
ATTACTCAGTTCGCAT-1	2.63743	-0.445018	0.0514554	0.00497844	0.00223425	0.00508257	0.000796085	0.00414694	0.00112754	0.000204881	0.000825915
ATTACTCCATCCTAGA-1	2.01616	1.95227	0.000791326	0.00703977	0.0187574	0.00888425	0.00124623	0.0115578	0.00272598	0.00281714	0.00207034
ATTACTCGTAAGAGGA-1	-2.47436	0.44345	0.0143227	0.00682535	0.00676767	0.00340379	0.000687756	0.00429862	0.00127192	0.00243977	0.00107121
ATTACTCGTAAGTGGC-1	3.4186	0.706529	0.026122	0.020413	0.0119019	0.00176002	0.000487258	0.000792823	0.00115158	0.0200382	0.000665378
ATTACTCGTATAGGTA-1	5.91187	-1.72572	0.291549	0.00441458	0.00222914	0.000689675	0.000244924	0.00281336	0.000633027	0.696983	0.000355748
ATTACTCGTCCGAATT-1	-3.48217	-3.3543	0.00850174	0.00234438	0.00652517	0.00524037	0.000945916	0.0145385	0.00209265	0.058795	0.00131646
ATTACTCGTCCGACGT-1	-4.21837	1.51453	0.000116337	0.00706697	0.0162573	0.00634687	0.000469769	0.00238706	0.00128043	0.0472672	0.000830437
ATTACTCGTCTCCCTA-1	1.91059	-0.604434	0.0486354	0.00236184	0.00680647	0.00822363	0.00104312	0.006985	0.00118592	0.000514623	0.00133214
ATTACTCGTGGACGAT-1	-1.65414	0.711022	0.00891413	0.00994842	0.00457062	0.00960722	0.00150579	0.00773358	0.00217305	0.0585738	0.00179354
ATTACTCGTGGTTTCA-1	-1.23063	1.61636	0.00301163	0.00820707	0.000444566	0.00500197	0.0011805	0.00857999	0.00186366	0.112668	0.00142242
ATTACTCTCCGCGGTA-1	2.90496	0.499292	0.00632513	0.00813831	0.0133492	0.00524259	0.000609254	0.00125213	0.00118701	0.000903775	0.00069283
ATTACTCTCCTAAGTG-1	-5.0129	-2.41184	0.0244092	0.00600226	0.00696972	0.0023626	0.000635597	0.0117462	0.00204819	0.0414558	0.000715085
ATTACTCTCCTCAATT-1	-4.63316	-2.50023	0.0317096	0.00722368	0.00532947	0.00343289	0.000853644	0.0129928	0.00259505	0.0613488	0.000929417
ATTACTCTCGAACGGA-1	5.13905	-2.26155	0.135349	0.0037728	0.00471407	0.00123933	0.000175316	0.000914062	0.000339828	0.343161	0.000159778
ATTATCCAGAAACGCC-1	-2.96775	-3.30271	0.000727406	0.000847958	0.00360191	0.00372585	0.000680006	0.0126464	0.00138953	0.0610758	0.000902564
ATTATCCAGACCTAGG-1	-0.927798	-1.09088	0.0716649	0.00547648	0.00907226	0.00698377	0.000891375	0.0173797	0.00190071	0.000180885	0.00164537
ATTATCCAGACGCACA-1	5.46418	-1.79109	0.306448	0.00618533	0.0045104	0.00149565	0.000318938	0.0029556	0.000727095	0.772241	0.000391193
ATTATCCAGGGCATGT-1	2.1297	1.49793	0.00017525	0.00993402	0.019053	0.00818654	0.00111413	0.00661257	0.0024679	0.000219159	0.00164231
ATTATCCAGGTAGCCA-1	5.8734	-1.98699	0.269017	0.00397551	0.00312675	0.000785066	0.000191412	0.00223123	0.000595527	0.620725	0.000278852
ATTATCCAGGTAGCTG-1	-4.53861	-2.6131	0.0361344	0.00756301	0.00430571	0.00395605	0.000966037	0.0125505	0.00277306	0.0600747	0.00103094
ATTATCCCAAGGGTCA-1	1.84643	-0.936211	0.0278735	0.00207171	0.00959862	0.00813421	0.00106216	0.0061612	0.00114182	0.00244807	0.00125884
ATTATCCCACACATGT-1	-1.30641	0.558304	0.00105251	0.00606175	0.00332086	0.00787872	0.00148502	0.00644673	0.00178977	0.0534792	0.001332
ATTATCCCACAGATTC-1	0.948161	2.14216	0.0168435	0.00863159	0.0240016	0.0123891	0.00139519	0.0115451	0.00232524	0.000695758	0.00193874
ATTATCCCACGTGAGA-1	0.921859	-1.90172	0.012551	0.00760833	0.0126303	0.0075676	0.00132123	0.017771	0.00190565	0.0705293	0.00124168
ATTATCCCAGGTGCCT-1	-2.83329	-0.334283	0.000209958	0.000527966	0.00443792	0.000737042	0.000404771	0.000830273	0.000725622	3.5796e-06	0.000409323
ATTATCCCATAACCTG-1	0.573549	-2.77837	0.0153164	0.00505287	0.0459678	0.00781819	0.00135165	0.0134228	0.00185044	0.0106359	0.00149546
ATTATCCCATCCGTGG-1	-2.18793	3.03409	5.2438e-05	0.0011171	0.00405099	0.0074116	0.000581381	0.00715368	0.00160639	0.00293669	0.000684008
ATTATCCGTATCTGCA-1	0.810039	3.09676	0.0426196	0.00848847	0.00564736	0.0128391	0.00139717	0.0189744	0.00172709	0.000141534	0.00162972
ATTATCCGTGACTACT-1	-6.61562	-0.106908	1.09594e-13	0.00066585	0.00391731	0.00225114	0.000203944	0.00178966	6.66846e-05	8.115e-11	0.000155479
ATTATCCTCAGCTCTC-1	-0.992096	-1.13889	0.0819636	0.00559864	0.00699915	0.00707591	0.000891875	0.017918	0.00187952	5.93882e-05	0.00160963
ATTATCCTCATCACCC-1	-0.98822	-3.11616	0.0626315	0.00410299	0.0227406	0.00497682	0.000827806	0.00559425	0.00107633	0.000232383	0.000994181
ATTATCCTCCGCGCAA-1	-3.06117	-2.84783	0.000742193	0.00119114	0.00305663	0.00361981	0.000697785	0.0125534	0.00141799	0.0340328	0.000911431
ATTATCCTCCTACAGA-1	5.77496	-2.01405	0.290941	0.00483493	0.00396511	0.00101268	0.000228635	0.00238738	0.000649994	0.686724	0.00030789
ATTATCCTCGAATGCT-1	0.937497	-0.739372	0.0618025	0.00672487	0.00983805	0.0073628	0.00103262	0.016864	0.00188248	0.00228848	0.00147271
ATTATCCTCGACAGCC-1	0.305901	-3.77208	0.0577139	0.0041109	0.0345191	0.00912321	0.00115093	0.00407282	0.000958604	0.00470677	0.00112454
ATTATCCTCTCGGACG-1	0.914787	0.291735	0.0214079	0.0105117	0.0141656	0.00960694	0.00106775	0.0128341	0.00151251	0.0107092	0.0016876
ATTATCCTCTGGCGTG-1	0.390017	1.56978	0.0563993	0.00725265	0.0239888	0.00763175	0.00117928	0.0126176	0.00235654	0.0300125	0.00168966
ATTCTACAGACGCACA-1	1.19971	-1.14006	0.028404	0.00508053	0.0118826	0.00675769	0.00103448	0.0136454	0.00160093	0.017651	0.00112684
ATTCTACAGACTAGAT-1	5.46109	-1.06398	0.179795	0.00388016	0.000680299	0.000708106	0.00029957	0.00149668	0.000314794	0.319078	0.000356488
ATTCTACAGACTAGGC-1	-4.05188	-1.21522	5.73062e-06	0.00263856	0.00611528	0.00119553	0.000277355	0.00164793	0.00074481	0.0118017	0.000364247
ATTCTACAGAGAGCTC-1	1.12053	-2.52058	0.00343326	0.00698567	0.025032	0.00762882	0.00140796	0.0196802	0.001825	0.0432023	0.00128955
ATTCTACAGAGATGAG-1	1.46611	1.0748	0.00217266	0.0110347	0.0125577	0.00793202	0.00134401	0.00888786	0.0018711	0.000281896	0.0018648
ATTCTACAGATCTGAA-1	-2.04849	-0.443869	0.00305064	0.00163348	0.00843444	0.00235019	0.000624959	0.00490076	0.0011937	5.83345e-05	0.000846042
ATTCTACAGCCGGTAA-1	-3.26129	-3.31727	0.00272039	0.00131923	0.00429802	0.00421055	0.000789066	0.0132818	0.00171261	0.0639109	0.0010885
ATTCTACAGGACAGAA-1	0.37607	3.96127	0.0701861	0.00788577	0.000277367	0.00516249	0.000679009	0.014872	0.000922441	9.4163e-07	0.00130268
ATTCTACAGGGTCTCC-1	-3.15837	2.0808	0.00533084	0.00509231	0.011669	0.00392213	0.000610066	0.00529879	0.00145239	0.109093	0.000766904
ATTCTACAGTACGATA-1	0.299423	-0.950681	0.0464463	0.010347	0.0114701	0.00531269	0.00107846	0.0155351	0.00228885	0.00234374	0.00153906
ATTCTACCAACGCACC-1	-0.0228817	0.0573898	0.00320563	0.00860785	0.0275772	0.00626381	0.00101475	0.0106439	0.00192176	0.0952428	0.00142444
ATTCTACCAAGCCCAC-1	0.738207	-1.5425	0.0305505	0.00804743	0.012104	0.00687753	0.00120959	0.0169379	0.00199426	0.0382553	0.0011895
ATTCTACCAAGTCTGT-1	-5.02945	-1.88415	0.00252037	0.00330411	0.00711507	0.00268353	0.000348822	0.0104928	0.00120904	0.0317386	0.000454307
ATTCTACCACGGCCAT-1	0.905321	-2.83269	0.0107997	0.00586072	0.0391559	0.00817315	0.00141713	0.0161942	0.0019069	0.0261263	0.00132802
ATTCTACCAGTAAGAT-1	-4.89214	-2.98847	0.0589495	0.00526162	0.00263227	0.00252273	0.000733809	0.00741445	0.00195823	0.00960073	0.000796376
ATTCTACCATTAGGCT-1	-2.59993	0.564172	0.0190476	0.00676774	0.00573949	0.00316152	0.00063751	0.00396373	0.0011615	0.00199779	0.00100071
ATTCTACGTACAGCAG-1	3.87543	1.65546	0.0485683	0.0174404	0.0100352	9.62696e-05	0.000256369	4.32682e-05	0.000499583	0.0609582	0.000467878
ATTCTACGTCTAGTGT-1	-0.721932	-0.533965	0.0147645	0.00566669	0.0111692	0.00459864	0.000920039	0.00995881	0.0015193	0.00614267	0.00153674
ATTCTACGTTCTCATT-1	2.1526	-0.29957	0.0533511	0.003454	0.0033498	0.00728468	0.000949347	0.0076672	0.0011888	2.85619e-05	0.00122209
ATTCTACGTTGGAGGT-1	-3.98217	2.29592	3.26861e-05	0.00673359	0.0334465	0.00571611	0.000534085	0.0018645	0.00171711	0.16182	0.000994034
ATTCTACTCACTATTC-1	1.76681	1.74812	0.000689986	0.00808265	0.0172581	0.00892501	0.00124173	0.0120929	0.00257713	0.000433915	0.00206516
ATTCTACTCACTCTTA-1	2.41466	-1.6745	0.00332393	0.00158235	0.0111135	0.0037822	0.000857129	0.0105536	0.000766115	0.0464633	0.00122587
ATTCTACTCTCGATGA-1	1.57799	-3.32711	0.00953759	0.00857534	0.0466743	0.0114363	0.00174426	0.0118411	0.00198098	0.0754827	0.00189752
ATTCTACTCTGACCTC-1	0.218452	3.58672	0.0634681	0.00986199	0.00148085	0.00830723	0.00102493	0.0220656	0.00143705	1.15919e-06	0.00165603
ATTCTACTCTTCGAGA-1	2.06205	2.56829	0.0159212	0.00832008	0.0189409	0.0123513	0.00139655	0.00984373	0.00240136	0.0448478	0.00178995
ATTGGACAGATACACA-1	0.150495	-0.915113	0.0399402	0.0101766	0.0132046	0.00538064	0.00106841	0.0140895	0.00229031	0.00231191	0.00160729
ATTGGACAGCTCCTTC-1	1.89018	2.57911	0.0166909	0.00833831	0.0223097	0.0155062	0.00152177	0.0128764	0.00239253	0.0223453	0.00210879
ATTGGACAGGCGTACA-1	4.27896	-0.0184786	0.0352355	0.0213496	0.0111389	0.00383166	0.000327382	0.00381027	0.00108491	0.00557448	0.000349758
ATTGGACCACTAAGTC-1	-3.85674	1.45732	0.000735725	0.0074729	0.0179232	0.00569148	0.000520355	0.00250888	0.00130733	0.0394812	0.000835696
ATTGGACCAGACGCTC-1	2.67262	2.19083	0.00147668	0.00949141	0.0168066	0.00481684	0.000965301	0.00438964	0.00223255	0.0233565	0.00106385
ATTGGACCAGGGCATA-1	1.29385	-0.0450146	0.0664076	0.00560655	0.011571	0.0100705	0.000964112	0.0127817	0.00138474	0.000740677	0.00161285
ATTGGACCATGCCTTC-1	0.840913	2.55769	0.013566	0.0078754	0.0173502	0.012752	0.0015418	0.0152489	0.00217259	0.000221838	0.00157884
ATTGGACCATTCCTCG-1	-0.543782	-3.51513	0.0332476	0.00467677	0.0256393	0.00572735	0.000744607	0.00258004	0.000663687	2.93322e-05	0.000736044
ATTGGACCATTCTCAT-1	0.887065	-3.2786	0.036361	0.00507418	0.0529249	0.0105883	0.00148251	0.00963918	0.00185239	0.0399095	0.00145194
ATTGGACGTAAATGAC-1	-0.785917	-1.39655	0.0956473	0.00580943	0.0104812	0.00728509	0.000949798	0.0172123	0.0021493	4.42223e-05	0.00170028
ATTGGACGTACCAGTT-1	-1.14611	-1.44532	0.100183	0.00570407	0.0051945	0.00654955	0.000928233	0.0171278	0.00190438	4.6662e-06	0.00156096
ATTGGACGTACCCAAT-1	2.22644	-0.260103	0.0482853	0.00355389	0.00260275	0.0067188	0.000917931	0.00672724	0.00117962	2.95918e-05	0.00111422
ATTGGACGTAGATTAG-1	-2.34529	-2.84067	0.0061687	0.00167341	0.00743763	0.00217107	0.000584131	0.01164	0.000989366	0.0270236	0.000763295
ATTGGACGTCCAGTTA-1	-4.90367	-1.74605	0.00100541	0.00278989	0.00690216	0.00341039	0.000337628	0.01039	0.00121291	0.0354947	0.000481278
ATTGGACTCACATGCA-1	1.7022	1.1969	0.00110887	0.011188	0.0129376	0.00855698	0.00124164	0.00749705	0.00210289	3.88155e-05	0.00173761
ATTGGACTCACTTACT-1	2.75247	0.950851	0.00282622	0.0114308	0.0239544	0.0075449	0.000756484	0.000905541	0.0013026	0.00112582	0.000783622
ATTGGACTCCACTCCA-1	0.771091	2.12808	0.0241085	0.00847146	0.0232861	0.0113463	0.00136661	0.0111424	0.00240348	0.00133259	0.00185285
ATTGGACTCGTCTGAA-1	-1.58572	0.708327	0.00555266	0.00915588	0.00369609	0.00964327	0.00154579	0.00707841	0.00209966	0.0692561	0.00167254
ATTGGACTCTCAACTT-1	-1.05934	3.80978	0.0146791	0.00455105	0.00447902	0.00657201	0.000573346	0.00624462	0.000837932	6.47024e-08	0.000887274
ATTGGACTCTGTCCGT-1	-4.62509	-2.12812	0.00663403	0.00504785	0.00751563	0.00440741	0.000577272	0.0146923	0.00207498	0.0894268	0.00078517
ATTGGACTCTTACCTA-1	1.71385	3.20381	0.0616695	0.00754669	0.0105297	0.0116772	0.00112141	0.00941556	0.00155157	0.025352	0.0017902
ATTGGTGAGAGAGCTC-1	-6.64335	0.457429	3.48104e-17	0.000870389	0.00954152	0.00337215	0.000291806	0.00224825	6.44569e-05	7.06559e-11	0.000228884
ATTGGTGAGATATACG-1	1.86095	-3.8461	0.0039189	0.00505781	0.0406427	0.00779987	0.00126795	0.00899125	0.00135296	0.0596711	0.00144576
ATTGGTGCAAGCGATG-1	0.856512	-3.08233	0.0286009	0.00475181	0.0512544	0.00937906	0.00141557	0.0113551	0.00187776	0.0227726	0.0013887
ATTGGTGCACATCCGG-1	-0.908501	-1.13317	0.0819074	0.00558222	0.00879401	0.00714776	0.000906016	0.0179523	0.00196851	9.50806e-05	0.00167101
ATTGGTGCACCAACCG-1	1.27818	3.85204	0.0521415	0.00425561	0.000799303	0.00416238	0.000607009	0.00495784	0.000796061	0.00114455	0.00102156
ATTGGTGCACCTGGTG-1	0.828709	-0.365941	0.0567255	0.00825064	0.0123735	0.00905426	0.00102772	0.0146916	0.00184873	0.00471265	0.00160309
ATTGGTGCACGAGGTA-1	-1.85734	-3.17222	0.0271258	0.00133206	0.00676855	0.00174347	0.00047552	0.0081145	0.000699078	0.0118693	0.000658826
ATTGGTGCAGAAGCAC-1	3.27288	0.443958	0.0117841	0.0147925	0.0100985	0.00292561	0.000505263	0.00124544	0.00122395	0.00603779	0.000651072
ATTGGTGCAGCGTCCA-1	1.40116	2.81102	0.0291381	0.00906167	0.0200611	0.0174839	0.00153196	0.0146689	0.00191432	0.00735294	0.00204585
ATTGGTGCATTTCAGG-1	-3.53931	0.964375	0.00477144	0.00428707	0.0136359	0.00212265	0.000428313	0.00179434	0.000958669	0.00374895	0.000593922
ATTGGTGGTAGTAGTA-1	-0.206719	1.42888	0.0371913	0.00318993	0.00843404	0.00445969	0.000908248	0.0168127	0.0019016	0.127161	0.00128182
ATTGGTGGTCAGAAGC-1	1.65179	3.36964	0.065789	0.00604806	0.00634105	0.00886795	0.000912888	0.00794105	0.00124478	0.0212377	0.00157369
ATTGGTGGTCGGCACT-1	1.45141	-1.65144	0.00479989	0.00490358	0.0132286	0.00668226	0.00104805	0.0102846	0.00129518	0.0511475	0.00110422
ATTGGTGGTTCTGTTT-1	1.8261	1.1837	0.000948163	0.011115	0.0135515	0.00898263	0.00119553	0.00676124	0.00213855	2.27348e-05	0.00166348
ATTGGTGTCACCTTAT-1	5.30214	-1.32825	0.221135	0.00473548	0.00213196	0.00159715	0.00032786	0.00221381	0.000488985	0.435861	0.000379688
ATTGGTGTCATGGTCA-1	-0.774277	-1.55041	0.0979202	0.00620931	0.0104944	0.00710914	0.000980227	0.0158667	0.00218516	2.46346e-05	0.00163824
ATTGGTGTCGTACGGC-1	1.53232	1.25636	0.00112976	0.0109376	0.0139434	0.00810857	0.00127846	0.0082198	0.00214709	8.11273e-05	0.00180483
ATTTCTGAGCTATGCT-1	0.111577	-0.495253	0.0201596	0.00998124	0.0164789	0.00618064	0.00108683	0.0122339	0.00222989	0.0120456	0.0016986
ATTTCTGAGCTTTGGT-1	-4.11222	-1.41533	6.57839e-05	0.00242512	0.00790742	0.00260072	0.000329956	0.00466793	0.00112129	0.037727	0.000535615
ATTTCTGAGTGTCCCG-1	2.05155	-3.14331	0.00067762	0.00775645	0.0319303	0.00718325	0.00141647	0.0120293	0.00171845	0.0260558	0.00179506
ATTTCTGCAAGCGCTC-1	3.68288	0.0370136	0.0148686	0.0219959	0.0123272	0.00531581	0.000479347	0.00369837	0.00135261	0.00297933	0.000539616
ATTTCTGCACCGTTGG-1	3.7818	-0.0516798	0.0158607	0.0240991	0.0153775	0.00603286	0.00047031	0.003969	0.00132483	0.00235766	0.000526087
ATTTCTGCATCCGTGG-1	-2.05402	-2.65474	0.0167791	0.00172597	0.0077007	0.00155958	0.000612048	0.00900559	0.00105823	0.0113089	0.000824195
ATTTCTGGTAGCGCTC-1	-5.0697	-2.37085	0.016708	0.00500992	0.00751961	0.00190669	0.000500943	0.0104802	0.00165208	0.0317773	0.000579083
ATTTCTGGTCCGAACC-1	-3.55096	2.29415	0.00059744	0.00552552	0.0276292	0.0054748	0.000655184	0.00436902	0.00195732	0.140595	0.000981822
ATTTCTGGTTGTCTTT-1	2.60898	3.10131	0.0214433	0.00600885	0.00363907	0.00444904	0.000585041	0.00751845	0.000875536	0.13949	0.00060754
ATTTCTGTCCATGAAC-1	-1.06699	-1.61022	0.0953693	0.00600978	0.00708253	0.00630517	0.000961844	0.0159758	0.00201651	4.12337e-06	0.00155291
ATTTCTGTCCTCCTAG-1	1.42118	-2.25564	0.000784444	0.00685847	0.0139115	0.00778007	0.00120695	0.016479	0.00148085	0.0588364	0.0012583
ATTTCTGTCTCTGTCG-1	-3.5071	2.6978	4.42407e-05	0.00211549	0.0260185	0.0049186	0.000564013	0.00406685	0.00178041	0.0918296	0.000773362
ATTTCTGTCTGGGCCA-1	1.62265	-0.00231713	0.0635578	0.00492192	0.00933582	0.00978325	0.000956534	0.0124368	0.00128972	0.000155587	0.00161716
ATTTCTGTCTGGTATG-1	-4.39419	-2.55557	0.0251321	0.00705193	0.00399836	0.0041747	0.000930111	0.0127224	0.00270829	0.0793784	0.00103034
ATTTCTGTCTTGTACT-1	-4.61496	-2.11118	0.00596459	0.00484281	0.0068113	0.00470761	0.000593599	0.0144328	0.00215731	0.105097	0.000832826
CAACCAAAGCTGATAA-1	-0.663261	-2.81712	0.0390181	0.00620393	0.0290553	0.00625491	0.00102628	0.00599319	0.0014094	2.7269e-05	0.00118863
CAACCAACAATAGCGG-1	0.918589	2.43603	0.011434	0.00808746	0.0210602	0.0139847	0.00154813	0.0146891	0.00213606	0.000277118	0.00173059
CAACCAACAGACAGGT-1	3.70715	1.93159	0.0177264	0.014438	0.00851036	0.00028092	0.000335687	0.000121422	0.000578861	0.018128	0.000433286
CAACCAACAGATCTGT-1	-1.59383	0.271143	0.00119608	0.00454941	0.00731844	0.00721312	0.00125233	0.00829717	0.00172325	0.0152711	0.00136151
CAACCAACAGCTCGCA-1	-1.61894	-0.540834	0.00937295	0.00252603	0.00965615	0.0041787	0.00072848	0.00740261	0.00128489	0.000145368	0.000996584
CAACCAACAGCTGTAT-1	0.875862	-1.65791	0.0206108	0.00756485	0.0120755	0.00713126	0.00121251	0.0161531	0.00187806	0.0534717	0.00115886
CAACCAACATTTCACT-1	0.711461	1.87916	0.0396541	0.00850147	0.0234829	0.0099368	0.00129268	0.0103587	0.00250129	0.00460091	0.00185268
CAACCAAGTAAACGCG-1	1.16832	2.6679	0.0143699	0.0085051	0.021523	0.0171893	0.00160835	0.0163824	0.00194659	0.00134332	0.00190611
CAACCAAGTCATTAGC-1	-3.86411	-3.80824	0.0200133	0.00274462	0.00576399	0.00397448	0.000679028	0.00901573	0.00131539	0.0256626	0.00106482
CAACCAAGTCGACTAT-1	-1.19635	-1.33104	0.0966727	0.00571624	0.00518936	0.00678305	0.000914905	0.0174864	0.00187979	8.79185e-06	0.00156609
CAACCAAGTGTTAAGA-1	0.380912	0.501231	0.00460742	0.010541	0.0251982	0.00677159	0.000995483	0.0119613	0.0016504	0.0726147	0.00143019
CAACCAAGTTACCAGT-1	0.933999	2.79351	0.0225869	0.00823474	0.01313	0.0147913	0.00156146	0.01728	0.00188421	0.000330528	0.00163188
CAACCAATCTGTCAAG-1	0.906352	3.63632	0.0742598	0.00773587	0.00094379	0.00741942	0.000894006	0.0120569	0.00113588	0.000170267	0.00147655
CAACCTCAGGCAGGTT-1	-2.68661	1.1697	0.0551121	0.00833991	0.00729242	0.00556401	0.000765097	0.00862836	0.00128951	0.0157859	0.00117132
CAACCTCAGGGTCTCC-1	3.33566	1.36474	0.022505	0.0217816	0.0202306	0.00193159	0.00057561	0.000166569	0.00121045	0.0170871	0.000621836
CAACCTCAGTTGTAGA-1	-2.21995	-1.68793	0.0539819	0.00271434	0.00232406	0.00223134	0.00062104	0.00590055	0.00124203	0.000193222	0.000812907
CAACCTCCACAGACTT-1	-2.0528	0.701351	0.0239205	0.0111014	0.00615519	0.00765615	0.00121036	0.00842886	0.00204288	0.024538	0.0018639
CAACCTCCAGCCACCA-1	-3.41125	1.16688	0.0107971	0.00560214	0.0164783	0.00284154	0.00051305	0.00259263	0.00105114	0.0150818	0.000655041
CAACCTCCAGTCTTCC-1	-0.873233	-0.0581755	0.00153829	0.00535069	0.00762706	0.00365825	0.00108562	0.00671315	0.00136118	0.0217384	0.00131403
CAACCTCCATTCACTT-1	-0.602283	0.48315	0.000387413	0.00626455	0.00971617	0.00376572	0.00129674	0.00691296	0.00167623	0.104499	0.00109134
CAACCTCGTACAGACG-1	-0.414047	3.24057	0.0180082	0.00712371	0.0126108	0.0109533	0.00112866	0.0164943	0.00176939	3.27889e-05	0.00158689
CAACCTCGTAGCTAAA-1	3.5429	-0.954134	0.0226158	0.0135818	0.0145311	0.00339649	0.000462196	0.00303824	0.000866855	0.00304262	0.000442384
CAACCTCGTCTAGCGC-1	4.23845	-1.37386	0.0379968	0.00615407	0.0117149	0.00205401	0.000279352	0.00157235	0.000366201	0.0149592	0.0003138
CAACCTCTCAAACCAC-1	-0.00950622	-3.09689	0.0307612	0.00579037	0.0449682	0.00875452	0.0012243	0.00770652	0.00137287	0.000880304	0.00138294
CAACCTCTCACTTATC-1	-2.69462	-1.4314	0.0093116	0.00201542	0.00133305	0.0012611	0.000430334	0.00540012	0.0007357	0.000197767	0.000529419
CAACCTCTCGTGGACC-1	-3.69289	2.43747	0.000127594	0.0044734	0.0327301	0.00580775	0.000632808	0.0039942	0.00201559	0.14437	0.000987603
CAACCTCTCTCCAGGG-1	0.845024	3.64302	0.0750417	0.00844956	0.000718365	0.0074752	0.000917352	0.0142945	0.00119684	6.47431e-05	0.00153475
CAACCTCTCTTGCAAG-1	-2.64805	2.48243	0.00231742	0.00163297	0.00387628	0.00423611	0.000528654	0.00502927	0.00135673	0.0444391	0.000743048
CAACTAGAGCAGCCTC-1	0.601361	2.96158	0.0228961	0.00788641	0.00657729	0.0112409	0.00143763	0.0198618	0.00216088	5.77632e-05	0.0014928
CAACTAGAGCGATGAC-1	-1.40067	0.543509	0.00191411	0.00656249	0.00413152	0.00850202	0.001486	0.0069756	0.00188941	0.0477665	0.00144223
CAACTAGAGCGTGAGT-1	-4.01661	1.24021	0.000347658	0.00650714	0.0145333	0.00539259	0.000455499	0.00281466	0.00115296	0.018855	0.000739823
CAACTAGAGGGCATGT-1	-4.91046	-2.47446	0.0244092	0.00600226	0.00696972	0.0023626	0.000635597	0.0117462	0.00204819	0.0414558	0.000715085
CAACTAGAGTGGAGAA-1	-6.86649	0.222706	2.64292e-16	0.00104581	0.00565743	0.00249409	0.000215252	0.0024602	6.96776e-05	6.71685e-13	0.000189804
CAACTAGCAAGCCGTC-1	-0.0682454	-2.94584	0.0226476	0.0060268	0.040681	0.00777863	0.00115737	0.00803337	0.00140718	0.000502352	0.00137957
CAACTAGCACAGATTC-1	3.87688	1.4255	0.0685244	0.0211658	0.0110866	0.000109616	0.000286445	0.000103811	0.000610996	0.084559	0.000513148
CAACTAGCACCGCTAG-1	-2.71028	0.799162	0.0355171	0.00744228	0.00630543	0.00396087	0.000667063	0.00518423	0.00117741	0.00394052	0.0010591
CAACTAGCACTTAACG-1	-3.57454	-3.41193	0.0086005	0.00229503	0.00643796	0.00492563	0.00089817	0.0139612	0.00196677	0.0590447	0.00128212
CAACTAGCAGCCTTTC-1	0.787714	-1.59792	0.02761	0.0079952	0.0124379	0.0071453	0.00124896	0.0169677	0.00200647	0.0452747	0.00120321
CAACTAGCAGTAGAGC-1	1.41646	-4.0236	0.0131855	0.0046157	0.0410678	0.00749977	0.00116657	0.00549223	0.00117086	0.0653775	0.00127529
CAACTAGCATTTGCCC-1	4.25274	0.129016	0.0333592	0.0233811	0.01113	0.00378987	0.000358079	0.00429308	0.00123283	0.00901326	0.000389301
CAACTAGGTAAATGAC-1	0.750972	0.517762	0.00728144	0.0112513	0.0168049	0.00738238	0.00116497	0.0122987	0.00155647	0.0202613	0.00169984
CAACTAGGTATGCTTG-1	1.09166	3.02384	0.0376793	0.00858167	0.0106786	0.0153758	0.00146046	0.0167513	0.0016561	0.000886101	0.0017397
CAACTAGGTCTAACGT-1	-1.1321	0.719547	0.000989095	0.00661237	0.00211032	0.00778587	0.00148475	0.00539775	0.00177415	0.0906169	0.00126321
CAACTAGGTCTAGCGC-1	-2.3768	-2.848	0.0061687	0.00167341	0.00743763	0.00217107	0.000584131	0.01164	0.000989366	0.0270236	0.000763295
CAACTAGGTCTCACCT-1	2.70314	2.03388	0.00093728	0.011734	0.0184739	0.00378311	0.000844246	0.00265679	0.00212681	0.0100292	0.000913079
CAACTAGGTCTCCCTA-1	0.434389	3.40255	0.0531545	0.00980472	0.00180681	0.00960431	0.00116833	0.0226803	0.00170165	5.3999e-06	0.00170197
CAACTAGGTGATGTCT-1	2.32778	3.13932	0.0390809	0.00668841	0.00626933	0.00661399	0.000791678	0.00781513	0.00127812	0.124429	0.000981821
CAACTAGGTTACCAGT-1	0.393728	-1.60959	0.0536843	0.00798951	0.0144916	0.00692612	0.00125807	0.0159591	0.00229138	0.0177701	0.00133442
CAACTAGGTTGCGTTA-1	-2.69563	-1.98195	0.00973688	0.00302378	0.00139897	0.00112765	0.000375744	0.00797031	0.000783909	0.00192182	0.000540862
CAACTAGGTTTGGCGC-1	-3.48363	2.47776	0.00023653	0.00413388	0.0289597	0.00554623	0.000641827	0.00458627	0.00200142	0.130294	0.000949598
CAACTAGTCAGTTAGC-1	-6.62181	0.525248	9.04049e-18	0.000796205	0.00968228	0.00322904	0.000279137	0.00204305	5.60714e-05	1.41675e-10	0.000218519
CAACTAGTCCAACCAA-1	0.0302062	-3.51467	0.0484187	0.00544493	0.0359971	0.00898694	0.00113224	0.0045249	0.000972538	0.001127	0.00113311
CAACTAGTCGAATCCA-1	1.31958	3.37888	0.0642154	0.00754573	0.00541143	0.0112137	0.00106617	0.0108818	0.00123262	0.00347771	0.00168394
CAACTAGTCGACGGAA-1	2.9993	-1.05372	0.0348493	0.00735985	0.00771678	0.0028611	0.000636013	0.00414486	0.000934893	0.011305	0.000564658
CAACTAGTCGCCGTGA-1	1.07521	-3.57265	0.0405691	0.00548352	0.0523203	0.0112971	0.00152805	0.00743491	0.0017002	0.0649804	0.00156888
CAACTAGTCGTTACGA-1	-0.435782	1.77602	0.0340841	0.00234221	0.00478661	0.00351599	0.000915882	0.0174695	0.00184868	0.0892313	0.00131964
CAAGAAAAGATGTCGG-1	-1.04822	-2.75831	0.048776	0.00518754	0.021215	0.00481149	0.000951518	0.00663712	0.00146935	0.000139935	0.0011919
CAAGAAAAGCACGCCT-1	2.89817	-0.768415	0.0532169	0.00759977	0.00535816	0.00411233	0.000710704	0.00392762	0.0010781	0.00274395	0.000663786
CAAGAAAAGGCACATG-1	-0.0582232	-1.95655	0.0537211	0.00701559	0.0214798	0.00650874	0.00116897	0.0110503	0.00224231	0.00246774	0.00145873
CAAGAAAAGTAGATGT-1	-1.65114	3.16679	0.000131706	0.0030097	0.00684348	0.0117408	0.000719741	0.00947171	0.00185353	0.000137776	0.000904659
CAAGAAAAGTGATCGG-1	-1.42987	-0.58356	0.0178979	0.00348671	0.00849861	0.00509562	0.000772115	0.00934436	0.0013285	0.000309312	0.00111464
CAAGAAACACAGGCCT-1	-2.59186	-2.95979	0.00164385	0.00127973	0.00614825	0.00305453	0.000604011	0.0128568	0.00104944	0.044742	0.000771574
CAAGAAACAGACACTT-1	2.59163	1.83494	0.000688746	0.0121661	0.0228517	0.00496052	0.000901097	0.00300967	0.00234881	0.00410899	0.00111466
CAAGAAAGTATAGGTA-1	1.06042	1.05126	0.00496011	0.0102995	0.0158307	0.00673744	0.00141138	0.0105848	0.00168842	0.0038238	0.00191108
CAAGAAAGTCAGAATA-1	0.0625893	3.4477	0.0512753	0.00900844	0.00396639	0.00908627	0.0010708	0.0217864	0.00156348	1.68219e-06	0.00162062
CAAGAAAGTCTGCCAG-1	-1.60014	-1.40158	0.0915568	0.00492337	0.00332517	0.00571511	0.000877515	0.0121677	0.0016329	2.67452e-06	0.00129564
CAAGAAATCAGGCCCA-1	-0.834902	-1.08531	0.0716649	0.00547648	0.00907226	0.00698377	0.000891375	0.0173797	0.00190071	0.000180885	0.00164537
CAAGATCAGATATGCA-1	3.51054	-1.12907	0.019547	0.0119951	0.0137528	0.00280947	0.000440968	0.0030413	0.000786212	0.00474598	0.000418143
CAAGATCAGCACCGTC-1	1.78902	2.27582	0.00546602	0.00700202	0.0217284	0.0138417	0.00146286	0.0142489	0.00255839	0.00980924	0.00221094
CAAGATCAGCTGCGAA-1	-2.7307	1.10222	0.052292	0.00831874	0.0072216	0.00525037	0.000750736	0.00781944	0.00127809	0.0114519	0.00117231
CAAGATCAGGATTCGG-1	1.0398	1.22446	0.00697007	0.0103482	0.0180932	0.00720666	0.00141123	0.00931907	0.00182593	0.0028471	0.00189484
CAAGATCCAACTGCTA-1	-0.595042	-3.06145	0.0456434	0.00542604	0.0307178	0.00642178	0.000957077	0.00491867	0.00112532	2.16172e-05	0.00105482
CAAGATCCAACTGGCC-1	-1.97852	-0.161196	0.00116139	0.00204564	0.0106051	0.00358268	0.000707605	0.00633644	0.00130003	0.000590588	0.000968738
CAAGATCCACAGAGGT-1	1.22749	2.66837	0.0143699	0.0085051	0.021523	0.0171893	0.00160835	0.0163824	0.00194659	0.00134332	0.00190611
CAAGATCCACATTAGC-1	-0.974814	-0.751329	0.0292795	0.00478124	0.00844558	0.00558176	0.000831908	0.0123383	0.00149326	0.0010801	0.00141036
CAAGATCCACCTCGTT-1	-1.85474	-0.113193	0.00101926	0.00239644	0.010827	0.00459146	0.000817999	0.00742748	0.0013957	0.00146734	0.00107831
CAAGATCCAGTACACT-1	-2.68865	-3.37599	0.00063102	0.00065862	0.00375403	0.00291525	0.000519762	0.0111281	0.000995918	0.0555345	0.000699372
CAAGATCGTCTTCAAG-1	1.1192	1.70116	0.0137558	0.0099573	0.0224781	0.0106111	0.00133945	0.00931347	0.00227122	0.000968609	0.0020138
CAAGATCGTTAAAGAC-1	1.7728	-1.769	0.00106549	0.00403559	0.0130758	0.00630828	0.000993681	0.0102398	0.00106697	0.0450127	0.00121885
CAAGATCGTTTGTGTG-1	-0.50608	1.43351	0.0197237	0.00266813	0.00362835	0.00367024	0.000933476	0.0137517	0.00172498	0.143781	0.00124437
CAAGATCTCTAACTTC-1	1.3636	2.856	0.0265281	0.00893094	0.018991	0.0175472	0.0015511	0.0156107	0.00184409	0.00374109	0.00196657
CAAGATCTCTACCTGC-1	0.0644197	2.39159	0.0268828	0.00502566	0.0098405	0.0070092	0.00110885	0.0177576	0.00227127	0.00589309	0.00148206
CAAGGCCAGAAGGTTT-1	1.06961	3.83342	0.0624266	0.00572517	0.000510504	0.00488145	0.000689049	0.0074201	0.000942229	0.000238053	0.00116318
CAAGGCCAGGCTCATT-1	-0.750819	0.506371	0.000266234	0.00586486	0.00684192	0.00420208	0.00134509	0.00623776	0.00163402	0.0854706	0.00109135
CAAGGCCAGTACGTTC-1	5.13713	-1.93865	0.192161	0.00510262	0.00494342	0.00191124	0.000270941	0.00193542	0.000534328	0.504196	0.000287811
CAAGGCCCAAGAAGAG-1	0.541557	-1.28269	0.049886	0.00931869	0.0109	0.00583648	0.00113379	0.017613	0.00218367	0.010638	0.00132682
CAAGGCCCACAAGTAA-1	2.18389	-0.392249	0.0487227	0.00342199	0.00256909	0.00674591	0.000937257	0.006357	0.00116369	6.13452e-05	0.00112595
CAAGGCCCACGGTAGA-1	0.986984	-1.7949	0.0151601	0.00761537	0.0123038	0.007491	0.00128681	0.0170576	0.00190009	0.0668048	0.0012102
CAAGGCCGTGTGGTTT-1	-0.877856	-0.489291	0.0102865	0.005133	0.00918196	0.00430214	0.000903574	0.00887327	0.00138097	0.00623283	0.00142445
CAAGGCCGTTCAGCGC-1	-2.34226	0.662325	0.0251672	0.00943059	0.00660113	0.00526529	0.000904494	0.00655581	0.00162854	0.00782558	0.00148621
CAAGGCCGTTCCACTC-1	-1.88045	3.20367	2.74205e-05	0.00245059	0.0042687	0.00988437	0.000655797	0.00851622	0.00169462	0.000443185	0.000760885
CAAGGCCGTTCGGGCT-1	2.82806	-2.02124	0.000820102	0.000876663	0.00392636	0.00159573	0.000590557	0.00779687	0.000389067	0.126348	0.000848688
CAAGGCCGTTGGGACA-1	-2.0638	1.08686	0.0432465	0.0136592	0.00262461	0.00889494	0.00128691	0.0118603	0.00210909	0.0457407	0.00207717
CAAGGCCTCCCGGATG-1	3.27194	1.36689	0.022505	0.0217816	0.0202306	0.00193159	0.00057561	0.000166569	0.00121045	0.0170871	0.000621836
CAAGGCCTCCTCCTAG-1	0.553759	-3.8313	0.0577386	0.00334459	0.0361087	0.00892795	0.00115926	0.00389445	0.00102291	0.0141067	0.00113928
CAAGGCCTCGCGCCAA-1	-0.150676	-3.02043	0.0262504	0.00599718	0.041368	0.0080935	0.00116246	0.00748672	0.00134287	0.000433639	0.00134535
CAAGGCCTCGTGGACC-1	-1.52731	0.873516	0.00681995	0.0101356	0.00297404	0.00991067	0.00156667	0.00707676	0.00213555	0.0846411	0.00172717
CAAGGCCTCTCCAACC-1	0.08219	-3.3612	0.0487947	0.00541846	0.0451518	0.00972597	0.00128062	0.00631198	0.00128052	0.00217704	0.00133296
CAAGTTGAGCACAGGT-1	-1.28406	-1.01282	0.0573179	0.0051177	0.00592467	0.00650441	0.000831255	0.014304	0.00159805	6.81643e-05	0.00134711
CAAGTTGAGGATTCGG-1	-1.06052	3.31654	0.00493686	0.00494345	0.0151404	0.0123034	0.000903833	0.00908703	0.00167673	1.55029e-05	0.00127715
CAAGTTGAGTGACTCT-1	2.88694	1.14877	0.00518418	0.0155999	0.0262366	0.00578233	0.000737592	0.000650073	0.00143633	0.00284414	0.000738299
CAAGTTGCAATAAGCA-1	0.632744	0.530493	0.00605099	0.0112432	0.019641	0.00699501	0.00111172	0.0120403	0.001583	0.0333457	0.00160289
CAAGTTGCAGATGGGT-1	-2.63474	-1.00785	0.00580822	0.00117709	0.00316171	0.00126677	0.000557809	0.0040573	0.000912558	1.01644e-05	0.000632616
CAAGTTGCATCCCACT-1	2.10504	-3.6795	0.00113866	0.00519326	0.0340826	0.00656531	0.00118456	0.0104241	0.00134948	0.0364335	0.00141524
CAAGTTGCATCGGACC-1	-0.0134733	0.688123	0.00404416	0.00824773	0.0246429	0.00490633	0.000990651	0.0124098	0.00172134	0.140454	0.00121699
CAAGTTGGTATATGGA-1	-4.38957	1.41583	1.78791e-05	0.00470753	0.00918549	0.00500639	0.00032516	0.00230068	0.000894038	0.0180843	0.000581885
CAAGTTGGTCGCATAT-1	-2.93562	1.84671	0.0177003	0.00565226	0.00831947	0.00411956	0.000630728	0.0063616	0.00122382	0.0848931	0.00074801
CAAGTTGGTGAAGGCT-1	0.653529	3.10801	0.0394378	0.00852233	0.00462217	0.0118997	0.00138498	0.0202325	0.00185	5.46953e-05	0.00160255
CAAGTTGGTTCCACAA-1	4.01756	-0.383646	0.028862	0.023711	0.0203998	0.00701119	0.000450374	0.00300565	0.00111601	0.0006994	0.000498089
CAAGTTGGTTCCGGCA-1	-3.46647	2.92893	1.1953e-05	0.00114533	0.021303	0.0040227	0.000472845	0.00324764	0.00146111	0.0620571	0.000600405
CAAGTTGTCACAGTAC-1	0.370319	1.49706	0.0508914	0.00730783	0.0246415	0.00735237	0.00117814	0.0125761	0.002266	0.0346004	0.001658
CAAGTTGTCACGGTTA-1	0.396013	-1.5675	0.0565718	0.00830113	0.0137102	0.00668084	0.0012211	0.0160089	0.00228533	0.0150201	0.00132106
CAAGTTGTCAGGCCCA-1	0.509986	1.77871	0.0528814	0.00804714	0.0239138	0.00875663	0.00124075	0.0110281	0.00248695	0.0129978	0.0018035
CAAGTTGTCTTGTCAT-1	2.88876	-0.219411	0.0433193	0.0073088	0.00340423	0.00438633	0.000658245	0.00326958	0.00114888	7.82716e-05	0.0006513
CACAAACCAAGAGGCT-1	1.98806	-3.66261	0.00225496	0.00595277	0.0390466	0.00789337	0.00135197	0.0108084	0.00150578	0.0505037	0.00158629
CACAAACCAATCAGAA-1	1.55427	0.518095	0.0183119	0.00892975	0.00908072	0.00997305	0.00114545	0.0121527	0.00144216	0.000227164	0.00188601
CACAAACCACGGTTTA-1	0.0674369	-3.40383	0.0443774	0.00577879	0.0416544	0.00926567	0.00120942	0.00576836	0.00116301	0.00102425	0.00125799
CACAAACCAGCTCGAC-1	0.000650288	0.745016	0.00601711	0.00791543	0.0233451	0.00487639	0.000983618	0.0129224	0.00172457	0.138968	0.00120956
CACAAACGTATTACCG-1	3.42045	-0.467151	0.0318519	0.0173625	0.0121775	0.00562341	0.000540314	0.0034357	0.00117051	0.00020473	0.000522622
CACAAACGTCCGAGTC-1	1.39278	0.671972	0.0122516	0.00964536	0.00971025	0.00923969	0.00124078	0.0122779	0.00149966	0.000545434	0.00196365
CACAAACTCAGCTGGC-1	2.91197	0.470233	0.00632513	0.00813831	0.0133492	0.00524259	0.000609254	0.00125213	0.00118701	0.000903775	0.00069283
[truncated: 6,278 more rows]

## Sheet: SuppFig9_B
Figure Supp 9
	CHLA-02			% viability DAPT (norm. to DMSO)					IC-032			% viability DAPT (norm. to DMSO)
		C (µM)	LOG(C)	Replicate 1	Replicate 2	Replicate 3				C (µM)	LOG(C)	Replicate 1	Replicate 2	Replicate 3
	C1	50	1.69897	79.0252	78.0422	76.8877			C1	50	1.69897	69.0217	70.1304	62.8567
	C2	16.6667	1.22185	85.8081	81.3722	76.856			C2	16.6667	1.22185	68.8155	75.1396	61.5076
	C3	5.55556	0.744727	87.8162	82.3545	85.5506			C3	5.55556	0.744727	70.2722	66.9861	62.9435
	C4	1.85185	0.267606	95.6851	90.815	91.397			C4	1.85185	0.267606	68.9637	63.4041	67.8395
	C5	0.617284	-0.209515	96.9133	95.3013	87.4521			C5	0.617284	-0.209515	72.1153	69.8621	64.55
	C6	0.205761	-0.686636	99.9851	95.2204	97.2121			C6	0.205761	-0.686636	80.9633	81.9902	73.3393
	C7	0.0685871	-1.16376	97.0939	93.2951	92.2988			C7	0.0685871	-1.16376	85.6726	88.5816	81.3304
	C8	0.0228624	-1.64088	100.409	93.5836	91.1899			C8	0.0228624	-1.64088	89.6569	82.5685	79.075
	C9	0.00762079	-2.118	102.329	95.5355	97.0063			C9	0.00762079	-2.118	98.0307	97.3345	90.3231
	C10	0.00254026	-2.59512	104.329	104.617	98.3879			C10	0.00254026	-2.59512	105.03	101.932	97.5481
