# Supplementary material for: Imaging and multi-omics datasets converge to define different neural progenitor origins for ATRT-SHH subgroups
Source: Nat Commun. 2023 Oct 20;14:6669. doi: 10.1038/s41467-023-42371-7 (PMC10589300; doi:10.1038/s41467-023-42371-7)
Supplement: Supplementary file 15 — Source Data [file 41467_2023_42371_MOESM15_ESM.zip › Source_Data/Figure7.xlsx]

## Sheet: Figure7_A
	UMAP_1	UMAP_2	cluster
AAACCTGAGTACACCT-1_1	0.30787	6.1418	1
AAACCTGGTATAGGTA-1_1	0.966563	2.82934	1
AAACCTGTCGCTAGCG-1_1	0.827852	-0.754907	0
AAACGGGTCATACGGT-1_1	-1.92887	5.6481	1
AAAGATGAGGTGCAAC-1_1	-1.79512	3.86618	1
AAAGATGCAGATTGCT-1_1	0.293774	-2.9338	0
AAAGATGCATGCCACG-1_1	2.35295	7.8739	1
AAAGATGGTTACGCGC-1_1	3.84331	-1.3028	8
AAAGATGTCCACGTGG-1_1	3.62991	-9.53268	3
AAAGATGTCTCTGAGA-1_1	2.74285	1.16134	0
AAAGCAAAGACAGAGA-1_1	2.60438	-6.41255	2
AAAGCAAGTTGAACTC-1_1	3.77039	-9.2354	3
AAAGCAATCACTTACT-1_1	-0.219027	-5.54125	3
AAAGCAATCATAGCAC-1_1	1.70494	1.33968	0
AAAGCAATCCAGGGCT-1_1	4.45735	1.9165	7
AAAGCAATCCTTCAAT-1_1	0.491129	-2.38997	0
AAAGCAATCTTCGGTC-1_1	0.920839	4.57462	1
AAAGTAGAGACCACGA-1_1	3.74038	-0.449172	8
AAAGTAGCATCACAAC-1_1	2.06288	-5.62751	2
AAAGTAGGTGGTCTCG-1_1	-1.36707	-1.86345	0
AAATGCCAGCTTCGCG-1_1	-1.73862	-0.718263	0
AACACGTAGGTGCTAG-1_1	-1.78326	4.79159	1
AACACGTCATCTACGA-1_1	2.99346	5.03326	1
AACCATGCACTGCCAG-1_1	4.0495	1.58986	7
AACCATGCAGATCCAT-1_1	1.83313	1.21327	0
AACCATGCATGTCGAT-1_1	1.18574	-1.55234	0
AACCATGGTCAGAGGT-1_1	3.07755	4.38124	1
AACCATGGTGCGATAG-1_1	0.268264	-2.75268	0
AACCATGTCCCTTGCA-1_1	2.59801	-0.904746	0
AACCATGTCGGTTAAC-1_1	-0.980881	-1.54908	0
AACCGCGTCACAGGCC-1_1	4.13861	2.97156	7
AACCGCGTCACTATTC-1_1	0.739204	5.21931	1
AACGTTGAGCTCCTCT-1_1	-1.68281	3.24507	1
AACGTTGCAGGAATCG-1_1	0.233362	-9.90188	3
AACGTTGCATAGACTC-1_1	3.85771	-5.34359	2
AACGTTGTCGGTTCGG-1_1	0.0864455	-0.180897	0
AACTCAGAGGATTCGG-1_1	0.488733	4.91633	1
AACTCAGTCAAGAAGT-1_1	4.24762	2.0074	7
AACTCCCAGCAGCGTA-1_1	3.55354	5.86233	1
AACTCCCAGTTTAGGA-1_1	-0.410526	-8.98904	3
AACTCCCTCCCAACGG-1_1	-0.938928	-0.553548	0
AACTCCCTCCTCATTA-1_1	2.07443	-4.4941	2
AACTCCCTCGTGGTCG-1_1	1.35353	-2.05651	0
AACTCTTAGAACAATC-1_1	7.31992	4.22995	9
AACTCTTGTCAAGCGA-1_1	-0.817838	6.1858	1
AACTCTTTCGGCATCG-1_1	3.22528	4.91679	1
AACTCTTTCGTTACAG-1_1	-2.57959	0.24272	0
AACTGGTAGAAGATTC-1_1	3.01885	2.17581	1
AACTGGTGTAGAGCTG-1_1	-0.0434304	3.23918	1
AACTGGTGTCTGATTG-1_1	0.426338	0.746892	0
AACTGGTTCTGCGACG-1_1	3.88866	-6.22984	2
AACTTTCAGTGTCTCA-1_1	1.82506	3.90987	1
AACTTTCGTCAATGTC-1_1	1.61647	3.71081	1
AACTTTCGTTCCACGG-1_1	0.124351	6.243	1
AACTTTCGTTTCCACC-1_1	2.26001	-1.67798	0
AAGACCTCAACTTGAC-1_1	-0.121269	-0.386656	0
AAGACCTCACATTCGA-1_1	2.56876	-5.53644	2
AAGACCTGTTTCCACC-1_1	3.1085	6.39702	1
AAGACCTTCTACTATC-1_1	0.277773	7.82504	1
AAGACCTTCTGTCTAT-1_1	2.28764	-3.06952	2
AAGCCGCAGATGTCGG-1_1	-0.673366	-1.25308	0
AAGCCGCTCATCACCC-1_1	0.954608	-10.8925	3
AAGGAGCCATACCATG-1_1	-2.78376	1.161	5
AAGGAGCCATATGCTG-1_1	0.733344	7.64807	1
AAGGAGCCATCACCCT-1_1	-3.17055e-05	0.198922	0
AAGGAGCGTACAGCAG-1_1	1.94488	-2.30404	0
AAGGAGCGTGTGGCTC-1_1	0.165207	-0.652711	0
AAGGCAGTCATGTAGC-1_1	-3.07195	2.53897	5
AAGGCAGTCTTGACGA-1_1	3.2664	-7.79531	3
AAGGTTCCACTCGACG-1_1	-5.11639	4.60923	5
AAGGTTCGTTAAGATG-1_1	4.52005	1.50294	7
AAGGTTCGTTATCGGT-1_1	1.89893	-0.593771	0
AAGGTTCTCCACGTTC-1_1	1.51102	-4.09499	2
AAGGTTCTCGCGTAGC-1_1	1.67786	-2.87588	2
AAGTCTGCAATGAAAC-1_1	1.35089	8.48378	1
AAGTCTGCATGCCCGA-1_1	2.16525	-1.224	0
AAGTCTGGTTGAGTTC-1_1	-1.84342	3.85123	1
AAGTCTGTCGAGCCCA-1_1	-1.19015	4.8588	1
AATCCAGCACAGACTT-1_1	-0.190043	6.82758	1
AATCCAGGTCATACTG-1_1	3.48676	6.07348	1
AATCGGTAGAAACGAG-1_1	1.48568	-11.2095	3
AATCGGTCATCCGTGG-1_1	0.262819	4.81166	1
AATCGGTGTCGGCACT-1_1	0.409111	-1.46826	0
AATCGGTGTCTAGTGT-1_1	0.347937	-4.07717	2
AATCGGTTCGAACTGT-1_1	2.09626	-3.58177	2
AATCGGTTCGTGACAT-1_1	-1.36503	-1.89391	0
ACACCAAAGCTAGTTC-1_1	-1.24332	3.57508	1
ACACCAACAATGGAGC-1_1	4.57779	5.50924	1
ACACCAACAGCTGTTA-1_1	4.0692	1.954	7
ACACCAACATGCCTTC-1_1	-0.116516	3.61782	0
ACACCCTAGACTGGGT-1_1	4.09756	2.67013	7
ACACCCTGTCGGATCC-1_1	-0.0908302	-1.02328	0
ACACCGGAGATGTTAG-1_1	-3.75379	3.19165	5
ACACCGGCAAGGCTCC-1_1	-2.68632	0.339799	5
ACACCGGCAGTAAGCG-1_1	1.95949	-0.100526	0
ACACCGGGTGTTCGAT-1_1	0.41496	-2.14651	0
ACACCGGTCACTCCTG-1_1	-2.28298	-0.136783	0
ACACCGGTCGGTTAAC-1_1	1.46806	6.5459	1
ACACTGACAATGCCAT-1_1	-1.6217	0.320031	0
ACACTGAGTAACGTTC-1_1	-0.0938435	3.50277	1
ACACTGAGTAAGTGTA-1_1	-1.06563	6.4293	1
ACACTGAGTGGCAAAC-1_1	1.00002	3.0526	1
ACACTGATCGTATCAG-1_1	-4.89262	4.21558	5
ACACTGATCTGGTTCC-1_1	2.67279	-0.0901612	0
ACAGCCGAGCGTGTCC-1_1	3.14351	2.34073	7
ACAGCCGAGGCTCAGA-1_1	3.85803	4.66568	1
ACAGCCGAGTAGGCCA-1_1	1.9773	-0.316537	0
ACAGCCGCAGAAGCAC-1_1	0.331526	-0.478089	0
ACAGCCGGTGAACCTT-1_1	-0.190652	-1.28987	0
ACAGCCGGTGATAAGT-1_1	7.05099	4.49332	9
ACAGCCGGTGGTACAG-1_1	3.16325	7.2596	1
ACAGCCGTCTTCGAGA-1_1	1.32761	-1.91213	0
ACAGCTACAATGGTCT-1_1	2.7352	-8.87541	3
ACAGCTAGTAGCTCCG-1_1	2.50129	8.2691	1
ACAGCTATCTTGACGA-1_1	-3.32487	2.73047	5
ACATACGCATAAAGGT-1_1	5.9406	3.62345	9
ACATACGCATTGTGCA-1_1	-2.60638	0.10175	0
ACATACGTCACTCTTA-1_1	0.203321	-1.26046	0
ACATACGTCAGAGGTG-1_1	0.283931	6.79546	1
ACATCAGAGAGCTGCA-1_1	3.50849	7.45986	1
ACATCAGAGCTCCCAG-1_1	-1.14746	1.5106	0
ACATCAGCAAGTAATG-1_1	7.52436	3.88147	9
ACATCAGGTATTCGTG-1_1	2.53168	8.24822	1
ACATCAGGTGATGCCC-1_1	0.825608	4.7047	1
ACATCAGTCAGGCGAA-1_1	4.59729	-1.28201	8
ACATCAGTCCAAACAC-1_1	0.0367231	4.67319	1
ACATCAGTCTTGCCGT-1_1	0.802631	5.62776	1
ACATGGTCAAGTCATC-1_1	2.57686	7.89291	1
ACCAGTAAGATCACGG-1_1	0.145831	3.51289	1
ACCAGTAGTAGAGGAA-1_1	0.0763437	0.14884	0
ACCAGTAGTCTAGTGT-1_1	0.618225	-1.69472	0
ACCAGTATCCGTTGCT-1_1	4.09495	1.81362	7
ACCCACTAGAGTCGGT-1_1	0.869188	5.30994	1
ACCCACTCACGAGAGT-1_1	1.76828	7.6455	1
ACCCACTGTCTCTCGT-1_1	0.307526	7.35065	1
ACCCACTGTCTGGTCG-1_1	2.05736	6.99462	1
ACCCACTGTGCTAGCC-1_1	0.315441	-0.23586	0
ACCCACTTCCACGCAG-1_1	0.94727	-2.1171	0
ACCGTAAAGTGAAGTT-1_1	2.90734	4.29467	1
ACCGTAAGTAATTGGA-1_1	-2.47067	-0.154563	5
ACCTTTACACGACGAA-1_1	-2.0919	-0.710077	0
ACCTTTACATCTGGTA-1_1	5.14216	5.49579	1
ACCTTTATCTGGCGTG-1_1	7.16616	3.74793	9
ACGAGCCCATGCCTTC-1_1	3.65328	5.33183	1
ACGAGCCTCGCAGGCT-1_1	4.7065	3.7265	7
ACGAGGAAGTCAATAG-1_1	-0.682055	2.13065	0
ACGATACCATAAGACA-1_1	-1.23885	-0.0893421	0
ACGATACTCACCCTCA-1_1	2.30499	5.79416	1
ACGATACTCTACTATC-1_1	1.8641	-2.15894	0
ACGATGTCACAGATTC-1_1	2.98453	3.8673	1
ACGATGTCACATTTCT-1_1	-1.03762	-8.60802	3
ACGATGTTCGCAAGCC-1_1	2.02243	-10.8868	3
ACGATGTTCGTGGGAA-1_1	0.901342	-1.87343	0
ACGCCAGAGAGTCGGT-1_1	-1.65237	-1.73181	0
ACGCCAGAGGATGCGT-1_1	-2.03875	2.04373	0
ACGCCAGAGTCTTGCA-1_1	4.16014	2.88155	7
ACGCCAGGTGAGTATA-1_1	1.77005	-3.21108	2
ACGCCGAAGACAAGCC-1_1	-0.663002	5.51918	1
ACGCCGAAGACCCACC-1_1	4.49101	2.38092	7
ACGCCGAAGCCACGTC-1_1	2.81034	2.10957	1
ACGCCGAAGGACATTA-1_1	-2.34423	-0.426764	0
ACGCCGAAGGGATCTG-1_1	4.31508	1.66474	0
ACGCCGACAGGGTTAG-1_1	0.164363	-1.78481	0
ACGCCGAGTAAACGCG-1_1	-0.0114677	3.31156	1
ACGCCGAGTGAAAGAG-1_1	2.96675	-3.03501	2
ACGGAGAAGCAACGGT-1_1	-1.12451	3.30038	1
ACGGAGAAGTTGAGTA-1_1	4.40899	-1.08473	8
ACGGAGACAACTGCTA-1_1	0.975498	2.8314	1
ACGGAGACAATGCCAT-1_1	0.398655	7.60772	1
ACGGCCACACCGGAAA-1_1	2.7053	8.16302	1
ACGGCCACAGCCTATA-1_1	-2.14432	4.01212	1
ACGGCCAGTCATACTG-1_1	-0.157362	6.50839	1
ACGGCCATCAAACCAC-1_1	3.50028	0.958455	0
ACGGCCATCAATCACG-1_1	2.30075	-6.64656	2
ACGGCCATCTCGAGTA-1_1	3.67725	2.1393	7
ACGGGCTCACTAAGTC-1_1	4.49289	-6.72614	1
ACGGGTCCAGAGCCAA-1_1	3.86742	7.30836	1
ACGGGTCCATGCCCGA-1_1	-1.2275	6.56548	1
ACGGGTCTCACGCATA-1_1	2.53154	-10.561	3
ACGGGTCTCGTTGCCT-1_1	3.69905	5.87114	1
ACTATCTAGAAGAAGC-1_1	1.89739	-11.0058	3
ACTATCTCATCGATGT-1_1	-0.97202	7.09117	1
ACTATCTGTACCCAAT-1_1	2.36857	-1.34968	0
ACTATCTTCCAAGCCG-1_1	1.05646	4.61317	1
ACTATCTTCTTATCTG-1_1	-1.85235	-1.298	0
ACTGAACAGAAGCCCA-1_1	-4.90167	-0.929994	0
ACTGAACAGCTATGCT-1_1	0.76225	-0.555215	0
ACTGAACCAGTGGAGT-1_1	2.82092	0.0761449	0
ACTGAGTAGCTAACTC-1_1	-2.13029	-0.490851	0
ACTGAGTCAGTGACAG-1_1	3.0264	5.35269	1
ACTGAGTTCATATCGG-1_1	3.12439	5.00279	1
ACTGATGAGTGTGGCA-1_1	3.64142	-6.05887	2
ACTGATGCAAGACACG-1_1	2.43483	3.55643	1
ACTGATGTCGCAAACT-1_1	2.56827	0.187323	0
ACTGCTCCAGGTCGTC-1_1	3.96693	-1.11178	8
ACTGCTCCATACGCTA-1_1	1.68459	6.9242	1
ACTGCTCCATATGGTC-1_1	-4.94202	4.68157	5
ACTGCTCGTAAACACA-1_1	1.10847	-2.82875	0
ACTGTCCAGAATAGGG-1_1	4.39255	-1.65027	8
ACTGTCCAGTAGTGCG-1_1	1.07709	5.82374	1
ACTGTCCCAATAGCGG-1_1	0.0699488	5.99029	1
ACTGTCCTCGACCAGC-1_1	1.39118	-1.34533	0
ACTTACTCAATCTACG-1_1	-1.66887	5.17606	1
ACTTACTCACATGGGA-1_1	2.08742	-3.5045	2
ACTTGTTTCCTTTCGG-1_1	6.79964	4.54373	9
ACTTGTTTCGCCTGTT-1_1	-1.58135	4.74152	1
ACTTGTTTCGTATCAG-1_1	3.87906	-2.73395	8
ACTTTCAAGGTGCTAG-1_1	-2.58837	2.4999	0
ACTTTCACACCCAGTG-1_1	3.20967	7.61233	1
ACTTTCAGTAGCCTAT-1_1	-0.887436	7.10606	1
AGAATAGAGACTGTAA-1_1	-4.69344	3.92202	5
AGAATAGAGCGGATCA-1_1	-0.708675	7.91455	1
AGAATAGGTCGAACAG-1_1	3.02221	-6.46786	2
AGAATAGGTCGCGTGT-1_1	0.699855	7.06699	1
AGAATAGTCCACGTTC-1_1	-0.981606	-9.67621	3
AGAATAGTCTCTTGAT-1_1	1.48314	-2.60545	0
AGACGTTAGGCCCTCA-1_1	-0.701921	3.75457	1
AGACGTTCAGTAAGCG-1_1	2.03982	0.866312	0
AGACGTTCATAGGATA-1_1	-0.779328	7.46429	1
AGACGTTTCACCCGAG-1_1	6.33063	3.35602	0
AGACGTTTCCGAAGAG-1_1	1.70142	-0.892145	0
AGAGCGAAGTAAGTAC-1_1	1.23272	-3.72733	2
AGAGCGACATAGTAAG-1_1	3.36064	5.80147	1
AGAGCGACATTCGACA-1_1	6.27265	3.72872	9
AGAGCGAGTGTCTGAT-1_1	3.58202	4.85432	1
AGAGCGATCTCTTATG-1_1	-3.86577	3.6574	5
AGAGCTTAGATAGCAT-1_1	-0.836388	5.98823	1
AGAGCTTAGCACCGTC-1_1	-0.178684	3.64967	1
AGAGCTTCAAGCCTAT-1_1	1.57567	-1.16093	0
AGAGCTTTCAGCTTAG-1_1	0.997772	2.7525	1
AGAGTGGAGAGCCCAA-1_1	4.46239	4.37473	7
AGAGTGGGTTGGAGGT-1_1	4.3943	6.56943	1
AGAGTGGTCACTCCTG-1_1	-1.42976	3.43343	1
AGCAGCCCAGTGGAGT-1_1	-4.56488	3.05227	5
AGCAGCCTCCCTCAGT-1_1	-3.86354	2.25157	5
AGCATACCACCCATTC-1_1	1.8269	-1.62619	0
AGCATACGTAGGGTAC-1_1	-0.716604	-2.10925	0
AGCATACGTCTAGGTT-1_1	2.16958	-0.137369	0
AGCCTAAAGATGCGAC-1_1	3.90245	1.96181	7
AGCCTAACAAGTCTAC-1_1	4.27104	-5.52025	2
AGCCTAACATGTCCTC-1_1	1.81915	4.69438	1
AGCCTAAGTGGTACAG-1_1	4.60599	3.67751	7
AGCCTAATCGCAAGCC-1_1	2.01697	8.51945	1
AGCGGTCGTAGTAGTA-1_1	2.77375	-9.52211	3
AGCGGTCTCAGTACGT-1_1	-0.787282	2.08562	0
AGCGTATAGCAAATCA-1_1	0.493512	5.35725	1
AGCGTATCACATGGGA-1_1	3.12272	5.35635	1
AGCGTATGTAACGTTC-1_1	-1.0164	0.554801	0
AGCGTATGTCAGGACA-1_1	3.47128	6.32392	1
AGCGTATGTTAAGACA-1_1	-0.932116	7.69848	1
AGCGTATTCAACGCTA-1_1	1.0243	-5.8912	2
AGCGTATTCTTGACGA-1_1	0.114068	6.33516	1
AGCGTCGCAGGGATTG-1_1	2.10606	7.92807	1
AGCGTCGTCTCTAGGA-1_1	3.6574	7.0478	1
AGCTCCTGTTAGAACA-1_1	-1.02205	3.79488	1
AGCTCCTTCCCGACTT-1_1	0.881959	-3.42725	0
AGCTCCTTCTCTGTCG-1_1	3.07614	2.93182	1
AGCTCTCAGTAGTGCG-1_1	3.91065	-1.412	8
AGCTCTCCAGCGTAAG-1_1	-0.752912	3.58796	1
AGCTCTCTCTATGTGG-1_1	3.06862	5.96067	1
AGCTTGAAGCGATAGC-1_1	-2.66727	3.52024	0
AGCTTGAAGGGATCTG-1_1	2.88232	7.86143	1
AGCTTGATCCGCGTTT-1_1	-1.24914	-0.522961	0
AGCTTGATCTCATTCA-1_1	3.51716	5.4616	1
AGGCCACAGAGACGAA-1_1	-0.196753	-2.50761	0
AGGCCACCAATCCGAT-1_1	-3.61579	2.72918	5
AGGCCACCAGGTCCAC-1_1	0.376121	7.56146	1
AGGCCGTAGCCGATTT-1_1	-2.0299	-0.0850246	0
AGGCCGTGTTTGCATG-1_1	5.11224	5.5584	1
AGGCCGTTCCTTTCGG-1_1	4.21106	-8.20491	2
AGGCCGTTCGCCAGCA-1_1	-1.36042	6.56193	1
AGGCCGTTCTGTCCGT-1_1	-0.258015	3.7771	1
AGGGAGTAGATGGGTC-1_1	1.94957	-3.26125	2
AGGGAGTAGCCAACAG-1_1	-0.169175	1.98462	0
AGGGAGTAGCTCCCAG-1_1	-0.767641	5.26241	1
AGGGAGTAGTGATCGG-1_1	-4.87141	4.29781	5
AGGGAGTCACATGACT-1_1	2.14286	-1.20345	0
AGGGAGTCAGCTTAAC-1_1	0.519476	-0.530039	0
AGGGAGTTCGGAATCT-1_1	-0.820165	-0.68439	0
AGGGATGAGAGGTAGA-1_1	2.45121	1.19809	0
AGGGATGAGGCATTGG-1_1	1.44963	-10.3385	3
AGGGATGTCGGTTCGG-1_1	-0.500117	7.38018	1
AGGGTGAAGCCGGTAA-1_1	0.241852	-1.14964	0
AGGGTGACAACACGCC-1_1	3.35806	-1.4363	8
AGGGTGATCTACTATC-1_1	0.812109	4.05684	1
AGGTCATAGAGATGAG-1_1	-0.644863	-0.351523	0
AGGTCATAGGAGTTTA-1_1	1.27906	-2.15013	0
AGGTCATCATTAACCG-1_1	4.30597	-1.49835	8
AGGTCATGTCGCATAT-1_1	-0.712397	5.55448	1
AGGTCCGAGCCACGTC-1_1	-2.45819	-0.401312	0
AGGTCCGCAGGTCTCG-1_1	-2.79458	-0.0798925	0
AGTAGTCAGCGTAGTG-1_1	3.27809	2.47254	7
AGTAGTCGTCATATCG-1_1	2.14707	6.20036	1
AGTAGTCGTCCGTCAG-1_1	7.02707	3.73612	9
AGTAGTCTCTTCGAGA-1_1	-4.31889	1.37302	0
AGTCTTTCATAGAAAC-1_1	3.45491	-8.50152	3
AGTCTTTCATGACGGA-1_1	2.49343	3.50759	1
AGTCTTTGTACGCACC-1_1	2.94591	6.38722	1
AGTCTTTGTAGCGCAA-1_1	4.70458	6.39159	1
AGTCTTTTCACGGTTA-1_1	-0.762803	1.54292	0
AGTCTTTTCTTCCTTC-1_1	-4.95912	4.53279	5
AGTGAGGGTTGTTTGG-1_1	3.71981	3.25856	7
AGTGAGGTCCGTAGTA-1_1	1.00501	-1.15606	0
AGTGGGAAGGCCATAG-1_1	3.89344	-5.30891	2
AGTGGGACAAGGACAC-1_1	1.81425	-0.619184	0
AGTGGGACACATTAGC-1_1	0.0425056	6.04826	1
AGTGGGATCAAAGTAG-1_1	-0.256218	0.813021	0
AGTGTCACACTTGGAT-1_1	3.70115	-2.36397	8
AGTGTCAGTGCAACTT-1_1	4.58252	6.45792	1
AGTGTCATCCTGTACC-1_1	3.25243	2.14518	0
AGTGTCATCGGAAATA-1_1	4.1282	-1.92271	8
AGTTGGTAGACCCACC-1_1	-0.456493	-3.13777	0
AGTTGGTCAGCTGTGC-1_1	1.86324	7.35818	1
AGTTGGTCATGATCCA-1_1	2.02197	-1.09318	0
AGTTGGTTCCTGCAGG-1_1	2.10927	-2.39609	0
ATAACGCAGTATTGGA-1_1	-0.83143	-1.31382	0
ATAACGCAGTCCCACG-1_1	4.32855	2.47085	7
ATAACGCGTTCAGACT-1_1	3.62211	-1.36946	8
ATAAGAGCAGCGTAAG-1_1	7.28435	4.08004	9
ATAAGAGTCAAACGGG-1_1	2.56635	1.8247	0
ATAGACCAGGTGCTAG-1_1	3.3101	1.3805	0
ATAGACCAGTCCTCCT-1_1	3.06526	6.59088	1
ATAGACCGTGTGACCC-1_1	1.92034	7.50163	1
ATAGACCTCAACGGGA-1_1	-0.665843	-1.66025	0
ATAGACCTCACCGTAA-1_1	1.18004	7.50387	1
ATCACGAAGAATGTTG-1_1	-1.90877	3.38129	1
ATCACGAAGGCTAGCA-1_1	-0.744292	-1.85447	0
ATCATCTAGAGGGCTT-1_1	3.7556	6.77874	1
ATCATCTCACCAGCAC-1_1	0.338494	-1.42921	0
ATCATCTGTGAGCGAT-1_1	-0.145472	-10.3832	3
ATCATGGAGGCTCATT-1_1	-2.45691	-0.0124037	0
ATCATGGCACCTATCC-1_1	-0.861934	-0.225256	0
ATCATGGGTTCGGCAC-1_1	0.63366	3.59035	1
ATCCACCCAGTTCATG-1_1	4.48041	1.12018	7
ATCCACCCATTAACCG-1_1	2.71985	-8.11112	3
ATCCACCGTTTGACAC-1_1	4.4386	2.67477	7
ATCCACCTCATCTGCC-1_1	4.79367	6.00281	1
ATCCACCTCTCGGACG-1_1	3.25495	3.73539	1
ATCCGAAAGCCACGTC-1_1	-3.90993	3.50361	5
ATCCGAAAGGAATTAC-1_1	4.49074	4.43966	1
ATCCGAACAGCGTAAG-1_1	2.81842	6.8164	1
ATCCGAAGTAAGTTCC-1_1	1.90928	4.53518	1
ATCCGAAGTTCCACAA-1_1	-3.58206	3.54931	5
ATCGAGTCAGACTCGC-1_1	1.62055	-5.42215	2
ATCGAGTGTAGAGTGC-1_1	3.77515	4.22738	1
ATCGAGTGTTACCAGT-1_1	2.01476	3.89171	1
ATCGAGTGTTCCACTC-1_1	1.81054	3.45243	1
ATCGAGTTCTATCCCG-1_1	3.94528	5.79541	1
ATCTACTAGGAATTAC-1_1	3.3407	-7.94253	3
ATCTACTAGTGAAGAG-1_1	0.464003	5.45786	1
ATCTACTTCACGCATA-1_1	3.39772	4.74432	1
ATCTACTTCCACGACG-1_1	2.6082	6.21983	1
ATCTGCCAGAGCAATT-1_1	2.57864	7.94314	1
ATCTGCCAGCCGCCTA-1_1	4.4237	2.71687	7
ATCTGCCAGTGGGATC-1_1	1.66294	4.02467	1
ATCTGCCGTACCTACA-1_1	4.05934	1.906	7
ATCTGCCGTATAGTAG-1_1	0.081844	-1.88858	0
ATCTGCCGTCATCGGC-1_1	-1.59449	0.20308	0
ATGAGGGAGATCTGAA-1_1	-0.104227	4.40969	1
ATGAGGGCACCCTATC-1_1	4.14814	2.87809	7
ATGAGGGCATCAGTAC-1_1	2.66893	-9.22395	3
ATGAGGGGTATGAATG-1_1	3.99279	2.4146	7
ATGAGGGGTATGCTTG-1_1	-1.07126	5.00627	1
ATGAGGGTCTGCTTGC-1_1	4.33871	2.14186	7
ATGCGATAGAAGCCCA-1_1	0.00920615	-4.63543	2
ATGCGATAGATCTGAA-1_1	0.791804	-2.45634	0
ATGCGATAGGTGGGTT-1_1	3.24709	1.15552	0
ATGCGATCATGCCTAA-1_1	4.10842	6.72305	1
ATGCGATGTCATCGGC-1_1	3.43313	4.02388	5
ATGCGATGTCCATCCT-1_1	6.04064	3.59665	9
ATGCGATTCGGTCCGA-1_1	-0.507817	3.15362	1
ATGGGAGCAGTCACTA-1_1	0.766014	-1.15226	0
ATGGGAGGTAAGCACG-1_1	2.41095	5.47141	1
ATGGGAGTCCTAGAAC-1_1	5.93179	3.58264	9
ATGGGAGTCCTGTACC-1_1	-0.00454023	8.56919	1
ATGGGAGTCGATCCCT-1_1	1.67766	-1.63394	0
ATGTGTGAGACTACAA-1_1	3.88047	1.92886	7
ATGTGTGAGTTAGGTA-1_1	0.916521	-0.632004	0
ATGTGTGCAAACCTAC-1_1	-1.6719	-0.936614	0
ATGTGTGGTGACTACT-1_1	-0.477934	-0.235272	0
ATGTGTGTCCAAATGC-1_1	2.62099	8.30638	1
ATTACTCAGCTAACTC-1_1	0.491468	5.68786	1
ATTACTCGTGGCTCCA-1_1	3.38707	-7.6542	3
ATTATCCAGCTGAACG-1_1	-0.504053	3.81816	1
ATTATCCCAAGTACCT-1_1	-2.04966	-0.994523	0
ATTATCCGTACGCACC-1_1	-1.29468	-6.59755	3
ATTATCCGTGCAACGA-1_1	-0.178932	4.61489	1
ATTCTACTCCTTGCCA-1_1	-0.61563	3.64491	1
ATTCTACTCGAGCCCA-1_1	0.25016	5.19791	1
ATTGGACCATTTCACT-1_1	-1.17302	5.24732	1
ATTGGACGTGTGAAAT-1_1	2.6893	1.57302	0
ATTGGACGTTATGCGT-1_1	-1.41045	4.71194	1
ATTGGACTCACCCGAG-1_1	6.93175	4.42788	9
ATTGGACTCGCACTCT-1_1	4.86866	2.92158	7
ATTGGTGCACAGGAGT-1_1	3.26372	-1.42514	8
ATTTCTGAGCCAGGAT-1_1	3.13914	1.64881	0
ATTTCTGAGTGTCTCA-1_1	1.99315	-1.16217	0
ATTTCTGTCTATCCTA-1_1	2.81409	1.94663	7
CAACCAAAGATACACA-1_1	0.873887	4.60643	1
CAACCAACACTTCGAA-1_1	2.85095	-5.59987	2
CAACCAACAGCGTAAG-1_1	-0.111401	0.590366	0
CAACCAATCACTCTTA-1_1	-1.69701	4.29134	1
CAACCAATCTAAGCCA-1_1	3.63157	2.9094	7
CAACCTCAGCGTTCCG-1_1	-1.08465	-9.68742	3
CAACCTCCAATGGACG-1_1	0.910081	3.50896	1
CAACCTCGTCAACTGT-1_1	3.31382	-9.24424	3
CAACCTCTCACCGTAA-1_1	0.176242	5.05692	1
CAACTAGAGTTCGATC-1_1	-1.63363	3.80651	1
CAACTAGCAGTCAGCC-1_1	0.979266	4.76461	1
CAACTAGCATGGGAAC-1_1	2.27688	0.557294	0
CAAGAAACAATCTGCA-1_1	-0.0582054	-1.644	0
CAAGATCAGCCCTAAT-1_1	3.79983	5.62192	1
CAAGATCAGCGCCTCA-1_1	-0.990759	4.38712	1
CAAGATCAGGAGCGTT-1_1	1.16727	5.7861	1
CAAGATCGTTTGGGCC-1_1	4.58004	2.48441	7
CAAGATCTCCATTCTA-1_1	-4.44687	4.07047	5
CAAGGCCGTGACGCCT-1_1	1.91876	-1.91143	0
CAAGGCCTCATAGCAC-1_1	-0.373855	-0.293665	0
CAAGTTGCACCAGCAC-1_1	0.0746724	-10.5226	3
CAAGTTGGTCACTTCC-1_1	0.203544	-2.15	0
CAAGTTGGTTCCCTTG-1_1	2.03373	-3.32476	2
CAAGTTGTCAACGAAA-1_1	-0.81892	-5.2545	3
CAAGTTGTCATACGGT-1_1	1.05712	4.11913	1
CACAAACAGGCTAGAC-1_1	1.28781	3.14367	1
CACAAACGTCAAACTC-1_1	-0.437855	7.14744	1
CACAAACGTTCATGGT-1_1	-1.5664	4.55254	1
CACACAACACTACAGT-1_1	-0.00739705	-2.08842	0
CACACAACATTTGCTT-1_1	-5.9058	-0.523708	6
CACACAATCAGAAATG-1_1	1.59325	-1.81691	0
CACACCTGTCCTGCTT-1_1	3.55116	3.75258	1
CACACCTGTGTAATGA-1_1	6.72538	4.49129	9
CACACTCAGATAGGAG-1_1	6.6904	3.94485	9
CACACTCCACGCCAGT-1_1	4.28293	-1.12487	8
CACACTCCAGCCACCA-1_1	1.56676	6.42886	1
CACACTCCAGCTGTAT-1_1	1.55959	-11.022	3
CACACTCTCCCTCAGT-1_1	0.808708	-3.88366	2
CACACTCTCTCTAAGG-1_1	1.15732	-1.48132	0
CACAGGCAGTACTTGC-1_1	2.51838	0.482214	0
CACAGGCCAAGTTAAG-1_1	1.53138	7.30807	1
CACAGGCCATTACGAC-1_1	1.09966	-2.32638	0
CACAGGCTCCCGACTT-1_1	-0.14023	-10.398	3
CACAGGCTCGCAGGCT-1_1	0.45306	-1.39766	0
CACAGTACAAGTTGTC-1_1	2.32981	0.508124	0
CACAGTAGTCCTAGCG-1_1	0.0275978	-1.51076	0
CACAGTAGTCTGCAAT-1_1	-3.66803	4.39248	5
CACAGTATCTACGAGT-1_1	0.451905	-1.71079	0
CACATAGAGAGCTATA-1_1	-2.67205	0.62483	5
CACATAGAGATACACA-1_1	3.45644	0.72483	2
CACATAGCAGACAAGC-1_1	-0.00326639	8.53098	1
CACATAGGTGCAGGTA-1_1	-3.75274	5.12657	5
CACATAGGTGCAGTAG-1_1	-0.483259	-1.25272	0
CACATTTAGAAGGTTT-1_1	0.862024	-4.09442	2
CACATTTCACATCCAA-1_1	2.70654	1.22451	0
CACATTTCATGGAATA-1_1	2.07967	1.25938	0
CACATTTTCTAACCGA-1_1	3.82132	-1.36443	8
CACCACTAGAAGGTGA-1_1	1.95474	0.208027	0
CACCACTAGAGACGAA-1_1	2.76815	4.14867	1
CACCACTAGCAACGGT-1_1	0.103617	-0.908396	0
CACCACTGTGGCGAAT-1_1	3.61628	0.673523	0
CACCACTTCTGTACGA-1_1	6.57782	4.35078	9
CACCAGGAGATGTGTA-1_1	3.0548	-10.3353	3
CACCAGGGTGGTCTCG-1_1	-1.18936	-0.291001	0
CACCAGGTCCAATGGT-1_1	1.6723	7.46345	1
CACCAGGTCTTGGGTA-1_1	4.01991	6.7382	1
CACCTTGAGTGAACAT-1_1	-4.23348	5.25008	5
CACCTTGAGTTGTAGA-1_1	-2.47332	0.40027	0
CACCTTGCAAAGTCAA-1_1	-1.73022	5.44626	1
CACCTTGGTACTCTCC-1_1	2.67459	4.79082	1
CACCTTGGTCTCCCTA-1_1	0.997465	0.682516	0
CACCTTGGTGTAAGTA-1_1	0.801432	-2.28008	0
CACTCCAAGTGTACTC-1_1	2.28309	-1.74388	0
CACTCCAAGTTGTAGA-1_1	-4.92346	4.40012	5
CACTCCATCAGAGACG-1_1	4.00354	-1.44986	8
CAGAATCAGCTAACAA-1_1	2.57411	4.32399	1
CAGAATCCAATTGCTG-1_1	-2.02014	2.47128	0
CAGAATCCATTCTCAT-1_1	0.944908	-0.221097	0
CAGAATCTCCAAGTAC-1_1	0.0377131	-1.26126	0
CAGAATCTCGCGTAGC-1_1	4.18548	5.49777	1
CAGAGAGGTCTAGTCA-1_1	-3.54269	4.6638	5
CAGAGAGGTGCATCTA-1_1	2.07515	6.3894	1
CAGATCAAGTGGTAGC-1_1	-0.0229785	-1.85539	0
CAGATCACAGACAGGT-1_1	-1.57654	4.63921	1
CAGATCACATCTGGTA-1_1	2.05332	-4.02481	2
CAGATCAGTTAAGACA-1_1	3.64538	7.09072	1
CAGATCATCGTACCGG-1_1	-1.40762	4.72779	1
CAGCAGCAGGGTATCG-1_1	-0.971881	4.06648	1
CAGCAGCCACCAGATT-1_1	-0.403569	5.70224	1
CAGCAGCCACTAGTAC-1_1	6.70654	4.36827	9
CAGCATAAGTATGACA-1_1	-0.927154	7.03848	1
CAGCATACATAGGATA-1_1	-1.75802	3.1294	1
CAGCATATCTTGACGA-1_1	-0.653359	6.01995	1
CAGCCGAAGGGAGTAA-1_1	-0.356785	5.0556	1
CAGCCGAAGTTCCACA-1_1	1.94986	-1.14988	0
CAGCCGATCAGCGACC-1_1	0.349928	-3.84477	2
CAGCGACAGGAGTACC-1_1	2.39069	0.949602	0
CAGCGACGTGGCTCCA-1_1	3.42223	4.76856	1
CAGCTAAAGAAGGCCT-1_1	-4.05985	5.10116	5
CAGCTAAAGGTGCTTT-1_1	-1.83684	-1.40364	0
CAGCTAACAATGGATA-1_1	3.75216	-1.74593	8
CAGCTGGAGAGCTGGT-1_1	3.07588	1.58155	0
CAGCTGGAGGTTCCTA-1_1	4.20442	-1.28118	8
CAGCTGGAGTATTGGA-1_1	6.0672	4.8729	9
CAGCTGGGTAAGTTCC-1_1	0.0546087	4.78375	1
CAGCTGGTCAATCACG-1_1	-0.894274	-0.505057	0
CAGGTGCAGGATGCGT-1_1	3.49481	4.4406	1
CAGGTGCCAAAGAATC-1_1	-0.553511	0.0880878	0
CAGGTGCGTACTCTCC-1_1	3.07355	6.71641	1
CAGGTGCGTCAGAGGT-1_1	1.68162	-1.4447	0
CAGGTGCGTTCGAATC-1_1	-4.7529	3.65279	5
CAGGTGCTCATGCATG-1_1	1.63778	6.74227	1
CAGTAACAGGTGATAT-1_1	0.614907	-2.37294	0
CAGTAACCACGTCAGC-1_1	1.06244	2.8415	1
CAGTAACCAGCTGGCT-1_1	-0.173885	4.29925	1
CAGTAACGTCGAATCT-1_1	6.21161	3.55431	9
CAGTAACGTGAGCGAT-1_1	4.53458	2.29487	7
CAGTAACGTTAAAGTG-1_1	4.24144	2.05902	0
CAGTAACTCCAAATGC-1_1	0.726948	-1.86624	0
CAGTAACTCTGGAGCC-1_1	3.35673	-5.4576	2
CAGTCCTAGGATCGCA-1_1	2.61355	-0.800538	0
CAGTCCTCACCGATAT-1_1	1.20083	8.48417	1
CAGTCCTCAGCCTTGG-1_1	1.6741	4.90417	1
CATATGGAGCACAGGT-1_1	1.6665	3.27944	1
CATATGGGTATCACCA-1_1	1.86972	6.40862	1
CATATGGTCAACCAAC-1_1	-1.69113	-0.345043	0
CATATTCCAGCGTTCG-1_1	-4.50297	3.02855	5
CATATTCCAGGATTGG-1_1	-4.77604	3.12672	5
CATATTCCATGTAGTC-1_1	2.01371	-4.3577	2
CATCAAGCATTCCTGC-1_1	1.04177	0.860198	0
CATCAGAAGCAATCTC-1_1	-3.76047	5.14153	5
CATCAGACAGCGTCCA-1_1	4.14298	6.83764	1
CATCAGATCTGGGCCA-1_1	-1.0568	-7.52728	3
CATCCACAGCTGCCCA-1_1	1.36234	-11.0432	3
CATCGAAAGTACGCGA-1_1	-0.691508	6.94851	1
CATCGAACAGGAATGC-1_1	1.15461	-2.35247	0
CATCGAACATGTAGTC-1_1	3.82729	-0.107908	0
CATCGAAGTTACCAGT-1_1	-2.21105	-0.734271	0
CATCGAATCATTATCC-1_1	0.00303737	7.39005	1
CATCGGGCAAACCTAC-1_1	2.33043	1.18979	0
CATCGGGCATTCCTCG-1_1	2.36735	-6.19038	2
CATCGGGGTCAATGTC-1_1	-0.559282	-1.08909	0
CATCGGGGTTATCGGT-1_1	0.576975	4.85913	1
CATCGGGGTTCAGACT-1_1	-1.46958	-1.59677	0
CATGACAAGTTGCAGG-1_1	-0.589552	3.78352	1
CATGACACAAGAAAGG-1_1	3.43443	1.25922	0
CATGACACAGTAAGAT-1_1	1.77686	-1.6432	0
CATGACAGTCATACTG-1_1	2.67746	-2.0515	8
CATGACATCTCCGGTT-1_1	-3.25572	2.6247	5
CATGCCTCAGTAAGAT-1_1	0.543805	-2.55227	0
CATGCCTCATTACGAC-1_1	4.07372	6.81578	1
CATGCCTTCCCGACTT-1_1	2.84097	6.79936	1
CATGCCTTCGCTGATA-1_1	0.828489	0.724433	0
CATGGCGAGCGATCCC-1_1	1.82522	3.57095	1
CATGGCGAGGCATGTG-1_1	4.66544	1.58923	7
CATGGCGAGGTCATCT-1_1	4.42881	3.69049	7
CATGGCGGTGTGGCTC-1_1	0.0327762	3.84503	1
CATGGCGTCAGCTGGC-1_1	1.16347	-1.50204	0
CATGGCGTCGCTTAGA-1_1	3.9912	4.67141	1
CATTATCAGACCTTTG-1_1	2.11612	-6.82253	3
CATTATCCAGTCACTA-1_1	0.845755	-2.51773	0
CATTATCGTACCGGCT-1_1	1.99968	0.39159	0
CATTATCTCTCATTCA-1_1	-0.691968	-2.75302	0
CATTATCTCTTCCTTC-1_1	4.15198	1.08442	7
CATTCGCAGCGTTTAC-1_1	1.4255	-1.81943	0
CATTCGCAGGCTAGAC-1_1	0.478255	3.14125	1
CATTCGCCACTTCGAA-1_1	4.10188	2.15249	7
CATTCGCCAGACTCGC-1_1	3.75679	-1.15312	8
CATTCGCGTCCCTTGT-1_1	1.5501	-10.4332	3
CCAATCCAGGAGTAGA-1_1	2.68165	-5.41335	2
CCAATCCAGGTAGCTG-1_1	1.08238	3.48773	1
CCAATCCAGGTGATTA-1_1	1.03257	-2.11812	0
CCAATCCCACTACAGT-1_1	7.20754	4.09622	9
CCAATCCTCAACGCTA-1_1	3.11088	-5.217	2
CCAATCCTCAATACCG-1_1	7.01495	3.63114	9
CCACCTAAGCACGCCT-1_1	7.21243	3.43885	9
CCACCTAGTAGCGCAA-1_1	-4.37224	2.791	5
CCACCTAGTAGCGTCC-1_1	2.05846	5.37145	1
CCACCTAGTTGGTTTG-1_1	-0.176435	-1.21538	0
CCACCTATCTCTAAGG-1_1	4.93598	3.45737	7
CCACGGAAGGCTCAGA-1_1	-1.16657	-9.74243	3
CCACGGAGTACCAGTT-1_1	1.9564	-0.0375657	0
CCACGGATCATTTGGG-1_1	3.72949	-2.13472	8
CCACGGATCCAGGGCT-1_1	-1.59128	-0.617804	0
CCACGGATCCCTAATT-1_1	-1.09587	-9.12785	3
CCACGGATCCGAAGAG-1_1	3.93903	1.93689	7
CCACTACGTAAACACA-1_1	-3.67378	-1.31631	0
CCACTACGTAGGCATG-1_1	-0.120086	-2.32905	0
CCACTACGTCTCCACT-1_1	1.14121	-1.97265	0
CCACTACGTTGATTGC-1_1	3.10821	7.27069	1
CCACTACTCAAGGTAA-1_1	-4.6482	3.36277	5
CCACTACTCTCGGACG-1_1	6.68905	4.8801	9
CCAGCGAAGGATCGCA-1_1	-0.0996247	-1.87163	0
CCAGCGAAGGGTATCG-1_1	-0.825414	-1.13632	0
CCAGCGAAGGTCGGAT-1_1	-0.937103	5.34161	1
CCAGCGAAGTACCGGA-1_1	-0.14078	-1.0705	0
CCAGCGAAGTTTGCGT-1_1	2.07539	-1.01066	0
CCAGCGACAATGACCT-1_1	-1.77577	4.33431	1
CCAGCGAGTCTGGAGA-1_1	-2.06357	-0.970573	0
CCATGTCAGCCACGCT-1_1	4.97699	3.41787	7
CCATGTCCATCTCCCA-1_1	-0.857384	2.02555	0
CCATGTCCATGCATGT-1_1	-2.58283	-0.197462	0
CCATGTCCATGGAATA-1_1	0.946171	-1.39257	0
CCATGTCGTCTTCAAG-1_1	-1.81596	-0.431253	0
CCATGTCGTTGATTCG-1_1	-1.72254	5.67462	1
CCATGTCTCCTAGAAC-1_1	2.10613	-4.46587	2
CCATGTCTCTCGATGA-1_1	4.1609	-7.62405	1
CCATTCGTCCGTAGGC-1_1	1.61926	6.29247	1
CCCAATCGTGATGATA-1_1	0.78968	-1.22288	0
CCCAATCTCATACGGT-1_1	3.28646	-8.42675	3
CCCAGTTAGACCGGAT-1_1	0.942733	4.45515	1
CCCAGTTAGCGCCTCA-1_1	0.427295	2.15435	1
CCCAGTTAGGATCGCA-1_1	4.73406	-8.13747	1
CCCAGTTAGTTTGCGT-1_1	1.9203	-4.34297	2
CCCAGTTGTGCACCAC-1_1	4.39879	3.21692	7
CCCAGTTTCGCCCTTA-1_1	1.38118	-0.344007	0
CCCATACCAGTGAGTG-1_1	1.60606	7.46155	1
CCCATACTCAGCGACC-1_1	1.08143	4.85594	1
CCCATACTCAGCGATT-1_1	3.41025	3.89129	1
CCCTCCTCATTGTGCA-1_1	0.00467828	3.6963	1
CCCTCCTGTATAATGG-1_1	1.52565	6.47789	1
CCCTCCTTCAACGAAA-1_1	-4.08253	1.56706	5
CCCTCCTTCACCTCGT-1_1	4.13933	-0.97865	8
CCCTCCTTCCCTTGTG-1_1	3.12554	-8.24955	3
CCCTCCTTCCGCAGTG-1_1	2.07567	6.51917	1
CCGGGATAGAACTGTA-1_1	3.84548	7.20258	1
CCGGGATAGCTGGAAC-1_1	-1.41702	-1.07857	0
CCGGGATCACGGATAG-1_1	1.42264	-2.16883	0
CCGGGATCATGCAACT-1_1	6.07154	4.82761	9
CCGGGATGTTTGTGTG-1_1	4.09853	-5.21253	2
CCGGGATTCACAATGC-1_1	2.96256	2.14417	0
CCGGTAGGTAATCGTC-1_1	3.33956	2.41964	7
CCGGTAGTCTCGATGA-1_1	1.2357	-5.88509	2
CCGTACTAGCCATCGC-1_1	3.20061	4.85678	1
CCGTACTAGGGTTTCT-1_1	2.56325	5.81208	1
CCGTACTGTAAATACG-1_1	4.794	-8.1574	5
CCGTACTGTGTGACCC-1_1	-0.844734	3.64208	1
CCGTGGACAGTGGGAT-1_1	2.99631	1.84812	0
CCGTGGAGTAGGGTAC-1_1	-1.1955	-1.28109	0
CCGTTCACATCACGTA-1_1	-0.996936	-9.62803	3
CCGTTCAGTATGCTTG-1_1	4.79345	-0.71912	8
CCGTTCAGTCATGCAT-1_1	3.44259	1.3409	0
CCGTTCATCCGTTGTC-1_1	1.90171	-6.57871	2
CCTAAAGAGCGTCAAG-1_1	-1.69306	5.21638	1
CCTAAAGCAGACGTAG-1_1	4.12798	-1.43562	8
CCTAAAGCATTAGGCT-1_1	-2.52769	-1.03577	0
CCTAAAGGTTGTTTGG-1_1	-4.50064	0.548863	5
CCTACACAGTCAATAG-1_1	6.93975	4.70445	9
CCTACACCATGCTGGC-1_1	3.19091	-10.0638	3
CCTACACGTTACGGAG-1_1	-0.45972	0.806344	0
CCTACCAAGAGCTTCT-1_1	-0.463331	-2.57732	0
CCTACCAAGCTAGGCA-1_1	0.110353	-1.70479	0
CCTACCAAGGCATTGG-1_1	1.62031	-2.69065	0
CCTACCAGTCAAAGCG-1_1	1.35134	4.74571	1
CCTACCAGTGGACGAT-1_1	-1.69931	-1.14664	0
CCTACCAGTTGTCGCG-1_1	4.74268	-0.802525	8
CCTACCATCCTTGACC-1_1	-3.42118	4.74345	5
CCTACCATCTCGAGTA-1_1	2.34806	6.24479	1
CCTAGCTAGTCAATAG-1_1	2.84982	4.51371	1
CCTAGCTTCGGCGCTA-1_1	1.91778	6.86154	1
CCTAGCTTCGTAGGTT-1_1	-3.16373	1.10776	5
CCTATTAAGCGTGAGT-1_1	-0.245522	5.46304	1
CCTATTACACACGCTG-1_1	-1.8261	3.88726	1
CCTATTACAGCCACCA-1_1	7.47562	4.19028	9
CCTATTACAGGGCATA-1_1	0.352449	2.33631	1
CCTATTAGTATAGGGC-1_1	-0.121084	5.19531	1
CCTCAGTAGACAAAGG-1_1	0.285806	4.71684	1
CCTCAGTAGATCCCGC-1_1	-1.48005	3.23915	0
CCTCAGTGTTACAGAA-1_1	-1.2925	-0.469012	0
CCTCTGAAGCCTCGTG-1_1	-0.556911	-1.84213	0
CCTCTGACAATGGAAT-1_1	4.39831	3.37989	7
CCTCTGACACGAAACG-1_1	1.53483	1.03802	0
CCTCTGAGTCATATCG-1_1	-1.76987	5.4625	1
CCTCTGAGTGACGCCT-1_1	1.04004	-3.34171	2
CCTTACGAGCAAATCA-1_1	-2.06761	3.89915	1
CCTTACGAGGAATCGC-1_1	-3.88759	5.04718	5
CCTTACGGTAGATTAG-1_1	0.386707	-1.18709	0
CCTTACGGTAGCGTGA-1_1	0.116596	-1.28892	0
CCTTACGGTCGGGTCT-1_1	2.83306	-5.47202	2
CCTTACGTCAGAAATG-1_1	-0.528149	3.98864	1
CCTTACGTCCCTCTTT-1_1	3.1597	5.9997	1
CCTTACGTCTTTAGTC-1_1	-0.901993	-1.60801	0
CCTTCCCAGAGGTTGC-1_1	3.99653	1.53751	7
CCTTCCCGTGCCTGCA-1_1	4.08839	5.52453	1
CCTTCCCGTTTAGCTG-1_1	-1.25676	-1.65753	0
CCTTCGAAGACCGGAT-1_1	3.68307	2.58835	7
CCTTCGAAGCAATATG-1_1	0.752664	4.2945	1
CCTTCGACATTTGCTT-1_1	-1.52878	3.60431	0
CCTTTCTGTAGCGATG-1_1	-3.44141	3.4334	5
CCTTTCTTCACAAACC-1_1	6.10928	3.57351	9
CCTTTCTTCTCTTATG-1_1	4.06338	-5.65505	2
CGAACATCAAGACACG-1_1	1.49713	1.24918	0
CGAACATCAAGCGTAG-1_1	-3.80023	2.59097	0
CGAACATCATGATCCA-1_1	1.42352	-1.74774	0
CGAATGTAGCGTGTCC-1_1	-1.09447	-0.994798	0
CGAATGTCAGACGTAG-1_1	-1.33688	2.45439	0
CGAATGTCATCCGGGT-1_1	6.56619	3.86999	9
CGAATGTTCCGTAGGC-1_1	-2.4126	1.74613	5
CGACCTTAGAAACCAT-1_1	-2.59237	1.32479	5
CGACCTTAGGATCGCA-1_1	4.49869	5.13138	1
CGACCTTCAAACCTAC-1_1	1.32773	4.92036	1
CGACCTTCAAGTTCTG-1_1	1.71201	2.86814	1
CGACCTTCACGAGGTA-1_1	3.42366	-6.37962	2
CGACCTTCATCCAACA-1_1	7.27221	3.74729	9
CGACCTTGTAAGTGGC-1_1	-0.563056	-1.22678	0
CGACCTTGTCTTGATG-1_1	-1.54395	2.31541	0
CGACTTCAGATGTCGG-1_1	3.99738	2.16119	7
CGACTTCGTCTGATTG-1_1	-5.08131	5.14969	5
CGAGAAGCACAAGTAA-1_1	2.01544	-10.811	3
CGAGAAGGTGGACGAT-1_1	3.2994	-5.60505	2
CGAGCACCACATTTCT-1_1	-2.26561	0.919854	0
CGAGCACGTGGTCTCG-1_1	3.93564	2.55446	7
CGAGCACGTGTAATGA-1_1	2.17514	-0.698228	0
CGAGCACGTTACGACT-1_1	-2.91534	2.2317	5
CGAGCACTCCGTCAAA-1_1	1.9473	7.15706	1
CGAGCACTCCTGCCAT-1_1	2.50184	-2.54858	8
CGAGCACTCGGACAAG-1_1	2.31589	3.43411	1
CGAGCCAAGGAATGGA-1_1	-3.63942	1.19543	5
CGAGCCACACCAACCG-1_1	1.8071	-5.19621	2
CGAGCCACATTGAGCT-1_1	3.89997	7.05993	1
CGAGCCAGTGAGGGAG-1_1	0.205598	-0.239251	0
CGATCGGAGGAGCGAG-1_1	0.505303	5.44716	1
CGATCGGTCTAGAGTC-1_1	3.34022	1.29795	0
CGATGGCAGAGGGATA-1_1	-0.057097	-2.24686	0
CGATGGCAGAGTTGGC-1_1	-3.97123	2.78913	0
CGATGGCAGCTCAACT-1_1	3.16824	3.50857	1
CGATGGCTCGGCGCAT-1_1	2.27083	-5.51462	2
CGATGTACAAGCCGTC-1_1	-3.70911	2.42997	0
CGATGTACACCAGCAC-1_1	4.59236	3.60459	7
CGATGTACATTGTGCA-1_1	1.17637	8.39529	1
CGATGTAGTGGTCCGT-1_1	-7.50319	-1.21448	6
CGATGTATCAGTGTTG-1_1	-0.650685	-0.961096	0
CGATTGAAGGGTGTTG-1_1	1.43283	-2.48968	0
CGATTGAAGGTGCTTT-1_1	2.85644	-6.37628	2
CGATTGACACTATCTT-1_1	3.40986	6.60619	1
CGATTGAGTCAGAATA-1_1	-1.85448	5.38446	1
CGATTGAGTCATCCCT-1_1	2.56566	4.51242	1
CGATTGAGTTCCCTTG-1_1	0.876319	-3.83902	2
CGATTGAGTTGAGTTC-1_1	-4.58983	3.55969	5
CGCCAAGAGCTACCGC-1_1	-0.850388	-1.7024	0
CGCCAAGAGGGAACGG-1_1	4.58206	-1.6755	5
CGCCAAGAGTCGTTTG-1_1	4.70389	-1.52934	8
CGCCAAGCAAGCCGCT-1_1	-0.434832	7.03614	1
CGCCAAGCATGTCCTC-1_1	-1.67386	5.41974	1
CGCCAAGCATTTCAGG-1_1	0.73067	-4.01493	2
CGCCAAGGTCTGATTG-1_1	3.12327	5.23894	1
CGCGGTAAGGCAGGTT-1_1	-4.83972	4.78865	5
CGCGGTAGTGTCAATC-1_1	2.75975	-3.34267	8
CGCGGTATCTTTAGGG-1_1	-1.56518	-1.78398	0
CGCGTTTCAAAGGAAG-1_1	-1.18373	5.8066	1
CGCGTTTGTACTCAAC-1_1	-0.780639	-3.18371	0
CGCGTTTGTGACGGTA-1_1	-1.46362	2.22786	0
CGCTATCAGCTCTCGG-1_1	1.81304	-6.47925	2
CGCTATCCATCACGAT-1_1	-1.59825	5.47589	1
CGCTGGAAGCATGGCA-1_1	3.14023	-6.02979	2
CGCTGGACAGGCTCAC-1_1	3.90315	5.62473	1
CGCTGGAGTCAGAAGC-1_1	-1.69899	4.20041	1
CGCTGGAGTCGGCATC-1_1	3.68392	2.90211	7
CGCTGGATCAGTTTGG-1_1	0.157518	6.2829	1
CGCTTCATCAAACCGT-1_1	3.34528	-6.1028	2
CGCTTCATCGTGACAT-1_1	0.0464504	4.82522	1
CGCTTCATCTTTACAC-1_1	3.57232	5.46944	1
CGGACACAGGAGCGAG-1_1	-0.46249	-10.2061	3
CGGACACCAGGTGCCT-1_1	3.80915	-6.26538	2
CGGACACGTATAATGG-1_1	1.60272	4.29383	1
CGGACACGTTCGTTGA-1_1	1.04703	-0.262588	0
CGGACACTCAGCAACT-1_1	0.587235	2.41444	1
CGGACGTAGTACATGA-1_1	-3.82188	2.67856	5
CGGACGTCAGACAAAT-1_1	1.58964	-4.04743	2
CGGACGTGTCGAAAGC-1_1	2.65529	-1.41802	0
CGGACGTTCGGCGCAT-1_1	-1.89732	4.36114	1
CGGACTGAGCGCTCCA-1_1	2.94264	4.39695	1
CGGACTGCAAAGTGCG-1_1	-3.32229	0.783732	5
CGGACTGCAAGCCATT-1_1	1.30026	5.86421	1
CGGACTGTCGCTTAGA-1_1	-0.608615	-1.00097	0
CGGAGCTCACAAGCCC-1_1	1.1369	4.44989	1
CGGAGCTGTAACGTTC-1_1	4.2809	3.28306	7
CGGAGCTGTCACCCAG-1_1	0.0971974	-10.3337	3
CGGAGCTTCATCATTC-1_1	-2.63168	2.04415	1
CGGAGTCCAAGCTGAG-1_1	0.114679	8.45807	1
CGGAGTCTCTCGTTTA-1_1	-1.13512	3.91324	1
CGGCTAGAGAGATGAG-1_1	0.216836	-1.45456	0
CGGCTAGCATCATCCC-1_1	1.54647	5.79366	1
CGGGTCACAGATCCAT-1_1	0.577481	-5.26289	2
CGGGTCAGTGAGGGAG-1_1	3.00168	6.04096	1
CGGGTCAGTTCCACTC-1_1	2.06437	5.50533	1
CGGTTAAAGAAACGAG-1_1	-1.86472	3.96181	0
CGGTTAAAGCTGATAA-1_1	0.27405	0.118499	0
CGGTTAACATGGATGG-1_1	0.665351	-1.92088	0
CGGTTAAGTACGACCC-1_1	4.71773	2.84775	7
CGGTTAATCCTTGGTC-1_1	-2.37285	3.29647	1
CGTAGCGAGTGGTCCC-1_1	-1.94234	-1.01589	0
CGTAGCGGTTCGTGAT-1_1	1.26635	-5.83547	2
CGTCACTAGCGTTGCC-1_1	-1.7262	3.87913	1
CGTCACTCACGCCAGT-1_1	3.62733	6.80212	1
CGTCACTCACGGCTAC-1_1	-7.16729	-4.6358	4
CGTCACTGTGCAACTT-1_1	-4.27768	-1.22446	0
CGTCAGGAGAAGAAGC-1_1	0.438765	-10.1416	3
CGTCAGGAGAGCTATA-1_1	4.06346	-6.7557	2
CGTCAGGAGCAGATCG-1_1	-2.33144	2.1799	5
CGTCAGGGTATGCTTG-1_1	3.35179	-6.40918	2
CGTCAGGGTGTGGTTT-1_1	-0.845342	-0.751207	0
CGTCAGGTCATGCATG-1_1	2.13649	-4.27601	2
CGTCAGGTCTAACCGA-1_1	0.55546	-0.579886	0
CGTCCATAGTGAACGC-1_1	0.95346	-0.726255	0
CGTCCATCACACAGAG-1_1	4.89473	-8.40923	3
CGTCTACAGACACTAA-1_1	-4.3058	4.24682	5
CGTCTACAGATGCGAC-1_1	1.48063	5.64027	1
CGTCTACCACCGAATT-1_1	-0.265393	-2.03317	0
CGTCTACGTCCAAGTT-1_1	4.24463	-1.36673	8
CGTCTACGTTGTCTTT-1_1	-0.731432	3.14045	0
CGTGAGCAGTCATGCT-1_1	-2.05851	2.59613	0
CGTGAGCCACACTGCG-1_1	1.80885	-2.28125	0
CGTGAGCTCTTTAGGG-1_1	2.0709	-10.5607	3
CGTGTAAAGGAGTTGC-1_1	0.0569036	-2.54587	0
CGTGTAACAAACTGCT-1_1	-0.376929	4.25328	1
CGTGTAACATCGGGTC-1_1	-0.090614	0.0972373	0
CGTGTAAGTCACAAGG-1_1	-0.548802	-1.69113	0
CGTGTCTAGTACACCT-1_1	6.47928	3.85275	9
CGTGTCTGTAATCGTC-1_1	-0.230642	6.20384	1
CGTTAGACAAGCCGTC-1_1	-1.11792	-1.91098	0
CGTTAGATCAATCTCT-1_1	-1.41527	-1.24332	0
CGTTCTGAGCGATCCC-1_1	-0.983285	6.84733	1
CGTTCTGCAATCACAC-1_1	-1.0975	-9.87495	3
CGTTGGGAGATCCCGC-1_1	-4.90257	4.65109	5
CGTTGGGAGCAACGGT-1_1	3.52231	1.42401	0
CGTTGGGAGCTCTCGG-1_1	-0.103413	-2.49619	0
CGTTGGGCACAACGTT-1_1	3.61105	-1.29325	8
CGTTGGGGTTGTCGCG-1_1	0.259555	-0.31	0
CGTTGGGGTTTAGCTG-1_1	-1.09317	5.37748	1
CGTTGGGTCTCTTGAT-1_1	7.29863	3.85086	9
CTAACTTGTACGACCC-1_1	-0.976701	-1.50483	0
CTAACTTGTGAGGGAG-1_1	2.41488	-1.56906	0
CTAACTTGTTACGTCA-1_1	-2.27541	-1.16792	0
CTAAGACTCAGCAACT-1_1	3.29651	6.47576	1
CTAATGGAGTAGTGCG-1_1	1.74481	-6.46258	2
CTAATGGCACTAGTAC-1_1	1.43243	4.76938	1
CTAATGGGTTGCGCAC-1_1	0.383202	-0.689221	0
CTACACCGTCAGATAA-1_1	4.09672	3.11625	7
CTACACCGTGTGACCC-1_1	1.71249	1.13622	0
CTACACCTCCGTAGTA-1_1	1.65183	5.81346	1
CTACACCTCTCCAGGG-1_1	2.10496	-1.03879	0
CTACACCTCTCTGCTG-1_1	4.55696	6.24528	1
CTACATTCAACAACCT-1_1	4.33753	2.85832	7
CTACATTCAAGTAGTA-1_1	3.81765	1.63813	0
CTACATTCACAAGTAA-1_1	-1.39111	6.56111	1
CTACATTCAGCTGTGC-1_1	7.46709	4.15035	9
CTACCCAAGCATGGCA-1_1	6.43185	4.62972	9
CTACCCAGTTGTGGAG-1_1	-1.10516	2.71645	0
CTACCCATCACGGTTA-1_1	2.38607	5.0649	1
CTACGTCAGCTGAACG-1_1	6.69452	4.89432	9
CTACGTCAGGAGCGAG-1_1	0.961894	-0.564861	0
CTACGTCCAGGGATTG-1_1	3.68564	0.558887	0
CTACGTCCAGTATGCT-1_1	6.67146	4.50641	9
CTACGTCCATAACCTG-1_1	2.12439	-10.7068	3
CTACGTCGTGTGTGCC-1_1	-0.635353	-1.78987	0
CTACGTCTCACCCTCA-1_1	3.31286	2.90515	1
CTACGTCTCCGCTGTT-1_1	-4.26456	-0.992683	0
CTACGTCTCCTTTCTC-1_1	1.49736	8.63548	1
CTACGTCTCTAACGGT-1_1	3.15773	2.32229	7
CTAGAGTAGCCACGTC-1_1	6.81856	3.68758	9
CTAGAGTAGCGTTTAC-1_1	6.87091	4.91207	9
CTAGAGTCAATTGCTG-1_1	5.92132	3.65226	9
CTAGCCTGTCACACGC-1_1	4.34813	2.04908	7
CTAGCCTGTCTAGTGT-1_1	-0.341285	-5.5188	2
CTAGTGACAAGCGAGT-1_1	0.69703	0.175401	0
CTAGTGACAGATGGGT-1_1	4.09382	1.40104	7
CTAGTGACATCCGGGT-1_1	-1.55305	-1.51768	0
CTAGTGAGTGATGTGG-1_1	-1.20846	-0.246007	0
CTAGTGAGTTATGCGT-1_1	2.11833	8.58537	1
CTAGTGAGTTGGGACA-1_1	-1.14252	2.1259	0
CTAGTGATCTCGTTTA-1_1	-1.17842	-1.88546	0
CTCACACCAGTAGAGC-1_1	-1.77819	1.75384	5
CTCACACTCGTTTGCC-1_1	0.0678022	-0.258028	0
CTCATTAAGAACTGTA-1_1	-1.41268	-2.17962	0
CTCATTAAGGGAAACA-1_1	-4.2748	4.19807	5
CTCATTACATAAAGGT-1_1	-2.84996	0.307358	5
CTCATTACATTGAGCT-1_1	1.58059	3.92732	1
CTCCTAGAGTAGATGT-1_1	3.14264	4.98017	1
CTCCTAGCAATAGCGG-1_1	2.12638	-4.76584	2
CTCCTAGCACTTGGAT-1_1	-3.84503	1.46573	5
CTCCTAGGTAGGCATG-1_1	3.99504	3.91557	7
CTCGAAAAGATACACA-1_1	3.38048	4.80328	1
CTCGAAACAACGATGG-1_1	3.24891	5.75938	1
CTCGAAAGTTCGGCAC-1_1	-6.16736	-2.98638	4
CTCGAAATCTAACGGT-1_1	3.40427	6.09562	1
CTCGAGGAGGATTCGG-1_1	2.70012	-5.01131	2
CTCGAGGAGGCGTACA-1_1	4.23936	-7.7962	1
CTCGAGGAGTGGGCTA-1_1	0.536816	8.34958	5
CTCGGAGCATCACGAT-1_1	-0.119843	-0.575858	0
CTCGGAGGTGCCTGGT-1_1	2.79643	4.53743	1
CTCGGAGTCCAAACAC-1_1	-1.88601	5.94871	1
CTCGGAGTCTTATCTG-1_1	-3.5042	1.20755	5
CTCGGGAAGATATGCA-1_1	0.253558	-4.88049	2
CTCGGGACACGTTGGC-1_1	-0.746029	-0.0116927	0
CTCGGGACAGATGAGC-1_1	4.68472	3.14613	7
CTCGGGATCATCGATG-1_1	3.42053	4.22458	1
CTCGTACAGAATTCCC-1_1	-1.10674	-9.85566	3
CTCGTACAGATACACA-1_1	1.14724	-1.85023	0
CTCGTACAGTATTGGA-1_1	3.01605	4.31806	1
CTCGTACCACGTAAGG-1_1	-2.58759	1.02271	0
CTCGTACCAGCCTTTC-1_1	2.86842	7.41103	1
CTCGTACTCGTGGGAA-1_1	4.24104	2.74664	7
CTCGTCACAAACCCAT-1_1	2.79032	6.37384	1
CTCGTCAGTAAAGTCA-1_1	7.33685	3.61208	9
CTCTAATAGCTTCGCG-1_1	6.98614	4.47228	9
CTCTAATAGTCATCCA-1_1	1.54382	6.72288	1
CTCTAATTCTACCTGC-1_1	3.41549	6.86886	1
CTCTACGCAGCTGCTG-1_1	-1.22725	5.64031	1
CTCTACGCATTGCGGC-1_1	1.53272	5.37947	1
CTCTGGTCAAAGGAAG-1_1	-0.240048	-9.06446	3
CTCTGGTCAGCGTTCG-1_1	2.61545	0.460541	0
CTCTGGTCATCCAACA-1_1	3.42166	-6.15195	2
CTCTGGTCATGGGAAC-1_1	4.71391	2.61608	7
CTCTGGTCATTCTCAT-1_1	3.92521	4.42917	1
CTCTGGTGTAGCGCTC-1_1	-1.04275	-1.98814	0
CTCTGGTTCTGCGTAA-1_1	4.46848	3.67175	7
CTGAAACAGATACACA-1_1	3.58052	2.3197	0
CTGAAACAGCGGCTTC-1_1	0.851357	5.66402	1
CTGAAACAGTATCTCG-1_1	-2.71077	0.226777	5
CTGAAACCAACACCTA-1_1	-1.08611	-7.11648	3
CTGAAACGTGTGGTTT-1_1	-1.87525	3.95726	1
CTGAAACTCGTTTAGG-1_1	5.95526	3.71356	0
CTGAAGTAGGTGCTTT-1_1	0.674857	-1.49159	0
CTGAAGTCAAGCGATG-1_1	2.21679	-5.69167	2
CTGAAGTCAAGCTGTT-1_1	1.29987	5.01237	1
CTGAAGTGTCGAGATG-1_1	3.17881	1.43643	0
CTGAAGTGTGGTTTCA-1_1	0.735346	0.663194	0
CTGATAGCATTACGAC-1_1	-2.0241	-0.662035	0
CTGATAGGTCGGGTCT-1_1	2.40376	-6.39023	2
CTGATCCAGCGATAGC-1_1	-1.62922	5.70506	1
CTGATCCAGTGACATA-1_1	1.93618	6.72722	1
CTGATCCCACGCCAGT-1_1	4.63543	3.47747	7
CTGATCCGTTTCGCTC-1_1	0.357033	7.45049	1
CTGATCCTCCGCAAGC-1_1	0.291098	4.50856	1
CTGATCCTCCTCTAGC-1_1	-1.00204	-2.55562	0
CTGCCTATCTTGAGAC-1_1	4.73813	-8.54704	3
CTGCGGACACAAGACG-1_1	-0.107821	-2.6704	0
CTGCGGAGTGTGGTTT-1_1	-1.10177	-9.10453	3
CTGCGGATCTCTGCTG-1_1	-0.928322	-2.13651	0
CTGCTGTCAATAAGCA-1_1	-0.362391	4.22437	1
CTGCTGTGTTTCCACC-1_1	-0.371091	-1.46891	0
CTGGTCTAGGATGGAA-1_1	-1.10928	5.71423	1
CTGGTCTCACCGCTAG-1_1	3.1639	2.0666	1
CTGGTCTTCAACACCA-1_1	2.92742	-0.984248	0
CTGTGCTAGAGGTAGA-1_1	2.39777	-0.54998	5
CTGTGCTAGCGTAGTG-1_1	-1.69663	5.6248	1
CTGTGCTAGGACTGGT-1_1	0.286174	7.07202	1
CTGTGCTCAGGCGATA-1_1	2.08491	8.55405	1
CTGTGCTGTTCCATGA-1_1	0.19598	-1.2764	0
CTGTGCTGTTCGGCAC-1_1	-1.32521	5.85623	1
CTGTTTAAGTGTCCCG-1_1	2.62945	-1.20957	0
CTGTTTACAGGCTGAA-1_1	0.220957	-2.35422	0
CTGTTTATCCAAAGTC-1_1	-0.861736	5.98526	1
CTGTTTATCCCTGACT-1_1	1.85691	-0.513368	0
CTGTTTATCCGCATAA-1_1	2.71713	-10.4628	3
CTTAACTAGAATAGGG-1_1	-0.649968	-1.24235	0
CTTAACTGTGAAAGAG-1_1	1.80201	-10.9977	3
CTTAACTGTGCTTCTC-1_1	-1.77842	0.419022	0
CTTAACTTCGGGAGTA-1_1	7.36922	4.01123	9
CTTAACTTCGTTTGCC-1_1	4.57898	-5.96554	2
CTTACCGGTAAATGAC-1_1	-1.16815	-2.45162	0
CTTACCGGTGCCTGCA-1_1	1.49268	-1.10138	0
CTTAGGAAGAGGTACC-1_1	0.75967	-0.883494	0
CTTAGGACAGTGGAGT-1_1	1.04013	5.17525	1
CTTAGGAGTAGCGATG-1_1	0.0975925	7.32815	1
CTTAGGAGTTTGGGCC-1_1	1.03941	8.11485	1
CTTAGGATCTGTTGAG-1_1	2.3682	8.54003	1
CTTAGGATCTTACCGC-1_1	-0.830474	3.66638	1
CTTCTCTAGCTAAGAT-1_1	2.53233	5.97681	1
CTTCTCTCAGCCTTTC-1_1	4.32802	-5.99104	2
CTTCTCTGTCTCCACT-1_1	-3.59518	3.97354	5
CTTGGCTGTACATGTC-1_1	3.34473	-4.15453	2
CTTTGCGAGAAGGTTT-1_1	4.29008	6.39096	1
CTTTGCGAGGGATGGG-1_1	-3.22448	4.05766	5
CTTTGCGCACAACGCC-1_1	7.01784	4.84289	9
CTTTGCGTCCTCTAGC-1_1	3.63154	-9.65455	2
GAAACTCTCAGGTTCA-1_1	2.44414	-1.14779	0
GAAACTCTCCTACAGA-1_1	-0.691035	-0.532514	0
GAAACTCTCGAGAGCA-1_1	2.21074	0.581042	0
GAAATGAAGCTAAACA-1_1	7.57379	3.41758	9
GAAATGATCAATACCG-1_1	1.10963	3.32252	1
GAAATGATCCTTGACC-1_1	-6.9945	-1.1419	6
GAACCTAAGAAGGGTA-1_1	1.30498	4.65525	1
GAACCTACAGTGACAG-1_1	4.53684	5.22717	1
GAACGGAAGAGTACAT-1_1	1.07472	5.59985	1
GAACGGAAGCCAGGAT-1_1	3.52364	6.55194	1
GAACGGACATGGTCAT-1_1	1.49766	3.34801	1
GAAGCAGAGTGCTGCC-1_1	-0.477792	-1.45465	0
GAAGCAGGTTTGTTTC-1_1	1.36283	-1.99433	0
GAAGCAGTCAACACCA-1_1	0.0496753	-3.71271	0
GAATAAGAGACACTAA-1_1	1.50595	-0.698941	0
GAATAAGCAGTAACGG-1_1	1.53738	-3.51761	2
GAATAAGCATACAGCT-1_1	3.02466	4.76635	1
GAATAAGGTTCGAATC-1_1	2.08486	-2.90457	2
GAATAAGTCCTGCAGG-1_1	3.81644	8.00174	1
GAATGAACAACACCCG-1_1	1.1006	-1.82232	0
GAATGAACAATTCCTT-1_1	0.13975	8.59453	1
GAATGAACATGCGCAC-1_1	1.40458	2.76683	1
GAATGAAGTAGTACCT-1_1	1.29329	4.33755	1
GAATGAAGTTCTGGTA-1_1	6.16626	3.69405	9
GAATGAATCAATCTCT-1_1	-0.585292	-10.6448	3
GAATGAATCAGCTTAG-1_1	1.03044	-0.00806685	0
GAATGAATCATGTCCC-1_1	3.21563	-6.13664	2
GAATGAATCCCAGGTG-1_1	6.98728	4.79583	9
GACACGCAGGAGCGAG-1_1	2.46141	8.07341	1
GACACGCAGGCCATAG-1_1	3.96973	-0.0881767	1
GACACGCCAAACCCAT-1_1	-3.90248	4.9805	5
GACACGCGTCACCCAG-1_1	-1.53291	-0.929011	0
GACACGCGTGCAGGTA-1_1	1.03167	3.55795	1
GACACGCTCACATACG-1_1	-0.274717	6.87675	1
GACACGCTCGCGATCG-1_1	1.58466	-4.18927	2
GACACGCTCTGACCTC-1_1	3.2306	-6.68878	2
GACAGAGAGGTGATTA-1_1	-3.68872	1.92538	5
GACAGAGCAATGGAGC-1_1	2.26977	4.50689	1
GACAGAGGTAAGCACG-1_1	-0.304955	4.89207	1
GACAGAGGTGATAAAC-1_1	2.66995	5.28566	1
GACAGAGTCACTTATC-1_1	-1.16357	0.840252	0
GACCAATAGACATAAC-1_1	1.3734	5.80197	1
GACCAATAGCGACGTA-1_1	1.69004	5.48695	1
GACCAATGTTATCGGT-1_1	-1.2089	6.49091	1
GACCTGGAGCTCCTCT-1_1	4.55481	1.17341	7
GACCTGGCATGCCTAA-1_1	3.80839	2.80868	7
GACCTGGGTACCGTTA-1_1	-1.30817	-1.79957	0
GACCTGGTCCACGAAT-1_1	2.36723	4.16581	1
GACGCGTAGGCAAAGA-1_1	-0.978202	-0.659613	0
GACGCGTGTTCACGGC-1_1	3.09671	7.5804	1
GACGGCTTCTCATTCA-1_1	-1.89125	5.55597	1
GACGTGCCAAGGTTTC-1_1	2.00488	-0.866864	0
GACGTGCCATCAGTAC-1_1	0.767768	0.726008	0
GACGTGCGTAATCACC-1_1	-0.837171	-4.35081	0
GACGTGCGTAGCGTAG-1_1	0.378701	-1.34983	0
GACGTGCTCTAACTCT-1_1	1.87351	3.45841	1
GACGTTACAACGATCT-1_1	-2.1116	-0.645759	0
GACGTTACAACGATGG-1_1	-3.81966	2.10667	5
GACGTTAGTGATGCCC-1_1	-1.06955	-1.68999	0
GACTAACCAAACTGTC-1_1	3.83834	-1.20145	8
GACTAACTCAATCACG-1_1	1.22085	-2.64896	0
GACTACACAAATTGCC-1_1	1.49842	-5.10101	2
GACTACAGTTGGACCC-1_1	2.44411	1.20427	0
GACTGCGAGGACGAAA-1_1	0.165355	1.84596	0
GACTGCGAGGCACATG-1_1	2.01915	3.88329	1
GACTGCGCACAGGTTT-1_1	1.66638	-2.27225	0
GACTGCGCACGGTTTA-1_1	2.45417	1.96526	0
GACTGCGCAGTCCTTC-1_1	4.58878	-1.39395	8
GACTGCGCAGTGAGTG-1_1	3.83446	-0.717174	8
GACTGCGTCAACCATG-1_1	1.06686	6.18686	1
GACTGCGTCCTATTCA-1_1	-1.82066	-1.26562	0
GAGCAGACATTTCAGG-1_1	-4.54311	2.76794	0
GAGCAGAGTAGCACGA-1_1	1.91174	6.59045	1
GAGCAGAGTATATCCG-1_1	2.78321	0.381823	0
GAGCAGATCTTCGGTC-1_1	1.49902	-6.22349	2
GAGGTGAAGCTAACTC-1_1	1.42336	-1.37522	0
GAGGTGAGTTCCACAA-1_1	3.73357	-9.03152	3
GAGGTGATCCACTCCA-1_1	-0.826872	8.04746	1
GAGTCCGAGAAGGACA-1_1	2.84083	-1.52794	0
GAGTCCGGTCCCTACT-1_1	-0.119589	-0.797304	0
GAGTCCGGTGTAATGA-1_1	0.310784	-0.849079	0
GAGTCCGTCAAGCCTA-1_1	1.61158	-5.31223	2
GAGTCCGTCCACGCAG-1_1	-3.37343	3.5316	0
GATCAGTAGATGCCTT-1_1	2.71177	-2.4684	8
GATCAGTCAAGAAGAG-1_1	-0.779626	-1.6683	0
GATCAGTCAGTCGATT-1_1	-1.70747	5.52994	1
GATCAGTGTAAGTTCC-1_1	1.16001	-3.50799	2
GATCAGTGTGAAGGCT-1_1	3.85221	5.42242	1
GATCAGTTCAACACGT-1_1	0.065106	-3.11915	0
GATCGATAGAGCTATA-1_1	-3.10276	0.571834	5
GATCGATCAAGCTGGA-1_1	-1.147	2.88129	0
GATCGCGAGTTCGATC-1_1	4.45344	3.47309	7
GATCGCGCACATGGGA-1_1	0.788363	4.93621	1
GATCGTAGTTGGGACA-1_1	-1.21556	5.62044	1
GATCGTATCGTTACGA-1_1	2.04048	3.78181	1
GATCTAGAGCTGATAA-1_1	-6.09916	-0.26083	6
GATGAAAAGATCGATA-1_1	1.36406	1.126	0
GATGAAACACCGCTAG-1_1	-1.94543	-1.26526	0
GATGAAACATAAAGGT-1_1	1.09839	1.02253	0
GATGAAATCCTACAGA-1_1	0.749521	4.80156	1
GATGAGGCACAAGCCC-1_1	1.74584	4.44923	1
GATGAGGTCACGCGGT-1_1	1.16275	7.15746	1
GATGCTAAGAGACTTA-1_1	-0.59026	-1.28892	0
GATGCTAAGGTTACCT-1_1	3.11463	7.74486	1
GATGCTAAGTCATGCT-1_1	4.5328	6.08347	1
GATGCTAAGTTACCCA-1_1	1.10579	0.723974	0
GATTCAGCAGGATTGG-1_1	2.03018	5.38759	1
GATTCAGCAGTCAGCC-1_1	3.39504	-9.8373	3
GATTCAGGTAGTGAAT-1_1	-0.938213	5.41977	1
GATTCAGGTTGACGTT-1_1	-0.596864	-1.22678	0
GATTCAGTCTGGTATG-1_1	1.08948	5.16121	1
GCAAACTAGGTAAACT-1_1	-5.08212	4.94925	5
GCAAACTAGTCGTACT-1_1	3.81636	6.10808	1
GCAAACTCATGGTAGG-1_1	-1.79719	0.145917	0
GCAAACTGTGACCAAG-1_1	2.6862	-9.12214	3
GCAAACTTCTGCCAGG-1_1	1.20336	4.20202	1
GCAATCACAGACACTT-1_1	-3.1195	-0.401733	0
GCAATCAGTCAGATAA-1_1	-1.19354	5.48569	1
GCAATCAGTGCAACTT-1_1	2.85358	-2.68186	2
GCAATCAGTGCCTTGG-1_1	2.58432	-5.85762	2
GCAATCATCAAACGGG-1_1	2.76931	5.25836	1
GCACATAGTATAGGGC-1_1	1.14069	-2.40086	0
GCACATATCCACGTGG-1_1	-2.3716	2.07825	5
GCACATATCGTTACAG-1_1	2.12896	2.25205	1
GCACTCTAGACCTTTG-1_1	0.88163	-2.89239	0
GCACTCTCACGCCAGT-1_1	1.3132	-3.84883	2
GCACTCTCATCTATGG-1_1	-5.53854	-0.305234	6
GCACTCTGTAGGGACT-1_1	1.58984	-0.378529	0
GCACTCTGTTAAGAAC-1_1	4.23128	1.70769	0
GCACTCTTCCACGAAT-1_1	-1.58984	2.82284	0
GCAGCCAAGCACAGGT-1_1	-4.09839	2.7152	5
GCAGCCACATACAGCT-1_1	1.03275	5.34477	1
GCAGCCAGTGCAACGA-1_1	0.730029	-1.39867	0
GCAGCCAGTTATTCTC-1_1	-4.48216	2.97608	5
GCAGCCATCGTGGGAA-1_1	-1.46572	5.45835	1
GCAGTTACAGCGTCCA-1_1	-0.470017	8.40735	1
GCAGTTACAGCTGCAC-1_1	0.455831	-0.968141	0
GCAGTTACATCCCACT-1_1	4.43561	-1.27821	8
GCAGTTAGTCCGACGT-1_1	2.99455	1.31804	0
GCAGTTAGTGTGACCC-1_1	3.07125	0.76715	0
GCAGTTATCAACACCA-1_1	-1.70958	5.80891	1
GCAGTTATCAATCACG-1_1	-2.51633	-0.658839	0
GCAGTTATCCAGATCA-1_1	-0.132376	7.20076	1
GCAGTTATCGTAGGAG-1_1	-1.26901	-1.58228	0
GCAGTTATCTAACTTC-1_1	0.00166351	8.62714	1
GCATACACACTTAAGC-1_1	4.02258	-0.849319	8
GCATACAGTACGACCC-1_1	-0.0342364	8.57278	1
GCATACATCCTTGCCA-1_1	2.67605	6.98798	1
GCATGATAGATGTAAC-1_1	0.862656	0.71004	0
GCATGATAGCTTCGCG-1_1	-7.12103	0.382786	6
GCATGATAGTGTGGCA-1_1	0.383306	4.08881	1
GCATGATGTTGTGGAG-1_1	2.40409	-7.12828	2
GCATGCGCAACTGCGC-1_1	3.45918	-5.79155	2
GCATGCGCACCTCGTT-1_1	-1.43043	-0.519351	0
GCATGCGCATCCCATC-1_1	2.07547	5.3565	1
GCATGCGGTAGTACCT-1_1	3.68924	1.89436	0
GCATGCGTCAATCACG-1_1	-6.22045	1.4659	2
GCATGTAAGACTGTAA-1_1	1.12468	1.08803	0
GCATGTAAGAGTGACC-1_1	3.20828	3.77978	1
GCATGTAAGCCCGAAA-1_1	1.62853	0.937893	0
GCATGTACAAGGTGTG-1_1	-0.202146	-0.216205	0
GCATGTACATGCTAGT-1_1	-1.14261	-1.36951	0
GCATGTATCAGGTAAA-1_1	3.54148	7.53439	1
GCATGTATCGAATGCT-1_1	2.27434	4.27674	1
GCCAAATCAAGCTGAG-1_1	2.14735	-3.59669	2
GCCAAATGTGCTGTAT-1_1	-0.921055	6.03023	1
GCCTCTACAAACAACA-1_1	3.79805	4.70671	1
GCCTCTACAAGCGAGT-1_1	4.35262	2.87577	7
GCCTCTACACAGCCCA-1_1	3.27425	-5.93196	2
GCCTCTACAGCATACT-1_1	-0.37014	-1.23927	0
GCCTCTATCCCTAACC-1_1	2.63003	-2.6983	8
GCGACCAGTCCGAACC-1_1	0.582091	-2.74946	0
GCGACCATCGCAGGCT-1_1	4.1898	3.33562	7
GCGACCATCTTAGAGC-1_1	2.15894	1.58442	0
GCGAGAAAGTGTCTCA-1_1	3.64879	4.74344	1
GCGAGAACAATGGTCT-1_1	3.08011	-6.32766	2
GCGAGAACACCCATGG-1_1	1.49656	6.48697	1
GCGAGAACATTAGGCT-1_1	2.52259	5.86713	1
GCGAGAAGTACATCCA-1_1	0.457907	5.2837	1
GCGAGAAGTAGAGGAA-1_1	-1.27856	2.06234	0
GCGAGAAGTCAGCTAT-1_1	2.42095	3.5294	1
GCGAGAAGTGTGAATA-1_1	1.46714	6.39278	1
GCGAGAAGTTACGACT-1_1	-1.90145	3.2033	1
GCGCAACAGCCACTAT-1_1	-2.82827	0.406539	5
GCGCAACCATTGGTAC-1_1	0.700138	-2.77778	0
GCGCAACGTCCCGACA-1_1	0.726248	-2.7788	0
GCGCAACGTCTAGCCG-1_1	7.20507	4.42207	9
GCGCAACTCCAAGCCG-1_1	4.68927	-1.51348	8
GCGCAACTCTAGCACA-1_1	3.59933	3.27652	1
GCGCAGTAGTGAAGTT-1_1	-1.8189	4.65546	1
GCGCAGTTCCGAACGC-1_1	2.34244	0.896263	0
GCGCAGTTCTGTCAAG-1_1	2.35733	7.02686	1
GCGCCAAAGATAGTCA-1_1	-1.35372	2.94303	0
GCGCCAAAGGCGATAC-1_1	4.6606	-1.38841	8
GCGCCAATCCACGCAG-1_1	2.86739	-8.84362	3
GCGCGATGTAGCTTGT-1_1	3.66294	7.05101	1
GCGCGATGTGCTCTTC-1_1	1.90794	4.65213	1
GCGGGTTAGACGCAAC-1_1	1.11346	-2.30489	0
GCGGGTTCACGCCAGT-1_1	2.59829	3.49367	1
GCGGGTTTCAAACGGG-1_1	0.0124302	-0.0714275	0
GCGGGTTTCCTGCCAT-1_1	0.211147	7.1694	1
GCGGGTTTCGAATGCT-1_1	4.54847	2.91035	7
GCTCCTAAGCCAGTTT-1_1	2.59941	7.60283	1
GCTCCTATCAACGCTA-1_1	6.38352	3.75096	9
GCTCTGTAGAGTTGGC-1_1	0.257925	-4.31702	2
GCTCTGTAGGAGTCTG-1_1	-1.27787	0.352529	0
GCTCTGTAGGGATGGG-1_1	2.47844	-10.1309	3
GCTCTGTAGTCAATAG-1_1	-1.21441	4.83912	1
GCTCTGTAGTCGAGTG-1_1	1.50572	8.43203	1
GCTCTGTAGTCTTGCA-1_1	3.37986	1.71266	0
GCTCTGTAGTGTACTC-1_1	0.926896	4.22915	1
GCTCTGTGTCGACTAT-1_1	4.69307	-5.86427	2
GCTCTGTTCTCGTATT-1_1	1.52654	-0.273263	0
GCTGCAGGTACAGTGG-1_1	2.35047	-5.81745	2
GCTGCAGGTTAAAGTG-1_1	0.204334	-9.81221	3
GCTGCAGTCTGCTGCT-1_1	0.299118	3.7454	1
GCTGCGAAGCGAGAAA-1_1	1.45199	-1.01874	0
GCTGCGAAGGTGTGGT-1_1	-1.96307	4.39	1
GCTGCGACAAGGGTCA-1_1	-0.89691	8.13848	1
GCTGCGAGTAGCTAAA-1_1	-0.99571	-1.29451	0
GCTGCTTAGAAACCGC-1_1	0.203176	8.37058	1
GCTGCTTAGTGACTCT-1_1	2.47754	7.34948	1
GCTGGGTAGGCAAAGA-1_1	3.60724	-1.32741	8
GCTGGGTCAAAGCAAT-1_1	1.58711	4.37744	1
GCTGGGTCAGACTCGC-1_1	-1.93271	1.99384	0
GCTGGGTCATGGATGG-1_1	0.224419	7.47332	1
GCTGGGTGTAGAGGAA-1_1	2.52076	-0.479622	0
GCTGGGTTCAGTCAGT-1_1	2.41381	-3.10378	2
GCTTCCAAGTCATGCT-1_1	1.50378	-5.56361	2
GCTTCCAGTCCAGTTA-1_1	1.94759	3.66858	1
GCTTCCAGTGTTGAGG-1_1	-2.63426	2.81001	5
GCTTCCAGTTTACTCT-1_1	-0.546649	-1.95317	0
GCTTCCATCAACGGGA-1_1	3.30509	-9.9969	2
GCTTGAAAGAGAACAG-1_1	4.9916	3.16425	7
GCTTGAACAGTCGATT-1_1	0.789501	-3.69233	0
GCTTGAACATCCGCGA-1_1	-0.39459	-9.89393	3
GCTTGAAGTACGAAAT-1_1	3.03111	-1.81287	8
GCTTGAAGTTACAGAA-1_1	-0.720406	0.751081	0
GCTTGAATCGGTGTTA-1_1	-0.649573	4.94956	1
GCTTGAATCGTATCAG-1_1	4.02626	2.4979	7
GGAAAGCAGACTTGAA-1_1	1.70986	-5.37219	2
GGAAAGCCATCTATGG-1_1	7.06407	4.11185	9
GGAAAGCGTACAAGTA-1_1	-0.5259	2.26873	0
GGAAAGCGTGCGGTAA-1_1	-1.12887	-1.56315	0
GGAAAGCGTGTCAATC-1_1	-1.90357	3.961	0
GGAAAGCGTTGCCTCT-1_1	2.39883	6.75323	1
GGAAAGCTCTCCAACC-1_1	-1.20523	5.01897	1
GGAACTTGTATATGGA-1_1	1.99897	6.75235	1
GGAACTTGTCACCTAA-1_1	-1.07902	3.73696	1
GGAATAAAGTAAGTAC-1_1	-2.58174	0.348704	0
GGAATAAGTATGGTTC-1_1	0.645394	-2.21216	0
GGAATAAGTCTAAAGA-1_1	-1.40258	5.28263	1
GGAATAAGTGTCGCTG-1_1	1.26487	0.773923	0
GGACAAGCACAGCCCA-1_1	-5.01731	4.34836	5
GGACAAGGTGAGTGAC-1_1	1.98216	4.72613	1
GGACAAGGTTTGACAC-1_1	3.60368	5.30899	1
GGACAGACACTTAAGC-1_1	-0.412163	8.74167	1
GGACAGAGTTATTCTC-1_1	0.697656	-2.55731	0
GGACATTAGACGCTTT-1_1	2.22219	0.635295	0
GGACATTAGTGTACCT-1_1	1.27489	6.68095	1
GGACATTCAAGTTGTC-1_1	3.59316	1.55407	0
GGACATTCACAACGTT-1_1	-2.21732	0.310973	0
GGACATTGTCTAGCGC-1_1	1.35294	-1.19366	0
GGACATTTCACTTATC-1_1	1.82767	-1.14767	0
GGACATTTCTTAGAGC-1_1	4.7906	-8.38234	3
GGACGTCAGGTGATTA-1_1	2.24975	7.01942	1
GGACGTCCAAGCCCAC-1_1	4.25721	-7.65627	1
GGACGTCCAAGCTGGA-1_1	-2.99323	-0.860636	0
GGACGTCCAAGTAATG-1_1	2.66439	-2.20783	2
GGACGTCCACCCATTC-1_1	1.56035	-2.0232	0
GGACGTCCAGGTGGAT-1_1	-5.07336	5.12342	5
GGACGTCCATAACCTG-1_1	3.3904	-9.91092	3
GGACGTCGTACTTAGC-1_1	2.30937	6.10294	1
GGACGTCGTAGAGGAA-1_1	1.41358	0.282101	0
GGACGTCGTTAAGACA-1_1	2.88675	7.65004	1
GGACGTCGTTTGTTTC-1_1	-0.114083	3.93592	1
GGACGTCTCAAAGTAG-1_1	-0.595336	-1.38239	0
GGACGTCTCGATAGAA-1_1	1.88969	5.30998	1
GGACGTCTCTGGTGTA-1_1	-0.105164	-1.25962	0
GGAGCAAGTCTCCATC-1_1	3.51486	0.475004	0
GGAGCAAGTTCTCATT-1_1	1.04358	5.58319	1
GGATGTTAGAGACTAT-1_1	0.519074	-1.06587	0
GGATGTTAGGGTTCCC-1_1	2.87108	6.52214	1
GGATGTTCACCAGCAC-1_1	-0.909358	6.89894	1
GGATGTTGTATGAATG-1_1	2.6751	1.91292	1
GGATGTTGTGTGTGCC-1_1	1.85041	-4.06697	2
GGATTACAGATGTGTA-1_1	1.42538	1.01816	0
GGATTACAGGTGATAT-1_1	0.214024	-9.88616	3
GGATTACCAGTATCTG-1_1	-0.925827	0.182635	0
GGATTACCAGTGACAG-1_1	1.93782	-6.59991	2
GGATTACCATGGTCAT-1_1	7.44282	4.1313	9
GGATTACGTTAAGACA-1_1	0.576934	-2.46015	0
GGATTACTCCGCATAA-1_1	-0.994842	6.87815	1
GGATTACTCTGCTGCT-1_1	-1.66801	4.96749	1
GGCAATTAGCCCGAAA-1_1	1.42698	5.53825	1
GGCAATTAGTGGGCTA-1_1	0.253243	-0.400139	0
GGCAATTCATGTCGAT-1_1	0.518517	5.89202	1
GGCAATTGTTAAGTAG-1_1	-2.05685	3.95421	1
GGCAATTTCAACCAAC-1_1	0.511643	4.58515	1
GGCAATTTCCTCGCAT-1_1	2.64382	4.67531	1
GGCAATTTCTATCGCC-1_1	-0.298326	0.634677	0
GGCCGATCATCAGTCA-1_1	-0.543253	2.87522	0
GGCCGATTCAGCACAT-1_1	2.00545	4.77282	1
GGCCGATTCCACGCAG-1_1	2.87797	6.17549	1
GGCGACTAGTATCGAA-1_1	-0.508906	-2.17441	0
GGCGACTGTTTGACAC-1_1	0.63121	4.23569	1
GGCGACTTCCGTAGTA-1_1	0.295008	6.66083	1
GGCGTGTCAAGCCGTC-1_1	4.56317	1.26207	7
GGCGTGTGTCATGCCG-1_1	3.91162	2.47115	7
GGCGTGTGTGTGCGTC-1_1	4.31625	6.68217	1
GGCTCGACAACGATCT-1_1	0.32493	2.27761	1
GGCTCGAGTATAGTAG-1_1	7.49277	4.12231	9
GGCTCGATCACGGTTA-1_1	4.72939	-7.64693	1
GGCTCGATCGCATGAT-1_1	0.465086	4.3631	1
GGCTGGTAGAAGAAGC-1_1	4.7776	-1.28057	8
GGCTGGTAGACTGTAA-1_1	-0.636385	-10.7071	3
GGCTGGTAGCTGTCTA-1_1	3.21362	5.89797	1
GGCTGGTCACAGCCCA-1_1	0.566107	5.58379	1
GGCTGGTGTAGCGATG-1_1	1.93519	7.29026	1
GGCTGGTGTCTGCCAG-1_1	-0.19719	-9.58632	3
GGCTGGTGTTGATTGC-1_1	0.314485	-10.1877	3
GGCTGGTTCTAACCGA-1_1	-1.98966	5.64148	1
GGGAATGAGACGACGT-1_1	-1.72989	4.1759	1
GGGAATGTCTTATCTG-1_1	-1.87476	4.66876	1
GGGACCTCAAGGGTCA-1_1	-3.62948	1.21709	5
GGGACCTGTTGCGCAC-1_1	-0.887081	-0.295353	0
GGGAGATCATAGGATA-1_1	3.15228	7.38526	1
GGGATGACATACAGCT-1_1	-3.50365	2.39036	0
GGGATGAGTACAGACG-1_1	-2.76271	-0.565864	0
GGGATGAGTGAAGGCT-1_1	2.74502	-1.47767	0
GGGATGATCCGCAGTG-1_1	4.33112	6.26981	1
GGGCACTAGACCTAGG-1_1	2.57088	8.21229	1
GGGCACTCAGCTGCAC-1_1	3.17958	7.62645	1
GGGCACTGTAGCCTAT-1_1	-2.62565	-0.913253	0
GGGCACTGTAGTACCT-1_1	-1.57803	0.191508	0
GGGCACTGTGCAACGA-1_1	1.77327	2.88737	1
GGGCACTTCCGCTGTT-1_1	4.53116	5.06146	1
GGGCATCTCAGGCCCA-1_1	-1.72467	5.97718	1
GGGTCTGAGAGTAAGG-1_1	1.12667	-2.90565	0
GGGTCTGCAATCACAC-1_1	3.21815	5.27513	1
GGGTCTGTCAATACCG-1_1	-1.57557	0.0251634	0
GGGTCTGTCCACGTTC-1_1	-1.75163	5.16012	1
GGGTCTGTCTATCCCG-1_1	2.63738	6.2451	1
GGGTTGCCAAACTGCT-1_1	3.38065	-4.17136	2
GGGTTGCCAACAACCT-1_1	2.74082	6.64973	1
GGGTTGCCAGCTGTGC-1_1	-2.50911	0.522889	0
GGGTTGCCAGGACCCT-1_1	0.413245	-1.29333	0
GGGTTGCTCATTGCCC-1_1	-1.44083	-1.09491	0
GGTATTGAGCGATCCC-1_1	-0.762668	3.38588	1
GGTATTGAGGTGCAAC-1_1	-1.77526	5.51858	1
GGTATTGGTACCTACA-1_1	4.09116	2.5367	7
GGTATTGGTGAAATCA-1_1	0.0939364	7.23943	1
GGTATTGTCCTCAATT-1_1	4.14096	5.9916	1
GGTGAAGAGAGTACCG-1_1	3.67942	4.98303	1
GGTGAAGTCATCACCC-1_1	-0.753171	3.28702	1
GGTGCGTAGCCCGAAA-1_1	-1.90674	-1.1354	0
GGTGCGTGTTGGTAAA-1_1	3.59529	2.91362	7
GGTGCGTTCATTGCGA-1_1	1.22951	4.88985	1
GGTGCGTTCTTCATGT-1_1	3.03816	-0.194149	0
GGTGTTACAGATCCAT-1_1	1.13532	6.27154	1
GGTGTTAGTACGCACC-1_1	3.58447	0.261118	0
GGTGTTATCCACTGGG-1_1	-1.68385	-0.466284	0
GGTGTTATCCTTTACA-1_1	0.924045	4.7784	1
GGTGTTATCGTTTATC-1_1	-1.76788	2.32462	0
GTAACGTCATACGCTA-1_1	1.26212	4.60583	1
GTAACTGCATCACGAT-1_1	7.04898	4.31743	9
GTAACTGGTCAACTGT-1_1	2.71394	0.459867	0
GTAACTGTCACGACTA-1_1	1.80009	-0.598312	0
GTACGTACATCATCCC-1_1	6.49346	3.95755	0
GTACGTAGTGAGGGTT-1_1	-1.33271	-2.03739	0
GTACGTATCACGAAGG-1_1	4.90607	-8.44368	3
GTACGTATCGATGAGG-1_1	3.19464	-9.27872	3
GTACGTATCTAGAGTC-1_1	0.371512	7.30247	1
GTACTCCAGAAACCAT-1_1	-7.33975	0.970855	6
GTACTCCGTCGTCTTC-1_1	-0.984574	7.71748	1
GTACTTTAGTAACCCT-1_1	6.40444	3.72953	9
GTAGGCCAGAGTAATC-1_1	-0.427159	6.25516	1
GTAGGCCCAGGCTCAC-1_1	-7.19188	0.910062	6
GTAGGCCCATGATCCA-1_1	-4.5358	2.96312	5
GTAGGCCGTACAAGTA-1_1	0.246222	-2.52608	0
GTAGGCCGTCACCCAG-1_1	7.20806	3.8634	9
GTAGTCAAGGCGCTCT-1_1	1.93625	5.94442	1
GTAGTCAGTACCGCTG-1_1	4.16885	6.88661	1
GTAGTCAGTCATTAGC-1_1	-3.26013	1.12874	5
GTAGTCAGTCTCTCGT-1_1	0.294602	-3.22733	0
GTAGTCATCCAGATCA-1_1	0.487051	-0.262166	0
GTATCTTAGATGTGTA-1_1	4.55582	1.4691	7
GTATCTTGTCAGAAGC-1_1	2.40571	-2.11508	2
GTATCTTTCACATGCA-1_1	-1.2467	-1.77403	0
GTATTCTAGAAGGCCT-1_1	1.16118	-3.10755	2
GTATTCTAGTTGTCGT-1_1	-3.1828	2.98177	5
GTATTCTCAATGGAGC-1_1	0.838193	-2.06458	0
GTATTCTGTCGCGGTT-1_1	-0.957394	-10.2501	3
GTATTCTTCGGCATCG-1_1	2.82047	0.539064	0
GTATTCTTCTTCGAGA-1_1	3.21927	-1.35298	8
GTCAAGTAGAACAACT-1_1	-1.71488	3.15473	0
GTCAAGTAGATGTTAG-1_1	-0.872801	3.42062	1
GTCAAGTAGTTCCACA-1_1	-1.32692	-1.8184	0
GTCAAGTCAAGTACCT-1_1	3.31331	-9.74234	3
GTCAAGTCATCAGTCA-1_1	-0.510036	5.55783	1
GTCAAGTGTAAAGGAG-1_1	0.541207	-1.03788	0
GTCAAGTTCACATAGC-1_1	1.03482	-1.54621	0
GTCACAAGTCGAGTTT-1_1	-1.82129	5.21388	1
GTCACAAGTCTCGTTC-1_1	-2.44475	-0.848052	0
GTCACAAGTTATGTGC-1_1	2.24816	3.46266	1
GTCACGGCAAGGCTCC-1_1	-4.53377	-0.814752	0
GTCACGGTCATCGCTC-1_1	-0.892562	-1.78934	0
GTCACGGTCGTAGATC-1_1	-2.25654	-0.598706	0
GTCATTTAGAACAACT-1_1	-3.85468	5.28657	5
GTCATTTAGTCCATAC-1_1	0.748988	-1.94396	0
GTCATTTCAGCCAGAA-1_1	-0.374462	-0.00974413	0
GTCATTTTCAATCACG-1_1	4.81685	6.16138	1
GTCATTTTCGGTCCGA-1_1	2.53482	8.31353	1
GTCCTCACAAGACGTG-1_1	3.06016	-1.0306	0
GTCCTCACAATGGAAT-1_1	2.48829	0.312764	0
GTCCTCAGTAAGCACG-1_1	3.77102	-2.25752	8
GTCCTCAGTGCGAAAC-1_1	1.63175	-1.78546	0
GTCGGGTAGGACATTA-1_1	-0.26758	5.61592	1
GTCGGGTAGTGTTAGA-1_1	0.768407	0.0290449	0
GTCGGGTCATCGGAAG-1_1	-0.496771	-1.6941	0
GTCGGGTCATTGGCGC-1_1	-2.4025	-0.416662	0
GTCGGGTGTTATGTGC-1_1	3.96476	7.05708	1
GTCGTAAAGTTTAGGA-1_1	-0.200244	-1.6806	0
GTCGTAACAACGCACC-1_1	4.65088	3.47816	7
GTCGTAATCGCCTGAG-1_1	2.14872	-1.22694	0
GTCTCGTCACTTCTGC-1_1	3.30759	5.36703	1
GTCTCGTTCGGATGTT-1_1	4.48371	1.98341	0
GTCTTCGCAGCATACT-1_1	3.25536	5.4647	1
GTCTTCGGTAGCAAAT-1_1	3.51998	-1.01917	8
GTGAAGGCACAGCCCA-1_1	0.969473	0.916352	0
GTGCAGCAGTAGATGT-1_1	1.02615	-10.8971	3
GTGCAGCGTACGCTGC-1_1	2.70608	-0.821595	0
GTGCAGCGTGAGGGTT-1_1	2.59521	6.67344	1
GTGCAGCGTTGTGGCC-1_1	6.65388	4.73532	9
GTGCAGCTCATCGATG-1_1	0.435623	-1.86904	0
GTGCAGCTCGAACTGT-1_1	-1.97202	-0.841929	0
GTGCATAAGTACGCGA-1_1	3.37815	1.20466	0
GTGCATAGTTCCGGCA-1_1	2.33844	-2.9906	2
GTGCATATCTAACGGT-1_1	-1.25379	5.03626	1
GTGCGGTCACAACGCC-1_1	-1.75486	5.17638	1
GTGCGGTCAGACGCTC-1_1	0.166155	-4.88636	2
GTGCGGTCATCACGTA-1_1	1.40024	-5.91213	2
GTGCGGTTCCCAACGG-1_1	-7.69927	-0.91408	6
GTGCTTCAGTCACGCC-1_1	-3.21743	2.99967	5
GTGCTTCAGTCGCCGT-1_1	-0.543708	-2.92255	0
GTGCTTCCAAGCTGAG-1_1	2.37626	-2.02017	0
GTGCTTCCAGACGCTC-1_1	0.0166526	-10.409	3
GTGCTTCCAGTTCATG-1_1	1.15897	-1.33016	0
GTGCTTCGTAAACCTC-1_1	2.9683	0.312927	0
GTGCTTCGTTAAGATG-1_1	-1.41034	2.0586	0
GTGCTTCTCAAACAAG-1_1	-2.12484	0.14164	0
GTGCTTCTCATCTGCC-1_1	0.416591	6.65588	1
GTGGGTCAGAAGGTTT-1_1	1.463	4.06066	1
GTGGGTCAGCTGATAA-1_1	0.81678	-1.98937	0
GTGGGTCCAAGTTAAG-1_1	-0.0835077	-0.625042	0
GTGGGTCCAGTCACTA-1_1	0.9206	3.41543	1
GTGGGTCTCACTGGGC-1_1	0.978904	-2.64149	0
GTGGGTCTCGGTTAAC-1_1	-2.67388	3.39047	0
GTGTGCGAGGGTTCCC-1_1	2.1538	-4.96674	2
GTGTGCGCAGTCGATT-1_1	6.58462	4.70635	9
GTGTGCGGTTTAAGCC-1_1	-1.23969	4.36902	1
GTGTTAGAGCCCGAAA-1_1	1.43016	3.21171	1
GTGTTAGAGTCGTACT-1_1	2.32866	-4.09212	2
GTGTTAGCAAGCCGCT-1_1	-4.5818	2.9894	5
GTGTTAGGTAGCGTCC-1_1	-1.31149	2.91305	0
GTGTTAGTCAATAAGG-1_1	4.562	2.46777	7
GTTAAGCCAGGGAGAG-1_1	2.052	7.33477	1
GTTACAGAGCTAGTTC-1_1	7.39817	4.12077	9
GTTACAGCACTACAGT-1_1	3.67228	6.87074	1
GTTACAGTCTGCGACG-1_1	2.42852	1.52421	0
GTTCATTAGTTGAGTA-1_1	3.46565	-8.5349	3
GTTCATTTCACCAGGC-1_1	-1.34698	5.7495	1
GTTCATTTCTCGTATT-1_1	0.648283	3.44194	1
GTTCGGGAGCTGTTCA-1_1	1.6166	7.45321	1
GTTCGGGCAACACCCG-1_1	4.17977	-0.915003	8
GTTCGGGCAGGTCCAC-1_1	0.423799	4.12526	1
GTTCGGGTCTGCTGCT-1_1	-2.68978	1.29744	5
GTTCTCGTCATCGCTC-1_1	7.41468	4.08505	9
GTTCTCGTCCTCGCAT-1_1	2.27815	-1.79187	0
GTTTCTAAGTGGTAAT-1_1	4.53979	1.39225	7
GTTTCTAAGTGTACCT-1_1	-4.70399	3.84666	5
GTTTCTACAGGGTTAG-1_1	3.30859	7.0855	1
GTTTCTACATGCCACG-1_1	3.27512	-2.16759	8
GTTTCTATCAAAGTAG-1_1	4.98889	3.11007	7
TAAACCGAGAAACCTA-1_1	2.71449	8.42302	1
TAAACCGCAACTGCTA-1_1	0.255705	3.91769	1
TAAACCGCATGCAATC-1_1	4.73376	6.33188	1
TAAACCGGTAGCTGCC-1_1	-2.908	2.22193	5
TAAACCGTCAACCATG-1_1	0.41198	-1.29676	0
TAAGAGAGTGCAGACA-1_1	3.32881	-2.54754	2
TAAGAGAGTGTGACGA-1_1	4.50375	2.90108	7
TAAGAGATCTGTACGA-1_1	-3.4485	4.65187	5
TAAGCGTGTCCAACTA-1_1	-0.210319	-1.74347	0
TAAGCGTGTCTACCTC-1_1	-2.49382	-0.874409	0
TAAGTGCAGGTGATTA-1_1	3.1976	-6.16468	2
TAAGTGCCAGGGATTG-1_1	0.0702689	-2.68008	0
TAAGTGCCATCGATGT-1_1	0.992658	3.21927	1
TAAGTGCTCGGTTCGG-1_1	2.1959	7.60642	1
TACACGAAGCTGCCCA-1_1	-4.70607	3.27297	5
TACACGACACGGATAG-1_1	-0.310649	1.59308	7
TACACGAGTTCACGGC-1_1	2.58337	-1.33143	0
TACACGATCTAGAGTC-1_1	2.46476	1.69775	0
TACAGTGCAGGGTATG-1_1	1.88948	1.154	0
TACAGTGGTCAATACC-1_1	2.19487	7.94529	1
TACAGTGTCCTTGACC-1_1	4.42737	1.32977	2
TACCTATAGTCGCCGT-1_1	0.687963	-5.00314	2
TACCTATCACCAGATT-1_1	7.19674	3.60222	9
TACCTATGTCATATGC-1_1	-0.209905	8.55463	1
TACCTATGTCGCCATG-1_1	1.77181	3.86775	1
TACCTATGTTACGACT-1_1	7.55188	3.62756	9
TACCTATGTTGCGTTA-1_1	1.31769	-1.273	0
TACCTATGTTTCGCTC-1_1	-2.02987	1.35262	4
TACCTATGTTTGTTGG-1_1	2.93303	7.26163	1
TACCTATTCAATACCG-1_1	2.02204	3.64477	1
TACCTTACAGTCGTGC-1_1	6.88504	4.37803	9
TACCTTACATCGTCGG-1_1	3.2967	4.42281	1
TACCTTACATTAGGCT-1_1	3.86008	7.36727	1
TACCTTAGTTGACGTT-1_1	1.05251	3.61684	1
TACGGATCAGGTGCCT-1_1	1.96483	-3.29569	2
TACGGATTCCGCATCT-1_1	2.08203	-1.44178	0
TACGGGCAGCTCCCAG-1_1	3.8782	1.88615	7
TACGGGCAGGGATGGG-1_1	2.59757	4.87157	1
TACGGGCAGTGGCACA-1_1	4.79217	3.80549	7
TACGGGCCAAGGCTCC-1_1	1.5803	-11.0321	3
TACGGGCGTTGTCTTT-1_1	1.75665	0.770343	0
TACGGGCTCTTTACAC-1_1	-1.74517	4.08616	1
TACGGTAAGCCAGTAG-1_1	0.428555	0.0769418	0
TACGGTACACACTGCG-1_1	3.4497	5.09415	1
TACGGTACACAGTCGC-1_1	3.57873	7.42107	1
TACGGTAGTTCAACCA-1_1	3.31207	7.21646	1
TACTCATAGGTCGGAT-1_1	3.20366	6.43988	1
TACTCATCAGCTTAAC-1_1	0.492329	-1.83537	0
TACTCATTCGGAAATA-1_1	-1.0641	2.59873	0
TACTCGCAGCCTTGAT-1_1	-1.56176	5.71236	1
TACTCGCTCAACGGCC-1_1	-1.25081	3.15976	1
TACTCGCTCAATAAGG-1_1	2.00133	4.126	1
TACTTACAGGCACATG-1_1	-4.16948	1.52914	5
TACTTACGTCACCCAG-1_1	-0.966835	3.36796	1
TACTTACTCCGAGCCA-1_1	-2.57514	0.467272	0
TACTTGTCACCGAATT-1_1	0.334382	-2.15088	0
TACTTGTCACTTAACG-1_1	0.743275	5.86958	1
TAGACCAAGATATGCA-1_1	-1.1419	4.90466	1
TAGACCAAGATGGCGT-1_1	-5.49992	-0.877009	6
TAGACCAAGCGTCTAT-1_1	-3.89566	2.62594	0
TAGACCACAACTGGCC-1_1	2.27683	8.10094	1
TAGACCAGTCCGAATT-1_1	4.78492	3.04412	7
TAGAGCTAGTAGTGCG-1_1	3.87747	4.73912	1
TAGAGCTCAGCTGTGC-1_1	1.04144	-1.18983	0
TAGAGCTCATCAGTAC-1_1	4.67722	-6.53752	1
TAGAGCTGTCTCAACA-1_1	-1.33009	4.20615	1
TAGAGCTGTTTCCACC-1_1	3.78784	-1.19996	8
TAGCCGGCACTGTTAG-1_1	3.17463	6.87761	1
TAGCCGGCAGACAAAT-1_1	1.69044	-1.77631	0
TAGCCGGCATGATCCA-1_1	0.829576	3.3464	1
TAGGCATCAATCCGAT-1_1	1.83131	0.123203	0
TAGGCATGTTATCGGT-1_1	3.05832	2.16326	0
TAGGCATTCAGCGATT-1_1	-1.41573	-1.63515	0
TAGTGGTAGAACAATC-1_1	0.52306	4.37498	1
TAGTGGTAGGGTGTTG-1_1	-0.647799	-2.05069	0
TAGTGGTCAACGATCT-1_1	7.20805	4.35476	9
TAGTGGTGTAGAAGGA-1_1	0.034876	-3.77303	2
TAGTGGTGTTCGGGCT-1_1	2.23884	8.07604	1
TAGTTGGAGGCATGTG-1_1	-2.34324	0.47375	0
TAGTTGGGTAGCTTGT-1_1	0.987538	5.6441	1
TAGTTGGGTGGTACAG-1_1	3.8767	5.93688	1
TAGTTGGTCACGAAGG-1_1	-1.27999	5.35746	1
TATCAGGCACAGACAG-1_1	0.106487	0.573093	0
TATCTCAAGAGTAATC-1_1	0.325765	2.94575	1
TATCTCACAGCTGGCT-1_1	2.89465	6.10776	1
TATCTCAGTAGCTAAA-1_1	0.541333	-3.93261	2
TATCTCATCACCGGGT-1_1	1.77805	-1.48657	0
TATGCCCAGAGTACAT-1_1	3.84869	8.01516	1
TATGCCCCATCAGTCA-1_1	3.29318	2.2638	7
TATGCCCGTATAGTAG-1_1	-0.689363	-1.11295	0
TATTACCAGCGTTCCG-1_1	1.01714	3.9301	1
TATTACCCACTACAGT-1_1	4.06351	-1.16286	8
TATTACCCATATACGC-1_1	-3.54291	4.09224	5
TCAATCTCAGCGTCCA-1_1	0.0604329	-2.29116	0
TCACAAGCACGGTAGA-1_1	-3.28724	0.658667	5
TCACAAGGTAATAGCA-1_1	0.765145	-9.39744	3
TCACAAGTCCTTTCGG-1_1	3.65509	2.37544	7
TCACGAACAAGGTGTG-1_1	2.14596	0.961662	0
TCACGAACAATCGGTT-1_1	2.78353	-1.0747	0
TCACGAACACCGATAT-1_1	2.67376	0.632672	0
TCAGATGAGTGTGGCA-1_1	6.87994	3.76727	9
TCAGATGCAGTCTTCC-1_1	0.272564	-1.21751	0
TCAGATGGTACTCAAC-1_1	0.635683	5.5356	1
TCAGATGGTCGTGGCT-1_1	3.86615	-1.45459	8
TCAGCAAAGATGGCGT-1_1	-4.42415	2.59623	0
TCAGCAAAGTAGCCGA-1_1	2.23289	3.96949	1
TCAGCAATCAGGCCCA-1_1	1.61812	-5.52457	2
TCAGCAATCTCGGACG-1_1	4.39728	1.97972	0
TCAGCTCCAGCCTATA-1_1	1.00095	-2.06276	0
TCAGCTCGTAATCACC-1_1	-0.498369	6.61306	1
TCAGCTCGTAGCACGA-1_1	2.63223	0.266231	0
TCAGCTCGTGCGCTTG-1_1	2.00639	3.83131	1
TCAGGATAGTGATCGG-1_1	2.07777	-5.49275	2
TCAGGATCACCAGTTA-1_1	1.30049	5.99476	1
TCAGGATGTCAATACC-1_1	4.88968	2.92113	7
TCAGGATTCAGTTCGA-1_1	0.771049	-9.34258	3
TCAGGATTCGAGAACG-1_1	-4.05421	2.09601	5
TCAGGATTCTGCTGCT-1_1	2.03644	4.75535	1
TCAGGTAAGCTGAACG-1_1	1.24668	-3.97614	2
TCATTACAGAATGTTG-1_1	0.188347	6.14275	1
TCATTACTCTCTGTCG-1_1	1.02853	-5.35051	2
TCATTTGAGATCTGCT-1_1	1.05837	7.75325	1
TCATTTGAGCAGATCG-1_1	2.45337	4.49868	1
TCATTTGCACAACGCC-1_1	-1.06051	4.83918	1
TCATTTGCATTAACCG-1_1	1.32664	3.35892	1
TCATTTGGTCCGAATT-1_1	-3.33429	3.75779	5
TCATTTGGTCTAGCGC-1_1	3.27788	-9.74798	3
TCATTTGGTCTGGTCG-1_1	0.498518	3.94105	1
TCATTTGTCGTTACAG-1_1	2.93249	-4.64193	2
TCCACACGTCCGAAGA-1_1	7.08828	4.67332	9
TCCACACTCTGAAAGA-1_1	-0.916946	6.19292	1
TCGAGGCAGTCATCCA-1_1	-3.3329	4.04151	5
TCGAGGCCATTGAGCT-1_1	-5.09095	4.68443	5
TCGAGGCGTGGTTTCA-1_1	2.62423	2.00588	7
TCGAGGCTCTCGCTTG-1_1	0.198979	-2.11004	0
TCGAGGCTCTCGTATT-1_1	1.91458	5.86971	1
TCGCGAGAGGCGCTCT-1_1	-1.05195	4.926	1
TCGCGAGGTAAGTGGC-1_1	3.28688	7.88644	1
TCGCGAGGTAGGCTGA-1_1	-1.67701	0.1132	0
TCGCGAGTCAGTGTTG-1_1	-1.40563	-1.85732	0
TCGCGAGTCGGAAACG-1_1	-1.27721	-1.71484	0
TCGCGTTAGCGAGAAA-1_1	2.02962	5.47078	1
TCGCGTTCATCCGCGA-1_1	1.18123	4.64577	1
TCGCGTTGTTCACGGC-1_1	4.1694	-1.807	8
TCGCGTTTCCTGCCAT-1_1	0.785478	-0.306643	0
TCGGGACCAGTTCATG-1_1	1.9383	6.44656	1
TCGGGACGTGAAATCA-1_1	3.21008	-1.10301	0
TCGTACCTCGTATCAG-1_1	3.15849	-3.71629	2
TCGTAGAAGAATAGGG-1_1	3.28772	-3.09337	2
TCGTAGAGTACCAGTT-1_1	-0.163132	8.63378	1
TCGTAGAGTCTACCTC-1_1	3.65156	-9.41402	2
TCGTAGATCATTGCCC-1_1	-0.698245	5.83993	1
TCTATTGAGTTGTAGA-1_1	1.71058	-1.88954	0
TCTATTGGTCTAAACC-1_1	-2.3893	-0.96087	0
TCTATTGTCTGCGGCA-1_1	-0.936799	-9.73945	3
TCTCATAAGAGACTTA-1_1	0.119842	-1.92419	0
TCTCATACACAACGTT-1_1	2.09976	-0.150881	0
TCTCATAGTTCAACCA-1_1	-0.70323	-9.84128	3
TCTCTAACATATGGTC-1_1	-3.51207	1.04195	5
TCTCTAAGTCATGCCG-1_1	4.01366	-6.16122	2
TCTGAGACACAGGTTT-1_1	2.35559	-9.0044	3
TCTGAGACATTAACCG-1_1	-1.72723	-1.21687	0
TCTGAGATCTAACCGA-1_1	0.230457	4.96361	1
TCTGGAAAGTCGCCGT-1_1	-1.1697	3.93393	1
TCTGGAACAACACGCC-1_1	4.00949	6.90796	1
TCTGGAACACAGGTTT-1_1	0.688499	4.88971	1
TCTGGAACACGAAACG-1_1	-2.41392	-0.0170121	0
TCTGGAAGTTCCACTC-1_1	2.31592	1.25827	0
TCTTCGGAGAAGGTGA-1_1	0.613723	-3.1547	0
TCTTCGGAGATGGCGT-1_1	1.57289	-10.7901	3
TCTTCGGAGTGTGAAT-1_1	1.61265	3.79714	1
TCTTCGGCACCCATTC-1_1	1.30242	3.33055	1
TCTTCGGCAGGTCGTC-1_1	3.89787	1.99673	7
TCTTCGGTCAACCAAC-1_1	-3.4441	3.39746	5
TCTTTCCAGCCGGTAA-1_1	3.73843	7.45418	1
TCTTTCCCAAGCGCTC-1_1	3.46842	5.02098	1
TCTTTCCCAAGCTGGA-1_1	2.41627	7.90404	1
TCTTTCCGTTTGTTTC-1_1	2.67387	0.491211	0
TCTTTCCTCCAATGGT-1_1	0.508888	1.79778	0
TGAAAGAAGACACGAC-1_1	3.2494	6.91802	1
TGAAAGAAGGAGCGTT-1_1	-3.58214	3.48411	5
TGAAAGAAGTGTTAGA-1_1	-1.04222	5.90497	1
TGAAAGACAAGCTGGA-1_1	-0.782944	5.46335	1
TGAAAGACACAACGCC-1_1	-0.150557	8.6696	1
TGAAAGATCGTGGGAA-1_1	2.33347	7.67703	1
TGACAACAGAGAGCTC-1_1	-2.16194	-0.770005	0
TGACAACAGTGTTTGC-1_1	-4.63482	5.06363	5
TGACGGCGTCCGAAGA-1_1	-0.0499563	-2.18906	0
TGACGGCTCAATAAGG-1_1	2.02057	-4.38954	2
TGACGGCTCCAAGTAC-1_1	1.21048	6.16461	1
TGACTAGAGTACTTGC-1_1	-3.56511	2.00745	5
TGACTAGAGTGCTGCC-1_1	1.41101	5.43235	1
TGACTAGCACAGACAG-1_1	6.58261	4.57773	9
TGACTAGGTTTAGGAA-1_1	2.36072	-2.40586	2
TGACTTTAGGTGTGGT-1_1	-3.97345	2.19958	5
TGACTTTCAAGGACTG-1_1	1.68831	3.37576	1
TGACTTTTCAGCCTAA-1_1	2.78505	-8.59864	3
TGACTTTTCTCCGGTT-1_1	-2.48621	0.215816	0
TGACTTTTCTGTTTGT-1_1	3.13346	-8.60987	3
TGAGAGGAGAGAGCTC-1_1	0.275711	3.46605	1
TGAGAGGAGTAACCCT-1_1	-1.16395	-0.957218	0
TGAGAGGCAGGATTGG-1_1	-0.64623	-1.96436	0
TGAGAGGCATACTACG-1_1	1.85839	-11.1437	3
TGAGAGGCATTTCACT-1_1	2.45829	-2.1287	0
TGAGCATCACCAGTTA-1_1	-1.62306	-1.25915	0
TGAGCATGTCAGAGGT-1_1	-1.61908	1.44649	0
TGAGCATGTGAAATCA-1_1	2.65849	0.978996	0
TGAGCATTCCAGATCA-1_1	2.71814	-6.98707	2
TGAGCCGGTCGCGTGT-1_1	0.699446	-2.63507	0
TGAGCCGTCCAGATCA-1_1	-3.58811	0.88655	5
TGAGCCGTCTGTCCGT-1_1	-3.34207	2.20578	5
TGAGGGAAGGCCGAAT-1_1	3.43336	2.90754	1
TGATTTCAGAAACCGC-1_1	-0.16514	-1.77784	0
TGATTTCAGTCGAGTG-1_1	2.20099	-4.41928	2
TGCACCTAGTTGAGAT-1_1	1.6946	-0.349662	0
TGCACCTCAACAACCT-1_1	2.87222	-2.5814	2
TGCACCTCATCCGCGA-1_1	2.66138	4.89888	1
TGCACCTTCGTTGCCT-1_1	-1.48079	0.253859	0
TGCCAAAAGACTACAA-1_1	0.161983	6.51808	1
TGCCAAAAGCTAGCCC-1_1	4.54017	-6.70599	1
TGCCAAACAGTCTTCC-1_1	3.94743	2.74099	7
TGCCAAATCGGCATCG-1_1	-0.836656	-10.3089	3
TGCCCATAGCCACTAT-1_1	1.4688	0.912301	0
TGCCCATGTCAAAGCG-1_1	-1.06892	5.50141	1
TGCCCATGTGCAGTAG-1_1	5.00451	2.98779	7
TGCCCATTCCTAGAAC-1_1	-3.69813	1.67319	5
TGCGCAGAGAGGTTGC-1_1	1.03579	-0.80527	0
TGCGCAGAGTCATGCT-1_1	0.42388	-1.54655	0
TGCGCAGCAGGTTTCA-1_1	3.88201	4.78803	1
TGCGCAGGTCAAAGAT-1_1	-1.11719	4.73831	1
TGCGCAGGTTTGTTGG-1_1	-0.942246	2.9112	0
TGCGCAGTCAGGATCT-1_1	-0.43474	-0.240606	0
TGCGCAGTCATGTAGC-1_1	-0.585349	6.34281	1
TGCGGGTCATCCCACT-1_1	-0.893368	-0.0496109	0
TGCGGGTCATGCAACT-1_1	3.49067	3.2165	1
TGCGGGTTCATAAAGG-1_1	1.05169	-2.00037	0
TGCGGGTTCATTGCGA-1_1	4.78822	3.06553	7
TGCGGGTTCTCTAGGA-1_1	-1.73446	4.60007	1
TGCGGGTTCTGGTGTA-1_1	-3.81945	4.35277	5
TGCGTGGAGCTAACTC-1_1	0.939118	1.20359	0
TGCGTGGAGTAGGTGC-1_1	-0.867741	3.71998	1
TGCGTGGCAGCCTATA-1_1	1.77622	-1.52192	0
TGCGTGGGTATGAATG-1_1	-2.19497	2.18225	5
TGCTACCCACAGCGTC-1_1	1.63913	5.15229	1
TGCTACCCAGGTGCCT-1_1	6.69932	4.60185	9
TGCTACCGTATATCCG-1_1	1.77296	-5.33728	2
TGCTGCTCATGCCCGA-1_1	2.10666	-2.99292	2
TGCTGCTTCAACTCTT-1_1	1.38707	0.453066	0
TGCTGCTTCATGGTCA-1_1	2.34053	6.98392	1
TGGACGCAGATGTGTA-1_1	-0.0643797	1.99754	0
TGGACGCAGATGTTAG-1_1	2.55695	-2.23203	2
TGGACGCAGGGATGGG-1_1	-1.25518	6.06366	1
TGGACGCGTAACGTTC-1_1	3.09754	6.83711	1
TGGACGCGTTCTGGTA-1_1	0.401652	-0.49912	0
TGGACGCGTTTAGGAA-1_1	1.73926	4.00149	1
TGGCCAGAGTGGACGT-1_1	-4.51902	4.87074	5
TGGCCAGCACGAAAGC-1_1	4.32497	-1.42552	8
TGGCCAGCAGGACGTA-1_1	2.74128	1.01004	0
TGGCCAGTCCCTGACT-1_1	2.75019	6.07612	1
TGGCGCAAGTGCTGCC-1_1	1.07322	4.59539	1
TGGCGCAGTACCGGCT-1_1	2.24952	5.31253	1
TGGCGCAGTCTTCGTC-1_1	2.49186	7.55057	1
TGGCGCAGTTATTCTC-1_1	3.12483	-5.68705	2
TGGCGCATCAAGAAGT-1_1	-4.28438	4.29271	5
TGGCGCATCTATCCCG-1_1	2.25985	8.64527	1
TGGCTGGAGTGGACGT-1_1	-2.73631	-0.270047	0
TGGCTGGCACCTATCC-1_1	2.76473	-5.02641	2
TGGCTGGGTACAGCAG-1_1	0.340556	-5.1032	0
TGGGAAGAGCCACCTG-1_1	0.226777	4.47726	1
TGGGAAGAGTTGCAGG-1_1	2.30309	-7.11798	2
TGGGAAGGTGTAATGA-1_1	1.5857	7.01576	1
TGGGCGTAGGCCCTCA-1_1	0.923039	7.21681	1
TGGGCGTAGTGGTAAT-1_1	7.07641	4.15752	9
TGGGCGTCAATAAGCA-1_1	-1.06518	4.09848	1
TGGGCGTGTGATGCCC-1_1	-4.53414	3.17868	0
TGGGCGTTCCAGTAGT-1_1	-0.619217	-1.92548	0
TGGGCGTTCCTGCAGG-1_1	-2.09429	-0.129235	0
TGGTTAGTCTTTAGTC-1_1	2.69642	7.06343	1
TGGTTCCAGAACTGTA-1_1	3.99976	2.33591	7
TGGTTCCAGCTCCCAG-1_1	1.80702	3.86465	1
TGGTTCCAGGCAATTA-1_1	0.98809	3.70795	1
TGGTTCCCAGACAGGT-1_1	-0.713603	-2.04414	0
TGGTTCCCAGTGGAGT-1_1	2.64244	7.41537	1
TGTATTCAGAGTCGGT-1_1	-1.95932	3.23306	1
TGTATTCAGGATGTAT-1_1	2.02644	3.45554	1
TGTATTCAGGGCACTA-1_1	3.07964	-0.00807538	0
TGTATTCCATCGGACC-1_1	1.6871	5.47148	1
TGTATTCCATGCCTAA-1_1	2.34477	7.42192	1
TGTATTCGTGTAACGG-1_1	-0.560989	-10.5052	3
TGTATTCTCTGAGGGA-1_1	0.473015	3.93584	1
TGTCCCAAGGAATTAC-1_1	-2.33452	-0.557017	0
TGTCCCAAGTTCGCGC-1_1	3.14104	4.41894	1
TGTCCCAGTCACCCAG-1_1	-1.70179	4.66036	1
TGTCCCAGTGACTCAT-1_1	0.690623	-0.49818	0
TGTCCCATCGTCACGG-1_1	1.94627	-0.730329	0
TGTGGTAAGATCACGG-1_1	3.04451	2.95308	1
TGTGGTAAGATGCCTT-1_1	0.481951	-0.484887	0
TGTGGTAAGGTGCACA-1_1	-3.21297	0.768349	5
TGTGGTACACATCCAA-1_1	-0.465274	-1.3712	0
TGTGGTAGTCATATGC-1_1	1.79372	-0.161782	0
TGTGGTAGTGGCGAAT-1_1	4.58431	2.91841	7
TGTGGTATCATCGATG-1_1	-0.212089	0.623564	0
TGTGGTATCTAACTCT-1_1	1.98147	-5.12236	2
TGTGTTTCATACAGCT-1_1	0.128689	3.38248	1
TGTGTTTGTAGCCTCG-1_1	-1.83065	-1.13934	0
TGTGTTTGTTGTCGCG-1_1	0.821094	0.139184	0
TGTTCCGAGCAGCCTC-1_1	0.152368	-2.35775	0
TGTTCCGGTCAATGTC-1_1	3.0296	1.63655	0
TTAACTCAGAGTACAT-1_1	2.4234	-8.73917	3
TTAACTCCAAGCCGCT-1_1	1.44325	5.7812	1
TTAACTCCACTAAGTC-1_1	4.61631	-7.03544	1
TTAACTCTCTTTCCTC-1_1	4.41388	6.32025	1
TTAGGACAGCTGCGAA-1_1	3.05153	8.07334	1
TTAGGACAGTGACTCT-1_1	2.8212	-1.57888	8
TTAGGACCATTAGGCT-1_1	1.79936	-2.57187	0
TTAGGACGTTTCGCTC-1_1	-0.189829	5.87778	1
TTAGGACTCAGTACGT-1_1	0.495688	-10.4371	3
TTAGGACTCGTATCAG-1_1	-1.9593	0.389912	0
TTAGGCACACACATGT-1_1	-0.862769	-2.64774	0
TTAGGCAGTAGCGTAG-1_1	-0.632106	7.76281	1
TTAGTTCAGGGCTCTC-1_1	-0.410106	-1.08532	0
TTAGTTCTCGATGAGG-1_1	0.023477	8.50629	1
TTATGCTAGATAGGAG-1_1	-1.21578	5.55394	1
TTATGCTAGCCAGTTT-1_1	4.72928	3.05967	7
TTATGCTCAAGCTGTT-1_1	-2.99951	-0.921717	0
TTATGCTCAAGGTTTC-1_1	4.14581	-7.89668	3
TTATGCTCAGTTAACC-1_1	1.05555	4.61883	1
TTATGCTGTAAGTAGT-1_1	-3.49512	3.55931	5
TTCCCAGAGTAACCCT-1_1	-5.41667	0.0861261	5
TTCCCAGGTACTTCTT-1_1	2.67638	4.99422	1
TTCCCAGTCCAGTATG-1_1	0.323822	6.38162	1
TTCGAAGCAGGTCTCG-1_1	4.35292	2.43244	7
TTCGAAGCATGAACCT-1_1	-4.08408	0.363277	5
TTCGAAGGTAAAGGAG-1_1	2.92885	8.1183	1
TTCGAAGGTCATCCCT-1_1	0.339855	-10.1716	3
TTCGAAGTCCAGTAGT-1_1	2.20283	1.94049	1
TTCGGTCCAGTTCATG-1_1	1.09402	-1.70053	0
TTCGGTCGTTAAGTAG-1_1	-1.10722	1.15463	0
TTCGGTCTCTTTAGTC-1_1	0.608475	-2.91776	0
TTCTACACATCGTCGG-1_1	1.0941	3.22715	1
TTCTACAGTCGACTAT-1_1	0.605748	-2.737	0
TTCTACATCAATACCG-1_1	1.83895	6.88936	1
TTCTACATCCTTGCCA-1_1	-3.98891	3.04422	5
TTCTCAAAGTCTCGGC-1_1	-4.07619	-1.37614	0
TTCTCAACAGGTGGAT-1_1	-1.04759	6.0039	1
TTCTCAAGTCAATACC-1_1	1.34278	6.89428	1
TTCTCAAGTCCGAGTC-1_1	-1.69693	-1.41626	0
TTCTCCTAGTTAAGTG-1_1	-0.631675	4.04217	1
TTCTCCTCATCGATTG-1_1	2.24195	-1.43058	0
TTCTCCTTCACCCGAG-1_1	3.01582	7.30939	1
TTCTTAGAGCACGCCT-1_1	-1.6615	-0.148941	0
TTCTTAGAGTGCAAGC-1_1	3.91023	1.75796	7
TTCTTAGAGTTGAGTA-1_1	-2.54348	-0.781059	0
TTCTTAGGTCGCCATG-1_1	6.64777	3.48313	9
TTCTTAGGTTTAGGAA-1_1	4.41745	3.35365	7
TTCTTAGTCGAGAACG-1_1	6.67642	4.31127	9
TTGAACGCACGCGAAA-1_1	-1.16424	4.89635	1
TTGAACGCATCTCCCA-1_1	2.57894	1.2216	0
TTGAACGGTCCAGTTA-1_1	-1.83286	-1.03886	0
TTGACTTCAAACTGTC-1_1	7.14858	3.52904	9
TTGACTTCACCTATCC-1_1	-1.15091	2.79726	0
TTGACTTCAGCGAACA-1_1	3.15681	-2.30254	8
TTGACTTTCATAGCAC-1_1	1.50902	-3.61802	2
TTGACTTTCTGGCGTG-1_1	4.66088	3.6508	7
TTGCCGTAGAAGATTC-1_1	0.992844	-0.163665	0
TTGCCGTCACACATGT-1_1	-1.71497	-0.186016	0
TTGCCGTCACTACAGT-1_1	-3.93015	4.45979	5
TTGCCGTCAGATGAGC-1_1	-3.43697	1.63214	5
TTGCCGTCATGCTAGT-1_1	0.476323	5.45648	1
TTGCGTCAGGCAGTCA-1_1	2.68292	7.01689	1
TTGCGTCAGGCGATAC-1_1	0.76707	-9.48433	3
TTGCGTCCACGCATCG-1_1	2.34934	8.14698	1
TTGCGTCCACGGCTAC-1_1	-1.7851	4.10645	1
TTGCGTCGTCTGGTCG-1_1	2.89387	6.16896	1
TTGCGTCTCTTGGGTA-1_1	-1.57074	4.40826	1
TTGGAACAGTGGACGT-1_1	1.5503	-2.95101	2
TTGGAACGTTCGGGCT-1_1	-0.19557	7.04012	1
TTGGAACTCCACGAAT-1_1	0.733553	5.62904	1
TTGGCAAAGTTGAGTA-1_1	3.57799	-8.6399	3
TTGGCAAGTTCGAATC-1_1	1.71559	-2.34388	0
TTGTAGGAGGACGAAA-1_1	4.73684	-0.918165	8
TTGTAGGCAGTCACTA-1_1	-3.06767	0.641153	5
TTGTAGGGTCCAAGTT-1_1	-1.96408	-0.891213	0
TTGTAGGTCGGCCGAT-1_1	-2.86146	1.94673	5
TTGTAGGTCGGTTCGG-1_1	-0.988521	4.87363	1
TTTACTGAGCACCGCT-1_1	3.68963	5.45746	1
TTTACTGAGGTGGGTT-1_1	0.286424	0.148432	0
TTTACTGCATTGAGCT-1_1	-3.56338	1.66824	5
TTTACTGGTCACCCAG-1_1	-0.561344	-1.42481	0
TTTACTGGTTAGGGTG-1_1	2.39809	0.647398	0
TTTACTGTCACAATGC-1_1	1.57313	5.36288	1
TTTACTGTCATACGGT-1_1	0.0884644	5.5767	1
TTTACTGTCTGAAAGA-1_1	3.60743	3.57086	1
TTTATGCAGACTCGGA-1_1	1.13656	8.14192	1
TTTATGCCAGTGGAGT-1_1	-0.526442	5.59503	1
TTTATGCGTTTGACAC-1_1	0.121768	6.12085	1
TTTATGCTCTCCTATA-1_1	2.80517	5.623	1
TTTCCTCAGATGTGTA-1_1	3.19852	-5.95396	2
TTTCCTCCAACCGCCA-1_1	-6.94253	0.779237	6
TTTCCTCTCATCGCTC-1_1	0.19782	3.78419	1
TTTGCGCAGAAGATTC-1_1	-1.91634	3.8747	1
TTTGCGCAGACTACAA-1_1	2.50728	-0.766944	0
TTTGCGCCAGTGGAGT-1_1	6.95291	4.50319	9
TTTGCGCTCACTGGGC-1_1	0.388619	-9.6798	3
TTTGCGCTCTTCGGTC-1_1	1.49703	4.83448	1
TTTGGTTAGAGGACGG-1_1	-4.4939	4.5091	5
TTTGGTTAGATATACG-1_1	-0.848161	5.93136	1
TTTGGTTAGCCCTAAT-1_1	3.31714	3.99237	1
TTTGGTTAGCCTATGT-1_1	-0.558872	-1.25554	0
TTTGGTTAGTCCAGGA-1_1	1.1289	-1.86762	0
TTTGGTTCAAGCCATT-1_1	4.13717	1.22922	7
TTTGGTTCACCTCGTT-1_1	1.51585	5.78305	1
TTTGGTTCATGTTCCC-1_1	1.74129	-10.3536	3
TTTGGTTGTTCGTCTC-1_1	4.04206	4.75157	1
TTTGGTTTCGGCGGTT-1_1	-1.54717	5.33478	1
TTTGGTTTCTGGCGTG-1_1	3.4066	-6.20483	2
TTTGTCAAGGCTACGA-1_1	1.20933	3.91267	1
TTTGTCAGTAGCCTAT-1_1	7.1564	4.01628	9
TTTGTCAGTGTATGGG-1_1	-0.593401	-1.0163	0
AAACCTGAGTACACCT-2_1	0.179701	6.24516	1
AAACCTGGTATAGGTA-2_1	0.893731	2.90329	1
AAACCTGTCGCTAGCG-2_1	1.07572	-0.912318	0
AAACGGGTCATACGGT-2_1	-1.98967	5.67824	1
AAAGATGAGGTGCAAC-2_1	-1.85705	3.65564	1
AAAGATGCAGATTGCT-2_1	0.383787	-2.73887	0
AAAGATGCATGCCACG-2_1	2.46441	7.93301	1
AAAGATGGTTACGCGC-2_1	3.88553	-1.19556	8
AAAGATGTCCACGTGG-2_1	3.63171	-9.46437	3
AAAGATGTCTCTGAGA-2_1	2.54445	0.733199	0
AAAGCAAAGACAGAGA-2_1	2.62029	-6.4144	2
AAAGCAAGTTGAACTC-2_1	3.78938	-9.25122	3
AAAGCAATCACTTACT-2_1	-0.358754	-5.71223	3
AAAGCAATCATAGCAC-2_1	2.03354	1.17527	0
AAAGCAATCCAGGGCT-2_1	4.51078	1.95521	7
AAAGCAATCCTTCAAT-2_1	0.552816	-2.01787	0
AAAGCAATCTTCGGTC-2_1	0.904866	4.4732	1
AAAGTAGAGACCACGA-2_1	3.64987	-0.385317	8
AAAGTAGCATCACAAC-2_1	2.12265	-5.66267	2
AAAGTAGGTGGTCTCG-2_1	-1.46109	-1.90297	0
AAATGCCAGCTTCGCG-2_1	-1.68573	-0.891688	0
AACACGTAGGTGCTAG-2_1	-1.74955	4.85113	1
AACACGTCATCTACGA-2_1	2.80148	4.85601	1
AACCATGCACTGCCAG-2_1	3.94605	1.34691	7
AACCATGCAGATCCAT-2_1	1.88754	1.232	0
AACCATGCATGTCGAT-2_1	1.09288	-1.58935	0
AACCATGGTCAGAGGT-2_1	3.02821	4.20569	1
AACCATGGTGCGATAG-2_1	0.376596	-2.8823	0
AACCATGTCCCTTGCA-2_1	2.52985	-0.696684	0
AACCATGTCGGTTAAC-2_1	-1.07698	-1.53149	0
AACCGCGTCACAGGCC-2_1	4.1048	3.05739	7
AACCGCGTCACTATTC-2_1	0.772506	5.29014	1
AACGTTGAGCTCCTCT-2_1	-1.76213	3.61387	1
AACGTTGCAGGAATCG-2_1	0.240932	-9.93435	3
AACGTTGCATAGACTC-2_1	3.89803	-5.39205	2
AACGTTGTCGGTTCGG-2_1	0.0958018	-0.259406	0
AACTCAGAGGATTCGG-2_1	0.389611	4.81033	1
AACTCAGTCAAGAAGT-2_1	4.3114	2.03711	7
AACTCCCAGCAGCGTA-2_1	3.56078	5.92471	1
AACTCCCAGTTTAGGA-2_1	-0.440633	-8.99893	3
AACTCCCTCCCAACGG-2_1	-0.488155	-0.992109	0
AACTCCCTCCTCATTA-2_1	2.22196	-4.40959	2
AACTCCCTCGTGGTCG-2_1	1.46975	-1.9526	0
AACTCTTAGAACAATC-2_1	7.25976	4.12311	9
AACTCTTGTCAAGCGA-2_1	-0.677556	6.12772	1
AACTCTTTCGGCATCG-2_1	3.44361	4.77482	1
AACTCTTTCGTTACAG-2_1	-2.40391	0.507654	0
AACTGGTAGAAGATTC-2_1	3.1103	2.1039	0
AACTGGTGTAGAGCTG-2_1	-0.124216	3.30837	1
AACTGGTGTCTGATTG-2_1	0.0854772	0.584177	0
AACTGGTTCTGCGACG-2_1	3.95268	-6.22507	2
AACTTTCAGTGTCTCA-2_1	1.83723	4.0176	1
AACTTTCGTCAATGTC-2_1	1.24736	3.42425	1
AACTTTCGTTCCACGG-2_1	0.0111201	6.25278	1
AACTTTCGTTTCCACC-2_1	2.18072	-1.80588	0
AAGACCTCAACTTGAC-2_1	-0.0180646	-0.30907	0
AAGACCTCACATTCGA-2_1	2.54795	-5.34576	2
AAGACCTGTTTCCACC-2_1	2.95334	6.3921	1
AAGACCTTCTACTATC-2_1	0.228631	7.64072	1
AAGACCTTCTGTCTAT-2_1	2.47804	-2.94625	2
AAGCCGCAGATGTCGG-2_1	-0.671751	-1.33057	0
AAGCCGCTCATCACCC-2_1	0.932834	-10.9195	3
AAGGAGCCATACCATG-2_1	-3.00929	1.31555	5
AAGGAGCCATATGCTG-2_1	0.754513	7.64922	1
AAGGAGCCATCACCCT-2_1	0.38976	0.210628	0
AAGGAGCGTACAGCAG-2_1	1.80062	-2.32653	0
AAGGAGCGTGTGGCTC-2_1	0.349155	-0.695594	0
AAGGCAGTCATGTAGC-2_1	-3.09299	2.08519	5
AAGGCAGTCTTGACGA-2_1	3.26587	-7.79445	3
AAGGTTCCACTCGACG-2_1	-5.07934	4.61739	5
AAGGTTCGTTAAGATG-2_1	4.47571	1.46968	7
AAGGTTCGTTATCGGT-2_1	1.51263	-0.724184	0
AAGGTTCTCCACGTTC-2_1	1.72833	-4.10447	2
AAGGTTCTCGCGTAGC-2_1	1.6526	-2.97833	2
AAGTCTGCAATGAAAC-2_1	1.33595	8.57528	1
AAGTCTGCATGCCCGA-2_1	2.29696	-1.23194	0
AAGTCTGGTTGAGTTC-2_1	-1.89806	3.97183	1
AAGTCTGTCGAGCCCA-2_1	-1.126	4.88459	1
AATCCAGCACAGACTT-2_1	-0.156247	6.80441	1
AATCCAGGTCATACTG-2_1	3.41257	6.01859	1
AATCGGTAGAAACGAG-2_1	1.55991	-11.0464	3
AATCGGTCATCCGTGG-2_1	0.354442	4.64216	1
AATCGGTGTCGGCACT-2_1	0.399376	-1.48899	0
AATCGGTGTCTAGTGT-2_1	0.442988	-4.10486	2
AATCGGTTCGAACTGT-2_1	2.16541	-3.49575	2
AATCGGTTCGTGACAT-2_1	-1.36641	-1.87069	0
ACACCAAAGCTAGTTC-2_1	-1.12009	3.60748	1
ACACCAACAATGGAGC-2_1	4.71454	5.52883	1
ACACCAACAGCTGTTA-2_1	4.1012	2.1324	7
ACACCAACATGCCTTC-2_1	-0.0466474	3.66811	0
ACACCCTAGACTGGGT-2_1	4.2357	2.76986	7
ACACCCTGTCGGATCC-2_1	-0.291674	-1.16467	0
ACACCGGAGATGTTAG-2_1	-3.70854	3.28176	5
ACACCGGCAAGGCTCC-2_1	-2.74303	0.392523	5
ACACCGGCAGTAAGCG-2_1	1.86048	0.00626002	0
ACACCGGGTGTTCGAT-2_1	0.123158	-2.18536	0
ACACCGGTCACTCCTG-2_1	-2.2725	-0.0216799	0
ACACCGGTCGGTTAAC-2_1	1.47591	6.48763	1
ACACTGACAATGCCAT-2_1	-1.66946	0.375518	0
ACACTGAGTAACGTTC-2_1	-0.106562	3.62016	1
ACACTGAGTAAGTGTA-2_1	-1.12915	6.42691	1
ACACTGAGTGGCAAAC-2_1	1.42519	3.38501	1
ACACTGATCGTATCAG-2_1	-4.95272	4.2973	5
ACACTGATCTGGTTCC-2_1	2.65445	-0.0477714	0
ACAGCCGAGCGTGTCC-2_1	3.15214	2.30472	7
ACAGCCGAGGCTCAGA-2_1	3.89925	4.4968	1
ACAGCCGAGTAGGCCA-2_1	2.2021	-0.179281	0
ACAGCCGCAGAAGCAC-2_1	0.209144	-0.569142	0
ACAGCCGGTGAACCTT-2_1	-0.313051	-0.801012	0
ACAGCCGGTGATAAGT-2_1	7.08691	4.48262	9
ACAGCCGGTGGTACAG-2_1	3.19978	7.2633	1
ACAGCCGTCTTCGAGA-2_1	1.39415	-1.86844	0
ACAGCTACAATGGTCT-2_1	2.75464	-8.95125	3
ACAGCTAGTAGCTCCG-2_1	2.53811	8.23416	1
ACAGCTATCTTGACGA-2_1	-3.32225	2.70942	5
ACATACGCATAAAGGT-2_1	5.84248	3.59069	9
ACATACGCATTGTGCA-2_1	-2.71047	0.139972	0
ACATACGTCACTCTTA-2_1	0.14216	-1.29686	0
ACATACGTCAGAGGTG-2_1	0.276639	6.70558	1
ACATCAGAGAGCTGCA-2_1	3.48792	7.51513	1
ACATCAGAGCTCCCAG-2_1	-0.325621	1.71007	0
[truncated: 15,449 more rows]

## Sheet: Figure7_B
	cell_type	ASCL1	DLX5	JAG1	DLL3	GADD45G	NHLH1	DCX	NRN1	CBLN2	MAPT	LHX9	STMN2	NSG1	ELAVL2	GAP43
AAACCTGAGTACACCT-1_1	UD	0	0	0	0	0	0	0	0	0	0.656165	0	0	0	0.656165	0
AAACCTGGTATAGGTA-1_1	UD	0	0	0	0	0	0	0	0	0	0	0	0	0	0	0
AAACCTGTCGCTAGCG-1_1	UD	2.25272	0	0	0	0	0	0	0	0	0	0	0	0	0	0
AAACGGGTCATACGGT-1_1	UD	0	0	0	0	0	0	0	0	0	0	0	0	0	0	0
AAAGATGAGGTGCAAC-1_1	UD	0	0	0	0	0	0	0	0	0	0	0	0	0	0	0
AAAGATGCAGATTGCT-1_1	UD	0	0	0	0	0	0	0	0	0	0	0	0	0	0	0
AAAGATGCATGCCACG-1_1	UD	0	0	0	0	0	0	0	0	0	0	0	0	0	0	1.07314
AAAGATGTCTCTGAGA-1_1	UD	0	0	0	0	0	0	0	0	0	0	0	0	0	0	0
AAAGCAATCATAGCAC-1_1	UD	0	0	0	0	0	0	0	0	0	0	0	0	0	0	0
AAAGCAATCCTTCAAT-1_1	UD	1.48139	0	0	0	0	0	0	0	0	0	0	0	0	0	0
AAAGCAATCTTCGGTC-1_1	UD	0	0	0	0.811904	0	0	0	0	0	0	0	0	0	0	0
AAAGTAGGTGGTCTCG-1_1	UD	0	0	0	0	0	0	0	0	0	0	0	0	0	0	0
AAATGCCAGCTTCGCG-1_1	UD	0	0	0	0	0	0	0	0	0	0	0	0	0	0	0
AACACGTAGGTGCTAG-1_1	UD	0	0	0	0	0	0	0	0	0	0	0	0	0	0	0
AACACGTCATCTACGA-1_1	UD	0	0	0	0	0	0	0	0	0	0	0	0	0.933521	0	0
AACCATGCAGATCCAT-1_1	UD	0.744999	0	0	0	0	0	0	0	0	0	0	0	0	0	0
AACCATGCATGTCGAT-1_1	UD	0	0	0	0	0	0	0	0	0	0	0	0	0	0	0
AACCATGGTCAGAGGT-1_1	UD	1.08377	0	0	0	0	0	0	0	0	0	0	0	0	0	0
AACCATGGTGCGATAG-1_1	UD	0	0	0	0	0	0	0	0	0	0	0	0	0	0	0
AACCATGTCCCTTGCA-1_1	UD	0	0	0	1.00963	0	0	0	0	0	0	0	0	0	0	0
AACCATGTCGGTTAAC-1_1	UD	1.26122	0	0	0	0	0	0	0	0	0	1.26122	0	0	0	0
AACCGCGTCACTATTC-1_1	UD	0	0	0	0	0	0	0	0	0	0	0	0	0	0	0
AACGTTGAGCTCCTCT-1_1	UD	0	0	0	0	0	0	0	0	0	0	0	0	0	0	0
AACGTTGTCGGTTCGG-1_1	UD	0	0	0	0	0	0	0	0	0	0	0	0	0	0	0
AACTCAGAGGATTCGG-1_1	UD	0	0	0	0	0	0	0	0	0	0	0	0	0	0	0
AACTCCCAGCAGCGTA-1_1	UD	0.721615	0	0	0	0	0	0	0	0	0	0	0	0	0	0
AACTCCCTCCCAACGG-1_1	UD	0	0	0	0	0	0	0	0	0	0	0	0	0	0	0
AACTCCCTCGTGGTCG-1_1	UD	0	0	0.887387	0	0	0	0	0	0	0	0	0	0	0	0
AACTCTTGTCAAGCGA-1_1	UD	0	0	0	0	0	0	0	0	0	0	0	0	0	0	0
AACTCTTTCGGCATCG-1_1	UD	0	0	0	0	0	0	0	0	0	0	0	0	0	0	0
AACTCTTTCGTTACAG-1_1	UD	1.32914	0	0	0	0	0	0	0	0	0	0	0	0	0	0
AACTGGTAGAAGATTC-1_1	UD	0	0	0	0	0	0	0	0	0	0	0	0	0	0	0
AACTGGTGTAGAGCTG-1_1	UD	0	0	0	0	0	0	0	0	0	0	0	0	0	0	0
AACTGGTGTCTGATTG-1_1	UD	0.688776	0	0	0	0	0	0	0	0	0	0	0	0	0	0
AACTTTCAGTGTCTCA-1_1	UD	1.36071	0	0	0	0	0	0	0	0	0	0	0	0	0	0
AACTTTCGTCAATGTC-1_1	UD	0	0	0	0	0	0	0	0	0	0	0	0	0	0	0
AACTTTCGTTCCACGG-1_1	UD	0	0	0	0	0	0	0	0	0	0	0	0	0	0	0.71133
AACTTTCGTTTCCACC-1_1	UD	1.06848	0	0	0	0	0	0	0	0	0	0	0	0	0	0
AAGACCTCAACTTGAC-1_1	UD	0.849207	0	0	0	0	0	0	0	0	0	0	0	0	0	0
AAGACCTGTTTCCACC-1_1	UD	0	0	0	0	0	0	0	0	0	0.488313	0	0	0	0	0
AAGACCTTCTACTATC-1_1	UD	0	0	0	0	0	0	0	0	0	0	0	0	0	0	0
AAGCCGCAGATGTCGG-1_1	UD	0	0	0	0	0	0	0	0	0	0	0	0	0	0	0
AAGGAGCCATATGCTG-1_1	UD	0	0	0	0	0	0	0	0	0	0	0	0	0	0	0
AAGGAGCCATCACCCT-1_1	UD	0	0	0	0	0	0	0	0	0	0	0	0	0	0	0
AAGGAGCGTACAGCAG-1_1	UD	0	0	1.31054	0	0	0	0	0	0	0	0	0	0	0	0
AAGGAGCGTGTGGCTC-1_1	UD	0	0	0	0	0	0	0	0	0	0	0	0	0	0	0
AAGGTTCGTTATCGGT-1_1	UD	0.773342	0	0	0	0	0	0	0	0	0	0	0	0	0	0
AAGTCTGCAATGAAAC-1_1	UD	0	0	0	0	0	0	0	0	0	0	0	0	0	0	0
AAGTCTGCATGCCCGA-1_1	UD	1.05123	0	0	0	0	0	0	0	0	0	0	0	0	0	0
AAGTCTGGTTGAGTTC-1_1	UD	0	0	0	0	0	0	0	0	0	0	0	0	0	0	0
AAGTCTGTCGAGCCCA-1_1	UD	0	0	0	0	0	0	0	0	0	0	0	0	0	0	0
AATCCAGCACAGACTT-1_1	UD	0	0	0	0	0	0	0	0	0	0.685096	0	0	0	0	0
AATCCAGGTCATACTG-1_1	UD	0	0	0	0	0	0	0	0	0	0	0	0	0	0	0
AATCGGTCATCCGTGG-1_1	UD	0	0	0	0	0	0	0	0	0	0	0	0	0	0	0
AATCGGTGTCGGCACT-1_1	UD	0	0	0	0	0	0	0	0	0	0	0	0	0	0	0
AATCGGTTCGTGACAT-1_1	UD	0	0	0	0	0	0	0	0	0	0	0	0	0	0	0
ACACCAAAGCTAGTTC-1_1	UD	0	0	0	0	0	0	0	0	0	0	0	0	0	0	0
ACACCAACAATGGAGC-1_1	UD	0	0	0	0	0	0	0	0	0	0	0	0	0	0	0
ACACCAACATGCCTTC-1_1	UD	1.16096	0	0	0	0	0	0	0	0	0	0	0	0	0	0
ACACCCTGTCGGATCC-1_1	UD	0	0	1.34319	0	0	0	0	0	0	0	0	0	0	1.34319	0
ACACCGGCAGTAAGCG-1_1	UD	0	0	0.583027	0	0	0	0	0	0	0	0	0	0	0	0
ACACCGGGTGTTCGAT-1_1	UD	0.762689	0	0	0	0	0	0	0	0	0	0	0	0	0.762689	0
ACACCGGTCACTCCTG-1_1	UD	0	0	0	0	0	0	0	0	0	0	0	0	0	0	0
ACACCGGTCGGTTAAC-1_1	UD	0	0	0	0	0	0	0	0	0	0	0	0	0	0	0
ACACTGACAATGCCAT-1_1	UD	1.24743	0	0	0	0	0	0	0	0	0	0	0	0	0	0
ACACTGAGTAACGTTC-1_1	UD	0	0	0	0	0	0	0	0	0	0	0	0	0	0	0
ACACTGAGTAAGTGTA-1_1	UD	0	0	1.33965	0	0	0	0	0	0	0	0	0	0	0	0
ACACTGAGTGGCAAAC-1_1	UD	0	0	0	0	0	0	0	0	0	0	0	0	0	0	0
ACACTGATCTGGTTCC-1_1	UD	0	0	0	0	0	0	0	0	0.73076	0	0	0	0	0	0
ACAGCCGAGGCTCAGA-1_1	UD	0	0	0	0	0	0	0	0	0	0	0	0	0	0	0
ACAGCCGAGTAGGCCA-1_1	UD	1.46582	0	0	0	0	0	0	0	0	0	0	0	0	0	0
ACAGCCGCAGAAGCAC-1_1	UD	0	0	0	0	0	0	0	0	0	0	0	0	0	0	0
ACAGCCGGTGAACCTT-1_1	UD	0	0	0	0	0	0	0	0	0	0	0	0	0	0	0
ACAGCCGGTGGTACAG-1_1	UD	0	0	0	0	0	0	0	0	0	0	0	0	0	0	0
ACAGCCGTCTTCGAGA-1_1	UD	0	0	0	0	0	0	0	0	0	0	1.01521	0	0	0	0
ACAGCTAGTAGCTCCG-1_1	UD	0.631586	0	0	0	0	0	0	0	0	0	0	0	0	0	0
ACATACGCATTGTGCA-1_1	UD	1.62465	0	0	0	0	0	0	0	0	0	0	0	0	0	0
ACATACGTCACTCTTA-1_1	UD	0	0	0	0	0	0	0	0	0	0	0	0	0	0	0
ACATACGTCAGAGGTG-1_1	UD	0	0	0	0	0	0	0	0	0	0	0	0	0	0	0
ACATCAGAGAGCTGCA-1_1	UD	0	0	0	0	0	0.891611	0	0	0	0.891611	0	0	0	0	1.91046
ACATCAGAGCTCCCAG-1_1	UD	0	0	0	0	0	0	0	0	0	0	0	0	0	0	0
ACATCAGGTATTCGTG-1_1	UD	0	0	0	0	0	0	0	0	0	0	0	0	0	0	0
ACATCAGGTGATGCCC-1_1	UD	0	0	0	0	0	0	0	0	0	0	0	0	0	0	0
ACATCAGTCCAAACAC-1_1	UD	0	0	0	0	0	0	0	0	0	0	0	0	0	0	0
ACATCAGTCTTGCCGT-1_1	UD	0.489385	0	0	0	0	0	0	0	0	0	0	0	0	0	0
ACATGGTCAAGTCATC-1_1	UD	0	0	0	0	0	0	0	0	0	0	0	0	0	0	0
ACCAGTAAGATCACGG-1_1	UD	0	0	0	0	0	0	0	0	0	0	0	0	0	0	0
ACCAGTAGTAGAGGAA-1_1	UD	0	0	0	0	0	0	0	0	0	0	0	0	0	0	0
ACCAGTAGTCTAGTGT-1_1	UD	0	0	0	0	0	0	0	0	0	0	0	0	0	0	0
ACCCACTAGAGTCGGT-1_1	UD	0	0	0	0	0.922881	0	0	0	0	0.922881	0	0	0	0	0
ACCCACTCACGAGAGT-1_1	UD	0	0	0	0	0	0	0	0	0	0	0	0	0	0	0
ACCCACTGTCTCTCGT-1_1	UD	0	0	0	0	0	0	0	0	0	0	0	0	0	0	0
ACCCACTGTCTGGTCG-1_1	UD	1.43557	0	0	0	0	0	0	0	0	0	0	0	0	0	0
ACCCACTGTGCTAGCC-1_1	UD	0	0	0	0	0	0	0	0	0	0	0	0	0	0	0
ACCCACTTCCACGCAG-1_1	UD	0	0	0	0.841699	0	0	0	0	0	0	0	0	0	0.841699	0
ACCGTAAAGTGAAGTT-1_1	UD	0	0	0	0	0	0	0	0	0	0	0	0	0	0	0
ACCTTTACACGACGAA-1_1	UD	1.39704	0	0.924896	0	0	0	0	0	0	0	0	0	0	0	0
ACCTTTACATCTGGTA-1_1	UD	0	0	0	0	0	0	0	0	0	0	0	0	0	0	0
ACGAGCCCATGCCTTC-1_1	UD	0	0	0	0	0	0	0	0	0	0	0	0	0	0	0
ACGAGGAAGTCAATAG-1_1	UD	0	0	0	0	0	0	0	0	0	0	0	0	0	0	0
ACGATACCATAAGACA-1_1	UD	0	0	0	0	0	0	0	0	0	0	0	0	0	0	0
ACGATACTCACCCTCA-1_1	UD	0	0	0	0	0	0	0	0	0	0	0	0	0	0	0.725277
ACGATACTCTACTATC-1_1	UD	1.25977	0	0.816385	0	0	0	0	0	0	0	0	0	0	0	0
ACGATGTCACAGATTC-1_1	UD	0	0	0	0	0	0	0	0	0	0	0	0	0	0	0
ACGATGTTCGTGGGAA-1_1	UD	0	0	1.6253	0	0	0	0	0	0	0	0	0	0	0	0
ACGCCAGAGAGTCGGT-1_1	UD	0	0	0	0	0	0	0	0	0	0	0	0	0	0	0
ACGCCAGAGGATGCGT-1_1	UD	0	0	0	0	0	0	0	0	0	0	0	0	0	0	0
ACGCCGAAGACAAGCC-1_1	UD	0	0	0	0	0	0	0	0	0	0	0	0	0	0	0
ACGCCGAAGCCACGTC-1_1	UD	0	0	0	0	0	0	0	0	0	0	0	0	0	0	0
ACGCCGAAGGACATTA-1_1	UD	0	0	0	0	0	0	0	0	0	0	0	0	0	0	0
ACGCCGAAGGGATCTG-1_1	UD	0	0	0	0	0	0	0	0	0	0	0	0	0	0	0
ACGCCGACAGGGTTAG-1_1	UD	0	0	0	0	0	0	0	0	0	0	0	0	0	0	0
ACGCCGAGTAAACGCG-1_1	UD	0.916351	0	0	0	0	0	0	0	0	0	0	0	0	0	0
ACGGAGAAGCAACGGT-1_1	UD	0	0	0	0	0	0	0	0	0	0	0	0	0	0	0
ACGGAGACAACTGCTA-1_1	UD	0.781797	0	0	0	0	0	0	0	0	0	0	0	0	0	0
ACGGAGACAATGCCAT-1_1	UD	0	0	0	0	0	0	0	0	0	0	0	0	0	0	0
ACGGCCACACCGGAAA-1_1	UD	0	0	0	0	0	0	0	0	0	0	0	0	0	0	2.32938
ACGGCCACAGCCTATA-1_1	UD	0	0	0	0	0	0	0	0	0	0	0	0	0	0	0
ACGGCCAGTCATACTG-1_1	UD	0	0	0	0	0	0	0	0	0	0	0	0	0	0	0
ACGGCCATCAAACCAC-1_1	UD	0	0	0	0	0	0	0	0	0	0	0	0	0	0	0
ACGGGCTCACTAAGTC-1_1	UD	0	0	0	0	0	0	0	0	0	0	0	0	0	0	0
ACGGGTCCAGAGCCAA-1_1	UD	0	0	0	0	0	0	0	0	0	0	0	0	0	0	0
ACGGGTCCATGCCCGA-1_1	UD	0	0	0	0	0	0	0	0	0	0	0	0	0	0	0
ACGGGTCTCGTTGCCT-1_1	UD	0	0	0	0	0	0	0	0	0	0	0	0	0	0	0
ACTATCTCATCGATGT-1_1	UD	0	0	0	0	0	0	0	0	0	0	0	0	0	0	1.10317
ACTATCTGTACCCAAT-1_1	UD	0	0	0	0	0	0	0	0	0	0	0	0	0	0	0
ACTATCTTCCAAGCCG-1_1	UD	0	0	0	0	0	0	0	0	0	0.488922	0	0	0	0	0
ACTATCTTCTTATCTG-1_1	UD	0	0	0	1.33695	0	0	0	0	0	0	0	0	0	0	0
ACTGAACAGAAGCCCA-1_1	UD	0.94558	0.94558	0	0	0	0	0	0	0	0	0	0	0.94558	0	0
ACTGAACAGCTATGCT-1_1	UD	0	0	0.849743	0	0	0	0	0	0	0	0	0	0	0	0
ACTGAACCAGTGGAGT-1_1	UD	1.49528	0	0	0	0	0	0	0	0	0	0	0	0	0	0
ACTGAGTAGCTAACTC-1_1	UD	0	0	0	0	0	0	0	0	0	0	0	0	0	0	0
ACTGAGTCAGTGACAG-1_1	UD	0	0	0	0	0	0	0	0	0	0	0	0	0	0	0
ACTGAGTTCATATCGG-1_1	UD	0	0	0	0	0	0	0	0	0	0	0	0	0	0	0
ACTGATGCAAGACACG-1_1	UD	0	0	0	0	0	0	0	0	0	0	0	0	0	0	0
ACTGATGTCGCAAACT-1_1	UD	1.21232	0	0	0	0	0	0	0	0	0	0	0	0	0	0
ACTGCTCCATACGCTA-1_1	UD	0	0	0	0	0	0	0	0	0	0	0	0	0	0	0
ACTGCTCGTAAACACA-1_1	UD	0.73616	0	0	0	0	0	0	0	0	0	0	0	0	0	0
ACTGTCCAGTAGTGCG-1_1	UD	0	0	0	0	0	0	0	0	0	0	0	0	0	0	0
ACTGTCCCAATAGCGG-1_1	UD	0	0	0	0	0	0	0	0	0	0	0	0	0	0	0
ACTGTCCTCGACCAGC-1_1	UD	0	0	0	0	0	0	0	0	0	0	0	0	0	0	0
ACTTACTCAATCTACG-1_1	UD	0	0	0	0	0	0	0	0	0	0	0	0	0	0	0
ACTTGTTTCGCCTGTT-1_1	UD	0	0	0	0	0	0	0	0	0	0	0	0	0	0	0
ACTTTCAAGGTGCTAG-1_1	UD	0	0	0	0	0	0	0	0	0	0	0	0	0	0	0
ACTTTCACACCCAGTG-1_1	UD	0	0	0	0	0	0	0	0	0	0	0	0	0	0	0
ACTTTCAGTAGCCTAT-1_1	UD	0	0	0	0	0	0	0	0	0	0	0	0	0	0	1.40014
AGAATAGAGCGGATCA-1_1	UD	0	0	0	0	0	0	0	0	0	0	0	0	0	0	0
AGAATAGGTCGCGTGT-1_1	UD	0	0	0	0	0	0	0	0	0	0	0	0	0	0	0
AGAATAGTCTCTTGAT-1_1	UD	0	0	0	0	0	0	0	0	0	0	0	0	0	0	0
AGACGTTAGGCCCTCA-1_1	UD	0	0	0	0	0	0	0	0	0	0	0	0	0	0	0
AGACGTTCAGTAAGCG-1_1	UD	0	0	0	0	0	0	0	0	0	0	0	0	0	0	0
AGACGTTCATAGGATA-1_1	UD	0	0	0	0	0	0	0	0	0	0	0	0	0	0	0
AGACGTTTCACCCGAG-1_1	UD	0	0	0	0	0	0	0	0	0	0	0	0	0	0	0
AGACGTTTCCGAAGAG-1_1	UD	0	0	1.48481	0	0	0	0	0	0	0	0	0	0	0	0
AGAGCGACATAGTAAG-1_1	UD	0	0	0	0	0	0	0	0	0	0	0	0	0	0	0
AGAGCGAGTGTCTGAT-1_1	UD	0.925908	0	0	0	0	0	0	0	0	0	0	0	0	0	0
AGAGCTTAGATAGCAT-1_1	UD	0	0	0	0	0	0	0	0	0	0	0	0	0	0	0
AGAGCTTAGCACCGTC-1_1	UD	0	0	0	0	0	0	0	0	0	0	0	0	0	0	0
AGAGCTTCAAGCCTAT-1_1	UD	0	0	0	0	0	0	0	0	0	0	0	0	0	0	0
AGAGCTTTCAGCTTAG-1_1	UD	0	0	0	0	0	0	0	0	0	0	0	0	1.38323	0	0
AGAGTGGGTTGGAGGT-1_1	UD	0	0	0	0	0	0	0	0	0	0	0	0	0	0	0
AGAGTGGTCACTCCTG-1_1	UD	0	0	0	0	0	0	0	0	0	0	0	0	0	0	0
AGCATACCACCCATTC-1_1	UD	0	0	0	0	0	0	0	0	0	0	0	0	0	0	0
AGCATACGTAGGGTAC-1_1	UD	0	0	0	0	0	0	0	0	0	0	0	0	0	0	0
AGCATACGTCTAGGTT-1_1	UD	0	0	0	0	0	0	0	0	0	0	0	0	0	0	0
AGCCTAACATGTCCTC-1_1	UD	0	0	0	0	0	0	0	0	0	0	0	0	0	0	0
AGCCTAATCGCAAGCC-1_1	UD	0	0	0	0	0	0	0	0	0	0	0	0	0	0	0
AGCGGTCTCAGTACGT-1_1	UD	0	0	0	0	0	0	0	0	0	0	0	0	0	0	0
AGCGTATAGCAAATCA-1_1	UD	0	0	0	0	0	0	0	0	0	0	0	0	0	0	0
AGCGTATCACATGGGA-1_1	UD	0	0	0	0	0	0	0	0	0	0	0	0	0	0	0
AGCGTATGTAACGTTC-1_1	UD	0	0	0	0	0	0	0	0	0	0	0	0	0	0	0
AGCGTATGTCAGGACA-1_1	UD	1.48964	0	0	0	0	0	0	0	0	0	0	0	0	0	0
AGCGTATGTTAAGACA-1_1	UD	0	0	0	0	0	0	0	0	0	0	0	0	0	0	0
AGCGTATTCTTGACGA-1_1	UD	0	0	0	0	0	0	0	0	0	0	0	0	0	0	0
AGCGTCGCAGGGATTG-1_1	UD	0	0	0	0	0	0	0	0	0	0	0	0	0	0	2.33652
AGCGTCGTCTCTAGGA-1_1	UD	0	0	0	0	0	0	0	0	0	0	0	0	0	0	0
AGCTCCTGTTAGAACA-1_1	UD	0	0	0	0	0	0	0	0	0	0	0	0	0	0	0
AGCTCCTTCCCGACTT-1_1	UD	0	0	0.990728	0	0	0	0	0	0	0	0	0	0	0	0
AGCTCCTTCTCTGTCG-1_1	UD	0	0	0	0	0	0	0	0	0	0	0	0	0	0	0
AGCTCTCCAGCGTAAG-1_1	UD	0	0	0	0	0	0	0	0	0	0	0	0	0	0	0
AGCTCTCTCTATGTGG-1_1	UD	0	0	0	0	0	0	0	0	0	0	0	0	0	0	0
AGCTTGAAGCGATAGC-1_1	UD	0	0	0	0	0	0	0	0	0	0	0	0	0	0	0
AGCTTGAAGGGATCTG-1_1	UD	0	0	0	0	1.46391	0	0	0	0	0	0	0	0	0	0
AGCTTGATCCGCGTTT-1_1	UD	0	0	0	0	0	0	0	0	0	0	0	0	0	0	0
AGCTTGATCTCATTCA-1_1	UD	0	0	0	0	0	0	0	0	0	0	0	0	0	0	0
AGGCCACAGAGACGAA-1_1	UD	0	0	1.5151	0	0	0	0	0	0	0	0	0	0	0	0
AGGCCACCAGGTCCAC-1_1	UD	0	0	0	0	0	0	0	0	0	0	0	0	0	0	0
AGGCCGTAGCCGATTT-1_1	UD	0	0	0	0	0	0	0	0	0	0	0	0	0	0	0
AGGCCGTGTTTGCATG-1_1	UD	0	0	0	0	0	0	0	0	0	0	0	0	0	0	0
AGGCCGTTCGCCAGCA-1_1	UD	0	0	0	0	0	0	0	0	0	0	0	0	0	0	0
AGGCCGTTCTGTCCGT-1_1	UD	0	0	0	0	0	0	0	0	0	0	0	0	0	0	0
AGGGAGTAGCCAACAG-1_1	UD	0	0	0	0	0	0	0	0	0	0	0	0	0	0	0
AGGGAGTAGCTCCCAG-1_1	UD	0	0	0	0	0	0	0	0	0	0	0	0	0	0	0
AGGGAGTCACATGACT-1_1	UD	0	0	0	0	0	0	0	0	0	0	0	0	0	0	0
AGGGAGTCAGCTTAAC-1_1	UD	0	0	0	0	0	0	0	0	0	0	0	0	0	0	0
AGGGAGTTCGGAATCT-1_1	UD	0	0	0	0	0	0	0	0	0	0	0	0	0	0	0
AGGGATGAGAGGTAGA-1_1	UD	1.34771	0.885542	0	0	0	0	0	0	0	0	0	0	0	0	0
AGGGATGTCGGTTCGG-1_1	UD	0	0	0	0	0	0	0	0	0	0	0	0	0	0	0
AGGGTGAAGCCGGTAA-1_1	UD	0	0	0	0	0	0	0	0	0	0	0	0	0	0	0
AGGGTGATCTACTATC-1_1	UD	0	0	0	0	0	0	0	0	0	0	0	0	0	0	0
AGGTCATAGAGATGAG-1_1	UD	0	0	0	0	0	0	0	0	0	0	0	0	0	0	0
AGGTCATAGGAGTTTA-1_1	UD	1.20626	0	0.460736	0	0	0	0	0	0	0	0	0.460736	0	0.460736	0
AGGTCATGTCGCATAT-1_1	UD	0	0	0	0	0	0	0	0	0	0	0	0	0	0.54022	0
AGGTCCGAGCCACGTC-1_1	UD	0	0	0	0	0	0	0	0	0	0	0	0	0	0	0
AGGTCCGCAGGTCTCG-1_1	UD	1.18815	0	1.18815	0	0	0	0	0	0	0	0	0	0	1.18815	0
AGTAGTCGTCATATCG-1_1	UD	0	0	0	0	0	0	0	0	0	0	0	0	0	0	0
AGTAGTCTCTTCGAGA-1_1	UD	0	1.47737	0	0	0	0	0	0	0	0	0	0	0	0	0
AGTCTTTCATGACGGA-1_1	UD	0	0	0	0	0	0	0	0	0	0	0	0	0	0	0
AGTCTTTGTACGCACC-1_1	UD	0	0	0	0	0	0	0	0	0	0	0	0	0	0	0
AGTCTTTGTAGCGCAA-1_1	UD	0	0	0	0	0	0	0	0	0	0	0	0	0	0	1.17268
AGTCTTTTCACGGTTA-1_1	UD	0	0	0	0	0	0	0	0	0	0	0	0	0	0	0
AGTGAGGTCCGTAGTA-1_1	UD	0.627857	0	0	0	0	0	0	0	0	0	0	0	0	0	0
AGTGGGACAAGGACAC-1_1	UD	0	0	0	0	0	0	0	0	0	0	0	0	0	0	0
AGTGGGACACATTAGC-1_1	UD	0	0	0	0	0	0	0	0	0	0	0	0	0	0.98229	0
AGTGGGATCAAAGTAG-1_1	UD	0	0	0	0	0	0	0	0	0	0	0	0	0	0	0
AGTGTCAGTGCAACTT-1_1	UD	0	0	0	0	0	0	0	0	0	0	0	0	0	0	0
AGTGTCATCCTGTACC-1_1	UD	0	0	0	0	0	0	0	0	0	0	0	0	0	0	0
AGTTGGTAGACCCACC-1_1	UD	1.13388	0	0	0	0	0	0	0	0	0	0	0	0	0	0
AGTTGGTCAGCTGTGC-1_1	UD	0	0	0	0	0	0	0	0	0	0	0	0	0	0	0
AGTTGGTCATGATCCA-1_1	UD	0	0	0	0	0	0	0	0	0	0	0	0	0	0	0
AGTTGGTTCCTGCAGG-1_1	UD	0	0	0	0	0	0	0	0	0	0	0	0	0	0	0
ATAACGCAGTATTGGA-1_1	UD	1.77596	0	0	0	0	0	0	0	0	0	0	0	0	0	0
ATAAGAGTCAAACGGG-1_1	UD	0	0	0	0	0	0	0	0	0	0	0	0	0	0	0
ATAGACCAGGTGCTAG-1_1	UD	1.39316	0	0	0	0	0	0	0	0	0	0	0	0	0	0
ATAGACCAGTCCTCCT-1_1	UD	0	0	0	0	0	0	0	0	0	0.77615	0	0	0	0	0.77615
ATAGACCGTGTGACCC-1_1	UD	0	0	0	0	0	0	0	0	0	0	0	0	0	0	0
ATAGACCTCAACGGGA-1_1	UD	0	0	0	0	0	0	0	0	0	0	0	0	0	0	0
ATAGACCTCACCGTAA-1_1	UD	0	0	0	0	0	0	0	0	0	0	0	0	0	0	0
ATCACGAAGAATGTTG-1_1	UD	0	0	0	0	0	0	0	0	0	0	0	0	0	0	0
ATCACGAAGGCTAGCA-1_1	UD	0	0	0.741644	0	0	0	0	0	0	0	0	0	0	0	0
ATCATCTAGAGGGCTT-1_1	UD	0	0	0	0	0	0	0	0	0	0	0	0	0	0	1.24523
ATCATCTCACCAGCAC-1_1	UD	0	0	1.94164	0	0	0	0	0	0	0	0	0	0	0	0
ATCATGGAGGCTCATT-1_1	UD	0	0	0	0	0	0	0	0	0	0	0	0	0	0	0
ATCATGGCACCTATCC-1_1	UD	1.21215	0	0	0	0	0	0	0	0	0	0	0	0	0	0
ATCATGGGTTCGGCAC-1_1	UD	0	0	0	0	0	0	0	0	0	0	0	0	0	0	0
ATCCACCTCATCTGCC-1_1	UD	0	0	0	0	0	0	0	0	0	0	0	0	0	0	0
ATCCACCTCTCGGACG-1_1	UD	1.70852	0	0	0	0	0	0	0	0	0	0	0	0	0	0
ATCCGAAAGGAATTAC-1_1	UD	0	0	0	0	0	0	0	0	0	0	0	0	0	0	0
ATCCGAACAGCGTAAG-1_1	UD	0	0	0	1.62563	0	0	0	0	0	0	0	0	0	0	0
ATCCGAAGTAAGTTCC-1_1	UD	0	0	0	0	0	0	0	0	0	0	0	0	0	0	0
ATCGAGTGTAGAGTGC-1_1	UD	0	0	0	0	0	0	0	0	0	0	0	0	0	0	0
ATCGAGTGTTACCAGT-1_1	UD	1.03521	0	0	0.645978	0	0	0	0	0	0	0	0	0	0	0
ATCGAGTGTTCCACTC-1_1	UD	0.838333	0	0	0	0	0	0	0	0	0	0	0	0	0	0
ATCGAGTTCTATCCCG-1_1	UD	0	0	0	0	0	0	0	0	0	0	0	0	0	0	0
ATCTACTAGTGAAGAG-1_1	UD	0	0	0	0	0	0	0	0	0	0	0	0	0	0	0
ATCTACTTCACGCATA-1_1	UD	0	0	0	0	0	0	0	0	0	0.79937	0	0	0	0	0
ATCTACTTCCACGACG-1_1	UD	1.28568	0	1.28568	0	0	0	0	0	0	0	0	0	0	0	0
ATCTGCCAGAGCAATT-1_1	UD	0	0	0	0	0	0	0	0	0	0	0	0	0	0	0
ATCTGCCAGTGGGATC-1_1	UD	0.673211	0	0	0	0	0	0	0	0	0	0	0	0	0	0
ATCTGCCGTATAGTAG-1_1	UD	1.16976	0	0	0	0	0	0	0	0	0	0	0	0	0	0
ATCTGCCGTCATCGGC-1_1	UD	1.63123	0	0	0	0	0	0	0	0	0	0	0	0	0	0
ATGAGGGAGATCTGAA-1_1	UD	0	0	0	0	0	0	0	0	0	0	0	0	0	0	0
ATGAGGGGTATGCTTG-1_1	UD	0	0	0	0	0	0	0	0	0	0	0	0	0	0	0
ATGCGATAGATCTGAA-1_1	UD	0	0	0	0	0	0	0	0	0	0	0	0	0	0	0
ATGCGATAGGTGGGTT-1_1	UD	0	0	0	0	0	0	0	0	0	0	0	0	0	0	0
ATGCGATCATGCCTAA-1_1	UD	0	0	0	0	0	0	0	0	0	1.22465	0	0	0	0	0.789134
ATGCGATTCGGTCCGA-1_1	UD	0	0	0	0	0	0	0	0	0	0	0	0	0	0	0
ATGGGAGCAGTCACTA-1_1	UD	0	0	0	0	0	0	0	0	0	0	0	0	0	0	0
ATGGGAGGTAAGCACG-1_1	UD	0	0	0	0.486785	0	0	0	0	0	0	0	0	0	0	0
ATGGGAGTCCTGTACC-1_1	UD	0	0	0	0	0	0	0	0	0	0.311108	0	0	0	0	0
ATGGGAGTCGATCCCT-1_1	UD	0	0	0	0	0	0	0	0	1.43411	0	0	0	0	0	0
ATGTGTGAGTTAGGTA-1_1	UD	0	0	0.851356	0	0	0	0	0	0	0	0	0	0	0	0
ATGTGTGCAAACCTAC-1_1	UD	0	0	0	0	0	0	0	0	0	0	0	0	0	0	0
ATGTGTGGTGACTACT-1_1	UD	0.902971	0	0	0	0	0	0	0	0	0	0	0	0	0	0
ATGTGTGTCCAAATGC-1_1	UD	0	0	0	0	0	0	0	0	0	0	0	0	0	0	0
ATTACTCAGCTAACTC-1_1	UD	0	0	0	0	0	0	0	0	0	0	0	0	0	0	0
ATTATCCAGCTGAACG-1_1	UD	0	0	0	0	0	0	0	0	0	0	0	0	0	0	0
ATTATCCCAAGTACCT-1_1	UD	0	0	0	0	0	0	0	0	0	0	0	0	0	0	0
ATTATCCGTGCAACGA-1_1	UD	0	0	0	0	0	0	0	0	0	0	0	0	0	0	0
ATTCTACTCCTTGCCA-1_1	UD	0	0	0	0	0	0	0	0	2.25317	0	0	0	0	0	0
ATTCTACTCGAGCCCA-1_1	UD	0	0	0	0	0	0	0	0	0	0	0	0.776245	0	0	0
ATTGGACCATTTCACT-1_1	UD	0	0	0	0	0	0	0	0	0	0	0	0	0	0	0
ATTGGACGTGTGAAAT-1_1	UD	0	0	0	0	0	0	0	0	0	0	0	0	0	0	0
ATTGGACGTTATGCGT-1_1	UD	0	0	0	0	0	0	0	0	0	0	0	0	0	0	0
ATTTCTGAGCCAGGAT-1_1	UD	0.687299	0	0.687299	0	0	0	0	0	0	0	0	0	0	0	0
ATTTCTGAGTGTCTCA-1_1	UD	0	0	0	0	0	0	0	0	0	0	0	0	0	0	0
CAACCAAAGATACACA-1_1	UD	0	0	0	0	0	0	0	0	0	0	0	0	0	0	0
CAACCAACAGCGTAAG-1_1	UD	1.65993	0	0	0	0	0	0	0	0	0	0	0	0	0	0
CAACCAATCACTCTTA-1_1	UD	0.966779	0	0	0	0	0	0	0	0	0	0	0	0	0	0
CAACCTCCAATGGACG-1_1	UD	0.546636	0	0	0	0	0	0	0	0	0	0	0	0	0	0
CAACCTCTCACCGTAA-1_1	UD	0	0	0	0	0	0	0	0	0	0	0	0	0	0	0
CAACTAGAGTTCGATC-1_1	UD	0	0	0	0	0	0	0	0	0	0	0	0	0	0	0
CAACTAGCAGTCAGCC-1_1	UD	0	0	0	0	0	0	0	0	0	0	0	0	0	0	0
CAACTAGCATGGGAAC-1_1	UD	0	0	0	0	0	0	0	0	0	0	0	0	0	0	0
CAAGAAACAATCTGCA-1_1	UD	1.02508	0	0	0	0	0	0	0	0	0	0	0	0	0	0
CAAGATCAGCCCTAAT-1_1	UD	0	0	0	0	0	0	0	0	0	1.15022	0	0	0	0	0
CAAGATCAGCGCCTCA-1_1	UD	0	0	0	0	0	0	0	0	0	0	0	0	0	0	0
CAAGATCAGGAGCGTT-1_1	UD	0	0	0	0	0	0	0	0	0	0	0	0	0	0	0
CAAGGCCGTGACGCCT-1_1	UD	0	0	0	0	0	0	0	0	0	0.747741	0	0	0	0	0
CAAGGCCTCATAGCAC-1_1	UD	0	0	0	0	0	0	0	0	0	0	0	0	0	0	0
CAAGTTGGTCACTTCC-1_1	UD	0	0	0	0	0	0	0	0	0	0	0	0	0	0	0
CAAGTTGTCATACGGT-1_1	UD	0	0	0	0	0	0	0	0	0	0.594805	0	0	0	0	0
CACAAACAGGCTAGAC-1_1	UD	0	0	0	1.05147	0	0	0	0	0	0	0	0	0	0	0
CACAAACGTCAAACTC-1_1	UD	0	0	0	0	0	0	0	0	0	0	0	0	0	0	0
CACAAACGTTCATGGT-1_1	UD	0	0	0	0	0	0	0	0	0	0	0	0	0	0	0
CACACAACACTACAGT-1_1	UD	1.03003	0	0	0	0	0	0	0	0	0	1.03003	0	0	0	0
CACACAACATTTGCTT-1_1	NPL2	1.296	1.296	0	0.844716	0	0	0	0	0	0	0	0	0	0	0
CACACAATCAGAAATG-1_1	UD	0	0	0	0	0	0	0	0	0	0	0	0	0	0	0
CACACCTGTCCTGCTT-1_1	UD	0	0	0	0	0	0	0	0	0	0	0	0	0	0	0
CACACTCCAGCCACCA-1_1	UD	0	0	0	0	0	0	0	0	0	0	0	0	0	0	0.749326
CACACTCTCTCTAAGG-1_1	UD	0	0	0	0	0	0	0	0	0	0	0	0	0	0	0
CACAGGCAGTACTTGC-1_1	UD	0	0	0	0	0	0	0	0	0	0	0	0	0	0	0
CACAGGCCAAGTTAAG-1_1	UD	0	0	0	0	0	0	0	0	0	0	0	0	0	0	0
CACAGGCCATTACGAC-1_1	UD	1.15348	0	0	0	0	0	0	0	0	0.734576	0	0	0	0	0
CACAGGCTCGCAGGCT-1_1	UD	0	0	0	0	0	0	0	0	0	0	0	0	0	0	0
CACAGTACAAGTTGTC-1_1	UD	0	0	0	0	0	0	0	0	0	0	0.78626	0	0	0	0
CACAGTAGTCCTAGCG-1_1	UD	1.1079	0	1.1079	0	0	0	0	0	0	0	0	0	0	0	0
CACAGTATCTACGAGT-1_1	UD	0	0	0	0	0	0	0	0	0	0	0	0	0	0	0
CACATAGCAGACAAGC-1_1	UD	0	0	0	0	0	0	0	0	0	0	0	0	0	0	0
CACATAGGTGCAGTAG-1_1	UD	0	0	0	0	0	0	0	0	0	0	0	0	0	0	0
CACATTTCACATCCAA-1_1	UD	0	0	0	0	0	0	0	0	0	0	0	0	0	0	0
CACATTTCATGGAATA-1_1	UD	0.923979	0	0	0	0	0	0	0	0	0	0	0	0	0	0
CACCACTAGAAGGTGA-1_1	UD	0.573098	0	0	0	0	0	0	0	0	0	0	0	0	0	0
CACCACTAGAGACGAA-1_1	UD	1.53741	0	0	0	0	0	0	0	0	0	0	0	0	0	0
CACCACTAGCAACGGT-1_1	UD	1.89397	0	0	0	0	0	0	0	0	0	0	0	0	0	0
CACCACTGTGGCGAAT-1_1	UD	0	0	0	0	0	0	0	0	0	0	0	0	0	0	0
CACCAGGGTGGTCTCG-1_1	UD	0	0	0	0	0	0	0	0	0	0	0	0	0	0	0
CACCAGGTCCAATGGT-1_1	UD	0	0	0	0	0	0	0	0	0	0	0	0	0	0	0
CACCAGGTCTTGGGTA-1_1	UD	0	0	1.05959	0	0	0	0	0	0	0	0	0	0.664025	0	0
CACCTTGAGTTGTAGA-1_1	UD	1.13826	0	0	0	0	0	0	0	0	0	0	0	0	0	0
CACCTTGCAAAGTCAA-1_1	UD	0	0	0	0	0	0	0	0	0	0	0	0	0	0	0
CACCTTGGTACTCTCC-1_1	UD	0	0	0	0	0	0	0	0	0	0	0	0	0	0	0
CACCTTGGTCTCCCTA-1_1	UD	0	0	0	0	0	0	0	0	0	0	0	0	0	0	0
CACCTTGGTGTAAGTA-1_1	UD	0	0	0	0	0	0	0	0	0	0	0	0	0	0	0
CACTCCAAGTGTACTC-1_1	UD	0.538699	0	0	0	0	0	0	0	0	0	0	0	0	0	0
CAGAATCAGCTAACAA-1_1	UD	1.28077	0	0	0	0	0	0	0	1.28077	0	0	0	0	0	0
CAGAATCCAATTGCTG-1_1	UD	0	0	0	0	0	0	0	0	0	0	0	0	0	0	0
CAGAATCCATTCTCAT-1_1	UD	0	0	0	0	0	0	0	0	0	0	0	0	0	0	0
CAGAATCTCCAAGTAC-1_1	UD	0	0	0	0	0	0	0	0	0	0	0	0	0	1.02029	0
CAGAATCTCGCGTAGC-1_1	UD	0.74015	0	0	0	0	0	0	0	0	0	0	0	0	0	0
CAGAGAGGTGCATCTA-1_1	UD	0	0	0	0	0	0	0	0	0	0	0	0	0	0	0
CAGATCAAGTGGTAGC-1_1	UD	0.929233	0	0	0	0	0	0	0	0	0	0	0	0	0	0
CAGATCACAGACAGGT-1_1	UD	0	0	0	0	0	0	0	0	0	0	0	0	0	0	0
CAGATCAGTTAAGACA-1_1	UD	0	0	0	0	0	0	0	0	0	0	0	0	0	0	0
CAGATCATCGTACCGG-1_1	UD	0	0	0	0	0	0	0	0	0	0	0	0	0	0.903669	0
CAGCAGCAGGGTATCG-1_1	UD	1.13754	0	0	0	0	0	0	0	0	0	0	0	0	0	0
CAGCAGCCACCAGATT-1_1	UD	0	0	0	0	0	0	0	0	0	0	0	0	0	0	0
CAGCATAAGTATGACA-1_1	UD	0	0	0	0	0	0	0	0	0	0	0	0	0	0	0
CAGCATACATAGGATA-1_1	UD	0	0	0	0	0	0	0	0	0	0	0	0	0	0	0
CAGCATATCTTGACGA-1_1	UD	0	0	0	0	0	0	0	0	0	0	0	0	0	0	0
CAGCCGAAGGGAGTAA-1_1	UD	0	0	0	0	0	0	0	0	0	0	0	0	0	0	0
CAGCCGAAGTTCCACA-1_1	UD	0	0	0.506779	0	0	0	0	0	0	0	0	0	0	0	0
CAGCGACAGGAGTACC-1_1	UD	1.49252	0	0	0	0	0	0	0	0	0	0	0	0	0	0
CAGCGACGTGGCTCCA-1_1	UD	0	0	0	0	0	0	0	0	0	0	0	0	0	0	0
CAGCTAAAGGTGCTTT-1_1	UD	0	0	0	0	0	0	0	0	0	0	0	0	0	0	0
CAGCTGGAGAGCTGGT-1_1	UD	0	0	0	0	0	0	0	0	0	0	0	0	0	0	0
CAGCTGGGTAAGTTCC-1_1	UD	0	0	0	0	0	0	0	0	0	0	0	0	0	0	0
CAGCTGGTCAATCACG-1_1	UD	0	0	0	0	0	0	0	0	0	0	1.12306	0	0	1.12306	0
CAGGTGCAGGATGCGT-1_1	UD	0	0	0	0	0	0	0	0	0	0	0	0	0	0	0
CAGGTGCCAAAGAATC-1_1	UD	0	0	0	0	0	0	0	0	0	0	0	0	0	0	0
CAGGTGCGTACTCTCC-1_1	UD	0	0	0	0	0	0	0	0	0	0	0	0	0	0	0
CAGGTGCGTCAGAGGT-1_1	UD	0	0	0	0	0	0	0	0	0	0	0.836401	0	0	0	0
CAGGTGCTCATGCATG-1_1	UD	0	0	0	0	0	0	0	0	0	0	0	0	0	0	0
CAGTAACAGGTGATAT-1_1	UD	0	0	0	0	0	0	0	0	0	0	0	0	0	0	0
CAGTAACCACGTCAGC-1_1	UD	0.710592	0	0	0	0	0	0	0	0	0	0	0	0	0	0
CAGTAACCAGCTGGCT-1_1	UD	0	0	0	0	0	0	0	0	0	0	0	0	0	0	0
CAGTAACGTTAAAGTG-1_1	UD	0	0	0	0	0	0	0	0	0	0	0	0	0	0	0
CAGTAACTCCAAATGC-1_1	UD	0.995543	0	0	0	0	0	0	0	0	0	0	0	0	0	0
CAGTCCTAGGATCGCA-1_1	UD	1.68505	0	1.45734	0	0	0	0	0	0	0	0	0	0	0	0
CAGTCCTCACCGATAT-1_1	UD	0	0	0	0	0	0	0	0	0	0	0	0	0	0	0
CAGTCCTCAGCCTTGG-1_1	UD	0	0	0	0	0	0	0	0	0	0	0	0	0	0	0
CATATGGAGCACAGGT-1_1	UD	0.675336	0	0	0	0	0	0	0	0	0.675336	0	0	0	0	0
CATATGGGTATCACCA-1_1	UD	0	0	0	0	0	0	0	0	0	0	0	0	0	0	0
CATATGGTCAACCAAC-1_1	UD	0	0	0	0	0	0	0	0	0	0	0	0	0	0	0
CATCAAGCATTCCTGC-1_1	UD	0	0	0	0	0	0	0	0	0	0	0	0	0	0	0
CATCAGACAGCGTCCA-1_1	UD	0	0	0	0	0	0	0	0	0	0	0	0	0	0	0
CATCGAAAGTACGCGA-1_1	UD	0	0	0	0	0	0	0	0	0	0	0	0	0	0	0
CATCGAACAGGAATGC-1_1	UD	0	0	0	0	0	0	0	0	0	0	0	0	0	0	0
CATCGAACATGTAGTC-1_1	UD	0	0	0	0	0	0	0	0	0	0	0	0	0	0	0
CATCGAAGTTACCAGT-1_1	UD	0	0	0	0	0	0	0	0	0	0	0	0	0	0	0
CATCGAATCATTATCC-1_1	UD	0	0	1.19357	0	0	0	0	0	0	0	0	0	0	0	0
CATCGGGCAAACCTAC-1_1	UD	0	0	0	0	0	0	0	0	0	0	0	0	0	0	0
CATCGGGGTCAATGTC-1_1	UD	0	0	0	0	0	0	0	0	0	0	0	0	0	0	0
CATCGGGGTTATCGGT-1_1	UD	0	0	0	0	0	0	0	0	0	0	0	0	0	0	0
CATCGGGGTTCAGACT-1_1	UD	0	0	0	0	0	0	0	0	0	0	0	0	0	0	0
CATGACAAGTTGCAGG-1_1	UD	0	0	0	0	0	0	0	0	0	0	0	0	0	0	0
CATGACACAAGAAAGG-1_1	UD	0	0	0	0	0	0	0	0	0	0	0	0	0	0	0
CATGACACAGTAAGAT-1_1	UD	0	0	0.890424	0	0	0	0	0	0	0	0	0	0	0	0
CATGCCTCAGTAAGAT-1_1	UD	2.40459	0	0	0	0	0	0	0	0	0	0	0	0	0	0
CATGCCTCATTACGAC-1_1	UD	0	0	0	0	0	0	0	0	0	0	0	0	0	0	0
CATGCCTTCCCGACTT-1_1	UD	0	0	0	0	0	0	0	0	0	0	0	0	0	0	0
CATGCCTTCGCTGATA-1_1	UD	0	0	0	0	0	0	0	0	0	0	0	0	0	0	0
CATGGCGAGCGATCCC-1_1	UD	0	2.31558	0	0	0	0	0	0	0	0	0	0	0	0	0
CATGGCGGTGTGGCTC-1_1	UD	1.93705	0	0	0	0	0	0	0	0	0	0	0	0	1.37854	0
CATGGCGTCAGCTGGC-1_1	UD	0.594514	0	0	0	0	0	0	0	0	0	0	0	0	0	0
CATGGCGTCGCTTAGA-1_1	UD	0	0	0	0	0	0	0	0	0	0	0	0	0	0	0
CATTATCCAGTCACTA-1_1	UD	0	0	1.69194	0	0	0	0	0	0	0	0	0	0	0	0
CATTATCGTACCGGCT-1_1	UD	0	0	0	0	0	0	0	0	0	0	0	0	0	0	0
CATTATCTCTCATTCA-1_1	UD	0	0	0	0	0	0	0	0	0	0	0	0	0	0	0
CATTCGCAGCGTTTAC-1_1	UD	0	0	0	0	0	0	0	0	0	0	0	0	0	0	0
CATTCGCAGGCTAGAC-1_1	UD	0	0	0	0	0	0	0	0	0	0	0	0	0	0	0
CCAATCCAGGTAGCTG-1_1	UD	0	0	0	0	0	0	0	0	0	0	0	0	0	0	0
CCAATCCAGGTGATTA-1_1	UD	0	0	0	0	0	0	0	0	0	0	1.28986	0	0	0	0
CCACCTAGTAGCGTCC-1_1	UD	0	1.5708	0	0	0	0	0	0	0	0	0	0	0	0	0
CCACCTAGTTGGTTTG-1_1	UD	0	0	0	0	0	0	0	0	0	0	0	0	0	0	0
CCACGGAGTACCAGTT-1_1	UD	0.90859	0	0	0	0	0	0	0	0	0	0	0	0	0	0
CCACGGATCCAGGGCT-1_1	UD	0	0	0	0	0	0	0	0	0	0	0	0	0	0	0
CCACTACGTAAACACA-1_1	UD	1.12411	0	0.712335	0	0	0	0	0	0	0	0	0	0	0.712335	0
CCACTACGTAGGCATG-1_1	UD	0	0	0	0	0	0	0	0	0	0	0	0	0	0	0
CCACTACGTCTCCACT-1_1	UD	0	0	0	1.03821	0	0	0	0	0	0	0	0	0	0	0
CCACTACGTTGATTGC-1_1	UD	0	0	0	0	0	0	0	0	0	0	0	0	0	0	0
CCAGCGAAGGATCGCA-1_1	UD	0	0	0	0	0	0	0	0	0	0	0	0	0	0	0
CCAGCGAAGGGTATCG-1_1	UD	0	0	0	0	0	0	0	0	0	0	0	0	0	0	0
CCAGCGAAGGTCGGAT-1_1	UD	0	0	0	0	0	0	0	0	0	0	0	0	0	0	0
CCAGCGAAGTACCGGA-1_1	UD	0	0	0	0	0	0	0	0	0	0	0	0	0	0	0
CCAGCGAAGTTTGCGT-1_1	UD	0.673446	0	0	0	0	0	0	0	0	0	0	0	0	0	0
CCAGCGACAATGACCT-1_1	UD	0	0	0	0	0	0	0	0	0	0	0	0	0	0	0
CCAGCGAGTCTGGAGA-1_1	UD	0	0	0	0	0	0	0	0	0	0	0	0	0	0	0
CCATGTCCATCTCCCA-1_1	UD	0	0	0	0	0	0	0	0	0	0	0	0	0	0	0
CCATGTCCATGCATGT-1_1	UD	0	0	0	0.73452	0	0	0	0	0	0	0	0	0	0	0
CCATGTCCATGGAATA-1_1	UD	0	0	0	0	0	0	0	0	0	0	0	0	0	0	0
CCATGTCGTCTTCAAG-1_1	UD	0	0	0	0	0	0	0	0	0	0	0	0	0	0	0
CCATGTCGTTGATTCG-1_1	UD	0	0	0	0	0	0	0	0	0	1.46123	0	0	0	0	0
CCATGTCTCTCGATGA-1_1	UD	1.60029	0	0	0.948478	0	0	0	0	0	0	0	0	0	0	0.582712
CCATTCGTCCGTAGGC-1_1	UD	0	0	0	0	0	0	0	0	0	0	0	0	0	0	0
CCCAATCGTGATGATA-1_1	UD	1.18578	0	0	0	0	0	0	0	0	0	0	0	0	0	0
CCCAGTTAGACCGGAT-1_1	UD	0	0	0	0	0	0	0	0	0	0	0	0	0	0	0
CCCAGTTAGCGCCTCA-1_1	UD	0	0	0	0	0	0	0	0	0	0	0	0	0	0	0
CCCAGTTAGGATCGCA-1_1	UD	0	0	0.740093	0	0	0	0	0	0	0	0	0	0	0	1.31917
CCCAGTTTCGCCCTTA-1_1	UD	0.927845	0	0	0	0	0	0	0	0	0	0	0	0	0	0
CCCATACCAGTGAGTG-1_1	UD	0	0	0	0	0	0	0	0	0	0	0	0	0	0	0
CCCATACTCAGCGACC-1_1	UD	0	0	0	0	0	0	0	0	0	0	0	0	0	0	0
CCCATACTCAGCGATT-1_1	UD	2.55212	0	0	0	0	0	0	0	0	0	0	0	0	0	0
CCCTCCTCATTGTGCA-1_1	UD	0	0	0	0	0	0	0	0	0	0	0	0	0	0	0
CCCTCCTGTATAATGG-1_1	UD	0	0	0	0	0	0	0	0	0	0	0	0	0	0	0
CCCTCCTTCCGCAGTG-1_1	UD	0	0	0	0	0	0	0	0	0	0	0	0	0	0	0
CCGGGATAGAACTGTA-1_1	UD	0	0	0	0	0	0	0	0	0	0	0	0	0	0	1.54081
CCGGGATAGCTGGAAC-1_1	UD	1.86887	0	0	0	0	0	0	0	0	0	0	0	0	0	0
CCGGGATCACGGATAG-1_1	UD	0	0	0	0	0	0	0	0	0	0	0	0	0	0	0
CCGGGATTCACAATGC-1_1	UD	0	0	0	0	0	0	0	0	0	0	0	0	0	0	0
CCGTACTAGCCATCGC-1_1	UD	0	0	0	0	0	0	0	0	0	0	0	0	0	0	0
CCGTACTAGGGTTTCT-1_1	UD	0.76147	0	0	0	0	0	0	0	0	0	0	0	0	0	0
CCGTACTGTGTGACCC-1_1	UD	0	0	0	0	0	0	0	0	0	0	0	0	0	0	0
CCGTGGACAGTGGGAT-1_1	UD	0	0	0	0	0	0	0	0	0	0	0	0	0	0	0
CCGTGGAGTAGGGTAC-1_1	UD	0	0	0	0	0	0	0	0	0	0	0	0	0	0	0
CCGTTCAGTCATGCAT-1_1	UD	0	0	0	0	0	0	0	0	0	0	0	0	0	0	0
CCTAAAGAGCGTCAAG-1_1	UD	0	1.78947	0	0	0	0	0	0	0	0	0	0	0	0	0
CCTAAAGCATTAGGCT-1_1	UD	0.854524	0	0	0	0	0	0	0	0	0	0	0	0	0	0
CCTACACGTTACGGAG-1_1	UD	0	0	0	0	0	0	0	0	0	0	0	0	0	0	0
CCTACCAAGAGCTTCT-1_1	UD	0	0	0	0	0	0	0	0	0	0	0	0	0	0	0
CCTACCAAGCTAGGCA-1_1	UD	0	0	0	0	0	0	0	0	0	0	0	0	0	0	0
CCTACCAAGGCATTGG-1_1	UD	0	0	1.18013	0	0	0	0	0	0	0	0	0	0	0	0
CCTACCAGTCAAAGCG-1_1	UD	0	0	0	0	0	0	0	0	0	0	0	0	0	0	0
CCTACCAGTGGACGAT-1_1	UD	2.48972	0	0	0	0	0	0	0	0	0	0	0	0	0	0
CCTACCATCTCGAGTA-1_1	UD	0	0	0	0	0.929141	0	0	0	0	0	0	0	0	0	0.929141
CCTAGCTAGTCAATAG-1_1	UD	0	0	0	0	0	0	0	0	0	0	0	0	0	0	0
CCTAGCTTCGGCGCTA-1_1	UD	0	0	0	0	0	0	0	0	0	0	0	0	0	0	0
CCTATTAAGCGTGAGT-1_1	UD	0	0	0	0	0	0	0	0	0	0	0	0	0	0	0
CCTATTACACACGCTG-1_1	UD	0	0	0	0	0	0	0	0	0	0	0	0	0	0	0
CCTATTACAGGGCATA-1_1	UD	0	0	0	0	0	0	0	0	0	0	0	0	0	0	0
CCTATTAGTATAGGGC-1_1	UD	0	0	0	0	0	0	0	0	0	0	0	0	0	0	0
CCTCAGTAGACAAAGG-1_1	UD	0	0	0	0	0	0	0	0	0	0	0	0	0	0	0
CCTCAGTAGATCCCGC-1_1	UD	0	0	0	0	0	0	0	0	0	1.46098	0	0	0	0	0
CCTCAGTGTTACAGAA-1_1	UD	0	0	0	0	0	0	0	0	0	0	0	0	0	0	0
CCTCTGAAGCCTCGTG-1_1	UD	0	0	0	0	0	0	0	0	0	0	0	0	0	0	0
CCTCTGACACGAAACG-1_1	UD	0.966224	0	0	0.966224	0	0	0	0	0	0	0	0	0	0	0
CCTCTGAGTCATATCG-1_1	UD	0	0	0	0	0	0	0	0	0	0	0	0	0	0	0
CCTTACGAGCAAATCA-1_1	UD	0	0	0	0	0	0	0	0	0	0	0	0	0	0	0
CCTTACGGTAGATTAG-1_1	UD	0	0	0	0	0	0	0	0	0	0	0	0	0	0	0
CCTTACGGTAGCGTGA-1_1	UD	0	0	0.758803	0	0	0	0	0	0	0	0	0	0	0	0
CCTTACGTCAGAAATG-1_1	UD	0	0	0	0	0	0	0	0	0	0	0	0	0	0	0
CCTTACGTCCCTCTTT-1_1	UD	0	0	0	0	0	0	0	0	0	0	0	0	0	0	0
CCTTACGTCTTTAGTC-1_1	UD	0	0	0	0	0	0	0	0	0	0	0	0	0	0	0
CCTTCCCGTGCCTGCA-1_1	UD	0	0	0	0	0	0	0	0	0	0	0	0	0	0	0
CCTTCCCGTTTAGCTG-1_1	UD	0	0	0	0	0	0	0	0	0	0	0	0	0	0	0
CCTTCGAAGCAATATG-1_1	UD	0	0	0	0	0	0	0	0	0	0	0	0	0	0	0
CCTTCGACATTTGCTT-1_1	UD	0	0	0	0	0	0	0	0	0	0	0	0	0	0	0
CGAACATCAAGACACG-1_1	UD	0	0	0	0	0	0	0	0	0	0	0	0	0	0	0
CGAACATCAAGCGTAG-1_1	UD	1.1907	0	0	0	0	0	0	0	0	0	0	0	0	0	0
CGAACATCATGATCCA-1_1	UD	1.2139	0	0	0	0	0	0	0	0	0	0	0	0	0	0
CGAATGTAGCGTGTCC-1_1	UD	0	0	0	0	0	0	0	0	0	0	0	0	0	0	0
CGAATGTCAGACGTAG-1_1	UD	0	0	0	0	0	0	0	0	0	0	0	0	0	0	0
CGACCTTAGGATCGCA-1_1	UD	0	0	0	0	0	0	0	0	0	0.390528	0	0	0	0	0
CGACCTTCAAACCTAC-1_1	UD	0	0	0	0	0	0	0	0	0	0.767729	0	0	0	0	0
CGACCTTCAAGTTCTG-1_1	UD	0	0	0	0	0	0	0	0	0	0	1.37633	0	0	0	0
CGACCTTGTAAGTGGC-1_1	UD	0	0	0	0	0	0	0	0	0	0	0	0	0	0	0
CGACCTTGTCTTGATG-1_1	UD	0	0	0	0	0	0	0	0	0	0	0	0	0	0	0
CGAGCACCACATTTCT-1_1	UD	0	0	0	0	0	0	0	0	0	0	0	0	0	0	0
CGAGCACGTGTAATGA-1_1	UD	0	0	0	0	0	0	0	0	0	0	0	0	0	0	0
CGAGCACTCCGTCAAA-1_1	UD	0	0	0	0	0	0	0	0	0	0	0	0	0	0	0
CGAGCACTCGGACAAG-1_1	UD	1.50968	0	0	0	0	0	0	0	0	0.777069	0	0	0	0	0
CGAGCCACATTGAGCT-1_1	UD	0.762018	0	0	0	0	0	0	0	0	0	0	0	0	0	0
CGAGCCAGTGAGGGAG-1_1	UD	0.736614	0.736614	0	0	0	0	0	0	0	0	0	0	0	0	0
CGATCGGAGGAGCGAG-1_1	UD	0	0	0	0	0	0	0	0	0	0	0	0	0	0	0
CGATCGGTCTAGAGTC-1_1	UD	0	0	0	0	0	0	0	0	0	0	0	0	0	0	0
CGATGGCAGAGGGATA-1_1	UD	0	0	0	0	0	0	0	0	0	0.691253	0	0	0	0	0
CGATGGCAGAGTTGGC-1_1	UD	1.01588	0	0	0	0	0	0	0	0	0	0	0	0	0	0
CGATGGCAGCTCAACT-1_1	UD	0	0	0	0	0	0	0	0	0	0	0	0	0	0	0
CGATGTACAAGCCGTC-1_1	UD	1.97483	0	0	0	0	0	0	0	0	0	0.936623	0	0	0	0
CGATGTACATTGTGCA-1_1	UD	0	0	0	0	0	0	0	0	0.892291	0	0	0	0.892291	0	1.67188
CGATGTAGTGGTCCGT-1_1	NPL2	2.699	0	0	2.07096	2.699	0	0	0	1.49654	0	0	0	0	0	0
CGATGTATCAGTGTTG-1_1	UD	0	0	0	0	0	0	0	0	0	0	0	0	0	0	0
CGATTGAAGGGTGTTG-1_1	UD	0	0	0	0	0	0	0	0	0	0	0	0	0	0	0
CGATTGACACTATCTT-1_1	UD	0	0	0	0	0	0	0	0	0	0	0	0	1.04785	0	0
CGATTGAGTCAGAATA-1_1	UD	0	0	0	0	0	0	0	0	0	0	0	0	0	0	0
CGATTGAGTCATCCCT-1_1	UD	0	0	0	0	0	0	0	0	0	0	0	0	0	0	0
CGCCAAGAGCTACCGC-1_1	UD	0.978958	0	0	0	0	0	0	0	0	0	0	0	0	0	0
CGCCAAGCAAGCCGCT-1_1	UD	0	0	0	0	0	0	0	0	0	0	0	0	0	0	0
CGCCAAGCATGTCCTC-1_1	UD	0	0	0	0	0	0	0	0	0	0	0	0	0	0	0
CGCCAAGGTCTGATTG-1_1	UD	0	0.567816	0	0	0	0	0	0	0	0	0	0	0	0	0
CGCGGTATCTTTAGGG-1_1	UD	0	1.02864	0	0	0	0	0	0	0	0	0	0	0	0	0
CGCGTTTCAAAGGAAG-1_1	UD	0	0	0	0	0	0	0	0	0	0	0	0	0	0	0
CGCGTTTGTACTCAAC-1_1	UD	0	0	0	0	0	0	0	0	0	0	0	0	0	0	0
CGCGTTTGTGACGGTA-1_1	UD	0	0	0	0	0	0	0	0	0	0	0	0	0	0	0
CGCTATCCATCACGAT-1_1	UD	0	0	0	0	0	0	0	0	0	0	0	0	0	0	0
CGCTGGACAGGCTCAC-1_1	UD	0	0	0	1.28492	0	0	0	0	0	0	0	0	0	0	0
CGCTGGAGTCAGAAGC-1_1	UD	0	0	0	0	0	0	0	0	0	0	0	0	0.915676	0	0
CGCTGGATCAGTTTGG-1_1	UD	0	0	0	0	0	0	0	0	0	0	0	0	0	0	0
CGCTTCATCGTGACAT-1_1	UD	0	0	0	0	0	0	0	0	0	0	0	0	0	0	0
CGCTTCATCTTTACAC-1_1	UD	0	0	0	0	0	0	0	0	0	0	0	0	0	0	0
CGGACACGTATAATGG-1_1	UD	0	0	0	0	0	0	0	0	0	0	0	0	0	0	0
CGGACACGTTCGTTGA-1_1	UD	0.944043	0	0	0	0	0	0	0	0	0	0	0	0	0	0
CGGACACTCAGCAACT-1_1	UD	2.70777	0	0	0	1.01141	1.01141	0	0	0	0	0	0	0	0	0
CGGACGTGTCGAAAGC-1_1	UD	0.942989	0	0.942989	0.942989	0	0	0	0	0	0	0	0	0	0	0
CGGACGTTCGGCGCAT-1_1	UD	0	0	0	0	0	0	0	0	0	0	0	0	0	0	0
CGGACTGAGCGCTCCA-1_1	UD	0	0	0	0	0	0	0	0	0	0	0	0	0	0	0
CGGACTGCAAGCCATT-1_1	UD	0	0	0	0	0	0	0	0	0	0	0	0	0	0	0
CGGACTGTCGCTTAGA-1_1	UD	1.2469	0	0	0	0	0	0	0	0	0	0	0	0	0	0
CGGAGCTCACAAGCCC-1_1	UD	0	0	0	0	0	0	0	0	0	0	0	0	0	0	0
CGGAGCTTCATCATTC-1_1	UD	0	0	0	0	0	0	0	0	0	0	0	0	0	0	0
CGGAGTCCAAGCTGAG-1_1	UD	0	0	0	0	0	0	0	0	0	0	0	0	0	0	0
CGGAGTCTCTCGTTTA-1_1	UD	0	0	0	0	0	0	0	0	0	0	0	0	0	0	0
CGGCTAGAGAGATGAG-1_1	UD	0	0	0	0	0	0	0	0	0	0	0	0	0	0	0
CGGCTAGCATCATCCC-1_1	UD	0	0	0	0	0	0	0	0	0	0	0	0	0	0	0
CGGGTCAGTGAGGGAG-1_1	UD	1.13281	0	0	0	0	0	0	0	0	0	0	0	0	0	0
CGGGTCAGTTCCACTC-1_1	UD	0	0	0	0	0	0	0	0	0	0	0	0	0	0	0
CGGTTAAAGAAACGAG-1_1	UD	0	0	0	0	0	0	0	0	0	0	0	0	0	0	0
CGGTTAAAGCTGATAA-1_1	UD	1.01949	0	0	0	0	0	0	0	0	0	1.01949	0	0	0	0
CGGTTAACATGGATGG-1_1	UD	0.679867	0	0	0	0	0	0	0	0	0	0	0	0	0	0
CGGTTAATCCTTGGTC-1_1	UD	0	0	0	0	0	0	0	0	0	0	0	0	0	0	0
CGTAGCGAGTGGTCCC-1_1	UD	0	0	0	0	0	0	0	0	0	0	0	0	0	0	0
CGTCACTAGCGTTGCC-1_1	UD	0	0	0	0	0	0	0	0	0	0	0	0	0	0	0
CGTCACTCACGCCAGT-1_1	UD	0	0	0	0	0	0	0	0	0	0	0	0	0	0	0
CGTCACTCACGGCTAC-1_1	NPL1	0	0	0	0	2.92014	2.27951	0	0	0	2.27951	2.27951	2.27951	2.27951	0	2.27951
CGTCACTGTGCAACTT-1_1	UD	1.45945	0	0	0	0	0	0	0	0	0	0	0	0	0	0
CGTCAGGGTGTGGTTT-1_1	UD	0	0	0	0	0	0	0	0	0	0	0	0	0	0	0
CGTCAGGTCTAACCGA-1_1	UD	0	0	0	0	0	0	0	0	0	0	0	0	0	0	0
CGTCCATAGTGAACGC-1_1	UD	0	0	0	0	0	0	0	0	0	0	0	0	0	0	0
CGTCTACAGATGCGAC-1_1	UD	0	0	0	0	0	0	0	0	0	0	0	0	0	0	0
CGTCTACCACCGAATT-1_1	UD	0	0	0	0	0	0	0	0	0	0	0	0	0	0	0
CGTCTACGTTGTCTTT-1_1	UD	0	0	0	0	0	0	0	0	0	0	0	0	0	0	0
CGTGAGCAGTCATGCT-1_1	UD	0	0	0	0	1.60656	0	0	0	0	0	0	0	0	0	0
CGTGAGCCACACTGCG-1_1	UD	0.855146	0	0	0	0	0	0	0	0	0	0	0	0	0	0
CGTGTAAAGGAGTTGC-1_1	UD	0	0	0	0	0	0	0	0	0	0	0	0	0	0	0
CGTGTAACAAACTGCT-1_1	UD	0	0	0	0	0	0	0	0	0	0	0	0	0	0	0
CGTGTAACATCGGGTC-1_1	UD	0	0	0	0	0	0	0	0	0	0	0	0	0	0	0
CGTGTAAGTCACAAGG-1_1	UD	1.53937	0	0	0	0	0	0	0	0	0	0	0	0	0	0
CGTGTCTGTAATCGTC-1_1	UD	0	0	0	0	0	0	0	0	0	0	0	0	0	0	0.88504
CGTTAGACAAGCCGTC-1_1	UD	0	0	0	0	0	0	0	0	0	0	0	0	0	0	0
CGTTAGATCAATCTCT-1_1	UD	0	0	0	0	0	0	0	0	0	0	0	0	0	0	0
CGTTCTGAGCGATCCC-1_1	UD	0	0	0	0	0	0	0	0	0	0	0	0	0	0	0
CGTTGGGAGCAACGGT-1_1	UD	0	0	0	0	0	0	0	0	0	0.828765	0	0	0	0	0
CGTTGGGAGCTCTCGG-1_1	UD	0	0	0	0	0	0	0	0	0	0	0	0	0	0	0
CGTTGGGGTTGTCGCG-1_1	UD	0	0	0	0	0	0	0	0	0	0	0.926829	0	0	0	0
CGTTGGGGTTTAGCTG-1_1	UD	0	0	0	0	0	0	0	0	0	0	0	0	0	0	0
CTAACTTGTACGACCC-1_1	UD	0	0	0	0	0	0	0	0	0	1.28625	0	0	0	0	0
CTAACTTGTGAGGGAG-1_1	UD	0	0	0	0	0	0	0	0	0	1.07062	1.90977	0	0	0	0
CTAACTTGTTACGTCA-1_1	UD	2.03804	0	0	0	0	0	0	0	0	0	0	0	0	0	0
CTAAGACTCAGCAACT-1_1	UD	0	0	0	0	0	0	0	0	0	0	0	0	0	0	0
CTAATGGCACTAGTAC-1_1	UD	0	0	0	0	0	0	0	0	0	0	0	0	0	0	0
CTAATGGGTTGCGCAC-1_1	UD	0	0	0	0	0	0	0	0	0	0	0	0	0	0	0
CTACACCGTGTGACCC-1_1	UD	0	0	0	0	0	0	0	0	0	0	0	0	0	0	0
CTACACCTCCGTAGTA-1_1	UD	0	0	0	0.952176	0	0	0	0	0	0	0	0	0	0	0
CTACACCTCTCCAGGG-1_1	UD	0	0	0	0	0	0.814138	0	0	0	0	0	0	0	0	0
CTACACCTCTCTGCTG-1_1	UD	0	0	0	0	0	0	0	0	0	0	0	0	0	0	0
CTACATTCAAGTAGTA-1_1	UD	0.722649	0	0	0	0	0	0	0	0	0	0	0	0	0	0
CTACATTCACAAGTAA-1_1	UD	0	0	0	0	0	0	0	0	0	0	0	0	0	0	0
CTACCCAGTTGTGGAG-1_1	UD	0	0	0	0	0	0	0	0	0	0	0	0	0	0	0
CTACCCATCACGGTTA-1_1	UD	0	0	0	0	0	0	0	0	0	0	0	0	0	0	0
CTACGTCAGGAGCGAG-1_1	UD	1.48165	0	0	0	0	0	0	0	0	0	0	0	0	0	0
CTACGTCCAGGGATTG-1_1	UD	2.7263	0	0.668725	0	1.06591	0	0	0	0	0	0	0	0	0.668725	0
CTACGTCGTGTGTGCC-1_1	UD	0	0	0	0	0	0	0	0	0	0	0	0	0	0	0
CTACGTCTCACCCTCA-1_1	UD	0	0	0	0	0	0	0	0	0	0	0	0	0	0	0
CTACGTCTCCGCTGTT-1_1	UD	1.01152	0	0.459486	0	0	0	0	0	0	0	0	0	0	0	0
CTACGTCTCCTTTCTC-1_1	UD	0	0	0	0	0.411763	0	0	0	0	0	0	0	0	0	0.702579
CTAGTGACAAGCGAGT-1_1	UD	0	0	0	0	0	0	0	0	0	0	0	0	0	0	0
CTAGTGACATCCGGGT-1_1	UD	0.990408	0	0	0	0	0	0	0	0	0	0	0	0	0	0
CTAGTGAGTGATGTGG-1_1	UD	0	0	0	0	0	0	0	0	0	0	0	0	0	0	0
CTAGTGAGTTATGCGT-1_1	UD	0	0	0	0.897511	0	0	0	0	0	0	0	0	0	0	0
CTAGTGAGTTGGGACA-1_1	UD	0	0	0	0	0	0	0	0	0	0	0	0	0	0	0
CTAGTGATCTCGTTTA-1_1	UD	0	0	0	0	0	0	0	0	0	0	0	0	0	0	0
CTCACACTCGTTTGCC-1_1	UD	0	0	1.01735	0	0	0	0	0	0	0	0	0	0	0	0
CTCATTAAGAACTGTA-1_1	UD	0	0	0	0	0	0	0	0	0	0	0	0	0	0	0
CTCATTACATTGAGCT-1_1	UD	0	0	0	0	0	0	0	0	0	0	0	0	0	0	0
CTCCTAGAGTAGATGT-1_1	UD	0	0	0	0	0	0	0	0	0	0	0	0	0	0	0
CTCGAAAAGATACACA-1_1	UD	0	0	0	0	0	0	0	0	0	0	0	0	0	0	0
CTCGAAACAACGATGG-1_1	UD	0	0	0	0	0	0	0	0	0	0	0	0	0	0	0
CTCGAAAGTTCGGCAC-1_1	NPL1	0	0	0	0	0	0	0	0	0	0	0	0	0	0	0
CTCGAAATCTAACGGT-1_1	UD	0.885877	0	0	0	0	0	0	0	0	0	0	0	0	0	0
CTCGAGGAGGCGTACA-1_1	UD	0	0	0	0	0	0	0	0	0	0	0	0	0	0	0
CTCGGAGCATCACGAT-1_1	UD	0	0	0	0	0	0	0	0	0	0	0	0	0	0	0
CTCGGAGGTGCCTGGT-1_1	UD	0	0	0	0	0	0	0	0	0	0	0	0	0	0	0
CTCGGAGTCCAAACAC-1_1	UD	0	0	0	0	0	0	0	0	0	0	0	0	0	0	0
CTCGGGACACGTTGGC-1_1	UD	1.25797	0	0	0	0	0	0	0	0	0	0	0	0	0	0
CTCGGGATCATCGATG-1_1	UD	0	0	0	0	0	0	0	0	0	0	0	0	0	0	0
CTCGTACAGATACACA-1_1	UD	0	0	0	0	0	0	0	0	0	0	0	0	0	0	0
CTCGTACAGTATTGGA-1_1	UD	0.825291	0	0	0	0	0	0	0	0	0	0	0	0	0	0
CTCGTACCACGTAAGG-1_1	UD	0	0	0	0	0	0	0	0	0	0	0	0	0	0	0
CTCGTACCAGCCTTTC-1_1	UD	0	0	0	0	0	0	0	0	0	2.14029	0	0	0	0	0
CTCGTCACAAACCCAT-1_1	UD	0	0	0	0	0	0	0	0	0	0	0	0	0	0	0
CTCTAATAGTCATCCA-1_1	UD	0	0	0	0	0	0	0	0	0	0	0	0	0	0	0
CTCTAATTCTACCTGC-1_1	UD	0.358034	0	0	0	0	0	0	0	0	0	0	0	0	0	0
CTCTACGCAGCTGCTG-1_1	UD	0	0	0	0	0	0	0	0	0	0	0	0	0	0	0
CTCTACGCATTGCGGC-1_1	UD	0	0	0	0	0	0	0	0	0	0	0	0	0	0	0
CTCTGGTCAGCGTTCG-1_1	UD	1.37799	0	0	0	0	0	0	0	0	0	0	0	0	0	0
CTCTGGTCATTCTCAT-1_1	UD	0	0	0	0	0.961459	0	0	0	0	0	0	0	0	0	0
CTCTGGTGTAGCGCTC-1_1	UD	0	0	0	0	0	0	0	0	0	0	0	0	0	0	0
CTGAAACAGATACACA-1_1	UD	1.01543	0	0	0	0	0	0	0	0	0	0	0	0	0	0
CTGAAACAGCGGCTTC-1_1	UD	0	0	0	0	0	0	0	0	0	0	0	0	0	0	0
CTGAAACGTGTGGTTT-1_1	UD	0	0	0	0	0	0	0	0	0	0	0	0	0	0	0
CTGAAACTCGTTTAGG-1_1	UD	0	0	0	0	0	0	0	0	0	0	0	0	0	0	0
CTGAAGTAGGTGCTTT-1_1	UD	0	0.976372	0.976372	0	0	0	0	0	0	0	0	0	0	0	0
CTGAAGTCAAGCTGTT-1_1	UD	0	0	0	0	0	0	0	0	0	0	0	0	0	0	0
CTGAAGTGTCGAGATG-1_1	UD	0	0	0	0	0	0	0	0	0	0	0	0	0	0	0
CTGAAGTGTGGTTTCA-1_1	UD	1.84061	0	1.01769	0	0	0	0	0	0	0	0	0	0	0	0
CTGATAGCATTACGAC-1_1	UD	0	0	0	0	0	0	0	0	0	0	0	0	0	0	0
CTGATCCAGCGATAGC-1_1	UD	0	0	0	0	0	0	0	0	0	0	0	0	0	0	0
CTGATCCAGTGACATA-1_1	UD	0	0	0	0	0	0	0	0	0	0	0	0	0	0	0
CTGATCCGTTTCGCTC-1_1	UD	0	0	0.946159	0	0	0	0	0	0	0	0	0	0	0	0
CTGATCCTCCGCAAGC-1_1	UD	0	0	0	0	0	0	0	0	0	0	0	0	1.07049	0	0
CTGATCCTCCTCTAGC-1_1	UD	0	0	0	0	0	0	0	0	0	0	0	0	0	0	0
CTGCGGACACAAGACG-1_1	UD	0	0	1.46904	0	0	0	0	0	0	0	0	0	0	0	0
CTGCGGATCTCTGCTG-1_1	UD	0	0	1.35439	0	0	0	0	0	0	0	0	0	0	0	0
CTGCTGTCAATAAGCA-1_1	UD	0	0	0	0	0	0	0	0	0	0	0	0	0	0	0
CTGCTGTGTTTCCACC-1_1	UD	0	0	0	0	0	0	0	0	0	0	0	0	0	0	0
CTGGTCTAGGATGGAA-1_1	UD	0	0	0	0	0	0	0	0	0	0	0	0	0	0	0
CTGGTCTCACCGCTAG-1_1	UD	0	0	0	0	0	0	0	0	0	0	0	0	0	0	0
CTGGTCTTCAACACCA-1_1	UD	0.862041	0	0	0	0	0	0	0	0	0	0	0	0	0	0
CTGTGCTAGCGTAGTG-1_1	UD	0	0	0	0	0	0	0	0	0	0	0	0	0	0	0
CTGTGCTAGGACTGGT-1_1	UD	0	0	0	0	0	0	0	0	0	0	0	0	0	0	0
CTGTGCTCAGGCGATA-1_1	UD	0	0	0	0	0	0	0	0	0	0	0	0	0	0	2.17782
CTGTGCTGTTCCATGA-1_1	UD	0.939367	0	0	0	0	0	0	0	0	0	0	0	0	0	0
CTGTGCTGTTCGGCAC-1_1	UD	0	0	0	0	0	0	0	0	0	0	0	0	0	0	0
CTGTTTAAGTGTCCCG-1_1	UD	0	0	1.3682	0	0	0	0	0	0	0	0	0	0	0	0
CTGTTTACAGGCTGAA-1_1	UD	0.958178	0	0	0	0	0	0	0	0	0	0	0	0	0	0
CTGTTTATCCAAAGTC-1_1	UD	0	0	0	0	0	0	0	0	0	0	0	0	0	0	0
CTGTTTATCCCTGACT-1_1	UD	0	0	0	0	0	0	0	0	0	0	0	0	0	0	0
CTTAACTAGAATAGGG-1_1	UD	1.20181	0	1.20181	0	0	0	0	0	0	0	0	0	0	0	0
CTTAACTGTGCTTCTC-1_1	UD	0	0	0.975136	0	0	0	0	0	0	0	0	0	0	0	0
CTTACCGGTAAATGAC-1_1	UD	0	0	0	0	0	0	0	0	0	0	0	0	0	0	0
CTTACCGGTGCCTGCA-1_1	UD	1.76646	0	0	0	0	0	0	0	0	0	0	0	0	0	0
CTTAGGAAGAGGTACC-1_1	UD	0	0	0	0	0	0	0	0	0	0	0	0	0	0	0
CTTAGGACAGTGGAGT-1_1	UD	0	0	0	0	0	0.981977	0	0	0	0	0	0	0	0	0
CTTAGGAGTAGCGATG-1_1	UD	0	0	0	0	0	0	0	0	1.25428	0	0	0	0	0	0.486327
CTTAGGAGTTTGGGCC-1_1	UD	0	0	0	0.777546	0	0	0	0	0	0	0	0	0	0	0.462515
CTTAGGATCTGTTGAG-1_1	UD	0	0	0	0	0	0	0	0	0	0	0	0	0	0	0
CTTAGGATCTTACCGC-1_1	UD	0	0	0	0	0	0	0	0	0	0	0	0	0	0	0
CTTCTCTAGCTAAGAT-1_1	UD	0	0	0	0	0	0	0	0	0	1.46244	0	0	0	0	0
CTTTGCGAGAAGGTTT-1_1	UD	0	0	0	0	0	0	0	0	0	0.897339	0	0	0	0	0
GAAACTCTCAGGTTCA-1_1	UD	0.822061	0	0	0	0	0	0	0	0	0	0	0	0	0	0
GAAACTCTCCTACAGA-1_1	UD	0	0	0	0	0	0	0	0	0	0	0	0	0	0	0
GAAACTCTCGAGAGCA-1_1	UD	1.07441	0	0	0	0	0	0	0	0	0	0	0	0	0	0
GAAATGATCAATACCG-1_1	UD	0	0	0	0	0	0	0	0	0	0	0	0	0	0	0
GAAATGATCCTTGACC-1_1	NPL2	2.91716	1.50357	0	2.07887	3.36667	0	0	0	0	0	0	0	0	0	0
GAACCTAAGAAGGGTA-1_1	UD	0	0	0	0	0	0	0	0	0	0	0	0	0	0	0
GAACCTACAGTGACAG-1_1	UD	0	0	0	0	0	0	0	0	0.871879	0	0	0	0	0	0
GAACGGAAGAGTACAT-1_1	UD	0	0	0	0	0	0	0	0	0	0	0	0	0	0	0
GAACGGAAGCCAGGAT-1_1	UD	0	0	0	0	0	0	0	0	0	0	0	0	0	0	0
GAACGGACATGGTCAT-1_1	UD	0	0	0	0	0	0	0	0	0	0	0	0	0	0	0
GAAGCAGAGTGCTGCC-1_1	UD	0	0	0	0	0	0	0	0	0	0	0	0	0	0	0
GAAGCAGGTTTGTTTC-1_1	UD	2.10059	0	0	0	0	0	0	0	0	0	0	0	0	0	0
GAAGCAGTCAACACCA-1_1	UD	0	0	0	0	0	0	0	0	0	0	0	0	0	0	0
GAATAAGAGACACTAA-1_1	UD	0	0	0	0	0	0	0	0	0	0	0	0	0	0	0
GAATAAGCATACAGCT-1_1	UD	0	0	0	0	0	0	0	0	0	0	0	0	0	0	0
GAATAAGTCCTGCAGG-1_1	UD	0	0	0	0	0	0	0	0	0	0	0	0	0	0	0
GAATGAACAACACCCG-1_1	UD	0	0	0	0	0	0	0	0	0	0	0	0	0	0	0
GAATGAACAATTCCTT-1_1	UD	0	0	1.25178	0	0	0	0	0	0	0	0	0	0	0	0
GAATGAACATGCGCAC-1_1	UD	0.850549	0	0	0	0	0	0	0	0	0	0	0	0	0	0
GAATGAAGTAGTACCT-1_1	UD	0	0	0	0	0	0	0	0	0	0	0	0	0	0	0
GAATGAATCAGCTTAG-1_1	UD	0	0	0	0	0	0	0	0	0	0	0	0	0	0	0
GACACGCAGGAGCGAG-1_1	UD	0	0	0	0	0	0	0	0	0	0	0	0	0	0	0
GACACGCAGGCCATAG-1_1	UD	1.7141	0	0	0	0	0	0	0	0	0	0	0	0	0	0
GACACGCGTCACCCAG-1_1	UD	1.77285	0	0	0	0	0	0	0	0	0	0	0	0	0	0
GACACGCGTGCAGGTA-1_1	UD	0	0	0	0	0	0	0	0	0	0	0	0	0	0	0
GACACGCTCACATACG-1_1	UD	0	0	0	0	0	0	0	0	0	0	0	0	0	0	0
GACAGAGCAATGGAGC-1_1	UD	0	0	0	0	0	0	0	0	0	0.432399	0	0	0	0	0
GACAGAGGTAAGCACG-1_1	UD	0	0	0	0	0	0	0	0	0	0	0	0	0	0	0
GACAGAGGTGATAAAC-1_1	UD	0	0	0	0	0	0	0	0	0	0	0	0	0	0	0
GACAGAGTCACTTATC-1_1	UD	0	0	0	0	0	0	0	0	0	0	0	0	0	0	0
GACCAATAGACATAAC-1_1	UD	0	0	0	0	0	0	0	0	0	0	0	0	0	0	0
GACCAATAGCGACGTA-1_1	UD	0	0	0	0	0	0	0	0	0	0	0	0	0	0	0
GACCAATGTTATCGGT-1_1	UD	0	0	0	0	0	0	0	0	1.45705	0	0	0	0	0	0
GACCTGGGTACCGTTA-1_1	UD	1.94819	0	0	0	0	0	0	0	0	0	0	0	0	0	0
GACCTGGTCCACGAAT-1_1	UD	1.36003	0	0	0	0	0	0	0	0	0	0	0	0	0	0
GACGCGTAGGCAAAGA-1_1	UD	0	0	0	0	0	0	0	0	0	0	0	0	0	0	0
GACGCGTGTTCACGGC-1_1	UD	0	0	0	0	0	0	0	0	0	0	0	0	0	0	0
GACGGCTTCTCATTCA-1_1	UD	0	0	1.01219	0	0	0	0	0	0	0	0	0	0	0	0
GACGTGCCAAGGTTTC-1_1	UD	1.14589	0	0.728812	0	0	0	0	0	0	0	0	0	0	0	0
GACGTGCCATCAGTAC-1_1	UD	1.20901	0	0	0	0	0	0	0	0	0	0	0	0	0	0
GACGTGCGTAATCACC-1_1	UD	0	0	0	0	0	0	0	0	0	0	0	0	0	0	0
GACGTGCGTAGCGTAG-1_1	UD	0.863308	0	0.863308	0	0	0	0	0	0	0	0	0	0	0	0
GACGTGCTCTAACTCT-1_1	UD	0	0	0	0	0	0	0	0	0	0	0	0	0	0	0
GACGTTACAACGATCT-1_1	UD	2.22055	0	0	0	0	0	0	0	0	0	0	0	0	0	0
GACGTTAGTGATGCCC-1_1	UD	0	0	0	0	0	0	0	0	1.2508	0	0	0	0	0	0
GACTAACTCAATCACG-1_1	UD	0	0	0	0	1.20614	0	0	0	0	0	0	0	0	0	0
GACTACAGTTGGACCC-1_1	UD	0.891696	0	0	0	0	0	0	0	0	0	0	0	0	0	0
GACTGCGAGGACGAAA-1_1	UD	1.31861	0	0	0	0	0	0	0	0	0	0	0	0	0	0
GACTGCGAGGCACATG-1_1	UD	0	0	0	0	0	0	0	0	0	0	0	0	0	0	0
GACTGCGCACAGGTTT-1_1	UD	0	0	0	0	0	0	0	0	0	0	0	0	0	0	0
GACTGCGCACGGTTTA-1_1	UD	0	0	0	0	0	0	0	0	0	0	0	0	0	0	0
GACTGCGTCAACCATG-1_1	UD	0	0	0	0	0	0	0	0	0	0	0	0	0	0	0
GACTGCGTCCTATTCA-1_1	UD	0	0	0	0	0	0	0	0	0	0	0	0	0	0	0
GAGCAGACATTTCAGG-1_1	UD	2.23248	0	0	0	1.12517	0	0	0	0	0	0	0	0	0	0
GAGCAGAGTAGCACGA-1_1	UD	0	0	0	0	0	0	0	0	0	0	0	0	0	0	0
GAGCAGAGTATATCCG-1_1	UD	0	0	0	0	0	0	0	0	0	0	0	0	0	0	0
GAGGTGAAGCTAACTC-1_1	UD	0	0	1.07416	0	0	0	0	0	0	0	0	0	0	0	0
GAGGTGATCCACTCCA-1_1	UD	0	0	0	0	0	0	0	0	0	0	0	0	0	0	0
GAGTCCGAGAAGGACA-1_1	UD	0	0	0	1.127	0	0	0	0	0	0	0.714511	0	0	0	0
GAGTCCGGTCCCTACT-1_1	UD	0	0	0	0	0	0	0	0	0	0	0	0	0	0	0
GAGTCCGGTGTAATGA-1_1	UD	0	0	0	0	0	0	0	0	0	0	0	0	0	0	0
GAGTCCGTCCACGCAG-1_1	UD	0	0	0	0	0	0	0	0	0	0	0	0	0	0	0
GATCAGTCAAGAAGAG-1_1	UD	1.15616	0	1.15616	0	0	0	0	0	1.15616	0	0	0	0	0	0
GATCAGTCAGTCGATT-1_1	UD	0	0	0	0	0	0	0	0	0	0	0	0	0	0	0
GATCAGTGTGAAGGCT-1_1	UD	0	0	0	0	0	0	0	0	0	0	0	0	0	0	0
GATCAGTTCAACACGT-1_1	UD	0.831831	0	0	0	0	0	0	0	0	0	0	0	0	0	0
GATCGATCAAGCTGGA-1_1	UD	0	0	0	0	0	0	0	0	0	0	0	0	0	0	0
GATCGCGCACATGGGA-1_1	UD	0	0	0	0	0	0	0	0	0	0	0	0	0	0	0
GATCGTAGTTGGGACA-1_1	UD	0	0	0	0	0	0	0	0	0	0	0	0	0	0	0
GATCGTATCGTTACGA-1_1	UD	1.12404	0	0	0	0	0	0	0	0	0	0	0	0	0	0
GATCTAGAGCTGATAA-1_1	NPL2	2.54056	0	0	1.08106	2.37388	0	0	0	0	0	0	0	0	0	0
GATGAAAAGATCGATA-1_1	UD	1.4192	0	0	0	0	0	0	0	0	0	0	0	0	0	0
GATGAAACACCGCTAG-1_1	UD	0	0	0	0	0	0	0	0	0	0	0	0	0	0	0
GATGAAACATAAAGGT-1_1	UD	0	0	0	0	0	0	0	0	0	0	0	0	0	0	0
GATGAAATCCTACAGA-1_1	UD	0	0	0	0	0	0	0	0	0	0	0	0	0	0	0
GATGAGGCACAAGCCC-1_1	UD	0	0	0	0	0	0	0	0	0	0	0	0	0	0	0
GATGAGGTCACGCGGT-1_1	UD	0	0	0	0	0	0	0	0	0	0	0	0	0	0	0
GATGCTAAGAGACTTA-1_1	UD	1.04378	0	0	0	0	0	0	0	0	0	0	0	0	0	0
GATGCTAAGGTTACCT-1_1	UD	0	0	0	0	0	0	0	0	0	0	0	0	0	0	0
GATGCTAAGTCATGCT-1_1	UD	0	0	0	0	0	0	0	0	0	0	0	0	0	0	0
GATGCTAAGTTACCCA-1_1	UD	0	0	0.666735	0	0	0	0	0	0	0	0	0	0.666735	0	0
GATTCAGCAGGATTGG-1_1	UD	0	0	0	0.791899	0	0	0	0	0	0	0	0	0	0	0
GATTCAGGTAGTGAAT-1_1	UD	0	0	0	0	0	0	0	0	0	0	0	0	0	0	0
GATTCAGGTTGACGTT-1_1	UD	0	0	0	0	0	0	0	0	0	0	0	0	0	0	0
GATTCAGTCTGGTATG-1_1	UD	0	0	0	0	0	0	0	0	0	0	0	0	0	0	0
GCAAACTAGTCGTACT-1_1	UD	0	0	0	0	0	0	0	0	0	0	0	0	0	0	0
GCAAACTCATGGTAGG-1_1	UD	1.44121	0	0	0.730091	0	0	0	0	0	0	0	0	0	0	0
GCAAACTTCTGCCAGG-1_1	UD	0	0	0	0	0	0	0	0	0	0	0	0	0	0	0
GCAATCACAGACACTT-1_1	UD	0	0.734464	0	0	0	0	0	0	0	0	0	0	0	0	0
GCAATCAGTCAGATAA-1_1	UD	0	0	0	0	0	0	0	0	0	0	0	0	0	0	0
GCAATCATCAAACGGG-1_1	UD	0	0	0	0	0	0	0	0	0	0	0	0	0	0	0
GCACATAGTATAGGGC-1_1	UD	0	0	0	0	0	0	0	0	0	0	0.641901	0	0	0	0
GCACATATCGTTACAG-1_1	UD	0.676189	0	0	0	0	0	0	0	0	0	0	0	0	0	0
GCACTCTAGACCTTTG-1_1	UD	0	0	0	0	0	0	0	0	0	0	0	0	0	0	0
GCACTCTCATCTATGG-1_1	NPL2	1.94451	0	0	0	0	0	0	0	0	0	0	0	0	0	0
GCACTCTGTAGGGACT-1_1	UD	0	0	0	0	0	0	0	0	0	0	0	0	0	0	0
GCACTCTGTTAAGAAC-1_1	UD	0	0	0	0	0	0	0	0	0	0	0	0	0	0	0
GCACTCTTCCACGAAT-1_1	UD	0	0	0	0	0	0	0	0	0	0	0	0	0	0	0
GCAGCCACATACAGCT-1_1	UD	1.37016	0	0	0	0	0	0	0	0	0	0	0	0	0	0
GCAGCCAGTGCAACGA-1_1	UD	0	0	0	0	0	0	0	0	0	0	0	0	0	0	0
GCAGCCATCGTGGGAA-1_1	UD	0	0	0	0	0	0	0	0	0	0	0	0	0	0	0
GCAGTTACAGCGTCCA-1_1	UD	0	0	0.846537	0	0	0	0	0	0	0	0	0	0	0	0
GCAGTTACAGCTGCAC-1_1	UD	1.09331	0	1.09331	0	0	0	0	0	0	0	0	0	0	0	0
GCAGTTAGTCCGACGT-1_1	UD	1.07137	0	1.07137	0	0	0	0	0	0	0	0	0	0	0	0
GCAGTTAGTGTGACCC-1_1	UD	0	0	0.660613	0	0	0	0	0	0	0.660613	0	0	0	0	0
GCAGTTATCAACACCA-1_1	UD	0	0	0	0	0	0	0	0	0	0	0	0	0	0	0
GCAGTTATCAATCACG-1_1	UD	0.875702	0	0	0	0.875702	0	0	0	0	0	0	0	0.875702	0	0
GCAGTTATCCAGATCA-1_1	UD	0	0	0	0	0	0	0	0	0	0	0	0	0	0	1.77726
GCAGTTATCGTAGGAG-1_1	UD	0	0	0	0	0	0	0	0	1.87189	0	0	0	0	0	0
GCAGTTATCTAACTTC-1_1	UD	0	0	1.60954	0	0	0	0	0	0	0	0	0	0.847374	0	0
GCATACAGTACGACCC-1_1	UD	0	0	0	0	0	0	0	0	0	0	0	0	0	0	0
GCATACATCCTTGCCA-1_1	UD	0	0	0	0	0	0	0	0	0	0	0	0	0	0	0
GCATGATAGATGTAAC-1_1	UD	0	0	0	0	0	0	0	0	0	0	0	0	0	0	0
GCATGATAGCTTCGCG-1_1	NPL2	1.73724	1.73724	0	2.98197	2.08225	0	0	0	0	0	0	0	0	0	0
GCATGATAGTGTGGCA-1_1	UD	0	0	0	0	0	0	0	0	0	0	0	0	0	0	0
GCATGCGCACCTCGTT-1_1	UD	0	0	0	0	0	0	0	0	0	0	0	0	0	0	0
GCATGCGCATCCCATC-1_1	UD	0	0	0	0	0	0	0	0	0	0	0	0	0	0	0
GCATGCGGTAGTACCT-1_1	UD	0	0	0	0	0	0	0	0	0	0	0	0	0	0	0
GCATGTAAGACTGTAA-1_1	UD	1.27619	0	0	0	0	0	0	0	0	0	0	0	0	0	0
GCATGTAAGAGTGACC-1_1	UD	0	0	0	0	0	0	0	0	0	0	0	0	0	0	0
GCATGTAAGCCCGAAA-1_1	UD	1.37511	0	0	0	0	0	0	0	0	0	0	0	0	0	0
GCATGTACAAGGTGTG-1_1	UD	1.37489	0	0	0	0	0	0	0	0	0	0	0	0	0	0
GCATGTACATGCTAGT-1_1	UD	0	0	0	0	0	0	0	0	0	0	0	0	0	0	0
GCATGTATCAGGTAAA-1_1	UD	0	0	0	0	0	0	0	0	0	0	0	0	0	0	0
GCATGTATCGAATGCT-1_1	UD	0	0	0	0	0	0	0	0	0	0.814068	0	0	0	0	0
GCCAAATGTGCTGTAT-1_1	UD	0	0	0	0	0	0	0	0	0	0	0	0	0	0	0
GCCTCTACAAACAACA-1_1	UD	0	0	0	0	0	0	0	0	0	0	0	1.62073	0	0	0
GCCTCTACAGCATACT-1_1	UD	1.20507	0	0	0	0	0	0	0	0	0	0	0	0	0	0
GCGACCAGTCCGAACC-1_1	UD	1.1963	0	1.1963	0	0	0	0	0	0	0	0	0	0	0	0
GCGACCATCTTAGAGC-1_1	UD	0	0	0	0	0	0	0	0	0	0	0	0	0	0	0
GCGAGAAAGTGTCTCA-1_1	UD	1.37478	0	0	0	0	0	0	0	0	0	0	0	0	0	0.685486
GCGAGAACACCCATGG-1_1	UD	0	0	0	0	0	0	0	0	0	0	0	0	0	0	0
GCGAGAACATTAGGCT-1_1	UD	0.999215	0	0	0	0	0	0	0	0	0	0	0	0	0	0
GCGAGAAGTACATCCA-1_1	UD	0	0	0	0	0	0	0	0	0	0	0	0	0	0	0
GCGAGAAGTAGAGGAA-1_1	UD	0	0	0	0	0	0	0	0	0	0	0	0	0	0	0
GCGAGAAGTCAGCTAT-1_1	UD	0	0	0	0	0	0	0	0	0	0	0	0	0	0	0
GCGAGAAGTGTGAATA-1_1	UD	0	0	0	0	1.00106	0	0	0	0	0	0	0	0	0	0
GCGAGAAGTTACGACT-1_1	UD	0	0	0	0	0	0	0	0	0	0	0	0	0	0	0
GCGCAACCATTGGTAC-1_1	UD	0.765446	0	0	0	0	0	0	0	0	0	1.19389	0	0	0	0
GCGCAACGTCCCGACA-1_1	UD	0	0	0	0	0	0	0	0	0	0	0	0	0	0	0
GCGCAACTCTAGCACA-1_1	UD	1.2676	0	0	0	0	0	0	0	0	0	0	0	0	0	0
GCGCAGTAGTGAAGTT-1_1	UD	0	0	0	0	0	0	0	0	0	0	0	0	0	0	0
GCGCAGTTCCGAACGC-1_1	UD	0	0	0	0	0	0	0	0	0	0	0	0	0	0	1.96686
GCGCAGTTCTGTCAAG-1_1	UD	0.423311	0	0	0	0	0	0	0	0	0	0.719798	0	0	0	0
GCGCCAAAGATAGTCA-1_1	UD	0	0	0	0	0	0	0	0	0	0	0	0	0	0	0
GCGCGATGTAGCTTGT-1_1	UD	1.15765	0	0	0	0	0	0	0	0	0	0	0	0	0	0
GCGCGATGTGCTCTTC-1_1	UD	0	0	0	0	0	0	0	0	0	0	0	0	0	0	0
GCGGGTTAGACGCAAC-1_1	UD	0	0	0	0	0	0	0	0	0	0	0	0	0.884372	0	0
GCGGGTTCACGCCAGT-1_1	UD	0	0	0	0	0	0	0	0	0	0	0	0	0	0	0
GCGGGTTTCAAACGGG-1_1	UD	0	0	0	0	0	0	0	0	0	0	0	0	0	0	0
GCGGGTTTCCTGCCAT-1_1	UD	0	0	0	0	0	0	0	0	0	0	0	0	0	0	0
GCTCCTAAGCCAGTTT-1_1	UD	0	0	0	0	0	0	0	0	0	0.649497	0	0	0	0	0
GCTCTGTAGGAGTCTG-1_1	UD	0	0	0	0	0	0	0	0	0	0	0	0	0	0	0
GCTCTGTAGTCAATAG-1_1	UD	0	0	0	1.02029	0	0	0	0	0	0	0	0	0	0	0
GCTCTGTAGTCGAGTG-1_1	UD	0	0	0	0	0.605455	0	0	0	0	0	0	0	0.979893	0	0
GCTCTGTAGTCTTGCA-1_1	UD	0	0	0	0	0	0	0	0	0	0	0	0	0	0	0
GCTCTGTAGTGTACTC-1_1	UD	0	0	0	0	0	0	0	0	0	0	0	0	0	0	0
GCTCTGTTCTCGTATT-1_1	UD	1.03084	0	0	0	0	0	0	0	0	0	0	0	0	0	0
GCTGCAGTCTGCTGCT-1_1	UD	0	0	0	0	0	0	0	0	0	0	0	0	0	0	0
GCTGCGAAGCGAGAAA-1_1	UD	0	0	0	0	0	0	0	0	0	0	0	0	0	0	0
GCTGCGAAGGTGTGGT-1_1	UD	0	0	0	0	0	0	0	0	0	0	0	0	0	0	0
GCTGCGACAAGGGTCA-1_1	UD	0	0	0	0	0	0	0	0	0	0	0	0	0	0	0
GCTGCGAGTAGCTAAA-1_1	UD	0	0	0	0	0	0	0	0	0	0	0	0	0	0	0
GCTGCTTAGAAACCGC-1_1	UD	0	0	0	0	0	0	0	0	0	0	0	0	0	0	0
GCTGCTTAGTGACTCT-1_1	UD	0.74739	0	0	0	0	0	0	0	0	0	0	0	0	0	2.80703
GCTGGGTCAAAGCAAT-1_1	UD	0	0	0	0	0	0	0	0	0	0	0	0	0	0	0
GCTGGGTCAGACTCGC-1_1	UD	0	0	0	0	0	0	0	0	0	0	0	0	0	0	0
GCTGGGTCATGGATGG-1_1	UD	0	0	0	0	0	0	0	0	0	0	0	0	0	0	0
GCTGGGTGTAGAGGAA-1_1	UD	0	0	0	0	0	0	0	0	0	0	0	0	0	0.749385	0
GCTTCCAGTCCAGTTA-1_1	UD	0.782892	0	0	0	0	0	0	0	0	1.21657	0	0	0	0	0
GCTTCCAGTTTACTCT-1_1	UD	0	0	0	0	0	0	0	0	0	0	0	0	0	0	0
GCTTGAACAGTCGATT-1_1	UD	0	0	0	0	0	0	0	0	0	0	0	0	0	0	0
GCTTGAAGTTACAGAA-1_1	UD	0	0	0	0	0	0	0	0	0	0	0	0	0	0	0
GCTTGAATCGGTGTTA-1_1	UD	0	0	0	0	0	0	0	0	0	0	0	0	0	0	0
GGAAAGCGTACAAGTA-1_1	UD	0	0	0	0	0	0	0	0	0	0	0	0	0	0	0
GGAAAGCGTGCGGTAA-1_1	UD	0	0	0	0	0	0	0	0	0	0	0	0	0	0	0
GGAAAGCGTGTCAATC-1_1	UD	0.742682	0	0	0	0	0	0	0	0	0	0	0	0	0	0
GGAAAGCGTTGCCTCT-1_1	UD	0	0	0	0	0	0	0	0	0	0	0	0	0	0	0
GGAAAGCTCTCCAACC-1_1	UD	0	0	0	0	0	0	0	0	0	0	0	0	0	0	0
GGAACTTGTATATGGA-1_1	UD	0	0	0	0	0	0	0	0	0	0	0	0	0	0	0
GGAACTTGTCACCTAA-1_1	UD	0	0	0	0	0	0	0	0	0	0	0	0	0	0	0
GGAATAAAGTAAGTAC-1_1	UD	0	0	0	0	0	0	0	0	0	0	0	0	0	0	0
GGAATAAGTATGGTTC-1_1	UD	0	0	0.990728	0	0	0	0	0	0	0	0	0	0	0	0
GGAATAAGTCTAAAGA-1_1	UD	0	0	0	0	0	0	0	0	0	0	0	0	0	0	0
GGAATAAGTGTCGCTG-1_1	UD	0	0	0	0	0	0	0	0	0	0	0	0	0	0	0
GGACAAGGTGAGTGAC-1_1	UD	0	0.46865	0	0	0.46865	0	0	0	0	0	0	0	0	0	0
GGACAAGGTTTGACAC-1_1	UD	0	0	0	0	0	0	0	0	0	0	0	0	0	0	0
GGACAGACACTTAAGC-1_1	UD	0	0	0	0	0	0	0	0	0	0	0	0	0	0	0
GGACAGAGTTATTCTC-1_1	UD	0	0	0	0	0	0	0	0	0	0	0	0	0	0	0
GGACATTAGACGCTTT-1_1	UD	0	0	0	0	0	0	0	0	0	0	0	0	0	0	0
GGACATTAGTGTACCT-1_1	UD	0	0	0	0	0	0	0	0	0	0	0	0	0	0	0
GGACATTCAAGTTGTC-1_1	UD	0	0	0	0	0	0	0	0	0	0	0	0	0	0	0
GGACATTCACAACGTT-1_1	UD	0.894508	0	0	0	0	0	0	0	0	0	0	0	0	0	0
GGACATTGTCTAGCGC-1_1	UD	0	0	0	0	0	0	0	0	0	0	0	0	0	0	0
GGACATTTCACTTATC-1_1	UD	0	0	0	0	0	0	0	0	0	0.756515	0.756515	0	0	0	0
GGACGTCAGGTGATTA-1_1	UD	0	0	0	0	0	0	0	0	0	0	0	0	0	0	0
GGACGTCCAAGCCCAC-1_1	UD	0	0	0	0	0	0	0	0	0	0	0	0	0	0	0
GGACGTCCAAGCTGGA-1_1	UD	1.63288	1.32062	0	0	0	0	0	0	0	0	0	0	0	0	0
GGACGTCCACCCATTC-1_1	UD	2.09018	0	0.779809	0	0.779809	0	0	0	0	0	0	0	0	0	0
GGACGTCGTACTTAGC-1_1	UD	0	0	0	0	0	0	0	0	0	0	0	0	0	0	0
GGACGTCGTAGAGGAA-1_1	UD	0	0	0	0	0	0	0	0	0	0	0	0	0	0	0
GGACGTCGTTAAGACA-1_1	UD	0	0	0	0	0	0	0	0	0	0	0	0	0	0	0
GGACGTCGTTTGTTTC-1_1	UD	0	0	0	0.787238	0	0	0	0	0	0	0	0	0	0	0
GGACGTCTCAAAGTAG-1_1	UD	0	0	0	0	0	0	0	0	0	0	0	0	0	0	0
GGACGTCTCGATAGAA-1_1	UD	0	0	0	0	0.901577	0	0	0	0	0	0	0	0	0	0
GGACGTCTCTGGTGTA-1_1	UD	2.37282	0	0	0	0	0	0	0	0	0	0	0	0	0	0
GGAGCAAGTCTCCATC-1_1	UD	0	0	0	0	0	0	0	0	0	0	0	0	0	0	0
GGAGCAAGTTCTCATT-1_1	UD	0	0	0	0	0	0	0	0	0	0	0	0	0	0	0
GGATGTTAGAGACTAT-1_1	UD	1.39418	0	0.922607	0	0	0	0	0	0	0	0	0	0	0	0
GGATGTTAGGGTTCCC-1_1	UD	0	0	0	0	0	0	0	0	0	0	0	0	0	0	0
GGATGTTCACCAGCAC-1_1	UD	0	0	0	0	0	0	0	0	0	0	0	0	0	0	0
GGATGTTGTATGAATG-1_1	UD	0.676522	0	0	0	0	0	0	0	0	0	0	0	0	0	0
GGATTACAGATGTGTA-1_1	UD	0	0	0	0	0	0	0	0	0	0	0	0	0	0	0
GGATTACCAGTATCTG-1_1	UD	0	0	0	0	0	0	0	0	0	0	0	0	0	0	0
GGATTACGTTAAGACA-1_1	UD	0.786911	0	1.22177	0	0	0	0	0	0	0	0	0	0	0	0
GGATTACTCCGCATAA-1_1	UD	0	0	0	0	0	0	0	0	0	0	0	0	0	0	0
GGATTACTCTGCTGCT-1_1	UD	0	0	0	0	0	0	0	0	0	0	0	0	0	0	0
GGCAATTAGCCCGAAA-1_1	UD	0	0	0	0	0	0	0	0	0	0	0	0	0	0	0
GGCAATTAGTGGGCTA-1_1	UD	0.813438	0	0	0	0	0	0	0	0	0	0.813438	0	0	0	0
GGCAATTCATGTCGAT-1_1	UD	0	0	0	0	0	0	0	0	0	0	0	0	0	0	0
GGCAATTGTTAAGTAG-1_1	UD	0	0	0	0	0	0	0	0	0	0	0	0	0	0	0
GGCAATTTCAACCAAC-1_1	UD	0	0	0	0	0	0	0	0	0	0	0	0	0	0	0
GGCAATTTCCTCGCAT-1_1	UD	0	0	0	0	0	0	0	0	0	0	0	0	0	0	0
GGCAATTTCTATCGCC-1_1	UD	0	0	0	0	0	0	0	0	0	0	0	0	0	0	0
GGCCGATCATCAGTCA-1_1	UD	0	0	0	0	0	0	0	0	0	0	0	0	0	0	0
GGCCGATTCAGCACAT-1_1	UD	0	0	0	0	0	0	0	0	0	0	0	0	0	0	0
GGCCGATTCCACGCAG-1_1	UD	0	0	0	0	0	0	0	0	0	0	0	0	0	0	0
GGCGACTAGTATCGAA-1_1	UD	0	0	0	0	0	0	0	0	0	0	0	0	0	0	0
GGCGACTGTTTGACAC-1_1	UD	0	0	0	0	0	0	0	0	0	0	0	0	0	0	0
GGCGACTTCCGTAGTA-1_1	UD	0	0	0	0	0	0	0	0	0.468896	0	0	0	0	0	0
GGCGTGTGTGTGCGTC-1_1	UD	0	0	0	0	0	0	0	0	0	0	0	0	0	0	0
GGCTCGACAACGATCT-1_1	UD	1.24426	0	1.24426	1.24426	1.24426	0	0	0	0	0	0	0	0	0	0
GGCTCGATCACGGTTA-1_1	UD	0	0	0	0	0	0	0	0	0	0	0	0	0	0	0
GGCTCGATCGCATGAT-1_1	UD	0	0	0	0	0	0	0	0	0	0	0	0	0	0	0
GGCTGGTAGCTGTCTA-1_1	UD	0	0	0	0	0	0	0	0	0	0	0	0	0	0	0
GGCTGGTCACAGCCCA-1_1	UD	0	0	0	0	0	0	0	0	0	0	0	0	0	0	0
GGCTGGTGTAGCGATG-1_1	UD	0	0	0	0	0	0	0	0	0	0	0	0	0.879643	0	0
GGCTGGTTCTAACCGA-1_1	UD	0	0	0	0	0	0	0	0	0	0	0	0	0	0	0
GGGAATGAGACGACGT-1_1	UD	0.754063	0	0	0	0	0	0	0	0	0	0	0	0	0	0
GGGAATGTCTTATCTG-1_1	UD	0	0	0	0	0	0	0	0	0	0	0	0	0	0	0
GGGACCTGTTGCGCAC-1_1	UD	0	0	0	0	0	0	0	0	0	0	0	0	0	0	0
GGGAGATCATAGGATA-1_1	UD	0	0	0	0	0	0	0	0	0	0	0	0	0	0	0
GGGATGACATACAGCT-1_1	UD	0	0	0	0	0	0	0	0	0	0	0	0	0	0	0
GGGATGAGTACAGACG-1_1	UD	2.485	0	0	0	0	0	0	0	0	0	0	0	0	0	0
GGGATGAGTGAAGGCT-1_1	UD	0.943276	0	0	0	0	0	0	0	0.943276	0	0.943276	0	0	0	0
GGGATGATCCGCAGTG-1_1	UD	0	0	0	0.726157	0	0	0	0	0	0	0	0	0	0	0
GGGCACTAGACCTAGG-1_1	UD	0	0	0	0	0	0	0	0	0	0	0	0	0	0	0
GGGCACTCAGCTGCAC-1_1	UD	1.60466	0	0	0	0	0	0	0	0	0	0	0	0	0	0
GGGCACTGTAGCCTAT-1_1	UD	2.00453	0	0	0	0	0	0	0	0	0	0	0	0	0	0
GGGCACTGTAGTACCT-1_1	UD	0	0	0	0	0	0	0	0	0	0	0	0	0	0	0
GGGCACTGTGCAACGA-1_1	UD	0	0	0	0	0	0	0	0	0	1.45365	0	0	0	0	0
GGGCACTTCCGCTGTT-1_1	UD	1.39111	0	0	0	0	0	0	0	0	0	0	0	0	0	0
GGGCATCTCAGGCCCA-1_1	UD	0	0	0	0	0	0	0	0	0	0	0	0	0	0	0
GGGTCTGAGAGTAAGG-1_1	UD	0	0	0	0.881794	0	0	0	0	0	0	0.881794	0	0	0	0
GGGTCTGCAATCACAC-1_1	UD	1.52393	0	0	0	0	0	0	0	0	0	0	0	0	0	0
GGGTCTGTCAATACCG-1_1	UD	0	0	0	0	0	0	0	0	0	0	0	0	0	0	0
GGGTCTGTCCACGTTC-1_1	UD	0	0	0	0	0	0	0	0	0	0	0	0	0	0	0
GGGTCTGTCTATCCCG-1_1	UD	0	0	0	0	0	0	0	0	0	0	0	0	0	0	0
GGGTTGCCAACAACCT-1_1	UD	0	0	0	0	0	0	0	0	0	0	0	0	0	0	1.01611
GGGTTGCCAGCTGTGC-1_1	UD	0	0	0	0	0	0	0	0	0	0	0	0	0	0	0
GGGTTGCCAGGACCCT-1_1	UD	0.765569	0	0	0	0	0	0	0	0	0	0	0	0	0	0
GGGTTGCTCATTGCCC-1_1	UD	1.44096	0	0	0	0	0	0	0	0	0	0	0	0	0	0
GGTATTGAGCGATCCC-1_1	UD	0	0	0	0	0	0	0	0	0	0	0	0	0	0	0
GGTATTGAGGTGCAAC-1_1	UD	0	0	0	0	0	0	0	0	0	0	0	0	0	0	0
GGTATTGGTGAAATCA-1_1	UD	0	0	0	0	0	0	0	0	0	0	0	0	0	0	0
GGTATTGTCCTCAATT-1_1	UD	0	0	0	0	0	0	0	0	0	0	0	0	0	0	0
GGTGAAGAGAGTACCG-1_1	UD	0.881131	0	0	0	0	0	0	0	0	0	0	0	0	0	0
GGTGAAGTCATCACCC-1_1	UD	0	0	0	0	0	0	0	0	0	0	0	0	0	0	0
GGTGCGTAGCCCGAAA-1_1	UD	1.55069	0	0	0	0	0	0	0	0	0	0	0	0	0	0
GGTGCGTTCATTGCGA-1_1	UD	0	0	0	0	0	0	0	0	0	0	0	0	0	0	0
GGTGCGTTCTTCATGT-1_1	UD	0	0	1.05153	0	0	0	0	0	0	0	0	0	0	0	0
GGTGTTACAGATCCAT-1_1	UD	0	0	0	0	0	0	0	0	0	0	0	0	0	0	0
GGTGTTAGTACGCACC-1_1	UD	0	0	0.79058	0	0	0	0	0	0	0	0	0	0	0	0.79058
GGTGTTATCCACTGGG-1_1	UD	0	0	0	0	0	0	0	0	0	0	0	0	0	0	0
GGTGTTATCCTTTACA-1_1	UD	0	0	0	0	0	0	0	0	0	0	0	0	0	0	0
GGTGTTATCGTTTATC-1_1	UD	0	0	0	0	0	0	0	0	0	0	0	0	0	0	0
GTAACGTCATACGCTA-1_1	UD	0	0	0	0	0	0	0	0	0	0	0	0	0	0	0
GTAACTGGTCAACTGT-1_1	UD	0	0	0	0	0	0	0	0	0	0	0	0	0	0	0
GTAACTGTCACGACTA-1_1	UD	0	0	0	0	0	0	0	0	0	0	0	0	0	0	0
GTACGTACATCATCCC-1_1	UD	0.843506	0	0	0	0.508173	0	0	0	0	0	0	0	0	0	0
GTACGTAGTGAGGGTT-1_1	UD	0	0	0	0	0	0	0	0	0	0	0	0	0	0	0
GTACGTATCTAGAGTC-1_1	UD	0	0	0	0	0	0	0	0	0	0	0	0	0	0	0
GTACTCCAGAAACCAT-1_1	NPL2	3.10003	0	0	1.57987	4.19755	0	0	0	0	0	0	0	0	1.07403	0
GTACTCCGTCGTCTTC-1_1	UD	0	0	0	0	0	0	0	0	0	0	0	0	0	0	0
GTAGGCCAGAGTAATC-1_1	UD	0	0	0	0	0	0	0	0	0	0	0	0	0	0	0
GTAGGCCCAGGCTCAC-1_1	NPL2	1.22525	1.22525	0	1.75958	2.10596	0	0	0	0	0	0	0	0	0	0
GTAGGCCGTACAAGTA-1_1	UD	1.57342	0	0	0	0	0	0	0	0	0	0	0	0	0	0
GTAGTCAAGGCGCTCT-1_1	UD	0.273671	0	0	0	0	0	0	0	0	0.273671	0	0.664926	0	0	0
GTAGTCAGTACCGCTG-1_1	UD	0	0	1.12257	0	0	0	0	0	0	0	0	0	0	0	0
GTAGTCAGTCTCTCGT-1_1	UD	2.17825	0	0	0	0	0	0	0	0	0	0	0	0	0	0
GTAGTCATCCAGATCA-1_1	UD	0.927475	0	0	0	0	0	0	0	0	0	0	0	0	0	0
GTATCTTTCACATGCA-1_1	UD	0	0	0	0	0	0	0	0	0	0	0	0	0	0	0
GTATTCTCAATGGAGC-1_1	UD	0	0	0	0	0	0	0	0	0	0	0	0	0	0	0
GTATTCTTCGGCATCG-1_1	UD	0.686122	0	0	0	0	0	0	0	0	0	0	0	0	0	0
GTCAAGTAGAACAACT-1_1	UD	0	0	0	0	0	0	0	0	0	0	0	0	0	0	0
GTCAAGTAGATGTTAG-1_1	UD	0	0	0	0	0	0	0	0	0	0	0	0	0	0	0
GTCAAGTAGTTCCACA-1_1	UD	2.39699	0	0	0	0	0	0	0	0	0	0	0	0	0	0
GTCAAGTCATCAGTCA-1_1	UD	0.575233	0	0	0	0	0	0	0	0	0	0	0	0	0	0
GTCAAGTGTAAAGGAG-1_1	UD	0	0	0	0	0	0	0	0	0	0	0	0	0	0	0
GTCAAGTTCACATAGC-1_1	UD	0.892887	0	0	0	0	0	0	0	0	0	0	0	0	0	0
GTCACAAGTCGAGTTT-1_1	UD	0	0	0	0	0	0	0	0	0	0	0	0	0	0	0
GTCACAAGTCTCGTTC-1_1	UD	1.3645	0	1.3645	0	0	0	0	0	0	0	0	0	0	0	0
GTCACAAGTTATGTGC-1_1	UD	1.1111	0	0	0	0	0	0	0	0	0	0	0	0	0	0
GTCACGGCAAGGCTCC-1_1	UD	0.742336	0	0	0	0	0	0	0	0	0	0	0	0	0	0
GTCACGGTCATCGCTC-1_1	UD	1.14333	0	0	0	0	0	0	0	0	0	0	0	0	0	0
GTCACGGTCGTAGATC-1_1	UD	0	0	0	0	0	0	0	0	0	0	0	0	0	0	0
GTCATTTAGTCCATAC-1_1	UD	2.29748	0	0	0	0	0	0	0	0	0	0	0	0	0	0
GTCATTTCAGCCAGAA-1_1	UD	1.18436	0	0	0	0	0	0	0	0	0	0	0	0	0	0
GTCATTTTCAATCACG-1_1	UD	0	0	0	0	0	0	0	0	0	0	0	0	0	0	0
GTCATTTTCGGTCCGA-1_1	UD	0	0	0	0	0	0	0	0	0	0	0	0	0	0	0
GTCCTCACAAGACGTG-1_1	UD	0	0	0	0	0	0	0	0	0	0	0	0	0	0	0
GTCCTCACAATGGAAT-1_1	UD	0	0	0	0	0	0	0	0	0	0	0	0	0	0	0
GTCCTCAGTGCGAAAC-1_1	UD	1.25797	0	0	0	0	0	0	0	0	0	0	0	0	0	0
GTCGGGTAGGACATTA-1_1	UD	1.56869	0	0	0	0	0	0	0	0	0	0	0	0	0	0
GTCGGGTAGTGTTAGA-1_1	UD	0	0	0	0	0	0	0	0	0	0	0	0	0	0	0
GTCGGGTCATCGGAAG-1_1	UD	0	0	0	0	0.990621	0	0	0	0	0	0.990621	0	0	0	0
GTCGGGTCATTGGCGC-1_1	UD	0	0	0	0	0	0	0	0	0	0	0	0	0	0	0
GTCGGGTGTTATGTGC-1_1	UD	0	0	0	0	0	0	0	0	0	0	0	0	0	0	0
GTCGTAAAGTTTAGGA-1_1	UD	0	0	0	0	0	0	0	0	0	0	0	0	0	0	0
GTCGTAATCGCCTGAG-1_1	UD	1.4856	0	0	0	2.89526	0	0	0	0	0	0	0	0	0	0
GTCTCGTCACTTCTGC-1_1	UD	0	0	0	0	0	0	0	0	0	0	0	0	0	0	0
GTCTCGTTCGGATGTT-1_1	UD	0.567419	0	0	0	0	0	0	0	0	0	0	0	0	0	0
GTCTTCGCAGCATACT-1_1	UD	0	0	0	0	0	0	0	0	0	0	0	0	0	0	0
GTGAAGGCACAGCCCA-1_1	UD	1.05646	0	0	0	0	0	0	0	0	0	0	0	0	0	0
GTGCAGCGTACGCTGC-1_1	UD	0	0	0	0	0	0	0	0	0	0	0	0	0	0	0
GTGCAGCGTGAGGGTT-1_1	UD	0	0	0	0	0	0	0	0	0	0	0	0	0	0	0
GTGCAGCTCATCGATG-1_1	UD	0	0	0	0	0	0	0	0	0	0	0	0	0	0	0
GTGCAGCTCGAACTGT-1_1	UD	1.43533	0	0	0	0	0	0	0	0	0	0	0	0	0	0
GTGCATAAGTACGCGA-1_1	UD	0	0	0	0	0	0	0	0	0	0	0	0	0	0	0
GTGCATATCTAACGGT-1_1	UD	0	0	0	0	0	0	0	0	0	0	0	0	0	0	0
GTGCGGTCACAACGCC-1_1	UD	0	0	0	0	0	0	0	0	0	0	0	0	0	0	0
GTGCGGTTCCCAACGG-1_1	NPL2	1.72034	0	0	2.69188	3.49969	0.927752	0	0	0	0	0	0	0	0	0
GTGCTTCAGTCGCCGT-1_1	UD	0	0	0	0	0	0	0	0	0	0	0	0	0	0	0
GTGCTTCCAAGCTGAG-1_1	UD	0.555321	0	0	0	0	0	0	0	0	0	0	0	0	0	0
GTGCTTCCAGTTCATG-1_1	UD	0	0	0.970531	0	0	0	0	0	0	0	0	0	0	0	0
GTGCTTCGTAAACCTC-1_1	UD	0.837886	0	0.837886	0	0	0	0	0	0	0	0.837886	0	0	0	0
GTGCTTCGTTAAGATG-1_1	UD	0	0	0	0	0	0	0	0	0	0	0	0	0	0	0
GTGCTTCTCAAACAAG-1_1	UD	0	0	0	0	0	0	0	0	0	0	0	0	0	0	0
GTGCTTCTCATCTGCC-1_1	UD	0	0	0	0	0	0	0	0	0	0	0	0	0	0	0
GTGGGTCAGAAGGTTT-1_1	UD	0	0	0	0	0	0	0	0	0	0.555416	0	0	0	0	0
GTGGGTCAGCTGATAA-1_1	UD	0	0	0	0	0	0	0	0	0	0	0	0	0	0	0
GTGGGTCCAAGTTAAG-1_1	UD	1.09848	0	0	0	0	0	0	0	0	0	0	0	0	0	0
GTGGGTCCAGTCACTA-1_1	UD	0	0	0	0	0	0	0	0	0	0	0	0	0	0	0
GTGGGTCTCACTGGGC-1_1	UD	0	0	0	0	0	0	0	0	0	0	0.800991	0	0	0	0
GTGGGTCTCGGTTAAC-1_1	UD	0	0	0	0	0	0	0	0	0	0	0	0	0	0	0
GTGTGCGGTTTAAGCC-1_1	UD	0	0	0	1.33241	0	0	0	0	0	0	0	0	0	0	0
GTGTTAGAGCCCGAAA-1_1	UD	0.902274	0	0	0	0	0	0	0	0	0	0	0	0	0	0
GTGTTAGGTAGCGTCC-1_1	UD	0	0	0	0	0	0	0	0	0	0	0	0	0	0	0
GTTAAGCCAGGGAGAG-1_1	UD	0	0	0	0	0	0	0	0	0	0	0	0	0	0	0
GTTACAGCACTACAGT-1_1	UD	1.46711	0	0	0	0	0	0	0	0	0	0	0	0	0	0
GTTACAGTCTGCGACG-1_1	UD	0	0	0	0	0	0	0	0	0	0	0	0	0	0	0
GTTCATTTCACCAGGC-1_1	UD	0	0	0	0	0	0	0	0	0	0	0	0	0	0	0
GTTCATTTCTCGTATT-1_1	UD	0	0	0	0	0	0	0	0	0	0	0	0	0	0	0
GTTCGGGAGCTGTTCA-1_1	UD	0	0	0	0	0	0	0	0	0	0	0	0	0	0	0
GTTCGGGCAGGTCCAC-1_1	UD	0	0	0	0	0	0	0	0	0	0	0	0	0	0	0
GTTCTCGTCCTCGCAT-1_1	UD	0	0	1.10844	0	0	0	0	0	0	0	0	0	0	0	0
GTTTCTACAGGGTTAG-1_1	UD	0	0	0	0	0	0	0	0	0	0	0	0	0	0	0
TAAACCGAGAAACCTA-1_1	UD	1.10465	0	0	0	0	0	0	0	0	0	0	0	0	0	0
TAAACCGCAACTGCTA-1_1	UD	0	0	0	0	0	0	0	0	0	0	0	0	0	0	0
TAAACCGCATGCAATC-1_1	UD	0	0	0	0	0	0	0	0	0	0	0	0	0	0	0
TAAACCGTCAACCATG-1_1	UD	0	0	0	0	0	0	0	0	0	0	0	0	0.566593	0	0
TAAGCGTGTCCAACTA-1_1	UD	1.12027	0	0	0	0	0	0	0	0	0	0	0	0	0	0
TAAGCGTGTCTACCTC-1_1	UD	0	0	0	0	0	0	0	0	0	0	0	0	0	0	0
TAAGTGCCAGGGATTG-1_1	UD	0	0	0	0	0	0	0	0	0	0	0	0	0	0	0
TAAGTGCCATCGATGT-1_1	UD	0	0	0	0	0	0	0	0	0	0	0	0	0	0	0
TAAGTGCTCGGTTCGG-1_1	UD	0	0	0.475069	0	0	0	0	0	0	1.03829	0	0	0	0	1.23329
TACACGAGTTCACGGC-1_1	UD	0	0	1.13381	0	0	0	0	0	0	0	0	0	0	0	0
TACACGATCTAGAGTC-1_1	UD	0	0	0	0	0	0	0	0	0	0	0	0	0	0	0
TACAGTGCAGGGTATG-1_1	UD	0	0	0	0	0	0	0	0	0	0	0	0	0	0	0
TACAGTGGTCAATACC-1_1	UD	0	0	0	0	0	0	0	0	0	0	0	0	0	0	0
TACCTATGTCATATGC-1_1	UD	0	0	0	0	0	0	0	0	0	0	0	0	0	0	0
TACCTATGTCGCCATG-1_1	UD	0.589284	0	0	0	0	0	0	0	0	0	0	0	0	0	0
TACCTATGTTGCGTTA-1_1	UD	1.36222	0	0	0	0	0	0	0	0	0	0	0	0	0	0
TACCTATGTTTCGCTC-1_1	NPL1	0	0	0	0	0	0	0	0	0	0	0	0	0	0	0
TACCTATGTTTGTTGG-1_1	UD	0	0	0	0	0	0	0	0	0	0	0	0	0	0	0
TACCTATTCAATACCG-1_1	UD	0	0	0	0	0	0	0	0	0	0	0	0	0	0	0
TACCTTACATCGTCGG-1_1	UD	0.927845	0	0	0	0	0	0	0	0	0	0	0	0	0	0
TACCTTACATTAGGCT-1_1	UD	0	0	0	0	0	0	0	0	0	0	0	0	0	0	0
TACCTTAGTTGACGTT-1_1	UD	0.585062	0	0	0	0	0	0	0	0	0	0	0	0	0	0
TACGGATTCCGCATCT-1_1	UD	0	0	0	0	0	0	0	0	0.702425	0	0	0	0	0.702425	0
TACGGGCAGGGATGGG-1_1	UD	1.65832	0	0	0	0	0	0	0	0	0	0	0	0	0	0
TACGGGCGTTGTCTTT-1_1	UD	0	0	0	0	0	0	0	0	0	0	0	0	0	0	0
TACGGGCTCTTTACAC-1_1	UD	0	0	0	0	0	0	0	0	0	0	0	0	0	0	0
TACGGTAAGCCAGTAG-1_1	UD	0	0	0	0	0	0	0	0	0	0	0	0	0	0	0
TACGGTACACACTGCG-1_1	UD	0	0	0	0	0	0	0	0	0	0	0	0	0	0	0
TACGGTACACAGTCGC-1_1	UD	0	0	0	0	0	0	0	0	0	0	0	0	1.55274	0	1.55274
TACGGTAGTTCAACCA-1_1	UD	0	0	0	0	0	0	0	0	0	0	0	0	0	0	2.36536
TACTCATAGGTCGGAT-1_1	UD	0	0	0	0.742105	0	0	0	0	0	0	0	0	0	1.45886	0
TACTCATCAGCTTAAC-1_1	UD	0.781155	0	0	0	0	0	0	0	0	0	0	0	0	0	0
TACTCATTCGGAAATA-1_1	UD	0	0	0	0	0	0	0	0	0	0	0	0	0	0	0
TACTCGCAGCCTTGAT-1_1	UD	0	0	0	0	0	0	0	0	0	0	0	0	0	0	0
TACTCGCTCAACGGCC-1_1	UD	0	0	0	0	0	0	0	0	0	0	0	0	0	0	0
TACTCGCTCAATAAGG-1_1	UD	0	0	0	0	0	0	0	0	0	0	0	0	0	0	0
TACTTACGTCACCCAG-1_1	UD	0	0	0	0	0	0	0	0	0	0	0	0	0	0	0
TACTTACTCCGAGCCA-1_1	UD	1.44203	0	0	0	0	0	0	0	0	0	1.14831	0	0	0	0
TACTTGTCACCGAATT-1_1	UD	1.6838	0	1.16096	0	0	0	0	0	0	0	0	0	0	0	0
TACTTGTCACTTAACG-1_1	UD	0	0	0	0	0	0	0	0	0	0	0	0	0	0	0
TAGACCAAGATATGCA-1_1	UD	0	0	0	0	0	0	0	0	0	0	0	0	0	0	0
TAGACCAAGATGGCGT-1_1	NPL2	1.25401	0	0	0	0	0	0	0	0	0	0	0	0	0	0
TAGACCAAGCGTCTAT-1_1	UD	1.05353	0	0	0	0	0	0	0	0	0	0	0	0	0	0
TAGACCACAACTGGCC-1_1	UD	0	0.638889	0.638889	0	0	0	0	0	0	0	0	0	0	0	0
TAGAGCTAGTAGTGCG-1_1	UD	0	0	0	0	0	0	0	0	0	0	0	0	0	0	0
TAGAGCTCAGCTGTGC-1_1	UD	1.30827	0	0	0	0	0	0	0	0	0	0	0	0	0	0
TAGAGCTCATCAGTAC-1_1	UD	0	0	0	0	0	0	0	0	0	0	0	0	0	0	0
TAGAGCTGTCTCAACA-1_1	UD	0	0	0	0	0	0	0	0	0	0	0	0	0	0	0
TAGCCGGCACTGTTAG-1_1	UD	0.577418	0	0	0	0	0	0	0	0	0	0	0	0	0	0.577418
TAGCCGGCAGACAAAT-1_1	UD	0	0	0	0	0	0	0	0	0	0	0.861173	0	0	0	0
TAGCCGGCATGATCCA-1_1	UD	1.31163	0	0	0	0	0	0	0	0	0	0	0	0	0	0
TAGGCATCAATCCGAT-1_1	UD	0	0	0.438193	0	0	0	0	0	0	0	0.438193	0	0	0	0
TAGGCATGTTATCGGT-1_1	UD	0	0	0	0	0	0	0	0	0	0	0	0	0	0	0
TAGGCATTCAGCGATT-1_1	UD	0	0	0	0	1.1341	0	0	0	0	0	0	0	0	0	0
TAGTGGTAGAACAATC-1_1	UD	0	0	0	0	0	0	0	0	0	0	0	0	0	0	0
TAGTGGTAGGGTGTTG-1_1	UD	1.75298	0	0	0	0	0	0	0	0	0	1.43059	0	0	0	0
TAGTGGTGTTCGGGCT-1_1	UD	0	0	0	0	0	0	0	0	0	0	0	0	0	0	0
TAGTTGGAGGCATGTG-1_1	UD	0	0	0	0	0	0	0	0	0	0	0	0	0	0	0
TAGTTGGGTAGCTTGT-1_1	UD	0	0	0	0	0	0	0	0	0	0	0	0	0	0	0
TAGTTGGGTGGTACAG-1_1	UD	0.865852	0	0	0	0	0	0	0	0	0	0	0	0	0	0
TAGTTGGTCACGAAGG-1_1	UD	0	0	0	0	0	0	0	0	0	0	0	0	0	0	0
TATCAGGCACAGACAG-1_1	UD	0.87399	0	0	0	0.87399	0.87399	0	0	0	0	0	0	0	0.87399	0
TATCTCAAGAGTAATC-1_1	UD	0	0	0	0	0	0	0	0	0	0	0	0	0	0	0
TATCTCACAGCTGGCT-1_1	UD	0	0	0	0	0	0	0	0	0	0	0	0	0	0	0
TATCTCATCACCGGGT-1_1	UD	0	0	0	0	0	0	0	0	0	0	0	0	0	0	0
TATGCCCAGAGTACAT-1_1	UD	0.839078	0	0	0	0	0	0	0	0	0	0	0	0	0	0
TATGCCCGTATAGTAG-1_1	UD	0.79595	0	0	0	0	0	0	0	0	0	0	0	0	0	0
TATTACCAGCGTTCCG-1_1	UD	0	0	0	0	0	0	0	0	0	0	0	0	0	0	0
TCAATCTCAGCGTCCA-1_1	UD	0	0	0	0	0	0	0	0	0	0	0	0	0	0	0
TCACGAACAAGGTGTG-1_1	UD	0	0	0	0	0	0	0	0	0	0	0	0	0	0	0
TCACGAACAATCGGTT-1_1	UD	1.07766	0	0	0	0	0	0	0	0	0.677474	0	0	0	0	0
TCACGAACACCGATAT-1_1	UD	0	0	0	0	0	0	0	0	0	0	0	0	0	0	0
TCAGATGCAGTCTTCC-1_1	UD	1.66686	0	0	0	0	0	0	0	0	0	0	0	0	0	0
TCAGATGGTACTCAAC-1_1	UD	0	0	0	0	0	0	0	0	0	0	0	0	0.817726	0	0
TCAGCAAAGATGGCGT-1_1	UD	1.51621	0	0	0	1.51621	0	0	0	0	0	0	0	0	0	0
TCAGCAAAGTAGCCGA-1_1	UD	1.4544	0	1.4544	0	0	0	0	0	0	0	0	0	0	0	0
TCAGCAATCTCGGACG-1_1	UD	1.12524	0	0	0	0	0	0	0	1.12524	0	0	0	0	0	0
TCAGCTCCAGCCTATA-1_1	UD	2.36872	0	0	0	0	0	0	0	0	0	0	0	0	0	0
TCAGCTCGTAATCACC-1_1	UD	0	0	0	0	0	0	0	0	0	0	0	0	0	0	0
TCAGCTCGTAGCACGA-1_1	UD	1.01163	0	0	0	0	0	0	0	0	0	0	0	0	0.628632	0
TCAGCTCGTGCGCTTG-1_1	UD	0	0	0	0	0	0	0	0	0	0	0	0	1.30162	0	0
TCAGGATCACCAGTTA-1_1	UD	0	0	0	0	0	0	0	0	0	0	0	0	0	0	0
TCAGGATTCTGCTGCT-1_1	UD	0.518351	0	0	0	0	0	0	0	0	0	0	0	0	0	0
TCATTACAGAATGTTG-1_1	UD	0	0	0	0	0	0	0	0	0	0	0	0	0	0	0
TCATTTGAGATCTGCT-1_1	UD	0	0	0	0	0	0	0	0	0	0	0	0	0	0	0
TCATTTGAGCAGATCG-1_1	UD	0	0	0	0	0	0	0	0	0	0	0	0	0	0	0
TCATTTGCACAACGCC-1_1	UD	0	0	0	0	0	0	0	0	0	0	0	0	0	0	0
TCATTTGCATTAACCG-1_1	UD	0	0	0	0	0	0	0	0	0	0	0	0	0	0	0
TCATTTGGTCTGGTCG-1_1	UD	0	0	0	0	0	0	0	0	0	0	0	0	0	0	0
TCCACACTCTGAAAGA-1_1	UD	0	0	0	0	0	0	0	0	0	0	0	0	0	0	0
TCGAGGCTCTCGCTTG-1_1	UD	0	0	0	0	0	0	0	0	1.41435	0	0	0	0	0	0
TCGAGGCTCTCGTATT-1_1	UD	0	0	0	0	2.26512	0	0	0	0	0.672506	0	0	0	0	0
TCGCGAGAGGCGCTCT-1_1	UD	0	0	0	1.21083	2.08801	0	0	0	0	0	0	0	0	0	0
TCGCGAGGTAAGTGGC-1_1	UD	1.14926	0	0	0	0	0	0	0	0	0	0	0	0	0	0
TCGCGAGGTAGGCTGA-1_1	UD	0	0	0	0	0	0	0	0	0	0	0	0	0	0	0
TCGCGAGTCAGTGTTG-1_1	UD	0	0	0	0	0	0	0	0	0	0	0	0	0	0	0
TCGCGAGTCGGAAACG-1_1	UD	1.32324	0	0	0	0	0	0	0	0	0	0	0	0	0	0
TCGCGTTAGCGAGAAA-1_1	UD	0	0	0	0	0	0	0	0	0	0	0	0	0	0	0
TCGCGTTCATCCGCGA-1_1	UD	0	0	0	0	0	0	0	0	0	0	0	0	0	0	0
TCGCGTTTCCTGCCAT-1_1	UD	0	0	0	0	0	0	0	0	0	0	0	0	0	0	0
TCGGGACCAGTTCATG-1_1	UD	0	0	0	0	0	0	0	0	0	0	0	0	0	0	0
TCGGGACGTGAAATCA-1_1	UD	0	0	0	0	0	0	0	0	0	0	1.56072	0	0	0	0
TCGTAGAGTACCAGTT-1_1	UD	0	0	1.03352	0	0	0	0	0	0	0	0	0	0	0	0
TCGTAGATCATTGCCC-1_1	UD	0	0	0	0	0	0	0	0	0	0	0	0	0	0	0
TCTATTGAGTTGTAGA-1_1	UD	0.606553	0	0.606553	0	0	0	0	0	0	0	0	0	0	0	0
TCTATTGGTCTAAACC-1_1	UD	0	0	0	0	0	0	0	0	0	0	0	0	0	0	0
TCTCATAAGAGACTTA-1_1	UD	1.74721	0	0	0	1.74721	0	0	0	0	0	0	0	0	0	0
TCTCATACACAACGTT-1_1	UD	0	0	0	0	0	0	0	0	0	0	0	0	0	0	0
TCTGAGACATTAACCG-1_1	UD	1.8341	0	0	0	0	0	0	0	0	0	0	0	0	0	0
TCTGAGATCTAACCGA-1_1	UD	0	0	0	0	1.62285	0	0	0	0	0	0	0	0	0	0
TCTGGAAAGTCGCCGT-1_1	UD	0	0	0	0	0	0	0	0	0	0	0	0	0	0	0
TCTGGAACAACACGCC-1_1	UD	0	0	0	0	0	0	0	0	0	0	0	0	0	0	0
TCTGGAACACAGGTTT-1_1	UD	0	0	0	0	0.994576	0	0	0	0	0	0	0	0	0	0
TCTGGAACACGAAACG-1_1	UD	0	0	0	0	0	0	0	0	0	0	0	0	0	0	0
TCTGGAAGTTCCACTC-1_1	UD	2.07796	0	0	0	0	0	0	0	0	0	0	0	0	0	0
TCTTCGGAGAAGGTGA-1_1	UD	0.903145	0	0	0	0	0	0	0	0	0	0	0	0	0	0
TCTTCGGAGTGTGAAT-1_1	UD	0	0	0	0	0	0	0	0	0	0	0	0	0	0	0
TCTTCGGCACCCATTC-1_1	UD	0	0	0	0	0	0	0	0	0	0	0	0	0	0	0
TCTTTCCAGCCGGTAA-1_1	UD	0	0	0	0	0	0	0	0	0	0	0	0	0	0	1.27797
TCTTTCCCAAGCGCTC-1_1	UD	0	0	0.661519	0	0	0	0	0	0	1.05622	0	0	0	0	0
TCTTTCCCAAGCTGGA-1_1	UD	0	0	0	0	0	0	0	0	0	0	0	0	0	0	0
TCTTTCCGTTTGTTTC-1_1	UD	1.75127	0	0	0	0	0	0	0	0	0	0	0	0	0	0
TCTTTCCTCCAATGGT-1_1	UD	0	0	0	0	0	0	0	0	0	0	0	0	0	0	0
TGAAAGAAGACACGAC-1_1	UD	0	0	0	0	0	0	0	0	0	0	0	0	0	0	0
TGAAAGAAGTGTTAGA-1_1	UD	0	0	0	0	0	0	0	0	0	0	0	0	0	0	0
TGAAAGACAAGCTGGA-1_1	UD	0	0	0	0	0	0	0	0	0	0	0	0	0	0	0
TGAAAGACACAACGCC-1_1	UD	0	0	0	0	0	0	0	0	0	0	0	0	0	0	1.51904
TGAAAGATCGTGGGAA-1_1	UD	0	0	0	0	0	0	0	0	0	0	0	0	0	0	0
TGACAACAGAGAGCTC-1_1	UD	0	0	0	0	0	0	0	0	0	0	0	0	0	0	0
TGACGGCGTCCGAAGA-1_1	UD	0.895364	0	0	0	0	0	0	0	0	0	0	0	0	0	0
TGACGGCTCCAAGTAC-1_1	UD	0	0	0	0	0	0	0	0	0	0	0	0	0	0	0
TGACTAGAGTGCTGCC-1_1	UD	0	0	0	0	0	0	0	0	0	0	0	0	0	0	0
TGACTTTCAAGGACTG-1_1	UD	2.59428	0	0	0	0	0	0	0	0	0	0	0	0	0.805894	0
TGACTTTTCTCCGGTT-1_1	UD	1.29465	0	0	0.843657	0	0	0	0	0	0	0	0	0	0	0
TGAGAGGAGAGAGCTC-1_1	UD	0	0	0	0	0	0	0	0	0	0	0	0	0	0	0
TGAGAGGAGTAACCCT-1_1	UD	0	0	0	0	0	0	0	0	0	0	0	0	0	0	0
TGAGAGGCAGGATTGG-1_1	UD	0	0	0	0	0	0	0	0	0	0	0	0	0	0	0
TGAGAGGCATTTCACT-1_1	UD	1.03821	0	1.03821	1.86756	0	0	0	0	0	0	1.03821	0	0	0	0
TGAGCATCACCAGTTA-1_1	UD	0	0	0	0	0	0	0	0	0	0	0	0	0	0	0
TGAGCATGTCAGAGGT-1_1	UD	0	0	0	0	0	0	0	0	0	0	0	0	0	0	0
TGAGCATGTGAAATCA-1_1	UD	0	0	0	0	0	0	0	0	0	0	0	0	0	0	0
TGAGCCGGTCGCGTGT-1_1	UD	0	0	0	0	0	0	0	0	0	0	0	0	0	0	0
TGAGGGAAGGCCGAAT-1_1	UD	0	0	0	0	0	0	0	0	0	0	0	0	0	0	0
TGATTTCAGAAACCGC-1_1	UD	0	0	0	0	0	0	0	0	0	0	0	0	0	0	0
TGCACCTAGTTGAGAT-1_1	UD	0	0	0.906123	0	0	0	0	0	0	0	0	0	0	0	0
TGCACCTCATCCGCGA-1_1	UD	0	0	0	0	0	0	0	0	0	0	0	0	0	0	0
TGCACCTTCGTTGCCT-1_1	UD	2.01329	0	0	0	0	0	0	0	0	0	0	0	0	0	0
TGCCAAAAGACTACAA-1_1	UD	0	0	0	0	0	0	0	0	0	0	0	0	0	0	0
TGCCAAAAGCTAGCCC-1_1	UD	0	0	0	0	0	0	0	0	0	0	0	0	0	0	0
TGCCCATAGCCACTAT-1_1	UD	0	0	1.22406	0	0	0	0	0	0	0	0	0	0	0	0
TGCCCATGTCAAAGCG-1_1	UD	0	0	0	0	0	0	0	0	0	0	0	0	0	0	0
TGCGCAGAGAGGTTGC-1_1	UD	0	0	1.28228	0	0	0	0	0	0	0	0	0	0	0	0
TGCGCAGAGTCATGCT-1_1	UD	0	0	0	0	0	0	0	0	0	0	0	0	0	0	0
TGCGCAGCAGGTTTCA-1_1	UD	1.36537	0	0	1.36537	0	0	0	0	0	0	0	0	0	0	0
TGCGCAGGTCAAAGAT-1_1	UD	0	0	0	0	0	0	0	0	0	0	0	0	0	0	0
TGCGCAGGTTTGTTGG-1_1	UD	0	0	0	0	0	0	0	0	0	0	0	0	0	0	0
TGCGCAGTCAGGATCT-1_1	UD	0	0	0	0	0	0	0	0	0	0	0	0	0	0	0
TGCGCAGTCATGTAGC-1_1	UD	0	0	0	0	0	0	0	0	0	0	0	0	0	0	0
TGCGGGTCATCCCACT-1_1	UD	0	0	0	0	0	0	0	0	0	0	0	0	0	0	0
TGCGGGTCATGCAACT-1_1	UD	0	0	0	0	0	0	0	0	0	0	0	0	0	0	0
TGCGGGTTCATAAAGG-1_1	UD	0	0	0	0	1.18169	0	0	0	0	0	0	0	0	0	0
TGCGGGTTCTCTAGGA-1_1	UD	0	0	0	0	0	0	0	0	0	0	0	0	0	0	0
TGCGTGGAGCTAACTC-1_1	UD	0	0	0	0	0	0	0	0	0	0	0	0	0	0	0
TGCGTGGAGTAGGTGC-1_1	UD	0	0	0	0	0	0	0	0	0	0	0	0	0	0	0
TGCGTGGCAGCCTATA-1_1	UD	0	0	0	0	0	0	0	0	0	0	1.38547	0	0	0	0
TGCTACCCACAGCGTC-1_1	UD	0	0	0	0	0	0	0	0	0	0	0	0	0	0	0
TGCTGCTTCAACTCTT-1_1	UD	0	0	0	0	0	0	0	0	0	0	0.951493	0	0	0	0
TGCTGCTTCATGGTCA-1_1	UD	0	0	0	0	0	0	0	0	0	0	0	0	0	0	0
TGGACGCAGATGTGTA-1_1	UD	2.39725	0	0	0	0	0	0	0	0	0	0	0	0	0	0
TGGACGCAGGGATGGG-1_1	UD	0	0	1.0123	0	0	0	0	0	0	0	0	0	0	0	0
TGGACGCGTAACGTTC-1_1	UD	0	0	0	0	0	0	0	0	0	0	0	0	0	0	0
TGGACGCGTTCTGGTA-1_1	UD	0	0	0	0	0	0	0	0	0	0	0	0	0	0	0
TGGACGCGTTTAGGAA-1_1	UD	0	0	0	0	0	0	0	0	0	0	0	0	0	0	0
TGGCCAGCAGGACGTA-1_1	UD	0	0	0	0	0	0	0	0	0	0	0	0	0	0	0
TGGCCAGTCCCTGACT-1_1	UD	0	0	0	0	0	0	0	0	0	0	0	0	0	0	0
TGGCGCAAGTGCTGCC-1_1	UD	1.18847	0	0	0	0	0	0	0	0	0	0	0	0	0	0
TGGCGCAGTACCGGCT-1_1	UD	0.613655	0	0	0	0	0	0	0	0	0	0	0	0	0	0
TGGCGCAGTCTTCGTC-1_1	UD	0	0	0	0	0	0	0	0	0	0	0	0	0	0	0
TGGCGCATCTATCCCG-1_1	UD	0	0	0	0	0	0	0	0	0	0	0	0	0	0	0
TGGCTGGAGTGGACGT-1_1	UD	0	0	0	0	0	0	0	0	0	0	0	0	0	0	0
TGGCTGGGTACAGCAG-1_1	UD	0.854447	0	0	0	0	0	0	0	0	0	0	0	0	0	0
TGGGAAGAGCCACCTG-1_1	UD	0	0	0	0	0	0	0	0	0	0	0	0	0	0	0
TGGGAAGGTGTAATGA-1_1	UD	0	0	0	0	0	0	0	0	0	0	0	0	0.82414	0	0
TGGGCGTAGGCCCTCA-1_1	UD	0	0	0	0	0	0	0	0	0	0	0	0	0	0	0
TGGGCGTCAATAAGCA-1_1	UD	0	0	0	0	0	0	0	0	0	0	0	0	0	0	0
TGGGCGTGTGATGCCC-1_1	UD	0	0	0	0	0	0	0	0	0	0	0	0	0	0	0
TGGGCGTTCCAGTAGT-1_1	UD	0	0	0	0	0	0	0	0	0	0	0	0	0	0	0
TGGGCGTTCCTGCAGG-1_1	UD	1.0433	0	0	0	0	0	0	0	0	0	0	0	0	0	0
TGGTTAGTCTTTAGTC-1_1	UD	0	0	0	0	0	0	0	0	0	0.769964	0	0	1.19978	0	1.72966
TGGTTCCAGCTCCCAG-1_1	UD	0	0	0	0	0	0	0	0	0	0	0	0	0	0	0
TGGTTCCAGGCAATTA-1_1	UD	0	0	0	0	0	0	0	0	0	0	0	0	0	0	0
TGGTTCCCAGACAGGT-1_1	UD	1.5834	0	0	0	0	0	0	0	0	0	0	0	0	0	0
TGGTTCCCAGTGGAGT-1_1	UD	0	0	0	0	0	0	0	0	0	0	0	0	0	0	0
TGTATTCAGAGTCGGT-1_1	UD	0	0	0	0	0	0	0	0	0	0	0	0	0	0	0
TGTATTCAGGATGTAT-1_1	UD	0.801532	0	0	0	0	0	0	0	0	0	0	0	0	0	0
TGTATTCAGGGCACTA-1_1	UD	0	0	0	0	0	0	0	0	0	0	0	0	0	0	0
TGTATTCCATCGGACC-1_1	UD	0	0	0	0	0	0	0	0	0	0	0	0	0	0	0
TGTATTCCATGCCTAA-1_1	UD	0	0	0	0	0	0	0	0	0	0.893568	0	0	0	0	0
TGTATTCTCTGAGGGA-1_1	UD	1.29967	0	0	0	0	0	0	0	0	0	0	0	0	0	0
TGTCCCAAGGAATTAC-1_1	UD	1.3273	0	0	0	0	0	0	0	0	0	0	0	0	0	0
TGTCCCAAGTTCGCGC-1_1	UD	0	0	0	0	0	0	0	0	0	0	0	0	0	0	0
TGTCCCAGTCACCCAG-1_1	UD	0	0	0	0	0	0	0	0	0	0	0	0	0	0	0
TGTCCCAGTGACTCAT-1_1	UD	0	0	0	0	0	0	0	0	0	0	0	0	0	0	0
TGTCCCATCGTCACGG-1_1	UD	0	0	0	0	0	0	0	0	0	0	0	0	0	0	0
TGTGGTAAGATCACGG-1_1	UD	0	0	0	0	0	0	0	0	0	0	0	0	0	0	0
TGTGGTAAGATGCCTT-1_1	UD	0	0	0	0	0	0	0	0	0	1.0676	0	0	0	0	0
TGTGGTACACATCCAA-1_1	UD	0	0	0	0	0	0	0	0	0	0	0	0	0	0	0
TGTGGTAGTCATATGC-1_1	UD	0	0	0	0	0	0	0	0	0	0	0	0	0	0	0
TGTGGTATCATCGATG-1_1	UD	0	0	0	0	0	0	0	0	0	0	0	0	0	0	0
TGTGTTTCATACAGCT-1_1	UD	0	0	0	0	0	0	0	0	0	0	0	0	0	0	0
TGTGTTTGTAGCCTCG-1_1	UD	0	0	1.66512	0	0	0	0	0	0	0	0	0	0	0	0
TGTGTTTGTTGTCGCG-1_1	UD	0	0	0	0	0	0	0	0	0	0	0	0	0	0	0
TGTTCCGAGCAGCCTC-1_1	UD	1.25491	0	0	0	0	0	0	0	0	0	0	0	0	0	0
TGTTCCGGTCAATGTC-1_1	UD	0	0	0	0	0	0	0	0	0	0	0	0	0	0	0
TTAACTCCAAGCCGCT-1_1	UD	0	0	0	0	0	0	0	0	0	0	0	0	0	0	0
TTAACTCCACTAAGTC-1_1	UD	0	0	0	0	0	0	0	0	0	0	0	0	0	0	0
TTAACTCTCTTTCCTC-1_1	UD	0	0	0	0	0	0	0	0	0	0	0	0	0	0.862278	0
TTAGGACAGCTGCGAA-1_1	UD	0	0	0	0	0	0	0	0	0	0.643097	0	0	0	0	0
TTAGGACCATTAGGCT-1_1	UD	0.8643	0	0	0	0	0	0	0	0	0	0	0	0	0.522757	0
TTAGGACGTTTCGCTC-1_1	UD	0	0	0	0	0	0	0	0	0	0	0	0	0	0	2.75174
TTAGGACTCGTATCAG-1_1	UD	0	0	0	0	0	0	0	0	0	0	0	0	0	0	0
TTAGGCACACACATGT-1_1	UD	0	0	0	0	0	0	0	0	0	0	0	0	0	0	0
TTAGGCAGTAGCGTAG-1_1	UD	0	0	0	0	0	0	0	0	0	0	0	0	0	0	0
TTAGTTCAGGGCTCTC-1_1	UD	0	0	0	0	0	0	0	0	0	0	0	0	0	0	0
TTAGTTCTCGATGAGG-1_1	UD	0	0	0	0	0	0	0	0	0	0	0	0	0	0	0
TTATGCTAGATAGGAG-1_1	UD	0	0	0	0	0	0	0	0	0	0	0	0	0	0	0
TTATGCTCAAGCTGTT-1_1	UD	0	0	0	0	0	0	0	0	0	1.02853	0	0	0	0	0
TTATGCTCAGTTAACC-1_1	UD	0	0	0	0	0	0	0	0	0	0	0	0	0	0	0
TTCCCAGGTACTTCTT-1_1	UD	0	0	0	0	0	0	0	0	0	0	0	0	0	0	0
TTCCCAGTCCAGTATG-1_1	UD	0	0	0	0	0	0	0	0	0	0.467512	0	0	0	0.467512	0
TTCGAAGGTAAAGGAG-1_1	UD	0	0	0	0	0	0	0	0	0	0	0	0	0	0	0
TTCGAAGTCCAGTAGT-1_1	UD	0	0	0	0	0	0	0	0	0	0	0	0	0	0	0
TTCGGTCCAGTTCATG-1_1	UD	0	0	0	0	0	0	0	0	0	0	0	0	0	0	0
TTCGGTCGTTAAGTAG-1_1	UD	0	0	0	0	0	0	0	0	0	0	0	0	0	0	0
TTCGGTCTCTTTAGTC-1_1	UD	0	0	0	0	0	0	0	0	0	0	0	0	0	0	0
TTCTACACATCGTCGG-1_1	UD	0	0	0	0	0	0	0	0	0	0	0	0	0	0	0
TTCTACAGTCGACTAT-1_1	UD	0.920693	0	0	0	0	0	0	0	0	0	0	0	0	0	0
TTCTACATCAATACCG-1_1	UD	0	0	0	0	0	0	0	1.49145	0	1.49145	0	0	0	0	0
TTCTCAAAGTCTCGGC-1_1	UD	1.382	0	0	0	0	0	0	0	0	0	0	0	0	0	0
TTCTCAACAGGTGGAT-1_1	UD	0	0	0	0	0	0	0	0	0	0	0	0	0	0	0
TTCTCAAGTCAATACC-1_1	UD	0	0	0	0	0	0	0	0	0	0	0	0	0	0	0
TTCTCAAGTCCGAGTC-1_1	UD	1.39635	0	0	0	0	0	0	0	0	0	0	0	0	0	0
TTCTCCTAGTTAAGTG-1_1	UD	0	0	0	0	0	0	0	0	0	0	0	0	0	0	0
TTCTCCTCATCGATTG-1_1	UD	0	0	0.804116	0	0	0	0	0	0	0	0	0	0	0	0
TTCTCCTTCACCCGAG-1_1	UD	0	0	0	0	0	0	0	0	0	0	0	0	0	0	0
TTCTTAGAGCACGCCT-1_1	UD	0	0	0	0	0	0	0	0	0	0	0	0	0	0	0
TTCTTAGAGTTGAGTA-1_1	UD	0	0	0	0	0	0	0	0	0	2.3988	0	0	0	0	0
TTGAACGCACGCGAAA-1_1	UD	1.47746	0	0	0	0	0	0	0	0	0	0	0	0	0	0
TTGAACGCATCTCCCA-1_1	UD	1.76679	0	0	0	0	0	0	0	0	0	0	0	0	0	0
TTGAACGGTCCAGTTA-1_1	UD	0	0	0	0	0	0	0	0	0	0	0	0	0	0	0
TTGACTTCACCTATCC-1_1	UD	0	0	0	0	0	0	0	0	0	0	0	0	0	0	0
TTGCCGTAGAAGATTC-1_1	UD	0	0	0.937	0	0	0	0	0	0	0	0	0	0	0	0
TTGCCGTCACACATGT-1_1	UD	0	0	0	0	0.919603	0	0	0	0	0	0.919603	0	0	0	0
TTGCCGTCATGCTAGT-1_1	UD	0	0	0	0	0	0	0	0	0	0	0	0	0	0	0
TTGCGTCAGGCAGTCA-1_1	UD	0	0	0	0	0	0	0	0	0	0	0	0	0	0	0
TTGCGTCCACGCATCG-1_1	UD	0	0	0	0	0	0	0	0	0	0	0	0	0	0	2.58309
TTGCGTCCACGGCTAC-1_1	UD	1.08312	0	0	0	0	0	0	0	0	0	0	0	0	0	0
TTGCGTCGTCTGGTCG-1_1	UD	0	0	0	0	0	0	0	0	0	0	0	0	0	0	0
TTGCGTCTCTTGGGTA-1_1	UD	0	0	0	0	0	0	0	0	0	0	0	0	0	0	0
TTGGAACGTTCGGGCT-1_1	UD	0	0	0	0	0	0	0	0	0	0	0	0	0	0	0
TTGGAACTCCACGAAT-1_1	UD	0	0	0	0	0	0	0	0	0	0	0	0	0	0	0
TTGGCAAGTTCGAATC-1_1	UD	0	0	0	0	0	0	0	0	0	0	0	0	0	0	0
TTGTAGGGTCCAAGTT-1_1	UD	0	0	1.35781	0	0	0	0	0	0	0	0	0	0	0	0
TTGTAGGTCGGTTCGG-1_1	UD	1.00019	0	0	0	0	0	0	0	0	0	0	0	0	0	0
TTTACTGAGCACCGCT-1_1	UD	1.35311	0	0	0	0	0	0	0	0	0	0	0	0	0	0
TTTACTGAGGTGGGTT-1_1	UD	1.17084	0	0	0	0	0	0	0	0	0	0	0	0	0	0
TTTACTGGTCACCCAG-1_1	UD	0	0	0	0	0	0	0	0	0	0	0	0	0	0	0
TTTACTGGTTAGGGTG-1_1	UD	1.41223	0	0.937094	0	0	0	0	0	0	0.937094	0	0	0	0	0
TTTACTGTCACAATGC-1_1	UD	0	0	0	0	0	0	0	0	0	0	0	0.762689	0	0	0
TTTACTGTCATACGGT-1_1	UD	0	0	0	0	0	0	0	0	0	0	0	0	0	0	0
TTTACTGTCTGAAAGA-1_1	UD	1.01063	0	0	0	0	0	0	0	0	0	0	0	0	0	0
TTTATGCAGACTCGGA-1_1	UD	0	0	0	0	0	0	0	0	0	0	0.421374	0	0	0	0
TTTATGCCAGTGGAGT-1_1	UD	0	0.784961	0	0	0	0	0	0	0.784961	0	0	0	0	0.784961	0
TTTATGCGTTTGACAC-1_1	UD	0	0	0	0	0	0	0	0	0	0.866651	0	0	0	0	0
TTTATGCTCTCCTATA-1_1	UD	0	0	0	0	0	0	0	0	0	0	0	0	0	0	0
TTTCCTCCAACCGCCA-1_1	NPL2	2.73268	0	1.83585	0.890932	1.35449	0	0	0	0	0	0	0	0	0.391457	0
TTTCCTCTCATCGCTC-1_1	UD	0	0	0	0	0	0	0	0	0	0	0	0	0	0	0
TTTGCGCAGAAGATTC-1_1	UD	0	0	0	0	0	0	0	0	0	0	0	0	0	0	0
TTTGCGCAGACTACAA-1_1	UD	0	0	0	0	0.951493	0	0	0	0	0	0	0	0	0	0
TTTGCGCTCTTCGGTC-1_1	UD	0	0	0	0	0	0	0	0	1.24708	0	0	0	0	0	0
TTTGGTTAGATATACG-1_1	UD	0	0	0	0	0	0	0	0	0	0	0	0	0	0	0
TTTGGTTAGCCCTAAT-1_1	UD	0	0	0	0	0	0	0	0	0	0	0	0	0	0	0
TTTGGTTAGCCTATGT-1_1	UD	1.01096	0	0	0	0	0	0	0	0	0	0	0	0	0	0
TTTGGTTAGTCCAGGA-1_1	UD	0	0	0	0	0	0	0	0	0	0	0	0	0	0	0
TTTGGTTCACCTCGTT-1_1	UD	0	0	0	0	0	0	0	0	0	0	0	0	0	0	0
TTTGGTTGTTCGTCTC-1_1	UD	1.31302	0	0	0	0	0	0	0	0	0	0	0	0	0	0
TTTGGTTTCGGCGGTT-1_1	UD	0	0	0	0	0	0	0	0	0	0	0	0	0	0	0
TTTGTCAAGGCTACGA-1_1	UD	0	0	0	0	0	0	0	0	0	0	0	0	0	0	0
TTTGTCAGTGTATGGG-1_1	UD	0.839751	0	0	0	0	0	0	0	0	0	0	0	0	0	0
AAACCTGAGTACACCT-2_1	UD	0	0	0	0	0	0	0	0	0	0.668168	0	0	0	0.668168	0
AAACCTGGTATAGGTA-2_1	UD	0	0	0	0	0	0	0	0	0	0	0	0	0	0	0
AAACCTGTCGCTAGCG-2_1	UD	2.56421	0	0.998024	0	0	0	0	0	0	0	0	0	0	0	0
AAACGGGTCATACGGT-2_1	UD	0	0	0	0	0	0	0	0	0	0	0	0	0	0	0
AAAGATGAGGTGCAAC-2_1	UD	0	0	0	0	0	0	0	0	0	0	0	0	0	0	0
AAAGATGCAGATTGCT-2_1	UD	0	0	0	0	0	0	0	0	0	0	0	0	0	0	0
AAAGATGCATGCCACG-2_1	UD	0	0	0	0	0	0	0	0	0	0	0	0	0	0	1.07276
AAAGATGTCTCTGAGA-2_1	UD	0	0	0	0	0	0	0	0	0	0	0	0	0	0	0
AAAGCAATCATAGCAC-2_1	UD	0	0	0	0	0	0	0	0	0	0	0	0	0	0	0
AAAGCAATCCTTCAAT-2_1	UD	0.994361	0	0	0	0	0	0	0	0	0	0	0	0	0	0
AAAGCAATCTTCGGTC-2_1	UD	0	0	0	0.811069	0	0	0	0	0	0	0	0	0	0	0
AAAGTAGGTGGTCTCG-2_1	UD	0	0	0	0	0	0	0	0	0	0	0	0	0	0	0
AAATGCCAGCTTCGCG-2_1	UD	0	0	0	0	0	0	0	0	0	0	0	0	0	0	0
AACACGTAGGTGCTAG-2_1	UD	0	0	0	0	0	0	0	0	0	0	0	0	0	0	0
AACACGTCATCTACGA-2_1	UD	0	0	0	0	0	0	0	0	0	0	0	0	0	0	0
AACCATGCAGATCCAT-2_1	UD	1.16999	0	0	0	0	0	0	0	0	0	0	0	0	0	0
AACCATGCATGTCGAT-2_1	UD	0	0	0	0	0	0	0	0	0	0	0	0	0	0	0
AACCATGGTCAGAGGT-2_1	UD	0	0	0	0	0	0	0	0	0	0	0	0	0	0	0
AACCATGGTGCGATAG-2_1	UD	0.875131	0	0	0	0	0	0	0	0	0	0	0	0	0	0
AACCATGTCCCTTGCA-2_1	UD	0	0	0	1.01927	0	0	0	0	0	0	0	0	0	0	0
AACCATGTCGGTTAAC-2_1	UD	1.81033	0	0	0	0	0	0	0	0	0	0	0	0	0	0
AACCGCGTCACTATTC-2_1	UD	0	0	0	0.809405	0	0	0	0	0	0	0	0	0	0	0
AACGTTGAGCTCCTCT-2_1	UD	0	0	0	0	0	0	0	0	0	0	0	0	0	0	0
AACGTTGTCGGTTCGG-2_1	UD	0	0	0	0	0	0	0	0	0	0	0	0	0	0	0
AACTCAGAGGATTCGG-2_1	UD	0	0	0	0	0	0	0	0	0	0	0	0	0	0	0
AACTCCCAGCAGCGTA-2_1	UD	0.723961	0	0	0	0	0	0	0	0	0	0	0	0	0	0
AACTCCCTCCCAACGG-2_1	UD	0	0	0	0	0	0	0	0	0	0	0	0	0	0	0
AACTCCCTCGTGGTCG-2_1	UD	0	0	0	0	0	0	0	0	0	0	0	0	0	0	0
AACTCTTGTCAAGCGA-2_1	UD	0	0	0	0	0	0	0	0	0	0	0	0	0	0	0
AACTCTTTCGGCATCG-2_1	UD	0.475944	0	0	0	0	0	0	0	0	0	0	0	0	0	0
AACTCTTTCGTTACAG-2_1	UD	1.8917	0	0	0	0	0	0	0	0	0	0	0	0	0	0
AACTGGTAGAAGATTC-2_1	UD	0	0	0	0	0	0	0	0	0	0	0	0	0	0	0
AACTGGTGTAGAGCTG-2_1	UD	0	0	0	0	0	0	0	0	0	0	0	0	0	0	0
AACTGGTGTCTGATTG-2_1	UD	0.692947	0	0	0	0	0	0	0	0	0	0	0	0	0	0
AACTTTCAGTGTCTCA-2_1	UD	1.15313	0	0	0	0	0	0	0	0	0	0	0	0	0	0
AACTTTCGTCAATGTC-2_1	UD	0	0	0	0	0	0	0	0	0	0	0	0	0	0	0
AACTTTCGTTCCACGG-2_1	UD	0	0	0	0	0	0	0	0	0	0	0	0	0	0	0
AACTTTCGTTTCCACC-2_1	UD	1.57105	0	0	0	0	0	0	0	0	0	0	0	0	0	0
AAGACCTCAACTTGAC-2_1	UD	0.846005	0	0	0	0	0	0	0	0	0	0	0	0	0	0
AAGACCTGTTTCCACC-2_1	UD	0	0	0	0	0	0	0	0	0	0.487511	0	0	0	0	0
AAGACCTTCTACTATC-2_1	UD	0	0	0	0	0	0	0	0	0	0	0	0	0	0	0
AAGCCGCAGATGTCGG-2_1	UD	0	0	0	0	0	0	0	0	0	0	0	0	0	0	0
AAGGAGCCATATGCTG-2_1	UD	0	0	0	0	0	0	0	0	0	0	0	0	0	0	0
AAGGAGCCATCACCCT-2_1	UD	0	0	0	0	0	0	0	0	0	0	0	0	0	0	0
AAGGAGCGTACAGCAG-2_1	UD	0	0	0.855456	0	0	0	0	0	0	0	0	0	0	0	0
AAGGAGCGTGTGGCTC-2_1	UD	0	0	0	0	0	0	0	0	0	0	0	0	0	0	0
AAGGTTCGTTATCGGT-2_1	UD	0.771775	0	0	0	0	0	0	0	0	0	0	0	0	0	0
AAGTCTGCAATGAAAC-2_1	UD	0	0	0	0	0	0	0	0	0	0	0	0	0	0	0
AAGTCTGCATGCCCGA-2_1	UD	0	0	0	0	0	0	0	0	0	0	0	0	0	0	0
AAGTCTGGTTGAGTTC-2_1	UD	0	0	0	0	0	0	0	0	0	0	0	0	0	0	0
AAGTCTGTCGAGCCCA-2_1	UD	0	0	0	0	0	0	0	0	0	0	0	0	0	0	0
AATCCAGCACAGACTT-2_1	UD	0	0	0	0	0	0	0	0	0	0.686269	0	0	0	0	0
AATCCAGGTCATACTG-2_1	UD	0	0	0	0	0	0	0	0	0	0	0	0	0	0	0
AATCGGTCATCCGTGG-2_1	UD	0	0	0	0	0	0	0	0	0	0	0	0	0	0	0
AATCGGTGTCGGCACT-2_1	UD	0.929048	0	0	0	0	0	0	0	0	0	0	0	0	0	0
AATCGGTTCGTGACAT-2_1	UD	0	0	0	0	0	0	0	0	0	0	0	0	0	0	0
ACACCAAAGCTAGTTC-2_1	UD	0	0	0	0	0	0	0	0	0	0	0	0	0	0	0
ACACCAACAATGGAGC-2_1	UD	0	0	0	0	0	0	0	0	0	0	0	0	0	0	0
ACACCAACATGCCTTC-2_1	UD	1.16839	0	0	0	0	0	0	0	0	0	0	0	0	0	0
ACACCCTGTCGGATCC-2_1	UD	0	0	1.89746	0	0	0	0	0	0	0	0	0	0	1.34403	0
ACACCGGCAGTAAGCG-2_1	UD	0	0	0.585767	0	0	0	0	0	0	0	0	0	0	0	0
ACACCGGGTGTTCGAT-2_1	UD	1.19181	0	0	0	0	0	0	0	0	0	0	0	0	0.763851	0
ACACCGGTCACTCCTG-2_1	UD	0	0	0	0	0	0	0	0	0	0	0	0	0	0	0
ACACCGGTCGGTTAAC-2_1	UD	0	0	0	0	0	0	0	0	0	0	0	0	0	0	0
ACACTGACAATGCCAT-2_1	UD	1.24779	0	0	0	0	0	0	0	0	0	0	0	0	0	0
ACACTGAGTAACGTTC-2_1	UD	0	0	0	0	0	0	0	0	0	0	0	0	0	0	0
ACACTGAGTAAGTGTA-2_1	UD	0	0	1.34351	0	0	0	0	0	0	0	0	0	0	0	0
ACACTGAGTGGCAAAC-2_1	UD	0	0	0	0	0	0	0	0	0	0	0	0	0	0	0
ACACTGATCTGGTTCC-2_1	UD	0.730983	0	0	0	0	0.730983	0	0	0	0	0	0	0	0	0
ACAGCCGAGGCTCAGA-2_1	UD	0.840274	0	0	0	0	0	0	0	0	0	0	0	0	0	0
ACAGCCGAGTAGGCCA-2_1	UD	0.745814	0	0	0	0	0	0	0	0	0	0	0	0	0	0
ACAGCCGCAGAAGCAC-2_1	UD	0	0	0	0	0	0	0	0	0	0	0	0	0	0	0
ACAGCCGGTGAACCTT-2_1	UD	0	0	0	0	0	0	0	0	0	0	0	0	0	0	0
ACAGCCGGTGGTACAG-2_1	UD	0	0	0	0	0	0	0	0	0	0	0	0	0.946448	0	0
ACAGCCGTCTTCGAGA-2_1	UD	0	0	0	0	0	0	0	0	0	0	1.02336	0	0	0	0
ACAGCTAGTAGCTCCG-2_1	UD	0.632578	0	0	0	0	0	0	0	0	0	0	0	0	0	0
ACATACGCATTGTGCA-2_1	UD	1.63471	0	0	0	0	0	0	0	0	0	0	0	0	0	0
ACATACGTCACTCTTA-2_1	UD	0	0	0	0	0	0	0	0	0	0	0	0	0	0	0
ACATACGTCAGAGGTG-2_1	UD	0	0	0	0	0	0	0	0	0	0	0	0	0	0	0
ACATCAGAGAGCTGCA-2_1	UD	0	0	0	0	0	0.886715	0	0	0	0	0	0	0	0	2.09626
ACATCAGAGCTCCCAG-2_1	UD	0	0	0	0	0	0	0	0	0	0	0	0	0	0	0
ACATCAGGTATTCGTG-2_1	UD	0	0	0	0	0	0	0	0	0	0	0	0	0	0	0
ACATCAGGTGATGCCC-2_1	UD	0	0	0	0	0	0	0	0	0	0	0	0	0	0	0
ACATCAGTCCAAACAC-2_1	UD	0	0	0	0	0	0	0	0	0	0	0	0	0	0	0
ACATCAGTCTTGCCGT-2_1	UD	0	0	0	0	0	0	0	0	0	0	0	0	0	0	0
ACATGGTCAAGTCATC-2_1	UD	0	0	0	0	0	0	0	0	0	0	0	0	0	0	0
ACCAGTAAGATCACGG-2_1	UD	0	0	0	0	0	0	0	0	0	0	0	0	0	0	0
ACCAGTAGTAGAGGAA-2_1	UD	0	0	0	0	0	0	0	0	0	0	0	0	0	0	0
ACCAGTAGTCTAGTGT-2_1	UD	0	0	0	0	0	0	0	0	0	0	0	0	0	0	0
ACCCACTAGAGTCGGT-2_1	UD	0	0	0	0	0	0	0	0	0	0.918064	0	0	0	0	0
ACCCACTCACGAGAGT-2_1	UD	0	0	0	0	0	0	0	0	0	0	0	0	0	0	0
ACCCACTGTCTCTCGT-2_1	UD	0	0	0	0	0	0	0	0	0	0	0	0	0	0	0
ACCCACTGTCTGGTCG-2_1	UD	0	0	0	0	0	0	0	0	0	0	0	0	0	0	0
ACCCACTGTGCTAGCC-2_1	UD	0	0	0	0	0	0	0	0	0	0	0	0	0	0	0
ACCCACTTCCACGCAG-2_1	UD	0	0	0	0.841399	0	0	0	0	0	0	0	0	0	0.841399	0
ACCGTAAAGTGAAGTT-2_1	UD	0	0	0	0	0	0	0	0	0	0	0	0	0	0	0
ACCTTTACACGACGAA-2_1	UD	0.925172	0	0.925172	0	0	0	0	0	0	0	0	0	0	0	0
ACCTTTACATCTGGTA-2_1	UD	0	0	0	0	0	0	0	0	0	0	0	0	0	0	0
ACGAGCCCATGCCTTC-2_1	UD	0	0	0	0	0	0	0	0	0	0	0	0	0	0	0
ACGAGGAAGTCAATAG-2_1	UD	0	0	0	0	0	0	0	0	0	0	0	0	0	0	0
ACGATACCATAAGACA-2_1	UD	0	0	0	0	0	0	0	0	0	0	0	0	0	0	0
ACGATACTCACCCTCA-2_1	UD	0	0	0	0	0	0	0	0	0	0	0	0	0	0	0
ACGATACTCTACTATC-2_1	UD	0	0	0	0	0	0	0	0	0	0	0	0	0	0	0
ACGATGTCACAGATTC-2_1	UD	0	0	0	0	0	0	0	0	0	0	0	0	0	0	0
ACGATGTTCGTGGGAA-2_1	UD	0	0	1.11295	0	0	0	0	0	0	0	0	0	0	0	0
ACGCCAGAGAGTCGGT-2_1	UD	0	0	0	0	0	0	0	0	0	0	0	0	0	0	0
ACGCCAGAGGATGCGT-2_1	UD	0	0	0	0	0	0	0	0	0	0	0	0	0	0	0
ACGCCGAAGACAAGCC-2_1	UD	0	0	0	0	0	0	0	0	0	0	0	0	0	0	0
ACGCCGAAGCCACGTC-2_1	UD	0	0	0	0	0	0	0	0	0	0	0	0	0	0	0
ACGCCGAAGGACATTA-2_1	UD	2.3597	0	0	0	0	0	0	0	0	0	0	0	0	0	0
ACGCCGACAGGGTTAG-2_1	UD	0	0	0	0	0	0	0	0	0	0	0	0	0	0	0
ACGCCGAGTAAACGCG-2_1	UD	0	0	0	0	0	0	0	0	0	0	0	0	0	0	0
ACGGAGAAGCAACGGT-2_1	UD	0	0	0	0	0	0	0	0	0	0	0	0	0	0	0
ACGGAGACAACTGCTA-2_1	UD	0.773657	0	0	0	0	0	0	0	0	0	0	0	0	0	0
ACGGAGACAATGCCAT-2_1	UD	0	0	0	0	0	0	0	0	0	0	0	0	0	0	0
ACGGCCACACCGGAAA-2_1	UD	0	0	0	0	0	0	0	0	0	0	0	0	0	0	2.18956
ACGGCCACAGCCTATA-2_1	UD	0	0	0	0	0	0	0	0	0	0	0	0	0	0	0
ACGGCCAGTCATACTG-2_1	UD	0	0	0	0	0	0	0	0	0	0	0	0	0	0	0
ACGGGCTCACTAAGTC-2_1	UD	0	0	0	0	0	0	0	0	0	0	0	0	0	0	0
ACGGGTCCAGAGCCAA-2_1	UD	0	0	0	0	0	0	0	0	0	0	0	0	0	0	0
ACGGGTCCATGCCCGA-2_1	UD	0	0	0	0	0	0	0	0	0	0	0	0	0	0	0
ACGGGTCTCGTTGCCT-2_1	UD	0	0	0	0	0	0	0	0	0	0	0	0	0	0	0
ACTATCTCATCGATGT-2_1	UD	0	0	0	0	0	0	0	0	0	0	0	0	0	0	1.62041
ACTATCTGTACCCAAT-2_1	UD	0	0	0	0	0	0	0	0	0	0	0	0	0	0	0
ACTATCTTCCAAGCCG-2_1	UD	0	0	0	0	0	0	0	0	0	0.48364	0	0	0	0	0
ACTATCTTCTTATCTG-2_1	UD	0	0	0	1.34592	0	0	0	0	0	0	0	0	0	0	0
ACTGAACAGAAGCCCA-2_1	UD	0.94146	0	0	0	0	0	0	0	0.94146	0	0	0	0.94146	0	0
ACTGAACAGCTATGCT-2_1	UD	0	0	0.842828	0	0	0	0	0	0	0	0	0	0	0	0
ACTGAACCAGTGGAGT-2_1	UD	1.7269	0	0	0	0	0	0	0	0	0	0	0	0	0	0
ACTGAGTAGCTAACTC-2_1	UD	0	0	0	0	0	0	0	0	0	0	0	0	0	0	0
ACTGAGTCAGTGACAG-2_1	UD	0	0	0	0	0	0	0	0	0	0	0	0	0	0	0
ACTGAGTTCATATCGG-2_1	UD	0	0	0	0	0	0	0	0	0	0	0	0	0	0	0
ACTGATGCAAGACACG-2_1	UD	0	0	0	0	0	0	0	0	0	0	0	0	0	0	0
ACTGATGTCGCAAACT-2_1	UD	0	0	0	0	0	0	0	0	0	0	0	0	0	0	0
ACTGCTCCATACGCTA-2_1	UD	0	0	0	0	0	0	0	0	0	0	0	0	0	0	0
ACTGCTCGTAAACACA-2_1	UD	1.16489	0	0	0	0	0	0	0	0	0	0	0	0	0	0
ACTGTCCAGTAGTGCG-2_1	UD	0	0	0	0	0	0	0	0	0	0	0	0	0	0	0
ACTGTCCCAATAGCGG-2_1	UD	0	0	0	0	0	0	0	0	0	0	0	0	0	0	0
ACTGTCCTCGACCAGC-2_1	UD	0	0	0	0	0	0	0	0	0	0	0	0	0	0	0
ACTTACTCAATCTACG-2_1	UD	0	0	0	0	0	0	0	0	0	0	0	0	0	0	0
ACTTGTTTCGCCTGTT-2_1	UD	0	0	0	0	0	0	0	0	0	0	0	0	0	0	0
ACTTTCAAGGTGCTAG-2_1	UD	0	0	0	0	0	0	0	0	0	0	0	0	0	0	0
ACTTTCACACCCAGTG-2_1	UD	0	0	0	0	0	0	0	0	0	0	0	0	0	0	0
ACTTTCAGTAGCCTAT-2_1	UD	0	0	0	0	0	0	0	0	0	0	0	0	0	0	0.934458
AGAATAGAGCGGATCA-2_1	UD	0	0	0	0	0	0	0	0	0	0	0	0	0	0	0
AGAATAGGTCGCGTGT-2_1	UD	0	0	0	0	0	0	0	0	0	0	0	0	0	0	0
AGAATAGTCTCTTGAT-2_1	UD	0	0	0	0	0	0	0	0	0	0	0	0	0	0	0
AGACGTTAGGCCCTCA-2_1	UD	0	0	0	0	0	0	0	0	0	0	0	0	0	0	0
AGACGTTCAGTAAGCG-2_1	UD	0	0	0	0	0	0	0	0	0	0	0	0	0	0	0
AGACGTTCATAGGATA-2_1	UD	0	0	0	0	0	0	0	0	0	0	0	0	0	0	0
AGACGTTTCCGAAGAG-2_1	UD	0	0	1.48843	0	0	0	0	0	0	0	0	0	0	0	0
AGAGCGACATAGTAAG-2_1	UD	0	0	0	0	0	0	0	0	0	0	0	0	0	0	0
AGAGCGAGTGTCTGAT-2_1	UD	0.918155	0	0	0	0	0	0	0	0	0	0	0	0	0	0
AGAGCTTAGATAGCAT-2_1	UD	0	0	0	0	0	0	0	0	0	0	0	0	0	0	0
AGAGCTTAGCACCGTC-2_1	UD	0	0	0	0	0	0	0	0	0	0	0	0	0	0	0
AGAGCTTTCAGCTTAG-2_1	UD	0	0	0	0	0	0	0	0	0	0	0	0	1.39567	0	0
AGAGTGGAGAGCCCAA-2_1	UD	0	0	0	0	0	0	0	0	0	0	0	0	0	0	0
AGAGTGGGTTGGAGGT-2_1	UD	0	0	0	0	0	0	0	0	0	0	0	0	0	0	0
AGAGTGGTCACTCCTG-2_1	UD	0	0	0	0	0	0	0	0	0	0	0	0	0	0	0
AGCATACCACCCATTC-2_1	UD	0	0	0	0	0	0	0	0	0	0	0	0	0	0	0
AGCATACGTAGGGTAC-2_1	UD	0	0	0	0	0	0	0	0	0	0	0	0	0	0	0
AGCATACGTCTAGGTT-2_1	UD	0	0	0	0	0	0	0	0	0	0	0	0	0	0	0
AGCCTAACATGTCCTC-2_1	UD	0	0	0	0	0	0	0	0	0	0	0	0	0	0	0
AGCCTAATCGCAAGCC-2_1	UD	0	0	0	0	0	0	0	0	0	0	0	0	0	0	0
AGCGGTCTCAGTACGT-2_1	UD	0	0	0	0	0	0	0	0	0	0	0	0	0	0	0
AGCGTATAGCAAATCA-2_1	UD	0	0	0	0	0	0	0	0	0	0	0	0	0	0	0
AGCGTATCACATGGGA-2_1	UD	0	0	0	0	0	0	0	0	0	0.347793	0	0	0	0	0
AGCGTATGTAACGTTC-2_1	UD	0	0	0	0	0	0	0	0	0	0	0	0	0	0	0
AGCGTATGTCAGGACA-2_1	UD	1.49001	0	0	0	0	0	0	0	0	0	0	0	0	0	0
AGCGTATGTTAAGACA-2_1	UD	0	0	0	0	0	0	0	0	0	0	0	0	0	0	0
AGCGTATTCTTGACGA-2_1	UD	0	0	0	0	0	0	0	0	0	0	0	0	0	0	0
AGCGTCGCAGGGATTG-2_1	UD	0	0	0	0	0	0	0	0	0	0	0	0	0	0	2.54162
AGCGTCGTCTCTAGGA-2_1	UD	0	0	0	0	0	0	0	0	0	0	0	0	0	0	0
AGCTCCTGTTAGAACA-2_1	UD	0	0	0	0	0	0	0	0	0	0	0	0	0	0	0
AGCTCCTTCCCGACTT-2_1	UD	0	0	0.992969	0	0	0	0	0	0	0	0	0	0	0	0
AGCTCCTTCTCTGTCG-2_1	UD	0.472598	0	0	0.472598	0	0	0	0	0	0	0	0	0	0	0
AGCTCTCCAGCGTAAG-2_1	UD	0	0	0	0	0	0	0	0	0	0	0	0	0	0	0
AGCTCTCTCTATGTGG-2_1	UD	0	0	0	0	0	0	0	0	0	0	0	0	0	0	0
AGCTTGAAGCGATAGC-2_1	UD	0	0	0	0	0	0	0	0	0	0	0	0	0	0	0
AGCTTGAAGGGATCTG-2_1	UD	0	0	0	0	1.46365	0	0	0	0	0	0	0	0	0	0
AGCTTGATCCGCGTTT-2_1	UD	0	0	0	0	0	0	0	0	0	0	0	0	0	0	0
AGCTTGATCTCATTCA-2_1	UD	0	0	0	0	0	0	0	0	0	0	0	0	0	0	0
AGGCCACAGAGACGAA-2_1	UD	0	0	1.52234	0	0	0	0	0	0	0	0	0	0	0	0
AGGCCACCAGGTCCAC-2_1	UD	0	0	0	0	0	0	0	0	0	0	0	0	0	0	0
AGGCCGTGTTTGCATG-2_1	UD	0	0	0	0	0	0	0	0	0	0	0	0	0	0	0
AGGCCGTTCGCCAGCA-2_1	UD	0	0	0	0	0	0	0	0	0	0	0	0	0	0	0
AGGCCGTTCTGTCCGT-2_1	UD	0	0	0	0	0	0	0	0	0	0	0	0	0	0	0
AGGGAGTAGCCAACAG-2_1	UD	0	0	1.41944	0	0	0	0	0	0	0	0	0	0	0	0
AGGGAGTAGCTCCCAG-2_1	UD	0	0	0	0	0	0	0	0	0	0	0	0	0	0	0
AGGGAGTCACATGACT-2_1	UD	0	0	0	0	0	0	0	0	0	0	0	0	0	0	0
AGGGAGTCAGCTTAAC-2_1	UD	0	0	0	0	0	0	0	0	0	0	0	0	0	0	0
AGGGAGTTCGGAATCT-2_1	UD	0	0	0	0	0	0	0	0	0	0	0	0	0	0	0
AGGGATGAGAGGTAGA-2_1	UD	0	1.35067	0	0	0	0	0	0	0	0	0	0	0	0	0
AGGGATGTCGGTTCGG-2_1	UD	0	0	0	0	0	0	0	0	0	0	0	0	0	0	0
AGGGTGAAGCCGGTAA-2_1	UD	0	0	0	0	0	0	0	0	0	0	0	0	0	0	0
AGGGTGATCTACTATC-2_1	UD	0	0	0	0	0	0	0	0	0	0	0	0	0	0	0
AGGTCATAGAGATGAG-2_1	UD	0	0	0	0	0	0	0	0	0	0	0	0	0	0	0
AGGTCATAGGAGTTTA-2_1	UD	1.01551	0	0.461797	0	0	0	0	0	0	0	0	0.461797	0	0	0
AGGTCATGTCGCATAT-2_1	UD	0	0	0	0	0	0	0	0	0	0	0	0	0	0.542291	0
AGGTCCGAGCCACGTC-2_1	UD	0	0	0	0	0	0	0	0	0	0	0	0	0	0	0
AGGTCCGCAGGTCTCG-2_1	UD	1.72141	0	0	0	0	0	0	0	0	0	0	0	0	1.19277	0
AGTAGTCGTCATATCG-2_1	UD	0	0	0	0	0	0	0	0	0	0	0	0	0	0	0
AGTAGTCTCTTCGAGA-2_1	UD	0	1.47694	0	0	0	0	0	0	0	0	0	0	0	0	0
AGTCTTTCATGACGGA-2_1	UD	0	0	0	0	0	0	0	0	0	0	0	0	0	0	0
AGTCTTTGTACGCACC-2_1	UD	0.454829	0	0	0	0	0	0	0	0	0	0	0	0	0	0
AGTCTTTGTAGCGCAA-2_1	UD	0	0	0	0	0	0	0	0	0	0	0	0	0	0	0
AGTCTTTTCACGGTTA-2_1	UD	0	0	0	0	0	0	0	0	0	0	0	0	0	0	0
AGTGAGGTCCGTAGTA-2_1	UD	0.625019	0	0	0	0	0	0	0	0	0	0	0	0	0	0
AGTGGGACAAGGACAC-2_1	UD	0	0	0	0	0	0	0	0	0	0	0	0	0	0	0
AGTGGGACACATTAGC-2_1	UD	0	0	0	0	0	0	0	0	0	0	0	0	0	0.976269	0
AGTGGGATCAAAGTAG-2_1	UD	0	0	0	0	0	0	0	0	0	0	0	0	0	0	0
AGTGTCAGTGCAACTT-2_1	UD	0	0	0	0	0	0	0	0	0	0	0	0	0	0	0
AGTGTCATCCTGTACC-2_1	UD	0	0	0	0	0	0	0	0	0	0	0	0	0	0	0
AGTTGGTAGACCCACC-2_1	UD	0.723359	0	0	0	0	0	0	0	0	0	0	0	0	0	0
AGTTGGTCAGCTGTGC-2_1	UD	0	0	0	0	0	0	0	0	0	0	0	0	0	0	0
AGTTGGTCATGATCCA-2_1	UD	0	0	0	0	0	0	0	0	0	0	0	0	0	0	0
AGTTGGTTCCTGCAGG-2_1	UD	0	0	0	0	0	0	0	0	0	0	0	0	0	0	0
ATAACGCAGTATTGGA-2_1	UD	1.7684	0	0	0	0	0	0	0	0	0	0	0	0	0	0
ATAACGCGTTCAGACT-2_1	UD	0	0	0	0	0	0	0	0	0	0.66891	1.34972	0	0	0	0
ATAAGAGTCAAACGGG-2_1	UD	0	0	0	0	0	0	0	0	0	0	0	0	0	0	0
ATAGACCAGGTGCTAG-2_1	UD	0	0	0	0	0	0	0	0	0	0	0	0	0	0	0
ATAGACCAGTCCTCCT-2_1	UD	0	0	0	0	0	0	0	0	0	0.778947	0	0	0	0	0.778947
ATAGACCGTGTGACCC-2_1	UD	0	0	0	0	0	0	0	0	0	0	0	0	0	0	0
ATAGACCTCAACGGGA-2_1	UD	0	0	0	0	0	0	0	0	0	0	0	0	0	0	0
ATAGACCTCACCGTAA-2_1	UD	0	0	0	0	0	0	0	0	0	0	0	0	0	0	0
ATCACGAAGAATGTTG-2_1	UD	0	0	0	0	0	0	0	0	0	0	0	0	0	0	0
ATCACGAAGGCTAGCA-2_1	UD	0	0	1.45717	0	0	0	0	0	0	0	0	0	0	0	0
ATCATCTAGAGGGCTT-2_1	UD	0	0	0	0	0	0	0	0	0	0	0	0	0	0	1.35448
ATCATCTCACCAGCAC-2_1	UD	0	0	1.95193	0	0	0	0	0	0	0	0	0	0	0	0
ATCATGGAGGCTCATT-2_1	UD	0	0	0	0	0	0	0	0	0	0	0	0	0	0	0
ATCATGGCACCTATCC-2_1	UD	1.21149	0	0	0	0	0	0	0	0	0	0	0	0	0	0
ATCATGGGTTCGGCAC-2_1	UD	0	0	0	0	0	0	0	0	0	0	0	0	0	0	0
ATCCACCTCATCTGCC-2_1	UD	0	0	0	0	0	0	0	0	0	0	0	0	0	0	0
ATCCACCTCTCGGACG-2_1	UD	1.47868	0	0	0	0	0	0	0	0	0	0	0	0	0	0
ATCCGAAAGGAATTAC-2_1	UD	0	0	0	0	0	0	0	0	0	0	0	0	0	0	0
ATCCGAACAGCGTAAG-2_1	UD	0	0	0	0	0	0	0	0	0	0	0	0	0	0	0
ATCCGAAGTAAGTTCC-2_1	UD	0	0	0	0	0	0	0	0	0	0	0	0	0	0	0
ATCGAGTGTAGAGTGC-2_1	UD	0	0	0	0	0	0	0	0	0	0	0	0	0	0	0
ATCGAGTGTTACCAGT-2_1	UD	1.03945	0	0	0.649104	0	0	0	0	0	0	0	0	0	0	0
ATCGAGTGTTCCACTC-2_1	UD	0.839452	0	0	0	0	0	0	0	0	0	0	0	0	0	0
ATCGAGTTCTATCCCG-2_1	UD	0	0	0	0	0	0	0	0	0	0	0	0	0	0	0
ATCTACTAGTGAAGAG-2_1	UD	0	0	0	0	0	0	0	0	0	0	0	0	0	0	0
ATCTACTTCACGCATA-2_1	UD	0	0	0	0	0	0	0	0	0	0.793952	0	0	0	0	0
ATCTACTTCCACGACG-2_1	UD	1.28814	0	1.28814	0	0	0	0	0	0	0	0	0	0	0	0
ATCTGCCAGAGCAATT-2_1	UD	0	0	0	0	0	0	0	0	1.36787	0	0	0	0	0	0
ATCTGCCAGTGGGATC-2_1	UD	0.67657	0	0	0	0	0	0	0	0	0	0	0	0	0	0
ATCTGCCGTATAGTAG-2_1	UD	0	0	0	0	0	0	0	0	0	0	0	0	0	0	0
ATCTGCCGTCATCGGC-2_1	UD	1.31811	0	0	0	0	0	0	0	0	0	0	0	0	0	0
ATGAGGGAGATCTGAA-2_1	UD	0	0	0	0	0	0	0	0	0	0	0	0	0	0	0
ATGAGGGGTATGCTTG-2_1	UD	0	0	0	0	0	0	0	0	0	0	0	0	0	0	0
ATGCGATAGATCTGAA-2_1	UD	0	0	0	0	0	0	0	0	0	0	0	0	0	0	0
ATGCGATAGGTGGGTT-2_1	UD	0	0	0	0	0	0	0	0	0	0	0	0	0	0	0
ATGCGATCATGCCTAA-2_1	UD	0	0	0	0	0	0	0	0	0	1.22678	0	0	0	0	0.790777
ATGCGATTCGGTCCGA-2_1	UD	0	0	0	0	0	0	0	0	0	0	0	0	0	0	0
ATGGGAGCAGTCACTA-2_1	UD	0	0	0	0	0	0	0	0	0	0	0	0	0	0	0
ATGGGAGGTAAGCACG-2_1	UD	0	0	0	0.487536	0	0	0	0	0	0	0	0	0.487536	0	0
ATGGGAGTCCTGTACC-2_1	UD	0	0	0	0	0	0	0	0	0	0	0	0	0	0	0
ATGGGAGTCGATCCCT-2_1	UD	0	0	0	0	0	0	0	0	0.946062	0	0	0	0	0	0
ATGTGTGAGTTAGGTA-2_1	UD	0	0	0	0	0	0	0	0	0	0	0	0	0	0	0
ATGTGTGCAAACCTAC-2_1	UD	0	0	0	0	0	0	0	0	0	0	0	0	0	0	0
ATGTGTGGTGACTACT-2_1	UD	0.90665	0	0	0	0	0	0	0	0	0	0.90665	0	0	0	0
ATGTGTGTCCAAATGC-2_1	UD	0	0	0	0	0	0	0	0	0	0	0	0	0	0	0
ATTACTCAGCTAACTC-2_1	UD	0	0	0	0	0	0	0	0	0	0	0	0	0	0	0
ATTATCCAGCTGAACG-2_1	UD	0	0	0	0	0	0	0	0	0	0	0	0	0	0	0
ATTATCCCAAGTACCT-2_1	UD	0	0	1.52853	0	0	0	0	0	0	0	0	0	0	0	0
ATTATCCGTGCAACGA-2_1	UD	0	0	0	0	0	0	0	0	0	0	0	0	0	0	0
ATTCTACTCCTTGCCA-2_1	UD	0	0	0	0	0	0	0	0	1.65034	0	0	0	0	0	0
ATTCTACTCGAGCCCA-2_1	UD	0	0	0	0	0	0	0	0	0	0	0	0.773091	0	0	0
ATTGGACCATTTCACT-2_1	UD	0	0	0	0	0	0	0	0	0	0	0	0	0	0	0
ATTGGACGTGTGAAAT-2_1	UD	0	0	0	0	0	0	0	0	0	0	0	0	0	0	0
ATTGGACGTTATGCGT-2_1	UD	0	0	0	0	0	0	0	0	0	0	0	0	0	0	0
ATTTCTGAGCCAGGAT-2_1	UD	1.09285	0	1.3798	0	0	0	0	0	0	0	0	0	0	0	0
ATTTCTGAGTGTCTCA-2_1	UD	0	0	0	0	0	0	0	0	0	0	0	0	0	0	0
CAACCAAAGATACACA-2_1	UD	0	0	0	0	0	0	0	0	0	0	0	0	0	0	0
CAACCAACAGCGTAAG-2_1	UD	0	0	0	0	0	0	0	0	0	0	0	0	0	0	0
CAACCAATCACTCTTA-2_1	UD	0.966274	0	0	0	0	0	0	0	0	0	0	0	0	0	0
CAACCTCCAATGGACG-2_1	UD	0.54919	0	0	0	0	0	0	0	0	0	0	0	0	0	0
CAACCTCTCACCGTAA-2_1	UD	0	0	0	0	0	0	0	0	0	0	0	0	0	0	0
CAACTAGAGTTCGATC-2_1	UD	0	0	0	0	0	0	0	0	0	0	0	0	0	0	0
CAACTAGCAGTCAGCC-2_1	UD	0	0	0	0	0	0	0	0	0	0	0	0	0	0	0
CAACTAGCATGGGAAC-2_1	UD	0	0	0	0	0	0	0	0	0	0	0	0	0	0	0
CAAGAAACAATCTGCA-2_1	UD	1.01588	0	0	0	0	0	0	0	0	0	0	0	0	0	0
CAAGATCAGCCCTAAT-2_1	UD	0	0	0	0	0	0	0	0	0	1.16035	0	0	0	0	0
CAAGATCAGCGCCTCA-2_1	UD	0	0	0	0	0	0	0	0	0	0	0	0	0	0	0
CAAGATCAGGAGCGTT-2_1	UD	0	0	0	0	0	0	0	0	0	0	0	0	0	0	0
CAAGGCCGTGACGCCT-2_1	UD	0	0	0	0	0	0	0	0	0	0.755437	0	0	0	0	0
CAAGGCCTCATAGCAC-2_1	UD	0	0	0	0	0	0	0	0	0	0	0	0	0	0	0
CAAGTTGGTCACTTCC-2_1	UD	0	0	1.76038	0	0	0	0	0	0	0	0	0	0	0	0
CAAGTTGTCATACGGT-2_1	UD	0	0	0	0	0	0	0	0	0	0	0	0	0	0	0
CACAAACAGGCTAGAC-2_1	UD	0	0	0	1.05147	0	0	0	0	0	0	0	0	0	0	0
CACAAACGTCAAACTC-2_1	UD	0	0	0	0	0	0	0	0	0	0	0	0	0	0	0
CACAAACGTTCATGGT-2_1	UD	0	0	0	0	0	0	0	0	0	0	0	0	0	0	0
CACACAACACTACAGT-2_1	UD	1.03061	0	0	0	0	0	0	0	0	0	1.03061	0	0	0	0
CACACAACATTTGCTT-2_1	NPL2	0.846309	1.29802	0	0.846309	0	0	0	0	0	0	0	0	0	0	0
CACACAATCAGAAATG-2_1	UD	0	0	0	0	0	0	0	0	0	0	0	0	0	0	0
CACACCTGTCCTGCTT-2_1	UD	0	0	0	0	0	0	0	0	0	0	0	0	0	0	0
CACACTCCAGCCACCA-2_1	UD	0	0	0	0	0	0	0	0	0	0	0	0	0	0	0.753587
CACACTCTCTCTAAGG-2_1	UD	0	0	0	0	0	0	0	0	0	0	0	0	0	0	0
CACAGGCAGTACTTGC-2_1	UD	0	0	0	0	0	0	0	0	0	0	0	0	0	0	0
CACAGGCCAAGTTAAG-2_1	UD	0	0	0	0	0	0	0	0	0	0	0	0	0	0	0
CACAGGCCATTACGAC-2_1	UD	0	0	0	0	0	0	0	0	0	0.736047	0	0	0	0	0
CACAGGCTCGCAGGCT-2_1	UD	0	0	0	0	0	0	0	0	0	0	0	0	0	0	0
CACAGTACAAGTTGTC-2_1	UD	0	0	0	0	0	0	0	0	0	0	0.78639	0	0	0	0
CACAGTAGTCCTAGCG-2_1	UD	1.11117	0	1.11117	0	0	0	0	0	0	0	0	0	0	0	0
CACAGTATCTACGAGT-2_1	UD	0	0	0	0	0	0	0	0	0	0	0	0	0	0	0
CACATAGCAGACAAGC-2_1	UD	0	0	0	0	0	0	0	0	0	0	0	0	0	0	0
CACATAGGTGCAGTAG-2_1	UD	0	0	0	0	0	0	0	0	0	0	0	0	0	0	0
CACATTTCACATCCAA-2_1	UD	0	0	0	0	0	0	0	0	0	0	0	0	0	0	0
CACATTTCATGGAATA-2_1	UD	0.925264	0	0	0	0	0	0	0	0	0	0	0	0	0	0
CACCACTAGAAGGTGA-2_1	UD	0.577281	0	0	0	0	0	0	0	0	0	0	0	0	0	0
CACCACTAGAGACGAA-2_1	UD	1.2335	0	0	0	0	0	0	0	0	0	0	0	0	0	0
CACCACTAGCAACGGT-2_1	UD	1.65091	0	0	0	0	0	0	0	0	0	0	0	0	0	0
CACCACTGTGGCGAAT-2_1	UD	0	0	0	0	0	0	0	0	0	0	0	0	0	0	0
CACCAGGGTGGTCTCG-2_1	UD	0	0	0	0	0	0	0	0	0	0	0	0	0	0	0
CACCAGGTCCAATGGT-2_1	UD	0	0	0	0	0	0	0	0	0	0	0	0	0	0	0
CACCAGGTCTTGGGTA-2_1	UD	0	0	0.664025	0	0	0	0	0	0	0	0	0	0.664025	0	0
CACCTTGAGTTGTAGA-2_1	UD	1.65017	0	0	0	0	0	0	0	0	0	0	0	0	0	0
CACCTTGCAAAGTCAA-2_1	UD	0	0	0	0	0	0	0	0	0	0	0	0	0	0	0
CACCTTGGTACTCTCC-2_1	UD	0	0	0	0	0	0	0	0	0	0	0	0	0	0	0
CACCTTGGTCTCCCTA-2_1	UD	0	0	0	0	0	0	0	0	0	0	0	0	0	0	0
CACCTTGGTGTAAGTA-2_1	UD	0	0	0	0	0	0	0	0	0	0	0	0	0	0	0
CACTCCAAGTGTACTC-2_1	UD	0.542864	0	0	0	0	0	0	0	0	0	0	0	0	0	0
CAGAATCAGCTAACAA-2_1	UD	0	0	0	0	0	0	0	0	1.28643	0	0	0	0	0	0
CAGAATCCAATTGCTG-2_1	UD	0	0	0	0	0	0	0	0	0	0	0	0	0	0	0
CAGAATCCATTCTCAT-2_1	UD	0	0	1.26176	0	0	0	0	0	0	0	0	0	0	0	0
CAGAATCTCCAAGTAC-2_1	UD	0	0	0	0	0	0	0	0	0	0	0	0	0	1.02405	0
CAGAATCTCGCGTAGC-2_1	UD	0.738606	0	0	0	0	0	0	0	0	0	0	0	0	0	0
CAGAGAGGTGCATCTA-2_1	UD	0	0	0	0	0	0	0	0	0	0	0	0	0	0	0
CAGATCAAGTGGTAGC-2_1	UD	0.932772	0	0	0	0	0	0	0	0	0	0	0	0	0	0
CAGATCACAGACAGGT-2_1	UD	0	0	0	0	0	0	0	0	0	0	0	0	0	0	0
CAGATCAGTTAAGACA-2_1	UD	0	0	0	0	0	0	0	0	0	0	0	0	0	0	0
CAGATCATCGTACCGG-2_1	UD	0	0	0	0	0	0	0	0	0	0	0	0	0	0.905684	0
CAGCAGCAGGGTATCG-2_1	UD	1.13797	0	0	0	0	0	0	0	0	0	0	0	0	0	0
CAGCAGCCACCAGATT-2_1	UD	0	0	0	0	0	0	0	0	0	0	0	0	0	0	0
CAGCATAAGTATGACA-2_1	UD	0	0	0	0	0	0	0	0	0	0	0	0	0	0	0
CAGCATACATAGGATA-2_1	UD	0	0	0	0	0	0	0	0	0	0	0	0	0	0	0
CAGCATATCTTGACGA-2_1	UD	0	0	0	0	0	0	0	0	0	0	0	0	0	0	0
CAGCCGAAGGGAGTAA-2_1	UD	0	0	0	0	0	0	0	0	0	0	0	0	0	0	0
CAGCCGAAGTTCCACA-2_1	UD	0.507646	0	0.507646	0	0	0	0	0	0	0	0	0	0	0	0
CAGCGACAGGAGTACC-2_1	UD	1.48733	0	0	0	0	0	0	0	0	0	0	0	0	0	0
CAGCGACGTGGCTCCA-2_1	UD	0	0	0	0	0	0	0	0	0	0	0	0	0	0	0
CAGCTAAAGGTGCTTT-2_1	UD	0	0	0	0	0	0	0	0	0	0	0	0	0	0	0
CAGCTGGAGAGCTGGT-2_1	UD	0	0	0	0	0	0	0	0	0	0	0	0	0	0	0
CAGCTGGGTAAGTTCC-2_1	UD	0	0	0	0	0	0	0	0	0	0	0	0	0	0	0
CAGCTGGTCAATCACG-2_1	UD	0	0	0	0	0	0	0	0	0	0	0	0	0	1.12181	0
CAGGTGCAGGATGCGT-2_1	UD	0	0	0	0	0	0	0	0	0	0	0	0	0	0	0
CAGGTGCCAAAGAATC-2_1	UD	0	0	0	0	0	0	0	0	0	0	0	0	0	0	0
CAGGTGCGTACTCTCC-2_1	UD	0	0	0	0	0	0	0	0	0	0	0	0	0	0	0
CAGGTGCGTCAGAGGT-2_1	UD	0	0	0	0	0	0	0	0	0	0	0.833888	0	0	0	0
CAGGTGCTCATGCATG-2_1	UD	0	0	0	0	0	0	0	0	0	0	0	0	0	0	0
CAGTAACAGGTGATAT-2_1	UD	0	0	0	0	0	0	0	0	0	0	0	0	0	0	0
CAGTAACCACGTCAGC-2_1	UD	1.12954	0	0	0	0	0	0	0	0	0	0	0	0	0	0
CAGTAACCAGCTGGCT-2_1	UD	0	0	0	0	0	0	0	0	0	0	0	0	0	0	0
CAGTAACGTTAAAGTG-2_1	UD	0.865773	0	0	0	0	0	0	0	0	0	0	0	0	0	0
CAGTAACTCCAAATGC-2_1	UD	0.999107	0	0	0	0	0	0	0	0	0	0	0	0	0	0
CAGTCCTAGGATCGCA-2_1	UD	1.88485	0	1.47045	0	0	0	0	0	0	0	0	0	0	0	0
CAGTCCTCACCGATAT-2_1	UD	0	0	0	0	0	0	0	0	0	0	0	0	0	0	0
CAGTCCTCAGCCTTGG-2_1	UD	0	0	0	0	0	0	0	0	0	0	0	0	0	0	0
CATATGGAGCACAGGT-2_1	UD	0.67657	0	0	0	0	0	0	0	0	0.67657	0	0	0	0	0
CATATGGGTATCACCA-2_1	UD	0	0	0	0	0	0	0	0	0	0	0	0	0	0	0
CATATGGTCAACCAAC-2_1	UD	0	0	0	0	0	0	0	0	0	0	0	0	0	0	0
CATCAAGCATTCCTGC-2_1	UD	0	0	0	0	0	0	0	0	0	0	0	0	0	0	0
CATCAGACAGCGTCCA-2_1	UD	0	0	0	0	0	0	0	0	0	0	0	0	0	0	0
CATCCACAGGTGTTAA-2_1	UD	0	0	0	0	0	0	0	0	0	0	0	0	0	0	0
CATCGAAAGTACGCGA-2_1	UD	0	0	0	0	0	0	0	0	0	0	0	0	0	0	0
CATCGAACAGGAATGC-2_1	UD	0	0	0	0	0	0	0	0	0	0	0	0	0	0	0
CATCGAACATGTAGTC-2_1	UD	0	0	0	0	0	0	0	0	0	0	0.447135	0	0	0	0
CATCGAAGTTACCAGT-2_1	UD	0	0	0	0	0	0	0	0	0	0	0	0	0	0	0
CATCGAATCATTATCC-2_1	UD	0	0	0	0	0	0	0	0	0	0	0	0	0	0	0
CATCGGGCAAACCTAC-2_1	UD	1.08429	0	0	0	0	0	0	0	0	0	0	0	0	0	0
CATCGGGGTCAATGTC-2_1	UD	0	0	0	0	0	0	0	0	0	0	0	0	0	0	0
CATCGGGGTTATCGGT-2_1	UD	0	0	0	0	0	0	0	0	0	0	0	0	0	0	0
CATCGGGGTTCAGACT-2_1	UD	0	0	0	0	0	0	0	0	0	0	0	0	0	0	0
CATGACAAGTTGCAGG-2_1	UD	0	0	0	0	0	0	0	0	0	0	0	0	0	0	0
CATGACACAAGAAAGG-2_1	UD	0	0	0	0	0	0	0	0	0	0	0	0	0	0	0
CATGACACAGTAAGAT-2_1	UD	0	0	0	0	0	0	0	0	0	0	0	0	0	0	0
CATGCCTCAGTAAGAT-2_1	UD	2.4098	0	0	0	0	0	0	0	0	0	0	0	0	0	0
CATGCCTCATTACGAC-2_1	UD	1.22882	0	0	0	0	0	0	0	0	0	0	0	0	0	0
CATGCCTTCCCGACTT-2_1	UD	0	0	0	0	0	0	0	0	0	0	0	0	0	0	0
CATGCCTTCGCTGATA-2_1	UD	0	0	0	0	0	0	0	0	0	0	0	0	0	0	0
CATGGCGAGCGATCCC-2_1	UD	0	2.63229	0	0	0	0	0	0	0	0	0	0	0	0	0
CATGGCGGTGTGGCTC-2_1	UD	2.31027	0	0	0	0	0	0	0	0	0	0	0	0	1.3927	0
CATGGCGTCAGCTGGC-2_1	UD	0.601662	0	0.601662	0	0	0	0	0	0	0	0	0	0	0	0
CATGGCGTCGCTTAGA-2_1	UD	0	0	0	0	0	0	0	0	0	0	0	0	0	0	0
CATTATCCAGTCACTA-2_1	UD	0	0	1.69969	0	0	0	0	0	0	0	0	0	0	0	0
CATTATCGTACCGGCT-2_1	UD	0.773846	0	0	0	0	0	0	0	0	0	0	0	0	0	0
CATTATCTCTCATTCA-2_1	UD	0	0	0	0	0	0	0	0	0	0	0	0	0	0	0
CATTCGCAGCGTTTAC-2_1	UD	0	0	0	0	0	0	0	0	0	0	0	0	0	0	0
CATTCGCAGGCTAGAC-2_1	UD	0	0	0	0	0	0	0	0	0	0	0	0	0	0	0
CCAATCCAGGTAGCTG-2_1	UD	0	0	0	0	0	0	0	0	0	0	0	0	0	0	0
CCAATCCAGGTGATTA-2_1	UD	0	0	0	0	0	0	0	0	0	0	1.28341	0	0	0	0
CCACCTAGTAGCGTCC-2_1	UD	0	1.56599	0	0	0	0	0	0	0	0	0	0	0	0	0
CCACCTAGTTGGTTTG-2_1	UD	0	0	0	0	0	0	0	0	0	0	0	0	0	0	0
CCACGGAGTACCAGTT-2_1	UD	0.913569	0	0	0	0	0	0	0	0	0	0	0	0	0	0
CCACGGATCCAGGGCT-2_1	UD	0	0	0	0	0	0	0	0	0	0	0	0	0	0	0
CCACTACGTAAACACA-2_1	UD	1.12475	0	1.12475	0	0	0	0	0	0	0.712811	0	0	0	0.712811	0
CCACTACGTAGGCATG-2_1	UD	0	0	0	0	0	0	0	0	0	0	0	0	0	0	0
CCACTACGTCTCCACT-2_1	UD	0	0	0	1.02911	0	0	0	0	0	0	0	0	0	0	0
CCACTACGTTGATTGC-2_1	UD	0	0	0	0	0	0	0	0	0	0	0	0	0	0	0
CCAGCGAAGGATCGCA-2_1	UD	0	0	0	0	0	0	0	0	0	0	0	0	0	0	0
CCAGCGAAGGGTATCG-2_1	UD	0	0	0	0	0	0	0	0	0	0	0	0	0	0	0
CCAGCGAAGGTCGGAT-2_1	UD	0	0	0	0	0	0	0	0	0	0	0	0	0	0	0
CCAGCGAAGTACCGGA-2_1	UD	0	0	0	0	0	0	0	0	0	0	0	0	0	0	0
CCAGCGAAGTTTGCGT-2_1	UD	0.677617	0	0.677617	0	0	0	0	0	0	0	0	0	0	0	0
CCAGCGACAATGACCT-2_1	UD	0	0	0	0	0	0	0	0	0	0	0	0	0	0	0
CCAGCGAGTCTGGAGA-2_1	UD	1.76759	0	0	0	0	0	0	0	0	0	0	0	0	0	0
CCATGTCCATCTCCCA-2_1	UD	0	0	0	0	0	0	0	0	0	0	0	0	0	0	0
CCATGTCCATGCATGT-2_1	UD	0	0	0	0.735537	0	0	0	0	0	0	0	0	0	0	0
CCATGTCCATGGAATA-2_1	UD	0	0	0	0	0	0	0	0	0	0	0	0	0	0	0
CCATGTCGTCTTCAAG-2_1	UD	0	0	0	0	0	0	0	0	0	0	0	0	0	0	0
CCATGTCGTTGATTCG-2_1	UD	0	0	0	0	0	0	0	0	0	1.47616	0	0	0	0	0
CCATGTCTCTCGATGA-2_1	UD	1.75304	0	0	0.585203	0	0	0	0	0	0	0	0	0	0	0.951932
CCATTCGTCCGTAGGC-2_1	UD	0	0	0	0	0	0	0	0	0	0	0	0	0	0	0
CCCAATCGTGATGATA-2_1	UD	1.18373	0	1.71075	0	0	0	0	0	0	0	0	0	0	0	0
CCCAGTTAGACCGGAT-2_1	UD	0	0	0	0	0	0	0	0	0	0	0	0	0	0	0
CCCAGTTAGCGCCTCA-2_1	UD	0	0	0	0	0	0	0	0	0	0	0	0	0	0	0
CCCAGTTAGGATCGCA-2_1	UD	0	0	0.744302	0	0	0	0	0	0	0	0	0	0	0	1.46208
CCCAGTTTCGCCCTTA-2_1	UD	0.93804	0	0	0	0	0	0	0	0	0	0	0	0	0	0
CCCATACCAGTGAGTG-2_1	UD	0	0	0	0	0	0	0	0	0	0	0	0	0	0	0
CCCATACTCAGCGACC-2_1	UD	0	0	0	0	0	0	0	0	0	0	0	0	0	0	0
CCCATACTCAGCGATT-2_1	UD	2.18558	0	0	0	0	0	0	0	0	0	0	0	0	0	0
CCCTCCTCATTGTGCA-2_1	UD	0	0	0	0	0	0	0	0	0	0	0	0	0	0	0
CCCTCCTGTATAATGG-2_1	UD	0	0	0	0	0	0	0	0	0	0	0	0	0	0	0
CCCTCCTTCCGCAGTG-2_1	UD	0	0	0.634195	0	0	0	0	0	0	0	0	0	0	0	0
CCGGGATAGAACTGTA-2_1	UD	0	0	0	0	0	0	0	0	0	0	0	0	0	0	1.23062
CCGGGATAGCTGGAAC-2_1	UD	1.29773	0	0	0	0	0	0	0	0	0	0	0	0	0	0
CCGGGATCACGGATAG-2_1	UD	0	0	0	0	0	0	0	0	0	0	0	0	0	0	0
CCGGGATTCACAATGC-2_1	UD	0	0	0	0	0	0	0	0	0	0	0	0	0	0	0
CCGTACTAGCCATCGC-2_1	UD	0	0	0	0	0	0	0	0	0	0	0	0	0	0	0
CCGTACTAGGGTTTCT-2_1	UD	0.761835	0	0	0	0	0	0	0	0	0	0	0	0	0	0
CCGTACTGTGTGACCC-2_1	UD	0	0	0	0	0	0	0	0	0	0	0	0	0	0	0
CCGTGGACAGTGGGAT-2_1	UD	0	0	0	0	0	0	0	0	0	0	0	0	0	0	0
CCGTGGAGTAGGGTAC-2_1	UD	0	0	0	0	0	0	0	0	0	0	0	0	0	0	0
CCGTTCAAGCTCCCAG-2_1	UD	0	0	0	0	0	0	0	0	0	0	0	0	0	0	0
CCGTTCAGTCATGCAT-2_1	UD	0	0	0	0	0	0	0	0	0	0	0	0	0	0	0
CCTAAAGAGCGTCAAG-2_1	UD	0	2.40154	0	0	0	0	0	0	0	0	0	0	0	0	0
CCTAAAGCATTAGGCT-2_1	UD	1.31901	0	0	0	0	0	0	0	0	0	0	0	0	0	0
CCTACACGTTACGGAG-2_1	UD	0	0	0	0	0	0	0	0	0	0	0	0	0	0	0
CCTACCAAGAGCTTCT-2_1	UD	0	0	0	0	0	0	0	0	0	0	0	0	0	0	0
CCTACCAAGCTAGGCA-2_1	UD	0	0	0	0	0	0	0	0	0	0	0	0	0	0	0
CCTACCAAGGCATTGG-2_1	UD	0	0	1.17562	0	0	0	0	0	0	0	0	0	0	0	0
CCTACCAGTCAAAGCG-2_1	UD	0	0	0	0	0	0	0	0	0	0	0	0	0	0	0
CCTACCAGTGGACGAT-2_1	UD	2.48265	0	0	0	0	0	0	0	0	0	0	0	0	0	0
CCTACCATCTCGAGTA-2_1	UD	0	0	0	0	0.938324	0	0	0	0	0	0	0	0	0	0.938324
CCTAGCTAGTCAATAG-2_1	UD	0	0	0	0	0	0	0	0	0	0	0	0	0	0	0
CCTAGCTTCGGCGCTA-2_1	UD	0	0	0	0	0	0	0	0	0	0	0	0	0	0	0
CCTATTAAGCGTGAGT-2_1	UD	0	0	0	0	0	0	0	0	0	0	0	0	0	0	0
CCTATTACACACGCTG-2_1	UD	0	0	0	0	0	0	0	0	0	0	0	0	0	0	0
CCTATTACAGGGCATA-2_1	UD	0	0	0	0	0	0	0	0	0	0	0	0	0	0	0
CCTATTAGTATAGGGC-2_1	UD	0	0	0	0	0	0	0	0	0	0	0	0	0	0	0
CCTCAGTAGACAAAGG-2_1	UD	0	0	0	0	0	0	0	0	0	0	0	0	0	0	0
CCTCAGTAGATCCCGC-2_1	UD	0	0	0	0	0	0	0	0	0	0	0	0	0	0	0
CCTCAGTGTTACAGAA-2_1	UD	0	0	0	0	0	0	0	0	0	0	0	0	0	0	0
CCTCTGAAGCCTCGTG-2_1	UD	0	0	0	0	0	0	0	0	0	0	0	0	0	0	0
CCTCTGACACGAAACG-2_1	UD	1.23698	0	0	0.967031	0	0	0	0	0	0	0	0	0	0	0
CCTCTGAGTCATATCG-2_1	UD	0	0	0	0	0	0	0	0	0	0	0	0	0	0	0
CCTCTGAGTGACGCCT-2_1	UD	0	0	0	0	0	0	0	0	0	0	0	0	0	0	0
CCTTACGAGCAAATCA-2_1	UD	0	0	0	0	0	0	0	0	0	0	0	0	0	0	0
CCTTACGGTAGATTAG-2_1	UD	0	0	0	0	0	0	0	0	0	0	0	0	0	0	0
CCTTACGGTAGCGTGA-2_1	UD	0	0	0.754481	0	0	0	0	0	0	0	0	0	0	0	0
CCTTACGTCAGAAATG-2_1	UD	0	0	0	0	0	0	0	0	0	0	0	0	0	0	0
CCTTACGTCCCTCTTT-2_1	UD	0	0	0	0	0	0	0	0	0	0	0	0	0	0	0
CCTTACGTCTTTAGTC-2_1	UD	0	0	0	0	0	0	0	0	0	0	0	0	0	0	0
CCTTCCCGTGCCTGCA-2_1	UD	0	0	0	0	0	0	0	0	0	0	0	0	0	0	0
CCTTCCCGTTTAGCTG-2_1	UD	0	0	0	0	0	0	0	0	0	0	0	0	0	0	0
CCTTCGAAGCAATATG-2_1	UD	0	0	0	0	0	0	0	0	0	0	0	0	0	0	0
CCTTCGACATTTGCTT-2_1	UD	0	0	0	0	0	0	0	0	0	0	0	0	0	0	0
CCTTTCTTCACAAACC-2_1	UD	0	0	0	0	0	0	0	0	0	0.936434	0	0	0	0	0
CGAACATCAAGACACG-2_1	UD	0	0	0	0	0	0	0	0	0	0	0	0	0	0	0
CGAACATCAAGCGTAG-2_1	UD	1.1899	0	0	0	0	0	0	0	0	0	0	0	0	0	0
CGAACATCATGATCCA-2_1	UD	0.779809	0	0	0	0	0	0	0	0	0	0	0	0	0	0
CGAATGTAGCGTGTCC-2_1	UD	0	0	0	0	0	0	0	0	0	0	0	0	0	0	0
CGAATGTCAGACGTAG-2_1	UD	0	0	0	0	0	0	0	0	0	0	0	0	0	0	0
CGACCTTAGGATCGCA-2_1	UD	0	0	0	0	0	0	0	0	0	0.389434	0	0	0	0	0
CGACCTTCAAACCTAC-2_1	UD	0	0	0	0	0	0	0	0	0	0.7652	0	0	0	0	0
CGACCTTCAAGTTCTG-2_1	UD	0	0	0	0	0	0	0	0	0	0	1.70055	0	0	0	0
CGACCTTGTAAGTGGC-2_1	UD	0	0	0	0	0	0	0	0	0	0	0	0	0	0	0
CGACCTTGTCTTGATG-2_1	UD	0	0	0	0	0	0	0	0	0	0	0	0	0	0	0
CGAGCACCACATTTCT-2_1	UD	0	0	0	0	0	0	0	0	0	0	0	0	0	0	0
CGAGCACGTGTAATGA-2_1	UD	0	0	0	0	0	0	0	0	0	0	0	0	0	0	0
CGAGCACTCCGTCAAA-2_1	UD	0	0	0	0	0	0	0	0	0	0	0	0	0	0	0
CGAGCACTCGGACAAG-2_1	UD	1.7384	0	0	0	0	0	0	0	0	0.775675	0	0	0	0	0
CGAGCCACATTGAGCT-2_1	UD	0.760013	0	0	0	0	0	0	0	0	0	0	0	0	0	0
CGAGCCAGTGAGGGAG-2_1	UD	0.735028	1.15407	0	0	0	0	0	0	0	0	0	0	0	0	0
CGATCGGCACCTTGTC-2_1	NPL1	0	0	0	0	0	0	0	0	0	0	0	0	0	0	0
CGATCGGTCTAGAGTC-2_1	UD	0	0	0	0	0	0	0	0	0	0	0	0	0	0	0
CGATGGCAGAGGGATA-2_1	UD	0	0	0	0	0	0	0	0	0	0.68534	0	0	0	0	0
CGATGGCAGAGTTGGC-2_1	UD	0	0	0	0	0	0	0	0	0	0	0	0	0	0	0
CGATGGCAGCTCAACT-2_1	UD	0	0	0	0	0	0	0	0	0	0	0	0	0	0	0
CGATGTACAAGCCGTC-2_1	UD	1.74669	0	0	0	0	0	0	0	0	0	0	0	0	0	0
CGATGTACATTGTGCA-2_1	UD	0	0	0	0	0	0	0	0	0.539921	0	0	0	0.888608	0	1.90612
CGATGTAGTGGTCCGT-2_1	NPL2	2.69095	0	0	1.48985	2.42562	0	0	0	1.48985	0	0	0	0	0	0
CGATGTATCAGTGTTG-2_1	UD	0	0	0	0	0	0	0	0	0	0	0	0	0	0	0
CGATTGACACTATCTT-2_1	UD	0	0	0	0	0	0	0	0	0	0	0	0	1.04437	0	1.04437
CGATTGAGTCAGAATA-2_1	UD	0	0	0	0	0	0	0	0	0	0	0	0	0	0	0
CGATTGAGTCATCCCT-2_1	UD	0	0	0	0	0	0	0	0	0	0	0	0	0	0.416688	0
CGATTGAGTTCCCTTG-2_1	UD	2.50619	0	0	0	0	0	0	0	0	0	0	0	0	0	0
CGCCAAGAGCTACCGC-2_1	UD	0.982604	0	0	0	0	0	0	0	0	0	0	0	0	0	0
CGCCAAGCAAGCCGCT-2_1	UD	0	0	0	0	0	0	0	0	0	0	0	0	0	0	0
CGCCAAGCATGTCCTC-2_1	UD	0	0	0	0	0	0	0	0	0	0	0	0	0	0	0
CGCCAAGGTCTGATTG-2_1	UD	0	0	0	0	0	0	0	0	0	0	0	0	0	0	0
CGCGGTATCTTTAGGG-2_1	UD	0	0	0	0	0	0	0	0	0	0	0	0	0	0	0
CGCGTTTCAAAGGAAG-2_1	UD	0	0	0	0	0	0	0	0	0	0	0	0	0	0	0
CGCGTTTGTACTCAAC-2_1	UD	0	0	1.50958	0	0	0	0	0	0	0	0	0	0	0	0
CGCGTTTGTGACGGTA-2_1	UD	0	0	0	0	0	0	0	0	0	0	0	0	0	0	0
CGCTATCCATCACGAT-2_1	UD	0	0	0	0	0	0	0	0	0	0	0	0	0	0	0
CGCTGGACAGGCTCAC-2_1	UD	0	0	0	1.27332	0	0	0	0	0	0	0	0	0	0	0
CGCTGGAGTCAGAAGC-2_1	UD	0	0	0	0	0	0	0	0	0	0	0	0	0.907487	0	0
CGCTGGATCAGTTTGG-2_1	UD	0	0	0	0	0	0	0	0	0	0	0	0	0	0	0
CGCTTCATCTTTACAC-2_1	UD	0	0	0	0	0	0	0	0	0	0	0	0	0	0	0
CGGACACGTATAATGG-2_1	UD	0	0	0	0	0	0	0	0	0	0	0	0	0	0	0
CGGACACGTTCGTTGA-2_1	UD	0.946544	0	0	0	0	0	0	0	0	0	0	0	0	0	0
CGGACACTCAGCAACT-2_1	UD	2.71647	0	0	0	1.01735	0	0	0	0	0	0	0	0	0	0
CGGACGTGTCGAAAGC-2_1	UD	0.945099	0	0.945099	0.945099	0	0	0	0	0	0	0	0	0	0	0
CGGACGTTCGGCGCAT-2_1	UD	0	0	0	0	0	0	0	0	0	0	0	0	0	0	0
CGGACTGAGCGCTCCA-2_1	UD	0	0	0	0	0	0	0	0	0	0	0	0	0	0	0
CGGACTGCAAGCCATT-2_1	UD	0	0	0	0	0	0	0	0	0	0	0	0	0	0	0
CGGACTGTCGCTTAGA-2_1	UD	1.24531	0	0	0	0	0	0	0	0	0	0	0	0	0	0
CGGAGCTCACAAGCCC-2_1	UD	0	0	0	0	0	0	0	0	0	0	0	0	0	0	0
CGGAGCTTCATCATTC-2_1	UD	0	0	0	0	0	0	0	0	0	0	0	0	0	0	0
CGGAGTCCAAGCTGAG-2_1	UD	0	0	0	0	0	0	0	0	0	0	0	0	0	0	0
CGGAGTCTCTCGTTTA-2_1	UD	0	0	0	0	0	0	0	0	0	0	0	0	0	0	0
CGGCTAGAGAGATGAG-2_1	UD	0	0	0	0	0	0	0	0	0	0	0	0	0	0	0
CGGCTAGCATCATCCC-2_1	UD	0	0	0	0	0	0	0	0	0	0	0	0	0	0	0
CGGGTCAGTGAGGGAG-2_1	UD	1.12813	0	0	0	0	0	0	0	0	0	0	0	0	0	0
CGGGTCAGTTCCACTC-2_1	UD	0	0	0	0	0	0	0	0	0	0	0	0	0	0	0
CGGTTAAAGAAACGAG-2_1	UD	0	0	0	0	0	0	0	0	0	0	0	0	0	0	0
CGGTTAAAGCTGATAA-2_1	UD	1.01197	0	0	0	0	0	0	0	0	0	1.50452	0	0	0	0
CGGTTAACATGGATGG-2_1	UD	0.680684	0	0	0	0	0	0	0	0	0	0	0	0	0	0
CGGTTAATCCTTGGTC-2_1	UD	0	0	0	0	0	0	0	0	0	0	0	0	0	0	0
CGTAGCGAGTGGTCCC-2_1	UD	0	0	0	0	0	0	0	0	0	0	0	0	0	0	0
CGTCACTAGCGTTGCC-2_1	UD	0	0	0	0	0	0	0	0	0	0	0	0	0	0	0
CGTCACTCACGCCAGT-2_1	UD	0	0	0	0	0	0	0	0	0	0	0	0	0	0	0
CGTCACTCACGGCTAC-2_1	NPL1	0	0	0	0	2.92263	2.92263	0	0	0	2.28188	2.28188	2.92263	2.28188	0	2.28188
CGTCACTGTGCAACTT-2_1	UD	0.969717	0	0	0	0	0	0	0	0	0	0	0	0	0	0
CGTCAGGGTGTGGTTT-2_1	UD	0	0	0	0	0	0	0	0	0	0	0	0	0	0	0
CGTCAGGTCTAACCGA-2_1	UD	0	0	0	0	0	0	0	0	0	0	0	0	0	0	0
CGTCCATAGTGAACGC-2_1	UD	0	0	0	0	0	0	0	0	0	0	0	0	0	0	0
CGTCTACAGATGCGAC-2_1	UD	0	0	0	0	0	0	0	0	0	0	0	0	0	0	0
CGTCTACCACCGAATT-2_1	UD	0	0	0	0	0	0	0	0	0	0	0	0	0	0	0
CGTCTACGTTGTCTTT-2_1	UD	0	0	0	0	0	0	0	0	0	0	0	0	0	0	0
CGTGAGCAGTCATGCT-2_1	UD	0	0	0	0	0	0	0	0	0	0	0	0	0	0	0
CGTGAGCCACACTGCG-2_1	UD	0.852899	0	0	0	0	0	0	0	0	0	0	0	0	0	0
CGTGTAAAGGAGTTGC-2_1	UD	0.847603	0	0	0	0	0	0	0	0	0	0	0	0	0	0
CGTGTAACAAACTGCT-2_1	UD	0	0	0	0	0	0	0	0	0	0	0	0	0	0	0
CGTGTAACATCGGGTC-2_1	UD	1.08196	0	0	0	0	0	0	0	0	0	0	0	0	0	0
CGTGTAAGTCACAAGG-2_1	UD	1.53507	0	0	0	0	0	0	0	0	0	0	0	0	0	0
CGTGTCTGTAATCGTC-2_1	UD	0	0	0	0	0	0	0	0	0	0	0	0	0	0	0.881794
CGTTAGACAAGCCGTC-2_1	UD	0	0	0	0	0	0	0	0	0	0	0	0	0	0	0
CGTTAGATCAATCTCT-2_1	UD	1.22372	0	0	0	0	0	0	0	0	0	0	0	0	0	0
CGTTCTGAGCGATCCC-2_1	UD	0	0	0	0	0	0	0	0	0	0	0	0	0	0	0
CGTTGGGAGCAACGGT-2_1	UD	0	0	0	0	0	0	0	0	0	0.818787	0	0	0	0	0
CGTTGGGAGCTCTCGG-2_1	UD	0	0	0	0	0	0	0	0	0	0	0	0	0	0	0
CGTTGGGGTTGTCGCG-2_1	UD	0	0	0	0	0	0	0	0	0	0	1.39991	0	0	0	0
CGTTGGGGTTTAGCTG-2_1	UD	0	0	0	0	0	0	0	0	0	0	0	0	0	0	0
CTAACTTGTACGACCC-2_1	UD	0	0	0	0	0	0	0	0	0	1.28587	0	0	0	0	0
CTAACTTGTGAGGGAG-2_1	UD	0	0	0	0	0	0	0	0	0	1.07302	1.57864	0	0	0	0
CTAACTTGTTACGTCA-2_1	UD	2.04856	0	0	0	0	0	0	0	0	0	0	0	0	0	0
CTAAGACTCAGCAACT-2_1	UD	0	0	0	0	0	0	0	0	0	0	0	0	0	0	0
CTAATGGCACTAGTAC-2_1	UD	0	0	0	0	0	0	0	0	0	0	0	0	0	0	0
CTAATGGGTTGCGCAC-2_1	UD	0	0	0	0	0	0	0	0	0	0	0	0	0	0	0
CTACACCGTGTGACCC-2_1	UD	0	0	0	0	0	0	0	0	0	0	0	0	0	0	0
CTACACCTCCGTAGTA-2_1	UD	0	0	0	0.959368	0	0	0	0	0	0	0	0	0	0	0
CTACACCTCTCCAGGG-2_1	UD	0	0	0.815611	0	0	0.815611	0	0	0	0	0	0	0	0	0
CTACACCTCTCTGCTG-2_1	UD	0	0	0	0	0	0	0	0	0	0	0	0	0	0	0
CTACATTCAAGTAGTA-2_1	UD	0.720366	0	0	0	0	0	0	0	0	0	0	0	0	0	0
CTACATTCACAAGTAA-2_1	UD	0	0	0	0	0	0	0	0	0	0	0	0	0	0	0
CTACCCAGTTGTGGAG-2_1	UD	0	0	0	0	0	0	0	0	0	0	0	0	0	0	0
CTACCCATCACGGTTA-2_1	UD	0	0	0	0	0	0	0	0	0	0	0	0	0	0	0
CTACGTCAGGAGCGAG-2_1	UD	1.48218	0	0	0	0	0	0	0	0	0	0	0	0	0	0
CTACGTCAGGGAACGG-2_1	UD	0	0	0	0	0	0	0	0	0	0	0	0	0	0	0
CTACGTCCAGGGATTG-2_1	UD	2.7287	0	0.66998	0	1.0676	0	0	0	0	0	0	0	0	0.66998	0
CTACGTCGTGTGTGCC-2_1	UD	0	0	0	0	0	0	0	0	0	0	0	0	1.31243	0	0
CTACGTCTCACCCTCA-2_1	UD	0	0	0	0	0	0	0	0	0	0	0	0	0	0	0
CTACGTCTCCGCTGTT-2_1	UD	1.01705	0	0.7778	0	0	0	0	0	0	0	0	0	0	0	0
CTACGTCTCCTTTCTC-2_1	UD	0	0	0	0	0.413472	0	0	0	0	0	0	0	0	0	0.705134
CTAGTGACAAGCGAGT-2_1	UD	0	0	0	0.960263	0	0	0	0	0	0	0	0	0	0	0
CTAGTGACATCCGGGT-2_1	UD	0	0	0	0	0	0	0	0	0	0	0	0	0	0	0
CTAGTGAGTGATGTGG-2_1	UD	0	0	0	0	0	0	0	0	0	0	0	0	0	0	0
CTAGTGAGTTATGCGT-2_1	UD	0	0	0	0	0	0	0	0	0	0	0	0	0	0	0
CTAGTGAGTTGGGACA-2_1	UD	0	0	0	0	0	0	0	0	0	0	0	0	0	0	0
CTCACACTCGTTTGCC-2_1	UD	0	0	1.01566	0	0	0	0	0	0	0	0	0	0	0	0
CTCATTAAGAACTGTA-2_1	UD	0	0	0	0	0	0	0	0	0	0	0	0	0	0	0
CTCATTACATTGAGCT-2_1	UD	0	0	0	0	0	0	0	0	0	0	0	0	0	0	0
CTCCTAGAGTAGATGT-2_1	UD	0	0	0	0	0	0	0	0	0	0	0	0	0	0	0
CTCGAAAAGATACACA-2_1	UD	0	0	0	0	0	0	0	0	0	0	0	0	0	0	0
CTCGAAACAACGATGG-2_1	UD	0	0	0	0	0	0	0	0	0	0	0	0	0	0	0
CTCGAAAGTTCGGCAC-2_1	NPL1	0	0	0	0	0	0	0	0	0	0	0	0	0	0	0
CTCGAAATCTAACGGT-2_1	UD	0.892206	0	0	0	0	0	0	0	0	0	0	0	0	0	0
CTCGAGGAGGCGTACA-2_1	UD	0	0	0	0	0	0	0	0	0	0	0	0	0	0	0
CTCGGAGCATCACGAT-2_1	UD	0	0	0	0	0	0	0	0	0	0	0	0	0	0	0
CTCGGAGGTGCCTGGT-2_1	UD	0	0	0	0	0	0	0	0	0	0	0	0	0	0	0
CTCGGAGTCCAAACAC-2_1	UD	0	0	0	0	0	0	0	0	0	0	0	0	0	0	0
CTCGGGACACGTTGGC-2_1	UD	1.25905	0	0	0	0	0	0	0	0	0	0	0	0	0	0
CTCGGGATCATCGATG-2_1	UD	0	0	0	0	0	0	0	0	0	0	0	0	0	0	0
CTCGTACAGATACACA-2_1	UD	0	0	0	0	0	0	0	0	0	0	0	0	0	0	0
CTCGTACAGTATTGGA-2_1	UD	0.823924	0	0	0	0	0	0	0	0	0	0	0	0	0	0
CTCGTACCACGTAAGG-2_1	UD	0	0	0	0	0	0	0	0	0	0	0	0	0	0	0
CTCGTACCAGCCTTTC-2_1	UD	0	0	0	0	0	0	0	0	0	2.12003	0	0	0	0	0
CTCGTCACAAACCCAT-2_1	UD	0	0	0	0	0	0	0	0	0	0	0	0	0	0	0
CTCTAATAGTCATCCA-2_1	UD	0	0	0	0	0	0	0	0	0	0	0	0	0	0	0
CTCTAATTCTACCTGC-2_1	UD	0.356512	0	0	0	0	0	0	0	0	0	0	0	0	0	0
CTCTACGCAGCTGCTG-2_1	UD	0	0	0	0	0	0	0	0	0	0	0	0	0	0	0
CTCTACGCATTGCGGC-2_1	UD	0	0	0	0	0	0	0	0	0	0	0	0	0	0	0
CTCTGGTCAGCGTTCG-2_1	UD	1.37291	0	0	0	0	0	0	0	0	0	0	0	0	0	0
CTCTGGTCATTCTCAT-2_1	UD	0	0	0	0	0.955511	0	0	0	0	0	0	0	0	0	0
CTCTGGTGTAGCGCTC-2_1	UD	0	0	0	0	0	0	0	0	0	0	0	0	0	0.999107	0
CTGAAACAGATACACA-2_1	UD	1.01927	0	0	0	0	0	0	0	0	0	0	0	0	0	0
CTGAAACAGCGGCTTC-2_1	UD	0	0	0	0	0	0	0	0	0	0	0	0	0	0	0
CTGAAACGTGTGGTTT-2_1	UD	0	0	0	0	0	0	0	0	0	0	0	0	0	0	0
CTGAAACTCGTTTAGG-2_1	UD	0	0	0	0	0	0	0	0	0	0	0	0	0	0	0
CTGAAGTAGCTAAACA-2_1	UD	0	0	0	0	0	0	0	0	0	0	0	0	0	0	0
CTGAAGTAGGTGCTTT-2_1	UD	0	0.975136	0	0	0	0	0	0	0	0	0	0	0	0	0
CTGAAGTCAAGCTGTT-2_1	UD	0	0	0	0	0	0	0	0	0	0	0	0	0	0	0
CTGAAGTGTCGAGATG-2_1	UD	0	0	0	0	0	0	0	0	0	0	0	0	0	0	0
CTGAAGTGTGGTTTCA-2_1	UD	1.51027	0	0	0	0	0	0	0	0	0	0	0	0	0	0
CTGATAGCATTACGAC-2_1	UD	0	0	0	0	0	0	0	0	0	0	0	0	0	0	0
CTGATCCAGCGATAGC-2_1	UD	0	0	0	0	0	0	0	0	0	0	0	0	0	0	0
CTGATCCAGTGACATA-2_1	UD	0	0	0	0	0	0	0	0	0	0	0	0	0	0	0
CTGATCCGTTTCGCTC-2_1	UD	0	0	0.948478	0	0	0	0	0	0	0	0	0	0	0	0
CTGATCCTCCGCAAGC-2_1	UD	0	0	0	0	0	0	0	0	0	0	0	0	0	0	0
CTGATCCTCCTCTAGC-2_1	UD	0	0	0	0	0	0	0	0	0	0	0	0	0	0	0
CTGCGGACACAAGACG-2_1	UD	0	0	1.48323	0	0	0	0	0	0	0	0	0	0	0	0
CTGCGGATCTCTGCTG-2_1	UD	0	0	1.36082	0	0	0	0	0	0	0	0	0	0	0	0
CTGCTGTCAATAAGCA-2_1	UD	0	0	0	0	0	0	0	0	0	0	0	0	0	0	0
CTGCTGTGTTTCCACC-2_1	UD	0	0	0	0	0	0	0	0	0	0	0	0	0	0	0
CTGGTCTAGGATGGAA-2_1	UD	0	0	0	0	0	0	0	0	0	0	0	0	0	0	0
CTGGTCTCACCGCTAG-2_1	UD	0	0	0	0	0	0	0	0	0	0	0	0	0	0	0
CTGGTCTTCAACACCA-2_1	UD	0	0	0	0	0	0	0	0	0	0	0	0	0	0	0
CTGTGCTAGCGTAGTG-2_1	UD	0	0	0	0	0	0	0	0	0	0	0	0	0	0	0
CTGTGCTAGGACTGGT-2_1	UD	0	0	0	0	0	0	0	0	0	0	0	0	0	0	0
CTGTGCTCAGGCGATA-2_1	UD	0	0	0	0	0	0	0	0	0	0	0	0	0	0	2.05236
CTGTGCTGTTCCATGA-2_1	UD	0.949254	0	0	0	0	0	0	0	0	0	0	0	0	0	0
CTGTGCTGTTCGGCAC-2_1	UD	0	0	0	0	0	0	0	0	0	0	0	0	0	0	0
CTGTTTAAGTGTCCCG-2_1	UD	0	0	1.35631	0	0	0	0	0	0	0	0	0	0	0	0
CTGTTTACAGGCTGAA-2_1	UD	0.955905	0	0	0	0	0	0	0	0	0	0	0	0	0	0
CTGTTTATCCAAAGTC-2_1	UD	0	0	0	0	0	0	0	0	0	0	0	0	0	0	0
CTGTTTATCCCTGACT-2_1	UD	0	0	0	0	0	0	0	0	0	0	0	0	0	0	0
CTTAACTAGAATAGGG-2_1	UD	1.20018	0	1.20018	0	0	0	0	0	0	0	0	0	0	0	0
CTTAACTGTGCTTCTC-2_1	UD	0.970327	0	0.970327	0	0	0	0	0	0	0	0	0	0	0	0
CTTACCGGTAAATGAC-2_1	UD	0	0	0	0	0	0	0	0	0	0	0	0	0	0	0
CTTACCGGTGCCTGCA-2_1	UD	1.58687	0	0	0	0	0	0	0	0	0	0	0	0	0	0
CTTAGGAAGAGGTACC-2_1	UD	0	0	0	0	0	0	0	0	0	0	0	0	0	0	0
CTTAGGACAGTGGAGT-2_1	UD	0	0	0	0	0	0.980309	0	0	0	0	0	0	0	0	0
CTTAGGAGTAGCGATG-2_1	UD	0	0	0	0	0	0	0	0	0.810826	0	0	0	0	0	0
CTTAGGAGTTTGGGCC-2_1	UD	0	0	0	0.771056	0.458073	0	0	0	0	0	0	0	0	0	0.458073
CTTAGGATCTGTTGAG-2_1	UD	0	0	0	1.14625	0	0	0	0	0	0	0	0	0	0	0
CTTAGGATCTTACCGC-2_1	UD	0	0	0	0	0	0	0	0	0	0	0	0	0	0	0
CTTCTCTAGCTAAGAT-2_1	UD	0	0	0	0.599396	0	0	0	0	0	1.24215	0	0	0	0	0
CTTTGCGAGAAGGTTT-2_1	UD	0	0	0	0	0	0	0	0	0	0.902971	0	0	0	0	0
GAAACTCTCAGGTTCA-2_1	UD	0.819426	0	0	0	0	0	0	0	0	0	0	0	0	0	0
GAAACTCTCCTACAGA-2_1	UD	0	0	0	0	0	0	0	0	0	0	0	0	0	0	0
GAAACTCTCGAGAGCA-2_1	UD	0	0	0	0	0	0	0	0	0	0	0	0	0	0	0
GAAATGATCAATACCG-2_1	UD	0	0	0	0	0	0	0	0	0	0	0	0	0	0	0
GAAATGATCCTTGACC-2_1	NPL2	2.70549	1.50194	0	2.91517	3.36464	0	0	0	0	0	0	0	0	0	0
GAACCTAAGAAGGGTA-2_1	UD	0	0	0	0	0	0	0	0	0	0	0	0	0	0	0
GAACCTACAGTGACAG-2_1	UD	0	0	0	0	0	0	0	0	0.872203	0	0	0	0	0	0
GAACGGAAGAGTACAT-2_1	UD	0	0	0	0	0	0	0	0	0	0	0	0	0	0	0
GAACGGAAGCCAGGAT-2_1	UD	0	0	0	0	0	0	0	0	0	0	0	0	0	0	0
GAACGGACATGGTCAT-2_1	UD	0	0	0	0	0	0	0	0	0	0	0	0	0	0	0
GAAGCAGAGTGCTGCC-2_1	UD	0	0	0	0	0	0	0	0	0	0	0	0	0	0	0
GAAGCAGGTTTGTTTC-2_1	UD	2.30804	0	0	0	0	0	0	0	0	0	0	0	0	0	0
GAAGCAGTCAACACCA-2_1	UD	0	0	0	0	0	0	0	0	0	0	0	0	0	0	0
GAATAAGAGACACTAA-2_1	UD	0	0	0	0	0	0	0	0	0	0	0	0	0	0	0
GAATAAGCATACAGCT-2_1	UD	0	0	0	0	0	0	0	0	0	0	0	0	0	0	0
GAATAAGTCCTGCAGG-2_1	UD	0	0	0	0	0	0	0	0	0	0	0	0	0	0	0
GAATGAACAACACCCG-2_1	UD	1.07416	0	0	0	0	0	0	0	0	0	0	0	0	0	0
GAATGAACAATTCCTT-2_1	UD	0	0	1.25608	0	0	0	0	0	0	0	0	0	0	0	0
GAATGAACATGCGCAC-2_1	UD	0.853479	0	0	0	0	0	0	0	0	0	0	0	0	0	0
GAATGAAGTAGTACCT-2_1	UD	0	0	0	0	0	0	0	0	0	0	0	0	0	0	0
GAATGAATCAGCTTAG-2_1	UD	0	0	0	0	0	0	0	0	0	0	0	0	0	0	0
GACACGCAGGAGCGAG-2_1	UD	0	0	0	0	0	0	0	0	0	0	0	0	0	0	0
GACACGCAGGCCATAG-2_1	UD	1.71348	0	0	0	0	0	0	0	0	0	0	0	0	0	0
GACACGCGTCACCCAG-2_1	UD	0	0	0	0	0	0	0	0	0	0	0	0	0	0	0
GACACGCGTGCAGGTA-2_1	UD	0	0	0	0	0	0	0	0	0	0	0	0	0	0	0
GACACGCTCACATACG-2_1	UD	0	0	0	0	0	0	0	0	0	0	0	0	0	0	0
GACAGAGCAATGGAGC-2_1	UD	0	0	0	0	0	0	0	0	0	0.430208	0	0	0	0	0
GACAGAGGTAAGCACG-2_1	UD	0	0	0	0	0	0	0	0	0	0	0	0	0	0	0
GACAGAGGTGATAAAC-2_1	UD	0	0	0	0	0	0	0	0	0	0	0	0	0	0	0
GACAGAGTCACTTATC-2_1	UD	0	0	0	0	0	0	0	0	0	0	0	0	0	0	0
GACCAATAGACATAAC-2_1	UD	0	0	0	0	0	0	0	0	0	0	0	0	0	0	0
GACCAATAGCGACGTA-2_1	UD	0	0	0	0	0	0	0	0	0	0	0	0	0	0	0
GACCAATGTTATCGGT-2_1	UD	0	0	0	0	0	0	0	0	0.975548	0	0	0	0	0	0
GACCTGGGTACCGTTA-2_1	UD	1.39544	0	0	0	0	0	0	0	0	0	0	0	0	0	0
GACCTGGTCCACGAAT-2_1	UD	1.35903	0	0	0	0	0	0	0	0	0	0	0	0	0	0
GACGCGTAGGCAAAGA-2_1	UD	0	0	0	0	0	0	0	0	0	0	0	0	0	0	0
GACGCGTGTTCACGGC-2_1	UD	0	0	0	0	0	0	0	0	0	0	0	0	0	0	0
GACGGCTTCTCATTCA-2_1	UD	0	0	0	0	0	0	0	0	0	0	0	0	0	0	0
GACGTGCCAAGGTTTC-2_1	UD	1.13761	0	0	0	0	0	0	0	0	0	0	0	0	0	0
GACGTGCCATCAGTAC-2_1	UD	1.21382	0	0	0	0	0	0	0	0	0	0	0	0	0	0
GACGTGCGTAATCACC-2_1	UD	0	0	0	0	0	0	0	0	0	0	0	0	0	0	0
GACGTGCGTAGCGTAG-2_1	UD	0.861883	0	0.861883	0	0	0	0	0	0	0	0	0	0	0	0
GACGTGCTCTAACTCT-2_1	UD	0.960761	0	0	0	0	0	0	0	0	0	0	0	0	0	0
GACGTTACAACGATCT-2_1	UD	2.22031	0	0	0	0	0	0	0	0	0	0	0	0	0	0
GACGTTAGTGATGCCC-2_1	UD	0	0	0	0	0	0	0	0	0	0	0	0	0	0	0
GACTAACTCAATCACG-2_1	UD	0	0	0.779681	0	0.779681	0	0	0	0	0	0	0	0	0	0
GACTACAGTTGGACCC-2_1	UD	0.884539	0	0	0	0	0	0	0	0	0	0	0	0	0	0
GACTGCGAGGACGAAA-2_1	UD	1.32304	0	0	0	0	0	0	0	0	0	0	0	0	0	0
GACTGCGAGGCACATG-2_1	UD	0	0	0	0	0	0	0	0	0	0	0	0	0	0	0
GACTGCGCACAGGTTT-2_1	UD	0	0	0	0	0	0	0	0	0	0	0	0	0	0	0
GACTGCGTCAACCATG-2_1	UD	0.779873	0	0	0	0	0	0	0	0	0	0	0	0	0	0
GACTGCGTCCTATTCA-2_1	UD	0	0	0	0	0	0	0	0	0	0	0	0	0	0	0
GAGCAGACATTTCAGG-2_1	UD	1.12461	0	0	0	1.12461	0	0	0	0	0	0	0	0	0	0
GAGCAGAGTAGCACGA-2_1	UD	0	0	0	0	0	0	0	0	0	0	0	0	0	0	0
[truncated: 9,856 more rows]

## Sheet: Figure7_C
	cluster	variable	value
1	1	ALX1(+)	0.302679
2	0	ALX1(+)	0.3516
3	6	ALX1(+)	0.226597
4	4	ALX1(+)	0.287189
5	1	ARID3A(+)	0.379965
6	0	ARID3A(+)	0.421519
7	6	ARID3A(+)	0.221102
8	4	ARID3A(+)	0.233551
9	1	ARNT2(+)	0.412635
10	0	ARNT2(+)	0.396824
11	6	ARNT2(+)	0.214195
12	4	ARNT2(+)	0.222949
13	1	ARX(+)	0.321695
14	0	ARX(+)	0.348651
15	6	ARX(+)	0.260968
16	4	ARX(+)	0.352675
17	1	ASCL1(+)	0.320057
18	0	ASCL1(+)	0.403476
19	6	ASCL1(+)	0.287682
20	4	ASCL1(+)	0.285002
21	1	ATF3(+)	0.386365
22	0	ATF3(+)	0.425325
23	6	ATF3(+)	0.221707
24	4	ATF3(+)	0.235132
25	1	ATF4(+)	0.386235
26	0	ATF4(+)	0.421887
27	6	ATF4(+)	0.228451
28	4	ATF4(+)	0.248179
29	1	ATF5(+)	0.397946
30	0	ATF5(+)	0.414932
31	6	ATF5(+)	0.224305
32	4	ATF5(+)	0.242211
33	1	ATF6(+)	0.36791
34	0	ATF6(+)	0.412568
35	6	ATF6(+)	0.2189
36	4	ATF6(+)	0.247515
37	1	ATOH7(+)	0.223816
38	0	ATOH7(+)	0.198951
39	6	ATOH7(+)	0.222888
40	4	ATOH7(+)	0.250029
41	1	BACH1(+)	0.349808
42	0	BACH1(+)	0.336348
43	6	BACH1(+)	0.204511
44	4	BACH1(+)	0.240791
45	1	BACH2(+)	0.40223
46	0	BACH2(+)	0.410326
47	6	BACH2(+)	0.219497
48	4	BACH2(+)	0.247637
49	1	BARHL1(+)	0.346829
50	0	BARHL1(+)	0.376228
51	6	BARHL1(+)	0.25873
52	4	BARHL1(+)	0.349044
53	1	BARHL2(+)	0.344504
54	0	BARHL2(+)	0.387146
55	6	BARHL2(+)	0.278319
56	4	BARHL2(+)	0.333625
57	1	BARX1(+)	0.222431
58	0	BARX1(+)	0.269578
59	6	BARX1(+)	0.398234
60	4	BARX1(+)	0.319283
61	1	BCL3(+)	0.424982
62	0	BCL3(+)	0.395668
63	6	BCL3(+)	0.220045
64	4	BCL3(+)	0.241078
65	1	BCL6(+)	0.372319
66	0	BCL6(+)	0.405566
67	6	BCL6(+)	0.221496
68	4	BCL6(+)	0.246174
69	1	BCLAF1(+)	0.375404
70	0	BCLAF1(+)	0.427728
71	6	BCLAF1(+)	0.232395
72	4	BCLAF1(+)	0.249428
73	1	BDP1(+)	0.315612
74	0	BDP1(+)	0.349533
75	6	BDP1(+)	0.226395
76	4	BDP1(+)	0.240854
77	1	BHLHE22(+)	0.303831
78	0	BHLHE22(+)	0.365557
79	6	BHLHE22(+)	0.325881
80	4	BHLHE22(+)	0.340495
81	1	BHLHE40(+)	0.386042
82	0	BHLHE40(+)	0.425752
83	6	BHLHE40(+)	0.223048
84	4	BHLHE40(+)	0.239009
85	1	BRCA1(+)	0.370506
86	0	BRCA1(+)	0.413685
87	6	BRCA1(+)	0.226444
88	4	BRCA1(+)	0.241242
89	1	BRF1(+)	0.390642
90	0	BRF1(+)	0.40562
91	6	BRF1(+)	0.229856
92	4	BRF1(+)	0.260973
93	1	BRF2(+)	0.391258
94	0	BRF2(+)	0.415013
95	6	BRF2(+)	0.234103
96	4	BRF2(+)	0.259707
97	1	CBFB(+)	0.307041
98	0	CBFB(+)	0.33188
99	6	CBFB(+)	0.210511
100	4	CBFB(+)	0.220677
101	1	CBX7(+)	0.285476
102	0	CBX7(+)	0.23659
103	6	CBX7(+)	0.174888
104	4	CBX7(+)	0.172997
105	1	CCNT2(+)	0.252007
106	0	CCNT2(+)	0.278016
107	6	CCNT2(+)	0.214382
108	4	CCNT2(+)	0.230369
109	1	CEBPA(+)	0.41699
110	0	CEBPA(+)	0.411231
111	6	CEBPA(+)	0.216134
112	4	CEBPA(+)	0.231146
113	1	CEBPB(+)	0.400635
114	0	CEBPB(+)	0.413101
115	6	CEBPB(+)	0.222423
116	4	CEBPB(+)	0.239624
117	1	CEBPD(+)	0.412112
118	0	CEBPD(+)	0.41068
119	6	CEBPD(+)	0.220157
120	4	CEBPD(+)	0.244652
121	1	CEBPG(+)	0.39126
122	0	CEBPG(+)	0.414583
123	6	CEBPG(+)	0.227591
124	4	CEBPG(+)	0.246138
125	1	CEBPZ(+)	0.369183
126	0	CEBPZ(+)	0.425473
127	6	CEBPZ(+)	0.230624
128	4	CEBPZ(+)	0.246371
129	1	CERS6(+)	0.358533
130	0	CERS6(+)	0.426501
131	6	CERS6(+)	0.239218
132	4	CERS6(+)	0.269654
133	1	CHD1(+)	0.364344
134	0	CHD1(+)	0.425199
135	6	CHD1(+)	0.230575
136	4	CHD1(+)	0.242816
137	1	CHD2(+)	0.377955
138	0	CHD2(+)	0.430833
139	6	CHD2(+)	0.231953
140	4	CHD2(+)	0.249467
141	1	CLOCK(+)	0.313531
142	0	CLOCK(+)	0.301404
143	6	CLOCK(+)	0.207789
144	4	CLOCK(+)	0.242908
145	1	CREB1(+)	0.398768
146	0	CREB1(+)	0.411604
147	6	CREB1(+)	0.222382
148	4	CREB1(+)	0.246611
149	1	CREB3(+)	0.410589
150	0	CREB3(+)	0.405031
151	6	CREB3(+)	0.222254
152	4	CREB3(+)	0.242039
153	1	CREB3L1(+)	0.428384
154	0	CREB3L1(+)	0.385753
155	6	CREB3L1(+)	0.212391
156	4	CREB3L1(+)	0.244559
157	1	CREB3L2(+)	0.319663
158	0	CREB3L2(+)	0.325367
159	6	CREB3L2(+)	0.210845
160	4	CREB3L2(+)	0.237898
161	1	CREB5(+)	0.41367
162	0	CREB5(+)	0.40717
163	6	CREB5(+)	0.220766
164	4	CREB5(+)	0.245112
165	1	CREBL2(+)	0.398417
166	0	CREBL2(+)	0.410712
167	6	CREBL2(+)	0.222066
168	4	CREBL2(+)	0.243953
169	1	CREM(+)	0.411932
170	0	CREM(+)	0.405393
171	6	CREM(+)	0.21828
172	4	CREM(+)	0.241476
173	1	CTCF(+)	0.364124
174	0	CTCF(+)	0.420517
175	6	CTCF(+)	0.234189
176	4	CTCF(+)	0.255432
177	1	CUX1(+)	0.376188
178	0	CUX1(+)	0.428647
179	6	CUX1(+)	0.2316
180	4	CUX1(+)	0.250932
181	1	DBX1(+)	0.332611
182	0	DBX1(+)	0.405518
183	6	DBX1(+)	0.243488
184	4	DBX1(+)	0.236201
185	1	DBX2(+)	0.388041
186	0	DBX2(+)	0.403388
187	6	DBX2(+)	0.178036
188	4	DBX2(+)	0.181765
189	1	DDIT3(+)	0.388319
190	0	DDIT3(+)	0.417464
191	6	DDIT3(+)	0.226632
192	4	DDIT3(+)	0.24687
193	1	DLX1(+)	0.322108
194	0	DLX1(+)	0.37614
195	6	DLX1(+)	0.276258
196	4	DLX1(+)	0.371888
197	1	DLX2(+)	0.329523
198	0	DLX2(+)	0.386409
199	6	DLX2(+)	0.285127
200	4	DLX2(+)	0.337945
201	1	DLX5(+)	0.353444
202	0	DLX5(+)	0.40873
203	6	DLX5(+)	0.261353
204	4	DLX5(+)	0.299477
205	1	DLX6(+)	0.312121
206	0	DLX6(+)	0.349357
207	6	DLX6(+)	0.273186
208	4	DLX6(+)	0.405985
209	1	DMBX1(+)	0.392047
210	0	DMBX1(+)	0.334104
211	6	DMBX1(+)	0.19811
212	4	DMBX1(+)	0.215633
213	1	DMRT2(+)	0.283177
214	0	DMRT2(+)	0.308669
215	6	DMRT2(+)	0.235162
216	4	DMRT2(+)	0.299235
217	1	DMRTA2(+)	0.369004
218	0	DMRTA2(+)	0.389854
219	6	DMRTA2(+)	0.282705
220	4	DMRTA2(+)	0.275512
221	1	DRGX(+)	0.322888
222	0	DRGX(+)	0.389585
223	6	DRGX(+)	0.263087
224	4	DRGX(+)	0.353479
225	1	E2F1(+)	0.36095
226	0	E2F1(+)	0.411716
227	6	E2F1(+)	0.234011
228	4	E2F1(+)	0.24616
229	1	E2F2(+)	0.340261
230	0	E2F2(+)	0.395331
231	6	E2F2(+)	0.230487
232	4	E2F2(+)	0.245509
233	1	E2F3(+)	0.369696
234	0	E2F3(+)	0.42101
235	6	E2F3(+)	0.232771
236	4	E2F3(+)	0.254576
237	1	E2F4(+)	0.380907
238	0	E2F4(+)	0.41991
239	6	E2F4(+)	0.235084
240	4	E2F4(+)	0.249457
241	1	E2F5(+)	0.378584
242	0	E2F5(+)	0.424653
243	6	E2F5(+)	0.223214
244	4	E2F5(+)	0.235571
245	1	E2F6(+)	0.3766
246	0	E2F6(+)	0.408619
247	6	E2F6(+)	0.240043
248	4	E2F6(+)	0.255346
249	1	E2F7(+)	0.36914
250	0	E2F7(+)	0.403559
251	6	E2F7(+)	0.220488
252	4	E2F7(+)	0.237519
253	1	E2F8(+)	0.341609
254	0	E2F8(+)	0.392992
255	6	E2F8(+)	0.217142
256	4	E2F8(+)	0.231049
257	1	EGR1(+)	0.37656
258	0	EGR1(+)	0.429065
259	6	EGR1(+)	0.230299
260	4	EGR1(+)	0.245289
261	1	EGR2(+)	0.382628
262	0	EGR2(+)	0.435358
263	6	EGR2(+)	0.216026
264	4	EGR2(+)	0.226652
265	1	EGR3(+)	0.374506
266	0	EGR3(+)	0.431417
267	6	EGR3(+)	0.22371
268	4	EGR3(+)	0.234405
269	1	ELF1(+)	0.428214
270	0	ELF1(+)	0.394902
271	6	ELF1(+)	0.217855
272	4	ELF1(+)	0.244647
273	1	ELK1(+)	0.32965
274	0	ELK1(+)	0.35717
275	6	ELK1(+)	0.233775
276	4	ELK1(+)	0.250428
277	1	ELK3(+)	0.409746
278	0	ELK3(+)	0.393955
279	6	ELK3(+)	0.217876
280	4	ELK3(+)	0.229022
281	1	ELK4(+)	0.376617
282	0	ELK4(+)	0.423563
283	6	ELK4(+)	0.229062
284	4	ELK4(+)	0.245971
285	1	EMX1(+)	0.365456
286	0	EMX1(+)	0.374088
287	6	EMX1(+)	0.254463
288	4	EMX1(+)	0.246251
289	1	EMX2(+)	0.392426
290	0	EMX2(+)	0.303414
291	6	EMX2(+)	0.218208
292	4	EMX2(+)	0.240932
293	1	EN1(+)	0.360243
294	0	EN1(+)	0.42977
295	6	EN1(+)	0.240571
296	4	EN1(+)	0.253601
297	1	EN2(+)	0.357514
298	0	EN2(+)	0.43164
299	6	EN2(+)	0.219857
300	4	EN2(+)	0.224245
301	1	EP300(+)	0.337309
302	0	EP300(+)	0.431998
303	6	EP300(+)	0.237438
304	4	EP300(+)	0.265754
305	1	ERF(+)	0.44724
306	0	ERF(+)	0.37715
307	6	ERF(+)	0.209425
308	4	ERF(+)	0.238106
309	1	ERG(+)	0.409918
310	0	ERG(+)	0.398822
311	6	ERG(+)	0.23311
312	4	ERG(+)	0.259899
313	1	ESRRA(+)	0.399714
314	0	ESRRA(+)	0.406112
315	6	ESRRA(+)	0.240752
316	4	ESRRA(+)	0.255276
317	1	ETS1(+)	0.387489
318	0	ETS1(+)	0.42146
319	6	ETS1(+)	0.2234
320	4	ETS1(+)	0.236513
321	1	ETV2(+)	0.354045
322	0	ETV2(+)	0.293079
323	6	ETV2(+)	0.197754
324	4	ETV2(+)	0.213127
325	1	ETV4(+)	0.415581
326	0	ETV4(+)	0.407489
327	6	ETV4(+)	0.220815
328	4	ETV4(+)	0.239062
329	1	EZH2(+)	0.360396
330	0	EZH2(+)	0.405985
331	6	EZH2(+)	0.228019
332	4	EZH2(+)	0.240636
333	1	FOS(+)	0.383641
334	0	FOS(+)	0.429828
335	6	FOS(+)	0.225121
336	4	FOS(+)	0.239499
337	1	FOSB(+)	0.377104
338	0	FOSB(+)	0.432073
339	6	FOSB(+)	0.226899
340	4	FOSB(+)	0.239843
341	1	FOSL1(+)	0.401647
342	0	FOSL1(+)	0.407147
343	6	FOSL1(+)	0.222495
344	4	FOSL1(+)	0.244296
345	1	FOSL2(+)	0.386808
346	0	FOSL2(+)	0.427685
347	6	FOSL2(+)	0.220446
348	4	FOSL2(+)	0.233023
349	1	FOXA1(+)	0.374302
350	0	FOXA1(+)	0.430259
351	6	FOXA1(+)	0.234357
352	4	FOXA1(+)	0.245274
353	1	FOXA2(+)	0.364393
354	0	FOXA2(+)	0.378542
355	6	FOXA2(+)	0.228365
356	4	FOXA2(+)	0.227833
357	1	FOXC1(+)	0.269638
358	0	FOXC1(+)	0.235788
359	6	FOXC1(+)	0.208831
360	4	FOXC1(+)	0.275201
361	1	FOXC2(+)	0.44082
362	0	FOXC2(+)	0.344522
363	6	FOXC2(+)	0.218196
364	4	FOXC2(+)	0.229522
365	1	FOXF2(+)	0.387939
366	0	FOXF2(+)	0.432641
367	6	FOXF2(+)	0.213877
368	4	FOXF2(+)	0.213912
369	1	FOXG1(+)	0.276807
370	0	FOXG1(+)	0.380858
371	6	FOXG1(+)	0.28068
372	4	FOXG1(+)	0.316659
373	1	FOXK1(+)	0.362301
374	0	FOXK1(+)	0.422258
375	6	FOXK1(+)	0.205953
376	4	FOXK1(+)	0.223146
377	1	FOXK2(+)	0.380901
378	0	FOXK2(+)	0.410885
379	6	FOXK2(+)	0.228117
380	4	FOXK2(+)	0.251362
381	1	FOXL1(+)	0.416177
382	0	FOXL1(+)	0.405591
383	6	FOXL1(+)	0.211859
384	4	FOXL1(+)	0.208334
385	1	FOXN2(+)	0.365049
386	0	FOXN2(+)	0.344422
387	6	FOXN2(+)	0.243392
388	4	FOXN2(+)	0.315733
389	1	FOXN3(+)	0.344406
390	0	FOXN3(+)	0.42004
391	6	FOXN3(+)	0.24504
392	4	FOXN3(+)	0.25041
393	1	FOXN4(+)	0.343132
394	0	FOXN4(+)	0.39634
395	6	FOXN4(+)	0.223451
396	4	FOXN4(+)	0.235639
397	1	FOXO1(+)	0.40566
398	0	FOXO1(+)	0.421457
399	6	FOXO1(+)	0.209173
400	4	FOXO1(+)	0.234864
401	1	FOXO3(+)	0.375162
402	0	FOXO3(+)	0.436997
403	6	FOXO3(+)	0.225857
404	4	FOXO3(+)	0.243952
405	1	FOXO4(+)	0.358398
406	0	FOXO4(+)	0.395255
407	6	FOXO4(+)	0.198695
408	4	FOXO4(+)	0.209565
409	1	FOXO6(+)	0.365545
410	0	FOXO6(+)	0.388944
411	6	FOXO6(+)	0.219815
412	4	FOXO6(+)	0.249033
413	1	FOXP1(+)	0.344218
414	0	FOXP1(+)	0.384697
415	6	FOXP1(+)	0.239925
416	4	FOXP1(+)	0.258503
417	1	FOXP2(+)	0.251682
418	0	FOXP2(+)	0.283524
419	6	FOXP2(+)	0.25999
420	4	FOXP2(+)	0.37179
421	1	GABPA(+)	0.393402
422	0	GABPA(+)	0.419126
423	6	GABPA(+)	0.22847
424	4	GABPA(+)	0.242398
425	1	GATA1(+)	0.389599
426	0	GATA1(+)	0.400653
427	6	GATA1(+)	0.225403
428	4	GATA1(+)	0.235726
429	1	GATA2(+)	0.369672
430	0	GATA2(+)	0.433907
431	6	GATA2(+)	0.22772
432	4	GATA2(+)	0.236415
433	1	GBX2(+)	0.325015
434	0	GBX2(+)	0.202363
435	6	GBX2(+)	0.203278
436	4	GBX2(+)	0.247654
437	1	GFI1(+)	0.370016
438	0	GFI1(+)	0.338703
439	6	GFI1(+)	0.212218
440	4	GFI1(+)	0.22039
441	1	GLIS3(+)	0.437694
442	0	GLIS3(+)	0.393603
443	6	GLIS3(+)	0.212958
444	4	GLIS3(+)	0.234238
445	1	GRHPR(+)	0.401554
446	0	GRHPR(+)	0.304146
447	6	GRHPR(+)	0.180813
448	4	GRHPR(+)	0.18096
449	1	GSX1(+)	0.312492
450	0	GSX1(+)	0.310776
451	6	GSX1(+)	0.218462
452	4	GSX1(+)	0.261904
453	1	GSX2(+)	0.201556
454	0	GSX2(+)	0.230729
455	6	GSX2(+)	0.199433
456	4	GSX2(+)	0.218314
457	1	GTF2F1(+)	0.388909
458	0	GTF2F1(+)	0.424542
459	6	GTF2F1(+)	0.226312
460	4	GTF2F1(+)	0.243635
461	1	HCFC1(+)	0.371248
462	0	HCFC1(+)	0.426811
463	6	HCFC1(+)	0.236258
464	4	HCFC1(+)	0.247843
465	1	HDAC2(+)	0.371927
466	0	HDAC2(+)	0.421896
467	6	HDAC2(+)	0.23591
468	4	HDAC2(+)	0.253536
469	1	HDAC6(+)	0.383144
470	0	HDAC6(+)	0.275583
471	6	HDAC6(+)	0.188164
472	4	HDAC6(+)	0.1797
473	1	HES5(+)	0.426346
474	0	HES5(+)	0.380112
475	6	HES5(+)	0.195853
476	4	HES5(+)	0.200742
477	1	HES7(+)	0.401441
478	0	HES7(+)	0.390906
479	6	HES7(+)	0.231323
480	4	HES7(+)	0.252119
481	1	HESX1(+)	0.399927
482	0	HESX1(+)	0.380962
483	6	HESX1(+)	0.217359
484	4	HESX1(+)	0.261572
485	1	HEYL(+)	0.373907
486	0	HEYL(+)	0.33551
487	6	HEYL(+)	0.198588
488	4	HEYL(+)	0.207006
489	1	HLF(+)	0.388445
490	0	HLF(+)	0.417014
491	6	HLF(+)	0.226312
492	4	HLF(+)	0.247746
493	1	HLTF(+)	0.32772
494	0	HLTF(+)	0.400625
495	6	HLTF(+)	0.226847
496	4	HLTF(+)	0.231892
497	1	HLX(+)	0.308543
498	0	HLX(+)	0.296787
499	6	HLX(+)	0.25746
500	4	HLX(+)	0.336135
501	1	HMBOX1(+)	0.398372
502	0	HMBOX1(+)	0.404844
503	6	HMBOX1(+)	0.230803
504	4	HMBOX1(+)	0.254578
505	1	HOXB13(+)	0.413931
506	0	HOXB13(+)	0.30159
507	6	HOXB13(+)	0.21246
508	4	HOXB13(+)	0.2455
509	1	HOXB2(+)	0.382779
510	0	HOXB2(+)	0.391832
511	6	HOXB2(+)	0.222977
512	4	HOXB2(+)	0.250677
513	1	HOXB5(+)	0.351191
514	0	HOXB5(+)	0.396764
515	6	HOXB5(+)	0.248505
516	4	HOXB5(+)	0.31364
517	1	HOXB8(+)	0.364211
518	0	HOXB8(+)	0.357737
519	6	HOXB8(+)	0.208356
520	4	HOXB8(+)	0.276267
521	1	HOXC9(+)	0.307257
522	0	HOXC9(+)	0.344662
523	6	HOXC9(+)	0.214482
524	4	HOXC9(+)	0.243124
525	1	HSF1(+)	0.386435
526	0	HSF1(+)	0.387406
527	6	HSF1(+)	0.214742
528	4	HSF1(+)	0.22312
529	1	HSF4(+)	0.425428
530	0	HSF4(+)	0.224273
531	6	HSF4(+)	0.182901
532	4	HSF4(+)	0.211028
533	1	IKZF1(+)	0.408948
534	0	IKZF1(+)	0.399136
535	6	IKZF1(+)	0.219269
536	4	IKZF1(+)	0.2427
537	1	IRF1(+)	0.409948
538	0	IRF1(+)	0.421506
539	6	IRF1(+)	0.217159
540	4	IRF1(+)	0.235212
541	1	IRF2(+)	0.424654
542	0	IRF2(+)	0.379644
543	6	IRF2(+)	0.222354
544	4	IRF2(+)	0.254663
545	1	IRF3(+)	0.405784
546	0	IRF3(+)	0.409454
547	6	IRF3(+)	0.223141
548	4	IRF3(+)	0.242358
549	1	IRF4(+)	0.405256
550	0	IRF4(+)	0.419117
551	6	IRF4(+)	0.220479
552	4	IRF4(+)	0.239206
553	1	IRF7(+)	0.439947
554	0	IRF7(+)	0.387047
555	6	IRF7(+)	0.210925
556	4	IRF7(+)	0.235764
557	1	IRF8(+)	0.415097
558	0	IRF8(+)	0.40335
559	6	IRF8(+)	0.218838
560	4	IRF8(+)	0.23401
561	1	IRF9(+)	0.392928
562	0	IRF9(+)	0.428633
563	6	IRF9(+)	0.220791
564	4	IRF9(+)	0.238243
565	1	IRX5(+)	0.384057
566	0	IRX5(+)	0.420663
567	6	IRX5(+)	0.230926
568	4	IRX5(+)	0.242631
569	1	ISL1(+)	0.277284
570	0	ISL1(+)	0.280628
571	6	ISL1(+)	0.306115
572	4	ISL1(+)	0.378308
573	1	ISL2(+)	0.258851
574	0	ISL2(+)	0.269627
575	6	ISL2(+)	0.241233
576	4	ISL2(+)	0.277515
577	1	JDP2(+)	0.390119
578	0	JDP2(+)	0.427063
579	6	JDP2(+)	0.220656
580	4	JDP2(+)	0.23075
581	1	JUN(+)	0.386039
582	0	JUN(+)	0.423684
583	6	JUN(+)	0.227486
584	4	JUN(+)	0.24453
585	1	JUNB(+)	0.395177
586	0	JUNB(+)	0.423142
587	6	JUNB(+)	0.222038
588	4	JUNB(+)	0.237523
589	1	JUND(+)	0.374838
590	0	JUND(+)	0.427284
591	6	JUND(+)	0.232363
592	4	JUND(+)	0.247483
593	1	KDM4B(+)	0.382863
594	0	KDM4B(+)	0.374231
595	6	KDM4B(+)	0.217587
596	4	KDM4B(+)	0.256735
597	1	KDM5A(+)	0.374615
598	0	KDM5A(+)	0.431113
599	6	KDM5A(+)	0.234456
600	4	KDM5A(+)	0.253285
601	1	KDM5B(+)	0.377049
602	0	KDM5B(+)	0.424688
603	6	KDM5B(+)	0.238117
604	4	KDM5B(+)	0.259141
605	1	KLF1(+)	0.379918
606	0	KLF1(+)	0.3684
607	6	KLF1(+)	0.225379
608	4	KLF1(+)	0.233571
609	1	KLF10(+)	0.365053
610	0	KLF10(+)	0.436165
611	6	KLF10(+)	0.199116
612	4	KLF10(+)	0.195362
613	1	KLF11(+)	0.353677
614	0	KLF11(+)	0.342686
615	6	KLF11(+)	0.226834
616	4	KLF11(+)	0.263661
617	1	KLF13(+)	0.339301
618	0	KLF13(+)	0.428757
619	6	KLF13(+)	0.250236
620	4	KLF13(+)	0.265068
621	1	KLF14(+)	0.299567
622	0	KLF14(+)	0.295776
623	6	KLF14(+)	0.202556
624	4	KLF14(+)	0.235414
625	1	KLF15(+)	0.400884
626	0	KLF15(+)	0.424125
627	6	KLF15(+)	0.219166
628	4	KLF15(+)	0.233923
629	1	KLF16(+)	0.365559
630	0	KLF16(+)	0.367768
631	6	KLF16(+)	0.258931
632	4	KLF16(+)	0.279258
633	1	KLF2(+)	0.426008
634	0	KLF2(+)	0.402767
635	6	KLF2(+)	0.208299
636	4	KLF2(+)	0.22911
637	1	KLF3(+)	0.391892
638	0	KLF3(+)	0.42327
639	6	KLF3(+)	0.22235
640	4	KLF3(+)	0.240585
641	1	KLF4(+)	0.420807
642	0	KLF4(+)	0.401433
643	6	KLF4(+)	0.218908
644	4	KLF4(+)	0.234502
645	1	KLF5(+)	0.381195
646	0	KLF5(+)	0.428465
647	6	KLF5(+)	0.224748
648	4	KLF5(+)	0.238364
649	1	KLF6(+)	0.405086
650	0	KLF6(+)	0.416563
651	6	KLF6(+)	0.213354
652	4	KLF6(+)	0.224865
653	1	KLF8(+)	0.375258
654	0	KLF8(+)	0.348199
655	6	KLF8(+)	0.208881
656	4	KLF8(+)	0.235772
657	1	KLF9(+)	0.382126
658	0	KLF9(+)	0.433062
659	6	KLF9(+)	0.22354
660	4	KLF9(+)	0.236601
661	1	LEF1(+)	0.378709
662	0	LEF1(+)	0.422828
663	6	LEF1(+)	0.234427
664	4	LEF1(+)	0.252355
665	1	LHX1(+)	0.302389
666	0	LHX1(+)	0.365541
667	6	LHX1(+)	0.281872
668	4	LHX1(+)	0.319018
669	1	LHX2(+)	0.381734
670	0	LHX2(+)	0.396468
671	6	LHX2(+)	0.241503
672	4	LHX2(+)	0.296754
673	1	LHX3(+)	0.382183
674	0	LHX3(+)	0.415065
675	6	LHX3(+)	0.223532
676	4	LHX3(+)	0.241991
677	1	LHX4(+)	0.341453
678	0	LHX4(+)	0.387593
679	6	LHX4(+)	0.275548
680	4	LHX4(+)	0.295771
681	1	LHX5(+)	0.346541
682	0	LHX5(+)	0.411798
683	6	LHX5(+)	0.25228
684	4	LHX5(+)	0.296651
685	1	LHX8(+)	0.263397
686	0	LHX8(+)	0.251826
687	6	LHX8(+)	0.284185
688	4	LHX8(+)	0.434186
689	1	LHX9(+)	0.359409
690	0	LHX9(+)	0.403507
691	6	LHX9(+)	0.247752
692	4	LHX9(+)	0.312328
693	1	LYL1(+)	0.20456
694	0	LYL1(+)	0.210503
695	6	LYL1(+)	0.181721
696	4	LYL1(+)	0.214081
697	1	MAF(+)	0.337743
698	0	MAF(+)	0.373405
699	6	MAF(+)	0.270699
700	4	MAF(+)	0.254415
701	1	MAFB(+)	0.401666
702	0	MAFB(+)	0.401499
703	6	MAFB(+)	0.231012
704	4	MAFB(+)	0.270179
705	1	MAFF(+)	0.38016
706	0	MAFF(+)	0.432025
707	6	MAFF(+)	0.220425
708	4	MAFF(+)	0.233274
709	1	MAFG(+)	0.401451
710	0	MAFG(+)	0.406104
711	6	MAFG(+)	0.22651
712	4	MAFG(+)	0.25267
713	1	MAFK(+)	0.411764
714	0	MAFK(+)	0.406808
715	6	MAFK(+)	0.217331
716	4	MAFK(+)	0.241861
717	1	MAX(+)	0.403237
718	0	MAX(+)	0.415378
719	6	MAX(+)	0.223695
720	4	MAX(+)	0.240682
721	1	MAZ(+)	0.373312
722	0	MAZ(+)	0.425676
723	6	MAZ(+)	0.233597
724	4	MAZ(+)	0.247986
725	1	MBD2(+)	0.38819
726	0	MBD2(+)	0.410758
727	6	MBD2(+)	0.232102
728	4	MBD2(+)	0.243503
729	1	MECP2(+)	0.381902
730	0	MECP2(+)	0.374345
731	6	MECP2(+)	0.234435
732	4	MECP2(+)	0.273769
733	1	MEF2A(+)	0.39699
734	0	MEF2A(+)	0.410526
735	6	MEF2A(+)	0.221886
736	4	MEF2A(+)	0.244815
737	1	MEF2C(+)	0.410064
738	0	MEF2C(+)	0.413379
739	6	MEF2C(+)	0.216781
740	4	MEF2C(+)	0.231949
741	1	MEF2D(+)	0.386833
742	0	MEF2D(+)	0.420063
743	6	MEF2D(+)	0.211662
744	4	MEF2D(+)	0.227846
745	1	MEIS3(+)	0.223648
746	0	MEIS3(+)	0.184143
747	6	MEIS3(+)	0.257454
748	4	MEIS3(+)	0.36171
749	1	MGA(+)	0.308143
750	0	MGA(+)	0.369698
751	6	MGA(+)	0.240789
752	4	MGA(+)	0.261135
753	1	MSX1(+)	0.367993
754	0	MSX1(+)	0.302125
755	6	MSX1(+)	0.206765
756	4	MSX1(+)	0.239932
757	1	MXI1(+)	0.386909
758	0	MXI1(+)	0.423842
759	6	MXI1(+)	0.229801
760	4	MXI1(+)	0.245254
761	1	MYB(+)	0.394213
762	0	MYB(+)	0.410189
763	6	MYB(+)	0.218902
764	4	MYB(+)	0.234522
765	1	MYBL1(+)	0.338895
766	0	MYBL1(+)	0.243854
767	6	MYBL1(+)	0.182923
768	4	MYBL1(+)	0.179975
769	1	MYC(+)	0.415569
770	0	MYC(+)	0.412306
771	6	MYC(+)	0.211465
772	4	MYC(+)	0.22917
773	1	MYCN(+)	0.348946
774	0	MYCN(+)	0.420912
775	6	MYCN(+)	0.230814
776	4	MYCN(+)	0.239935
777	1	MYOD1(+)	0.420624
778	0	MYOD1(+)	0.348573
779	6	MYOD1(+)	0.192436
780	4	MYOD1(+)	0.216417
781	1	NANOG(+)	0.370342
782	0	NANOG(+)	0.401301
783	6	NANOG(+)	0.224278
784	4	NANOG(+)	0.267527
785	1	NELFE(+)	0.386533
786	0	NELFE(+)	0.413347
787	6	NELFE(+)	0.228422
788	4	NELFE(+)	0.244868
789	1	NEUROD1(+)	0.333643
790	0	NEUROD1(+)	0.391704
791	6	NEUROD1(+)	0.267782
792	4	NEUROD1(+)	0.338125
793	1	NEUROD2(+)	0.269572
794	0	NEUROD2(+)	0.288769
795	6	NEUROD2(+)	0.263186
796	4	NEUROD2(+)	0.480554
797	1	NEUROG2(+)	0.276872
798	0	NEUROG2(+)	0.296447
799	6	NEUROG2(+)	0.347306
800	4	NEUROG2(+)	0.406956
801	1	NFAT5(+)	0.384296
802	0	NFAT5(+)	0.423396
803	6	NFAT5(+)	0.22412
804	4	NFAT5(+)	0.233366
805	1	NFATC1(+)	0.369317
806	0	NFATC1(+)	0.363631
807	6	NFATC1(+)	0.222472
808	4	NFATC1(+)	0.250838
809	1	NFATC2(+)	0.413418
810	0	NFATC2(+)	0.40532
811	6	NFATC2(+)	0.210409
812	4	NFATC2(+)	0.236414
813	1	NFATC3(+)	0.382575
814	0	NFATC3(+)	0.42444
815	6	NFATC3(+)	0.209764
816	4	NFATC3(+)	0.232499
817	1	NFE2(+)	0.437707
818	0	NFE2(+)	0.261016
819	6	NFE2(+)	0.188841
820	4	NFE2(+)	0.203648
821	1	NFE2L2(+)	0.40925
822	0	NFE2L2(+)	0.411002
823	6	NFE2L2(+)	0.218135
824	4	NFE2L2(+)	0.235871
825	1	NFIB(+)	0.371891
826	0	NFIB(+)	0.430856
827	6	NFIB(+)	0.228869
828	4	NFIB(+)	0.249958
829	1	NFIL3(+)	0.38505
830	0	NFIL3(+)	0.426484
831	6	NFIL3(+)	0.22253
832	4	NFIL3(+)	0.239947
833	1	NFKB1(+)	0.423918
834	0	NFKB1(+)	0.399444
835	6	NFKB1(+)	0.216449
836	4	NFKB1(+)	0.236784
837	1	NFKB2(+)	0.428088
838	0	NFKB2(+)	0.395646
839	6	NFKB2(+)	0.216732
840	4	NFKB2(+)	0.236042
841	1	NFYA(+)	0.380096
842	0	NFYA(+)	0.3983
843	6	NFYA(+)	0.238389
844	4	NFYA(+)	0.261001
845	1	NFYB(+)	0.382137
846	0	NFYB(+)	0.419299
847	6	NFYB(+)	0.230069
848	4	NFYB(+)	0.251489
849	1	NFYC(+)	0.403051
850	0	NFYC(+)	0.402322
851	6	NFYC(+)	0.223851
852	4	NFYC(+)	0.250634
853	1	NHLH1(+)	0.258568
854	0	NHLH1(+)	0.291813
855	6	NHLH1(+)	0.302474
856	4	NHLH1(+)	0.475556
857	1	NKX1-1(+)	0.337787
858	0	NKX1-1(+)	0.407786
859	6	NKX1-1(+)	0.269177
860	4	NKX1-1(+)	0.271195
861	1	NKX2-5(+)	0.325191
862	0	NKX2-5(+)	0.350729
863	6	NKX2-5(+)	0.267352
864	4	NKX2-5(+)	0.308331
865	1	NKX2-8(+)	0.42524
866	0	NKX2-8(+)	0.391705
867	6	NKX2-8(+)	0.21988
868	4	NKX2-8(+)	0.230274
869	1	NKX3-2(+)	0.396836
870	0	NKX3-2(+)	0.280202
871	6	NKX3-2(+)	0.18523
872	4	NKX3-2(+)	0.180062
873	1	NPDC1(+)	0.40797
874	0	NPDC1(+)	0.393303
875	6	NPDC1(+)	0.222101
876	4	NPDC1(+)	0.263958
877	1	NR1D1(+)	0.299402
878	0	NR1D1(+)	0.297495
879	6	NR1D1(+)	0.300957
880	4	NR1D1(+)	0.31709
881	1	NR1H3(+)	0.408763
882	0	NR1H3(+)	0.39932
883	6	NR1H3(+)	0.221877
884	4	NR1H3(+)	0.236424
885	1	NR2C2(+)	0.37922
886	0	NR2C2(+)	0.410766
887	6	NR2C2(+)	0.227123
888	4	NR2C2(+)	0.259642
889	1	NR2E1(+)	0.411547
890	0	NR2E1(+)	0.376473
891	6	NR2E1(+)	0.197597
892	4	NR2E1(+)	0.21443
893	1	NR2F1(+)	0.352505
894	0	NR2F1(+)	0.373937
895	6	NR2F1(+)	0.235947
896	4	NR2F1(+)	0.249476
897	1	NR2F2(+)	0.364633
898	0	NR2F2(+)	0.350439
899	6	NR2F2(+)	0.23244
900	4	NR2F2(+)	0.234969
901	1	NR2F6(+)	0.392247
902	0	NR2F6(+)	0.417488
903	6	NR2F6(+)	0.226735
904	4	NR2F6(+)	0.239804
905	1	NR3C1(+)	0.433592
906	0	NR3C1(+)	0.36594
907	6	NR3C1(+)	0.192016
908	4	NR3C1(+)	0.209144
909	1	NUAK1(+)	0.20463
910	0	NUAK1(+)	0.189007
911	6	NUAK1(+)	0.171218
912	4	NUAK1(+)	0.193484
913	1	OLIG1(+)	0.241142
914	0	OLIG1(+)	0.246627
915	6	OLIG1(+)	0.215919
916	4	OLIG1(+)	0.310979
917	1	OLIG2(+)	0.394969
918	0	OLIG2(+)	0.404545
919	6	OLIG2(+)	0.223911
920	4	OLIG2(+)	0.253834
921	1	OLIG3(+)	0.229716
922	0	OLIG3(+)	0.24919
923	6	OLIG3(+)	0.20584
924	4	OLIG3(+)	0.282685
925	1	ONECUT1(+)	0.322117
926	0	ONECUT1(+)	0.327204
927	6	ONECUT1(+)	0.268762
928	4	ONECUT1(+)	0.43327
929	1	ONECUT2(+)	0.35398
930	0	ONECUT2(+)	0.386494
931	6	ONECUT2(+)	0.270378
932	4	ONECUT2(+)	0.331092
933	1	OSR1(+)	0.484426
934	0	OSR1(+)	0.297389
935	6	OSR1(+)	0.180455
936	4	OSR1(+)	0.186681
937	1	OTX2(+)	0.341597
938	0	OTX2(+)	0.35063
939	6	OTX2(+)	0.260934
940	4	OTX2(+)	0.243253
941	1	PAX6(+)	0.409702
942	0	PAX6(+)	0.39826
943	6	PAX6(+)	0.230739
944	4	PAX6(+)	0.249883
945	1	PAX7(+)	0.399256
946	0	PAX7(+)	0.410282
947	6	PAX7(+)	0.21189
948	4	PAX7(+)	0.240921
949	1	PBX1(+)	0.362453
950	0	PBX1(+)	0.423415
951	6	PBX1(+)	0.243757
952	4	PBX1(+)	0.267651
953	1	PHF8(+)	0.345866
954	0	PHF8(+)	0.3691
955	6	PHF8(+)	0.233034
956	4	PHF8(+)	0.245298
957	1	PHOX2B(+)	0.274412
958	0	PHOX2B(+)	0.315566
959	6	PHOX2B(+)	0.274984
960	4	PHOX2B(+)	0.332293
961	1	PITX1(+)	0.35153
962	0	PITX1(+)	0.363271
963	6	PITX1(+)	0.274215
964	4	PITX1(+)	0.343908
965	1	PITX3(+)	0.418954
966	0	PITX3(+)	0.360123
967	6	PITX3(+)	0.215931
968	4	PITX3(+)	0.242652
969	1	PKNOX2(+)	0.28101
970	0	PKNOX2(+)	0.254207
971	6	PKNOX2(+)	0.177075
972	4	PKNOX2(+)	0.187024
973	1	POLE3(+)	0.37082
974	0	POLE3(+)	0.417683
975	6	POLE3(+)	0.227579
976	4	POLE3(+)	0.244544
977	1	POLE4(+)	0.38432
978	0	POLE4(+)	0.415948
979	6	POLE4(+)	0.223909
980	4	POLE4(+)	0.237385
981	1	POLR2A(+)	0.38772
982	0	POLR2A(+)	0.42359
983	6	POLR2A(+)	0.230125
984	4	POLR2A(+)	0.251007
985	1	POLR3G(+)	0.414764
986	0	POLR3G(+)	0.393978
987	6	POLR3G(+)	0.212249
988	4	POLR3G(+)	0.233055
989	1	POU2F1(+)	0.364781
990	0	POU2F1(+)	0.407176
991	6	POU2F1(+)	0.224001
992	4	POU2F1(+)	0.233462
993	1	POU2F2(+)	0.351173
994	0	POU2F2(+)	0.375146
995	6	POU2F2(+)	0.242264
996	4	POU2F2(+)	0.361683
997	1	POU3F1(+)	0.360726
998	0	POU3F1(+)	0.412426
999	6	POU3F1(+)	0.245134
1000	4	POU3F1(+)	0.297368
1001	1	POU3F2(+)	0.319432
1002	0	POU3F2(+)	0.431151
1003	6	POU3F2(+)	0.247341
1004	4	POU3F2(+)	0.257053
1005	1	POU3F3(+)	0.318694
1006	0	POU3F3(+)	0.390085
1007	6	POU3F3(+)	0.270685
1008	4	POU3F3(+)	0.308612
1009	1	POU4F1(+)	0.338588
1010	0	POU4F1(+)	0.392107
1011	6	POU4F1(+)	0.267584
1012	4	POU4F1(+)	0.341124
1013	1	POU4F2(+)	0.271967
1014	0	POU4F2(+)	0.295202
1015	6	POU4F2(+)	0.278134
1016	4	POU4F2(+)	0.415356
1017	1	POU5F1B(+)	0.304696
1018	0	POU5F1B(+)	0.293289
1019	6	POU5F1B(+)	0.195252
1020	4	POU5F1B(+)	0.212048
1021	1	POU6F2(+)	0.278665
1022	0	POU6F2(+)	0.347959
1023	6	POU6F2(+)	0.19098
1024	4	POU6F2(+)	0.218159
1025	1	PPARA(+)	0.399484
1026	0	PPARA(+)	0.420826
1027	6	PPARA(+)	0.222216
1028	4	PPARA(+)	0.241255
1029	1	PPARD(+)	0.435941
1030	0	PPARD(+)	0.386418
1031	6	PPARD(+)	0.213274
1032	4	PPARD(+)	0.23161
1033	1	PPARG(+)	0.406365
1034	0	PPARG(+)	0.355566
1035	6	PPARG(+)	0.203547
1036	4	PPARG(+)	0.232727
1037	1	PRDM1(+)	0.451539
1038	0	PRDM1(+)	0.340106
1039	6	PRDM1(+)	0.189264
1040	4	PRDM1(+)	0.196993
1041	1	PRDM10(+)	0.222071
1042	0	PRDM10(+)	0.295592
1043	6	PRDM10(+)	0.231789
1044	4	PRDM10(+)	0.223292
1045	1	PRDM16(+)	0.326372
1046	0	PRDM16(+)	0.300521
1047	6	PRDM16(+)	0.212534
1048	4	PRDM16(+)	0.213396
1049	1	PRDM6(+)	0.221372
1050	0	PRDM6(+)	0.255856
1051	6	PRDM6(+)	0.196386
1052	4	PRDM6(+)	0.224676
1053	1	PRRX1(+)	0.470869
1054	0	PRRX1(+)	0.292781
1055	6	PRRX1(+)	0.201291
1056	4	PRRX1(+)	0.235825
1057	1	PRRX2(+)	0.480125
1058	0	PRRX2(+)	0.347515
1059	6	PRRX2(+)	0.202808
1060	4	PRRX2(+)	0.214689
1061	1	RAD21(+)	0.372653
1062	0	RAD21(+)	0.424732
1063	6	RAD21(+)	0.230816
1064	4	RAD21(+)	0.24623
1065	1	RARB(+)	0.381138
1066	0	RARB(+)	0.399912
1067	6	RARB(+)	0.226236
1068	4	RARB(+)	0.243351
1069	1	RB1(+)	0.37067
1070	0	RB1(+)	0.42416
1071	6	RB1(+)	0.227081
1072	4	RB1(+)	0.244754
1073	1	RBBP5(+)	0.330292
1074	0	RBBP5(+)	0.38864
1075	6	RBBP5(+)	0.240903
1076	4	RBBP5(+)	0.2405
1077	1	RCOR1(+)	0.388931
1078	0	RCOR1(+)	0.41766
1079	6	RCOR1(+)	0.224052
1080	4	RCOR1(+)	0.242362
1081	1	RELA(+)	0.31291
1082	0	RELA(+)	0.323052
1083	6	RELA(+)	0.208379
1084	4	RELA(+)	0.230707
1085	1	RELB(+)	0.42564
1086	0	RELB(+)	0.398098
1087	6	RELB(+)	0.21445
1088	4	RELB(+)	0.230039
1089	1	RFX1(+)	0.223322
1090	0	RFX1(+)	0.238207
1091	6	RFX1(+)	0.198472
1092	4	RFX1(+)	0.199334
1093	1	RFX2(+)	0.377593
1094	0	RFX2(+)	0.388468
1095	6	RFX2(+)	0.208947
1096	4	RFX2(+)	0.231574
1097	1	RFX3(+)	0.400546
1098	0	RFX3(+)	0.420381
1099	6	RFX3(+)	0.228707
1100	4	RFX3(+)	0.246551
1101	1	RFX4(+)	0.401745
1102	0	RFX4(+)	0.419952
1103	6	RFX4(+)	0.220301
1104	4	RFX4(+)	0.243661
1105	1	RFX5(+)	0.377801
1106	0	RFX5(+)	0.392495
1107	6	RFX5(+)	0.228598
1108	4	RFX5(+)	0.261371
1109	1	RFXANK(+)	0.390805
1110	0	RFXANK(+)	0.423033
1111	6	RFXANK(+)	0.224428
1112	4	RFXANK(+)	0.242838
1113	1	RFXAP(+)	0.404501
1114	0	RFXAP(+)	0.417428
1115	6	RFXAP(+)	0.215317
1116	4	RFXAP(+)	0.225699
1117	1	RORA(+)	0.415087
1118	0	RORA(+)	0.404163
1119	6	RORA(+)	0.21994
1120	4	RORA(+)	0.248282
1121	1	RPP25(+)	0.349888
1122	0	RPP25(+)	0.32474
1123	6	RPP25(+)	0.236297
1124	4	RPP25(+)	0.370856
1125	1	RREB1(+)	0.391141
1126	0	RREB1(+)	0.412993
1127	6	RREB1(+)	0.222063
1128	4	RREB1(+)	0.243052
1129	1	RUNX3(+)	0.385006
1130	0	RUNX3(+)	0.300852
1131	6	RUNX3(+)	0.196822
1132	4	RUNX3(+)	0.212044
1133	1	RXRA(+)	0.269156
1134	0	RXRA(+)	0.253202
1135	6	RXRA(+)	0.210671
1136	4	RXRA(+)	0.221639
1137	1	RXRB(+)	0.379756
1138	0	RXRB(+)	0.41916
1139	6	RXRB(+)	0.229771
1140	4	RXRB(+)	0.247379
1141	1	SALL1(+)	0.239016
1142	0	SALL1(+)	0.214328
1143	6	SALL1(+)	0.205231
1144	4	SALL1(+)	0.18177
1145	1	SAP30(+)	0.364796
1146	0	SAP30(+)	0.4118
1147	6	SAP30(+)	0.233041
1148	4	SAP30(+)	0.247611
1149	1	SHOX(+)	0.360565
1150	0	SHOX(+)	0.428032
1151	6	SHOX(+)	0.230401
1152	4	SHOX(+)	0.255069
1153	1	SHOX2(+)	0.330646
1154	0	SHOX2(+)	0.3684
1155	6	SHOX2(+)	0.289346
1156	4	SHOX2(+)	0.372406
1157	1	SIN3A(+)	0.370667
1158	0	SIN3A(+)	0.416799
1159	6	SIN3A(+)	0.228674
1160	4	SIN3A(+)	0.256427
1161	1	SIRT6(+)	0.367469
1162	0	SIRT6(+)	0.322719
1163	6	SIRT6(+)	0.193255
1164	4	SIRT6(+)	0.217829
1165	1	SIX1(+)	0.451545
1166	0	SIX1(+)	0.310228
1167	6	SIX1(+)	0.19173
1168	4	SIX1(+)	0.216179
1169	1	SIX3(+)	0.390698
1170	0	SIX3(+)	0.41869
1171	6	SIX3(+)	0.216075
1172	4	SIX3(+)	0.226173
1173	1	SMAD1(+)	0.375239
1174	0	SMAD1(+)	0.361416
1175	6	SMAD1(+)	0.20226
1176	4	SMAD1(+)	0.210839
1177	1	SMARCA4(+)	0.368804
1178	0	SMARCA4(+)	0.422087
1179	6	SMARCA4(+)	0.239204
1180	4	SMARCA4(+)	0.260973
1181	1	SMARCB1(+)	0.376688
1182	0	SMARCB1(+)	0.405105
1183	6	SMARCB1(+)	0.232059
1184	4	SMARCB1(+)	0.270531
1185	1	SOX10(+)	0.329072
1186	0	SOX10(+)	0.310585
1187	6	SOX10(+)	0.208991
1188	4	SOX10(+)	0.258391
1189	1	SOX11(+)	0.366937
1190	0	SOX11(+)	0.420033
1191	6	SOX11(+)	0.245411
1192	4	SOX11(+)	0.274677
1193	1	SOX12(+)	0.326067
1194	0	SOX12(+)	0.372005
1195	6	SOX12(+)	0.243519
1196	4	SOX12(+)	0.268377
1197	1	SOX15(+)	0.363402
1198	0	SOX15(+)	0.420497
1199	6	SOX15(+)	0.235232
1200	4	SOX15(+)	0.274341
1201	1	SOX21(+)	0.360667
1202	0	SOX21(+)	0.411463
1203	6	SOX21(+)	0.262257
1204	4	SOX21(+)	0.261388
1205	1	SOX4(+)	0.368708
1206	0	SOX4(+)	0.42004
1207	6	SOX4(+)	0.244172
1208	4	SOX4(+)	0.272105
1209	1	SOX6(+)	0.234703
1210	0	SOX6(+)	0.235886
1211	6	SOX6(+)	0.207772
1212	4	SOX6(+)	0.40871
1213	1	SOX7(+)	0.35066
1214	0	SOX7(+)	0.341905
1215	6	SOX7(+)	0.219638
1216	4	SOX7(+)	0.243193
1217	1	SOX8(+)	0.391618
1218	0	SOX8(+)	0.400225
1219	6	SOX8(+)	0.251591
1220	4	SOX8(+)	0.263093
1221	1	SP1(+)	0.372512
1222	0	SP1(+)	0.428426
1223	6	SP1(+)	0.229196
1224	4	SP1(+)	0.247313
1225	1	SP2(+)	0.391704
1226	0	SP2(+)	0.353752
1227	6	SP2(+)	0.194634
1228	4	SP2(+)	0.212009
1229	1	SP3(+)	0.39098
1230	0	SP3(+)	0.414649
1231	6	SP3(+)	0.232526
1232	4	SP3(+)	0.249779
1233	1	SP6(+)	0.34305
1234	0	SP6(+)	0.239184
1235	6	SP6(+)	0.200573
1236	4	SP6(+)	0.231231
1237	1	SP9(+)	0.215897
1238	0	SP9(+)	0.197729
1239	6	SP9(+)	0.273905
1240	4	SP9(+)	0.318325
1241	1	SPI1(+)	0.421035
1242	0	SPI1(+)	0.37788
1243	6	SPI1(+)	0.225631
1244	4	SPI1(+)	0.232592
1245	1	SRF(+)	0.371717
1246	0	SRF(+)	0.427577
1247	6	SRF(+)	0.220195
1248	4	SRF(+)	0.232204
1249	1	SRY(+)	0.289283
1250	0	SRY(+)	0.349402
1251	6	SRY(+)	0.238134
1252	4	SRY(+)	0.276868
1253	1	STAT1(+)	0.398439
1254	0	STAT1(+)	0.421451
1255	6	STAT1(+)	0.221893
1256	4	STAT1(+)	0.241528
1257	1	STAT2(+)	0.404427
1258	0	STAT2(+)	0.41807
1259	6	STAT2(+)	0.220323
1260	4	STAT2(+)	0.243247
1261	1	STAT3(+)	0.375553
1262	0	STAT3(+)	0.444666
1263	6	STAT3(+)	0.220005
1264	4	STAT3(+)	0.224911
1265	1	STAT5A(+)	0.395645
1266	0	STAT5A(+)	0.407192
1267	6	STAT5A(+)	0.225034
1268	4	STAT5A(+)	0.251352
1269	1	STAT5B(+)	0.188638
1270	0	STAT5B(+)	0.194838
1271	6	STAT5B(+)	0.196429
1272	4	STAT5B(+)	0.220514
1273	1	STAU2(+)	0.327097
1274	0	STAU2(+)	0.33941
1275	6	STAU2(+)	0.267264
1276	4	STAU2(+)	0.254027
1277	1	TAF1(+)	0.295677
1278	0	TAF1(+)	0.347646
1279	6	TAF1(+)	0.208663
1280	4	TAF1(+)	0.229116
1281	1	TAF7(+)	0.383412
1282	0	TAF7(+)	0.427161
1283	6	TAF7(+)	0.229221
1284	4	TAF7(+)	0.244504
1285	1	TAL1(+)	0.395588
1286	0	TAL1(+)	0.402684
1287	6	TAL1(+)	0.2263
1288	4	TAL1(+)	0.250536
1289	1	TBL1XR1(+)	0.338786
1290	0	TBL1XR1(+)	0.38184
1291	6	TBL1XR1(+)	0.226545
1292	4	TBL1XR1(+)	0.246942
1293	1	TBP(+)	0.405244
1294	0	TBP(+)	0.404319
1295	6	TBP(+)	0.220511
1296	4	TBP(+)	0.246845
1297	1	TBX2(+)	0.299034
1298	0	TBX2(+)	0.431555
1299	6	TBX2(+)	0.228727
1300	4	TBX2(+)	0.261245
1301	1	TBX21(+)	0.398257
1302	0	TBX21(+)	0.40045
1303	6	TBX21(+)	0.220289
1304	4	TBX21(+)	0.230074
1305	1	TBX6(+)	0.381054
1306	0	TBX6(+)	0.270708
1307	6	TBX6(+)	0.195964
1308	4	TBX6(+)	0.217272
1309	1	TCF12(+)	0.30937
1310	0	TCF12(+)	0.391827
1311	6	TCF12(+)	0.291667
1312	4	TCF12(+)	0.320024
1313	1	TCF7(+)	0.374753
1314	0	TCF7(+)	0.421394
1315	6	TCF7(+)	0.230716
1316	4	TCF7(+)	0.249986
1317	1	TCF7L1(+)	0.399199
1318	0	TCF7L1(+)	0.419169
1319	6	TCF7L1(+)	0.209164
1320	4	TCF7L1(+)	0.225034
1321	1	TCF7L2(+)	0.342525
1322	0	TCF7L2(+)	0.357945
1323	6	TCF7L2(+)	0.228128
1324	4	TCF7L2(+)	0.237151
1325	1	TEAD1(+)	0.415936
1326	0	TEAD1(+)	0.366568
1327	6	TEAD1(+)	0.195376
1328	4	TEAD1(+)	0.200853
1329	1	TEAD2(+)	0.338735
1330	0	TEAD2(+)	0.372969
1331	6	TEAD2(+)	0.233046
1332	4	TEAD2(+)	0.24254
1333	1	TEAD3(+)	0.327272
1334	0	TEAD3(+)	0.412894
1335	6	TEAD3(+)	0.247839
1336	4	TEAD3(+)	0.271423
1337	1	TEAD4(+)	0.394685
1338	0	TEAD4(+)	0.408863
1339	6	TEAD4(+)	0.211855
1340	4	TEAD4(+)	0.231487
1341	1	TFAP2C(+)	0.372558
1342	0	TFAP2C(+)	0.337576
1343	6	TFAP2C(+)	0.208397
1344	4	TFAP2C(+)	0.20828
1345	1	TFDP1(+)	0.373509
1346	0	TFDP1(+)	0.41312
1347	6	TFDP1(+)	0.223291
1348	4	TFDP1(+)	0.23788
1349	1	TFF3(+)	0.368448
1350	0	TFF3(+)	0.378348
1351	6	TFF3(+)	0.242459
1352	4	TFF3(+)	0.255541
1353	1	THAP1(+)	0.390407
1354	0	THAP1(+)	0.420946
1355	6	THAP1(+)	0.227269
1356	4	THAP1(+)	0.248178
1357	1	THAP11(+)	0.394585
1358	0	THAP11(+)	0.41445
1359	6	THAP11(+)	0.230135
1360	4	THAP11(+)	0.253255
1361	1	THRB(+)	0.391792
1362	0	THRB(+)	0.338654
1363	6	THRB(+)	0.195734
1364	4	THRB(+)	0.225357
1365	1	TLX3(+)	0.301881
1366	0	TLX3(+)	0.313769
1367	6	TLX3(+)	0.301998
1368	4	TLX3(+)	0.329372
1369	1	TRIM28(+)	0.374286
1370	0	TRIM28(+)	0.4253
1371	6	TRIM28(+)	0.233989
1372	4	TRIM28(+)	0.248354
1373	1	UBTF(+)	0.367988
1374	0	UBTF(+)	0.426105
1375	6	UBTF(+)	0.236986
1376	4	UBTF(+)	0.26272
1377	1	UNCX(+)	0.347358
1378	0	UNCX(+)	0.394123
1379	6	UNCX(+)	0.253892
1380	4	UNCX(+)	0.33594
1381	1	USF1(+)	0.36145
1382	0	USF1(+)	0.394537
1383	6	USF1(+)	0.24591
1384	4	USF1(+)	0.263039
1385	1	VAX2(+)	0.368886
1386	0	VAX2(+)	0.358768
1387	6	VAX2(+)	0.265061
1388	4	VAX2(+)	0.321695
1389	1	WRNIP1(+)	0.375186
1390	0	WRNIP1(+)	0.416235
1391	6	WRNIP1(+)	0.245345
1392	4	WRNIP1(+)	0.26355
1393	1	XBP1(+)	0.409657
1394	0	XBP1(+)	0.405079
1395	6	XBP1(+)	0.226538
1396	4	XBP1(+)	0.245854
1397	1	XRCC4(+)	0.365583
1398	0	XRCC4(+)	0.393204
1399	6	XRCC4(+)	0.221438
1400	4	XRCC4(+)	0.244837
1401	1	YBX1(+)	0.375515
1402	0	YBX1(+)	0.421181
1403	6	YBX1(+)	0.230089
1404	4	YBX1(+)	0.245435
1405	1	YY1(+)	0.375287
1406	0	YY1(+)	0.427332
1407	6	YY1(+)	0.234271
1408	4	YY1(+)	0.249191
1409	1	ZBTB37(+)	0.331402
1410	0	ZBTB37(+)	0.358425
1411	6	ZBTB37(+)	0.218289
1412	4	ZBTB37(+)	0.237924
1413	1	ZBTB7A(+)	0.389214
1414	0	ZBTB7A(+)	0.422427
1415	6	ZBTB7A(+)	0.231092
1416	4	ZBTB7A(+)	0.253929
1417	1	ZBTB7B(+)	0.39811
1418	0	ZBTB7B(+)	0.41811
1419	6	ZBTB7B(+)	0.225053
1420	4	ZBTB7B(+)	0.242742
1421	1	ZC3H11A(+)	0.379144
1422	0	ZC3H11A(+)	0.42501
1423	6	ZC3H11A(+)	0.233454
1424	4	ZC3H11A(+)	0.256773
1425	1	ZEB1(+)	0.360199
1426	0	ZEB1(+)	0.395112
1427	6	ZEB1(+)	0.266918
1428	4	ZEB1(+)	0.280489
1429	1	ZFP14(+)	0.287114
1430	0	ZFP14(+)	0.296014
1431	6	ZFP14(+)	0.19272
1432	4	ZFP14(+)	0.193252
1433	1	ZFX(+)	0.391733
1434	0	ZFX(+)	0.413424
1435	6	ZFX(+)	0.230171
1436	4	ZFX(+)	0.255161
1437	1	ZIC1(+)	0.387832
1438	0	ZIC1(+)	0.423445
1439	6	ZIC1(+)	0.210658
1440	4	ZIC1(+)	0.215272
1441	1	ZIC4(+)	0.445903
1442	0	ZIC4(+)	0.282659
1443	6	ZIC4(+)	0.181947
1444	4	ZIC4(+)	0.178864
1445	1	ZMIZ1(+)	0.36662
1446	0	ZMIZ1(+)	0.42619
1447	6	ZMIZ1(+)	0.242422
1448	4	ZMIZ1(+)	0.255546
1449	1	ZNF114(+)	0.197436
1450	0	ZNF114(+)	0.185917
1451	6	ZNF114(+)	0.167966
1452	4	ZNF114(+)	0.170401
1453	1	ZNF143(+)	0.407629
1454	0	ZNF143(+)	0.405679
1455	6	ZNF143(+)	0.226372
1456	4	ZNF143(+)	0.254911
1457	1	ZNF219(+)	0.330839
1458	0	ZNF219(+)	0.392146
1459	6	ZNF219(+)	0.277739
1460	4	ZNF219(+)	0.27899
1461	1	ZNF250(+)	0.287323
1462	0	ZNF250(+)	0.315477
1463	6	ZNF250(+)	0.231498
1464	4	ZNF250(+)	0.331628
1465	1	ZNF263(+)	0.384204
1466	0	ZNF263(+)	0.414013
1467	6	ZNF263(+)	0.21194
1468	4	ZNF263(+)	0.238897
1469	1	ZNF274(+)	0.402066
1470	0	ZNF274(+)	0.414938
1471	6	ZNF274(+)	0.22355
1472	4	ZNF274(+)	0.244504
1473	1	ZNF28(+)	0.417364
1474	0	ZNF28(+)	0.340741
1475	6	ZNF28(+)	0.212776
1476	4	ZNF28(+)	0.257064
1477	1	ZNF341(+)	0.239628
1478	0	ZNF341(+)	0.252472
1479	6	ZNF341(+)	0.187677
1480	4	ZNF341(+)	0.191886
1481	1	ZNF362(+)	0.343035
1482	0	ZNF362(+)	0.378393
1483	6	ZNF362(+)	0.219459
1484	4	ZNF362(+)	0.231751
1485	1	ZNF384(+)	0.337893
1486	0	ZNF384(+)	0.384417
1487	6	ZNF384(+)	0.245533
1488	4	ZNF384(+)	0.300092
1489	1	ZNF394(+)	0.403545
1490	0	ZNF394(+)	0.39022
1491	6	ZNF394(+)	0.194836
1492	4	ZNF394(+)	0.197533
1493	1	ZNF425(+)	0.347365
1494	0	ZNF425(+)	0.387736
1495	6	ZNF425(+)	0.201478
1496	4	ZNF425(+)	0.225354
1497	1	ZNF45(+)	0.27105
1498	0	ZNF45(+)	0.251005
1499	6	ZNF45(+)	0.191654
1500	4	ZNF45(+)	0.192066
1501	1	ZNF470(+)	0.395196
1502	0	ZNF470(+)	0.397477
1503	6	ZNF470(+)	0.22601
1504	4	ZNF470(+)	0.256486
1505	1	ZNF502(+)	0.311041
1506	0	ZNF502(+)	0.306599
1507	6	ZNF502(+)	0.220831
1508	4	ZNF502(+)	0.238316
1509	1	ZNF543(+)	0.208535
1510	0	ZNF543(+)	0.190435
1511	6	ZNF543(+)	0.183323
1512	4	ZNF543(+)	0.194402
1513	1	ZNF559(+)	0.35456
1514	0	ZNF559(+)	0.344914
1515	6	ZNF559(+)	0.222093
1516	4	ZNF559(+)	0.233768
1517	1	ZNF611(+)	0.396879
1518	0	ZNF611(+)	0.411222
1519	6	ZNF611(+)	0.22477
1520	4	ZNF611(+)	0.245827
1521	1	ZNF619(+)	0.197309
1522	0	ZNF619(+)	0.274698
1523	6	ZNF619(+)	0.180197
1524	4	ZNF619(+)	0.182728
1525	1	ZNF66(+)	0.396333
1526	0	ZNF66(+)	0.365399
1527	6	ZNF66(+)	0.227373
1528	4	ZNF66(+)	0.257572
1529	1	ZNF697(+)	0.334457
1530	0	ZNF697(+)	0.330252
1531	6	ZNF697(+)	0.230236
1532	4	ZNF697(+)	0.264311
1533	1	ZNF732(+)	0.228453
1534	0	ZNF732(+)	0.270742
1535	6	ZNF732(+)	0.205786
1536	4	ZNF732(+)	0.233936
1537	1	ZNF768(+)	0.285317
1538	0	ZNF768(+)	0.32998
1539	6	ZNF768(+)	0.296443
1540	4	ZNF768(+)	0.3291
1541	1	ZNF777(+)	0.288156
1542	0	ZNF777(+)	0.382654
1543	6	ZNF777(+)	0.256768
1544	4	ZNF777(+)	0.26533
1545	1	ZNF91(+)	0.363906
1546	0	ZNF91(+)	0.429474
1547	6	ZNF91(+)	0.235091
1548	4	ZNF91(+)	0.251843
1549	1	ZXDA(+)	0.310604
1550	0	ZXDA(+)	0.242258
1551	6	ZXDA(+)	0.202979
1552	4	ZXDA(+)	0.200924

## Sheet: Figure7_D
	UMAP_1	UMAP_2	IRX1	EN1
AAACCTGAGTACACCT-1_1	0.30787	6.1418	0	0
AAACCTGGTATAGGTA-1_1	0.966563	2.82934	0	0
AAACCTGTCGCTAGCG-1_1	0.827852	-0.754907	0	0
AAACGGGTCATACGGT-1_1	-1.92887	5.6481	0	0
AAAGATGAGGTGCAAC-1_1	-1.79512	3.86618	0	0
AAAGATGCAGATTGCT-1_1	0.293774	-2.9338	0	0
AAAGATGCATGCCACG-1_1	2.35295	7.8739	0	0
AAAGATGGTTACGCGC-1_1	3.84331	-1.3028	0	0
AAAGATGTCCACGTGG-1_1	3.62991	-9.53268	0	0
AAAGATGTCTCTGAGA-1_1	2.74285	1.16134	0	0
AAAGCAAAGACAGAGA-1_1	2.60438	-6.41255	0	0
AAAGCAAGTTGAACTC-1_1	3.77039	-9.2354	0	0
AAAGCAATCACTTACT-1_1	-0.219027	-5.54125	0	0
AAAGCAATCATAGCAC-1_1	1.70494	1.33968	0	0
AAAGCAATCCAGGGCT-1_1	4.45735	1.9165	0	0
AAAGCAATCCTTCAAT-1_1	0.491129	-2.38997	0	0
AAAGCAATCTTCGGTC-1_1	0.920839	4.57462	0	0
AAAGTAGAGACCACGA-1_1	3.74038	-0.449172	0	0
AAAGTAGCATCACAAC-1_1	2.06288	-5.62751	0	0
AAAGTAGGTGGTCTCG-1_1	-1.36707	-1.86345	0	0
AAATGCCAGCTTCGCG-1_1	-1.73862	-0.718263	0	0
AACACGTAGGTGCTAG-1_1	-1.78326	4.79159	0	0
AACACGTCATCTACGA-1_1	2.99346	5.03326	0	0
AACCATGCACTGCCAG-1_1	4.0495	1.58986	0	0
AACCATGCAGATCCAT-1_1	1.83313	1.21327	0	1.4631
AACCATGCATGTCGAT-1_1	1.18574	-1.55234	0	0
AACCATGGTCAGAGGT-1_1	3.07755	4.38124	0	0
AACCATGGTGCGATAG-1_1	0.268264	-2.75268	0	0
AACCATGTCCCTTGCA-1_1	2.59801	-0.904746	0	1.00963
AACCATGTCGGTTAAC-1_1	-0.980881	-1.54908	0	0
AACCGCGTCACAGGCC-1_1	4.13861	2.97156	0	0
AACCGCGTCACTATTC-1_1	0.739204	5.21931	0	0
AACGTTGAGCTCCTCT-1_1	-1.68281	3.24507	2.14427	0
AACGTTGCAGGAATCG-1_1	0.233362	-9.90188	0	1.33207
AACGTTGCATAGACTC-1_1	3.85771	-5.34359	0	0
AACGTTGTCGGTTCGG-1_1	0.0864455	-0.180897	0	0.885542
AACTCAGAGGATTCGG-1_1	0.488733	4.91633	0	0
AACTCAGTCAAGAAGT-1_1	4.24762	2.0074	0	0.906782
AACTCCCAGCAGCGTA-1_1	3.55354	5.86233	0	0
AACTCCCAGTTTAGGA-1_1	-0.410526	-8.98904	0	0
AACTCCCTCCCAACGG-1_1	-0.938928	-0.553548	0	0
AACTCCCTCCTCATTA-1_1	2.07443	-4.4941	0	0
AACTCCCTCGTGGTCG-1_1	1.35353	-2.05651	0	0
AACTCTTAGAACAATC-1_1	7.31992	4.22995	0	1.59849
AACTCTTGTCAAGCGA-1_1	-0.817838	6.1858	0	0
AACTCTTTCGGCATCG-1_1	3.22528	4.91679	0	0
AACTCTTTCGTTACAG-1_1	-2.57959	0.24272	0	0
AACTGGTAGAAGATTC-1_1	3.01885	2.17581	0	0
AACTGGTGTAGAGCTG-1_1	-0.0434304	3.23918	0	0
AACTGGTGTCTGATTG-1_1	0.426338	0.746892	0	0
AACTGGTTCTGCGACG-1_1	3.88866	-6.22984	0	0
AACTTTCAGTGTCTCA-1_1	1.82506	3.90987	0	0
AACTTTCGTCAATGTC-1_1	1.61647	3.71081	0	0
AACTTTCGTTCCACGG-1_1	0.124351	6.243	0	0
AACTTTCGTTTCCACC-1_1	2.26001	-1.67798	0	0
AAGACCTCAACTTGAC-1_1	-0.121269	-0.386656	0	0
AAGACCTCACATTCGA-1_1	2.56876	-5.53644	0	0
AAGACCTGTTTCCACC-1_1	3.1085	6.39702	0	0
AAGACCTTCTACTATC-1_1	0.277773	7.82504	0	0
AAGACCTTCTGTCTAT-1_1	2.28764	-3.06952	0	0
AAGCCGCAGATGTCGG-1_1	-0.673366	-1.25308	0	0
AAGCCGCTCATCACCC-1_1	0.954608	-10.8925	0	0
AAGGAGCCATACCATG-1_1	-2.78376	1.161	0	0
AAGGAGCCATATGCTG-1_1	0.733344	7.64807	0	0
AAGGAGCCATCACCCT-1_1	-3.17055e-05	0.198922	0	0
AAGGAGCGTACAGCAG-1_1	1.94488	-2.30404	0	0
AAGGAGCGTGTGGCTC-1_1	0.165207	-0.652711	0	0
AAGGCAGTCATGTAGC-1_1	-3.07195	2.53897	0	0
AAGGCAGTCTTGACGA-1_1	3.2664	-7.79531	0	0
AAGGTTCCACTCGACG-1_1	-5.11639	4.60923	0	0
AAGGTTCGTTAAGATG-1_1	4.52005	1.50294	0	0
AAGGTTCGTTATCGGT-1_1	1.89893	-0.593771	0	0
AAGGTTCTCCACGTTC-1_1	1.51102	-4.09499	0	0.562113
AAGGTTCTCGCGTAGC-1_1	1.67786	-2.87588	0	0
AAGTCTGCAATGAAAC-1_1	1.35089	8.48378	0	0
AAGTCTGCATGCCCGA-1_1	2.16525	-1.224	0	0
AAGTCTGGTTGAGTTC-1_1	-1.84342	3.85123	0	0
AAGTCTGTCGAGCCCA-1_1	-1.19015	4.8588	0	0
AATCCAGCACAGACTT-1_1	-0.190043	6.82758	0	0
AATCCAGGTCATACTG-1_1	3.48676	6.07348	0	0
AATCGGTAGAAACGAG-1_1	1.48568	-11.2095	0	0
AATCGGTCATCCGTGG-1_1	0.262819	4.81166	0	0
AATCGGTGTCGGCACT-1_1	0.409111	-1.46826	0	1.40662
AATCGGTGTCTAGTGT-1_1	0.347937	-4.07717	0	0
AATCGGTTCGAACTGT-1_1	2.09626	-3.58177	0	0
AATCGGTTCGTGACAT-1_1	-1.36503	-1.89391	0	0
ACACCAAAGCTAGTTC-1_1	-1.24332	3.57508	0	0
ACACCAACAATGGAGC-1_1	4.57779	5.50924	0	0
ACACCAACAGCTGTTA-1_1	4.0692	1.954	0	0
ACACCAACATGCCTTC-1_1	-0.116516	3.61782	0	0
ACACCCTAGACTGGGT-1_1	4.09756	2.67013	0	0
ACACCCTGTCGGATCC-1_1	-0.0908302	-1.02328	0	0
ACACCGGAGATGTTAG-1_1	-3.75379	3.19165	0	0
ACACCGGCAAGGCTCC-1_1	-2.68632	0.339799	0	0
ACACCGGCAGTAAGCG-1_1	1.95949	-0.100526	0	0.583027
ACACCGGGTGTTCGAT-1_1	0.41496	-2.14651	0	0
ACACCGGTCACTCCTG-1_1	-2.28298	-0.136783	0	0
ACACCGGTCGGTTAAC-1_1	1.46806	6.5459	0	0
ACACTGACAATGCCAT-1_1	-1.6217	0.320031	0	0
ACACTGAGTAACGTTC-1_1	-0.0938435	3.50277	0	0
ACACTGAGTAAGTGTA-1_1	-1.06563	6.4293	0	0
ACACTGAGTGGCAAAC-1_1	1.00002	3.0526	0	0
ACACTGATCGTATCAG-1_1	-4.89262	4.21558	0	0.965065
ACACTGATCTGGTTCC-1_1	2.67279	-0.0901612	0	0
ACAGCCGAGCGTGTCC-1_1	3.14351	2.34073	0	0
ACAGCCGAGGCTCAGA-1_1	3.85803	4.66568	0	0
ACAGCCGAGTAGGCCA-1_1	1.9773	-0.316537	0	0
ACAGCCGCAGAAGCAC-1_1	0.331526	-0.478089	0	0
ACAGCCGGTGAACCTT-1_1	-0.190652	-1.28987	0	0
ACAGCCGGTGATAAGT-1_1	7.05099	4.49332	0	0
ACAGCCGGTGGTACAG-1_1	3.16325	7.2596	0	0
ACAGCCGTCTTCGAGA-1_1	1.32761	-1.91213	0	0
ACAGCTACAATGGTCT-1_1	2.7352	-8.87541	0	0
ACAGCTAGTAGCTCCG-1_1	2.50129	8.2691	0	0
ACAGCTATCTTGACGA-1_1	-3.32487	2.73047	0	0.904631
ACATACGCATAAAGGT-1_1	5.9406	3.62345	0	0
ACATACGCATTGTGCA-1_1	-2.60638	0.10175	0	0
ACATACGTCACTCTTA-1_1	0.203321	-1.26046	0	0
ACATACGTCAGAGGTG-1_1	0.283931	6.79546	0	0
ACATCAGAGAGCTGCA-1_1	3.50849	7.45986	0	0
ACATCAGAGCTCCCAG-1_1	-1.14746	1.5106	0	0
ACATCAGCAAGTAATG-1_1	7.52436	3.88147	0	0.525879
ACATCAGGTATTCGTG-1_1	2.53168	8.24822	0.696161	0
ACATCAGGTGATGCCC-1_1	0.825608	4.7047	0.928585	0
ACATCAGTCAGGCGAA-1_1	4.59729	-1.28201	0	0
ACATCAGTCCAAACAC-1_1	0.0367231	4.67319	0	0
ACATCAGTCTTGCCGT-1_1	0.802631	5.62776	0.489385	0
ACATGGTCAAGTCATC-1_1	2.57686	7.89291	0	0
ACCAGTAAGATCACGG-1_1	0.145831	3.51289	0	0
ACCAGTAGTAGAGGAA-1_1	0.0763437	0.14884	0	0
ACCAGTAGTCTAGTGT-1_1	0.618225	-1.69472	0	1.159
ACCAGTATCCGTTGCT-1_1	4.09495	1.81362	0	0
ACCCACTAGAGTCGGT-1_1	0.869188	5.30994	0	0
ACCCACTCACGAGAGT-1_1	1.76828	7.6455	0	0
ACCCACTGTCTCTCGT-1_1	0.307526	7.35065	0	0
ACCCACTGTCTGGTCG-1_1	2.05736	6.99462	0	0
ACCCACTGTGCTAGCC-1_1	0.315441	-0.23586	0	0
ACCCACTTCCACGCAG-1_1	0.94727	-2.1171	0	0
ACCGTAAAGTGAAGTT-1_1	2.90734	4.29467	0	0
ACCGTAAGTAATTGGA-1_1	-2.47067	-0.154563	0	0
ACCTTTACACGACGAA-1_1	-2.0919	-0.710077	0	0
ACCTTTACATCTGGTA-1_1	5.14216	5.49579	0	0
ACCTTTATCTGGCGTG-1_1	7.16616	3.74793	0	0
ACGAGCCCATGCCTTC-1_1	3.65328	5.33183	0	0
ACGAGCCTCGCAGGCT-1_1	4.7065	3.7265	0	1.34431
ACGAGGAAGTCAATAG-1_1	-0.682055	2.13065	0	0
ACGATACCATAAGACA-1_1	-1.23885	-0.0893421	0	0
ACGATACTCACCCTCA-1_1	2.30499	5.79416	0	0
ACGATACTCTACTATC-1_1	1.8641	-2.15894	0	0
ACGATGTCACAGATTC-1_1	2.98453	3.8673	0	0
ACGATGTCACATTTCT-1_1	-1.03762	-8.60802	0	0
ACGATGTTCGCAAGCC-1_1	2.02243	-10.8868	0	0
ACGATGTTCGTGGGAA-1_1	0.901342	-1.87343	0	0
ACGCCAGAGAGTCGGT-1_1	-1.65237	-1.73181	0	0
ACGCCAGAGGATGCGT-1_1	-2.03875	2.04373	0	0
ACGCCAGAGTCTTGCA-1_1	4.16014	2.88155	0	0
ACGCCAGGTGAGTATA-1_1	1.77005	-3.21108	0	0
ACGCCGAAGACAAGCC-1_1	-0.663002	5.51918	0	0
ACGCCGAAGACCCACC-1_1	4.49101	2.38092	0	0
ACGCCGAAGCCACGTC-1_1	2.81034	2.10957	0	0
ACGCCGAAGGACATTA-1_1	-2.34423	-0.426764	0	0
ACGCCGAAGGGATCTG-1_1	4.31508	1.66474	0.83566	0
ACGCCGACAGGGTTAG-1_1	0.164363	-1.78481	0	1.32183
ACGCCGAGTAAACGCG-1_1	-0.0114677	3.31156	0	0
ACGCCGAGTGAAAGAG-1_1	2.96675	-3.03501	0	0
ACGGAGAAGCAACGGT-1_1	-1.12451	3.30038	0	0
ACGGAGAAGTTGAGTA-1_1	4.40899	-1.08473	0.764157	0
ACGGAGACAACTGCTA-1_1	0.975498	2.8314	0	0
ACGGAGACAATGCCAT-1_1	0.398655	7.60772	0	0
ACGGCCACACCGGAAA-1_1	2.7053	8.16302	0	0.843506
ACGGCCACAGCCTATA-1_1	-2.14432	4.01212	0	0
ACGGCCAGTCATACTG-1_1	-0.157362	6.50839	0	0
ACGGCCATCAAACCAC-1_1	3.50028	0.958455	0	0
ACGGCCATCAATCACG-1_1	2.30075	-6.64656	0	0
ACGGCCATCTCGAGTA-1_1	3.67725	2.1393	0	0
ACGGGCTCACTAAGTC-1_1	4.49289	-6.72614	0	0
ACGGGTCCAGAGCCAA-1_1	3.86742	7.30836	0	0
ACGGGTCCATGCCCGA-1_1	-1.2275	6.56548	0	0
ACGGGTCTCACGCATA-1_1	2.53154	-10.561	0	0
ACGGGTCTCGTTGCCT-1_1	3.69905	5.87114	0	0
ACTATCTAGAAGAAGC-1_1	1.89739	-11.0058	0	0
ACTATCTCATCGATGT-1_1	-0.97202	7.09117	0	0
ACTATCTGTACCCAAT-1_1	2.36857	-1.34968	0	0.916351
ACTATCTTCCAAGCCG-1_1	1.05646	4.61317	0	0
ACTATCTTCTTATCTG-1_1	-1.85235	-1.298	0	0
ACTGAACAGAAGCCCA-1_1	-4.90167	-0.929994	0	0
ACTGAACAGCTATGCT-1_1	0.76225	-0.555215	0	0
ACTGAACCAGTGGAGT-1_1	2.82092	0.0761449	0	0
ACTGAGTAGCTAACTC-1_1	-2.13029	-0.490851	0	0
ACTGAGTCAGTGACAG-1_1	3.0264	5.35269	0	0
ACTGAGTTCATATCGG-1_1	3.12439	5.00279	0	0
ACTGATGAGTGTGGCA-1_1	3.64142	-6.05887	0	0
ACTGATGCAAGACACG-1_1	2.43483	3.55643	0	0
ACTGATGTCGCAAACT-1_1	2.56827	0.187323	0	0
ACTGCTCCAGGTCGTC-1_1	3.96693	-1.11178	0	0.771024
ACTGCTCCATACGCTA-1_1	1.68459	6.9242	0	0
ACTGCTCCATATGGTC-1_1	-4.94202	4.68157	0	0
ACTGCTCGTAAACACA-1_1	1.10847	-2.82875	0	0
ACTGTCCAGAATAGGG-1_1	4.39255	-1.65027	0	0
ACTGTCCAGTAGTGCG-1_1	1.07709	5.82374	0	0
ACTGTCCCAATAGCGG-1_1	0.0699488	5.99029	0	0.593787
ACTGTCCTCGACCAGC-1_1	1.39118	-1.34533	0.85205	0
ACTTACTCAATCTACG-1_1	-1.66887	5.17606	0	0
ACTTACTCACATGGGA-1_1	2.08742	-3.5045	0	0
ACTTGTTTCCTTTCGG-1_1	6.79964	4.54373	0	0
ACTTGTTTCGCCTGTT-1_1	-1.58135	4.74152	0	0
ACTTGTTTCGTATCAG-1_1	3.87906	-2.73395	0	0
ACTTTCAAGGTGCTAG-1_1	-2.58837	2.4999	0	0
ACTTTCACACCCAGTG-1_1	3.20967	7.61233	0	0
ACTTTCAGTAGCCTAT-1_1	-0.887436	7.10606	0	0
AGAATAGAGACTGTAA-1_1	-4.69344	3.92202	0	0
AGAATAGAGCGGATCA-1_1	-0.708675	7.91455	0	0
AGAATAGGTCGAACAG-1_1	3.02221	-6.46786	0	0
AGAATAGGTCGCGTGT-1_1	0.699855	7.06699	0	0
AGAATAGTCCACGTTC-1_1	-0.981606	-9.67621	0	0
AGAATAGTCTCTTGAT-1_1	1.48314	-2.60545	0	0
AGACGTTAGGCCCTCA-1_1	-0.701921	3.75457	0	0
AGACGTTCAGTAAGCG-1_1	2.03982	0.866312	0	0
AGACGTTCATAGGATA-1_1	-0.779328	7.46429	0	0
AGACGTTTCACCCGAG-1_1	6.33063	3.35602	0	0
AGACGTTTCCGAAGAG-1_1	1.70142	-0.892145	0	1.18665
AGAGCGAAGTAAGTAC-1_1	1.23272	-3.72733	0	0
AGAGCGACATAGTAAG-1_1	3.36064	5.80147	0	0
AGAGCGACATTCGACA-1_1	6.27265	3.72872	0	0
AGAGCGAGTGTCTGAT-1_1	3.58202	4.85432	0	0
AGAGCGATCTCTTATG-1_1	-3.86577	3.6574	0	0
AGAGCTTAGATAGCAT-1_1	-0.836388	5.98823	0	0
AGAGCTTAGCACCGTC-1_1	-0.178684	3.64967	0	0
AGAGCTTCAAGCCTAT-1_1	1.57567	-1.16093	0	1.29773
AGAGCTTTCAGCTTAG-1_1	0.997772	2.7525	0	0
AGAGTGGAGAGCCCAA-1_1	4.46239	4.37473	0	0
AGAGTGGGTTGGAGGT-1_1	4.3943	6.56943	0	0
AGAGTGGTCACTCCTG-1_1	-1.42976	3.43343	0	0
AGCAGCCCAGTGGAGT-1_1	-4.56488	3.05227	1.36428	0
AGCAGCCTCCCTCAGT-1_1	-3.86354	2.25157	0	0
AGCATACCACCCATTC-1_1	1.8269	-1.62619	0	0
AGCATACGTAGGGTAC-1_1	-0.716604	-2.10925	0	0
AGCATACGTCTAGGTT-1_1	2.16958	-0.137369	0	1.43986
AGCCTAAAGATGCGAC-1_1	3.90245	1.96181	0	0
AGCCTAACAAGTCTAC-1_1	4.27104	-5.52025	0.35884	0.35884
AGCCTAACATGTCCTC-1_1	1.81915	4.69438	0	0
AGCCTAAGTGGTACAG-1_1	4.60599	3.67751	0	0
AGCCTAATCGCAAGCC-1_1	2.01697	8.51945	0	0
AGCGGTCGTAGTAGTA-1_1	2.77375	-9.52211	0	0
AGCGGTCTCAGTACGT-1_1	-0.787282	2.08562	0	0
AGCGTATAGCAAATCA-1_1	0.493512	5.35725	0	0
AGCGTATCACATGGGA-1_1	3.12272	5.35635	0	0
AGCGTATGTAACGTTC-1_1	-1.0164	0.554801	0	0
AGCGTATGTCAGGACA-1_1	3.47128	6.32392	0	0
AGCGTATGTTAAGACA-1_1	-0.932116	7.69848	0	0
AGCGTATTCAACGCTA-1_1	1.0243	-5.8912	0	0
AGCGTATTCTTGACGA-1_1	0.114068	6.33516	0	0
AGCGTCGCAGGGATTG-1_1	2.10606	7.92807	0	0
AGCGTCGTCTCTAGGA-1_1	3.6574	7.0478	0	0
AGCTCCTGTTAGAACA-1_1	-1.02205	3.79488	0	0
AGCTCCTTCCCGACTT-1_1	0.881959	-3.42725	0	0
AGCTCCTTCTCTGTCG-1_1	3.07614	2.93182	0	0.475621
AGCTCTCAGTAGTGCG-1_1	3.91065	-1.412	0	0
AGCTCTCCAGCGTAAG-1_1	-0.752912	3.58796	0	0
AGCTCTCTCTATGTGG-1_1	3.06862	5.96067	0	0
AGCTTGAAGCGATAGC-1_1	-2.66727	3.52024	0	0
AGCTTGAAGGGATCTG-1_1	2.88232	7.86143	0	0
AGCTTGATCCGCGTTT-1_1	-1.24914	-0.522961	0	0
AGCTTGATCTCATTCA-1_1	3.51716	5.4616	0	0
AGGCCACAGAGACGAA-1_1	-0.196753	-2.50761	0	0
AGGCCACCAATCCGAT-1_1	-3.61579	2.72918	0	0
AGGCCACCAGGTCCAC-1_1	0.376121	7.56146	0	0
AGGCCGTAGCCGATTT-1_1	-2.0299	-0.0850246	0	0
AGGCCGTGTTTGCATG-1_1	5.11224	5.5584	0	0
AGGCCGTTCCTTTCGG-1_1	4.21106	-8.20491	0	0.245364
AGGCCGTTCGCCAGCA-1_1	-1.36042	6.56193	0	0
AGGCCGTTCTGTCCGT-1_1	-0.258015	3.7771	0	0
AGGGAGTAGATGGGTC-1_1	1.94957	-3.26125	0	0
AGGGAGTAGCCAACAG-1_1	-0.169175	1.98462	0	0
AGGGAGTAGCTCCCAG-1_1	-0.767641	5.26241	0	0
AGGGAGTAGTGATCGG-1_1	-4.87141	4.29781	0	0
AGGGAGTCACATGACT-1_1	2.14286	-1.20345	0	0
AGGGAGTCAGCTTAAC-1_1	0.519476	-0.530039	0	0
AGGGAGTTCGGAATCT-1_1	-0.820165	-0.68439	0	0
AGGGATGAGAGGTAGA-1_1	2.45121	1.19809	0	0
AGGGATGAGGCATTGG-1_1	1.44963	-10.3385	0.447582	0
AGGGATGTCGGTTCGG-1_1	-0.500117	7.38018	0	0
AGGGTGAAGCCGGTAA-1_1	0.241852	-1.14964	0	0
AGGGTGACAACACGCC-1_1	3.35806	-1.4363	0	0
AGGGTGATCTACTATC-1_1	0.812109	4.05684	0	0
AGGTCATAGAGATGAG-1_1	-0.644863	-0.351523	0	0
AGGTCATAGGAGTTTA-1_1	1.27906	-2.15013	0	0
AGGTCATCATTAACCG-1_1	4.30597	-1.49835	0	0
AGGTCATGTCGCATAT-1_1	-0.712397	5.55448	0	0
AGGTCCGAGCCACGTC-1_1	-2.45819	-0.401312	0	0
AGGTCCGCAGGTCTCG-1_1	-2.79458	-0.0798925	0	0
AGTAGTCAGCGTAGTG-1_1	3.27809	2.47254	0	1.58772
AGTAGTCGTCATATCG-1_1	2.14707	6.20036	0	0
AGTAGTCGTCCGTCAG-1_1	7.02707	3.73612	0	0
AGTAGTCTCTTCGAGA-1_1	-4.31889	1.37302	0	0
AGTCTTTCATAGAAAC-1_1	3.45491	-8.50152	0	0
AGTCTTTCATGACGGA-1_1	2.49343	3.50759	0	0
AGTCTTTGTACGCACC-1_1	2.94591	6.38722	0	0
AGTCTTTGTAGCGCAA-1_1	4.70458	6.39159	0	0
AGTCTTTTCACGGTTA-1_1	-0.762803	1.54292	0	0
AGTCTTTTCTTCCTTC-1_1	-4.95912	4.53279	0.535743	0
AGTGAGGGTTGTTTGG-1_1	3.71981	3.25856	0	0
AGTGAGGTCCGTAGTA-1_1	1.00501	-1.15606	0	0
AGTGGGAAGGCCATAG-1_1	3.89344	-5.30891	0	0
AGTGGGACAAGGACAC-1_1	1.81425	-0.619184	0	0
AGTGGGACACATTAGC-1_1	0.0425056	6.04826	0	0
AGTGGGATCAAAGTAG-1_1	-0.256218	0.813021	0	0
AGTGTCACACTTGGAT-1_1	3.70115	-2.36397	0	0
AGTGTCAGTGCAACTT-1_1	4.58252	6.45792	0	0
AGTGTCATCCTGTACC-1_1	3.25243	2.14518	0	0
AGTGTCATCGGAAATA-1_1	4.1282	-1.92271	0	0
AGTTGGTAGACCCACC-1_1	-0.456493	-3.13777	0	0
AGTTGGTCAGCTGTGC-1_1	1.86324	7.35818	0	0
AGTTGGTCATGATCCA-1_1	2.02197	-1.09318	0	0
AGTTGGTTCCTGCAGG-1_1	2.10927	-2.39609	0	0
ATAACGCAGTATTGGA-1_1	-0.83143	-1.31382	0	0
ATAACGCAGTCCCACG-1_1	4.32855	2.47085	0	0
ATAACGCGTTCAGACT-1_1	3.62211	-1.36946	0	0
ATAAGAGCAGCGTAAG-1_1	7.28435	4.08004	0	0
ATAAGAGTCAAACGGG-1_1	2.56635	1.8247	0	0
ATAGACCAGGTGCTAG-1_1	3.3101	1.3805	0	0
ATAGACCAGTCCTCCT-1_1	3.06526	6.59088	0	0
ATAGACCGTGTGACCC-1_1	1.92034	7.50163	0.64374	0
ATAGACCTCAACGGGA-1_1	-0.665843	-1.66025	0	0
ATAGACCTCACCGTAA-1_1	1.18004	7.50387	0	0
ATCACGAAGAATGTTG-1_1	-1.90877	3.38129	0	0
ATCACGAAGGCTAGCA-1_1	-0.744292	-1.85447	0	0
ATCATCTAGAGGGCTT-1_1	3.7556	6.77874	0	0.34521
ATCATCTCACCAGCAC-1_1	0.338494	-1.42921	0	0
ATCATCTGTGAGCGAT-1_1	-0.145472	-10.3832	0	1.04581
ATCATGGAGGCTCATT-1_1	-2.45691	-0.0124037	0	0
ATCATGGCACCTATCC-1_1	-0.861934	-0.225256	0	1.21215
ATCATGGGTTCGGCAC-1_1	0.63366	3.59035	0.824859	0
ATCCACCCAGTTCATG-1_1	4.48041	1.12018	0	0.683926
ATCCACCCATTAACCG-1_1	2.71985	-8.11112	0	0
ATCCACCGTTTGACAC-1_1	4.4386	2.67477	0	0
ATCCACCTCATCTGCC-1_1	4.79367	6.00281	0	0
ATCCACCTCTCGGACG-1_1	3.25495	3.73539	0	0.756215
ATCCGAAAGCCACGTC-1_1	-3.90993	3.50361	0	0
ATCCGAAAGGAATTAC-1_1	4.49074	4.43966	0	0
ATCCGAACAGCGTAAG-1_1	2.81842	6.8164	0	0
ATCCGAAGTAAGTTCC-1_1	1.90928	4.53518	0	0
ATCCGAAGTTCCACAA-1_1	-3.58206	3.54931	0	0
ATCGAGTCAGACTCGC-1_1	1.62055	-5.42215	0	0
ATCGAGTGTAGAGTGC-1_1	3.77515	4.22738	0	0
ATCGAGTGTTACCAGT-1_1	2.01476	3.89171	0	0
ATCGAGTGTTCCACTC-1_1	1.81054	3.45243	0	0
ATCGAGTTCTATCCCG-1_1	3.94528	5.79541	0	0
ATCTACTAGGAATTAC-1_1	3.3407	-7.94253	0	0
ATCTACTAGTGAAGAG-1_1	0.464003	5.45786	0	0
ATCTACTTCACGCATA-1_1	3.39772	4.74432	0	0
ATCTACTTCCACGACG-1_1	2.6082	6.21983	0	0
ATCTGCCAGAGCAATT-1_1	2.57864	7.94314	0	0
ATCTGCCAGCCGCCTA-1_1	4.4237	2.71687	0	0
ATCTGCCAGTGGGATC-1_1	1.66294	4.02467	0	0.673211
ATCTGCCGTACCTACA-1_1	4.05934	1.906	0	0
ATCTGCCGTATAGTAG-1_1	0.081844	-1.88858	0	0
ATCTGCCGTCATCGGC-1_1	-1.59449	0.20308	0	0
ATGAGGGAGATCTGAA-1_1	-0.104227	4.40969	0	0
ATGAGGGCACCCTATC-1_1	4.14814	2.87809	0	0
ATGAGGGCATCAGTAC-1_1	2.66893	-9.22395	0	0
ATGAGGGGTATGAATG-1_1	3.99279	2.4146	0	0
ATGAGGGGTATGCTTG-1_1	-1.07126	5.00627	0	0
ATGAGGGTCTGCTTGC-1_1	4.33871	2.14186	0	0
ATGCGATAGAAGCCCA-1_1	0.00920615	-4.63543	0	0
ATGCGATAGATCTGAA-1_1	0.791804	-2.45634	1.14625	0
ATGCGATAGGTGGGTT-1_1	3.24709	1.15552	0	0.578242
ATGCGATCATGCCTAA-1_1	4.10842	6.72305	0.789134	0
ATGCGATGTCATCGGC-1_1	3.43313	4.02388	0	0
ATGCGATGTCCATCCT-1_1	6.04064	3.59665	0	0
ATGCGATTCGGTCCGA-1_1	-0.507817	3.15362	0	0
ATGGGAGCAGTCACTA-1_1	0.766014	-1.15226	0	0
ATGGGAGGTAAGCACG-1_1	2.41095	5.47141	0	0
ATGGGAGTCCTAGAAC-1_1	5.93179	3.58264	0	0
ATGGGAGTCCTGTACC-1_1	-0.00454023	8.56919	0	0
ATGGGAGTCGATCCCT-1_1	1.67766	-1.63394	0	0
ATGTGTGAGACTACAA-1_1	3.88047	1.92886	0	0
ATGTGTGAGTTAGGTA-1_1	0.916521	-0.632004	0	0
ATGTGTGCAAACCTAC-1_1	-1.6719	-0.936614	0	1.09701
ATGTGTGGTGACTACT-1_1	-0.477934	-0.235272	0	0
ATGTGTGTCCAAATGC-1_1	2.62099	8.30638	0	0
ATTACTCAGCTAACTC-1_1	0.491468	5.68786	0	0
ATTACTCGTGGCTCCA-1_1	3.38707	-7.6542	0	0
ATTATCCAGCTGAACG-1_1	-0.504053	3.81816	0	0
ATTATCCCAAGTACCT-1_1	-2.04966	-0.994523	0	0
ATTATCCGTACGCACC-1_1	-1.29468	-6.59755	0	0
ATTATCCGTGCAACGA-1_1	-0.178932	4.61489	0	0
ATTCTACTCCTTGCCA-1_1	-0.61563	3.64491	0	0
ATTCTACTCGAGCCCA-1_1	0.25016	5.19791	0	0
ATTGGACCATTTCACT-1_1	-1.17302	5.24732	0	0
ATTGGACGTGTGAAAT-1_1	2.6893	1.57302	0	2.23359
ATTGGACGTTATGCGT-1_1	-1.41045	4.71194	0	0
ATTGGACTCACCCGAG-1_1	6.93175	4.42788	0	0
ATTGGACTCGCACTCT-1_1	4.86866	2.92158	0	0
ATTGGTGCACAGGAGT-1_1	3.26372	-1.42514	0	0
ATTTCTGAGCCAGGAT-1_1	3.13914	1.64881	0	0
ATTTCTGAGTGTCTCA-1_1	1.99315	-1.16217	0	0
ATTTCTGTCTATCCTA-1_1	2.81409	1.94663	0	0
CAACCAAAGATACACA-1_1	0.873887	4.60643	0	0
CAACCAACACTTCGAA-1_1	2.85095	-5.59987	0	0
CAACCAACAGCGTAAG-1_1	-0.111401	0.590366	0	0
CAACCAATCACTCTTA-1_1	-1.69701	4.29134	0	0
CAACCAATCTAAGCCA-1_1	3.63157	2.9094	0	0
CAACCTCAGCGTTCCG-1_1	-1.08465	-9.68742	0	0.784572
CAACCTCCAATGGACG-1_1	0.910081	3.50896	0	0
CAACCTCGTCAACTGT-1_1	3.31382	-9.24424	0	0
CAACCTCTCACCGTAA-1_1	0.176242	5.05692	0	0
CAACTAGAGTTCGATC-1_1	-1.63363	3.80651	0	0
CAACTAGCAGTCAGCC-1_1	0.979266	4.76461	0	0
CAACTAGCATGGGAAC-1_1	2.27688	0.557294	0	0
CAAGAAACAATCTGCA-1_1	-0.0582054	-1.644	0	1.02508
CAAGATCAGCCCTAAT-1_1	3.79983	5.62192	0	0
CAAGATCAGCGCCTCA-1_1	-0.990759	4.38712	0	0
CAAGATCAGGAGCGTT-1_1	1.16727	5.7861	0	0
CAAGATCGTTTGGGCC-1_1	4.58004	2.48441	0	0
CAAGATCTCCATTCTA-1_1	-4.44687	4.07047	0	0
CAAGGCCGTGACGCCT-1_1	1.91876	-1.91143	0	0
CAAGGCCTCATAGCAC-1_1	-0.373855	-0.293665	0	0
CAAGTTGCACCAGCAC-1_1	0.0746724	-10.5226	0	0
CAAGTTGGTCACTTCC-1_1	0.203544	-2.15	0	0
CAAGTTGGTTCCCTTG-1_1	2.03373	-3.32476	0	0.798697
CAAGTTGTCAACGAAA-1_1	-0.81892	-5.2545	0	0
CAAGTTGTCATACGGT-1_1	1.05712	4.11913	0	0
CACAAACAGGCTAGAC-1_1	1.28781	3.14367	0	0
CACAAACGTCAAACTC-1_1	-0.437855	7.14744	0	0
CACAAACGTTCATGGT-1_1	-1.5664	4.55254	0	0
CACACAACACTACAGT-1_1	-0.00739705	-2.08842	0	0
CACACAACATTTGCTT-1_1	-5.9058	-0.523708	0	0
CACACAATCAGAAATG-1_1	1.59325	-1.81691	0	1.28021
CACACCTGTCCTGCTT-1_1	3.55116	3.75258	0	0
CACACCTGTGTAATGA-1_1	6.72538	4.49129	0	0
CACACTCAGATAGGAG-1_1	6.6904	3.94485	0	1.51261
CACACTCCACGCCAGT-1_1	4.28293	-1.12487	0	0
CACACTCCAGCCACCA-1_1	1.56676	6.42886	0	0
CACACTCCAGCTGTAT-1_1	1.55959	-11.022	0	0
CACACTCTCCCTCAGT-1_1	0.808708	-3.88366	0	0
CACACTCTCTCTAAGG-1_1	1.15732	-1.48132	0	0
CACAGGCAGTACTTGC-1_1	2.51838	0.482214	0	0
CACAGGCCAAGTTAAG-1_1	1.53138	7.30807	0	0
CACAGGCCATTACGAC-1_1	1.09966	-2.32638	0	0
CACAGGCTCCCGACTT-1_1	-0.14023	-10.398	0	0
CACAGGCTCGCAGGCT-1_1	0.45306	-1.39766	0	0
CACAGTACAAGTTGTC-1_1	2.32981	0.508124	0	0
CACAGTAGTCCTAGCG-1_1	0.0275978	-1.51076	0	0
CACAGTAGTCTGCAAT-1_1	-3.66803	4.39248	0	0
CACAGTATCTACGAGT-1_1	0.451905	-1.71079	0	0
CACATAGAGAGCTATA-1_1	-2.67205	0.62483	0	0
CACATAGAGATACACA-1_1	3.45644	0.72483	0	0
CACATAGCAGACAAGC-1_1	-0.00326639	8.53098	0	0
CACATAGGTGCAGGTA-1_1	-3.75274	5.12657	0	0
CACATAGGTGCAGTAG-1_1	-0.483259	-1.25272	0	0
CACATTTAGAAGGTTT-1_1	0.862024	-4.09442	0	0
CACATTTCACATCCAA-1_1	2.70654	1.22451	0.847374	0
CACATTTCATGGAATA-1_1	2.07967	1.25938	0.923979	0
CACATTTTCTAACCGA-1_1	3.82132	-1.36443	0	0
CACCACTAGAAGGTGA-1_1	1.95474	0.208027	0	0
CACCACTAGAGACGAA-1_1	2.76815	4.14867	0	0.47546
CACCACTAGCAACGGT-1_1	0.103617	-0.908396	0	0
CACCACTGTGGCGAAT-1_1	3.61628	0.673523	0	0
CACCACTTCTGTACGA-1_1	6.57782	4.35078	0	0
CACCAGGAGATGTGTA-1_1	3.0548	-10.3353	0	0
CACCAGGGTGGTCTCG-1_1	-1.18936	-0.291001	0	0
CACCAGGTCCAATGGT-1_1	1.6723	7.46345	0	0
CACCAGGTCTTGGGTA-1_1	4.01991	6.7382	0	1.56243
CACCTTGAGTGAACAT-1_1	-4.23348	5.25008	0	0
CACCTTGAGTTGTAGA-1_1	-2.47332	0.40027	0	0
CACCTTGCAAAGTCAA-1_1	-1.73022	5.44626	0	0
CACCTTGGTACTCTCC-1_1	2.67459	4.79082	0	0
CACCTTGGTCTCCCTA-1_1	0.997465	0.682516	0	0
CACCTTGGTGTAAGTA-1_1	0.801432	-2.28008	0	0
CACTCCAAGTGTACTC-1_1	2.28309	-1.74388	0	0
CACTCCAAGTTGTAGA-1_1	-4.92346	4.40012	0	0.7633
CACTCCATCAGAGACG-1_1	4.00354	-1.44986	0	0
CAGAATCAGCTAACAA-1_1	2.57411	4.32399	0	0
CAGAATCCAATTGCTG-1_1	-2.02014	2.47128	0	0
CAGAATCCATTCTCAT-1_1	0.944908	-0.221097	0	0
CAGAATCTCCAAGTAC-1_1	0.0377131	-1.26126	0	0
CAGAATCTCGCGTAGC-1_1	4.18548	5.49777	0	0
CAGAGAGGTCTAGTCA-1_1	-3.54269	4.6638	0	0
CAGAGAGGTGCATCTA-1_1	2.07515	6.3894	0	0
CAGATCAAGTGGTAGC-1_1	-0.0229785	-1.85539	0	0
CAGATCACAGACAGGT-1_1	-1.57654	4.63921	0	0
CAGATCACATCTGGTA-1_1	2.05332	-4.02481	0	0
CAGATCAGTTAAGACA-1_1	3.64538	7.09072	0	0
CAGATCATCGTACCGG-1_1	-1.40762	4.72779	0	0
CAGCAGCAGGGTATCG-1_1	-0.971881	4.06648	0	0
CAGCAGCCACCAGATT-1_1	-0.403569	5.70224	0	0
CAGCAGCCACTAGTAC-1_1	6.70654	4.36827	0	0
CAGCATAAGTATGACA-1_1	-0.927154	7.03848	0	0
CAGCATACATAGGATA-1_1	-1.75802	3.1294	0	0
CAGCATATCTTGACGA-1_1	-0.653359	6.01995	0.72015	0
CAGCCGAAGGGAGTAA-1_1	-0.356785	5.0556	0	0
CAGCCGAAGTTCCACA-1_1	1.94986	-1.14988	0.506779	0
CAGCCGATCAGCGACC-1_1	0.349928	-3.84477	0	0
CAGCGACAGGAGTACC-1_1	2.39069	0.949602	0	0
CAGCGACGTGGCTCCA-1_1	3.42223	4.76856	0	0
CAGCTAAAGAAGGCCT-1_1	-4.05985	5.10116	0	0
CAGCTAAAGGTGCTTT-1_1	-1.83684	-1.40364	0	0
CAGCTAACAATGGATA-1_1	3.75216	-1.74593	0	0
CAGCTGGAGAGCTGGT-1_1	3.07588	1.58155	0	0
CAGCTGGAGGTTCCTA-1_1	4.20442	-1.28118	0	0
CAGCTGGAGTATTGGA-1_1	6.0672	4.8729	0	0
CAGCTGGGTAAGTTCC-1_1	0.0546087	4.78375	0	0
CAGCTGGTCAATCACG-1_1	-0.894274	-0.505057	0	0
CAGGTGCAGGATGCGT-1_1	3.49481	4.4406	0	0
CAGGTGCCAAAGAATC-1_1	-0.553511	0.0880878	0	1.41612
CAGGTGCGTACTCTCC-1_1	3.07355	6.71641	0	0
CAGGTGCGTCAGAGGT-1_1	1.68162	-1.4447	0	0
CAGGTGCGTTCGAATC-1_1	-4.7529	3.65279	0	0
CAGGTGCTCATGCATG-1_1	1.63778	6.74227	0	0
CAGTAACAGGTGATAT-1_1	0.614907	-2.37294	0	0
CAGTAACCACGTCAGC-1_1	1.06244	2.8415	0	0
CAGTAACCAGCTGGCT-1_1	-0.173885	4.29925	0	0
CAGTAACGTCGAATCT-1_1	6.21161	3.55431	0	1.50086
CAGTAACGTGAGCGAT-1_1	4.53458	2.29487	0	0
CAGTAACGTTAAAGTG-1_1	4.24144	2.05902	0	0.870022
CAGTAACTCCAAATGC-1_1	0.726948	-1.86624	0	0
CAGTAACTCTGGAGCC-1_1	3.35673	-5.4576	0	0
CAGTCCTAGGATCGCA-1_1	2.61355	-0.800538	0	0
CAGTCCTCACCGATAT-1_1	1.20083	8.48417	0	0
CAGTCCTCAGCCTTGG-1_1	1.6741	4.90417	0	0
CATATGGAGCACAGGT-1_1	1.6665	3.27944	0	0
CATATGGGTATCACCA-1_1	1.86972	6.40862	0	0
CATATGGTCAACCAAC-1_1	-1.69113	-0.345043	0	0
CATATTCCAGCGTTCG-1_1	-4.50297	3.02855	0	0
CATATTCCAGGATTGG-1_1	-4.77604	3.12672	0	1.13942
CATATTCCATGTAGTC-1_1	2.01371	-4.3577	0	0
CATCAAGCATTCCTGC-1_1	1.04177	0.860198	0	0
CATCAGAAGCAATCTC-1_1	-3.76047	5.14153	0	0
CATCAGACAGCGTCCA-1_1	4.14298	6.83764	0	0
CATCAGATCTGGGCCA-1_1	-1.0568	-7.52728	0	0
CATCCACAGCTGCCCA-1_1	1.36234	-11.0432	0.497081	0.497081
CATCGAAAGTACGCGA-1_1	-0.691508	6.94851	0	0
CATCGAACAGGAATGC-1_1	1.15461	-2.35247	0	0
CATCGAACATGTAGTC-1_1	3.82729	-0.107908	0	0
CATCGAAGTTACCAGT-1_1	-2.21105	-0.734271	0	0
CATCGAATCATTATCC-1_1	0.00303737	7.39005	1.19357	0
CATCGGGCAAACCTAC-1_1	2.33043	1.18979	0	0
CATCGGGCATTCCTCG-1_1	2.36735	-6.19038	0	0
CATCGGGGTCAATGTC-1_1	-0.559282	-1.08909	0	0
CATCGGGGTTATCGGT-1_1	0.576975	4.85913	0	0
CATCGGGGTTCAGACT-1_1	-1.46958	-1.59677	0	0
CATGACAAGTTGCAGG-1_1	-0.589552	3.78352	0	0
CATGACACAAGAAAGG-1_1	3.43443	1.25922	0	0
CATGACACAGTAAGAT-1_1	1.77686	-1.6432	0	0
CATGACAGTCATACTG-1_1	2.67746	-2.0515	0	0
CATGACATCTCCGGTT-1_1	-3.25572	2.6247	0	0
CATGCCTCAGTAAGAT-1_1	0.543805	-2.55227	0	0
CATGCCTCATTACGAC-1_1	4.07372	6.81578	0	0
CATGCCTTCCCGACTT-1_1	2.84097	6.79936	0	0
CATGCCTTCGCTGATA-1_1	0.828489	0.724433	0	1.57849
CATGGCGAGCGATCCC-1_1	1.82522	3.57095	0	0
CATGGCGAGGCATGTG-1_1	4.66544	1.58923	0	0
CATGGCGAGGTCATCT-1_1	4.42881	3.69049	0	0
CATGGCGGTGTGGCTC-1_1	0.0327762	3.84503	0	0
CATGGCGTCAGCTGGC-1_1	1.16347	-1.50204	0	0
CATGGCGTCGCTTAGA-1_1	3.9912	4.67141	0	0
CATTATCAGACCTTTG-1_1	2.11612	-6.82253	0	0
CATTATCCAGTCACTA-1_1	0.845755	-2.51773	0	0
CATTATCGTACCGGCT-1_1	1.99968	0.39159	0	0
CATTATCTCTCATTCA-1_1	-0.691968	-2.75302	0	0
CATTATCTCTTCCTTC-1_1	4.15198	1.08442	0.679051	0.39609
CATTCGCAGCGTTTAC-1_1	1.4255	-1.81943	0	0
CATTCGCAGGCTAGAC-1_1	0.478255	3.14125	0	0
CATTCGCCACTTCGAA-1_1	4.10188	2.15249	0	0
CATTCGCCAGACTCGC-1_1	3.75679	-1.15312	0	0
CATTCGCGTCCCTTGT-1_1	1.5501	-10.4332	0	0
CCAATCCAGGAGTAGA-1_1	2.68165	-5.41335	0.554595	0
CCAATCCAGGTAGCTG-1_1	1.08238	3.48773	0.428169	0
CCAATCCAGGTGATTA-1_1	1.03257	-2.11812	0	0
CCAATCCCACTACAGT-1_1	7.20754	4.09622	0	0
CCAATCCTCAACGCTA-1_1	3.11088	-5.217	0	0
CCAATCCTCAATACCG-1_1	7.01495	3.63114	0	0
CCACCTAAGCACGCCT-1_1	7.21243	3.43885	0	0
CCACCTAGTAGCGCAA-1_1	-4.37224	2.791	0	0
CCACCTAGTAGCGTCC-1_1	2.05846	5.37145	0	0
CCACCTAGTTGGTTTG-1_1	-0.176435	-1.21538	0	0.705938
CCACCTATCTCTAAGG-1_1	4.93598	3.45737	0	0
CCACGGAAGGCTCAGA-1_1	-1.16657	-9.74243	0	0
CCACGGAGTACCAGTT-1_1	1.9564	-0.0375657	0	0
CCACGGATCATTTGGG-1_1	3.72949	-2.13472	0	0
CCACGGATCCAGGGCT-1_1	-1.59128	-0.617804	0	0
CCACGGATCCCTAATT-1_1	-1.09587	-9.12785	0	0
CCACGGATCCGAAGAG-1_1	3.93903	1.93689	0	0.680733
CCACTACGTAAACACA-1_1	-3.67378	-1.31631	0	0
CCACTACGTAGGCATG-1_1	-0.120086	-2.32905	0	1.41118
CCACTACGTCTCCACT-1_1	1.14121	-1.97265	0	0
CCACTACGTTGATTGC-1_1	3.10821	7.27069	0	0
CCACTACTCAAGGTAA-1_1	-4.6482	3.36277	0	0
CCACTACTCTCGGACG-1_1	6.68905	4.8801	0	0
CCAGCGAAGGATCGCA-1_1	-0.0996247	-1.87163	0	0
CCAGCGAAGGGTATCG-1_1	-0.825414	-1.13632	0	0
CCAGCGAAGGTCGGAT-1_1	-0.937103	5.34161	0	0
CCAGCGAAGTACCGGA-1_1	-0.14078	-1.0705	0	1.08571
CCAGCGAAGTTTGCGT-1_1	2.07539	-1.01066	0	0.673446
CCAGCGACAATGACCT-1_1	-1.77577	4.33431	0	0
CCAGCGAGTCTGGAGA-1_1	-2.06357	-0.970573	0	0
CCATGTCAGCCACGCT-1_1	4.97699	3.41787	0	0.75323
CCATGTCCATCTCCCA-1_1	-0.857384	2.02555	0	0
CCATGTCCATGCATGT-1_1	-2.58283	-0.197462	0	0
CCATGTCCATGGAATA-1_1	0.946171	-1.39257	0	0
CCATGTCGTCTTCAAG-1_1	-1.81596	-0.431253	0	0
CCATGTCGTTGATTCG-1_1	-1.72254	5.67462	0	0
CCATGTCTCCTAGAAC-1_1	2.10613	-4.46587	0	0
CCATGTCTCTCGATGA-1_1	4.1609	-7.62405	0	0
CCATTCGTCCGTAGGC-1_1	1.61926	6.29247	0	0
CCCAATCGTGATGATA-1_1	0.78968	-1.22288	0	0
CCCAATCTCATACGGT-1_1	3.28646	-8.42675	0	0
CCCAGTTAGACCGGAT-1_1	0.942733	4.45515	0	0
CCCAGTTAGCGCCTCA-1_1	0.427295	2.15435	0.886296	0
CCCAGTTAGGATCGCA-1_1	4.73406	-8.13747	0	0
CCCAGTTAGTTTGCGT-1_1	1.9203	-4.34297	0	0
CCCAGTTGTGCACCAC-1_1	4.39879	3.21692	0	0.531804
CCCAGTTTCGCCCTTA-1_1	1.38118	-0.344007	0	0
CCCATACCAGTGAGTG-1_1	1.60606	7.46155	1.02268	0
CCCATACTCAGCGACC-1_1	1.08143	4.85594	0	0
CCCATACTCAGCGATT-1_1	3.41025	3.89129	0	0
CCCTCCTCATTGTGCA-1_1	0.00467828	3.6963	0	0
CCCTCCTGTATAATGG-1_1	1.52565	6.47789	0	0
CCCTCCTTCAACGAAA-1_1	-4.08253	1.56706	0	0
CCCTCCTTCACCTCGT-1_1	4.13933	-0.97865	0	0.690111
CCCTCCTTCCCTTGTG-1_1	3.12554	-8.24955	0	0
CCCTCCTTCCGCAGTG-1_1	2.07567	6.51917	0	0
CCGGGATAGAACTGTA-1_1	3.84548	7.20258	0	0
CCGGGATAGCTGGAAC-1_1	-1.41702	-1.07857	0	0
CCGGGATCACGGATAG-1_1	1.42264	-2.16883	0	1.17546
CCGGGATCATGCAACT-1_1	6.07154	4.82761	0	0
CCGGGATGTTTGTGTG-1_1	4.09853	-5.21253	0	0.712335
CCGGGATTCACAATGC-1_1	2.96256	2.14417	0	1.25797
CCGGTAGGTAATCGTC-1_1	3.33956	2.41964	0	0
CCGGTAGTCTCGATGA-1_1	1.2357	-5.88509	0	0
CCGTACTAGCCATCGC-1_1	3.20061	4.85678	0	0
CCGTACTAGGGTTTCT-1_1	2.56325	5.81208	0	0
CCGTACTGTAAATACG-1_1	4.794	-8.1574	0	0
CCGTACTGTGTGACCC-1_1	-0.844734	3.64208	0	0
CCGTGGACAGTGGGAT-1_1	2.99631	1.84812	0	0
CCGTGGAGTAGGGTAC-1_1	-1.1955	-1.28109	0	0
CCGTTCACATCACGTA-1_1	-0.996936	-9.62803	0	0
CCGTTCAGTATGCTTG-1_1	4.79345	-0.71912	0	0
CCGTTCAGTCATGCAT-1_1	3.44259	1.3409	0	0
CCGTTCATCCGTTGTC-1_1	1.90171	-6.57871	1.11199	0
CCTAAAGAGCGTCAAG-1_1	-1.69306	5.21638	1.2508	0
CCTAAAGCAGACGTAG-1_1	4.12798	-1.43562	0	0
CCTAAAGCATTAGGCT-1_1	-2.52769	-1.03577	0	0
CCTAAAGGTTGTTTGG-1_1	-4.50064	0.548863	0	0
CCTACACAGTCAATAG-1_1	6.93975	4.70445	0	0
CCTACACCATGCTGGC-1_1	3.19091	-10.0638	0	0
CCTACACGTTACGGAG-1_1	-0.45972	0.806344	0.723359	0
CCTACCAAGAGCTTCT-1_1	-0.463331	-2.57732	0	0
CCTACCAAGCTAGGCA-1_1	0.110353	-1.70479	0	0
CCTACCAAGGCATTGG-1_1	1.62031	-2.69065	0	0
CCTACCAGTCAAAGCG-1_1	1.35134	4.74571	0	0
CCTACCAGTGGACGAT-1_1	-1.69931	-1.14664	0	0
CCTACCAGTTGTCGCG-1_1	4.74268	-0.802525	0	0.741241
CCTACCATCCTTGACC-1_1	-3.42118	4.74345	0	0
CCTACCATCTCGAGTA-1_1	2.34806	6.24479	0	0
CCTAGCTAGTCAATAG-1_1	2.84982	4.51371	0	0
CCTAGCTTCGGCGCTA-1_1	1.91778	6.86154	0	0
CCTAGCTTCGTAGGTT-1_1	-3.16373	1.10776	0	0
CCTATTAAGCGTGAGT-1_1	-0.245522	5.46304	0	0
CCTATTACACACGCTG-1_1	-1.8261	3.88726	0	0
CCTATTACAGCCACCA-1_1	7.47562	4.19028	0	0
CCTATTACAGGGCATA-1_1	0.352449	2.33631	0	0
CCTATTAGTATAGGGC-1_1	-0.121084	5.19531	0	0
CCTCAGTAGACAAAGG-1_1	0.285806	4.71684	0	0
CCTCAGTAGATCCCGC-1_1	-1.48005	3.23915	0	0
CCTCAGTGTTACAGAA-1_1	-1.2925	-0.469012	0	0
CCTCTGAAGCCTCGTG-1_1	-0.556911	-1.84213	0	0
CCTCTGACAATGGAAT-1_1	4.39831	3.37989	0	0
CCTCTGACACGAAACG-1_1	1.53483	1.03802	0	0
CCTCTGAGTCATATCG-1_1	-1.76987	5.4625	0	0
CCTCTGAGTGACGCCT-1_1	1.04004	-3.34171	0.616544	0
CCTTACGAGCAAATCA-1_1	-2.06761	3.89915	0	0
CCTTACGAGGAATCGC-1_1	-3.88759	5.04718	0	0
CCTTACGGTAGATTAG-1_1	0.386707	-1.18709	0	0
CCTTACGGTAGCGTGA-1_1	0.116596	-1.28892	0	0
CCTTACGGTCGGGTCT-1_1	2.83306	-5.47202	0	0
CCTTACGTCAGAAATG-1_1	-0.528149	3.98864	0	0
CCTTACGTCCCTCTTT-1_1	3.1597	5.9997	0	0
CCTTACGTCTTTAGTC-1_1	-0.901993	-1.60801	0	0
CCTTCCCAGAGGTTGC-1_1	3.99653	1.53751	0	0
CCTTCCCGTGCCTGCA-1_1	4.08839	5.52453	0	0
CCTTCCCGTTTAGCTG-1_1	-1.25676	-1.65753	0	0
CCTTCGAAGACCGGAT-1_1	3.68307	2.58835	0	0
CCTTCGAAGCAATATG-1_1	0.752664	4.2945	0	0
CCTTCGACATTTGCTT-1_1	-1.52878	3.60431	0	0
CCTTTCTGTAGCGATG-1_1	-3.44141	3.4334	0	0
CCTTTCTTCACAAACC-1_1	6.10928	3.57351	0	0
CCTTTCTTCTCTTATG-1_1	4.06338	-5.65505	0.760437	0
CGAACATCAAGACACG-1_1	1.49713	1.24918	0	0
CGAACATCAAGCGTAG-1_1	-3.80023	2.59097	0	0
CGAACATCATGATCCA-1_1	1.42352	-1.74774	0	0
CGAATGTAGCGTGTCC-1_1	-1.09447	-0.994798	0	0
CGAATGTCAGACGTAG-1_1	-1.33688	2.45439	0	0
CGAATGTCATCCGGGT-1_1	6.56619	3.86999	0	0
CGAATGTTCCGTAGGC-1_1	-2.4126	1.74613	0	0
CGACCTTAGAAACCAT-1_1	-2.59237	1.32479	0	0
CGACCTTAGGATCGCA-1_1	4.49869	5.13138	0.390528	0
CGACCTTCAAACCTAC-1_1	1.32773	4.92036	0	0
CGACCTTCAAGTTCTG-1_1	1.71201	2.86814	0	0
CGACCTTCACGAGGTA-1_1	3.42366	-6.37962	0	0.670027
CGACCTTCATCCAACA-1_1	7.27221	3.74729	0	0
CGACCTTGTAAGTGGC-1_1	-0.563056	-1.22678	0	0
CGACCTTGTCTTGATG-1_1	-1.54395	2.31541	0	0
CGACTTCAGATGTCGG-1_1	3.99738	2.16119	0	0
CGACTTCGTCTGATTG-1_1	-5.08131	5.14969	0	0
CGAGAAGCACAAGTAA-1_1	2.01544	-10.811	0	0
CGAGAAGGTGGACGAT-1_1	3.2994	-5.60505	1.10263	0
CGAGCACCACATTTCT-1_1	-2.26561	0.919854	0	0
CGAGCACGTGGTCTCG-1_1	3.93564	2.55446	0	0.919785
CGAGCACGTGTAATGA-1_1	2.17514	-0.698228	0	0
CGAGCACGTTACGACT-1_1	-2.91534	2.2317	0	0
CGAGCACTCCGTCAAA-1_1	1.9473	7.15706	0	0
CGAGCACTCCTGCCAT-1_1	2.50184	-2.54858	0	0
CGAGCACTCGGACAAG-1_1	2.31589	3.43411	0	0
CGAGCCAAGGAATGGA-1_1	-3.63942	1.19543	0	0
CGAGCCACACCAACCG-1_1	1.8071	-5.19621	0	0
CGAGCCACATTGAGCT-1_1	3.89997	7.05993	0	0
CGAGCCAGTGAGGGAG-1_1	0.205598	-0.239251	0	0
CGATCGGAGGAGCGAG-1_1	0.505303	5.44716	0	0
CGATCGGTCTAGAGTC-1_1	3.34022	1.29795	0	0
CGATGGCAGAGGGATA-1_1	-0.057097	-2.24686	0	0
CGATGGCAGAGTTGGC-1_1	-3.97123	2.78913	0	0
CGATGGCAGCTCAACT-1_1	3.16824	3.50857	0	0
CGATGGCTCGGCGCAT-1_1	2.27083	-5.51462	0	0
CGATGTACAAGCCGTC-1_1	-3.70911	2.42997	0	0
CGATGTACACCAGCAC-1_1	4.59236	3.60459	0	0
CGATGTACATTGTGCA-1_1	1.17637	8.39529	0	0.892291
CGATGTAGTGGTCCGT-1_1	-7.50319	-1.21448	0	1.49654
CGATGTATCAGTGTTG-1_1	-0.650685	-0.961096	0	0
CGATTGAAGGGTGTTG-1_1	1.43283	-2.48968	0	0.703557
CGATTGAAGGTGCTTT-1_1	2.85644	-6.37628	0	0
CGATTGACACTATCTT-1_1	3.40986	6.60619	1.04785	0
CGATTGAGTCAGAATA-1_1	-1.85448	5.38446	0	0
CGATTGAGTCATCCCT-1_1	2.56566	4.51242	0	0
CGATTGAGTTCCCTTG-1_1	0.876319	-3.83902	0	0
CGATTGAGTTGAGTTC-1_1	-4.58983	3.55969	0	0
CGCCAAGAGCTACCGC-1_1	-0.850388	-1.7024	0	0.978958
CGCCAAGAGGGAACGG-1_1	4.58206	-1.6755	0	0
CGCCAAGAGTCGTTTG-1_1	4.70389	-1.52934	0	0
CGCCAAGCAAGCCGCT-1_1	-0.434832	7.03614	0	0
CGCCAAGCATGTCCTC-1_1	-1.67386	5.41974	0	0
CGCCAAGCATTTCAGG-1_1	0.73067	-4.01493	0	0
CGCCAAGGTCTGATTG-1_1	3.12327	5.23894	0	0
CGCGGTAAGGCAGGTT-1_1	-4.83972	4.78865	0	0.65474
CGCGGTAGTGTCAATC-1_1	2.75975	-3.34267	0	0
CGCGGTATCTTTAGGG-1_1	-1.56518	-1.78398	0	0
CGCGTTTCAAAGGAAG-1_1	-1.18373	5.8066	0	0
CGCGTTTGTACTCAAC-1_1	-0.780639	-3.18371	0	0
CGCGTTTGTGACGGTA-1_1	-1.46362	2.22786	0	0
CGCTATCAGCTCTCGG-1_1	1.81304	-6.47925	0	0
CGCTATCCATCACGAT-1_1	-1.59825	5.47589	0	0
CGCTGGAAGCATGGCA-1_1	3.14023	-6.02979	0	0.738093
CGCTGGACAGGCTCAC-1_1	3.90315	5.62473	0	0
CGCTGGAGTCAGAAGC-1_1	-1.69899	4.20041	0	0
CGCTGGAGTCGGCATC-1_1	3.68392	2.90211	0	0
CGCTGGATCAGTTTGG-1_1	0.157518	6.2829	0	0
CGCTTCATCAAACCGT-1_1	3.34528	-6.1028	0	0
CGCTTCATCGTGACAT-1_1	0.0464504	4.82522	0	0
CGCTTCATCTTTACAC-1_1	3.57232	5.46944	0	1.13754
CGGACACAGGAGCGAG-1_1	-0.46249	-10.2061	0	0
CGGACACCAGGTGCCT-1_1	3.80915	-6.26538	0	0
CGGACACGTATAATGG-1_1	1.60272	4.29383	0	0
CGGACACGTTCGTTGA-1_1	1.04703	-0.262588	0	0
CGGACACTCAGCAACT-1_1	0.587235	2.41444	0	0
CGGACGTAGTACATGA-1_1	-3.82188	2.67856	0	1.39077
CGGACGTCAGACAAAT-1_1	1.58964	-4.04743	0	0
CGGACGTGTCGAAAGC-1_1	2.65529	-1.41802	0	0.942989
CGGACGTTCGGCGCAT-1_1	-1.89732	4.36114	0	0
CGGACTGAGCGCTCCA-1_1	2.94264	4.39695	0.654962	0
CGGACTGCAAAGTGCG-1_1	-3.32229	0.783732	0	0
CGGACTGCAAGCCATT-1_1	1.30026	5.86421	0	0
CGGACTGTCGCTTAGA-1_1	-0.608615	-1.00097	0	0
CGGAGCTCACAAGCCC-1_1	1.1369	4.44989	0	0
CGGAGCTGTAACGTTC-1_1	4.2809	3.28306	0	0
CGGAGCTGTCACCCAG-1_1	0.0971974	-10.3337	0	0
CGGAGCTTCATCATTC-1_1	-2.63168	2.04415	0	0
CGGAGTCCAAGCTGAG-1_1	0.114679	8.45807	0	0
CGGAGTCTCTCGTTTA-1_1	-1.13512	3.91324	0	0
CGGCTAGAGAGATGAG-1_1	0.216836	-1.45456	0	0
CGGCTAGCATCATCCC-1_1	1.54647	5.79366	0	0
CGGGTCACAGATCCAT-1_1	0.577481	-5.26289	0	0
CGGGTCAGTGAGGGAG-1_1	3.00168	6.04096	0	0
CGGGTCAGTTCCACTC-1_1	2.06437	5.50533	0	0
CGGTTAAAGAAACGAG-1_1	-1.86472	3.96181	0	0
CGGTTAAAGCTGATAA-1_1	0.27405	0.118499	0	0
CGGTTAACATGGATGG-1_1	0.665351	-1.92088	0	0
CGGTTAAGTACGACCC-1_1	4.71773	2.84775	0	0
CGGTTAATCCTTGGTC-1_1	-2.37285	3.29647	0	0
CGTAGCGAGTGGTCCC-1_1	-1.94234	-1.01589	0	0
CGTAGCGGTTCGTGAT-1_1	1.26635	-5.83547	0	0
CGTCACTAGCGTTGCC-1_1	-1.7262	3.87913	0	0
CGTCACTCACGCCAGT-1_1	3.62733	6.80212	0	0
CGTCACTCACGGCTAC-1_1	-7.16729	-4.6358	0	0
CGTCACTGTGCAACTT-1_1	-4.27768	-1.22446	0	0
CGTCAGGAGAAGAAGC-1_1	0.438765	-10.1416	0.602297	0
CGTCAGGAGAGCTATA-1_1	4.06346	-6.7557	0	0
CGTCAGGAGCAGATCG-1_1	-2.33144	2.1799	0	0
CGTCAGGGTATGCTTG-1_1	3.35179	-6.40918	0	0.61627
CGTCAGGGTGTGGTTT-1_1	-0.845342	-0.751207	0	0
CGTCAGGTCATGCATG-1_1	2.13649	-4.27601	0	0
CGTCAGGTCTAACCGA-1_1	0.55546	-0.579886	1.21083	0
CGTCCATAGTGAACGC-1_1	0.95346	-0.726255	0	0
CGTCCATCACACAGAG-1_1	4.89473	-8.40923	0	0
CGTCTACAGACACTAA-1_1	-4.3058	4.24682	0	0
CGTCTACAGATGCGAC-1_1	1.48063	5.64027	0	0
CGTCTACCACCGAATT-1_1	-0.265393	-2.03317	0	0
CGTCTACGTCCAAGTT-1_1	4.24463	-1.36673	0	0
CGTCTACGTTGTCTTT-1_1	-0.731432	3.14045	0	0
CGTGAGCAGTCATGCT-1_1	-2.05851	2.59613	0	0
CGTGAGCCACACTGCG-1_1	1.80885	-2.28125	0	0
CGTGAGCTCTTTAGGG-1_1	2.0709	-10.5607	0.684316	0
CGTGTAAAGGAGTTGC-1_1	0.0569036	-2.54587	0	0
CGTGTAACAAACTGCT-1_1	-0.376929	4.25328	0	0
CGTGTAACATCGGGTC-1_1	-0.090614	0.0972373	0	0
CGTGTAAGTCACAAGG-1_1	-0.548802	-1.69113	0	0
CGTGTCTAGTACACCT-1_1	6.47928	3.85275	0	0
CGTGTCTGTAATCGTC-1_1	-0.230642	6.20384	0	0
CGTTAGACAAGCCGTC-1_1	-1.11792	-1.91098	0	0
CGTTAGATCAATCTCT-1_1	-1.41527	-1.24332	0	0
CGTTCTGAGCGATCCC-1_1	-0.983285	6.84733	0	0
CGTTCTGCAATCACAC-1_1	-1.0975	-9.87495	0	0.596816
CGTTGGGAGATCCCGC-1_1	-4.90257	4.65109	0.885459	0
CGTTGGGAGCAACGGT-1_1	3.52231	1.42401	0	0
CGTTGGGAGCTCTCGG-1_1	-0.103413	-2.49619	0	0
CGTTGGGCACAACGTT-1_1	3.61105	-1.29325	0	0.512914
CGTTGGGGTTGTCGCG-1_1	0.259555	-0.31	0	0.926829
CGTTGGGGTTTAGCTG-1_1	-1.09317	5.37748	0	0
CGTTGGGTCTCTTGAT-1_1	7.29863	3.85086	0	0
CTAACTTGTACGACCC-1_1	-0.976701	-1.50483	0	0
CTAACTTGTGAGGGAG-1_1	2.41488	-1.56906	0	0
CTAACTTGTTACGTCA-1_1	-2.27541	-1.16792	0	0
CTAAGACTCAGCAACT-1_1	3.29651	6.47576	0	0
CTAATGGAGTAGTGCG-1_1	1.74481	-6.46258	0	0
CTAATGGCACTAGTAC-1_1	1.43243	4.76938	0	0
CTAATGGGTTGCGCAC-1_1	0.383202	-0.689221	0	0
CTACACCGTCAGATAA-1_1	4.09672	3.11625	0	0
CTACACCGTGTGACCC-1_1	1.71249	1.13622	0	0
CTACACCTCCGTAGTA-1_1	1.65183	5.81346	0	0
CTACACCTCTCCAGGG-1_1	2.10496	-1.03879	0	0
CTACACCTCTCTGCTG-1_1	4.55696	6.24528	0	0
CTACATTCAACAACCT-1_1	4.33753	2.85832	0	0
CTACATTCAAGTAGTA-1_1	3.81765	1.63813	0	0
CTACATTCACAAGTAA-1_1	-1.39111	6.56111	0	0
CTACATTCAGCTGTGC-1_1	7.46709	4.15035	0	1.71
CTACCCAAGCATGGCA-1_1	6.43185	4.62972	0	0
CTACCCAGTTGTGGAG-1_1	-1.10516	2.71645	0	0
CTACCCATCACGGTTA-1_1	2.38607	5.0649	0	0
CTACGTCAGCTGAACG-1_1	6.69452	4.89432	0	0
CTACGTCAGGAGCGAG-1_1	0.961894	-0.564861	0	0
CTACGTCCAGGGATTG-1_1	3.68564	0.558887	0	0
CTACGTCCAGTATGCT-1_1	6.67146	4.50641	0	1.05842
CTACGTCCATAACCTG-1_1	2.12439	-10.7068	0	0
CTACGTCGTGTGTGCC-1_1	-0.635353	-1.78987	0	0
CTACGTCTCACCCTCA-1_1	3.31286	2.90515	0	0
CTACGTCTCCGCTGTT-1_1	-4.26456	-0.992683	0	0
CTACGTCTCCTTTCTC-1_1	1.49736	8.63548	0	0.411763
CTACGTCTCTAACGGT-1_1	3.15773	2.32229	0	0.63691
CTAGAGTAGCCACGTC-1_1	6.81856	3.68758	0	0
CTAGAGTAGCGTTTAC-1_1	6.87091	4.91207	0	0
CTAGAGTCAATTGCTG-1_1	5.92132	3.65226	0	0
CTAGCCTGTCACACGC-1_1	4.34813	2.04908	0	0
CTAGCCTGTCTAGTGT-1_1	-0.341285	-5.5188	0	0
CTAGTGACAAGCGAGT-1_1	0.69703	0.175401	0	0
CTAGTGACAGATGGGT-1_1	4.09382	1.40104	0	0.667751
CTAGTGACATCCGGGT-1_1	-1.55305	-1.51768	0	0
CTAGTGAGTGATGTGG-1_1	-1.20846	-0.246007	0	0
CTAGTGAGTTATGCGT-1_1	2.11833	8.58537	0	0
CTAGTGAGTTGGGACA-1_1	-1.14252	2.1259	0	0
CTAGTGATCTCGTTTA-1_1	-1.17842	-1.88546	0	0
CTCACACCAGTAGAGC-1_1	-1.77819	1.75384	0	0
CTCACACTCGTTTGCC-1_1	0.0678022	-0.258028	0	0
CTCATTAAGAACTGTA-1_1	-1.41268	-2.17962	0	1.48666
CTCATTAAGGGAAACA-1_1	-4.2748	4.19807	0	0
CTCATTACATAAAGGT-1_1	-2.84996	0.307358	0	0
CTCATTACATTGAGCT-1_1	1.58059	3.92732	0	0
CTCCTAGAGTAGATGT-1_1	3.14264	4.98017	0	0
CTCCTAGCAATAGCGG-1_1	2.12638	-4.76584	0.912141	0
CTCCTAGCACTTGGAT-1_1	-3.84503	1.46573	0	0
CTCCTAGGTAGGCATG-1_1	3.99504	3.91557	0	0
CTCGAAAAGATACACA-1_1	3.38048	4.80328	0	0.729701
CTCGAAACAACGATGG-1_1	3.24891	5.75938	0	0
CTCGAAAGTTCGGCAC-1_1	-6.16736	-2.98638	0	0
CTCGAAATCTAACGGT-1_1	3.40427	6.09562	0.885877	0
CTCGAGGAGGATTCGG-1_1	2.70012	-5.01131	0	0
CTCGAGGAGGCGTACA-1_1	4.23936	-7.7962	0	0.363267
CTCGAGGAGTGGGCTA-1_1	0.536816	8.34958	0	0
CTCGGAGCATCACGAT-1_1	-0.119843	-0.575858	0	0
CTCGGAGGTGCCTGGT-1_1	2.79643	4.53743	0	0
CTCGGAGTCCAAACAC-1_1	-1.88601	5.94871	0	0
CTCGGAGTCTTATCTG-1_1	-3.5042	1.20755	0	0
CTCGGGAAGATATGCA-1_1	0.253558	-4.88049	0	0
CTCGGGACACGTTGGC-1_1	-0.746029	-0.0116927	0	0
CTCGGGACAGATGAGC-1_1	4.68472	3.14613	0	0
CTCGGGATCATCGATG-1_1	3.42053	4.22458	0	0.815471
CTCGTACAGAATTCCC-1_1	-1.10674	-9.85566	0	0
CTCGTACAGATACACA-1_1	1.14724	-1.85023	0	0
CTCGTACAGTATTGGA-1_1	3.01605	4.31806	0.825291	0
CTCGTACCACGTAAGG-1_1	-2.58759	1.02271	0	0
CTCGTACCAGCCTTTC-1_1	2.86842	7.41103	0	0
CTCGTACTCGTGGGAA-1_1	4.24104	2.74664	0	0
CTCGTCACAAACCCAT-1_1	2.79032	6.37384	0	0
CTCGTCAGTAAAGTCA-1_1	7.33685	3.61208	0	0
CTCTAATAGCTTCGCG-1_1	6.98614	4.47228	0	0
CTCTAATAGTCATCCA-1_1	1.54382	6.72288	0	0
CTCTAATTCTACCTGC-1_1	3.41549	6.86886	0	0
CTCTACGCAGCTGCTG-1_1	-1.22725	5.64031	0	0
CTCTACGCATTGCGGC-1_1	1.53272	5.37947	0	0
CTCTGGTCAAAGGAAG-1_1	-0.240048	-9.06446	0	0
CTCTGGTCAGCGTTCG-1_1	2.61545	0.460541	0.909653	0
CTCTGGTCATCCAACA-1_1	3.42166	-6.15195	0	0
CTCTGGTCATGGGAAC-1_1	4.71391	2.61608	0	0
CTCTGGTCATTCTCAT-1_1	3.92521	4.42917	0	0
CTCTGGTGTAGCGCTC-1_1	-1.04275	-1.98814	0	0
CTCTGGTTCTGCGTAA-1_1	4.46848	3.67175	0	0.909918
CTGAAACAGATACACA-1_1	3.58052	2.3197	0	0
CTGAAACAGCGGCTTC-1_1	0.851357	5.66402	0	0
CTGAAACAGTATCTCG-1_1	-2.71077	0.226777	0	0
CTGAAACCAACACCTA-1_1	-1.08611	-7.11648	0	0
CTGAAACGTGTGGTTT-1_1	-1.87525	3.95726	0	0
CTGAAACTCGTTTAGG-1_1	5.95526	3.71356	0	0
CTGAAGTAGGTGCTTT-1_1	0.674857	-1.49159	0	0
CTGAAGTCAAGCGATG-1_1	2.21679	-5.69167	0	0.518296
CTGAAGTCAAGCTGTT-1_1	1.29987	5.01237	0	0
CTGAAGTGTCGAGATG-1_1	3.17881	1.43643	0	0
CTGAAGTGTGGTTTCA-1_1	0.735346	0.663194	0	0
CTGATAGCATTACGAC-1_1	-2.0241	-0.662035	0	0
CTGATAGGTCGGGTCT-1_1	2.40376	-6.39023	0	0
CTGATCCAGCGATAGC-1_1	-1.62922	5.70506	0	0
CTGATCCAGTGACATA-1_1	1.93618	6.72722	0	0
CTGATCCCACGCCAGT-1_1	4.63543	3.47747	0	0
CTGATCCGTTTCGCTC-1_1	0.357033	7.45049	0	0
CTGATCCTCCGCAAGC-1_1	0.291098	4.50856	0	0
CTGATCCTCCTCTAGC-1_1	-1.00204	-2.55562	0	0
CTGCCTATCTTGAGAC-1_1	4.73813	-8.54704	0	0
CTGCGGACACAAGACG-1_1	-0.107821	-2.6704	0	0
CTGCGGAGTGTGGTTT-1_1	-1.10177	-9.10453	0	0
CTGCGGATCTCTGCTG-1_1	-0.928322	-2.13651	0	0
CTGCTGTCAATAAGCA-1_1	-0.362391	4.22437	0	0
CTGCTGTGTTTCCACC-1_1	-0.371091	-1.46891	0.924162	0.924162
CTGGTCTAGGATGGAA-1_1	-1.10928	5.71423	0	0
CTGGTCTCACCGCTAG-1_1	3.1639	2.0666	0	0
CTGGTCTTCAACACCA-1_1	2.92742	-0.984248	0	0
CTGTGCTAGAGGTAGA-1_1	2.39777	-0.54998	0	0
CTGTGCTAGCGTAGTG-1_1	-1.69663	5.6248	0	0
CTGTGCTAGGACTGGT-1_1	0.286174	7.07202	0	0
CTGTGCTCAGGCGATA-1_1	2.08491	8.55405	0	0
CTGTGCTGTTCCATGA-1_1	0.19598	-1.2764	0	0
CTGTGCTGTTCGGCAC-1_1	-1.32521	5.85623	0	0
CTGTTTAAGTGTCCCG-1_1	2.62945	-1.20957	0	0
CTGTTTACAGGCTGAA-1_1	0.220957	-2.35422	0	0
CTGTTTATCCAAAGTC-1_1	-0.861736	5.98526	1.14699	0
CTGTTTATCCCTGACT-1_1	1.85691	-0.513368	0	0
CTGTTTATCCGCATAA-1_1	2.71713	-10.4628	0	0
CTTAACTAGAATAGGG-1_1	-0.649968	-1.24235	0	0
CTTAACTGTGAAAGAG-1_1	1.80201	-10.9977	0	1.41188
CTTAACTGTGCTTCTC-1_1	-1.77842	0.419022	0	0
CTTAACTTCGGGAGTA-1_1	7.36922	4.01123	0	0
CTTAACTTCGTTTGCC-1_1	4.57898	-5.96554	0	0
CTTACCGGTAAATGAC-1_1	-1.16815	-2.45162	0	0
CTTACCGGTGCCTGCA-1_1	1.49268	-1.10138	0	0
CTTAGGAAGAGGTACC-1_1	0.75967	-0.883494	0	0
CTTAGGACAGTGGAGT-1_1	1.04013	5.17525	0	0
CTTAGGAGTAGCGATG-1_1	0.0975925	7.32815	0	0
CTTAGGAGTTTGGGCC-1_1	1.03941	8.11485	0	0
CTTAGGATCTGTTGAG-1_1	2.3682	8.54003	0	0
CTTAGGATCTTACCGC-1_1	-0.830474	3.66638	0	0
CTTCTCTAGCTAAGAT-1_1	2.53233	5.97681	0	0
CTTCTCTCAGCCTTTC-1_1	4.32802	-5.99104	0	0
CTTCTCTGTCTCCACT-1_1	-3.59518	3.97354	0	0
CTTGGCTGTACATGTC-1_1	3.34473	-4.15453	0	0
CTTTGCGAGAAGGTTT-1_1	4.29008	6.39096	0	0
CTTTGCGAGGGATGGG-1_1	-3.22448	4.05766	0	0
CTTTGCGCACAACGCC-1_1	7.01784	4.84289	0	0
CTTTGCGTCCTCTAGC-1_1	3.63154	-9.65455	0	0
GAAACTCTCAGGTTCA-1_1	2.44414	-1.14779	0	0
GAAACTCTCCTACAGA-1_1	-0.691035	-0.532514	1.10209	0
GAAACTCTCGAGAGCA-1_1	2.21074	0.581042	0	0
GAAATGAAGCTAAACA-1_1	7.57379	3.41758	0	0
GAAATGATCAATACCG-1_1	1.10963	3.32252	0	0
GAAATGATCCTTGACC-1_1	-6.9945	-1.1419	0	0
GAACCTAAGAAGGGTA-1_1	1.30498	4.65525	0	0
GAACCTACAGTGACAG-1_1	4.53684	5.22717	0	0
GAACGGAAGAGTACAT-1_1	1.07472	5.59985	0	0
GAACGGAAGCCAGGAT-1_1	3.52364	6.55194	0	0
GAACGGACATGGTCAT-1_1	1.49766	3.34801	0	0
GAAGCAGAGTGCTGCC-1_1	-0.477792	-1.45465	0	1.21332
GAAGCAGGTTTGTTTC-1_1	1.36283	-1.99433	0	0
GAAGCAGTCAACACCA-1_1	0.0496753	-3.71271	0	0
GAATAAGAGACACTAA-1_1	1.50595	-0.698941	0	0
GAATAAGCAGTAACGG-1_1	1.53738	-3.51761	0	0
GAATAAGCATACAGCT-1_1	3.02466	4.76635	0	0
GAATAAGGTTCGAATC-1_1	2.08486	-2.90457	0	0
GAATAAGTCCTGCAGG-1_1	3.81644	8.00174	0	0
GAATGAACAACACCCG-1_1	1.1006	-1.82232	0	0
GAATGAACAATTCCTT-1_1	0.13975	8.59453	0	0
GAATGAACATGCGCAC-1_1	1.40458	2.76683	0	0
GAATGAAGTAGTACCT-1_1	1.29329	4.33755	0	0
GAATGAAGTTCTGGTA-1_1	6.16626	3.69405	0	0
GAATGAATCAATCTCT-1_1	-0.585292	-10.6448	0	0
GAATGAATCAGCTTAG-1_1	1.03044	-0.00806685	0	0
GAATGAATCATGTCCC-1_1	3.21563	-6.13664	0	0
GAATGAATCCCAGGTG-1_1	6.98728	4.79583	0	0
GACACGCAGGAGCGAG-1_1	2.46141	8.07341	0	0
GACACGCAGGCCATAG-1_1	3.96973	-0.0881767	0	0
GACACGCCAAACCCAT-1_1	-3.90248	4.9805	0	0
GACACGCGTCACCCAG-1_1	-1.53291	-0.929011	0	0
GACACGCGTGCAGGTA-1_1	1.03167	3.55795	0	0
GACACGCTCACATACG-1_1	-0.274717	6.87675	0	0
GACACGCTCGCGATCG-1_1	1.58466	-4.18927	0	0
GACACGCTCTGACCTC-1_1	3.2306	-6.68878	0	0
GACAGAGAGGTGATTA-1_1	-3.68872	1.92538	0	0
GACAGAGCAATGGAGC-1_1	2.26977	4.50689	0	0
GACAGAGGTAAGCACG-1_1	-0.304955	4.89207	0	0
GACAGAGGTGATAAAC-1_1	2.66995	5.28566	0	0
GACAGAGTCACTTATC-1_1	-1.16357	0.840252	0	0
GACCAATAGACATAAC-1_1	1.3734	5.80197	0	0
GACCAATAGCGACGTA-1_1	1.69004	5.48695	0	0
GACCAATGTTATCGGT-1_1	-1.2089	6.49091	0	0
GACCTGGAGCTCCTCT-1_1	4.55481	1.17341	0	0
GACCTGGCATGCCTAA-1_1	3.80839	2.80868	0	0
GACCTGGGTACCGTTA-1_1	-1.30817	-1.79957	0	0
GACCTGGTCCACGAAT-1_1	2.36723	4.16581	0	0
GACGCGTAGGCAAAGA-1_1	-0.978202	-0.659613	0	0
GACGCGTGTTCACGGC-1_1	3.09671	7.5804	0	0
GACGGCTTCTCATTCA-1_1	-1.89125	5.55597	0	0
GACGTGCCAAGGTTTC-1_1	2.00488	-0.866864	0	0.728812
GACGTGCCATCAGTAC-1_1	0.767768	0.726008	0	0
GACGTGCGTAATCACC-1_1	-0.837171	-4.35081	0	0
GACGTGCGTAGCGTAG-1_1	0.378701	-1.34983	0	0
GACGTGCTCTAACTCT-1_1	1.87351	3.45841	0	0
GACGTTACAACGATCT-1_1	-2.1116	-0.645759	0	0
GACGTTACAACGATGG-1_1	-3.81966	2.10667	0	0
GACGTTAGTGATGCCC-1_1	-1.06955	-1.68999	0	0
GACTAACCAAACTGTC-1_1	3.83834	-1.20145	0	0
GACTAACTCAATCACG-1_1	1.22085	-2.64896	0	0
GACTACACAAATTGCC-1_1	1.49842	-5.10101	0	1.30103
GACTACAGTTGGACCC-1_1	2.44411	1.20427	0.891696	1.35546
GACTGCGAGGACGAAA-1_1	0.165355	1.84596	0	0
GACTGCGAGGCACATG-1_1	2.01915	3.88329	0	0
GACTGCGCACAGGTTT-1_1	1.66638	-2.27225	0	0
GACTGCGCACGGTTTA-1_1	2.45417	1.96526	0	1.20704
GACTGCGCAGTCCTTC-1_1	4.58878	-1.39395	0	0
GACTGCGCAGTGAGTG-1_1	3.83446	-0.717174	0	0
GACTGCGTCAACCATG-1_1	1.06686	6.18686	0	0
GACTGCGTCCTATTCA-1_1	-1.82066	-1.26562	0	0
GAGCAGACATTTCAGG-1_1	-4.54311	2.76794	0	0
GAGCAGAGTAGCACGA-1_1	1.91174	6.59045	0.628836	0
GAGCAGAGTATATCCG-1_1	2.78321	0.381823	0	0
GAGCAGATCTTCGGTC-1_1	1.49902	-6.22349	0	0
GAGGTGAAGCTAACTC-1_1	1.42336	-1.37522	0	1.07416
GAGGTGAGTTCCACAA-1_1	3.73357	-9.03152	0	0
GAGGTGATCCACTCCA-1_1	-0.826872	8.04746	0	0
GAGTCCGAGAAGGACA-1_1	2.84083	-1.52794	0	0.714511
GAGTCCGGTCCCTACT-1_1	-0.119589	-0.797304	0	0
GAGTCCGGTGTAATGA-1_1	0.310784	-0.849079	0	0
GAGTCCGTCAAGCCTA-1_1	1.61158	-5.31223	0	0
GAGTCCGTCCACGCAG-1_1	-3.37343	3.5316	0	0
GATCAGTAGATGCCTT-1_1	2.71177	-2.4684	0	0
GATCAGTCAAGAAGAG-1_1	-0.779626	-1.6683	0	0
GATCAGTCAGTCGATT-1_1	-1.70747	5.52994	0	0
GATCAGTGTAAGTTCC-1_1	1.16001	-3.50799	0	0
GATCAGTGTGAAGGCT-1_1	3.85221	5.42242	0	0
GATCAGTTCAACACGT-1_1	0.065106	-3.11915	0	0
GATCGATAGAGCTATA-1_1	-3.10276	0.571834	0	0
GATCGATCAAGCTGGA-1_1	-1.147	2.88129	0	0
GATCGCGAGTTCGATC-1_1	4.45344	3.47309	0	0
GATCGCGCACATGGGA-1_1	0.788363	4.93621	0	0
GATCGTAGTTGGGACA-1_1	-1.21556	5.62044	0	0
GATCGTATCGTTACGA-1_1	2.04048	3.78181	0	0
GATCTAGAGCTGATAA-1_1	-6.09916	-0.26083	0	0
GATGAAAAGATCGATA-1_1	1.36406	1.126	0	0
GATGAAACACCGCTAG-1_1	-1.94543	-1.26526	0	0
GATGAAACATAAAGGT-1_1	1.09839	1.02253	0	0
GATGAAATCCTACAGA-1_1	0.749521	4.80156	0	0
GATGAGGCACAAGCCC-1_1	1.74584	4.44923	0	0
GATGAGGTCACGCGGT-1_1	1.16275	7.15746	0	0
GATGCTAAGAGACTTA-1_1	-0.59026	-1.28892	0	0
GATGCTAAGGTTACCT-1_1	3.11463	7.74486	0	0
GATGCTAAGTCATGCT-1_1	4.5328	6.08347	0	0
GATGCTAAGTTACCCA-1_1	1.10579	0.723974	0	0
GATTCAGCAGGATTGG-1_1	2.03018	5.38759	0	0
GATTCAGCAGTCAGCC-1_1	3.39504	-9.8373	0	0
GATTCAGGTAGTGAAT-1_1	-0.938213	5.41977	0	0
GATTCAGGTTGACGTT-1_1	-0.596864	-1.22678	0	0
GATTCAGTCTGGTATG-1_1	1.08948	5.16121	0	0
GCAAACTAGGTAAACT-1_1	-5.08212	4.94925	0	0
GCAAACTAGTCGTACT-1_1	3.81636	6.10808	0	0
GCAAACTCATGGTAGG-1_1	-1.79719	0.145917	0	0
GCAAACTGTGACCAAG-1_1	2.6862	-9.12214	0	0
GCAAACTTCTGCCAGG-1_1	1.20336	4.20202	0	0
GCAATCACAGACACTT-1_1	-3.1195	-0.401733	0	0
GCAATCAGTCAGATAA-1_1	-1.19354	5.48569	0	0
GCAATCAGTGCAACTT-1_1	2.85358	-2.68186	0	0
GCAATCAGTGCCTTGG-1_1	2.58432	-5.85762	0	0
GCAATCATCAAACGGG-1_1	2.76931	5.25836	0	0
GCACATAGTATAGGGC-1_1	1.14069	-2.40086	0	0
GCACATATCCACGTGG-1_1	-2.3716	2.07825	0	0
GCACATATCGTTACAG-1_1	2.12896	2.25205	0	0
GCACTCTAGACCTTTG-1_1	0.88163	-2.89239	0	0
GCACTCTCACGCCAGT-1_1	1.3132	-3.84883	0	0
GCACTCTCATCTATGG-1_1	-5.53854	-0.305234	0.787564	0
GCACTCTGTAGGGACT-1_1	1.58984	-0.378529	0	0
GCACTCTGTTAAGAAC-1_1	4.23128	1.70769	0	0.906123
GCACTCTTCCACGAAT-1_1	-1.58984	2.82284	0	0
GCAGCCAAGCACAGGT-1_1	-4.09839	2.7152	0	0
GCAGCCACATACAGCT-1_1	1.03275	5.34477	0	0
GCAGCCAGTGCAACGA-1_1	0.730029	-1.39867	0	0.86133
GCAGCCAGTTATTCTC-1_1	-4.48216	2.97608	0	0
GCAGCCATCGTGGGAA-1_1	-1.46572	5.45835	0	0
GCAGTTACAGCGTCCA-1_1	-0.470017	8.40735	0	0
GCAGTTACAGCTGCAC-1_1	0.455831	-0.968141	0	1.09331
GCAGTTACATCCCACT-1_1	4.43561	-1.27821	0	0
GCAGTTAGTCCGACGT-1_1	2.99455	1.31804	0	0
GCAGTTAGTGTGACCC-1_1	3.07125	0.76715	0	0
GCAGTTATCAACACCA-1_1	-1.70958	5.80891	0	0
GCAGTTATCAATCACG-1_1	-2.51633	-0.658839	0	0
GCAGTTATCCAGATCA-1_1	-0.132376	7.20076	0	0
GCAGTTATCGTAGGAG-1_1	-1.26901	-1.58228	0	0
GCAGTTATCTAACTTC-1_1	0.00166351	8.62714	0	0
GCATACACACTTAAGC-1_1	4.02258	-0.849319	0	0
GCATACAGTACGACCC-1_1	-0.0342364	8.57278	0	0
GCATACATCCTTGCCA-1_1	2.67605	6.98798	0	0
GCATGATAGATGTAAC-1_1	0.862656	0.71004	0	0
GCATGATAGCTTCGCG-1_1	-7.12103	0.382786	0	0
GCATGATAGTGTGGCA-1_1	0.383306	4.08881	0	0
GCATGATGTTGTGGAG-1_1	2.40409	-7.12828	0	0
GCATGCGCAACTGCGC-1_1	3.45918	-5.79155	0	0
GCATGCGCACCTCGTT-1_1	-1.43043	-0.519351	0	0
GCATGCGCATCCCATC-1_1	2.07547	5.3565	0	0
GCATGCGGTAGTACCT-1_1	3.68924	1.89436	0	0
GCATGCGTCAATCACG-1_1	-6.22045	1.4659	0	0
GCATGTAAGACTGTAA-1_1	1.12468	1.08803	0	0
GCATGTAAGAGTGACC-1_1	3.20828	3.77978	0	0
GCATGTAAGCCCGAAA-1_1	1.62853	0.937893	0	0
GCATGTACAAGGTGTG-1_1	-0.202146	-0.216205	0	0
GCATGTACATGCTAGT-1_1	-1.14261	-1.36951	0	0
GCATGTATCAGGTAAA-1_1	3.54148	7.53439	0	0
GCATGTATCGAATGCT-1_1	2.27434	4.27674	0	0
GCCAAATCAAGCTGAG-1_1	2.14735	-3.59669	0	0
GCCAAATGTGCTGTAT-1_1	-0.921055	6.03023	0	0
GCCTCTACAAACAACA-1_1	3.79805	4.70671	0	0
GCCTCTACAAGCGAGT-1_1	4.35262	2.87577	0	0
GCCTCTACACAGCCCA-1_1	3.27425	-5.93196	0	0.811347
GCCTCTACAGCATACT-1_1	-0.37014	-1.23927	0	0
GCCTCTATCCCTAACC-1_1	2.63003	-2.6983	0	0.73227
GCGACCAGTCCGAACC-1_1	0.582091	-2.74946	0	0
GCGACCATCGCAGGCT-1_1	4.1898	3.33562	0	0
GCGACCATCTTAGAGC-1_1	2.15894	1.58442	0	1.24093
GCGAGAAAGTGTCTCA-1_1	3.64879	4.74344	0	0
GCGAGAACAATGGTCT-1_1	3.08011	-6.32766	0.617842	0
GCGAGAACACCCATGG-1_1	1.49656	6.48697	0	0
GCGAGAACATTAGGCT-1_1	2.52259	5.86713	0	0
GCGAGAAGTACATCCA-1_1	0.457907	5.2837	0	0
GCGAGAAGTAGAGGAA-1_1	-1.27856	2.06234	0	0
GCGAGAAGTCAGCTAT-1_1	2.42095	3.5294	0	0
GCGAGAAGTGTGAATA-1_1	1.46714	6.39278	0	0
GCGAGAAGTTACGACT-1_1	-1.90145	3.2033	0	0
GCGCAACAGCCACTAT-1_1	-2.82827	0.406539	0	0
GCGCAACCATTGGTAC-1_1	0.700138	-2.77778	0	0
GCGCAACGTCCCGACA-1_1	0.726248	-2.7788	0	0
GCGCAACGTCTAGCCG-1_1	7.20507	4.42207	0	0.749267
GCGCAACTCCAAGCCG-1_1	4.68927	-1.51348	0	0
GCGCAACTCTAGCACA-1_1	3.59933	3.27652	0	0
GCGCAGTAGTGAAGTT-1_1	-1.8189	4.65546	0	0
GCGCAGTTCCGAACGC-1_1	2.34244	0.896263	0	0
GCGCAGTTCTGTCAAG-1_1	2.35733	7.02686	0	0
GCGCCAAAGATAGTCA-1_1	-1.35372	2.94303	0	0
GCGCCAAAGGCGATAC-1_1	4.6606	-1.38841	0	0
GCGCCAATCCACGCAG-1_1	2.86739	-8.84362	0	0
GCGCGATGTAGCTTGT-1_1	3.66294	7.05101	0	0
GCGCGATGTGCTCTTC-1_1	1.90794	4.65213	0	0
GCGGGTTAGACGCAAC-1_1	1.11346	-2.30489	0	0
GCGGGTTCACGCCAGT-1_1	2.59829	3.49367	0	0
GCGGGTTTCAAACGGG-1_1	0.0124302	-0.0714275	0	0.993611
GCGGGTTTCCTGCCAT-1_1	0.211147	7.1694	0	0
GCGGGTTTCGAATGCT-1_1	4.54847	2.91035	0	0
GCTCCTAAGCCAGTTT-1_1	2.59941	7.60283	0	0
GCTCCTATCAACGCTA-1_1	6.38352	3.75096	0	0
GCTCTGTAGAGTTGGC-1_1	0.257925	-4.31702	0	0
GCTCTGTAGGAGTCTG-1_1	-1.27787	0.352529	0.998673	0
GCTCTGTAGGGATGGG-1_1	2.47844	-10.1309	0	0
GCTCTGTAGTCAATAG-1_1	-1.21441	4.83912	0	0
GCTCTGTAGTCGAGTG-1_1	1.50572	8.43203	0	0
GCTCTGTAGTCTTGCA-1_1	3.37986	1.71266	0	0
GCTCTGTAGTGTACTC-1_1	0.926896	4.22915	0	0
GCTCTGTGTCGACTAT-1_1	4.69307	-5.86427	0	0
GCTCTGTTCTCGTATT-1_1	1.52654	-0.273263	0	0
GCTGCAGGTACAGTGG-1_1	2.35047	-5.81745	0	0
GCTGCAGGTTAAAGTG-1_1	0.204334	-9.81221	0	0
GCTGCAGTCTGCTGCT-1_1	0.299118	3.7454	0	0
GCTGCGAAGCGAGAAA-1_1	1.45199	-1.01874	0	0
GCTGCGAAGGTGTGGT-1_1	-1.96307	4.39	0	0
GCTGCGACAAGGGTCA-1_1	-0.89691	8.13848	0	0
GCTGCGAGTAGCTAAA-1_1	-0.99571	-1.29451	0	0
GCTGCTTAGAAACCGC-1_1	0.203176	8.37058	0	0
GCTGCTTAGTGACTCT-1_1	2.47754	7.34948	0	0
GCTGGGTAGGCAAAGA-1_1	3.60724	-1.32741	0	0
GCTGGGTCAAAGCAAT-1_1	1.58711	4.37744	0	0
GCTGGGTCAGACTCGC-1_1	-1.93271	1.99384	0	0
GCTGGGTCATGGATGG-1_1	0.224419	7.47332	0	0
GCTGGGTGTAGAGGAA-1_1	2.52076	-0.479622	0	0
GCTGGGTTCAGTCAGT-1_1	2.41381	-3.10378	0	0
GCTTCCAAGTCATGCT-1_1	1.50378	-5.56361	0	0
GCTTCCAGTCCAGTTA-1_1	1.94759	3.66858	0	0
GCTTCCAGTGTTGAGG-1_1	-2.63426	2.81001	0	0
GCTTCCAGTTTACTCT-1_1	-0.546649	-1.95317	0	0
GCTTCCATCAACGGGA-1_1	3.30509	-9.9969	0	0
GCTTGAAAGAGAACAG-1_1	4.9916	3.16425	0	0
GCTTGAACAGTCGATT-1_1	0.789501	-3.69233	0	0
GCTTGAACATCCGCGA-1_1	-0.39459	-9.89393	0	0
GCTTGAAGTACGAAAT-1_1	3.03111	-1.81287	0	0
GCTTGAAGTTACAGAA-1_1	-0.720406	0.751081	0	0
GCTTGAATCGGTGTTA-1_1	-0.649573	4.94956	1.57181	0
GCTTGAATCGTATCAG-1_1	4.02626	2.4979	0	0
GGAAAGCAGACTTGAA-1_1	1.70986	-5.37219	0	0
GGAAAGCCATCTATGG-1_1	7.06407	4.11185	0	0
GGAAAGCGTACAAGTA-1_1	-0.5259	2.26873	0	0
GGAAAGCGTGCGGTAA-1_1	-1.12887	-1.56315	0	0
GGAAAGCGTGTCAATC-1_1	-1.90357	3.961	0	0
GGAAAGCGTTGCCTCT-1_1	2.39883	6.75323	0	0
GGAAAGCTCTCCAACC-1_1	-1.20523	5.01897	0	0
GGAACTTGTATATGGA-1_1	1.99897	6.75235	0	0
GGAACTTGTCACCTAA-1_1	-1.07902	3.73696	0	0
GGAATAAAGTAAGTAC-1_1	-2.58174	0.348704	0	1.20507
GGAATAAGTATGGTTC-1_1	0.645394	-2.21216	0	0
GGAATAAGTCTAAAGA-1_1	-1.40258	5.28263	0	0
GGAATAAGTGTCGCTG-1_1	1.26487	0.773923	0	0
GGACAAGCACAGCCCA-1_1	-5.01731	4.34836	0	1.21816
GGACAAGGTGAGTGAC-1_1	1.98216	4.72613	0	0
GGACAAGGTTTGACAC-1_1	3.60368	5.30899	0	0.820706
GGACAGACACTTAAGC-1_1	-0.412163	8.74167	0	0
GGACAGAGTTATTCTC-1_1	0.697656	-2.55731	0	0
GGACATTAGACGCTTT-1_1	2.22219	0.635295	0	0
GGACATTAGTGTACCT-1_1	1.27489	6.68095	0	0
GGACATTCAAGTTGTC-1_1	3.59316	1.55407	0	0
GGACATTCACAACGTT-1_1	-2.21732	0.310973	0	0.894508
GGACATTGTCTAGCGC-1_1	1.35294	-1.19366	0	1.38491
GGACATTTCACTTATC-1_1	1.82767	-1.14767	0	0.756515
GGACATTTCTTAGAGC-1_1	4.7906	-8.38234	0	0
GGACGTCAGGTGATTA-1_1	2.24975	7.01942	0	0
GGACGTCCAAGCCCAC-1_1	4.25721	-7.65627	0	0
GGACGTCCAAGCTGGA-1_1	-2.99323	-0.860636	0	0
GGACGTCCAAGTAATG-1_1	2.66439	-2.20783	0	0
GGACGTCCACCCATTC-1_1	1.56035	-2.0232	0	0
GGACGTCCAGGTGGAT-1_1	-5.07336	5.12342	0	0
GGACGTCCATAACCTG-1_1	3.3904	-9.91092	0	0
GGACGTCGTACTTAGC-1_1	2.30937	6.10294	0	0
GGACGTCGTAGAGGAA-1_1	1.41358	0.282101	0	0
GGACGTCGTTAAGACA-1_1	2.88675	7.65004	0	0
GGACGTCGTTTGTTTC-1_1	-0.114083	3.93592	0	0
GGACGTCTCAAAGTAG-1_1	-0.595336	-1.38239	0	1.07289
GGACGTCTCGATAGAA-1_1	1.88969	5.30998	0	0
GGACGTCTCTGGTGTA-1_1	-0.105164	-1.25962	0	0
GGAGCAAGTCTCCATC-1_1	3.51486	0.475004	0	1.229
GGAGCAAGTTCTCATT-1_1	1.04358	5.58319	0	0
GGATGTTAGAGACTAT-1_1	0.519074	-1.06587	0	0
GGATGTTAGGGTTCCC-1_1	2.87108	6.52214	0	0
GGATGTTCACCAGCAC-1_1	-0.909358	6.89894	0	0
GGATGTTGTATGAATG-1_1	2.6751	1.91292	0	0
GGATGTTGTGTGTGCC-1_1	1.85041	-4.06697	0	0
GGATTACAGATGTGTA-1_1	1.42538	1.01816	0	0
GGATTACAGGTGATAT-1_1	0.214024	-9.88616	0	0
GGATTACCAGTATCTG-1_1	-0.925827	0.182635	0	0
GGATTACCAGTGACAG-1_1	1.93782	-6.59991	0	0
GGATTACCATGGTCAT-1_1	7.44282	4.1313	0	0
GGATTACGTTAAGACA-1_1	0.576934	-2.46015	0	0
GGATTACTCCGCATAA-1_1	-0.994842	6.87815	0	0
GGATTACTCTGCTGCT-1_1	-1.66801	4.96749	0	0
GGCAATTAGCCCGAAA-1_1	1.42698	5.53825	0	0
GGCAATTAGTGGGCTA-1_1	0.253243	-0.400139	0	0
GGCAATTCATGTCGAT-1_1	0.518517	5.89202	0	0
GGCAATTGTTAAGTAG-1_1	-2.05685	3.95421	0	0
GGCAATTTCAACCAAC-1_1	0.511643	4.58515	0	0
GGCAATTTCCTCGCAT-1_1	2.64382	4.67531	0	0
GGCAATTTCTATCGCC-1_1	-0.298326	0.634677	0	0
GGCCGATCATCAGTCA-1_1	-0.543253	2.87522	0	0
GGCCGATTCAGCACAT-1_1	2.00545	4.77282	0	0
GGCCGATTCCACGCAG-1_1	2.87797	6.17549	0	0
GGCGACTAGTATCGAA-1_1	-0.508906	-2.17441	0	0
GGCGACTGTTTGACAC-1_1	0.63121	4.23569	0	0
GGCGACTTCCGTAGTA-1_1	0.295008	6.66083	0	0
GGCGTGTCAAGCCGTC-1_1	4.56317	1.26207	0	0
GGCGTGTGTCATGCCG-1_1	3.91162	2.47115	0	0
GGCGTGTGTGTGCGTC-1_1	4.31625	6.68217	0	0
GGCTCGACAACGATCT-1_1	0.32493	2.27761	0	0
GGCTCGAGTATAGTAG-1_1	7.49277	4.12231	0	0
GGCTCGATCACGGTTA-1_1	4.72939	-7.64693	0	0.35731
GGCTCGATCGCATGAT-1_1	0.465086	4.3631	0	0
GGCTGGTAGAAGAAGC-1_1	4.7776	-1.28057	0	0
GGCTGGTAGACTGTAA-1_1	-0.636385	-10.7071	0	0
GGCTGGTAGCTGTCTA-1_1	3.21362	5.89797	0	0
GGCTGGTCACAGCCCA-1_1	0.566107	5.58379	0	0
GGCTGGTGTAGCGATG-1_1	1.93519	7.29026	0.879643	0
GGCTGGTGTCTGCCAG-1_1	-0.19719	-9.58632	0	0
GGCTGGTGTTGATTGC-1_1	0.314485	-10.1877	0	0
GGCTGGTTCTAACCGA-1_1	-1.98966	5.64148	0	0
GGGAATGAGACGACGT-1_1	-1.72989	4.1759	0	0
GGGAATGTCTTATCTG-1_1	-1.87476	4.66876	0	0
GGGACCTCAAGGGTCA-1_1	-3.62948	1.21709	0	0
GGGACCTGTTGCGCAC-1_1	-0.887081	-0.295353	0	0
GGGAGATCATAGGATA-1_1	3.15228	7.38526	0	0
GGGATGACATACAGCT-1_1	-3.50365	2.39036	0	0
GGGATGAGTACAGACG-1_1	-2.76271	-0.565864	0	0
GGGATGAGTGAAGGCT-1_1	2.74502	-1.47767	0	0
GGGATGATCCGCAGTG-1_1	4.33112	6.26981	0	0
GGGCACTAGACCTAGG-1_1	2.57088	8.21229	0	0
GGGCACTCAGCTGCAC-1_1	3.17958	7.62645	0	0
GGGCACTGTAGCCTAT-1_1	-2.62565	-0.913253	0	0
GGGCACTGTAGTACCT-1_1	-1.57803	0.191508	0	0
GGGCACTGTGCAACGA-1_1	1.77327	2.88737	0	0
GGGCACTTCCGCTGTT-1_1	4.53116	5.06146	0	0
GGGCATCTCAGGCCCA-1_1	-1.72467	5.97718	0	0
GGGTCTGAGAGTAAGG-1_1	1.12667	-2.90565	0	0
GGGTCTGCAATCACAC-1_1	3.21815	5.27513	0.786977	0
GGGTCTGTCAATACCG-1_1	-1.57557	0.0251634	0	0
GGGTCTGTCCACGTTC-1_1	-1.75163	5.16012	0	0
GGGTCTGTCTATCCCG-1_1	2.63738	6.2451	0	0
GGGTTGCCAAACTGCT-1_1	3.38065	-4.17136	0	0
GGGTTGCCAACAACCT-1_1	2.74082	6.64973	0	0
GGGTTGCCAGCTGTGC-1_1	-2.50911	0.522889	0	0
GGGTTGCCAGGACCCT-1_1	0.413245	-1.29333	0	0.765569
GGGTTGCTCATTGCCC-1_1	-1.44083	-1.09491	0	0
GGTATTGAGCGATCCC-1_1	-0.762668	3.38588	0	0
GGTATTGAGGTGCAAC-1_1	-1.77526	5.51858	0	0
GGTATTGGTACCTACA-1_1	4.09116	2.5367	0	0
GGTATTGGTGAAATCA-1_1	0.0939364	7.23943	0	0
GGTATTGTCCTCAATT-1_1	4.14096	5.9916	0	0
GGTGAAGAGAGTACCG-1_1	3.67942	4.98303	0	0
GGTGAAGTCATCACCC-1_1	-0.753171	3.28702	0	0
GGTGCGTAGCCCGAAA-1_1	-1.90674	-1.1354	0	0
GGTGCGTGTTGGTAAA-1_1	3.59529	2.91362	0	0
GGTGCGTTCATTGCGA-1_1	1.22951	4.88985	0	0
GGTGCGTTCTTCATGT-1_1	3.03816	-0.194149	0	0.658044
GGTGTTACAGATCCAT-1_1	1.13532	6.27154	0	0
GGTGTTAGTACGCACC-1_1	3.58447	0.261118	0	0
GGTGTTATCCACTGGG-1_1	-1.68385	-0.466284	0	0
GGTGTTATCCTTTACA-1_1	0.924045	4.7784	0	0
GGTGTTATCGTTTATC-1_1	-1.76788	2.32462	0	0
GTAACGTCATACGCTA-1_1	1.26212	4.60583	0	0
GTAACTGCATCACGAT-1_1	7.04898	4.31743	0	0
GTAACTGGTCAACTGT-1_1	2.71394	0.459867	0	0
GTAACTGTCACGACTA-1_1	1.80009	-0.598312	0	0
GTACGTACATCATCCC-1_1	6.49346	3.95755	0	0
GTACGTAGTGAGGGTT-1_1	-1.33271	-2.03739	0	0
GTACGTATCACGAAGG-1_1	4.90607	-8.44368	0	0
GTACGTATCGATGAGG-1_1	3.19464	-9.27872	0	0
GTACGTATCTAGAGTC-1_1	0.371512	7.30247	0	0
GTACTCCAGAAACCAT-1_1	-7.33975	0.970855	0	0
GTACTCCGTCGTCTTC-1_1	-0.984574	7.71748	0	0
GTACTTTAGTAACCCT-1_1	6.40444	3.72953	0	0
GTAGGCCAGAGTAATC-1_1	-0.427159	6.25516	0	0
GTAGGCCCAGGCTCAC-1_1	-7.19188	0.910062	0	0
GTAGGCCCATGATCCA-1_1	-4.5358	2.96312	0	0.747039
GTAGGCCGTACAAGTA-1_1	0.246222	-2.52608	0	0
GTAGGCCGTCACCCAG-1_1	7.20806	3.8634	0	0
GTAGTCAAGGCGCTCT-1_1	1.93625	5.94442	0	0
GTAGTCAGTACCGCTG-1_1	4.16885	6.88661	0	0
GTAGTCAGTCATTAGC-1_1	-3.26013	1.12874	0	0
GTAGTCAGTCTCTCGT-1_1	0.294602	-3.22733	0	0
GTAGTCATCCAGATCA-1_1	0.487051	-0.262166	0	0
GTATCTTAGATGTGTA-1_1	4.55582	1.4691	0	0
GTATCTTGTCAGAAGC-1_1	2.40571	-2.11508	0	0
GTATCTTTCACATGCA-1_1	-1.2467	-1.77403	0	0
GTATTCTAGAAGGCCT-1_1	1.16118	-3.10755	0	0
GTATTCTAGTTGTCGT-1_1	-3.1828	2.98177	0	0
GTATTCTCAATGGAGC-1_1	0.838193	-2.06458	0	0
GTATTCTGTCGCGGTT-1_1	-0.957394	-10.2501	0	1.14057
GTATTCTTCGGCATCG-1_1	2.82047	0.539064	0	0
GTATTCTTCTTCGAGA-1_1	3.21927	-1.35298	0	0
GTCAAGTAGAACAACT-1_1	-1.71488	3.15473	0	0
GTCAAGTAGATGTTAG-1_1	-0.872801	3.42062	0	0
GTCAAGTAGTTCCACA-1_1	-1.32692	-1.8184	0	0.980205
GTCAAGTCAAGTACCT-1_1	3.31331	-9.74234	0	0
GTCAAGTCATCAGTCA-1_1	-0.510036	5.55783	0	0
GTCAAGTGTAAAGGAG-1_1	0.541207	-1.03788	0	0
GTCAAGTTCACATAGC-1_1	1.03482	-1.54621	0	0
GTCACAAGTCGAGTTT-1_1	-1.82129	5.21388	0	0
GTCACAAGTCTCGTTC-1_1	-2.44475	-0.848052	0	0
GTCACAAGTTATGTGC-1_1	2.24816	3.46266	0	0
GTCACGGCAAGGCTCC-1_1	-4.53377	-0.814752	0	0
GTCACGGTCATCGCTC-1_1	-0.892562	-1.78934	0	0
GTCACGGTCGTAGATC-1_1	-2.25654	-0.598706	0	0
GTCATTTAGAACAACT-1_1	-3.85468	5.28657	0	0
GTCATTTAGTCCATAC-1_1	0.748988	-1.94396	0	0
GTCATTTCAGCCAGAA-1_1	-0.374462	-0.00974413	0	0
GTCATTTTCAATCACG-1_1	4.81685	6.16138	0	0
GTCATTTTCGGTCCGA-1_1	2.53482	8.31353	0	0
GTCCTCACAAGACGTG-1_1	3.06016	-1.0306	0	0
GTCCTCACAATGGAAT-1_1	2.48829	0.312764	0	0
GTCCTCAGTAAGCACG-1_1	3.77102	-2.25752	0	0
GTCCTCAGTGCGAAAC-1_1	1.63175	-1.78546	0	0.814979
GTCGGGTAGGACATTA-1_1	-0.26758	5.61592	0	0
GTCGGGTAGTGTTAGA-1_1	0.768407	0.0290449	0	0
GTCGGGTCATCGGAAG-1_1	-0.496771	-1.6941	0	0
GTCGGGTCATTGGCGC-1_1	-2.4025	-0.416662	0	0
GTCGGGTGTTATGTGC-1_1	3.96476	7.05708	0	0
GTCGTAAAGTTTAGGA-1_1	-0.200244	-1.6806	0	0
GTCGTAACAACGCACC-1_1	4.65088	3.47816	0	0
GTCGTAATCGCCTGAG-1_1	2.14872	-1.22694	0	0
GTCTCGTCACTTCTGC-1_1	3.30759	5.36703	0	0
GTCTCGTTCGGATGTT-1_1	4.48371	1.98341	0	0
GTCTTCGCAGCATACT-1_1	3.25536	5.4647	0	0
GTCTTCGGTAGCAAAT-1_1	3.51998	-1.01917	0	0.945003
GTGAAGGCACAGCCCA-1_1	0.969473	0.916352	0	0
GTGCAGCAGTAGATGT-1_1	1.02615	-10.8971	0	0.586262
GTGCAGCGTACGCTGC-1_1	2.70608	-0.821595	0	1.08662
GTGCAGCGTGAGGGTT-1_1	2.59521	6.67344	0	0
GTGCAGCGTTGTGGCC-1_1	6.65388	4.73532	0	0
GTGCAGCTCATCGATG-1_1	0.435623	-1.86904	0	0
GTGCAGCTCGAACTGT-1_1	-1.97202	-0.841929	0	1.43533
GTGCATAAGTACGCGA-1_1	3.37815	1.20466	0	0
GTGCATAGTTCCGGCA-1_1	2.33844	-2.9906	0.617999	0
GTGCATATCTAACGGT-1_1	-1.25379	5.03626	0	0
GTGCGGTCACAACGCC-1_1	-1.75486	5.17638	0	0
GTGCGGTCAGACGCTC-1_1	0.166155	-4.88636	0	0
GTGCGGTCATCACGTA-1_1	1.40024	-5.91213	0	0
GTGCGGTTCCCAACGG-1_1	-7.69927	-0.91408	0	0
GTGCTTCAGTCACGCC-1_1	-3.21743	2.99967	0	0
GTGCTTCAGTCGCCGT-1_1	-0.543708	-2.92255	0	0
GTGCTTCCAAGCTGAG-1_1	2.37626	-2.02017	0	0.555321
GTGCTTCCAGACGCTC-1_1	0.0166526	-10.409	0	0
GTGCTTCCAGTTCATG-1_1	1.15897	-1.33016	0	0
GTGCTTCGTAAACCTC-1_1	2.9683	0.312927	0	0
GTGCTTCGTTAAGATG-1_1	-1.41034	2.0586	0	0
GTGCTTCTCAAACAAG-1_1	-2.12484	0.14164	0	0
GTGCTTCTCATCTGCC-1_1	0.416591	6.65588	0	0
GTGGGTCAGAAGGTTT-1_1	1.463	4.06066	0	0
GTGGGTCAGCTGATAA-1_1	0.81678	-1.98937	0	0
GTGGGTCCAAGTTAAG-1_1	-0.0835077	-0.625042	0	0
GTGGGTCCAGTCACTA-1_1	0.9206	3.41543	0	0
GTGGGTCTCACTGGGC-1_1	0.978904	-2.64149	0	0
GTGGGTCTCGGTTAAC-1_1	-2.67388	3.39047	0	0
GTGTGCGAGGGTTCCC-1_1	2.1538	-4.96674	0	0
GTGTGCGCAGTCGATT-1_1	6.58462	4.70635	0	0
GTGTGCGGTTTAAGCC-1_1	-1.23969	4.36902	0	0
GTGTTAGAGCCCGAAA-1_1	1.43016	3.21171	0	0
GTGTTAGAGTCGTACT-1_1	2.32866	-4.09212	0	0
GTGTTAGCAAGCCGCT-1_1	-4.5818	2.9894	0	0
GTGTTAGGTAGCGTCC-1_1	-1.31149	2.91305	0	0
GTGTTAGTCAATAAGG-1_1	4.562	2.46777	0	0
GTTAAGCCAGGGAGAG-1_1	2.052	7.33477	0	0
GTTACAGAGCTAGTTC-1_1	7.39817	4.12077	0	1.25252
GTTACAGCACTACAGT-1_1	3.67228	6.87074	0	0
GTTACAGTCTGCGACG-1_1	2.42852	1.52421	0	1.50986
GTTCATTAGTTGAGTA-1_1	3.46565	-8.5349	0	0
GTTCATTTCACCAGGC-1_1	-1.34698	5.7495	0	0
GTTCATTTCTCGTATT-1_1	0.648283	3.44194	0	0
GTTCGGGAGCTGTTCA-1_1	1.6166	7.45321	0	0
GTTCGGGCAACACCCG-1_1	4.17977	-0.915003	1.25707	0
GTTCGGGCAGGTCCAC-1_1	0.423799	4.12526	0	0
GTTCGGGTCTGCTGCT-1_1	-2.68978	1.29744	0	0
GTTCTCGTCATCGCTC-1_1	7.41468	4.08505	0	0
GTTCTCGTCCTCGCAT-1_1	2.27815	-1.79187	0	0
GTTTCTAAGTGGTAAT-1_1	4.53979	1.39225	0	0
GTTTCTAAGTGTACCT-1_1	-4.70399	3.84666	0	0
GTTTCTACAGGGTTAG-1_1	3.30859	7.0855	0	0
GTTTCTACATGCCACG-1_1	3.27512	-2.16759	0	0
GTTTCTATCAAAGTAG-1_1	4.98889	3.11007	0	0
TAAACCGAGAAACCTA-1_1	2.71449	8.42302	0	0
TAAACCGCAACTGCTA-1_1	0.255705	3.91769	0	0
TAAACCGCATGCAATC-1_1	4.73376	6.33188	0	0
TAAACCGGTAGCTGCC-1_1	-2.908	2.22193	0	0
TAAACCGTCAACCATG-1_1	0.41198	-1.29676	0	0
TAAGAGAGTGCAGACA-1_1	3.32881	-2.54754	0	0
TAAGAGAGTGTGACGA-1_1	4.50375	2.90108	0	0
TAAGAGATCTGTACGA-1_1	-3.4485	4.65187	0	0
TAAGCGTGTCCAACTA-1_1	-0.210319	-1.74347	0	0
TAAGCGTGTCTACCTC-1_1	-2.49382	-0.874409	0	0
TAAGTGCAGGTGATTA-1_1	3.1976	-6.16468	0	0
TAAGTGCCAGGGATTG-1_1	0.0702689	-2.68008	0	0
TAAGTGCCATCGATGT-1_1	0.992658	3.21927	0	0
TAAGTGCTCGGTTCGG-1_1	2.1959	7.60642	0	0
TACACGAAGCTGCCCA-1_1	-4.70607	3.27297	0	0
TACACGACACGGATAG-1_1	-0.310649	1.59308	0	0
TACACGAGTTCACGGC-1_1	2.58337	-1.33143	0	0
TACACGATCTAGAGTC-1_1	2.46476	1.69775	0	0
TACAGTGCAGGGTATG-1_1	1.88948	1.154	0	0
TACAGTGGTCAATACC-1_1	2.19487	7.94529	0	0
TACAGTGTCCTTGACC-1_1	4.42737	1.32977	0	0
TACCTATAGTCGCCGT-1_1	0.687963	-5.00314	0	0
TACCTATCACCAGATT-1_1	7.19674	3.60222	0	0
TACCTATGTCATATGC-1_1	-0.209905	8.55463	0	0
TACCTATGTCGCCATG-1_1	1.77181	3.86775	0	0
TACCTATGTTACGACT-1_1	7.55188	3.62756	0	0
TACCTATGTTGCGTTA-1_1	1.31769	-1.273	0	0
TACCTATGTTTCGCTC-1_1	-2.02987	1.35262	0	0
TACCTATGTTTGTTGG-1_1	2.93303	7.26163	0	0
TACCTATTCAATACCG-1_1	2.02204	3.64477	0	0
TACCTTACAGTCGTGC-1_1	6.88504	4.37803	0	0
TACCTTACATCGTCGG-1_1	3.2967	4.42281	0	0
TACCTTACATTAGGCT-1_1	3.86008	7.36727	0	1.17888
TACCTTAGTTGACGTT-1_1	1.05251	3.61684	0	0
TACGGATCAGGTGCCT-1_1	1.96483	-3.29569	0	0
TACGGATTCCGCATCT-1_1	2.08203	-1.44178	0	0
TACGGGCAGCTCCCAG-1_1	3.8782	1.88615	0	0
TACGGGCAGGGATGGG-1_1	2.59757	4.87157	0.882458	0
TACGGGCAGTGGCACA-1_1	4.79217	3.80549	0	0
TACGGGCCAAGGCTCC-1_1	1.5803	-11.0321	0	0
TACGGGCGTTGTCTTT-1_1	1.75665	0.770343	0	0
TACGGGCTCTTTACAC-1_1	-1.74517	4.08616	0	0
TACGGTAAGCCAGTAG-1_1	0.428555	0.0769418	0	0
TACGGTACACACTGCG-1_1	3.4497	5.09415	0	0
TACGGTACACAGTCGC-1_1	3.57873	7.42107	2.13402	0
TACGGTAGTTCAACCA-1_1	3.31207	7.21646	0	0
TACTCATAGGTCGGAT-1_1	3.20366	6.43988	0	0
TACTCATCAGCTTAAC-1_1	0.492329	-1.83537	0	0
TACTCATTCGGAAATA-1_1	-1.0641	2.59873	0	0
TACTCGCAGCCTTGAT-1_1	-1.56176	5.71236	0	0
TACTCGCTCAACGGCC-1_1	-1.25081	3.15976	0	0
TACTCGCTCAATAAGG-1_1	2.00133	4.126	0	0
TACTTACAGGCACATG-1_1	-4.16948	1.52914	0	0
TACTTACGTCACCCAG-1_1	-0.966835	3.36796	0	0
TACTTACTCCGAGCCA-1_1	-2.57514	0.467272	0	0
TACTTGTCACCGAATT-1_1	0.334382	-2.15088	0	0
TACTTGTCACTTAACG-1_1	0.743275	5.86958	0	0
TAGACCAAGATATGCA-1_1	-1.1419	4.90466	0.956103	0
TAGACCAAGATGGCGT-1_1	-5.49992	-0.877009	0	0
TAGACCAAGCGTCTAT-1_1	-3.89566	2.62594	0	0
TAGACCACAACTGGCC-1_1	2.27683	8.10094	0	0
TAGACCAGTCCGAATT-1_1	4.78492	3.04412	0	0
TAGAGCTAGTAGTGCG-1_1	3.87747	4.73912	0	0
TAGAGCTCAGCTGTGC-1_1	1.04144	-1.18983	0	0.854369
TAGAGCTCATCAGTAC-1_1	4.67722	-6.53752	0.360658	0
TAGAGCTGTCTCAACA-1_1	-1.33009	4.20615	0	0
TAGAGCTGTTTCCACC-1_1	3.78784	-1.19996	0	0
TAGCCGGCACTGTTAG-1_1	3.17463	6.87761	0	0
TAGCCGGCAGACAAAT-1_1	1.69044	-1.77631	0	0
TAGCCGGCATGATCCA-1_1	0.829576	3.3464	0	0
TAGGCATCAATCCGAT-1_1	1.83131	0.123203	0	0
TAGGCATGTTATCGGT-1_1	3.05832	2.16326	0.791239	0
TAGGCATTCAGCGATT-1_1	-1.41573	-1.63515	0	0
TAGTGGTAGAACAATC-1_1	0.52306	4.37498	0	0
TAGTGGTAGGGTGTTG-1_1	-0.647799	-2.05069	0	0
TAGTGGTCAACGATCT-1_1	7.20805	4.35476	0	0
TAGTGGTGTAGAAGGA-1_1	0.034876	-3.77303	0	0
TAGTGGTGTTCGGGCT-1_1	2.23884	8.07604	0	0
TAGTTGGAGGCATGTG-1_1	-2.34324	0.47375	0	0
TAGTTGGGTAGCTTGT-1_1	0.987538	5.6441	0	0
TAGTTGGGTGGTACAG-1_1	3.8767	5.93688	0	0
TAGTTGGTCACGAAGG-1_1	-1.27999	5.35746	0	0
TATCAGGCACAGACAG-1_1	0.106487	0.573093	0	0
TATCTCAAGAGTAATC-1_1	0.325765	2.94575	0	0
TATCTCACAGCTGGCT-1_1	2.89465	6.10776	0	0
TATCTCAGTAGCTAAA-1_1	0.541333	-3.93261	0	0
TATCTCATCACCGGGT-1_1	1.77805	-1.48657	0	0
TATGCCCAGAGTACAT-1_1	3.84869	8.01516	0	0
TATGCCCCATCAGTCA-1_1	3.29318	2.2638	0	0
TATGCCCGTATAGTAG-1_1	-0.689363	-1.11295	0	0
TATTACCAGCGTTCCG-1_1	1.01714	3.9301	0	0
TATTACCCACTACAGT-1_1	4.06351	-1.16286	0	0
TATTACCCATATACGC-1_1	-3.54291	4.09224	0	0
TCAATCTCAGCGTCCA-1_1	0.0604329	-2.29116	0	0
TCACAAGCACGGTAGA-1_1	-3.28724	0.658667	0	0
TCACAAGGTAATAGCA-1_1	0.765145	-9.39744	0.302413	0
TCACAAGTCCTTTCGG-1_1	3.65509	2.37544	0	0
TCACGAACAAGGTGTG-1_1	2.14596	0.961662	0	0
TCACGAACAATCGGTT-1_1	2.78353	-1.0747	0	0
TCACGAACACCGATAT-1_1	2.67376	0.632672	0	0
TCAGATGAGTGTGGCA-1_1	6.87994	3.76727	0	1.00698
TCAGATGCAGTCTTCC-1_1	0.272564	-1.21751	0	0
TCAGATGGTACTCAAC-1_1	0.635683	5.5356	0.817726	0
TCAGATGGTCGTGGCT-1_1	3.86615	-1.45459	0	0
TCAGCAAAGATGGCGT-1_1	-4.42415	2.59623	0	0
TCAGCAAAGTAGCCGA-1_1	2.23289	3.96949	1.4544	0
TCAGCAATCAGGCCCA-1_1	1.61812	-5.52457	0	0
TCAGCAATCTCGGACG-1_1	4.39728	1.97972	0	0
TCAGCTCCAGCCTATA-1_1	1.00095	-2.06276	0	0
TCAGCTCGTAATCACC-1_1	-0.498369	6.61306	0	0
TCAGCTCGTAGCACGA-1_1	2.63223	0.266231	0	0
TCAGCTCGTGCGCTTG-1_1	2.00639	3.83131	0	0
TCAGGATAGTGATCGG-1_1	2.07777	-5.49275	0	0
TCAGGATCACCAGTTA-1_1	1.30049	5.99476	0	0
TCAGGATGTCAATACC-1_1	4.88968	2.92113	0	0
TCAGGATTCAGTTCGA-1_1	0.771049	-9.34258	0	0
TCAGGATTCGAGAACG-1_1	-4.05421	2.09601	0	0
TCAGGATTCTGCTGCT-1_1	2.03644	4.75535	0	0
TCAGGTAAGCTGAACG-1_1	1.24668	-3.97614	0	0
TCATTACAGAATGTTG-1_1	0.188347	6.14275	0	0.554248
TCATTACTCTCTGTCG-1_1	1.02853	-5.35051	0	0
TCATTTGAGATCTGCT-1_1	1.05837	7.75325	0	0
TCATTTGAGCAGATCG-1_1	2.45337	4.49868	0	0
TCATTTGCACAACGCC-1_1	-1.06051	4.83918	0	0
TCATTTGCATTAACCG-1_1	1.32664	3.35892	0	0
TCATTTGGTCCGAATT-1_1	-3.33429	3.75779	0	0
TCATTTGGTCTAGCGC-1_1	3.27788	-9.74798	0	0.581284
TCATTTGGTCTGGTCG-1_1	0.498518	3.94105	0	0
TCATTTGTCGTTACAG-1_1	2.93249	-4.64193	0	0
TCCACACGTCCGAAGA-1_1	7.08828	4.67332	0	0
TCCACACTCTGAAAGA-1_1	-0.916946	6.19292	0	0
TCGAGGCAGTCATCCA-1_1	-3.3329	4.04151	0	0
TCGAGGCCATTGAGCT-1_1	-5.09095	4.68443	0	0
TCGAGGCGTGGTTTCA-1_1	2.62423	2.00588	0	1.69641
TCGAGGCTCTCGCTTG-1_1	0.198979	-2.11004	0	0
TCGAGGCTCTCGTATT-1_1	1.91458	5.86971	0	0
TCGCGAGAGGCGCTCT-1_1	-1.05195	4.926	0	0
TCGCGAGGTAAGTGGC-1_1	3.28688	7.88644	0	0
TCGCGAGGTAGGCTGA-1_1	-1.67701	0.1132	0	0
TCGCGAGTCAGTGTTG-1_1	-1.40563	-1.85732	0	0
TCGCGAGTCGGAAACG-1_1	-1.27721	-1.71484	0	0
TCGCGTTAGCGAGAAA-1_1	2.02962	5.47078	0	0
TCGCGTTCATCCGCGA-1_1	1.18123	4.64577	0	0
TCGCGTTGTTCACGGC-1_1	4.1694	-1.807	0	0
TCGCGTTTCCTGCCAT-1_1	0.785478	-0.306643	0	0
TCGGGACCAGTTCATG-1_1	1.9383	6.44656	0	0
TCGGGACGTGAAATCA-1_1	3.21008	-1.10301	0	0
TCGTACCTCGTATCAG-1_1	3.15849	-3.71629	0	0.633116
TCGTAGAAGAATAGGG-1_1	3.28772	-3.09337	0	0
TCGTAGAGTACCAGTT-1_1	-0.163132	8.63378	0	0
TCGTAGAGTCTACCTC-1_1	3.65156	-9.41402	0	0
TCGTAGATCATTGCCC-1_1	-0.698245	5.83993	0	0
TCTATTGAGTTGTAGA-1_1	1.71058	-1.88954	0	0
TCTATTGGTCTAAACC-1_1	-2.3893	-0.96087	0	0
TCTATTGTCTGCGGCA-1_1	-0.936799	-9.73945	0	0
TCTCATAAGAGACTTA-1_1	0.119842	-1.92419	0	0
TCTCATACACAACGTT-1_1	2.09976	-0.150881	0.649366	0
TCTCATAGTTCAACCA-1_1	-0.70323	-9.84128	0.482237	0
TCTCTAACATATGGTC-1_1	-3.51207	1.04195	0	0
TCTCTAAGTCATGCCG-1_1	4.01366	-6.16122	0	0
TCTGAGACACAGGTTT-1_1	2.35559	-9.0044	0	0
TCTGAGACATTAACCG-1_1	-1.72723	-1.21687	0	0
TCTGAGATCTAACCGA-1_1	0.230457	4.96361	0	0
TCTGGAAAGTCGCCGT-1_1	-1.1697	3.93393	0	0
TCTGGAACAACACGCC-1_1	4.00949	6.90796	0	0
TCTGGAACACAGGTTT-1_1	0.688499	4.88971	0	0
TCTGGAACACGAAACG-1_1	-2.41392	-0.0170121	0	0
TCTGGAAGTTCCACTC-1_1	2.31592	1.25827	0	0.874478
TCTTCGGAGAAGGTGA-1_1	0.613723	-3.1547	0	0
TCTTCGGAGATGGCGT-1_1	1.57289	-10.7901	0	0
TCTTCGGAGTGTGAAT-1_1	1.61265	3.79714	0	0
TCTTCGGCACCCATTC-1_1	1.30242	3.33055	0	0
TCTTCGGCAGGTCGTC-1_1	3.89787	1.99673	0	0
TCTTCGGTCAACCAAC-1_1	-3.4441	3.39746	0	0
TCTTTCCAGCCGGTAA-1_1	3.73843	7.45418	0	0.830587
TCTTTCCCAAGCGCTC-1_1	3.46842	5.02098	0	0
TCTTTCCCAAGCTGGA-1_1	2.41627	7.90404	0	0
TCTTTCCGTTTGTTTC-1_1	2.67387	0.491211	0	0
TCTTTCCTCCAATGGT-1_1	0.508888	1.79778	0	0
TGAAAGAAGACACGAC-1_1	3.2494	6.91802	0	0
TGAAAGAAGGAGCGTT-1_1	-3.58214	3.48411	0	0
TGAAAGAAGTGTTAGA-1_1	-1.04222	5.90497	0	0
TGAAAGACAAGCTGGA-1_1	-0.782944	5.46335	0	0
TGAAAGACACAACGCC-1_1	-0.150557	8.6696	0	0
TGAAAGATCGTGGGAA-1_1	2.33347	7.67703	0	0
TGACAACAGAGAGCTC-1_1	-2.16194	-0.770005	0	0
TGACAACAGTGTTTGC-1_1	-4.63482	5.06363	0	0
TGACGGCGTCCGAAGA-1_1	-0.0499563	-2.18906	0	0
TGACGGCTCAATAAGG-1_1	2.02057	-4.38954	0	0
TGACGGCTCCAAGTAC-1_1	1.21048	6.16461	0	0
TGACTAGAGTACTTGC-1_1	-3.56511	2.00745	0	0
TGACTAGAGTGCTGCC-1_1	1.41101	5.43235	0	0
TGACTAGCACAGACAG-1_1	6.58261	4.57773	0	0
TGACTAGGTTTAGGAA-1_1	2.36072	-2.40586	0	0
TGACTTTAGGTGTGGT-1_1	-3.97345	2.19958	0	0
TGACTTTCAAGGACTG-1_1	1.68831	3.37576	0	0
TGACTTTTCAGCCTAA-1_1	2.78505	-8.59864	0	0
TGACTTTTCTCCGGTT-1_1	-2.48621	0.215816	0	0
TGACTTTTCTGTTTGT-1_1	3.13346	-8.60987	0	0
TGAGAGGAGAGAGCTC-1_1	0.275711	3.46605	0	0
TGAGAGGAGTAACCCT-1_1	-1.16395	-0.957218	0	0
TGAGAGGCAGGATTGG-1_1	-0.64623	-1.96436	0	0
TGAGAGGCATACTACG-1_1	1.85839	-11.1437	0	0
TGAGAGGCATTTCACT-1_1	2.45829	-2.1287	0	0
TGAGCATCACCAGTTA-1_1	-1.62306	-1.25915	0	0
TGAGCATGTCAGAGGT-1_1	-1.61908	1.44649	0	0
TGAGCATGTGAAATCA-1_1	2.65849	0.978996	0	0
TGAGCATTCCAGATCA-1_1	2.71814	-6.98707	0.670027	0
TGAGCCGGTCGCGTGT-1_1	0.699446	-2.63507	0	0
TGAGCCGTCCAGATCA-1_1	-3.58811	0.88655	0	0
TGAGCCGTCTGTCCGT-1_1	-3.34207	2.20578	0	0
TGAGGGAAGGCCGAAT-1_1	3.43336	2.90754	0	0
TGATTTCAGAAACCGC-1_1	-0.16514	-1.77784	0	0
TGATTTCAGTCGAGTG-1_1	2.20099	-4.41928	0	0
TGCACCTAGTTGAGAT-1_1	1.6946	-0.349662	0	0.906123
TGCACCTCAACAACCT-1_1	2.87222	-2.5814	0	0
TGCACCTCATCCGCGA-1_1	2.66138	4.89888	0	0
TGCACCTTCGTTGCCT-1_1	-1.48079	0.253859	0	0
TGCCAAAAGACTACAA-1_1	0.161983	6.51808	0	0
TGCCAAAAGCTAGCCC-1_1	4.54017	-6.70599	0	0
TGCCAAACAGTCTTCC-1_1	3.94743	2.74099	0	0
TGCCAAATCGGCATCG-1_1	-0.836656	-10.3089	0	0
TGCCCATAGCCACTAT-1_1	1.4688	0.912301	0	0
TGCCCATGTCAAAGCG-1_1	-1.06892	5.50141	0	0
TGCCCATGTGCAGTAG-1_1	5.00451	2.98779	0	0
TGCCCATTCCTAGAAC-1_1	-3.69813	1.67319	0	0
TGCGCAGAGAGGTTGC-1_1	1.03579	-0.80527	0	0
TGCGCAGAGTCATGCT-1_1	0.42388	-1.54655	0	0.974006
TGCGCAGCAGGTTTCA-1_1	3.88201	4.78803	0	0
TGCGCAGGTCAAAGAT-1_1	-1.11719	4.73831	0	0
TGCGCAGGTTTGTTGG-1_1	-0.942246	2.9112	0	0
TGCGCAGTCAGGATCT-1_1	-0.43474	-0.240606	0	0
TGCGCAGTCATGTAGC-1_1	-0.585349	6.34281	0	0
TGCGGGTCATCCCACT-1_1	-0.893368	-0.0496109	0	0
TGCGGGTCATGCAACT-1_1	3.49067	3.2165	0	0
TGCGGGTTCATAAAGG-1_1	1.05169	-2.00037	0	0
TGCGGGTTCATTGCGA-1_1	4.78822	3.06553	0	0
TGCGGGTTCTCTAGGA-1_1	-1.73446	4.60007	0	0
TGCGGGTTCTGGTGTA-1_1	-3.81945	4.35277	0	0
TGCGTGGAGCTAACTC-1_1	0.939118	1.20359	0	0
TGCGTGGAGTAGGTGC-1_1	-0.867741	3.71998	0	0
TGCGTGGCAGCCTATA-1_1	1.77622	-1.52192	0	0
TGCGTGGGTATGAATG-1_1	-2.19497	2.18225	0	0
TGCTACCCACAGCGTC-1_1	1.63913	5.15229	0	0
TGCTACCCAGGTGCCT-1_1	6.69932	4.60185	0	0
TGCTACCGTATATCCG-1_1	1.77296	-5.33728	0	0
TGCTGCTCATGCCCGA-1_1	2.10666	-2.99292	0	0
TGCTGCTTCAACTCTT-1_1	1.38707	0.453066	0	0
TGCTGCTTCATGGTCA-1_1	2.34053	6.98392	0	0
TGGACGCAGATGTGTA-1_1	-0.0643797	1.99754	0	0
TGGACGCAGATGTTAG-1_1	2.55695	-2.23203	0	0
TGGACGCAGGGATGGG-1_1	-1.25518	6.06366	0	0
TGGACGCGTAACGTTC-1_1	3.09754	6.83711	0	0
TGGACGCGTTCTGGTA-1_1	0.401652	-0.49912	0	0
TGGACGCGTTTAGGAA-1_1	1.73926	4.00149	0	0
TGGCCAGAGTGGACGT-1_1	-4.51902	4.87074	0	0
TGGCCAGCACGAAAGC-1_1	4.32497	-1.42552	0	0
TGGCCAGCAGGACGTA-1_1	2.74128	1.01004	0	0
TGGCCAGTCCCTGACT-1_1	2.75019	6.07612	0	0
TGGCGCAAGTGCTGCC-1_1	1.07322	4.59539	0.761288	0
TGGCGCAGTACCGGCT-1_1	2.24952	5.31253	0	0
TGGCGCAGTCTTCGTC-1_1	2.49186	7.55057	0	0
TGGCGCAGTTATTCTC-1_1	3.12483	-5.68705	0	0
TGGCGCATCAAGAAGT-1_1	-4.28438	4.29271	0	0
TGGCGCATCTATCCCG-1_1	2.25985	8.64527	0	0
TGGCTGGAGTGGACGT-1_1	-2.73631	-0.270047	0	0
TGGCTGGCACCTATCC-1_1	2.76473	-5.02641	0	0
TGGCTGGGTACAGCAG-1_1	0.340556	-5.1032	0	0
TGGGAAGAGCCACCTG-1_1	0.226777	4.47726	0	0
TGGGAAGAGTTGCAGG-1_1	2.30309	-7.11798	0	0
TGGGAAGGTGTAATGA-1_1	1.5857	7.01576	0	0
TGGGCGTAGGCCCTCA-1_1	0.923039	7.21681	0	0
TGGGCGTAGTGGTAAT-1_1	7.07641	4.15752	0	0
TGGGCGTCAATAAGCA-1_1	-1.06518	4.09848	0	0
TGGGCGTGTGATGCCC-1_1	-4.53414	3.17868	0	1.0245
TGGGCGTTCCAGTAGT-1_1	-0.619217	-1.92548	0	0
TGGGCGTTCCTGCAGG-1_1	-2.09429	-0.129235	0	0
TGGTTAGTCTTTAGTC-1_1	2.69642	7.06343	0	0
TGGTTCCAGAACTGTA-1_1	3.99976	2.33591	0.711014	0
TGGTTCCAGCTCCCAG-1_1	1.80702	3.86465	0	0
TGGTTCCAGGCAATTA-1_1	0.98809	3.70795	0	0
TGGTTCCCAGACAGGT-1_1	-0.713603	-2.04414	0	0
TGGTTCCCAGTGGAGT-1_1	2.64244	7.41537	0	0
TGTATTCAGAGTCGGT-1_1	-1.95932	3.23306	0	0
TGTATTCAGGATGTAT-1_1	2.02644	3.45554	0	0
TGTATTCAGGGCACTA-1_1	3.07964	-0.00807538	0	0
TGTATTCCATCGGACC-1_1	1.6871	5.47148	0	0
TGTATTCCATGCCTAA-1_1	2.34477	7.42192	0	0
TGTATTCGTGTAACGG-1_1	-0.560989	-10.5052	0	0
TGTATTCTCTGAGGGA-1_1	0.473015	3.93584	0	0
TGTCCCAAGGAATTAC-1_1	-2.33452	-0.557017	0	0
TGTCCCAAGTTCGCGC-1_1	3.14104	4.41894	0	0
TGTCCCAGTCACCCAG-1_1	-1.70179	4.66036	0	0
TGTCCCAGTGACTCAT-1_1	0.690623	-0.49818	0	0
TGTCCCATCGTCACGG-1_1	1.94627	-0.730329	0	0
TGTGGTAAGATCACGG-1_1	3.04451	2.95308	0	0
TGTGGTAAGATGCCTT-1_1	0.481951	-0.484887	0	0
TGTGGTAAGGTGCACA-1_1	-3.21297	0.768349	0	0
TGTGGTACACATCCAA-1_1	-0.465274	-1.3712	0	0
TGTGGTAGTCATATGC-1_1	1.79372	-0.161782	0	2.07734
TGTGGTAGTGGCGAAT-1_1	4.58431	2.91841	0	0
TGTGGTATCATCGATG-1_1	-0.212089	0.623564	0	0
TGTGGTATCTAACTCT-1_1	1.98147	-5.12236	0	0
TGTGTTTCATACAGCT-1_1	0.128689	3.38248	0	0
TGTGTTTGTAGCCTCG-1_1	-1.83065	-1.13934	0	0
TGTGTTTGTTGTCGCG-1_1	0.821094	0.139184	0	0
TGTTCCGAGCAGCCTC-1_1	0.152368	-2.35775	0	0
TGTTCCGGTCAATGTC-1_1	3.0296	1.63655	0	0
TTAACTCAGAGTACAT-1_1	2.4234	-8.73917	0	0
TTAACTCCAAGCCGCT-1_1	1.44325	5.7812	1.32914	0
TTAACTCCACTAAGTC-1_1	4.61631	-7.03544	0.403805	0
TTAACTCTCTTTCCTC-1_1	4.41388	6.32025	0	0
TTAGGACAGCTGCGAA-1_1	3.05153	8.07334	0	0
TTAGGACAGTGACTCT-1_1	2.8212	-1.57888	0	0
TTAGGACCATTAGGCT-1_1	1.79936	-2.57187	0	0
TTAGGACGTTTCGCTC-1_1	-0.189829	5.87778	0	0
TTAGGACTCAGTACGT-1_1	0.495688	-10.4371	0	0
TTAGGACTCGTATCAG-1_1	-1.9593	0.389912	0	0
TTAGGCACACACATGT-1_1	-0.862769	-2.64774	0	0
TTAGGCAGTAGCGTAG-1_1	-0.632106	7.76281	0	0
TTAGTTCAGGGCTCTC-1_1	-0.410106	-1.08532	0	0
TTAGTTCTCGATGAGG-1_1	0.023477	8.50629	0	0
TTATGCTAGATAGGAG-1_1	-1.21578	5.55394	0	0
TTATGCTAGCCAGTTT-1_1	4.72928	3.05967	0	0
TTATGCTCAAGCTGTT-1_1	-2.99951	-0.921717	0	0
TTATGCTCAAGGTTTC-1_1	4.14581	-7.89668	0	0.440113
TTATGCTCAGTTAACC-1_1	1.05555	4.61883	0	0
TTATGCTGTAAGTAGT-1_1	-3.49512	3.55931	0	0
TTCCCAGAGTAACCCT-1_1	-5.41667	0.0861261	0	0
TTCCCAGGTACTTCTT-1_1	2.67638	4.99422	0	0
TTCCCAGTCCAGTATG-1_1	0.323822	6.38162	0	0
TTCGAAGCAGGTCTCG-1_1	4.35292	2.43244	0	0
TTCGAAGCATGAACCT-1_1	-4.08408	0.363277	0	0
TTCGAAGGTAAAGGAG-1_1	2.92885	8.1183	0	0
TTCGAAGGTCATCCCT-1_1	0.339855	-10.1716	0.353936	0
TTCGAAGTCCAGTAGT-1_1	2.20283	1.94049	0	0
TTCGGTCCAGTTCATG-1_1	1.09402	-1.70053	0	0
TTCGGTCGTTAAGTAG-1_1	-1.10722	1.15463	0	0
TTCGGTCTCTTTAGTC-1_1	0.608475	-2.91776	0	0
TTCTACACATCGTCGG-1_1	1.0941	3.22715	0	0
TTCTACAGTCGACTAT-1_1	0.605748	-2.737	0	0
TTCTACATCAATACCG-1_1	1.83895	6.88936	0	0
TTCTACATCCTTGCCA-1_1	-3.98891	3.04422	0	0
TTCTCAAAGTCTCGGC-1_1	-4.07619	-1.37614	0	0
TTCTCAACAGGTGGAT-1_1	-1.04759	6.0039	0	0
TTCTCAAGTCAATACC-1_1	1.34278	6.89428	0	0
TTCTCAAGTCCGAGTC-1_1	-1.69693	-1.41626	0	0
TTCTCCTAGTTAAGTG-1_1	-0.631675	4.04217	0	0
TTCTCCTCATCGATTG-1_1	2.24195	-1.43058	0	0.804116
TTCTCCTTCACCCGAG-1_1	3.01582	7.30939	0	0
TTCTTAGAGCACGCCT-1_1	-1.6615	-0.148941	0	0
TTCTTAGAGTGCAAGC-1_1	3.91023	1.75796	0	0.807887
TTCTTAGAGTTGAGTA-1_1	-2.54348	-0.781059	0	0
TTCTTAGGTCGCCATG-1_1	6.64777	3.48313	0	0
TTCTTAGGTTTAGGAA-1_1	4.41745	3.35365	0	0.790382
TTCTTAGTCGAGAACG-1_1	6.67642	4.31127	0	1.40222
TTGAACGCACGCGAAA-1_1	-1.16424	4.89635	0	0
TTGAACGCATCTCCCA-1_1	2.57894	1.2216	0	0
TTGAACGGTCCAGTTA-1_1	-1.83286	-1.03886	0	0
TTGACTTCAAACTGTC-1_1	7.14858	3.52904	0	0
TTGACTTCACCTATCC-1_1	-1.15091	2.79726	0	0
TTGACTTCAGCGAACA-1_1	3.15681	-2.30254	0	1.39384
TTGACTTTCATAGCAC-1_1	1.50902	-3.61802	0	0
TTGACTTTCTGGCGTG-1_1	4.66088	3.6508	0	0
TTGCCGTAGAAGATTC-1_1	0.992844	-0.163665	0	0.937
TTGCCGTCACACATGT-1_1	-1.71497	-0.186016	0	0
TTGCCGTCACTACAGT-1_1	-3.93015	4.45979	0	0
TTGCCGTCAGATGAGC-1_1	-3.43697	1.63214	0	0
TTGCCGTCATGCTAGT-1_1	0.476323	5.45648	0	0
TTGCGTCAGGCAGTCA-1_1	2.68292	7.01689	0	0
TTGCGTCAGGCGATAC-1_1	0.76707	-9.48433	0	0
TTGCGTCCACGCATCG-1_1	2.34934	8.14698	0	0
TTGCGTCCACGGCTAC-1_1	-1.7851	4.10645	0	0
TTGCGTCGTCTGGTCG-1_1	2.89387	6.16896	0	0
TTGCGTCTCTTGGGTA-1_1	-1.57074	4.40826	0	0
TTGGAACAGTGGACGT-1_1	1.5503	-2.95101	0	0
TTGGAACGTTCGGGCT-1_1	-0.19557	7.04012	0	0
TTGGAACTCCACGAAT-1_1	0.733553	5.62904	0	0
TTGGCAAAGTTGAGTA-1_1	3.57799	-8.6399	0	0
TTGGCAAGTTCGAATC-1_1	1.71559	-2.34388	0	0
TTGTAGGAGGACGAAA-1_1	4.73684	-0.918165	0	0.47523
TTGTAGGCAGTCACTA-1_1	-3.06767	0.641153	0	0
TTGTAGGGTCCAAGTT-1_1	-1.96408	-0.891213	0	0
TTGTAGGTCGGCCGAT-1_1	-2.86146	1.94673	0	0
TTGTAGGTCGGTTCGG-1_1	-0.988521	4.87363	0	0
TTTACTGAGCACCGCT-1_1	3.68963	5.45746	0	0
TTTACTGAGGTGGGTT-1_1	0.286424	0.148432	0	0
TTTACTGCATTGAGCT-1_1	-3.56338	1.66824	0	0
TTTACTGGTCACCCAG-1_1	-0.561344	-1.42481	0	0
TTTACTGGTTAGGGTG-1_1	2.39809	0.647398	0	0
TTTACTGTCACAATGC-1_1	1.57313	5.36288	0	0
TTTACTGTCATACGGT-1_1	0.0884644	5.5767	0	0
TTTACTGTCTGAAAGA-1_1	3.60743	3.57086	0	0
TTTATGCAGACTCGGA-1_1	1.13656	8.14192	0	0
TTTATGCCAGTGGAGT-1_1	-0.526442	5.59503	0	0
TTTATGCGTTTGACAC-1_1	0.121768	6.12085	0	0
TTTATGCTCTCCTATA-1_1	2.80517	5.623	0	0
TTTCCTCAGATGTGTA-1_1	3.19852	-5.95396	0	0.567882
TTTCCTCCAACCGCCA-1_1	-6.94253	0.779237	0	0.391457
TTTCCTCTCATCGCTC-1_1	0.19782	3.78419	0	0
TTTGCGCAGAAGATTC-1_1	-1.91634	3.8747	0	0
TTTGCGCAGACTACAA-1_1	2.50728	-0.766944	0	0
TTTGCGCCAGTGGAGT-1_1	6.95291	4.50319	0	0
TTTGCGCTCACTGGGC-1_1	0.388619	-9.6798	0	0
TTTGCGCTCTTCGGTC-1_1	1.49703	4.83448	0	0
TTTGGTTAGAGGACGG-1_1	-4.4939	4.5091	0	0
TTTGGTTAGATATACG-1_1	-0.848161	5.93136	0	0
TTTGGTTAGCCCTAAT-1_1	3.31714	3.99237	0	0
TTTGGTTAGCCTATGT-1_1	-0.558872	-1.25554	0	0
TTTGGTTAGTCCAGGA-1_1	1.1289	-1.86762	0	0
TTTGGTTCAAGCCATT-1_1	4.13717	1.22922	0	0
TTTGGTTCACCTCGTT-1_1	1.51585	5.78305	0	0
TTTGGTTCATGTTCCC-1_1	1.74129	-10.3536	0	0.511975
TTTGGTTGTTCGTCTC-1_1	4.04206	4.75157	0	0
TTTGGTTTCGGCGGTT-1_1	-1.54717	5.33478	1.10303	0
TTTGGTTTCTGGCGTG-1_1	3.4066	-6.20483	0	0
TTTGTCAAGGCTACGA-1_1	1.20933	3.91267	0.96577	0
TTTGTCAGTAGCCTAT-1_1	7.1564	4.01628	0	1.51732
TTTGTCAGTGTATGGG-1_1	-0.593401	-1.0163	0	1.28967
AAACCTGAGTACACCT-2_1	0.179701	6.24516	0	0
AAACCTGGTATAGGTA-2_1	0.893731	2.90329	0	0
AAACCTGTCGCTAGCG-2_1	1.07572	-0.912318	0	0
AAACGGGTCATACGGT-2_1	-1.98967	5.67824	0	0
AAAGATGAGGTGCAAC-2_1	-1.85705	3.65564	0	0
AAAGATGCAGATTGCT-2_1	0.383787	-2.73887	0	0.820208
AAAGATGCATGCCACG-2_1	2.46441	7.93301	0	0
AAAGATGGTTACGCGC-2_1	3.88553	-1.19556	0	0
AAAGATGTCCACGTGG-2_1	3.63171	-9.46437	0	0
AAAGATGTCTCTGAGA-2_1	2.54445	0.733199	0	0
AAAGCAAAGACAGAGA-2_1	2.62029	-6.4144	0	0
AAAGCAAGTTGAACTC-2_1	3.78938	-9.25122	0	0
AAAGCAATCACTTACT-2_1	-0.358754	-5.71223	0	0
AAAGCAATCATAGCAC-2_1	2.03354	1.17527	0	0
AAAGCAATCCAGGGCT-2_1	4.51078	1.95521	0	0
AAAGCAATCCTTCAAT-2_1	0.552816	-2.01787	0	0
AAAGCAATCTTCGGTC-2_1	0.904866	4.4732	0	0
AAAGTAGAGACCACGA-2_1	3.64987	-0.385317	0	0
AAAGTAGCATCACAAC-2_1	2.12265	-5.66267	0	0
AAAGTAGGTGGTCTCG-2_1	-1.46109	-1.90297	0	0
AAATGCCAGCTTCGCG-2_1	-1.68573	-0.891688	0	0
AACACGTAGGTGCTAG-2_1	-1.74955	4.85113	0	0
AACACGTCATCTACGA-2_1	2.80148	4.85601	0	0
AACCATGCACTGCCAG-2_1	3.94605	1.34691	0	0
AACCATGCAGATCCAT-2_1	1.88754	1.232	0	1.16999
AACCATGCATGTCGAT-2_1	1.09288	-1.58935	0	0
AACCATGGTCAGAGGT-2_1	3.02821	4.20569	0	0
AACCATGGTGCGATAG-2_1	0.376596	-2.8823	0	0
AACCATGTCCCTTGCA-2_1	2.52985	-0.696684	0	1.01927
AACCATGTCGGTTAAC-2_1	-1.07698	-1.53149	0	0
AACCGCGTCACAGGCC-2_1	4.1048	3.05739	0	0
AACCGCGTCACTATTC-2_1	0.772506	5.29014	0	0
AACGTTGAGCTCCTCT-2_1	-1.76213	3.61387	0	0
AACGTTGCAGGAATCG-2_1	0.240932	-9.93435	0	0.653675
AACGTTGCATAGACTC-2_1	3.89803	-5.39205	0	0
AACGTTGTCGGTTCGG-2_1	0.0958018	-0.259406	0	0.88924
AACTCAGAGGATTCGG-2_1	0.389611	4.81033	0	0
AACTCAGTCAAGAAGT-2_1	4.3114	2.03711	0	0.554942
AACTCCCAGCAGCGTA-2_1	3.56078	5.92471	0	0
AACTCCCAGTTTAGGA-2_1	-0.440633	-8.99893	1.31005	0
AACTCCCTCCCAACGG-2_1	-0.488155	-0.992109	0	1.01825
AACTCCCTCCTCATTA-2_1	2.22196	-4.40959	0	0
AACTCCCTCGTGGTCG-2_1	1.46975	-1.9526	0	0
AACTCTTAGAACAATC-2_1	7.25976	4.12311	0	0
AACTCTTGTCAAGCGA-2_1	-0.677556	6.12772	0	0
AACTCTTTCGGCATCG-2_1	3.44361	4.77482	0	0
AACTCTTTCGTTACAG-2_1	-2.40391	0.507654	0	0
AACTGGTAGAAGATTC-2_1	3.1103	2.1039	0	0
AACTGGTGTAGAGCTG-2_1	-0.124216	3.30837	0	0
AACTGGTGTCTGATTG-2_1	0.0854772	0.584177	0	0
AACTGGTTCTGCGACG-2_1	3.95268	-6.22507	0	0
AACTTTCAGTGTCTCA-2_1	1.83723	4.0176	0	0
AACTTTCGTCAATGTC-2_1	1.24736	3.42425	0	0
AACTTTCGTTCCACGG-2_1	0.0111201	6.25278	0	0
AACTTTCGTTTCCACC-2_1	2.18072	-1.80588	0	0
AAGACCTCAACTTGAC-2_1	-0.0180646	-0.30907	0	0
AAGACCTCACATTCGA-2_1	2.54795	-5.34576	0	0
AAGACCTGTTTCCACC-2_1	2.95334	6.3921	0	0
AAGACCTTCTACTATC-2_1	0.228631	7.64072	0	0
AAGACCTTCTGTCTAT-2_1	2.47804	-2.94625	0	0
AAGCCGCAGATGTCGG-2_1	-0.671751	-1.33057	0	0
AAGCCGCTCATCACCC-2_1	0.932834	-10.9195	0	0
AAGGAGCCATACCATG-2_1	-3.00929	1.31555	0	0
AAGGAGCCATATGCTG-2_1	0.754513	7.64922	0	0
AAGGAGCCATCACCCT-2_1	0.38976	0.210628	0	0
AAGGAGCGTACAGCAG-2_1	1.80062	-2.32653	0	0
AAGGAGCGTGTGGCTC-2_1	0.349155	-0.695594	0	0
AAGGCAGTCATGTAGC-2_1	-3.09299	2.08519	0	0
AAGGCAGTCTTGACGA-2_1	3.26587	-7.79445	0	0
AAGGTTCCACTCGACG-2_1	-5.07934	4.61739	0	0
AAGGTTCGTTAAGATG-2_1	4.47571	1.46968	0	0
AAGGTTCGTTATCGGT-2_1	1.51263	-0.724184	0	0.771775
AAGGTTCTCCACGTTC-2_1	1.72833	-4.10447	0	0
AAGGTTCTCGCGTAGC-2_1	1.6526	-2.97833	0	0
AAGTCTGCAATGAAAC-2_1	1.33595	8.57528	0	0
AAGTCTGCATGCCCGA-2_1	2.29696	-1.23194	0	0
AAGTCTGGTTGAGTTC-2_1	-1.89806	3.97183	0	0
AAGTCTGTCGAGCCCA-2_1	-1.126	4.88459	0	0
AATCCAGCACAGACTT-2_1	-0.156247	6.80441	0	0
AATCCAGGTCATACTG-2_1	3.41257	6.01859	0	0
AATCGGTAGAAACGAG-2_1	1.55991	-11.0464	0	0
AATCGGTCATCCGTGG-2_1	0.354442	4.64216	0	0
AATCGGTGTCGGCACT-2_1	0.399376	-1.48899	0	1.40222
AATCGGTGTCTAGTGT-2_1	0.442988	-4.10486	0	0
AATCGGTTCGAACTGT-2_1	2.16541	-3.49575	0	0
AATCGGTTCGTGACAT-2_1	-1.36641	-1.87069	0	0
ACACCAAAGCTAGTTC-2_1	-1.12009	3.60748	0	0
ACACCAACAATGGAGC-2_1	4.71454	5.52883	0	0
ACACCAACAGCTGTTA-2_1	4.1012	2.1324	0	0
ACACCAACATGCCTTC-2_1	-0.0466474	3.66811	0	0
ACACCCTAGACTGGGT-2_1	4.2357	2.76986	0	0
ACACCCTGTCGGATCC-2_1	-0.291674	-1.16467	0	0
ACACCGGAGATGTTAG-2_1	-3.70854	3.28176	0	0
ACACCGGCAAGGCTCC-2_1	-2.74303	0.392523	0	0
ACACCGGCAGTAAGCG-2_1	1.86048	0.00626002	0	0
ACACCGGGTGTTCGAT-2_1	0.123158	-2.18536	0	0
ACACCGGTCACTCCTG-2_1	-2.2725	-0.0216799	0	0
ACACCGGTCGGTTAAC-2_1	1.47591	6.48763	0	0
ACACTGACAATGCCAT-2_1	-1.66946	0.375518	0	0
ACACTGAGTAACGTTC-2_1	-0.106562	3.62016	0	0
ACACTGAGTAAGTGTA-2_1	-1.12915	6.42691	0	0
ACACTGAGTGGCAAAC-2_1	1.42519	3.38501	0	0
ACACTGATCGTATCAG-2_1	-4.95272	4.2973	0	1.44541
ACACTGATCTGGTTCC-2_1	2.65445	-0.0477714	0	0
ACAGCCGAGCGTGTCC-2_1	3.15214	2.30472	0	0
ACAGCCGAGGCTCAGA-2_1	3.89925	4.4968	0	0
ACAGCCGAGTAGGCCA-2_1	2.2021	-0.179281	0	0
ACAGCCGCAGAAGCAC-2_1	0.209144	-0.569142	0	0
ACAGCCGGTGAACCTT-2_1	-0.313051	-0.801012	0	0
ACAGCCGGTGATAAGT-2_1	7.08691	4.48262	0	0
ACAGCCGGTGGTACAG-2_1	3.19978	7.2633	0	0
ACAGCCGTCTTCGAGA-2_1	1.39415	-1.86844	0	0
ACAGCTACAATGGTCT-2_1	2.75464	-8.95125	0	0
ACAGCTAGTAGCTCCG-2_1	2.53811	8.23416	0	0
ACAGCTATCTTGACGA-2_1	-3.32225	2.70942	0	0.910984
ACATACGCATAAAGGT-2_1	5.84248	3.59069	0	0
ACATACGCATTGTGCA-2_1	-2.71047	0.139972	0	0
ACATACGTCACTCTTA-2_1	0.14216	-1.29686	0	0
ACATACGTCAGAGGTG-2_1	0.276639	6.70558	0	0
ACATCAGAGAGCTGCA-2_1	3.48792	7.51513	0	0
ACATCAGAGCTCCCAG-2_1	-0.325621	1.71007	0	0
[truncated: 15,449 more rows]

## Sheet: Figure7_E
	data_dim_1	data_dim_2	cluster
AAACCTGAGTACACCT-1_1	-2.64891	-6.4159	1
AAACCTGGTATAGGTA-1_1	-3.28915	-1.93581	1
AAACCTGTCGCTAGCG-1_1	-2.35772	1.86137	0
AAACGGGTCATACGGT-1_1	-3.88365	-7.57868	1
AAAGATGAGGTGCAAC-1_1	-4.63279	-7.07328	1
AAAGATGCAGATTGCT-1_1	-2.11628	2.63487	0
AAAGATGCATGCCACG-1_1	-1.67268	-4.00336	1
AAAGATGTCTCTGAGA-1_1	-3.43279	0.53876	0
AAAGCAATCATAGCAC-1_1	-3.97505	1.23001	0
AAAGCAATCCTTCAAT-1_1	-2.84665	3.12212	0
AAAGCAATCTTCGGTC-1_1	-3.3149	-6.45859	1
AAAGTAGGTGGTCTCG-1_1	-3.40957	3.57153	0
AAATGCCAGCTTCGCG-1_1	-4.80492	3.92805	0
AACACGTAGGTGCTAG-1_1	-3.24268	-7.0234	1
AACACGTCATCTACGA-1_1	-3.20464	-2.07898	1
AACCATGCAGATCCAT-1_1	-2.54489	2.65454	0
AACCATGCATGTCGAT-1_1	-2.40079	2.82887	0
AACCATGGTCAGAGGT-1_1	-3.20755	-2.60862	1
AACCATGGTGCGATAG-1_1	-0.934776	2.86341	0
AACCATGTCCCTTGCA-1_1	-1.92866	0.978336	0
AACCATGTCGGTTAAC-1_1	-3.97444	3.73439	0
AACCGCGTCACTATTC-1_1	-4.56852	-4.03082	1
AACGTTGAGCTCCTCT-1_1	-4.06698	-5.7427	1
AACGTTGTCGGTTCGG-1_1	-1.53908	2.31277	0
AACTCAGAGGATTCGG-1_1	-3.71683	-6.91123	1
AACTCCCAGCAGCGTA-1_1	-1.22393	-2.57662	1
AACTCCCTCCCAACGG-1_1	-2.04902	1.53928	0
AACTCCCTCGTGGTCG-1_1	-1.87441	2.02323	0
AACTCTTGTCAAGCGA-1_1	-3.40625	-7.17237	1
AACTCTTTCGGCATCG-1_1	-2.77786	-3.11041	1
AACTCTTTCGTTACAG-1_1	-4.15084	3.62433	0
AACTGGTAGAAGATTC-1_1	-3.69425	-0.340368	1
AACTGGTGTAGAGCTG-1_1	-4.64145	-4.77823	1
AACTGGTGTCTGATTG-1_1	-3.99457	1.01923	0
AACTTTCAGTGTCTCA-1_1	-0.432595	-1.8349	1
AACTTTCGTCAATGTC-1_1	-4.0716	-3.2038	1
AACTTTCGTTCCACGG-1_1	-2.5718	-6.94322	1
AACTTTCGTTTCCACC-1_1	-1.86334	1.19262	0
AAGACCTCAACTTGAC-1_1	-2.73171	1.32402	0
AAGACCTGTTTCCACC-1_1	-1.35777	-2.69508	1
AAGACCTTCTACTATC-1_1	-2.06751	-5.15721	1
AAGCCGCAGATGTCGG-1_1	-1.62958	1.95041	0
AAGGAGCCATATGCTG-1_1	-2.01182	-5.05724	1
AAGGAGCCATCACCCT-1_1	-3.3866	1.70693	0
AAGGAGCGTACAGCAG-1_1	-3.28578	1.31999	0
AAGGAGCGTGTGGCTC-1_1	-3.04596	1.88444	0
AAGGTTCGTTATCGGT-1_1	-1.36309	2.33394	0
AAGTCTGCAATGAAAC-1_1	-1.06604	-5.12276	1
AAGTCTGCATGCCCGA-1_1	-0.885764	1.57348	0
AAGTCTGGTTGAGTTC-1_1	-4.54745	-6.54423	1
AAGTCTGTCGAGCCCA-1_1	-4.57252	-7.22363	1
AATCCAGCACAGACTT-1_1	-2.31593	-6.93663	1
AATCCAGGTCATACTG-1_1	-2.68378	-2.94902	1
AATCGGTCATCCGTGG-1_1	-3.42649	-6.44575	1
AATCGGTGTCGGCACT-1_1	-2.37864	2.75808	0
AATCGGTTCGTGACAT-1_1	-3.38982	3.17995	0
ACACCAAAGCTAGTTC-1_1	-4.33192	-6.13057	1
ACACCAACAATGGAGC-1_1	-1.58892	-2.88478	1
ACACCAACATGCCTTC-1_1	-4.51895	-4.03408	0
ACACCCTGTCGGATCC-1_1	-4.94377	3.26027	0
ACACCGGCAGTAAGCG-1_1	-4.29914	-7.34492	0
ACACCGGGTGTTCGAT-1_1	-2.06965	2.50017	0
ACACCGGTCACTCCTG-1_1	-2.55727	3.92132	0
ACACCGGTCGGTTAAC-1_1	-3.24293	-4.35767	1
ACACTGACAATGCCAT-1_1	-3.96587	1.34721	0
ACACTGAGTAACGTTC-1_1	-4.45461	-3.77464	1
ACACTGAGTAAGTGTA-1_1	-2.52821	-7.173	1
ACACTGAGTGGCAAAC-1_1	-2.18429	-1.75079	1
ACACTGATCTGGTTCC-1_1	-2.16466	0.541077	0
ACAGCCGAGGCTCAGA-1_1	-2.51325	-2.80674	1
ACAGCCGAGTAGGCCA-1_1	-1.87718	1.39823	0
ACAGCCGCAGAAGCAC-1_1	-2.8896	1.61757	0
ACAGCCGGTGAACCTT-1_1	-3.33116	1.82336	0
ACAGCCGGTGGTACAG-1_1	-2.90347	-3.3439	1
ACAGCCGTCTTCGAGA-1_1	-3.35735	2.47378	0
ACAGCTAGTAGCTCCG-1_1	-0.772575	-4.08394	1
ACATACGCATTGTGCA-1_1	-4.22002	3.76434	0
ACATACGTCACTCTTA-1_1	-4.23917	3.67244	0
ACATACGTCAGAGGTG-1_1	-1.87229	-6.57995	1
ACATCAGAGAGCTGCA-1_1	-0.857676	-3.5695	1
ACATCAGAGCTCCCAG-1_1	-3.62336	-0.376554	0
ACATCAGGTATTCGTG-1_1	-1.62134	-4.24792	1
ACATCAGGTGATGCCC-1_1	-4.3137	-4.83438	1
ACATCAGTCCAAACAC-1_1	-3.77044	-6.72488	1
ACATCAGTCTTGCCGT-1_1	-3.29878	-6.26601	1
ACATGGTCAAGTCATC-1_1	-1.05138	-3.98205	1
ACCAGTAAGATCACGG-1_1	-4.4573	-4.70456	1
ACCAGTAGTAGAGGAA-1_1	-4.37954	3.53305	0
ACCAGTAGTCTAGTGT-1_1	-3.26857	2.43494	0
ACCCACTAGAGTCGGT-1_1	-3.11245	-5.54586	1
ACCCACTCACGAGAGT-1_1	-1.2228	-2.99817	1
ACCCACTGTCTCTCGT-1_1	-2.54267	-6.3719	1
ACCCACTGTCTGGTCG-1_1	-2.3828	-4.86022	1
ACCCACTGTGCTAGCC-1_1	-4.38306	2.79565	0
ACCCACTTCCACGCAG-1_1	-1.2646	2.41944	0
ACCGTAAAGTGAAGTT-1_1	-3.32717	-2.85466	1
ACCTTTACACGACGAA-1_1	-2.87236	3.75593	0
ACCTTTACATCTGGTA-1_1	-2.33318	-3.40104	1
ACGAGCCCATGCCTTC-1_1	-2.77103	-1.86639	1
ACGAGGAAGTCAATAG-1_1	-3.93316	0.245067	0
ACGATACCATAAGACA-1_1	-3.87078	4.28807	0
ACGATACTCACCCTCA-1_1	-3.03581	-4.9508	1
ACGATACTCTACTATC-1_1	-3.0101	0.774468	0
ACGATGTCACAGATTC-1_1	-3.07005	-3.0186	1
ACGATGTTCGTGGGAA-1_1	-1.45501	1.92657	0
ACGCCAGAGAGTCGGT-1_1	-3.28966	3.78606	0
ACGCCAGAGGATGCGT-1_1	-5.05394	-5.47322	0
ACGCCGAAGACAAGCC-1_1	-3.98084	-7.35175	1
ACGCCGAAGCCACGTC-1_1	-2.72724	-0.406491	1
ACGCCGAAGGACATTA-1_1	-4.56195	3.75742	0
ACGCCGAAGGGATCTG-1_1	-2.51827	-2.46679	0
ACGCCGACAGGGTTAG-1_1	-2.51417	3.54537	0
ACGCCGAGTAAACGCG-1_1	-3.35022	-2.04437	1
ACGGAGAAGCAACGGT-1_1	-3.66048	-4.19929	1
ACGGAGACAACTGCTA-1_1	0.100627	-0.274599	1
ACGGAGACAATGCCAT-1_1	-3.12299	-5.14021	1
ACGGCCACACCGGAAA-1_1	-0.763439	-4.28916	1
ACGGCCACAGCCTATA-1_1	-4.55505	-6.63238	1
ACGGCCAGTCATACTG-1_1	-2.53864	-6.04939	1
ACGGCCATCAAACCAC-1_1	-1.3766	0.613468	0
ACGGGCTCACTAAGTC-1_1	-2.8632	-7.28976	1
ACGGGTCCAGAGCCAA-1_1	-1.89487	-3.19178	1
ACGGGTCCATGCCCGA-1_1	-2.73111	-7.19587	1
ACGGGTCTCGTTGCCT-1_1	-2.48803	-2.79009	1
ACTATCTCATCGATGT-1_1	-3.01361	-7.09614	1
ACTATCTGTACCCAAT-1_1	-3.37546	0.732414	0
ACTATCTTCCAAGCCG-1_1	-4.64959	-3.97174	1
ACTATCTTCTTATCTG-1_1	-4.50512	3.67414	0
ACTGAACAGAAGCCCA-1_1	-0.419516	2.75144	0
ACTGAACAGCTATGCT-1_1	-3.29052	1.91189	0
ACTGAACCAGTGGAGT-1_1	-2.3858	1.42229	0
ACTGAGTAGCTAACTC-1_1	-3.66058	3.10692	0
ACTGAGTCAGTGACAG-1_1	-0.423526	-2.1417	1
ACTGAGTTCATATCGG-1_1	-2.221	-3.05743	1
ACTGATGCAAGACACG-1_1	-3.80386	-3.42449	1
ACTGATGTCGCAAACT-1_1	-3.79438	0.328766	0
ACTGCTCCATACGCTA-1_1	-2.78646	-4.78466	1
ACTGCTCGTAAACACA-1_1	-3.99344	1.52187	0
ACTGTCCAGTAGTGCG-1_1	-3.68406	-4.68364	1
ACTGTCCCAATAGCGG-1_1	-2.6139	-6.53031	1
ACTGTCCTCGACCAGC-1_1	-2.09003	1.98383	0
ACTTACTCAATCTACG-1_1	-4.00455	-7.43235	1
ACTTGTTTCGCCTGTT-1_1	-4.47196	-6.97272	1
ACTTTCAAGGTGCTAG-1_1	-3.79125	-5.15656	0
ACTTTCACACCCAGTG-1_1	-1.85275	-3.03345	1
ACTTTCAGTAGCCTAT-1_1	-2.911	-6.7872	1
AGAATAGAGCGGATCA-1_1	-2.31493	-6.97155	1
AGAATAGGTCGCGTGT-1_1	-1.50727	-6.23749	1
AGAATAGTCTCTTGAT-1_1	-3.11605	2.58734	0
AGACGTTAGGCCCTCA-1_1	-4.46429	-5.50536	1
AGACGTTCAGTAAGCG-1_1	-3.21488	0.378012	0
AGACGTTCATAGGATA-1_1	-2.49298	-6.92321	1
AGACGTTTCACCCGAG-1_1	-5.16496	2.84259	0
AGACGTTTCCGAAGAG-1_1	-2.54603	2.26551	0
AGAGCGACATAGTAAG-1_1	-2.15386	-3.76234	1
AGAGCGAGTGTCTGAT-1_1	-3.07761	-3.08164	1
AGAGCTTAGATAGCAT-1_1	-3.22202	-6.83097	1
AGAGCTTAGCACCGTC-1_1	-4.14273	-4.00259	1
AGAGCTTCAAGCCTAT-1_1	-3.15188	0.846718	0
AGAGCTTTCAGCTTAG-1_1	-3.83389	0.0103476	1
AGAGTGGGTTGGAGGT-1_1	-2.50453	-2.24995	1
AGAGTGGTCACTCCTG-1_1	-4.64881	-6.97604	1
AGCATACCACCCATTC-1_1	-1.7756	1.86604	0
AGCATACGTAGGGTAC-1_1	-2.20071	2.79877	0
AGCATACGTCTAGGTT-1_1	-1.34422	1.27525	0
AGCCTAACATGTCCTC-1_1	-4.32437	-3.87631	1
AGCCTAATCGCAAGCC-1_1	-0.971078	-3.99318	1
AGCGGTCTCAGTACGT-1_1	-5.09679	-5.60647	0
AGCGTATAGCAAATCA-1_1	-3.01372	-5.34543	1
AGCGTATCACATGGGA-1_1	-0.352544	-2.07651	1
AGCGTATGTAACGTTC-1_1	-3.84449	0.374516	0
AGCGTATGTCAGGACA-1_1	-1.52573	-3.94485	1
AGCGTATGTTAAGACA-1_1	-3.89699	-5.47316	1
AGCGTATTCTTGACGA-1_1	-2.67193	-6.61444	1
AGCGTCGCAGGGATTG-1_1	-1.03072	-4.07012	1
AGCGTCGTCTCTAGGA-1_1	-2.07447	-3.06426	1
AGCTCCTGTTAGAACA-1_1	-4.45405	-5.77429	1
AGCTCCTTCCCGACTT-1_1	-2.31081	4.89008	0
AGCTCCTTCTCTGTCG-1_1	-2.53712	-1.72387	1
AGCTCTCCAGCGTAAG-1_1	-4.29552	-4.64929	1
AGCTCTCTCTATGTGG-1_1	-2.19928	-4.52513	1
AGCTTGAAGCGATAGC-1_1	-5.03589	-5.60104	0
AGCTTGAAGGGATCTG-1_1	-0.696725	-3.21547	1
AGCTTGATCCGCGTTT-1_1	-2.25924	2.96899	0
AGCTTGATCTCATTCA-1_1	-2.813	-2.99928	1
AGGCCACAGAGACGAA-1_1	-4.14608	2.9148	0
AGGCCACCAGGTCCAC-1_1	-1.36384	-5.91974	1
AGGCCGTAGCCGATTT-1_1	-4.69987	4.0182	0
AGGCCGTGTTTGCATG-1_1	-2.09484	-3.61421	1
AGGCCGTTCGCCAGCA-1_1	-2.82866	-7.31368	1
AGGCCGTTCTGTCCGT-1_1	-3.64364	-4.18711	1
AGGGAGTAGCCAACAG-1_1	-2.45958	-1.04012	0
AGGGAGTAGCTCCCAG-1_1	-4.27504	-6.01633	1
AGGGAGTCACATGACT-1_1	-1.88404	2.12862	0
AGGGAGTCAGCTTAAC-1_1	-2.78798	1.66256	0
AGGGAGTTCGGAATCT-1_1	-1.28623	1.73183	0
AGGGATGAGAGGTAGA-1_1	-3.87838	1.00854	0
AGGGATGTCGGTTCGG-1_1	-1.82312	-6.3651	1
AGGGTGAAGCCGGTAA-1_1	-2.79897	2.8878	0
AGGGTGATCTACTATC-1_1	-4.29768	-3.92988	1
AGGTCATAGAGATGAG-1_1	-4.09506	3.68399	0
AGGTCATAGGAGTTTA-1_1	-1.19119	3.44943	0
AGGTCATGTCGCATAT-1_1	-2.893	-7.28715	1
AGGTCCGAGCCACGTC-1_1	-3.42725	3.00641	0
AGGTCCGCAGGTCTCG-1_1	1.25578	0.478958	0
AGTAGTCGTCATATCG-1_1	-2.97717	-3.02218	1
AGTAGTCTCTTCGAGA-1_1	-2.77847	1.15679	0
AGTCTTTCATGACGGA-1_1	0.275126	-1.2855	1
AGTCTTTGTACGCACC-1_1	-1.48994	-3.33836	1
AGTCTTTGTAGCGCAA-1_1	-2.77276	-3.24221	1
AGTCTTTTCACGGTTA-1_1	-4.4133	1.53266	0
AGTGAGGTCCGTAGTA-1_1	-2.13501	1.93631	0
AGTGGGACAAGGACAC-1_1	-2.02261	3.72632	0
AGTGGGACACATTAGC-1_1	-3.12852	-6.15411	1
AGTGGGATCAAAGTAG-1_1	-3.86211	1.07968	0
AGTGTCAGTGCAACTT-1_1	-2.26399	-3.40652	1
AGTGTCATCCTGTACC-1_1	-3.06191	0.511881	0
AGTTGGTAGACCCACC-1_1	-3.22305	2.73361	0
AGTTGGTCAGCTGTGC-1_1	-3.64321	-3.85281	1
AGTTGGTCATGATCCA-1_1	-2.08896	1.61557	0
AGTTGGTTCCTGCAGG-1_1	-1.22884	2.85328	0
ATAACGCAGTATTGGA-1_1	-2.60173	2.31629	0
ATAAGAGTCAAACGGG-1_1	-4.0212	0.277213	0
ATAGACCAGGTGCTAG-1_1	-1.58041	0.0706111	0
ATAGACCAGTCCTCCT-1_1	-1.82065	-3.42774	1
ATAGACCGTGTGACCC-1_1	-2.44356	-4.95842	1
ATAGACCTCAACGGGA-1_1	-3.13271	2.83448	0
ATAGACCTCACCGTAA-1_1	-1.69983	-4.96736	1
ATCACGAAGAATGTTG-1_1	-4.66051	-6.98054	1
ATCACGAAGGCTAGCA-1_1	-3.65114	2.81019	0
ATCATCTAGAGGGCTT-1_1	-1.6484	-3.87706	1
ATCATCTCACCAGCAC-1_1	-3.76736	2.56118	0
ATCATGGAGGCTCATT-1_1	-4.54334	3.68021	0
ATCATGGCACCTATCC-1_1	-1.48613	4.7723	0
ATCATGGGTTCGGCAC-1_1	-4.33053	-3.32649	1
ATCCACCTCATCTGCC-1_1	-2.24365	-3.16956	1
ATCCACCTCTCGGACG-1_1	-2.07064	-1.80423	1
ATCCGAAAGGAATTAC-1_1	-1.63344	-4.3894	1
ATCCGAACAGCGTAAG-1_1	-1.17993	-2.8907	1
ATCCGAAGTAAGTTCC-1_1	-4.0262	-4.12444	1
ATCGAGTGTAGAGTGC-1_1	-3.04517	-2.80641	1
ATCGAGTGTTACCAGT-1_1	-0.337947	-2.24411	1
ATCGAGTGTTCCACTC-1_1	-1.52754	-1.62129	1
ATCGAGTTCTATCCCG-1_1	-2.37257	-2.84099	1
ATCTACTAGTGAAGAG-1_1	-3.23852	-6.41456	1
ATCTACTTCACGCATA-1_1	-2.56373	-3.03961	1
ATCTACTTCCACGACG-1_1	-1.64726	-4.51796	1
ATCTGCCAGAGCAATT-1_1	-1.98334	-4.41065	1
ATCTGCCAGTGGGATC-1_1	-2.64224	-5.4087	1
ATCTGCCGTATAGTAG-1_1	-3.01241	2.80981	0
ATCTGCCGTCATCGGC-1_1	-3.62577	2.82611	0
ATGAGGGAGATCTGAA-1_1	-3.79182	-5.12953	1
ATGAGGGGTATGCTTG-1_1	-4.16177	-7.53375	1
ATGCGATAGATCTGAA-1_1	-1.19599	2.46634	0
ATGCGATAGGTGGGTT-1_1	-1.70522	0.207514	0
ATGCGATCATGCCTAA-1_1	-1.50058	-3.6801	1
ATGCGATTCGGTCCGA-1_1	-4.67827	-4.92977	1
ATGGGAGCAGTCACTA-1_1	-3.36167	3.86525	0
ATGGGAGGTAAGCACG-1_1	-3.0121	-3.85424	1
ATGGGAGTCCTGTACC-1_1	-1.31937	-5.86744	1
ATGGGAGTCGATCCCT-1_1	-3.54883	2.42027	0
ATGTGTGAGTTAGGTA-1_1	-3.07724	1.29241	0
ATGTGTGCAAACCTAC-1_1	-3.95426	2.97433	0
ATGTGTGGTGACTACT-1_1	-3.27098	1.88621	0
ATGTGTGTCCAAATGC-1_1	-0.624885	-3.33256	1
ATTACTCAGCTAACTC-1_1	-2.63479	-5.15533	1
ATTATCCAGCTGAACG-1_1	-3.60181	-5.34449	1
ATTATCCCAAGTACCT-1_1	-3.47783	3.59748	0
ATTATCCGTGCAACGA-1_1	-3.79854	-4.80275	1
ATTCTACTCCTTGCCA-1_1	-3.69975	-4.24772	1
ATTCTACTCGAGCCCA-1_1	-3.70423	-6.8423	1
ATTGGACCATTTCACT-1_1	-3.95063	-7.60489	1
ATTGGACGTGTGAAAT-1_1	-3.07515	0.127255	0
ATTGGACGTTATGCGT-1_1	-4.38272	-7.55333	1
ATTTCTGAGCCAGGAT-1_1	-3.11133	1.01243	0
ATTTCTGAGTGTCTCA-1_1	-3.13544	0.874856	0
CAACCAAAGATACACA-1_1	-4.42856	-3.97796	1
CAACCAACAGCGTAAG-1_1	-3.55919	1.85406	0
CAACCAATCACTCTTA-1_1	-4.30508	-7.45853	1
CAACCTCCAATGGACG-1_1	-0.581266	-1.39779	1
CAACCTCTCACCGTAA-1_1	-2.94873	-5.31609	1
CAACTAGAGTTCGATC-1_1	-4.55266	-6.9553	1
CAACTAGCAGTCAGCC-1_1	-4.25856	-3.88535	1
CAACTAGCATGGGAAC-1_1	-2.57198	0.797262	0
CAAGAAACAATCTGCA-1_1	-4.03343	3.09409	0
CAAGATCAGCCCTAAT-1_1	-1.59154	-2.87243	1
CAAGATCAGCGCCTCA-1_1	-4.71929	-6.88852	1
CAAGATCAGGAGCGTT-1_1	-3.19221	-5.80422	1
CAAGGCCGTGACGCCT-1_1	-1.50113	2.43014	0
CAAGGCCTCATAGCAC-1_1	-4.3568	2.70092	0
CAAGTTGGTCACTTCC-1_1	-5.01207	3.19898	0
CAAGTTGTCATACGGT-1_1	-0.922133	-1.83388	1
CACAAACAGGCTAGAC-1_1	-4.40597	-3.33981	1
CACAAACGTCAAACTC-1_1	-3.27203	-5.46738	1
CACAAACGTTCATGGT-1_1	-4.22163	-7.45294	1
CACACAACACTACAGT-1_1	-3.15104	4.06877	0
CACACAACATTTGCTT-1_1	2.26756	2.02089	6
CACACAATCAGAAATG-1_1	-1.53386	2.04596	0
CACACCTGTCCTGCTT-1_1	-2.24925	-1.8065	1
CACACTCCAGCCACCA-1_1	-1.98361	-4.80615	1
CACACTCTCTCTAAGG-1_1	-2.04271	1.89103	0
CACAGGCAGTACTTGC-1_1	-3.72833	1.14569	0
CACAGGCCAAGTTAAG-1_1	-3.20723	-4.92366	1
CACAGGCCATTACGAC-1_1	-2.07867	2.54818	0
CACAGGCTCGCAGGCT-1_1	-1.75049	2.29942	0
CACAGTACAAGTTGTC-1_1	-2.64162	1.35174	0
CACAGTAGTCCTAGCG-1_1	-1.02752	2.27249	0
CACAGTATCTACGAGT-1_1	-3.255	3.02144	0
CACATAGCAGACAAGC-1_1	-1.19342	-5.38686	1
CACATAGGTGCAGTAG-1_1	-2.77563	2.36368	0
CACATTTCACATCCAA-1_1	-3.29339	0.224492	0
CACATTTCATGGAATA-1_1	-3.65577	4.13098	0
CACCACTAGAAGGTGA-1_1	-2.36893	0.875761	0
CACCACTAGAGACGAA-1_1	-3.07451	-2.96649	1
CACCACTAGCAACGGT-1_1	-3.64792	2.09851	0
CACCACTGTGGCGAAT-1_1	-1.60674	0.925404	0
CACCAGGGTGGTCTCG-1_1	-4.18514	2.15405	0
CACCAGGTCCAATGGT-1_1	-1.42142	-2.59345	1
CACCAGGTCTTGGGTA-1_1	-1.24608	-3.74387	1
CACCTTGAGTTGTAGA-1_1	-4.46849	3.15501	0
CACCTTGCAAAGTCAA-1_1	-4.04649	-7.51111	1
CACCTTGGTACTCTCC-1_1	-2.59344	-2.9193	1
CACCTTGGTCTCCCTA-1_1	-3.43237	0.581129	0
CACCTTGGTGTAAGTA-1_1	-1.65964	2.82598	0
CACTCCAAGTGTACTC-1_1	-1.98761	1.60794	0
CAGAATCAGCTAACAA-1_1	-3.94156	-3.24839	1
CAGAATCCAATTGCTG-1_1	-4.93513	-6.31391	0
CAGAATCCATTCTCAT-1_1	-4.32454	2.31012	0
CAGAATCTCCAAGTAC-1_1	-2.31131	2.1873	0
CAGAATCTCGCGTAGC-1_1	-2.12535	-3.11324	1
CAGAGAGGTGCATCTA-1_1	-2.52321	-4.88234	1
CAGATCAAGTGGTAGC-1_1	-3.52118	3.07222	0
CAGATCACAGACAGGT-1_1	-4.11	-7.43045	1
CAGATCAGTTAAGACA-1_1	-2.06823	-3.49501	1
CAGATCATCGTACCGG-1_1	-4.29094	-7.6874	1
CAGCAGCAGGGTATCG-1_1	-4.41107	-5.76474	1
CAGCAGCCACCAGATT-1_1	-3.9349	-6.8725	1
CAGCATAAGTATGACA-1_1	-2.64568	-6.92287	1
CAGCATACATAGGATA-1_1	-4.22235	-5.40179	1
CAGCATATCTTGACGA-1_1	-2.99354	-6.07885	1
CAGCCGAAGGGAGTAA-1_1	-4.0177	-7.00788	1
CAGCCGAAGTTCCACA-1_1	-2.6714	1.34063	0
CAGCGACAGGAGTACC-1_1	-2.2795	0.653065	0
CAGCGACGTGGCTCCA-1_1	-2.58987	-3.35647	1
CAGCTAAAGGTGCTTT-1_1	-4.26355	3.02521	0
CAGCTGGAGAGCTGGT-1_1	-3.27255	2.49905	0
CAGCTGGGTAAGTTCC-1_1	-3.47841	-5.01831	1
CAGCTGGTCAATCACG-1_1	-3.25481	2.15457	0
CAGGTGCAGGATGCGT-1_1	-2.56008	-1.73553	1
CAGGTGCCAAAGAATC-1_1	-3.58979	1.1896	0
CAGGTGCGTACTCTCC-1_1	-0.841709	-3.8628	1
CAGGTGCGTCAGAGGT-1_1	-0.640193	3.55812	0
CAGGTGCTCATGCATG-1_1	-2.29611	-5.14946	1
CAGTAACAGGTGATAT-1_1	-0.889285	3.9959	0
CAGTAACCACGTCAGC-1_1	0.350344	-0.552929	1
CAGTAACCAGCTGGCT-1_1	-3.73114	-5.02495	1
CAGTAACGTTAAAGTG-1_1	-2.86576	-1.55852	0
CAGTAACTCCAAATGC-1_1	-3.24629	3.18926	0
CAGTCCTAGGATCGCA-1_1	-1.84918	1.88198	0
CAGTCCTCACCGATAT-1_1	-1.79861	-6.14237	1
CAGTCCTCAGCCTTGG-1_1	-4.23094	-3.98356	1
CATATGGAGCACAGGT-1_1	-3.1853	-1.77827	1
CATATGGGTATCACCA-1_1	-2.1723	-4.79398	1
CATATGGTCAACCAAC-1_1	-4.09723	4.12811	0
CATCAAGCATTCCTGC-1_1	-4.16706	3.37868	0
CATCAGACAGCGTCCA-1_1	-1.91178	-4.01234	1
CATCGAAAGTACGCGA-1_1	-2.37465	-6.90556	1
CATCGAACAGGAATGC-1_1	-2.9667	4.62233	0
CATCGAACATGTAGTC-1_1	-1.34931	-3.47468	0
CATCGAAGTTACCAGT-1_1	-4.42654	3.95871	0
CATCGAATCATTATCC-1_1	-2.55376	-6.32742	1
CATCGGGCAAACCTAC-1_1	-3.164	0.851804	0
CATCGGGGTCAATGTC-1_1	-4.57228	3.35208	0
CATCGGGGTTATCGGT-1_1	-4.55988	-4.69853	1
CATCGGGGTTCAGACT-1_1	-4.37233	3.68453	0
CATGACAAGTTGCAGG-1_1	-4.51485	-5.31909	1
CATGACACAAGAAAGG-1_1	-2.36381	-0.844643	0
CATGACACAGTAAGAT-1_1	-2.38086	3.35393	0
CATGCCTCAGTAAGAT-1_1	-2.86326	3.27532	0
CATGCCTCATTACGAC-1_1	-2.17595	-3.27252	1
CATGCCTTCCCGACTT-1_1	-2.37222	-4.81778	1
CATGCCTTCGCTGATA-1_1	-3.85338	2.18447	0
CATGGCGAGCGATCCC-1_1	-4.2737	-3.63418	1
CATGGCGGTGTGGCTC-1_1	-4.31509	-3.80484	1
CATGGCGTCAGCTGGC-1_1	-2.8942	1.57178	0
CATGGCGTCGCTTAGA-1_1	-2.40413	-1.87252	1
CATTATCCAGTCACTA-1_1	-1.6934	2.70508	0
CATTATCGTACCGGCT-1_1	-3.0497	0.326513	0
CATTATCTCTCATTCA-1_1	-3.04226	3.62472	0
CATTCGCAGCGTTTAC-1_1	-2.03316	1.19721	0
CATTCGCAGGCTAGAC-1_1	-4.38024	-3.22925	1
CCAATCCAGGTAGCTG-1_1	-4.3621	-3.33186	1
CCAATCCAGGTGATTA-1_1	-2.02919	2.76604	0
CCACCTAGTAGCGTCC-1_1	-3.53738	-3.9375	1
CCACCTAGTTGGTTTG-1_1	-3.33871	3.91793	0
CCACGGAGTACCAGTT-1_1	-3.00379	1.14769	0
CCACGGATCCAGGGCT-1_1	-4.45662	3.8501	0
CCACTACGTAAACACA-1_1	0.72024	1.81524	0
CCACTACGTAGGCATG-1_1	-3.51189	3.0437	0
CCACTACGTCTCCACT-1_1	-1.69922	2.66832	0
CCACTACGTTGATTGC-1_1	-2.00791	-3.53966	1
CCAGCGAAGGATCGCA-1_1	-2.78497	3.20497	0
CCAGCGAAGGGTATCG-1_1	-3.5256	4.48715	0
CCAGCGAAGGTCGGAT-1_1	-3.78408	-7.21862	1
CCAGCGAAGTACCGGA-1_1	-3.18969	1.48201	0
CCAGCGAAGTTTGCGT-1_1	-2.43229	1.41015	0
CCAGCGACAATGACCT-1_1	-4.54608	-7.28789	1
CCAGCGAGTCTGGAGA-1_1	-2.68927	2.60544	0
CCATGTCCATCTCCCA-1_1	-3.75173	-0.612089	0
CCATGTCCATGCATGT-1_1	-3.71078	3.08046	0
CCATGTCCATGGAATA-1_1	-2.55857	1.799	0
CCATGTCGTCTTCAAG-1_1	-5.00266	3.30321	0
CCATGTCGTTGATTCG-1_1	-3.69158	-7.29722	1
CCATGTCTCTCGATGA-1_1	-0.779993	-3.98646	1
CCATTCGTCCGTAGGC-1_1	-3.50259	-4.95717	1
CCCAATCGTGATGATA-1_1	-1.4786	1.88713	0
CCCAGTTAGACCGGAT-1_1	-4.6643	-4.00941	1
CCCAGTTAGCGCCTCA-1_1	-3.51786	1.95565	1
CCCAGTTAGGATCGCA-1_1	-0.854197	-2.46894	1
CCCAGTTTCGCCCTTA-1_1	-1.86084	1.09611	0
CCCATACCAGTGAGTG-1_1	-2.19856	1.51632	1
CCCATACTCAGCGACC-1_1	-4.06534	-3.79646	1
CCCATACTCAGCGATT-1_1	-3.22676	-1.98387	1
CCCTCCTCATTGTGCA-1_1	-4.34484	-3.51451	1
CCCTCCTGTATAATGG-1_1	-3.27202	-4.22059	1
CCCTCCTTCCGCAGTG-1_1	-2.41972	-4.95004	1
CCGGGATAGAACTGTA-1_1	-1.20822	-4.08537	1
CCGGGATAGCTGGAAC-1_1	-3.11941	3.4752	0
CCGGGATCACGGATAG-1_1	-2.24123	2.77517	0
CCGGGATTCACAATGC-1_1	-3.85842	0.15026	0
CCGTACTAGCCATCGC-1_1	-2.57772	-2.88009	1
CCGTACTAGGGTTTCT-1_1	-2.40117	-4.42663	1
CCGTACTGTGTGACCC-1_1	-3.309	-5.12168	1
CCGTGGACAGTGGGAT-1_1	-1.65334	-1.109	0
CCGTGGAGTAGGGTAC-1_1	-2.89752	2.66055	0
CCGTTCAGTCATGCAT-1_1	-2.47519	-1.89866	0
CCTAAAGAGCGTCAAG-1_1	-4.69786	-5.19878	1
CCTAAAGCATTAGGCT-1_1	-0.333448	2.69964	0
CCTACACGTTACGGAG-1_1	-2.8851	-0.114046	0
CCTACCAAGAGCTTCT-1_1	-2.2586	2.38688	0
CCTACCAAGCTAGGCA-1_1	-3.33201	2.56297	0
CCTACCAAGGCATTGG-1_1	-1.44491	3.42818	0
CCTACCAGTCAAAGCG-1_1	-4.5996	-4.07472	1
CCTACCAGTGGACGAT-1_1	-4.29979	3.06119	0
CCTACCATCTCGAGTA-1_1	-2.27821	-4.10623	1
CCTAGCTAGTCAATAG-1_1	-3.02912	-3.07963	1
CCTAGCTTCGGCGCTA-1_1	-2.33332	-4.67047	1
CCTATTAAGCGTGAGT-1_1	-3.50794	-7.05936	1
CCTATTACACACGCTG-1_1	-4.67563	-6.99303	1
CCTATTACAGGGCATA-1_1	0.204816	-0.0693912	1
CCTATTAGTATAGGGC-1_1	-3.5921	-6.8904	1
CCTCAGTAGACAAAGG-1_1	-3.76604	-4.96925	1
CCTCAGTAGATCCCGC-1_1	-4.49975	-6.68489	0
CCTCAGTGTTACAGAA-1_1	-3.86397	4.29568	0
CCTCTGAAGCCTCGTG-1_1	-1.39477	2.99011	0
CCTCTGACACGAAACG-1_1	-4.10019	-7.45271	0
CCTCTGAGTCATATCG-1_1	-3.99684	-7.17936	1
CCTTACGAGCAAATCA-1_1	-4.75026	-6.8794	1
CCTTACGGTAGATTAG-1_1	-3.48246	2.99036	0
CCTTACGGTAGCGTGA-1_1	-3.58707	1.43212	0
CCTTACGTCAGAAATG-1_1	-3.80454	-5.0824	1
CCTTACGTCCCTCTTT-1_1	-2.15107	-4.30796	1
CCTTACGTCTTTAGTC-1_1	-3.71274	3.59541	0
CCTTCCCGTGCCTGCA-1_1	-1.58889	-3.35428	1
CCTTCCCGTTTAGCTG-1_1	-3.44803	3.23758	0
CCTTCGAAGCAATATG-1_1	-4.46381	-3.95194	1
CCTTCGACATTTGCTT-1_1	-4.98381	-6.16392	0
CGAACATCAAGACACG-1_1	-3.74152	1.27641	0
CGAACATCAAGCGTAG-1_1	-2.96499	1.08151	0
CGAACATCATGATCCA-1_1	-2.46263	2.52382	0
CGAATGTAGCGTGTCC-1_1	-4.18382	3.49421	0
CGAATGTCAGACGTAG-1_1	-4.9828	-5.34163	0
CGACCTTAGGATCGCA-1_1	-2.09713	-3.86283	1
CGACCTTCAAACCTAC-1_1	-4.64791	-4.00366	1
CGACCTTCAAGTTCTG-1_1	-1.28987	-1.66049	1
CGACCTTGTAAGTGGC-1_1	-1.37628	2.91026	0
CGACCTTGTCTTGATG-1_1	-4.61585	-4.62623	0
CGAGCACCACATTTCT-1_1	-4.12551	1.1071	0
CGAGCACGTGTAATGA-1_1	-3.4924	0.00568439	0
CGAGCACTCCGTCAAA-1_1	-2.95096	-4.89978	1
CGAGCACTCGGACAAG-1_1	0.963728	1.15014	1
CGAGCCACATTGAGCT-1_1	-0.914686	-3.63065	1
CGAGCCAGTGAGGGAG-1_1	-3.1494	1.60754	0
CGATCGGAGGAGCGAG-1_1	-2.56009	-5.66535	1
CGATCGGTCTAGAGTC-1_1	-2.7004	-1.45402	0
CGATGGCAGAGGGATA-1_1	-2.56502	2.19744	0
CGATGGCAGAGTTGGC-1_1	-1.74793	-1.47814	0
CGATGGCAGCTCAACT-1_1	-2.89947	-3.04651	1
CGATGTACAAGCCGTC-1_1	-3.88529	2.12952	0
CGATGTACATTGTGCA-1_1	-0.776856	-4.39365	1
CGATGTAGTGGTCCGT-1_1	6.40297	0.795106	6
CGATGTATCAGTGTTG-1_1	-4.29997	3.50863	0
CGATTGAAGGGTGTTG-1_1	-2.39002	1.67355	0
CGATTGACACTATCTT-1_1	-1.55305	-4.29761	1
CGATTGAGTCAGAATA-1_1	-3.99922	-7.58095	1
CGATTGAGTCATCCCT-1_1	-2.17356	-3.14883	1
CGCCAAGAGCTACCGC-1_1	-4.35847	2.48636	0
CGCCAAGCAAGCCGCT-1_1	-1.67164	-6.26207	1
CGCCAAGCATGTCCTC-1_1	-3.85336	-7.36867	1
CGCCAAGGTCTGATTG-1_1	-0.563837	-2.17438	1
CGCGGTATCTTTAGGG-1_1	-3.03142	2.78602	0
CGCGTTTCAAAGGAAG-1_1	-3.18044	-7.28452	1
CGCGTTTGTACTCAAC-1_1	-4.54041	4.01957	0
CGCGTTTGTGACGGTA-1_1	-4.91116	-5.24007	0
CGCTATCCATCACGAT-1_1	-4.12647	-7.63268	1
CGCTGGACAGGCTCAC-1_1	-2.10557	-2.44328	1
CGCTGGAGTCAGAAGC-1_1	-4.78424	-6.91838	1
CGCTGGATCAGTTTGG-1_1	-2.73136	-6.6654	1
CGCTTCATCGTGACAT-1_1	-3.5803	-6.61876	1
CGCTTCATCTTTACAC-1_1	-1.77999	-3.1197	1
CGGACACGTATAATGG-1_1	-4.36674	-3.61518	1
CGGACACGTTCGTTGA-1_1	-1.80259	1.82134	0
CGGACACTCAGCAACT-1_1	1.43843	-0.0476681	1
CGGACGTGTCGAAAGC-1_1	-0.995327	2.6972	0
CGGACGTTCGGCGCAT-1_1	-3.7742	-7.2705	1
CGGACTGAGCGCTCCA-1_1	-3.33789	-3.05611	1
CGGACTGCAAGCCATT-1_1	-3.40571	-3.45311	1
CGGACTGTCGCTTAGA-1_1	-2.28433	2.03607	0
CGGAGCTCACAAGCCC-1_1	-3.65509	-3.35601	1
CGGAGCTTCATCATTC-1_1	-3.58867	1.70689	1
CGGAGTCCAAGCTGAG-1_1	-1.54061	-6.24935	1
CGGAGTCTCTCGTTTA-1_1	-4.45029	-5.516	1
CGGCTAGAGAGATGAG-1_1	-2.72432	1.82001	0
CGGCTAGCATCATCCC-1_1	-2.74037	-5.1293	1
CGGGTCAGTGAGGGAG-1_1	-3.04297	-3.1964	1
CGGGTCAGTTCCACTC-1_1	-3.18098	-3.14302	1
CGGTTAAAGAAACGAG-1_1	-4.36976	-7.4018	0
CGGTTAAAGCTGATAA-1_1	-3.88726	1.50745	0
CGGTTAACATGGATGG-1_1	-1.95692	2.20052	0
CGGTTAATCCTTGGTC-1_1	-4.77233	-6.80049	1
CGTAGCGAGTGGTCCC-1_1	-4.10338	3.69545	0
CGTCACTAGCGTTGCC-1_1	-4.65677	-6.79572	1
CGTCACTCACGCCAGT-1_1	-1.60493	-4.12822	1
CGTCACTCACGGCTAC-1_1	9.40566	-1.78587	4
CGTCACTGTGCAACTT-1_1	-3.50625	3.5105	0
CGTCAGGGTGTGGTTT-1_1	-3.02691	3.08756	0
CGTCAGGTCTAACCGA-1_1	-3.4902	1.30479	0
CGTCCATAGTGAACGC-1_1	-1.06742	2.52081	0
CGTCTACAGATGCGAC-1_1	-3.55448	-4.79908	1
CGTCTACCACCGAATT-1_1	-2.11723	2.67855	0
CGTCTACGTTGTCTTT-1_1	-4.89364	-6.26746	0
CGTGAGCAGTCATGCT-1_1	-4.85015	-5.24467	0
CGTGAGCCACACTGCG-1_1	-2.64555	2.19313	0
CGTGTAAAGGAGTTGC-1_1	-2.42735	2.78728	0
CGTGTAACAAACTGCT-1_1	-3.90659	-4.91062	1
CGTGTAACATCGGGTC-1_1	-3.78777	1.52486	0
CGTGTAAGTCACAAGG-1_1	-2.96923	2.2269	0
CGTGTCTGTAATCGTC-1_1	-3.03423	-6.00982	1
CGTTAGACAAGCCGTC-1_1	-4.40867	3.32779	0
CGTTAGATCAATCTCT-1_1	-4.05213	3.68073	0
CGTTCTGAGCGATCCC-1_1	-2.20168	-6.94515	1
CGTTGGGAGCAACGGT-1_1	-1.93306	0.582118	0
CGTTGGGAGCTCTCGG-1_1	-2.51255	2.07114	0
CGTTGGGGTTGTCGCG-1_1	-3.22056	1.63391	0
CGTTGGGGTTTAGCTG-1_1	-3.72624	-7.03553	1
CTAACTTGTACGACCC-1_1	-3.63995	2.33586	0
CTAACTTGTGAGGGAG-1_1	-1.62678	3.57303	0
CTAACTTGTTACGTCA-1_1	-4.10089	2.63688	0
CTAAGACTCAGCAACT-1_1	-1.82893	-4.10661	1
CTAATGGCACTAGTAC-1_1	-4.48553	-3.93331	1
CTAATGGGTTGCGCAC-1_1	-3.11078	0.792038	0
CTACACCGTGTGACCC-1_1	-2.97267	-0.0268395	0
CTACACCTCCGTAGTA-1_1	-3.41757	-4.94756	1
CTACACCTCTCCAGGG-1_1	-3.4264	0.699538	0
CTACACCTCTCTGCTG-1_1	-1.77488	-3.09079	1
CTACATTCAAGTAGTA-1_1	-2.72291	-1.35997	0
CTACATTCACAAGTAA-1_1	-2.77808	-7.27161	1
CTACCCAGTTGTGGAG-1_1	-4.91251	-5.31281	0
CTACCCATCACGGTTA-1_1	-4.24395	-3.7388	1
CTACGTCAGGAGCGAG-1_1	-3.29907	1.66153	0
CTACGTCCAGGGATTG-1_1	-0.381681	1.29212	0
CTACGTCGTGTGTGCC-1_1	-3.03391	3.03311	0
CTACGTCTCACCCTCA-1_1	-3.41037	-0.387763	1
CTACGTCTCCGCTGTT-1_1	-2.78505	2.82298	0
CTACGTCTCCTTTCTC-1_1	-2.26097	-4.48326	1
CTAGTGACAAGCGAGT-1_1	-3.7536	1.0833	0
CTAGTGACATCCGGGT-1_1	-4.31259	3.59478	0
CTAGTGAGTGATGTGG-1_1	-4.59289	3.25837	0
CTAGTGAGTTATGCGT-1_1	-0.798905	-4.13501	1
CTAGTGAGTTGGGACA-1_1	-4.94863	-5.26165	0
CTAGTGATCTCGTTTA-1_1	-3.93404	3.46383	0
CTCACACTCGTTTGCC-1_1	-4.29946	3.45629	0
CTCATTAAGAACTGTA-1_1	-2.55875	2.9665	0
CTCATTACATTGAGCT-1_1	-1.25038	-1.58511	1
CTCCTAGAGTAGATGT-1_1	-2.01598	-2.29709	1
CTCGAAAAGATACACA-1_1	-2.78331	-2.99999	1
CTCGAAACAACGATGG-1_1	-1.28904	-2.85172	1
CTCGAAAGTTCGGCAC-1_1	-3.57308	3.63218	4
CTCGAAATCTAACGGT-1_1	-1.85059	-3.4328	1
CTCGAGGAGGCGTACA-1_1	-0.810813	-3.99118	1
CTCGGAGCATCACGAT-1_1	-4.43258	2.96209	0
CTCGGAGGTGCCTGGT-1_1	-3.69596	-0.530826	1
CTCGGAGTCCAAACAC-1_1	-3.61682	-7.00142	1
CTCGGGACACGTTGGC-1_1	-2.66476	3.44791	0
CTCGGGATCATCGATG-1_1	-2.84639	-3.34485	1
CTCGTACAGATACACA-1_1	-1.40239	2.31614	0
CTCGTACAGTATTGGA-1_1	-2.70134	-2.74589	1
CTCGTACCACGTAAGG-1_1	-3.43174	0.524322	0
CTCGTACCAGCCTTTC-1_1	-2.45241	-3.48181	1
CTCGTCACAAACCCAT-1_1	-1.6841	-2.80738	1
CTCTAATAGTCATCCA-1_1	-3.31153	-4.88573	1
CTCTAATTCTACCTGC-1_1	-2.35858	-4.02103	1
CTCTACGCAGCTGCTG-1_1	-4.10809	-7.50165	1
CTCTACGCATTGCGGC-1_1	-3.31986	-3.19157	1
CTCTGGTCAGCGTTCG-1_1	-3.05712	0.907132	0
CTCTGGTCATTCTCAT-1_1	-2.49005	-1.73663	1
CTCTGGTGTAGCGCTC-1_1	-1.68941	2.79141	0
CTGAAACAGATACACA-1_1	-2.90748	0.915464	0
CTGAAACAGCGGCTTC-1_1	-2.92342	-5.0615	1
CTGAAACGTGTGGTTT-1_1	-4.25305	-7.49565	1
CTGAAACTCGTTTAGG-1_1	-3.30814	-1.82684	0
CTGAAGTAGGTGCTTT-1_1	-2.28319	1.73514	0
CTGAAGTCAAGCTGTT-1_1	-3.72835	-4.28063	1
CTGAAGTGTCGAGATG-1_1	-2.49585	-1.1249	0
CTGAAGTGTGGTTTCA-1_1	-3.64812	0.635084	0
CTGATAGCATTACGAC-1_1	-4.17023	3.6751	0
CTGATCCAGCGATAGC-1_1	-4.21052	-3.43807	1
CTGATCCAGTGACATA-1_1	-2.89197	-4.62938	1
CTGATCCGTTTCGCTC-1_1	-1.34304	-5.90352	1
CTGATCCTCCGCAAGC-1_1	-3.32339	-2.52463	1
CTGATCCTCCTCTAGC-1_1	-1.45767	2.69603	0
CTGCGGACACAAGACG-1_1	-3.04026	3.16084	0
CTGCGGATCTCTGCTG-1_1	-4.00514	3.2391	0
CTGCTGTCAATAAGCA-1_1	-3.04281	-5.21509	1
CTGCTGTGTTTCCACC-1_1	-3.18943	2.67028	0
CTGGTCTAGGATGGAA-1_1	-3.23755	-7.1412	1
CTGGTCTCACCGCTAG-1_1	-2.47739	0.582311	1
CTGGTCTTCAACACCA-1_1	-3.42464	0.690571	0
CTGTGCTAGCGTAGTG-1_1	-3.8064	-7.03793	1
CTGTGCTAGGACTGGT-1_1	-1.47688	-6.21248	1
CTGTGCTCAGGCGATA-1_1	-1.04178	-5.06441	1
CTGTGCTGTTCCATGA-1_1	-3.64874	3.17125	0
CTGTGCTGTTCGGCAC-1_1	-3.0168	-7.26496	1
CTGTTTAAGTGTCCCG-1_1	-0.807164	3.9946	0
CTGTTTACAGGCTGAA-1_1	-1.90303	1.7834	0
CTGTTTATCCAAAGTC-1_1	-2.79034	-6.89627	1
CTGTTTATCCCTGACT-1_1	-3.08042	-0.210116	0
CTTAACTAGAATAGGG-1_1	-4.24029	3.2504	0
CTTAACTGTGCTTCTC-1_1	-3.80662	0.133549	0
CTTACCGGTAAATGAC-1_1	-3.61412	3.70589	0
CTTACCGGTGCCTGCA-1_1	-1.58018	1.88151	0
CTTAGGAAGAGGTACC-1_1	-3.92814	2.82463	0
CTTAGGACAGTGGAGT-1_1	-3.30151	-3.69207	1
CTTAGGAGTAGCGATG-1_1	-1.51754	-6.18303	1
CTTAGGAGTTTGGGCC-1_1	-2.01693	-4.73228	1
CTTAGGATCTGTTGAG-1_1	-2.08828	-3.13608	1
CTTAGGATCTTACCGC-1_1	-3.6533	-4.60061	1
CTTCTCTAGCTAAGAT-1_1	-3.10486	-4.71279	1
CTTTGCGAGAAGGTTT-1_1	-1.34365	-3.45258	1
GAAACTCTCAGGTTCA-1_1	-1.5381	1.98823	0
GAAACTCTCCTACAGA-1_1	-3.79921	3.50115	0
GAAACTCTCGAGAGCA-1_1	-2.64535	0.765613	0
GAAATGATCAATACCG-1_1	-4.15561	-3.39144	1
GAAATGATCCTTGACC-1_1	6.04551	0.857031	6
GAACCTAAGAAGGGTA-1_1	-4.02639	-3.88616	1
GAACCTACAGTGACAG-1_1	-2.17523	-2.64307	1
GAACGGAAGAGTACAT-1_1	-4.41251	-4.34894	1
GAACGGAAGCCAGGAT-1_1	-2.53367	-4.09235	1
GAACGGACATGGTCAT-1_1	-4.10856	-3.4307	1
GAAGCAGAGTGCTGCC-1_1	-3.88135	3.65295	0
GAAGCAGGTTTGTTTC-1_1	-2.33482	2.56631	0
GAAGCAGTCAACACCA-1_1	-2.5982	2.95741	0
GAATAAGAGACACTAA-1_1	-3.73432	1.95646	0
GAATAAGCATACAGCT-1_1	-1.80244	-2.08083	1
GAATAAGTCCTGCAGG-1_1	-0.660663	-3.14234	1
GAATGAACAACACCCG-1_1	-1.6512	1.90057	0
GAATGAACAATTCCTT-1_1	-1.15036	-5.88295	1
GAATGAACATGCGCAC-1_1	-0.270399	-1.02461	1
GAATGAAGTAGTACCT-1_1	-0.381213	-2.15901	1
GAATGAATCAGCTTAG-1_1	-3.83609	1.21933	0
GACACGCAGGAGCGAG-1_1	-0.880993	-3.1668	1
GACACGCAGGCCATAG-1_1	-1.2901	-3.43425	1
GACACGCGTCACCCAG-1_1	-5.09658	3.30121	0
GACACGCGTGCAGGTA-1_1	-4.32584	-3.42341	1
GACACGCTCACATACG-1_1	-2.60722	-7.20618	1
GACAGAGCAATGGAGC-1_1	-0.405939	-2.79788	1
GACAGAGGTAAGCACG-1_1	-3.91117	-6.54423	1
GACAGAGGTGATAAAC-1_1	-0.740863	-2.35065	1
GACAGAGTCACTTATC-1_1	-2.90469	1.89701	0
GACCAATAGACATAAC-1_1	-3.51217	-3.94472	1
GACCAATAGCGACGTA-1_1	-3.59316	-4.00661	1
GACCAATGTTATCGGT-1_1	-2.77327	-7.32736	1
GACCTGGGTACCGTTA-1_1	-3.9366	3.29554	0
GACCTGGTCCACGAAT-1_1	-1.33912	-1.55046	1
GACGCGTAGGCAAAGA-1_1	-4.05608	2.86226	0
GACGCGTGTTCACGGC-1_1	-0.915996	-3.39914	1
GACGGCTTCTCATTCA-1_1	-4.21627	-6.9226	1
GACGTGCCAAGGTTTC-1_1	-1.43031	1.42406	0
GACGTGCCATCAGTAC-1_1	-2.42287	1.44267	0
GACGTGCGTAATCACC-1_1	-3.70618	3.40167	0
GACGTGCGTAGCGTAG-1_1	-3.15224	2.33875	0
GACGTGCTCTAACTCT-1_1	-0.477711	-1.17003	1
GACGTTACAACGATCT-1_1	-2.19149	2.78348	0
GACGTTAGTGATGCCC-1_1	-2.12859	2.73273	0
GACTAACTCAATCACG-1_1	-2.05109	4.27396	0
GACTACAGTTGGACCC-1_1	-2.37582	0.71799	0
GACTGCGAGGACGAAA-1_1	-3.48769	-0.60635	0
GACTGCGAGGCACATG-1_1	-0.371562	-2.15123	1
GACTGCGCACAGGTTT-1_1	-1.76705	2.82876	0
GACTGCGCACGGTTTA-1_1	-3.66617	-0.160232	0
GACTGCGTCAACCATG-1_1	-2.74995	-5.59924	1
GACTGCGTCCTATTCA-1_1	-3.17876	2.1249	0
GAGCAGACATTTCAGG-1_1	-3.4692	3.25092	0
GAGCAGAGTAGCACGA-1_1	-3.48519	-4.25508	1
GAGCAGAGTATATCCG-1_1	-2.6892	0.465933	0
GAGGTGAAGCTAACTC-1_1	-2.81638	2.38846	0
GAGGTGATCCACTCCA-1_1	-1.80783	-6.61413	1
GAGTCCGAGAAGGACA-1_1	-1.45146	1.96366	0
GAGTCCGGTCCCTACT-1_1	-2.63676	1.88413	0
GAGTCCGGTGTAATGA-1_1	-3.40206	3.8653	0
GAGTCCGTCCACGCAG-1_1	-3.49647	0.293161	0
GATCAGTCAAGAAGAG-1_1	-2.97057	3.0777	0
GATCAGTCAGTCGATT-1_1	-3.66695	-6.93913	1
GATCAGTGTGAAGGCT-1_1	-1.22643	-3.36654	1
GATCAGTTCAACACGT-1_1	-2.31236	2.54542	0
GATCGATCAAGCTGGA-1_1	-4.83169	-5.28765	0
GATCGCGCACATGGGA-1_1	-3.72428	-4.23225	1
GATCGTAGTTGGGACA-1_1	-3.33234	-6.9165	1
GATCGTATCGTTACGA-1_1	-0.440808	-1.98628	1
GATCTAGAGCTGATAA-1_1	4.03833	1.25587	6
GATGAAAAGATCGATA-1_1	-3.66899	4.10831	0
GATGAAACACCGCTAG-1_1	-3.47547	3.99658	0
GATGAAACATAAAGGT-1_1	-3.35749	1.01625	0
GATGAAATCCTACAGA-1_1	-4.4831	-4.03057	1
GATGAGGCACAAGCCC-1_1	-3.05896	-4.40908	1
GATGAGGTCACGCGGT-1_1	-3.34437	-6.72719	1
GATGCTAAGAGACTTA-1_1	-3.89509	2.80795	0
GATGCTAAGGTTACCT-1_1	-1.75256	-2.29794	1
GATGCTAAGTCATGCT-1_1	-2.38055	-3.11061	1
GATGCTAAGTTACCCA-1_1	-3.32028	-1.1087	0
GATTCAGCAGGATTGG-1_1	-3.94895	-3.90653	1
GATTCAGGTAGTGAAT-1_1	-3.24859	-7.28655	1
GATTCAGGTTGACGTT-1_1	-1.95605	1.68141	0
GATTCAGTCTGGTATG-1_1	-3.09668	-3.74344	1
GCAAACTAGTCGTACT-1_1	-1.43117	-3.8205	1
GCAAACTCATGGTAGG-1_1	-4.10885	2.64792	0
GCAAACTTCTGCCAGG-1_1	-3.71589	-6.82353	1
GCAATCACAGACACTT-1_1	0.747718	2.0781	0
GCAATCAGTCAGATAA-1_1	-3.95239	-6.92799	1
GCAATCATCAAACGGG-1_1	-3.08541	-3.68409	1
GCACATAGTATAGGGC-1_1	-2.20888	2.7885	0
GCACATATCGTTACAG-1_1	-1.13343	-1.31275	1
GCACTCTAGACCTTTG-1_1	-2.23828	2.13894	0
GCACTCTCATCTATGG-1_1	-5.00376	-5.42601	6
GCACTCTGTAGGGACT-1_1	-2.43459	1.33786	0
GCACTCTGTTAAGAAC-1_1	-2.67177	-2.3618	0
GCACTCTTCCACGAAT-1_1	-4.82854	-5.29213	0
GCAGCCACATACAGCT-1_1	-3.68831	-4.19367	1
GCAGCCAGTGCAACGA-1_1	-3.92181	2.80983	0
GCAGCCATCGTGGGAA-1_1	-4.00012	-7.19021	1
GCAGTTACAGCGTCCA-1_1	-1.33462	-6.00462	1
GCAGTTACAGCTGCAC-1_1	-1.18565	1.21507	0
GCAGTTAGTCCGACGT-1_1	-1.28731	1.0516	0
GCAGTTAGTGTGACCC-1_1	-1.52562	0.800815	0
GCAGTTATCAACACCA-1_1	-2.70387	-7.04034	1
GCAGTTATCAATCACG-1_1	-3.64402	3.62422	0
GCAGTTATCCAGATCA-1_1	-1.60009	-6.33306	1
GCAGTTATCGTAGGAG-1_1	-2.89531	3.72182	0
GCAGTTATCTAACTTC-1_1	-1.13161	-5.90527	1
GCATACAGTACGACCC-1_1	-1.37489	-5.6659	1
GCATACATCCTTGCCA-1_1	-2.75707	-2.94214	1
GCATGATAGATGTAAC-1_1	-2.7995	1.24063	0
GCATGATAGCTTCGCG-1_1	4.67096	1.46855	6
GCATGATAGTGTGGCA-1_1	-4.606	-4.16278	1
GCATGCGCACCTCGTT-1_1	-5.0062	3.39182	0
GCATGCGCATCCCATC-1_1	-3.42533	-3.15374	1
GCATGCGGTAGTACCT-1_1	-3.095	1.13715	0
GCATGTAAGACTGTAA-1_1	-3.82315	0.35204	0
GCATGTAAGAGTGACC-1_1	-2.06839	-1.84839	1
GCATGTAAGCCCGAAA-1_1	-3.19786	0.963965	0
GCATGTACAAGGTGTG-1_1	-2.76074	2.03595	0
GCATGTACATGCTAGT-1_1	-4.66548	2.91179	0
GCATGTATCAGGTAAA-1_1	-0.657383	-3.4238	1
GCATGTATCGAATGCT-1_1	-3.29093	-2.06126	1
GCCAAATGTGCTGTAT-1_1	-3.33692	-6.35405	1
GCCTCTACAAACAACA-1_1	-2.86454	-3.49317	1
GCCTCTACAGCATACT-1_1	-4.17333	4.49822	0
GCGACCAGTCCGAACC-1_1	-2.51814	4.95323	0
GCGACCATCTTAGAGC-1_1	-2.84535	0.758697	0
GCGAGAAAGTGTCTCA-1_1	-2.38075	-3.08402	1
GCGAGAACACCCATGG-1_1	-2.44652	-4.65711	1
GCGAGAACATTAGGCT-1_1	-3.2655	-3.24077	1
GCGAGAAGTACATCCA-1_1	-3.39669	-1.80218	1
GCGAGAAGTAGAGGAA-1_1	-4.89653	-5.0743	0
GCGAGAAGTCAGCTAT-1_1	0.302587	-1.25195	1
GCGAGAAGTGTGAATA-1_1	-3.71368	-4.42172	1
GCGAGAAGTTACGACT-1_1	-4.99803	-6.22744	1
GCGCAACCATTGGTAC-1_1	-0.699294	2.56012	0
GCGCAACGTCCCGACA-1_1	-2.14324	2.62793	0
GCGCAACTCTAGCACA-1_1	-1.804	-3.93164	1
GCGCAGTAGTGAAGTT-1_1	-4.54748	-6.87986	1
GCGCAGTTCCGAACGC-1_1	-3.76302	1.35214	0
GCGCAGTTCTGTCAAG-1_1	-1.77311	-1.70927	1
GCGCCAAAGATAGTCA-1_1	-4.70445	-5.21499	0
GCGCGATGTAGCTTGT-1_1	-2.35763	-2.99789	1
GCGCGATGTGCTCTTC-1_1	-4.43226	-3.89529	1
GCGGGTTAGACGCAAC-1_1	-2.4469	2.93732	0
GCGGGTTCACGCCAGT-1_1	0.649531	0.430957	1
GCGGGTTTCAAACGGG-1_1	-3.3205	2.39279	0
GCGGGTTTCCTGCCAT-1_1	-2.923	-5.35278	1
GCTCCTAAGCCAGTTT-1_1	-1.5394	-3.96726	1
GCTCTGTAGGAGTCTG-1_1	-3.23251	1.62404	0
GCTCTGTAGTCAATAG-1_1	-4.2476	-7.64347	1
GCTCTGTAGTCGAGTG-1_1	-0.789111	-4.38603	1
GCTCTGTAGTCTTGCA-1_1	-3.91437	1.29029	0
GCTCTGTAGTGTACTC-1_1	-4.28787	-3.98205	1
GCTCTGTTCTCGTATT-1_1	-2.41612	0.818439	0
GCTGCAGTCTGCTGCT-1_1	-4.56947	-4.05341	1
GCTGCGAAGCGAGAAA-1_1	-2.65495	0.983898	0
GCTGCGAAGGTGTGGT-1_1	-4.58194	-6.90822	1
GCTGCGACAAGGGTCA-1_1	-1.88087	-6.69726	1
GCTGCGAGTAGCTAAA-1_1	-4.30685	3.2064	0
GCTGCTTAGAAACCGC-1_1	-1.20144	-5.44074	1
GCTGCTTAGTGACTCT-1_1	-0.714895	-3.30167	1
GCTGGGTCAAAGCAAT-1_1	-4.43151	-3.61794	1
GCTGGGTCAGACTCGC-1_1	-4.08187	0.436397	0
GCTGGGTCATGGATGG-1_1	-1.5999	-6.3409	1
GCTGGGTGTAGAGGAA-1_1	-1.35067	1.36913	0
GCTTCCAGTCCAGTTA-1_1	-0.158803	-0.951885	1
GCTTCCAGTTTACTCT-1_1	-3.27406	3.06253	0
GCTTGAACAGTCGATT-1_1	-2.33505	4.32712	0
GCTTGAAGTTACAGAA-1_1	-4.2653	2.16334	0
GCTTGAATCGGTGTTA-1_1	-3.97326	-6.75237	1
GGAAAGCGTACAAGTA-1_1	-2.25027	-1.80203	0
GGAAAGCGTGCGGTAA-1_1	-3.50623	3.10238	0
GGAAAGCGTGTCAATC-1_1	-3.97132	-6.73488	0
GGAAAGCGTTGCCTCT-1_1	-1.84223	-4.60129	1
GGAAAGCTCTCCAACC-1_1	-4.15984	-7.59803	1
GGAACTTGTATATGGA-1_1	-1.32999	-3.37575	1
GGAACTTGTCACCTAA-1_1	-4.38821	-5.83317	1
GGAATAAAGTAAGTAC-1_1	-4.76131	3.44479	0
GGAATAAGTATGGTTC-1_1	-2.47297	2.12818	0
GGAATAAGTCTAAAGA-1_1	-4.38455	-5.76852	1
GGAATAAGTGTCGCTG-1_1	-2.53221	1.03746	0
GGACAAGGTGAGTGAC-1_1	-3.42945	-4.30606	1
GGACAAGGTTTGACAC-1_1	-2.46873	-1.7166	1
GGACAGACACTTAAGC-1_1	-1.22441	-5.46007	1
GGACAGAGTTATTCTC-1_1	-2.82257	3.77723	0
GGACATTAGACGCTTT-1_1	-3.80136	3.18023	0
GGACATTAGTGTACCT-1_1	-4.03955	-3.44233	1
GGACATTCAAGTTGTC-1_1	-3.30461	0.810849	0
GGACATTCACAACGTT-1_1	-4.59467	2.92415	0
GGACATTGTCTAGCGC-1_1	-1.7628	1.79246	0
GGACATTTCACTTATC-1_1	-1.36861	2.92233	0
GGACGTCAGGTGATTA-1_1	-2.87521	-2.88545	1
GGACGTCCAAGCCCAC-1_1	-0.789231	-4.07069	1
GGACGTCCAAGCTGGA-1_1	-3.11212	2.91356	0
GGACGTCCACCCATTC-1_1	-1.2762	1.46523	0
GGACGTCGTACTTAGC-1_1	-3.6045	-4.23073	1
GGACGTCGTAGAGGAA-1_1	-3.352	1.0416	0
GGACGTCGTTAAGACA-1_1	-1.60516	-2.89178	1
GGACGTCGTTTGTTTC-1_1	-4.64348	-4.68839	1
GGACGTCTCAAAGTAG-1_1	-3.18342	3.16772	0
GGACGTCTCGATAGAA-1_1	-3.50228	-4.32593	1
GGACGTCTCTGGTGTA-1_1	-2.4813	2.10707	0
GGAGCAAGTCTCCATC-1_1	-1.91249	0.893131	0
GGAGCAAGTTCTCATT-1_1	-3.55569	-4.60894	1
GGATGTTAGAGACTAT-1_1	-3.64027	2.99159	0
GGATGTTAGGGTTCCC-1_1	-1.81199	-3.35066	1
GGATGTTCACCAGCAC-1_1	-2.43217	-6.95466	1
GGATGTTGTATGAATG-1_1	-2.14903	-2.19711	1
GGATTACAGATGTGTA-1_1	-3.00868	2.10757	0
GGATTACCAGTATCTG-1_1	-3.93262	3.02742	0
GGATTACGTTAAGACA-1_1	-2.71566	2.05181	0
GGATTACTCCGCATAA-1_1	-2.57458	-6.96229	1
GGATTACTCTGCTGCT-1_1	-4.14706	-7.46781	1
GGCAATTAGCCCGAAA-1_1	-3.58958	-4.81427	1
GGCAATTAGTGGGCTA-1_1	-2.3501	1.97046	0
GGCAATTCATGTCGAT-1_1	-2.8085	-6.47537	1
GGCAATTGTTAAGTAG-1_1	-4.28054	-7.33284	1
GGCAATTTCAACCAAC-1_1	-4.51048	-3.99885	1
GGCAATTTCCTCGCAT-1_1	-3.14542	-3.58362	1
GGCAATTTCTATCGCC-1_1	-3.67461	-0.0623601	0
GGCCGATCATCAGTCA-1_1	-3.71433	-4.9518	0
GGCCGATTCAGCACAT-1_1	-3.41277	-4.64237	1
GGCCGATTCCACGCAG-1_1	-2.57971	-4.26067	1
GGCGACTAGTATCGAA-1_1	-3.43925	3.20652	0
GGCGACTGTTTGACAC-1_1	-1.32262	-1.94703	1
GGCGACTTCCGTAGTA-1_1	-2.49709	-6.34611	1
GGCGTGTGTGTGCGTC-1_1	-2.43886	-2.91883	1
GGCTCGACAACGATCT-1_1	1.41316	0.627853	1
GGCTCGATCACGGTTA-1_1	-1.13205	-5.07648	1
GGCTCGATCGCATGAT-1_1	-4.41541	-4.0014	1
GGCTGGTAGCTGTCTA-1_1	-1.76355	-1.90672	1
GGCTGGTCACAGCCCA-1_1	-2.76311	-5.48367	1
GGCTGGTGTAGCGATG-1_1	-2.18099	-4.24835	1
GGCTGGTTCTAACCGA-1_1	-3.58277	-7.1449	1
GGGAATGAGACGACGT-1_1	-4.49749	-7.33223	1
GGGAATGTCTTATCTG-1_1	-4.06283	-7.28568	1
GGGACCTGTTGCGCAC-1_1	-4.02373	3.46832	0
GGGAGATCATAGGATA-1_1	-2.96671	-3.34936	1
GGGATGACATACAGCT-1_1	-3.95829	1.16662	0
GGGATGAGTACAGACG-1_1	-4.52115	3.97066	0
GGGATGAGTGAAGGCT-1_1	-2.43513	1.68719	0
GGGATGATCCGCAGTG-1_1	-1.99682	-4.10454	1
GGGCACTAGACCTAGG-1_1	-1.92605	-3.7185	1
GGGCACTCAGCTGCAC-1_1	-1.68547	-2.76824	1
GGGCACTGTAGCCTAT-1_1	-4.01908	2.9576	0
GGGCACTGTAGTACCT-1_1	-3.5861	2.70483	0
GGGCACTGTGCAACGA-1_1	0.978294	-0.52613	1
GGGCACTTCCGCTGTT-1_1	-1.92901	-3.93695	1
GGGCATCTCAGGCCCA-1_1	-3.35078	-7.02743	1
GGGTCTGAGAGTAAGG-1_1	-2.40461	2.16731	0
GGGTCTGCAATCACAC-1_1	-2.4186	-2.50169	1
GGGTCTGTCAATACCG-1_1	-3.54851	4.3145	0
GGGTCTGTCCACGTTC-1_1	-4.20641	-7.59646	1
GGGTCTGTCTATCCCG-1_1	-2.99954	-4.13417	1
GGGTTGCCAACAACCT-1_1	-2.50094	-4.3145	1
GGGTTGCCAGCTGTGC-1_1	-3.63858	2.4843	0
GGGTTGCCAGGACCCT-1_1	-2.34816	2.52435	0
GGGTTGCTCATTGCCC-1_1	-3.57736	2.90615	0
GGTATTGAGCGATCCC-1_1	-4.17434	-4.29139	1
GGTATTGAGGTGCAAC-1_1	-4.07947	-7.23615	1
GGTATTGGTGAAATCA-1_1	-1.63162	-5.59754	1
GGTATTGTCCTCAATT-1_1	-1.8575	-3.19785	1
GGTGAAGAGAGTACCG-1_1	-1.55085	-2.91058	1
GGTGAAGTCATCACCC-1_1	-4.46058	-4.74996	1
GGTGCGTAGCCCGAAA-1_1	-4.04794	3.23183	0
GGTGCGTTCATTGCGA-1_1	-3.29829	-3.38429	1
GGTGCGTTCTTCATGT-1_1	-1.36404	-1.03298	0
GGTGTTACAGATCCAT-1_1	-2.86381	-5.14162	1
GGTGTTAGTACGCACC-1_1	-1.52646	1.169	0
GGTGTTATCCACTGGG-1_1	-3.92967	3.4187	0
GGTGTTATCCTTTACA-1_1	-3.66867	-4.25448	1
GGTGTTATCGTTTATC-1_1	-4.94633	-5.38591	0
GTAACGTCATACGCTA-1_1	-4.54102	-4.43615	1
GTAACTGGTCAACTGT-1_1	-2.51719	0.623187	0
GTAACTGTCACGACTA-1_1	-2.98139	1.59041	0
GTACGTACATCATCCC-1_1	-2.84201	-1.88579	0
GTACGTAGTGAGGGTT-1_1	-2.85667	1.91102	0
GTACGTATCTAGAGTC-1_1	-3.23835	-5.00772	1
GTACTCCAGAAACCAT-1_1	3.95544	1.02604	6
GTACTCCGTCGTCTTC-1_1	-3.90734	-5.41548	1
GTAGGCCAGAGTAATC-1_1	-2.53838	-6.78206	1
GTAGGCCCAGGCTCAC-1_1	4.07036	1.57239	6
GTAGGCCGTACAAGTA-1_1	-2.01644	2.63241	0
GTAGTCAAGGCGCTCT-1_1	-2.55495	-4.2985	1
GTAGTCAGTACCGCTG-1_1	-1.79592	-3.90649	1
GTAGTCAGTCTCTCGT-1_1	-3.14143	2.88848	0
GTAGTCATCCAGATCA-1_1	-3.0506	1.94789	0
GTATCTTTCACATGCA-1_1	-3.17969	3.87105	0
GTATTCTCAATGGAGC-1_1	-3.69945	4.69673	0
GTATTCTTCGGCATCG-1_1	-2.70898	0.76701	0
GTCAAGTAGAACAACT-1_1	-5.01769	-5.42169	0
GTCAAGTAGATGTTAG-1_1	-3.80137	-5.24139	1
GTCAAGTAGTTCCACA-1_1	-3.87596	2.98948	0
GTCAAGTCATCAGTCA-1_1	-3.61545	-7.07822	1
GTCAAGTGTAAAGGAG-1_1	-2.84486	2.21377	0
GTCAAGTTCACATAGC-1_1	-3.07198	2.21811	0
GTCACAAGTCGAGTTT-1_1	-4.54805	-7.18345	1
GTCACAAGTCTCGTTC-1_1	-4.74274	3.62309	0
GTCACAAGTTATGTGC-1_1	0.722457	-0.387752	1
GTCACGGCAAGGCTCC-1_1	1.36496	1.87398	0
GTCACGGTCATCGCTC-1_1	-3.12246	2.77667	0
GTCACGGTCGTAGATC-1_1	-3.53578	3.21288	0
GTCATTTAGTCCATAC-1_1	-0.87597	2.69773	0
GTCATTTCAGCCAGAA-1_1	-4.18394	2.19163	0
GTCATTTTCAATCACG-1_1	-1.55493	-3.96956	1
GTCATTTTCGGTCCGA-1_1	-2.04412	-3.70654	1
GTCCTCACAAGACGTG-1_1	-0.877702	3.30966	0
GTCCTCACAATGGAAT-1_1	-2.33421	0.582597	0
GTCCTCAGTGCGAAAC-1_1	-1.67683	2.32646	0
GTCGGGTAGGACATTA-1_1	-3.70094	-6.87902	1
GTCGGGTAGTGTTAGA-1_1	-3.86049	2.23113	0
GTCGGGTCATCGGAAG-1_1	-2.52745	2.43047	0
GTCGGGTCATTGGCGC-1_1	-3.33234	3.01785	0
GTCGGGTGTTATGTGC-1_1	-2.5106	-3.21386	1
GTCGTAAAGTTTAGGA-1_1	-3.8601	4.12579	0
GTCGTAATCGCCTGAG-1_1	-2.27766	1.27096	0
GTCTCGTCACTTCTGC-1_1	-1.99923	-2.96842	1
GTCTCGTTCGGATGTT-1_1	-1.50912	0.576404	0
GTCTTCGCAGCATACT-1_1	-1.34988	-2.77065	1
GTGAAGGCACAGCCCA-1_1	-3.72442	0.639406	0
GTGCAGCGTACGCTGC-1_1	-2.91799	0.549067	0
GTGCAGCGTGAGGGTT-1_1	-3.30368	-3.32177	1
GTGCAGCTCATCGATG-1_1	-2.36922	2.27748	0
GTGCAGCTCGAACTGT-1_1	-4.71305	3.94408	0
GTGCATAAGTACGCGA-1_1	-3.29138	1.11772	0
GTGCATATCTAACGGT-1_1	-4.10736	-7.57293	1
GTGCGGTCACAACGCC-1_1	-4.06559	-7.44041	1
GTGCGGTTCCCAACGG-1_1	5.16319	1.10059	6
GTGCTTCAGTCGCCGT-1_1	-4.08991	3.33669	0
GTGCTTCCAAGCTGAG-1_1	-3.09359	1.20335	0
GTGCTTCCAGTTCATG-1_1	-2.76738	3.07799	0
GTGCTTCGTAAACCTC-1_1	-1.49159	0.367082	0
GTGCTTCGTTAAGATG-1_1	-4.88579	-5.04206	0
GTGCTTCTCAAACAAG-1_1	-4.23992	3.96245	0
GTGCTTCTCATCTGCC-1_1	-3.17013	-5.24501	1
GTGGGTCAGAAGGTTT-1_1	-0.333731	-2.14119	1
GTGGGTCAGCTGATAA-1_1	-1.25154	2.51984	0
GTGGGTCCAAGTTAAG-1_1	-3.67505	2.65397	0
GTGGGTCCAGTCACTA-1_1	-0.441209	-1.20011	1
GTGGGTCTCACTGGGC-1_1	-2.16293	2.43936	0
GTGGGTCTCGGTTAAC-1_1	-3.95226	0.297987	0
GTGTGCGGTTTAAGCC-1_1	-4.2804	-7.49401	1
GTGTTAGAGCCCGAAA-1_1	-1.43181	-1.49941	1
GTGTTAGGTAGCGTCC-1_1	-4.91039	-6.39574	0
GTTAAGCCAGGGAGAG-1_1	-0.770371	-2.57034	1
GTTACAGCACTACAGT-1_1	-1.539	-2.89742	1
GTTACAGTCTGCGACG-1_1	-4.27791	3.51517	0
GTTCATTTCACCAGGC-1_1	-3.87426	-6.98189	1
GTTCATTTCTCGTATT-1_1	-4.48189	-3.3262	1
GTTCGGGAGCTGTTCA-1_1	-1.50915	-1.84766	1
GTTCGGGCAGGTCCAC-1_1	-4.55751	-3.95392	1
GTTCTCGTCCTCGCAT-1_1	-1.53749	4.0956	0
GTTTCTACAGGGTTAG-1_1	-1.6226	-3.95288	1
TAAACCGAGAAACCTA-1_1	-0.98193	-3.62463	1
TAAACCGCAACTGCTA-1_1	-4.53674	-4.07394	1
TAAACCGCATGCAATC-1_1	-2.30494	-3.42978	1
TAAACCGTCAACCATG-1_1	-2.57301	2.17767	0
TAAGCGTGTCCAACTA-1_1	-3.19767	2.90246	0
TAAGCGTGTCTACCTC-1_1	-4.66067	3.22949	0
TAAGTGCCAGGGATTG-1_1	-3.95313	2.94039	0
TAAGTGCCATCGATGT-1_1	-4.45074	-3.20296	1
TAAGTGCTCGGTTCGG-1_1	-0.837457	-4.00542	1
TACACGAGTTCACGGC-1_1	-0.930526	3.49396	0
TACACGATCTAGAGTC-1_1	-3.93487	0.568387	0
TACAGTGCAGGGTATG-1_1	-3.30626	0.903324	0
TACAGTGGTCAATACC-1_1	-1.28183	-4.32153	1
TACCTATGTCATATGC-1_1	-1.19591	-5.7859	1
TACCTATGTCGCCATG-1_1	-0.688107	-1.7421	1
TACCTATGTTGCGTTA-1_1	-2.78568	1.63811	0
TACCTATGTTTCGCTC-1_1	-5.02389	-5.52041	4
TACCTATGTTTGTTGG-1_1	-1.51445	-4.07155	1
TACCTATTCAATACCG-1_1	-3.39067	-0.756215	1
TACCTTACATCGTCGG-1_1	-2.49905	-2.81387	1
TACCTTACATTAGGCT-1_1	-2.4211	-3.30807	1
TACCTTAGTTGACGTT-1_1	-0.472586	-1.36356	1
TACGGATTCCGCATCT-1_1	-1.3991	1.3191	0
TACGGGCAGGGATGGG-1_1	-2.53529	-4.06403	1
TACGGGCGTTGTCTTT-1_1	-2.47044	0.170273	0
TACGGGCTCTTTACAC-1_1	-4.68236	-7.09111	1
TACGGTAAGCCAGTAG-1_1	-3.39363	1.11851	0
TACGGTACACACTGCG-1_1	-3.91686	-2.97045	1
TACGGTACACAGTCGC-1_1	-1.95463	-3.58727	1
TACGGTAGTTCAACCA-1_1	-2.18134	-3.15114	1
TACTCATAGGTCGGAT-1_1	-2.41649	-3.93835	1
TACTCATCAGCTTAAC-1_1	-2.56354	2.30293	0
TACTCATTCGGAAATA-1_1	-4.97282	-5.26674	0
TACTCGCAGCCTTGAT-1_1	-3.8997	-6.10472	1
TACTCGCTCAACGGCC-1_1	-4.42255	-5.39247	1
TACTCGCTCAATAAGG-1_1	-0.306045	-2.30872	1
TACTTACGTCACCCAG-1_1	-4.7297	-5.37145	1
TACTTACTCCGAGCCA-1_1	-2.02617	2.88232	0
TACTTGTCACCGAATT-1_1	-1.3535	4.12046	0
TACTTGTCACTTAACG-1_1	-3.29427	-5.12228	1
TAGACCAAGATATGCA-1_1	-3.64208	-7.01674	1
TAGACCAAGATGGCGT-1_1	0.983948	2.20155	6
TAGACCAAGCGTCTAT-1_1	-2.846	2.01092	0
TAGACCACAACTGGCC-1_1	-0.874609	-4.53237	1
TAGAGCTAGTAGTGCG-1_1	-2.42644	-3.48406	1
TAGAGCTCAGCTGTGC-1_1	-2.74364	1.54479	0
TAGAGCTCATCAGTAC-1_1	-2.29025	-6.72119	1
TAGAGCTGTCTCAACA-1_1	-4.38582	-7.41963	1
TAGCCGGCACTGTTAG-1_1	-2.35595	-3.64472	1
TAGCCGGCAGACAAAT-1_1	-1.26135	2.97737	0
TAGCCGGCATGATCCA-1_1	-4.15386	-3.87609	1
TAGGCATCAATCCGAT-1_1	-4.39992	-7.29508	0
TAGGCATGTTATCGGT-1_1	-3.58216	0.136996	0
TAGGCATTCAGCGATT-1_1	-3.81358	3.27198	0
TAGTGGTAGAACAATC-1_1	-4.35015	-3.91053	1
TAGTGGTAGGGTGTTG-1_1	-2.47516	2.86339	0
TAGTGGTGTTCGGGCT-1_1	-1.49439	-3.84982	1
TAGTTGGAGGCATGTG-1_1	-3.06462	1.50558	0
TAGTTGGGTAGCTTGT-1_1	-2.85457	-5.10404	1
TAGTTGGGTGGTACAG-1_1	-0.880319	-2.4479	1
TAGTTGGTCACGAAGG-1_1	-3.07333	-7.21246	1
TATCAGGCACAGACAG-1_1	-4.52694	2.86431	0
TATCTCAAGAGTAATC-1_1	-4.45819	-3.19792	1
TATCTCACAGCTGGCT-1_1	-2.28793	-3.18498	1
TATCTCATCACCGGGT-1_1	-1.25051	3.07733	0
TATGCCCAGAGTACAT-1_1	-0.707629	-3.18705	1
TATGCCCGTATAGTAG-1_1	-1.95	3.97321	0
TATTACCAGCGTTCCG-1_1	-3.4568	-6.37217	1
TCAATCTCAGCGTCCA-1_1	-1.55426	4.09697	0
TCACGAACAAGGTGTG-1_1	-3.28992	1.63209	0
TCACGAACAATCGGTT-1_1	-1.19612	1.68033	0
TCACGAACACCGATAT-1_1	-2.85385	1.42654	0
TCAGATGCAGTCTTCC-1_1	-3.51836	1.86271	0
TCAGATGGTACTCAAC-1_1	-3.47219	-6.39985	1
TCAGCAAAGATGGCGT-1_1	-3.62511	2.5361	0
TCAGCAAAGTAGCCGA-1_1	-1.2568	-2.0494	1
TCAGCAATCTCGGACG-1_1	-2.45012	-1.2784	0
TCAGCTCCAGCCTATA-1_1	-2.16585	2.26596	0
TCAGCTCGTAATCACC-1_1	-3.74086	-6.09534	1
TCAGCTCGTAGCACGA-1_1	-3.41799	1.21023	0
TCAGCTCGTGCGCTTG-1_1	-0.125549	-1.60403	1
TCAGGATCACCAGTTA-1_1	-2.73694	-5.11563	1
TCAGGATTCTGCTGCT-1_1	-4.13305	-3.9051	1
TCATTACAGAATGTTG-1_1	-2.5322	-6.48303	1
TCATTTGAGATCTGCT-1_1	-1.22164	-5.43582	1
TCATTTGAGCAGATCG-1_1	-0.250768	-1.851	1
TCATTTGCACAACGCC-1_1	-4.21761	-7.52158	1
TCATTTGCATTAACCG-1_1	-2.3031	-2.42875	1
TCATTTGGTCTGGTCG-1_1	-4.49232	-3.95465	1
TCCACACTCTGAAAGA-1_1	-4.31117	-6.45303	1
TCGAGGCTCTCGCTTG-1_1	-0.971161	2.16062	0
TCGAGGCTCTCGTATT-1_1	-2.69034	-4.52849	1
TCGCGAGAGGCGCTCT-1_1	-3.91114	-7.36835	1
TCGCGAGGTAAGTGGC-1_1	-1.23355	-2.24187	1
TCGCGAGGTAGGCTGA-1_1	-3.36267	2.24652	0
TCGCGAGTCAGTGTTG-1_1	-4.07601	3.43898	0
TCGCGAGTCGGAAACG-1_1	-2.24168	2.90618	0
TCGCGTTAGCGAGAAA-1_1	-3.5302	-4.09308	1
TCGCGTTCATCCGCGA-1_1	-4.61673	-3.96433	1
TCGCGTTTCCTGCCAT-1_1	-2.58601	1.15948	0
TCGGGACCAGTTCATG-1_1	-2.08114	-5.04741	1
TCGGGACGTGAAATCA-1_1	-2.16291	-0.461035	0
TCGTAGAGTACCAGTT-1_1	-1.3278	-5.85929	1
TCGTAGATCATTGCCC-1_1	-3.28507	-5.9357	1
TCTATTGAGTTGTAGA-1_1	-1.92316	2.86064	0
TCTATTGGTCTAAACC-1_1	-4.06218	3.40097	0
TCTCATAAGAGACTTA-1_1	-3.77416	2.65451	0
TCTCATACACAACGTT-1_1	-2.76486	1.27191	0
TCTGAGACATTAACCG-1_1	-4.00606	3.77707	0
TCTGAGATCTAACCGA-1_1	-3.59093	-4.91498	1
TCTGGAAAGTCGCCGT-1_1	-4.18763	-7.31949	1
TCTGGAACAACACGCC-1_1	-2.3377	-3.22067	1
TCTGGAACACAGGTTT-1_1	-4.51006	-4.09013	1
TCTGGAACACGAAACG-1_1	-4.55183	3.96555	0
TCTGGAAGTTCCACTC-1_1	-3.43142	1.5524	0
TCTTCGGAGAAGGTGA-1_1	-2.92409	3.15253	0
TCTTCGGAGTGTGAAT-1_1	-1.23025	-1.4834	1
TCTTCGGCACCCATTC-1_1	1.28895	0.505871	1
TCTTTCCAGCCGGTAA-1_1	-1.02972	-3.60638	1
TCTTTCCCAAGCGCTC-1_1	-3.11299	-3.28505	1
TCTTTCCCAAGCTGGA-1_1	-1.1101	-3.00445	1
TCTTTCCGTTTGTTTC-1_1	-3.57206	0.098731	0
TCTTTCCTCCAATGGT-1_1	-3.64701	0.295051	0
TGAAAGAAGACACGAC-1_1	-1.2744	-3.98998	1
TGAAAGAAGTGTTAGA-1_1	-2.45723	-6.84591	1
TGAAAGACAAGCTGGA-1_1	-3.05583	-7.29755	1
TGAAAGACACAACGCC-1_1	-1.1911	-5.42648	1
TGAAAGATCGTGGGAA-1_1	-1.81115	-3.9428	1
TGACAACAGAGAGCTC-1_1	-4.90753	3.6712	0
TGACGGCGTCCGAAGA-1_1	-2.41335	2.66255	0
TGACGGCTCCAAGTAC-1_1	-2.50669	-5.20587	1
TGACTAGAGTGCTGCC-1_1	-2.7721	-4.18406	1
TGACTTTCAAGGACTG-1_1	-3.3473	-1.54356	1
TGACTTTTCTCCGGTT-1_1	-2.46757	4.23077	0
TGAGAGGAGAGAGCTC-1_1	-3.73168	-5.33752	1
TGAGAGGAGTAACCCT-1_1	-2.73426	2.04755	0
TGAGAGGCAGGATTGG-1_1	-1.61175	1.93135	0
TGAGAGGCATTTCACT-1_1	-2.60791	3.74613	0
TGAGCATCACCAGTTA-1_1	-4.24244	3.34311	0
TGAGCATGTCAGAGGT-1_1	-4.99891	-5.83201	0
TGAGCATGTGAAATCA-1_1	-2.91049	0.976372	0
TGAGCCGGTCGCGTGT-1_1	-0.704106	2.8849	0
TGAGGGAAGGCCGAAT-1_1	-3.22306	-1.91833	1
TGATTTCAGAAACCGC-1_1	-1.83651	2.77179	0
TGCACCTAGTTGAGAT-1_1	-0.746584	3.49885	0
TGCACCTCATCCGCGA-1_1	-2.36973	-3.12035	1
TGCACCTTCGTTGCCT-1_1	-4.1991	2.88813	0
TGCCAAAAGACTACAA-1_1	-4.4017	-6.44751	1
TGCCAAAAGCTAGCCC-1_1	-2.52647	-7.11204	1
TGCCCATAGCCACTAT-1_1	-3.97354	1.04557	0
TGCCCATGTCAAAGCG-1_1	-3.45368	-6.88822	1
TGCGCAGAGAGGTTGC-1_1	-1.28274	3.3615	0
TGCGCAGAGTCATGCT-1_1	-1.92081	1.90256	0
TGCGCAGCAGGTTTCA-1_1	-2.96475	-3.59677	1
TGCGCAGGTCAAAGAT-1_1	-4.4206	-7.2102	1
TGCGCAGGTTTGTTGG-1_1	-4.94092	-6.25563	0
TGCGCAGTCAGGATCT-1_1	-2.79583	2.61991	0
TGCGCAGTCATGTAGC-1_1	-2.41302	-6.88813	1
TGCGGGTCATCCCACT-1_1	-2.81556	2.48521	0
TGCGGGTCATGCAACT-1_1	-3.27922	-0.758989	1
TGCGGGTTCATAAAGG-1_1	-3.44924	2.62835	0
TGCGGGTTCTCTAGGA-1_1	-4.54733	-6.64794	1
TGCGTGGAGCTAACTC-1_1	-3.9359	4.22287	0
TGCGTGGAGTAGGTGC-1_1	-4.06969	-5.29591	1
TGCGTGGCAGCCTATA-1_1	-1.46057	2.79877	0
TGCTACCCACAGCGTC-1_1	-4.1861	-4.02658	1
TGCTGCTTCAACTCTT-1_1	-3.76555	0.939906	0
TGCTGCTTCATGGTCA-1_1	-2.54257	-4.13217	1
TGGACGCAGATGTGTA-1_1	-2.83781	2.4019	0
TGGACGCAGGGATGGG-1_1	-3.05146	-7.24893	1
TGGACGCGTAACGTTC-1_1	-3.39169	-2.71984	1
TGGACGCGTTCTGGTA-1_1	-2.95115	0.99565	0
TGGACGCGTTTAGGAA-1_1	-1.91336	-1.54734	1
TGGCCAGCAGGACGTA-1_1	-1.52422	0.890044	0
TGGCCAGTCCCTGACT-1_1	-2.8763	-4.18471	1
TGGCGCAAGTGCTGCC-1_1	-4.52689	-3.92759	1
TGGCGCAGTACCGGCT-1_1	-3.08516	-3.56635	1
TGGCGCAGTCTTCGTC-1_1	-0.862407	-3.71347	1
TGGCGCATCTATCCCG-1_1	-1.64845	-2.61162	1
TGGCTGGAGTGGACGT-1_1	0.651824	2.32356	0
TGGCTGGGTACAGCAG-1_1	-3.69249	-0.480445	0
TGGGAAGAGCCACCTG-1_1	-3.79286	-7.02171	1
TGGGAAGGTGTAATGA-1_1	-2.59498	-5.46004	1
TGGGCGTAGGCCCTCA-1_1	-2.97516	-7.12717	1
TGGGCGTCAATAAGCA-1_1	-4.07981	-5.80539	1
TGGGCGTGTGATGCCC-1_1	-3.31382	0.187957	0
TGGGCGTTCCAGTAGT-1_1	-3.78695	3.40008	0
TGGGCGTTCCTGCAGG-1_1	-3.97876	1.74301	0
TGGTTAGTCTTTAGTC-1_1	-1.24106	-4.21587	1
TGGTTCCAGCTCCCAG-1_1	-0.37569	-1.15289	1
TGGTTCCAGGCAATTA-1_1	-3.85381	-2.89391	1
TGGTTCCCAGACAGGT-1_1	-4.14116	3.58381	0
TGGTTCCCAGTGGAGT-1_1	-3.32284	-3.14913	1
TGTATTCAGAGTCGGT-1_1	-3.87137	0.0314329	1
TGTATTCAGGATGTAT-1_1	-3.34501	-1.99659	1
TGTATTCAGGGCACTA-1_1	-1.70787	0.907083	0
TGTATTCCATCGGACC-1_1	-3.47783	-4.36415	1
TGTATTCCATGCCTAA-1_1	-0.99166	-3.9103	1
TGTATTCTCTGAGGGA-1_1	-4.46277	-3.80299	1
TGTCCCAAGGAATTAC-1_1	-3.76627	3.53462	0
TGTCCCAAGTTCGCGC-1_1	-3.12149	-3.22408	1
TGTCCCAGTCACCCAG-1_1	-4.28653	-7.2391	1
TGTCCCAGTGACTCAT-1_1	-2.63549	1.62145	0
TGTCCCATCGTCACGG-1_1	-1.84131	1.84145	0
TGTGGTAAGATCACGG-1_1	-2.6911	-2.1013	1
TGTGGTAAGATGCCTT-1_1	-3.27272	1.36006	0
TGTGGTACACATCCAA-1_1	-3.5581	2.68929	0
TGTGGTAGTCATATGC-1_1	-2.99925	0.275662	0
TGTGGTATCATCGATG-1_1	-5.15676	2.90745	0
TGTGTTTCATACAGCT-1_1	-4.66225	-5.86794	1
TGTGTTTGTAGCCTCG-1_1	-4.54521	3.61668	0
TGTGTTTGTTGTCGCG-1_1	-3.22344	0.986674	0
TGTTCCGAGCAGCCTC-1_1	-3.21711	3.08188	0
TGTTCCGGTCAATGTC-1_1	-3.51109	0.824164	0
TTAACTCCAAGCCGCT-1_1	-2.56229	-4.49696	1
TTAACTCCACTAAGTC-1_1	-2.52889	-5.01826	1
TTAACTCTCTTTCCTC-1_1	-1.4208	-3.20461	1
TTAGGACAGCTGCGAA-1_1	-1.18093	-4.21273	1
TTAGGACCATTAGGCT-1_1	-2.73169	4.11628	0
TTAGGACGTTTCGCTC-1_1	-2.74039	-5.44338	1
TTAGGACTCGTATCAG-1_1	-4.18943	2.78531	0
TTAGGCACACACATGT-1_1	-4.65387	3.76877	0
TTAGGCAGTAGCGTAG-1_1	-2.30574	-6.88753	1
TTAGTTCAGGGCTCTC-1_1	-2.68084	2.29693	0
TTAGTTCTCGATGAGG-1_1	-1.18764	-5.87426	1
TTATGCTAGATAGGAG-1_1	-2.92209	-7.078	1
TTATGCTCAAGCTGTT-1_1	-2.67329	3.24468	0
TTATGCTCAGTTAACC-1_1	-4.63266	-3.96971	1
TTCCCAGGTACTTCTT-1_1	-3.06303	-3.39597	1
TTCCCAGTCCAGTATG-1_1	-2.54935	-6.25659	1
TTCGAAGGTAAAGGAG-1_1	-1.34176	-4.18952	1
TTCGAAGTCCAGTAGT-1_1	-1.89773	-1.10282	1
TTCGGTCCAGTTCATG-1_1	-2.61547	2.42213	0
TTCGGTCGTTAAGTAG-1_1	-3.89686	1.03742	0
TTCGGTCTCTTTAGTC-1_1	-2.2575	2.85954	0
TTCTACACATCGTCGG-1_1	-4.28298	-3.32256	1
TTCTACAGTCGACTAT-1_1	-2.1084	2.4726	0
TTCTACATCAATACCG-1_1	-3.3053	-4.74228	1
TTCTCAAAGTCTCGGC-1_1	-1.00425	4.42038	0
TTCTCAACAGGTGGAT-1_1	-3.68318	-7.05282	1
TTCTCAAGTCAATACC-1_1	-2.344	-4.5782	1
TTCTCAAGTCCGAGTC-1_1	-4.68672	3.73831	0
TTCTCCTAGTTAAGTG-1_1	-3.48616	-4.8351	1
TTCTCCTCATCGATTG-1_1	-1.93066	2.19544	0
TTCTCCTTCACCCGAG-1_1	-2.27464	-2.59134	1
TTCTTAGAGCACGCCT-1_1	-4.53681	3.28392	0
TTCTTAGAGTTGAGTA-1_1	-4.41627	4.0346	0
TTGAACGCACGCGAAA-1_1	-3.73199	-7.49224	1
TTGAACGCATCTCCCA-1_1	-3.40268	1.02397	0
TTGAACGGTCCAGTTA-1_1	-4.50804	4.04364	0
TTGACTTCACCTATCC-1_1	-3.58887	-4.31998	0
TTGCCGTAGAAGATTC-1_1	-3.28166	1.52644	0
TTGCCGTCACACATGT-1_1	-2.2857	2.54201	0
TTGCCGTCATGCTAGT-1_1	-3.82311	-4.34047	1
TTGCGTCAGGCAGTCA-1_1	-1.209	-3.37484	1
TTGCGTCCACGCATCG-1_1	-1.54982	-4.32302	1
TTGCGTCCACGGCTAC-1_1	-4.81297	-6.73602	1
TTGCGTCGTCTGGTCG-1_1	-2.96438	-3.57181	1
TTGCGTCTCTTGGGTA-1_1	-4.17804	-7.47783	1
TTGGAACGTTCGGGCT-1_1	-4.17105	-5.91599	1
TTGGAACTCCACGAAT-1_1	-2.85104	-5.60051	1
TTGGCAAGTTCGAATC-1_1	-1.95356	2.34909	0
TTGTAGGGTCCAAGTT-1_1	-4.78611	3.67528	0
TTGTAGGTCGGTTCGG-1_1	-4.2635	-7.54571	1
TTTACTGAGCACCGCT-1_1	-2.11343	-2.29251	1
TTTACTGAGGTGGGTT-1_1	-3.40191	4.51854	0
TTTACTGGTCACCCAG-1_1	-3.73238	4.67367	0
TTTACTGGTTAGGGTG-1_1	-2.52766	0.779194	0
TTTACTGTCACAATGC-1_1	-3.66254	-3.97171	1
TTTACTGTCATACGGT-1_1	-2.77183	-5.67287	1
TTTACTGTCTGAAAGA-1_1	-3.3005	-1.80946	1
TTTATGCAGACTCGGA-1_1	-1.28366	-3.77106	1
TTTATGCCAGTGGAGT-1_1	-3.90161	-7.04834	1
TTTATGCGTTTGACAC-1_1	-2.52326	-6.66882	1
TTTATGCTCTCCTATA-1_1	-2.5004	-3.04789	1
TTTCCTCCAACCGCCA-1_1	3.63104	1.12217	6
TTTCCTCTCATCGCTC-1_1	-4.53495	-4.02135	1
TTTGCGCAGAAGATTC-1_1	-4.85771	-6.68569	1
TTTGCGCAGACTACAA-1_1	-2.3905	1.15519	0
TTTGCGCTCTTCGGTC-1_1	-4.08561	-3.83326	1
TTTGGTTAGATATACG-1_1	-2.84363	-6.38025	1
TTTGGTTAGCCCTAAT-1_1	-2.72122	-3.32322	1
TTTGGTTAGCCTATGT-1_1	-3.96876	3.2293	0
TTTGGTTAGTCCAGGA-1_1	-4.84244	2.91263	0
TTTGGTTCACCTCGTT-1_1	-2.85247	-4.93261	1
TTTGGTTGTTCGTCTC-1_1	-2.29103	-2.53721	1
TTTGGTTTCGGCGGTT-1_1	-4.11956	-7.47359	1
TTTGTCAAGGCTACGA-1_1	-3.88279	-4.28331	1
TTTGTCAGTGTATGGG-1_1	-3.54503	2.73479	0
AAACCTGAGTACACCT-2_1	-2.67332	-6.40524	1
AAACCTGGTATAGGTA-2_1	-3.05603	-1.74173	1
AAACCTGTCGCTAGCG-2_1	-2.31751	1.90466	0
AAACGGGTCATACGGT-2_1	-3.78086	-7.477	1
AAAGATGAGGTGCAAC-2_1	-4.64356	-7.03095	1
AAAGATGCAGATTGCT-2_1	-2.05949	2.44835	0
AAAGATGCATGCCACG-2_1	-1.59955	-3.67154	1
AAAGATGTCTCTGAGA-2_1	-3.44346	0.511216	0
AAAGCAATCATAGCAC-2_1	-3.85346	1.11981	0
AAAGCAATCCTTCAAT-2_1	-3.00996	3.13367	0
AAAGCAATCTTCGGTC-2_1	-3.23429	-6.33464	1
AAAGTAGGTGGTCTCG-2_1	-3.48627	3.37311	0
AAATGCCAGCTTCGCG-2_1	-4.76793	3.99594	0
AACACGTAGGTGCTAG-2_1	-3.34249	-7.03651	1
AACACGTCATCTACGA-2_1	-3.21343	-2.04375	1
AACCATGCAGATCCAT-2_1	-2.82158	2.5699	0
AACCATGCATGTCGAT-2_1	-2.53847	2.66707	0
AACCATGGTCAGAGGT-2_1	-3.18693	-2.67375	1
AACCATGGTGCGATAG-2_1	-1.94181	2.92346	0
AACCATGTCCCTTGCA-2_1	-1.78111	1.16087	0
AACCATGTCGGTTAAC-2_1	-4.43785	3.61101	0
AACCGCGTCACTATTC-2_1	-4.51465	-4.11082	1
AACGTTGAGCTCCTCT-2_1	-4.08197	-5.76062	1
AACGTTGTCGGTTCGG-2_1	-1.58086	2.14434	0
AACTCAGAGGATTCGG-2_1	-3.75009	-6.88676	1
AACTCCCAGCAGCGTA-2_1	-1.23701	-2.47393	1
AACTCCCTCCCAACGG-2_1	-2.08043	1.5306	0
AACTCCCTCGTGGTCG-2_1	-1.86028	2.10595	0
AACTCTTGTCAAGCGA-2_1	-3.438	-7.17068	1
AACTCTTTCGGCATCG-2_1	-2.78709	-3.06744	1
AACTCTTTCGTTACAG-2_1	-4.43374	3.2096	0
AACTGGTAGAAGATTC-2_1	-3.6683	-0.284176	0
AACTGGTGTAGAGCTG-2_1	-4.71612	-4.93184	1
AACTGGTGTCTGATTG-2_1	-3.83818	1.0398	0
AACTTTCAGTGTCTCA-2_1	-0.463799	-1.74399	1
AACTTTCGTCAATGTC-2_1	-4.10198	-3.25358	1
AACTTTCGTTCCACGG-2_1	-2.59206	-6.88994	1
AACTTTCGTTTCCACC-2_1	-1.6407	1.77891	0
AAGACCTCAACTTGAC-2_1	-2.7413	1.2417	0
AAGACCTGTTTCCACC-2_1	-1.29961	-2.64834	1
AAGACCTTCTACTATC-2_1	-2.06922	-5.19832	1
AAGCCGCAGATGTCGG-2_1	-1.72536	1.95827	0
AAGGAGCCATATGCTG-2_1	-2.04461	-5.02863	1
AAGGAGCCATCACCCT-2_1	-2.9125	1.40397	0
AAGGAGCGTACAGCAG-2_1	-3.25371	1.1218	0
AAGGAGCGTGTGGCTC-2_1	-2.99451	1.91615	0
AAGGTTCGTTATCGGT-2_1	-1.12376	2.77019	0
AAGTCTGCAATGAAAC-2_1	-1.09234	-5.23154	1
AAGTCTGCATGCCCGA-2_1	-0.930523	1.40254	0
AAGTCTGGTTGAGTTC-2_1	-4.58712	-6.55844	1
AAGTCTGTCGAGCCCA-2_1	-4.47723	-7.28956	1
AATCCAGCACAGACTT-2_1	-2.36019	-6.9368	1
AATCCAGGTCATACTG-2_1	-2.73009	-2.99178	1
AATCGGTCATCCGTGG-2_1	-3.30488	-6.30837	1
AATCGGTGTCGGCACT-2_1	-2.38282	2.80222	0
AATCGGTTCGTGACAT-2_1	-3.1498	3.01588	0
ACACCAAAGCTAGTTC-2_1	-4.3612	-6.27121	1
ACACCAACAATGGAGC-2_1	-1.59916	-2.85083	1
ACACCAACATGCCTTC-2_1	-4.43375	-4.03006	0
ACACCCTGTCGGATCC-2_1	-4.93552	3.14874	0
ACACCGGCAGTAAGCG-2_1	-4.2543	-7.33778	0
ACACCGGGTGTTCGAT-2_1	-2.03866	2.37523	0
ACACCGGTCACTCCTG-2_1	-2.83517	2.97183	0
ACACCGGTCGGTTAAC-2_1	-3.16358	-4.33899	1
ACACTGACAATGCCAT-2_1	-3.75464	1.4349	0
ACACTGAGTAACGTTC-2_1	-4.44866	-3.82814	1
ACACTGAGTAAGTGTA-2_1	-2.63487	-7.19685	1
ACACTGAGTGGCAAAC-2_1	-2.24302	-1.77738	1
ACACTGATCTGGTTCC-2_1	-2.3058	0.516023	0
ACAGCCGAGGCTCAGA-2_1	-2.60027	-2.79321	1
ACAGCCGAGTAGGCCA-2_1	-2.03243	1.27238	0
ACAGCCGCAGAAGCAC-2_1	-3.02309	1.75915	0
ACAGCCGGTGAACCTT-2_1	-3.30849	1.82069	0
ACAGCCGGTGGTACAG-2_1	-2.90036	-3.33918	1
ACAGCCGTCTTCGAGA-2_1	-3.37199	2.47612	0
ACAGCTAGTAGCTCCG-2_1	-0.85371	-4.10979	1
ACATACGCATTGTGCA-2_1	-4.16904	3.91322	0
ACATACGTCACTCTTA-2_1	-4.30214	3.16035	0
ACATACGTCAGAGGTG-2_1	-1.85541	-6.57628	1
ACATCAGAGAGCTGCA-2_1	-0.833342	-3.42619	1
ACATCAGAGCTCCCAG-2_1	-3.64146	-0.315674	0
ACATCAGGTATTCGTG-2_1	-1.64341	-4.24447	1
ACATCAGGTGATGCCC-2_1	-4.32944	-4.90944	1
ACATCAGTCCAAACAC-2_1	-3.80891	-6.70935	1
ACATCAGTCTTGCCGT-2_1	-3.17149	-6.08761	1
ACATGGTCAAGTCATC-2_1	-0.998973	-4.01111	1
ACCAGTAAGATCACGG-2_1	-4.48102	-4.65168	1
ACCAGTAGTAGAGGAA-2_1	-4.35513	3.56269	0
ACCAGTAGTCTAGTGT-2_1	-3.46826	2.38461	0
ACCCACTAGAGTCGGT-2_1	-3.12071	-5.58344	1
ACCCACTCACGAGAGT-2_1	-1.28862	-3.03128	1
ACCCACTGTCTCTCGT-2_1	-2.52923	-6.32264	1
ACCCACTGTCTGGTCG-2_1	-2.90371	-5.17403	1
ACCCACTGTGCTAGCC-2_1	-4.30607	2.3531	0
ACCCACTTCCACGCAG-2_1	-1.10628	2.60196	0
ACCGTAAAGTGAAGTT-2_1	-3.25762	-2.8757	1
ACCTTTACACGACGAA-2_1	-2.68271	3.68462	0
ACCTTTACATCTGGTA-2_1	-2.37224	-3.45732	1
ACGAGCCCATGCCTTC-2_1	-2.74628	-1.65622	1
ACGAGGAAGTCAATAG-2_1	-3.85962	0.245024	0
ACGATACCATAAGACA-2_1	-3.87056	4.13567	0
ACGATACTCACCCTCA-2_1	-3.04932	-4.93394	1
ACGATACTCTACTATC-2_1	-2.97229	0.835492	0
ACGATGTCACAGATTC-2_1	-2.98409	-2.92817	1
ACGATGTTCGTGGGAA-2_1	-1.3008	1.9466	0
ACGCCAGAGAGTCGGT-2_1	-3.38241	3.69927	0
ACGCCAGAGGATGCGT-2_1	-5.13568	-5.68766	0
ACGCCGAAGACAAGCC-2_1	-3.93591	-7.31003	1
ACGCCGAAGCCACGTC-2_1	-2.75431	-0.438667	1
ACGCCGAAGGACATTA-2_1	-4.5609	3.88379	0
ACGCCGACAGGGTTAG-2_1	-2.44869	3.58566	0
ACGCCGAGTAAACGCG-2_1	-3.36824	-2.06548	1
ACGGAGAAGCAACGGT-2_1	-3.64079	-4.27785	1
ACGGAGACAACTGCTA-2_1	0.125527	-0.262476	1
ACGGAGACAATGCCAT-2_1	-3.22812	-5.05926	1
ACGGCCACACCGGAAA-2_1	-0.787155	-4.32335	1
ACGGCCACAGCCTATA-2_1	-4.60784	-6.71521	1
ACGGCCAGTCATACTG-2_1	-2.56045	-6.02208	1
ACGGGCTCACTAAGTC-2_1	-2.80807	-7.25484	1
ACGGGTCCAGAGCCAA-2_1	-1.81845	-3.14618	1
ACGGGTCCATGCCCGA-2_1	-2.67685	-7.12932	1
ACGGGTCTCGTTGCCT-2_1	-2.42237	-2.70359	1
ACTATCTCATCGATGT-2_1	-2.90449	-6.971	1
ACTATCTGTACCCAAT-2_1	-3.46272	0.781191	0
ACTATCTTCCAAGCCG-2_1	-4.5151	-3.99656	1
ACTATCTTCTTATCTG-2_1	-4.55058	3.82995	0
ACTGAACAGAAGCCCA-2_1	-0.328897	2.7348	0
ACTGAACAGCTATGCT-2_1	-2.09171	2.05087	0
ACTGAACCAGTGGAGT-2_1	-2.49733	1.43826	0
ACTGAGTAGCTAACTC-2_1	-3.56821	3.04555	0
ACTGAGTCAGTGACAG-2_1	-0.336019	-2.04281	1
ACTGAGTTCATATCGG-2_1	-2.30279	-3.00229	1
ACTGATGCAAGACACG-2_1	-3.81412	-3.40903	1
ACTGATGTCGCAAACT-2_1	-3.71208	0.341691	0
ACTGCTCCATACGCTA-2_1	-2.76351	-4.67005	1
ACTGCTCGTAAACACA-2_1	-3.90804	1.81366	0
ACTGTCCAGTAGTGCG-2_1	-3.68403	-4.74437	1
ACTGTCCCAATAGCGG-2_1	-2.56696	-6.62826	1
ACTGTCCTCGACCAGC-2_1	-1.84328	1.94935	0
ACTTACTCAATCTACG-2_1	-3.97782	-7.31975	1
ACTTGTTTCGCCTGTT-2_1	-4.33493	-6.98406	1
ACTTTCAAGGTGCTAG-2_1	-3.78648	-5.17513	0
ACTTTCACACCCAGTG-2_1	-1.88176	-2.97955	1
ACTTTCAGTAGCCTAT-2_1	-2.95937	-6.84439	1
AGAATAGAGCGGATCA-2_1	-2.36522	-6.92236	1
AGAATAGGTCGCGTGT-2_1	-1.46407	-6.14995	1
AGAATAGTCTCTTGAT-2_1	-2.70074	2.27679	0
AGACGTTAGGCCCTCA-2_1	-4.42336	-5.62728	1
AGACGTTCAGTAAGCG-2_1	-3.35605	0.357981	0
AGACGTTCATAGGATA-2_1	-2.58303	-6.89074	1
AGACGTTTCCGAAGAG-2_1	-3.18987	2.2717	0
AGAGCGACATAGTAAG-2_1	-2.23303	-3.83403	1
AGAGCGAGTGTCTGAT-2_1	-2.96467	-3.04086	1
AGAGCTTAGATAGCAT-2_1	-3.13882	-6.64183	1
AGAGCTTAGCACCGTC-2_1	-4.42326	-4.27244	1
AGAGCTTTCAGCTTAG-2_1	-3.97291	0.165638	1
AGAGTGGAGAGCCCAA-2_1	-3.0858	-4.79147	1
AGAGTGGGTTGGAGGT-2_1	-2.34562	-2.59371	1
AGAGTGGTCACTCCTG-2_1	-4.70006	-6.88388	1
AGCATACCACCCATTC-2_1	-1.78225	1.94273	0
AGCATACGTAGGGTAC-2_1	-1.4914	2.55177	0
AGCATACGTCTAGGTT-2_1	-1.46741	1.18413	0
AGCCTAACATGTCCTC-2_1	-4.21319	-3.76921	1
AGCCTAATCGCAAGCC-2_1	-0.991866	-3.98064	1
AGCGGTCTCAGTACGT-2_1	-5.12119	-5.65156	0
AGCGTATAGCAAATCA-2_1	-2.83044	-5.27291	1
AGCGTATCACATGGGA-2_1	-0.370437	-2.11759	1
AGCGTATGTAACGTTC-2_1	-3.9336	0.542873	0
AGCGTATGTCAGGACA-2_1	-1.44954	-3.89401	1
AGCGTATGTTAAGACA-2_1	-3.98548	-5.49772	1
AGCGTATTCTTGACGA-2_1	-2.60952	-6.67053	1
AGCGTCGCAGGGATTG-2_1	-0.946927	-4.07636	1
AGCGTCGTCTCTAGGA-2_1	-1.77449	-3.21166	1
AGCTCCTGTTAGAACA-2_1	-4.39266	-5.78492	1
AGCTCCTTCCCGACTT-2_1	-2.54855	4.83082	0
AGCTCCTTCTCTGTCG-2_1	-2.79768	-1.94096	1
AGCTCTCCAGCGTAAG-2_1	-3.81328	-4.45453	1
AGCTCTCTCTATGTGG-2_1	-2.14014	-4.5429	1
AGCTTGAAGCGATAGC-2_1	-4.97747	-5.55892	0
AGCTTGAAGGGATCTG-2_1	-0.771942	-3.29619	1
AGCTTGATCCGCGTTT-2_1	-2.45958	2.97775	0
AGCTTGATCTCATTCA-2_1	-2.84638	-2.98225	1
AGGCCACAGAGACGAA-2_1	-4.03928	2.96105	0
AGGCCACCAGGTCCAC-2_1	-1.39076	-5.95089	1
AGGCCGTGTTTGCATG-2_1	-2.03319	-3.65627	1
AGGCCGTTCGCCAGCA-2_1	-2.82295	-7.30438	1
AGGCCGTTCTGTCCGT-2_1	-3.42424	-3.72866	1
AGGGAGTAGCCAACAG-2_1	-2.47102	-1.08799	0
AGGGAGTAGCTCCCAG-2_1	-4.37071	-5.83935	1
AGGGAGTCACATGACT-2_1	-2.08595	1.9129	0
AGGGAGTCAGCTTAAC-2_1	-2.74572	1.67773	0
AGGGAGTTCGGAATCT-2_1	-1.36034	1.62074	0
AGGGATGAGAGGTAGA-2_1	-3.86448	1.2276	0
AGGGATGTCGGTTCGG-2_1	-1.70811	-6.22062	1
AGGGTGAAGCCGGTAA-2_1	-1.94953	2.71954	0
AGGGTGATCTACTATC-2_1	-4.38657	-4.00122	1
AGGTCATAGAGATGAG-2_1	-4.05025	3.39904	0
AGGTCATAGGAGTTTA-2_1	-1.49912	2.84208	0
AGGTCATGTCGCATAT-2_1	-2.99712	-7.30414	1
AGGTCCGAGCCACGTC-2_1	-3.45408	3.18938	0
AGGTCCGCAGGTCTCG-2_1	1.20009	0.553161	0
AGTAGTCGTCATATCG-2_1	-2.90204	-3.07957	1
AGTAGTCTCTTCGAGA-2_1	-2.59445	1.24274	0
AGTCTTTCATGACGGA-2_1	0.245942	-1.29599	1
AGTCTTTGTACGCACC-2_1	-1.31414	-3.28396	1
AGTCTTTGTAGCGCAA-2_1	-2.8173	-3.35725	1
AGTCTTTTCACGGTTA-2_1	-4.29401	1.38885	0
AGTGAGGTCCGTAGTA-2_1	-2.35282	2.0592	0
AGTGGGACAAGGACAC-2_1	-1.97921	3.72883	0
AGTGGGACACATTAGC-2_1	-3.11052	-6.16366	1
AGTGGGATCAAAGTAG-2_1	-3.99655	1.0655	0
AGTGTCAGTGCAACTT-2_1	-2.23074	-3.41433	1
AGTGTCATCCTGTACC-2_1	-3.13757	0.716136	0
AGTTGGTAGACCCACC-2_1	-3.57982	2.95448	0
AGTTGGTCAGCTGTGC-2_1	-3.81813	-3.75922	1
AGTTGGTCATGATCCA-2_1	-2.30272	1.88219	0
AGTTGGTTCCTGCAGG-2_1	-1.19749	3.2695	0
ATAACGCAGTATTGGA-2_1	-3.04186	2.32272	0
ATAACGCGTTCAGACT-2_1	-0.553336	3.47664	0
ATAAGAGTCAAACGGG-2_1	-4.01403	0.351781	0
ATAGACCAGGTGCTAG-2_1	-1.62686	0.114132	0
ATAGACCAGTCCTCCT-2_1	-1.80952	-3.45514	1
ATAGACCGTGTGACCC-2_1	-2.4361	-4.8721	1
ATAGACCTCAACGGGA-2_1	-3.4126	2.96247	0
ATAGACCTCACCGTAA-2_1	-1.67789	-4.93199	1
ATCACGAAGAATGTTG-2_1	-4.71076	-6.98213	1
ATCACGAAGGCTAGCA-2_1	-3.62961	3.17154	0
ATCATCTAGAGGGCTT-2_1	-1.7096	-3.92395	1
ATCATCTCACCAGCAC-2_1	-3.81057	2.47168	0
ATCATGGAGGCTCATT-2_1	-4.5	3.70655	0
ATCATGGCACCTATCC-2_1	-1.45789	4.61962	0
ATCATGGGTTCGGCAC-2_1	-4.28859	-3.28292	1
ATCCACCTCATCTGCC-2_1	-2.16937	-3.26582	1
ATCCACCTCTCGGACG-2_1	-2.04575	-1.733	1
ATCCGAAAGGAATTAC-2_1	-1.7198	-4.55565	1
ATCCGAACAGCGTAAG-2_1	-1.17141	-2.84021	1
ATCCGAAGTAAGTTCC-2_1	-4.29999	-4.25647	1
ATCGAGTGTAGAGTGC-2_1	-2.99577	-2.97672	1
ATCGAGTGTTACCAGT-2_1	-0.314215	-2.25964	1
ATCGAGTGTTCCACTC-2_1	-1.51788	-1.61955	1
ATCGAGTTCTATCCCG-2_1	-2.47314	-2.83143	1
ATCTACTAGTGAAGAG-2_1	-3.29833	-6.43209	1
ATCTACTTCACGCATA-2_1	-2.61391	-3.07975	1
ATCTACTTCCACGACG-2_1	-1.83365	-4.44948	1
ATCTGCCAGAGCAATT-2_1	-1.96696	-4.38081	1
ATCTGCCAGTGGGATC-2_1	-2.63833	-5.45287	1
ATCTGCCGTATAGTAG-2_1	-3.1535	2.77777	0
ATCTGCCGTCATCGGC-2_1	-3.53056	2.89172	0
ATGAGGGAGATCTGAA-2_1	-3.76315	-5.11837	1
ATGAGGGGTATGCTTG-2_1	-4.11894	-7.5149	1
ATGCGATAGATCTGAA-2_1	-1.28769	2.35658	0
ATGCGATAGGTGGGTT-2_1	-1.62748	0.367698	0
ATGCGATCATGCCTAA-2_1	-1.5169	-3.68107	1
ATGCGATTCGGTCCGA-2_1	-4.68674	-5.00637	1
ATGGGAGCAGTCACTA-2_1	-3.39709	2.98901	0
ATGGGAGGTAAGCACG-2_1	-3.13306	-3.70513	1
ATGGGAGTCCTGTACC-2_1	-1.34599	-5.8207	1
ATGGGAGTCGATCCCT-2_1	-3.3171	2.3925	0
ATGTGTGAGTTAGGTA-2_1	-3.12973	1.4182	0
ATGTGTGCAAACCTAC-2_1	-3.81518	2.27247	0
ATGTGTGGTGACTACT-2_1	-3.06839	1.64344	0
ATGTGTGTCCAAATGC-2_1	-0.694745	-3.39319	1
ATTACTCAGCTAACTC-2_1	-2.65282	-5.13627	1
ATTATCCAGCTGAACG-2_1	-4.06731	-5.6599	1
ATTATCCCAAGTACCT-2_1	-3.37947	3.63724	0
ATTATCCGTGCAACGA-2_1	-3.85393	-4.92856	1
ATTCTACTCCTTGCCA-2_1	-4.0184	-4.15978	1
ATTCTACTCGAGCCCA-2_1	-3.64509	-6.83977	1
ATTGGACCATTTCACT-2_1	-3.90234	-7.63622	1
ATTGGACGTGTGAAAT-2_1	-2.77947	-0.116464	0
ATTGGACGTTATGCGT-2_1	-4.33792	-7.55492	1
ATTTCTGAGCCAGGAT-2_1	-3.66476	0.893765	0
ATTTCTGAGTGTCTCA-2_1	-3.15116	0.837403	0
CAACCAAAGATACACA-2_1	-4.51085	-3.96163	1
CAACCAACAGCGTAAG-2_1	-3.49253	1.43569	0
CAACCAATCACTCTTA-2_1	-4.38081	-7.44796	1
CAACCTCCAATGGACG-2_1	-0.538721	-1.41336	1
CAACCTCTCACCGTAA-2_1	-2.93474	-5.33932	1
CAACTAGAGTTCGATC-2_1	-4.70413	-6.93868	1
CAACTAGCAGTCAGCC-2_1	-4.18064	-3.91744	1
CAACTAGCATGGGAAC-2_1	-2.6721	0.8031	0
CAAGAAACAATCTGCA-2_1	-3.90274	2.9785	0
CAAGATCAGCCCTAAT-2_1	-1.59342	-2.88847	1
CAAGATCAGCGCCTCA-2_1	-4.6868	-6.90685	1
CAAGATCAGGAGCGTT-2_1	-3.18349	-5.81401	1
CAAGGCCGTGACGCCT-2_1	-1.47767	2.21527	0
CAAGGCCTCATAGCAC-2_1	-4.33666	3.01573	0
CAAGTTGGTCACTTCC-2_1	-4.99083	3.21672	0
CAAGTTGTCATACGGT-2_1	-0.871975	-1.80533	1
CACAAACAGGCTAGAC-2_1	-4.35444	-3.47217	1
CACAAACGTCAAACTC-2_1	-3.29135	-5.47657	1
CACAAACGTTCATGGT-2_1	-4.29144	-7.5634	1
CACACAACACTACAGT-2_1	-2.19351	2.95252	0
CACACAACATTTGCTT-2_1	2.18025	2.01428	6
CACACAATCAGAAATG-2_1	-1.4688	2.01763	0
CACACCTGTCCTGCTT-2_1	-2.14231	-1.78098	1
CACACTCCAGCCACCA-2_1	-2.00578	-4.74206	1
CACACTCTCTCTAAGG-2_1	-2.37872	1.61491	0
CACAGGCAGTACTTGC-2_1	-3.83269	1.23265	0
CACAGGCCAAGTTAAG-2_1	-3.17051	-4.883	1
CACAGGCCATTACGAC-2_1	-2.22796	2.49024	0
CACAGGCTCGCAGGCT-2_1	-2.14855	2.50355	0
CACAGTACAAGTTGTC-2_1	-2.68861	1.2882	0
CACAGTAGTCCTAGCG-2_1	-1.05361	2.20573	0
CACAGTATCTACGAGT-2_1	-3.37213	3.02917	0
CACATAGCAGACAAGC-2_1	-1.22211	-5.44733	1
CACATAGGTGCAGTAG-2_1	-2.85174	2.27946	0
CACATTTCACATCCAA-2_1	-3.29648	0.406721	0
CACATTTCATGGAATA-2_1	-3.61298	4.27296	0
CACCACTAGAAGGTGA-2_1	-2.2466	0.822661	0
CACCACTAGAGACGAA-2_1	-3.01291	-2.95802	1
CACCACTAGCAACGGT-2_1	-3.55127	2.05713	0
CACCACTGTGGCGAAT-2_1	-1.70573	0.833499	0
CACCAGGGTGGTCTCG-2_1	-4.30324	2.3854	0
CACCAGGTCCAATGGT-2_1	-1.58356	-2.65602	1
CACCAGGTCTTGGGTA-2_1	-1.3777	-3.82878	1
CACCTTGAGTTGTAGA-2_1	-4.39059	3.28958	0
CACCTTGCAAAGTCAA-2_1	-4.13426	-7.53321	1
CACCTTGGTACTCTCC-2_1	-2.78743	-2.98707	1
CACCTTGGTCTCCCTA-2_1	-3.5099	0.31813	0
CACCTTGGTGTAAGTA-2_1	-1.65615	2.35162	0
CACTCCAAGTGTACTC-2_1	-1.99306	1.66526	0
CAGAATCAGCTAACAA-2_1	-3.87348	-3.4164	1
CAGAATCCAATTGCTG-2_1	-4.90946	-6.35292	0
CAGAATCCATTCTCAT-2_1	-4.30171	2.355	0
CAGAATCTCCAAGTAC-2_1	-2.33102	2.18246	0
CAGAATCTCGCGTAGC-2_1	-2.1747	-3.19237	1
CAGAGAGGTGCATCTA-2_1	-2.58541	-4.73376	1
CAGATCAAGTGGTAGC-2_1	-3.29586	3.06543	0
CAGATCACAGACAGGT-2_1	-4.12207	-7.42596	1
CAGATCAGTTAAGACA-2_1	-2.12897	-3.4312	1
CAGATCATCGTACCGG-2_1	-4.24571	-7.63407	1
CAGCAGCAGGGTATCG-2_1	-4.36831	-5.71222	1
CAGCAGCCACCAGATT-2_1	-3.97631	-6.94889	1
CAGCATAAGTATGACA-2_1	-2.55999	-6.93941	1
CAGCATACATAGGATA-2_1	-4.25755	-5.36032	0
CAGCATATCTTGACGA-2_1	-3.00105	-6.132	1
CAGCCGAAGGGAGTAA-2_1	-3.9044	-7.0801	1
CAGCCGAAGTTCCACA-2_1	-2.7019	1.33494	0
CAGCGACAGGAGTACC-2_1	-2.40033	0.725277	0
CAGCGACGTGGCTCCA-2_1	-2.73107	-3.31442	1
CAGCTAAAGGTGCTTT-2_1	-4.25517	3.10023	0
CAGCTGGAGAGCTGGT-2_1	-3.13742	2.42978	0
CAGCTGGGTAAGTTCC-2_1	-3.39146	-4.96253	1
CAGCTGGTCAATCACG-2_1	-3.31599	2.21975	0
CAGGTGCAGGATGCGT-2_1	-3.12973	-0.786628	1
CAGGTGCCAAAGAATC-2_1	-3.85205	1.16317	0
CAGGTGCGTACTCTCC-2_1	-0.88897	-3.8328	1
CAGGTGCGTCAGAGGT-2_1	-0.681684	3.54978	0
CAGGTGCTCATGCATG-2_1	-2.3615	-5.12752	1
CAGTAACAGGTGATAT-2_1	-1.02754	3.90023	0
CAGTAACCACGTCAGC-2_1	0.261719	-0.619018	1
CAGTAACCAGCTGGCT-2_1	-3.65397	-5.00816	1
CAGTAACGTTAAAGTG-2_1	-2.89049	-1.60416	0
CAGTAACTCCAAATGC-2_1	-2.89383	3.16536	0
CAGTCCTAGGATCGCA-2_1	-2.05559	2.01451	0
CAGTCCTCACCGATAT-2_1	-1.98461	-6.3935	1
CAGTCCTCAGCCTTGG-2_1	-4.21722	-3.97218	1
CATATGGAGCACAGGT-2_1	-3.16387	-2.03228	1
CATATGGGTATCACCA-2_1	-2.14694	-4.76818	1
CATATGGTCAACCAAC-2_1	-4.02558	4.12165	0
CATCAAGCATTCCTGC-2_1	-4.29803	3.4226	0
CATCAGACAGCGTCCA-2_1	-1.82904	-3.98477	1
CATCCACAGGTGTTAA-2_1	-3.76496	-4.10685	1
CATCGAAAGTACGCGA-2_1	-2.2996	-6.85827	1
CATCGAACAGGAATGC-2_1	-2.88841	4.19503	0
CATCGAACATGTAGTC-2_1	-1.40176	-3.3636	0
CATCGAAGTTACCAGT-2_1	-4.47041	4.04201	0
CATCGAATCATTATCC-2_1	-2.57373	-6.28467	1
CATCGGGCAAACCTAC-2_1	-3.50131	0.935191	0
CATCGGGGTCAATGTC-2_1	-4.22831	2.92823	0
CATCGGGGTTATCGGT-2_1	-4.47778	-4.89697	1
CATCGGGGTTCAGACT-2_1	-4.38314	3.72211	0
CATGACAAGTTGCAGG-2_1	-4.4721	-5.37091	1
CATGACACAAGAAAGG-2_1	-2.60657	-1.06468	0
CATGACACAGTAAGAT-2_1	-2.39552	3.19844	0
CATGCCTCAGTAAGAT-2_1	-2.51545	3.12598	0
CATGCCTCATTACGAC-2_1	-2.12569	-3.12839	1
CATGCCTTCCCGACTT-2_1	-2.30787	-4.83608	1
CATGCCTTCGCTGATA-2_1	-4.0186	1.41587	0
CATGGCGAGCGATCCC-2_1	-4.37861	-3.64905	1
CATGGCGGTGTGGCTC-2_1	-4.37158	-3.86192	1
CATGGCGTCAGCTGGC-2_1	-3.09312	1.83438	0
CATGGCGTCGCTTAGA-2_1	-2.29008	-2.05513	1
CATTATCCAGTCACTA-2_1	-1.76781	2.85803	0
CATTATCGTACCGGCT-2_1	-3.2114	0.428655	0
CATTATCTCTCATTCA-2_1	-3.05474	3.08428	0
CATTCGCAGCGTTTAC-2_1	-2.05974	1.2413	0
CATTCGCAGGCTAGAC-2_1	-4.35673	-3.20189	1
CCAATCCAGGTAGCTG-2_1	-4.29637	-3.34135	1
CCAATCCAGGTGATTA-2_1	-1.53944	2.49253	0
CCACCTAGTAGCGTCC-2_1	-3.41832	-3.94439	1
CCACCTAGTTGGTTTG-2_1	-3.44259	3.95418	0
CCACGGAGTACCAGTT-2_1	-2.85262	0.970856	0
CCACGGATCCAGGGCT-2_1	-4.07156	3.6743	0
CCACTACGTAAACACA-2_1	0.844198	1.82659	0
CCACTACGTAGGCATG-2_1	-3.86388	3.48587	0
CCACTACGTCTCCACT-2_1	-1.86766	2.89947	0
CCACTACGTTGATTGC-2_1	-1.99867	-3.49298	1
CCAGCGAAGGATCGCA-2_1	-3.54813	3.49921	0
CCAGCGAAGGGTATCG-2_1	-3.99664	4.1791	0
CCAGCGAAGGTCGGAT-2_1	-3.83397	-7.25591	1
CCAGCGAAGTACCGGA-2_1	-3.214	1.58052	0
CCAGCGAAGTTTGCGT-2_1	-2.36246	1.31232	0
CCAGCGACAATGACCT-2_1	-4.54197	-7.29833	1
CCAGCGAGTCTGGAGA-2_1	-2.64497	2.46386	0
CCATGTCCATCTCCCA-2_1	-3.74715	-0.48042	0
CCATGTCCATGCATGT-2_1	-3.56446	3.03701	0
CCATGTCCATGGAATA-2_1	-2.4212	1.52283	0
CCATGTCGTCTTCAAG-2_1	-5.04883	3.29669	0
CCATGTCGTTGATTCG-2_1	-3.62733	-7.26228	1
CCATGTCTCTCGATGA-2_1	-0.751169	-4.01614	1
CCATTCGTCCGTAGGC-2_1	-3.43758	-4.89192	1
CCCAATCGTGATGATA-2_1	-1.25452	2.19786	0
CCCAGTTAGACCGGAT-2_1	-4.69554	-3.95428	1
CCCAGTTAGCGCCTCA-2_1	-3.26154	1.87071	1
CCCAGTTAGGATCGCA-2_1	-0.899266	-2.52077	1
CCCAGTTTCGCCCTTA-2_1	-2.06189	1.1967	0
CCCATACCAGTGAGTG-2_1	-2.30082	1.55616	1
CCCATACTCAGCGACC-2_1	-4.03887	-3.82176	1
CCCATACTCAGCGATT-2_1	-2.93807	-2.0087	1
CCCTCCTCATTGTGCA-2_1	-4.29246	-3.41237	1
CCCTCCTGTATAATGG-2_1	-3.21749	-4.35993	1
CCCTCCTTCCGCAGTG-2_1	-2.44247	-5.01773	1
CCGGGATAGAACTGTA-2_1	-1.2161	-4.05863	1
CCGGGATAGCTGGAAC-2_1	-2.97022	3.59166	0
CCGGGATCACGGATAG-2_1	-2.1527	2.77729	0
CCGGGATTCACAATGC-2_1	-4.03578	0.82543	0
CCGTACTAGCCATCGC-2_1	-2.61353	-2.92498	1
CCGTACTAGGGTTTCT-2_1	-2.55458	-4.41613	1
CCGTACTGTGTGACCC-2_1	-3.55314	-5.12917	1
CCGTGGACAGTGGGAT-2_1	-1.63386	-1.05873	0
CCGTGGAGTAGGGTAC-2_1	-3.12656	2.66043	0
CCGTTCAAGCTCCCAG-2_1	-3.71482	-0.248474	0
CCGTTCAGTCATGCAT-2_1	-2.55795	-1.9161	0
CCTAAAGAGCGTCAAG-2_1	-4.79839	-5.44279	1
CCTAAAGCATTAGGCT-2_1	-0.430176	2.71555	0
CCTACACGTTACGGAG-2_1	-2.83832	-0.120734	0
CCTACCAAGAGCTTCT-2_1	-2.04356	2.50754	0
CCTACCAAGCTAGGCA-2_1	-3.41058	2.68411	0
CCTACCAAGGCATTGG-2_1	-1.44479	3.04742	0
CCTACCAGTCAAAGCG-2_1	-4.57514	-4.01647	1
CCTACCAGTGGACGAT-2_1	-4.48795	2.94854	0
CCTACCATCTCGAGTA-2_1	-2.24563	-4.06077	1
CCTAGCTAGTCAATAG-2_1	-2.93673	-2.97457	1
CCTAGCTTCGGCGCTA-2_1	-1.84323	-4.55524	1
CCTATTAAGCGTGAGT-2_1	-3.42427	-7.07951	1
CCTATTACACACGCTG-2_1	-4.67016	-6.9571	1
CCTATTACAGGGCATA-2_1	0.149822	-0.0677936	1
CCTATTAGTATAGGGC-2_1	-3.38627	-7.05413	1
CCTCAGTAGACAAAGG-2_1	-3.73074	-4.96609	1
CCTCAGTAGATCCCGC-2_1	-4.43932	-6.52043	0
CCTCAGTGTTACAGAA-2_1	-3.93832	4.10888	0
CCTCTGAAGCCTCGTG-2_1	-1.77817	2.22144	0
CCTCTGACACGAAACG-2_1	-4.07065	-7.42703	0
CCTCTGAGTCATATCG-2_1	-4.00123	-7.27104	1
CCTCTGAGTGACGCCT-2_1	-0.773693	2.36657	0
CCTTACGAGCAAATCA-2_1	-4.64727	-6.85789	1
CCTTACGGTAGATTAG-2_1	-3.41961	2.76754	0
CCTTACGGTAGCGTGA-2_1	-3.51793	1.52541	0
CCTTACGTCAGAAATG-2_1	-3.77067	-5.07413	1
CCTTACGTCCCTCTTT-2_1	-2.08427	-4.26738	1
CCTTACGTCTTTAGTC-2_1	-2.84582	4.12203	0
CCTTCCCGTGCCTGCA-2_1	-1.55431	-3.35349	1
CCTTCCCGTTTAGCTG-2_1	-2.72199	2.66984	0
CCTTCGAAGCAATATG-2_1	-4.59521	-4.05687	1
CCTTCGACATTTGCTT-2_1	-4.97164	-6.18026	0
CCTTTCTTCACAAACC-2_1	-3.9862	0.441278	0
CGAACATCAAGACACG-2_1	-3.87291	1.13424	0
CGAACATCAAGCGTAG-2_1	-3.17792	0.795296	0
CGAACATCATGATCCA-2_1	-2.74377	2.80023	0
CGAATGTAGCGTGTCC-2_1	-4.51002	3.77865	0
CGAATGTCAGACGTAG-2_1	-4.97895	-5.33338	0
CGACCTTAGGATCGCA-2_1	-2.19324	-3.87712	1
CGACCTTCAAACCTAC-2_1	-4.59931	-3.98688	1
CGACCTTCAAGTTCTG-2_1	-1.19178	-1.55976	1
CGACCTTGTAAGTGGC-2_1	-1.67157	2.95444	0
CGACCTTGTCTTGATG-2_1	-4.62347	-4.79741	0
CGAGCACCACATTTCT-2_1	-3.95857	1.01375	0
CGAGCACGTGTAATGA-2_1	-3.2694	-0.127057	0
CGAGCACTCCGTCAAA-2_1	-2.94701	-4.91202	1
CGAGCACTCGGACAAG-2_1	0.97796	0.982835	1
CGAGCCACATTGAGCT-2_1	-0.981093	-3.61664	1
CGAGCCAGTGAGGGAG-2_1	-3.19966	1.69034	0
CGATCGGCACCTTGTC-2_1	-4.64977	3.16595	4
CGATCGGTCTAGAGTC-2_1	-2.7607	-1.46429	0
CGATGGCAGAGGGATA-2_1	-2.68743	1.90376	0
CGATGGCAGAGTTGGC-2_1	-1.70444	-1.4605	0
CGATGGCAGCTCAACT-2_1	-2.92496	-3.06736	1
CGATGTACAAGCCGTC-2_1	-3.94771	2.246	0
CGATGTACATTGTGCA-2_1	-0.796464	-4.33369	1
CGATGTAGTGGTCCGT-2_1	6.18402	0.859725	6
CGATGTATCAGTGTTG-2_1	-4.30865	3.43712	0
CGATTGACACTATCTT-2_1	-1.60621	-4.28824	1
CGATTGAGTCAGAATA-2_1	-3.98335	-7.62429	1
CGATTGAGTCATCCCT-2_1	-2.1222	-3.11972	1
CGATTGAGTTCCCTTG-2_1	-3.57102	2.93803	0
CGCCAAGAGCTACCGC-2_1	-4.19548	2.44643	0
CGCCAAGCAAGCCGCT-2_1	-1.59767	-6.23681	1
CGCCAAGCATGTCCTC-2_1	-3.69108	-7.32916	1
CGCCAAGGTCTGATTG-2_1	-0.550571	-2.20664	1
CGCGGTATCTTTAGGG-2_1	-3.24903	2.96843	0
CGCGTTTCAAAGGAAG-2_1	-3.21579	-7.29193	1
CGCGTTTGTACTCAAC-2_1	-4.6205	4.11545	0
CGCGTTTGTGACGGTA-2_1	-4.96851	-5.30285	0
CGCTATCCATCACGAT-2_1	-4.15336	-7.5963	1
CGCTGGACAGGCTCAC-2_1	-2.05034	-2.37345	1
CGCTGGAGTCAGAAGC-2_1	-4.78605	-6.75766	1
CGCTGGATCAGTTTGG-2_1	-2.70293	-6.62713	1
CGCTTCATCTTTACAC-2_1	-1.63399	-3.12731	1
CGGACACGTATAATGG-2_1	-4.25368	-3.71147	1
CGGACACGTTCGTTGA-2_1	-2.19367	1.29837	0
CGGACACTCAGCAACT-2_1	1.44218	-0.0344505	1
CGGACGTGTCGAAAGC-2_1	-0.995371	2.78803	0
CGGACGTTCGGCGCAT-2_1	-3.91254	-7.35915	1
CGGACTGAGCGCTCCA-2_1	-3.37864	-2.96957	1
CGGACTGCAAGCCATT-2_1	-3.59092	-3.64968	1
CGGACTGTCGCTTAGA-2_1	-2.20677	1.99463	0
CGGAGCTCACAAGCCC-2_1	-3.7771	-3.5504	1
CGGAGCTTCATCATTC-2_1	-3.57004	1.1753	1
CGGAGTCCAAGCTGAG-2_1	-1.55988	-6.27327	1
CGGAGTCTCTCGTTTA-2_1	-4.37279	-5.68966	1
CGGCTAGAGAGATGAG-2_1	-3.11124	2.30506	0
CGGCTAGCATCATCCC-2_1	-3.02257	-5.02112	1
CGGGTCAGTGAGGGAG-2_1	-3.12484	-3.21393	1
CGGGTCAGTTCCACTC-2_1	-3.16526	-3.13165	1
CGGTTAAAGAAACGAG-2_1	-4.30667	-7.46193	0
CGGTTAAAGCTGATAA-2_1	-3.80159	1.45948	0
CGGTTAACATGGATGG-2_1	-2.26279	2.1914	0
CGGTTAATCCTTGGTC-2_1	-4.76422	-6.79463	1
CGTAGCGAGTGGTCCC-2_1	-4.38396	3.64266	0
CGTCACTAGCGTTGCC-2_1	-4.72751	-6.82596	1
CGTCACTCACGCCAGT-2_1	-1.617	-4.26898	1
CGTCACTCACGGCTAC-2_1	9.41627	-1.83359	4
CGTCACTGTGCAACTT-2_1	-3.537	3.56165	0
CGTCAGGGTGTGGTTT-2_1	-2.7456	2.89889	0
CGTCAGGTCTAACCGA-2_1	-3.61655	1.29823	0
CGTCCATAGTGAACGC-2_1	-1.14087	2.64926	0
CGTCTACAGATGCGAC-2_1	-3.60598	-4.82996	1
CGTCTACCACCGAATT-2_1	-2.09555	2.76881	0
CGTCTACGTTGTCTTT-2_1	-4.91521	-6.22077	0
CGTGAGCAGTCATGCT-2_1	-4.84374	-5.21189	0
CGTGAGCCACACTGCG-2_1	-2.69938	2.23753	0
CGTGTAAAGGAGTTGC-2_1	-2.3767	2.49616	0
CGTGTAACAAACTGCT-2_1	-3.84526	-4.86413	1
CGTGTAACATCGGGTC-2_1	-3.90891	1.50348	0
CGTGTAAGTCACAAGG-2_1	-2.78976	2.20035	0
CGTGTCTGTAATCGTC-2_1	-2.9815	-5.99295	1
CGTTAGACAAGCCGTC-2_1	-4.36018	3.64205	0
CGTTAGATCAATCTCT-2_1	-3.99774	3.62892	0
CGTTCTGAGCGATCCC-2_1	-2.29215	-6.9358	1
CGTTGGGAGCAACGGT-2_1	-1.6608	0.507561	0
CGTTGGGAGCTCTCGG-2_1	-2.24944	2.38226	0
CGTTGGGGTTGTCGCG-2_1	-3.04481	1.57692	0
CGTTGGGGTTTAGCTG-2_1	-3.73327	-7.08744	1
CTAACTTGTACGACCC-2_1	-3.80898	2.48838	0
CTAACTTGTGAGGGAG-2_1	-1.99312	3.3667	0
CTAACTTGTTACGTCA-2_1	-3.91972	2.5683	0
CTAAGACTCAGCAACT-2_1	-1.85236	-4.0699	1
CTAATGGCACTAGTAC-2_1	-4.3703	-3.87789	1
CTAATGGGTTGCGCAC-2_1	-3.52682	0.95032	0
CTACACCGTGTGACCC-2_1	-3.15537	0.0871062	0
CTACACCTCCGTAGTA-2_1	-3.4074	-4.94872	1
CTACACCTCTCCAGGG-2_1	-3.31539	0.693578	0
CTACACCTCTCTGCTG-2_1	-1.64732	-2.91756	1
CTACATTCAAGTAGTA-2_1	-2.69845	-1.38768	0
CTACATTCACAAGTAA-2_1	-2.78655	-7.22175	1
CTACCCAGTTGTGGAG-2_1	-4.87022	-5.25399	0
CTACCCATCACGGTTA-2_1	-4.33585	-3.81603	1
CTACGTCAGGAGCGAG-2_1	-3.06692	1.84801	0
CTACGTCAGGGAACGG-2_1	-4.73597	3.62101	0
CTACGTCCAGGGATTG-2_1	-0.435958	1.36933	0
CTACGTCGTGTGTGCC-2_1	-2.2149	2.89118	0
CTACGTCTCACCCTCA-2_1	-2.90187	-0.496688	1
CTACGTCTCCGCTGTT-2_1	-2.79174	2.91651	0
CTACGTCTCCTTTCTC-2_1	-2.32834	-4.4921	1
CTAGTGACAAGCGAGT-2_1	-3.99385	1.32967	0
CTAGTGACATCCGGGT-2_1	-4.35428	3.55644	0
CTAGTGAGTGATGTGG-2_1	-4.51791	3.43005	0
CTAGTGAGTTATGCGT-2_1	-0.844578	-4.2254	1
CTAGTGAGTTGGGACA-2_1	-4.92923	-5.22771	0
CTCACACTCGTTTGCC-2_1	-4.25555	3.74619	0
CTCATTAAGAACTGTA-2_1	-2.66516	2.89646	0
CTCATTACATTGAGCT-2_1	-1.2596	-1.43145	1
CTCCTAGAGTAGATGT-2_1	-1.94983	-2.14636	1
CTCGAAAAGATACACA-2_1	-2.77369	-3.02378	1
CTCGAAACAACGATGG-2_1	-1.32883	-2.83716	1
CTCGAAAGTTCGGCAC-2_1	-3.54583	3.47431	4
CTCGAAATCTAACGGT-2_1	-1.86925	-3.42563	1
CTCGAGGAGGCGTACA-2_1	-0.759334	-3.93984	1
CTCGGAGCATCACGAT-2_1	-4.38043	2.87994	0
CTCGGAGGTGCCTGGT-2_1	-3.4718	-0.79282	1
CTCGGAGTCCAAACAC-2_1	-3.4888	-6.98791	1
CTCGGGACACGTTGGC-2_1	-2.79728	3.52629	0
CTCGGGATCATCGATG-2_1	-2.83108	-3.28227	1
CTCGTACAGATACACA-2_1	-1.32716	2.2417	0
CTCGTACAGTATTGGA-2_1	-2.68909	-2.69875	1
CTCGTACCACGTAAGG-2_1	-3.29652	0.568621	0
CTCGTACCAGCCTTTC-2_1	-2.36025	-3.69001	1
CTCGTCACAAACCCAT-2_1	-1.64995	-2.84648	1
CTCTAATAGTCATCCA-2_1	-3.34313	-4.91451	1
CTCTAATTCTACCTGC-2_1	-2.24593	-4.07733	1
CTCTACGCAGCTGCTG-2_1	-4.08059	-7.48654	1
CTCTACGCATTGCGGC-2_1	-3.23167	-3.21609	1
CTCTGGTCAGCGTTCG-2_1	-3.06691	0.787889	0
CTCTGGTCATTCTCAT-2_1	-2.47827	-1.82186	1
CTCTGGTGTAGCGCTC-2_1	-1.79399	2.79566	0
CTGAAACAGATACACA-2_1	-2.91198	0.967893	0
CTGAAACAGCGGCTTC-2_1	-2.86606	-4.93404	1
CTGAAACGTGTGGTTT-2_1	-4.37421	-7.24072	1
CTGAAACTCGTTTAGG-2_1	-3.30949	-1.71455	0
CTGAAGTAGCTAAACA-2_1	-4.43648	-6.84576	0
CTGAAGTAGGTGCTTT-2_1	-2.52861	1.84949	0
CTGAAGTCAAGCTGTT-2_1	-4.28779	-3.99258	1
CTGAAGTGTCGAGATG-2_1	-2.59946	-1.14241	0
CTGAAGTGTGGTTTCA-2_1	-3.48961	0.577155	0
CTGATAGCATTACGAC-2_1	-4.2992	3.51114	0
CTGATCCAGCGATAGC-2_1	-4.14454	-3.52732	1
CTGATCCAGTGACATA-2_1	-3.1964	-4.53662	1
CTGATCCGTTTCGCTC-2_1	-1.34716	-5.88017	1
CTGATCCTCCGCAAGC-2_1	-3.30293	-2.34212	1
CTGATCCTCCTCTAGC-2_1	-1.34536	2.75664	0
CTGCGGACACAAGACG-2_1	-3.2957	3.12362	0
CTGCGGATCTCTGCTG-2_1	-3.48725	3.15897	0
CTGCTGTCAATAAGCA-2_1	-2.96268	-5.2888	1
CTGCTGTGTTTCCACC-2_1	-2.85109	2.26994	0
CTGGTCTAGGATGGAA-2_1	-3.2308	-7.24615	1
CTGGTCTCACCGCTAG-2_1	-2.8224	0.614907	1
CTGGTCTTCAACACCA-2_1	-3.17069	0.42626	0
CTGTGCTAGCGTAGTG-2_1	-3.83673	-7.02654	1
CTGTGCTAGGACTGGT-2_1	-1.53996	-6.23012	1
CTGTGCTCAGGCGATA-2_1	-0.973777	-4.75408	1
CTGTGCTGTTCCATGA-2_1	-3.53499	3.17625	0
CTGTGCTGTTCGGCAC-2_1	-3.03319	-7.24203	1
CTGTTTAAGTGTCCCG-2_1	-0.960294	3.74762	0
CTGTTTACAGGCTGAA-2_1	-2.04139	1.66292	0
CTGTTTATCCAAAGTC-2_1	-2.88268	-6.825	1
CTGTTTATCCCTGACT-2_1	-3.12999	-0.207843	0
CTTAACTAGAATAGGG-2_1	-4.04286	3.77765	0
CTTAACTGTGCTTCTC-2_1	-3.77766	0.0958289	0
CTTACCGGTAAATGAC-2_1	-3.61892	2.92832	0
CTTACCGGTGCCTGCA-2_1	-1.76912	2.11774	0
CTTAGGAAGAGGTACC-2_1	-3.90024	2.82022	0
CTTAGGACAGTGGAGT-2_1	-3.17905	-3.75446	1
CTTAGGAGTAGCGATG-2_1	-1.51534	-6.18662	1
CTTAGGAGTTTGGGCC-2_1	-1.96045	-4.70784	1
CTTAGGATCTGTTGAG-2_1	-2.16699	-3.09759	1
CTTAGGATCTTACCGC-2_1	-3.71051	-4.40681	1
CTTCTCTAGCTAAGAT-2_1	-3.20981	-4.53767	1
CTTTGCGAGAAGGTTT-2_1	-1.40158	-3.60264	1
GAAACTCTCAGGTTCA-2_1	-1.47646	1.9808	0
GAAACTCTCCTACAGA-2_1	-3.66527	3.3072	0
GAAACTCTCGAGAGCA-2_1	-2.78258	1.02527	0
GAAATGATCAATACCG-2_1	-4.08863	-3.34241	1
GAAATGATCCTTGACC-2_1	5.89327	0.853925	6
GAACCTAAGAAGGGTA-2_1	-4.04995	-3.84515	1
GAACCTACAGTGACAG-2_1	-2.22838	-2.73121	1
[truncated: 9,903 more rows]

## Sheet: Figure7_F
	data_dim_1	data_dim_2	CytoTRACE
[truncated: 11,855 more rows]

[truncated: 3 more sheets: Figure7_G, Figure7_H, Figure7_I]
