# Supplementary material for: Imaging and multi-omics datasets converge to define different neural progenitor origins for ATRT-SHH subgroups
Source: Nat Commun. 2023 Oct 20;14:6669. doi: 10.1038/s41467-023-42371-7 (PMC10589300; doi:10.1038/s41467-023-42371-7)
Supplement: Supplementary file 15 — Source Data [file 41467_2023_42371_MOESM15_ESM.zip › Source_Data/Figure4.xlsx]

## Sheet: Figure4_A
	ATRT01	ATRT02	ATRT03	ATRT04	ATRT06	ATRT07	ATRT08	ATRT13	ATRT14	ATRT16	ATRT18	ATRT20	ATRT21	ATRT23	ATRT24	ATRT25	ATRT28	ATRT30	ATRT31	ATRT32	ATRT35	ATRT36	ATRT37	ATRT38	ATRT40	ATRT41	ATRT42	ATRT43	ATRT44	ATRT45	ATRT46	ATRT49	ATRT50	ATRT52	ATRT53	ATRT55	ATRT57	ATRT58	ATRT60
PMCH	0.0144894298482004	6.04985109019159	-0.173632520071469	-0.196713318160762	-0.219138253848078	-0.25139481543884	-0.0631466751286791	-0.257739227748626	-0.262386405228594	-0.156403306177044	-0.0359431857743883	-0.164309488621784	-0.000220605674983195	-0.264120017972928	-0.138477246402271	0.0686108095376211	-0.0930775532177368	-0.202592822911028	-0.155178989542334	-0.102482383932258	-0.282373860351582	-0.222347544395297	-0.228764343079435	-0.281411899836853	-0.224365505147071	-0.193039486516629	-0.179773263757604	-0.0248697207276276	-0.285085936576962	-0.117503826433501	0.00265929310851816	-0.315500010200961	-0.289120766086915	-0.380199229474172	-0.132806412676124	-0.0660592206521476	-0.0238974211961738	-0.00156127352398138	-0.149974086201086
TYR	-0.333431505502584	0.716360774578823	0.927712797623249	-0.775901203994603	-0.820460630242684	-0.332883510768251	-0.425761998318452	-0.341952454482529	-0.19133518831013	-0.186782463861221	-0.422833684142561	-0.488013097913824	2.43844913740766	-0.348843294263078	2.55084057387083	-0.502865204236687	-0.584371367092823	-0.492313254958223	-0.482274987393765	-0.268751781346429	-0.555151868796143	2.53560856178801	-0.161257299410864	-0.477677913944656	-0.396912015574293	-0.418792760433026	-0.672038460009342	-0.624160595858555	-0.367297258830768	-0.61874346958458	2.80830915468361	0.180790460883984	-0.528981668556073	-0.167609669139275	-0.387633974432747	1.68227503443213	-0.5176445564112	-0.378389744884832	-0.569279612574084
TBXT	-0.577590900032499	0.872225886117198	1.36790892005598	-1.00888263634212	-0.212609589540964	-0.248406449208588	-0.264308466595214	-0.690992086802254	-0.728599520326593	-0.351232427370847	-0.800842937807426	1.19766979760554	2.26992705146953	-0.701234029600259	1.21204298219073	-0.419246729792834	-0.978798507711066	0.717650246398045	1.40165489868073	-0.556658724841609	0.348482016268661	0.747845827376284	-0.407097943019132	0.60139218027892	0.415463613717717	-0.772585537481451	-1.10216013838331	-0.754221846007388	-0.441642694748427	-1.0134131345182	3.04888208545459	0.0243337626686017	0.00669948410692755	-0.440623277136697	-0.768614130558588	1.53573672647547	-0.883604560865007	-0.681461273520879	-0.963087936653576
HELT	-0.50277306340275	0.806804585034937	1.67566072334147	-0.835994388842261	-0.492743058952347	-0.104261277496899	0.13279593539247	-0.509165490254422	-0.285854263984585	-0.562735483947701	-0.934429153212664	0.415689493379037	2.05390538449967	0.181688715880505	1.24574403064613	-0.749446881539176	-0.879883724184313	0.692276501806802	-0.363480439769584	-0.402231254341019	-0.826771636517243	1.61192180011004	-0.245329257907321	-0.719455696580047	-0.207353019001411	0.0782099655667862	-1.01564369567638	-0.935263830217739	-0.0887468388964787	-0.935799938130717	1.97441377546634	-0.55878572736791	0.461843590945104	0.340732042390767	-0.907642707541255	3.20463184984981	-0.774827538996233	-0.178681802460639	-0.859018225088764
MIR92A2	-0.456961764150638	-0.168842664211413	0.276218741019333	0.760534283137097	-0.142620947970938	-0.684351256556298	-0.631027037005694	-0.165122512100821	-0.261560478257112	-0.326993085135406	-1.0430955426924	0.589308863215016	0.707413966846117	-0.18839770984148	3.57468848116671	-0.775059034529344	0.180890629510696	-0.578937433382751	0.00501332485507595	-0.122848801901193	-0.222904417345553	2.33282345893317	0.0785629469728657	-0.675500692520772	-0.487889396137334	-0.544357775424662	0.0230347565820085	1.697430575947	-0.193310424742537	-1.21802009545169	2.25246591414992	-0.986833249304586	0.304283415651516	0.268521352056824	-1.0390800227961	0.251823853672564	-0.839131127234252	-0.517315161967787	-1.03285393305515
HTR2C	-0.599129323696792	2.09828246505248	0.371866346207254	-0.982641499517796	0.927059669603578	-0.372767624842153	-0.1899500473834	-0.740310885384263	-0.767893260833281	-0.171400679999302	2.13043799246869	-0.900968292024258	1.59277204992797	-0.748769594857885	1.72071739100108	-0.343171491054219	-0.0474052904901225	-0.671215213190798	0.00831782567801227	-0.622058220318758	-0.381410330460741	2.43055444561	-0.511824007380158	0.0100393394780349	-0.201827364412785	-0.37438100468459	-1.01160054921527	-0.230505630578378	-0.627640421266923	-0.222552935594845	1.74755961328361	-0.663520998741117	-0.920141565481994	-0.585283286567092	-0.804273286083149	1.83157201198895	-0.148452954972131	-0.117269867465281	-0.910813523802184
TRPM1	-0.461776047862009	0.0391207055513616	-0.292051712335505	-0.934376069526266	-0.372955071548889	-0.520725931287645	0.475586050757044	-0.516970773675517	-0.382455446990649	0.0219769523816248	-0.316021285180093	-0.555270448940524	2.27985157437423	-0.523940101764309	2.83491728054735	-0.0343043029794336	-0.499282909652953	-0.323265050761938	-0.639896477263459	-0.104548901490511	-0.727754822379344	2.22420633971801	-0.314360626332063	-0.442411093505851	-0.317823199291494	-0.580287129690424	-0.819727610490944	-0.32723559348696	-0.55665721553627	-0.760645227139127	1.86168316032002	0.30313424373755	-0.479159099545662	0.189850853649819	-0.275655187819902	2.92630837077476	-0.462627212597933	0.106253334860945	-0.720704317597044
KCCAT333	-0.518186216792216	3.39484420824899	0.752832570658255	-0.376296205748324	0.105750039497332	0.393108156856118	-0.101281213568939	-0.432645757176373	-0.0865878022999695	0.171352004152676	0.038567990043898	-0.728767697888661	3.27528057341546	-0.448471871579244	0.717587382302055	-0.832849841958499	1.02547712537862	-0.354090970530018	-0.804756318596491	0.182522309767254	-0.867878359596625	1.03611848778953	-0.127681493456253	-0.772009777968613	-0.629807003438403	-0.66203449601272	0.418164320581687	-1.09995691036316	1.22840725948002	-1.14297715914835	-0.633568145955746	-1.00196483258483	-0.338107605109271	-0.0745532473779658	-0.536933182256119	0.725264844012694	-0.869526324625569	0.00226100359804573	-0.0266058417502779
SLC6A20	-0.250239827544338	1.8296264034625	0.675368091820284	-0.823798759039611	0.693239200689545	-0.409876261022625	-0.507824206420349	-0.622206798981145	-0.398044683929205	-0.828042404826546	-0.327097557269421	1.0299204393641	1.87147026716023	-0.501861918940214	2.38927225296968	-0.379367018147205	-0.463162988362181	-0.69824369883056	-0.625585734068302	-0.127047762364363	-0.708728583482742	2.17784589184124	-0.703308722553577	-0.531793831437372	-0.0750588904205164	-0.490037543218588	0.182369782856326	-0.978793328881736	-0.857313016121305	-0.935455190978438	2.18734535244185	-0.736793679858209	0.0340686143906104	-0.803864872488527	-0.322563359620574	1.92500093869222	-0.779486332109363	0.232590255003234	-0.342520519774802
KCNJ13	0.551315714771545	1.76936926872693	1.36340194267439	-0.310738951346215	0.489889821073444	-1.02708799757134	-0.859565981563315	-0.392266360105656	-0.169795093078006	-0.476787401468783	-0.551633772497152	0.485145496166882	1.65054991956849	-0.399505137493019	1.90838252872025	-0.939921995319861	-0.602492665042859	-0.320871717857635	-0.954812067323906	-0.666029189386995	-0.790260801810387	2.47010933783586	-0.530386150957083	-0.222870693185517	-0.846516227852326	-0.878853919202201	-0.112001301080637	-0.464317150988588	-1.07078640868732	-0.186544632543283	2.28568938583595	-0.386074248974017	-1.04231573075859	-0.563802013269678	-0.253157041233109	1.84858550822465	-0.259024130358221	0.155748027389258	0.300231829968072
FYB2	-0.563365144571913	0.313832120397882	-0.134907499976744	0.0159239995729567	1.96525463743153	-0.360964039516316	-0.175328088147709	-0.398094504868405	-0.660950743924	-0.254892385171251	0.150323163471033	-0.317810894849458	1.2646668556457	-0.262095864773791	2.43237145120224	-0.816179523186912	-0.39505200476248	-0.0212079410754483	-0.807198391051345	-0.501580655604265	-0.475912205883387	2.24126024064814	-0.349238992328542	-0.813342533034106	-0.687954724628533	0.101659728726305	-0.691902766855159	-0.691308543738255	-0.420321500385813	-0.988986117444319	3.43559012258357	-0.381030513980816	0.502780116644639	-0.372312403854011	-0.194726580688516	1.09112450467426	-0.547912122171826	-0.303113490882461	-0.927096763642465
OTX2-AS1	-0.835319879097116	1.27149148005577	0.769699614973405	-0.335098743236354	0.435223622928849	0.882762068824114	-0.997116654781441	-0.198110113714128	-0.806371995601024	-0.992328264047273	-1.15424836777304	-0.467783362971404	1.38505912545346	-0.202225918230867	1.54833301481279	-1.0019590857872	-1.15566180028545	-1.01892825312661	0.677260856250536	-0.873878542140146	0.844913476258182	1.61984391203821	-0.771790882439644	0.661458701406998	1.03767125204121	1.37375291218119	-0.00687973326730053	-1.02859509995469	0.859666059583662	-1.18705219424286	1.57412693773295	0.88173624669185	0.956549246283642	-0.876014870654597	-0.852012981925896	1.13508181429831	-1.06220452836415	-0.926675816430502	-1.16437325374345
HSD17B2	-0.295030209569611	1.19483418169532	1.36213611162557	-1.07787954241089	0.312440750043952	-0.813314898891566	-0.411817422451307	-0.500081352774763	-0.819781975424936	-0.318953437907159	0.965206638703762	0.132299102757289	2.87791289426544	-0.622667391628451	1.27774444575679	-0.911183497539775	-0.23322681996944	-0.666325664868584	-0.524920150555163	-0.660859787991702	-0.483696548884484	1.47480410598972	-0.53459102061226	-0.949658736364784	-0.561399486257102	-0.858644373133954	1.51213998141039	0.378170435012827	-1.03731227676817	0.0298941536485189	1.90916665211314	-1.09331693055821	-0.617399024529253	-0.569040942042241	-0.607170651830491	1.00257980108232	1.59667571277788	-0.768640211708599	-0.0890926122100239
GOLGA2P11	-0.38329914998705	0.0131908824592824	-0.3066046410916	-0.687065741247255	-0.201031124711068	0.0127770520882559	-0.536416625079032	-0.0530095426192522	0.724325511063527	-0.0902962562390821	-0.26112122814099	-0.898770821362952	0.719644466173468	0.653132091618284	1.12300254468022	-0.644674253290801	-0.789802059676006	-0.291625567151994	-0.191362069389584	-0.266634926027204	-0.40540252292285	3.60377000746321	-0.0956314318110408	-0.594162715250665	-0.478131918865093	-0.0974448071474352	-0.430058827380144	-0.433902609970886	-0.677535240250884	-0.85566596532134	3.65611170981173	-0.384570011122294	-0.682432220457454	-0.0671810768306163	-0.0354217945080642	-0.45582464494705	-0.669353438685661	-0.00799632114745068	1.46647528727482
LINC00707	-0.142454788516473	2.12763258105516	1.26414665523135	-0.875216901798861	1.21603193706864	-0.731910809014763	-0.824588750942457	-0.482745619997931	-0.359520968392645	-0.761100332891352	2.20911612272166	-0.474600766318663	1.07233911265055	-0.338875040916892	0.568721957284083	-0.923424623908708	-0.096400973218475	3.43041373793786	-0.376838969355544	0.242699455628033	-0.822753319475	1.21834840250174	-0.438001215425628	-0.619546860951932	-0.430350071604803	-0.829812669672557	-0.561514087876334	-0.591651088328505	-0.628756148202157	-0.433450518489961	0.725752423485191	-0.472795375411127	-0.332790145606596	-0.45949505195791	0.374457655998882	0.548013865882371	-0.959425261771911	-0.745027162450478	-0.28462638494785
CLIC6	-0.37779753139385	1.53093886056928	0.485527467166182	-0.988935072489915	1.06894005657817	-0.909487196490294	0.446510941091613	-0.524858594618996	0.169658777866343	-0.747094772109639	0.220138975659132	-0.353536642905707	2.16131762946694	-0.0830676011267598	2.16421654747746	-0.893484718701186	-0.452254510712279	-0.18164807248913	-0.892704787915394	-0.776863209354354	-0.217076878089996	1.68118839995389	-0.39963873493218	-0.206859107771869	-0.957589300188386	0.15902202348356	0.375609736759575	-0.132515046507617	-1.30386854698415	-0.246882055419529	1.91631384495929	-0.750144241892001	-0.896896441655381	-0.345203347825353	-0.836731895805637	2.54096071617999	-0.0688200006905253	-0.901911729659072	-0.474473939482223
CXCL6	-0.663766187628165	-0.0569088840285685	1.92111796938422	0.45799802414433	0.746129455840719	-0.200467232105653	-1.01489062907651	-0.201010956125776	-0.918996077321324	-1.25017285469814	-0.503059044866728	0.0967488050154136	2.08672415799499	-0.483105772062321	1.25245834519946	-1.30544105135195	-0.273757863909895	-0.523854329253545	-1.3920958284931	-1.075441610931	0.358516185474061	1.96233280607857	-0.916467394547827	-0.626708100630136	-0.0976468960596413	0.299204218578934	-0.124711642899422	0.225764142897865	-0.0316230935366461	-1.23363353356511	2.64613400420823	-0.165765464094347	0.135761052967504	-0.316867679774219	0.177873349144486	-0.0189470192764925	0.831689723231297	-1.17084208396122	1.36772899003764
LOC643711	-0.115907342051162	1.39567859629712	-0.149465207301702	-0.677035830779107	1.39759234951165	-0.674130917050135	0.231386406993107	-0.660758007540954	-0.702609590988066	-0.171626370651912	-0.781405130999499	0.212501974516598	2.05086601241311	-0.190001155183909	2.13674427908162	-0.857429581567049	-1.00222339887014	-0.64254842440126	-0.33682070540291	-0.541049904414031	-0.129586157683813	1.67566005006094	-0.398656215934324	0.21411581544596	0.432759284397086	0.542604780747531	-1.13994194976677	-0.0401199707374609	-0.726893806934148	-1.05400580574803	2.15723090468961	-0.559616094487864	0.502405486658035	-0.418574692909416	-0.746057554148861	2.3374707565237	-0.893353740497885	-0.690573303304289	-0.986625837981369
LDHAL6A	-0.446451082696883	-0.326710360544587	2.90162569349377	-0.485497151242401	-1.30620054947341	-0.674851372888471	-0.613180326069268	0.0716754651522946	0.412171716776	-0.405222375229297	-0.917589986642021	-0.172042601618705	3.19084855433326	0.0588453578060279	-0.596680353827904	-0.704560317692721	-0.937141095287653	-0.602747357727421	-0.154049169802659	0.258413870967305	-0.363983263976176	1.15577665046926	-0.0732236741361475	-0.663986145317429	0.375741948177714	-0.0296311602360209	0.122351682402524	0.91625285603999	0.52255730681248	-1.02603942230318	0.181484737907397	-0.386522281527779	-0.782803470111252	0.0176404823887178	-0.147774207359524	2.63757064493334	-0.749987850732435	-0.524741495665465	0.268660104448728
CAPN13	-0.528128109892656	0.434375758571085	0.0759069989470177	-1.24794252139164	0.125638212694173	-0.506422986234871	1.83299363047991	-0.51531753656502	0.041815685944362	-0.0682797254509953	1.08040367243924	-1.07122961915293	1.80021686268479	-0.0657066595547993	0.890620222273887	-0.419481456212382	-0.941785949325514	-0.475090529156421	-0.365529839708338	-0.0381780733021346	-0.59942125219798	1.35109957599475	0.3218452597055	-0.0116827744695334	-0.635532357653947	-0.271192940155867	-1.09935142100554	-0.607547037274147	-0.142658406688204	-1.01341347067671	3.7066907770444	-0.206793111944016	0.0654133150807988	-0.241511644562938	-0.0990965009527054	1.78016048517863	-0.816854789780611	-0.597193499538032	-0.92183824419061
TEX11	-0.643808337720204	1.57533090922512	-0.091804786954403	-0.802418275941188	0.223287647519617	-0.455465405887006	-0.799871088621034	-0.366545363962206	-0.696037230369806	-0.705332070597557	-0.300295849014558	-0.199209937646333	1.05130265413611	-0.659531700628698	1.84128989916163	-0.908047528594187	-1.07035574240013	0.030871158413882	-0.496630035450219	0.436230458226465	0.120017142906555	3.70089904123753	-0.361278735852922	-0.0239003663139745	-0.324045681179404	-0.79130347685564	0.107961842230177	-1.12435210601989	-0.120299261333209	-0.122181856898472	2.22815307745155	-0.500905423870792	-0.983828508578361	0.290687205796486	-0.738916831328326	0.138576485882775	1.37394330001514	0.50584099347898	-0.338026213663495
FEZF1-AS1	0.755509714339117	-0.689364000955204	1.3313004980045	-1.39947198177989	0.407870418578343	-0.478898636215953	-0.418696768792575	-0.0625631556234881	-0.669969004704232	-0.907327235283011	-0.985698384185142	-0.708339583961537	2.18366064703947	0.570287396814278	2.14268862955429	-0.0972443371943376	-0.519710069330928	0.232626337639823	0.626386741223768	0.066082648140812	-0.574203978341069	1.90533806866066	-0.247028651719595	-0.7277168391753	-0.329788506589975	-0.963407810032134	-1.25114314050596	-0.360038290595885	-0.475504837577838	-0.160593252687416	0.762404375221283	-0.632932479068358	0.0626121086460713	-0.454803627499396	0.12274659645364	3.12436871435694	-0.492016735353511	-0.846437527026651	0.159015939526394
BPIFB4	0.372152548779016	1.19171482711661	0.0403065340088264	-0.399644453436806	0.622550795476259	-0.817066602682531	-0.0556752340300333	-0.714425822769562	-0.990412042320527	-0.237589546342358	0.0126405121742516	-1.21024593496734	3.44302516175576	-0.956565488334679	1.44037305376612	0.435527163269395	1.3223435520761	-1.16779024714863	-1.14539219267534	-0.48293072760832	-0.935436105406498	0.2908435558504	-0.630559323860863	-1.17170713848372	-0.144155023736853	-0.524863043087613	0.701726105988023	-0.140991397788024	-0.270976704450368	-0.10115817298385	0.997007981467947	-0.729674311086188	-0.930650586022866	2.26033548323852	-0.223122731165291	0.0108697152102722	-0.125475571772917	1.1392186538609	-0.174127241877242
CPXM2	-0.503307496118262	1.08139149820071	0.751733259032484	0.832602687686385	0.983597881267675	-1.05813396312756	-0.378162727841218	-0.421939170426618	-0.0844209595001178	0.121249053490901	0.443039136864566	0.2555676882662	2.06354614236805	0.284193095336978	1.38468762032429	-0.256422949385946	0.0985337136038144	-0.89789191943017	-1.37888836571115	0.348277433585471	-0.804432107008706	1.45513047929738	-1.01002910045455	-0.0440733301446538	-0.174991835046931	-1.06666500016923	0.983388434721945	-0.458638594256642	-1.08458901165315	0.384068915295765	0.91934738240451	-1.19211058174298	-1.50465958935951	-0.678565109960476	-0.306603348629256	3.00961145782553	-0.182582081482912	-1.00673817829803	-0.906120459824576
TRPM3	1.18442625593553	1.0235128028094	1.42524881840825	-0.656370651122251	0.950755421903182	0.137747873993191	-0.816621333515752	-1.07660156537554	-0.826846036934422	-0.245225271534211	-1.04623353492619	-0.286489352538978	1.78824377611626	-0.477893509853385	2.62204858088087	-0.850950193487933	-0.139225577251789	-0.643690873775083	-0.94633615559434	-0.555491481664347	-0.35886033209056	1.77992368349769	-0.626267907813764	-0.413554567491015	-0.460736072069377	-0.594373799603145	-1.04660967934493	-0.263246818885818	-0.0127451884807911	0.640306849076408	1.6257949166941	-0.766413523053687	-0.67514282639748	-0.343597047399284	-0.928909241998559	1.84933189169718	1.02995188114806	-0.730913903336431	-0.267946306621068
ABCA13	0.698065891192468	2.47376801432336	0.588265288185633	0.222310188196938	1.92594633813561	0.985034511062737	-0.929370927467357	-0.428807189773812	-0.392956776793975	-0.653565844214733	-1.01020408586128	1.18196299911248	0.293039855814782	-0.258284008155556	0.434269335015835	-1.1830111971368	-1.13779227848618	-0.567648101569572	0.653070295726917	-0.981983127418786	0.825099718734503	0.937705317836501	-0.836789511355233	0.285745179184015	0.523708033706687	-0.0169969489972234	-1.49873204569	-0.715111362724285	0.130972337268673	-1.3978149284262	1.39229683891812	0.704262028997379	2.07320435059896	-0.948658460154449	-0.535465864794544	-0.462651225865853	-0.82074533870846	-1.06455633562921	-0.487580962788081
ARHGAP27P2	0.328905062300632	-0.352653674265712	-1.15626337439709	-0.312998641471725	-0.0775359076016045	0.0584376618034883	0.717999688177396	-0.827962122471781	-0.863265825760659	0.561608524536079	-0.868596227988925	-0.0636971683425969	2.63686262517671	-0.583526237662066	1.50336822173729	-0.78937839084087	-1.26722912423047	-1.00024681485171	-0.282198642042513	0.790859486593877	-0.805313775551419	0.783934702529714	-0.44572933920404	-0.694135380909954	0.605628088748895	0.442494605684249	0.941124586612822	-0.459704704828513	-0.59612454843293	0.715849153065377	-0.338752425918956	-0.49490537068947	-0.114827063200316	-0.0502204676390174	-0.584749911744432	3.79272295380282	-0.274509325100158	-0.268008444241085	-0.307262451381349
COLEC10	-0.475638946105512	1.36747985938272	-0.242305242988005	-0.529780438227613	-0.219118489049624	-0.604196998465287	-0.904254505796566	-0.67300927897651	-1.25826067978158	-0.959571411841151	-0.778150233139405	-0.502984172136418	2.76794783657451	-0.496711855632252	1.22767719458444	-0.340529984698764	-0.508607336545852	-0.914956817141858	-0.839083668768176	1.37128133514191	-0.187469900551921	2.49779268406337	0.318254725064023	-0.453679723525873	-0.118987516023627	-0.104829951743468	-0.0879770123888467	-0.464942955327296	-0.638125005123332	-1.18804017759973	2.01031465155809	-0.198754011100652	0.0859849718826091	0.336290756453855	-0.306779815015744	1.94136661499424	0.0635335042851296	-0.538318167137913	0.547140160848088
CCBE1	-0.653234048755581	1.30100855176183	0.799585130512251	-1.27821119218499	0.756521461169804	0.23458909936721	0.0901385427273294	-1.38498289535691	-0.951224832101028	-1.00049354283887	0.2295047466585	0.0405571665202257	0.992228357530759	-0.71412217278149	1.81945084770715	-0.170496078530951	-0.755280233061162	-0.905851084312008	-0.0824260048044543	-0.838976075686949	1.21917475609469	1.6377985151723	-0.76744111652285	-0.361118087329563	0.651975460223489	0.674398563873622	-1.36429076463542	-0.987641222270081	-0.444086161843233	-1.098450197031	1.7914498053962	-0.76494268893763	0.690199507219461	-1.24707752662865	-1.20367199683677	1.7012138927483	0.47131089896568	0.98392331642381	0.888989302376975
PKHD1L1	-0.964842315149245	3.10563866109739	0.174782213365136	-0.126443429094298	0.442860337278008	-0.742415629848286	-0.868839744860914	-0.783640220339462	-0.817208526904381	0.193021745808596	0.359606559290521	-0.350720861311315	1.48224306098103	-0.206586335967993	0.798429765204645	-1.00152568165197	-1.1402975604992	0.0436703330245995	-0.814169841370068	0.125305900930348	-0.360407411760552	1.18262569549396	-0.790553075886557	-1.37626901630012	-0.0917313486963607	-0.93826902041079	-0.70167954847498	-0.643478060378608	-0.640023648988986	0.55785324949368	0.551515609545657	0.871125356921963	0.44108574589712	-0.867562946792514	0.0118031094943924	2.1986029625794	-0.143993071065929	-0.376831373276851	2.20731836262294
CRHR2	0.586673396463541	4.45170066820219	1.30948409871714	-1.22627823281466	0.400995890429345	0.127486196751155	-0.90616205556545	-0.281260250975006	-0.0968854227306931	-0.32171098073292	0.134015494744612	-1.42368632035752	-1.07773895285288	0.110964098238554	0.0910770385250801	0.541075387641501	-0.701369587339329	0.449213757811901	-0.496315419052575	-0.510731021789967	-0.791767605622608	0.663320034596562	0.456858096106595	-0.534146613282319	-0.871602670640241	-0.0464680047579836	-0.00665343311660013	-0.268884816068464	-0.754930206047918	0.203655070145933	0.503307169053805	-0.809199212834603	0.533305316289124	0.81252282618702	0.903517542590463	-0.301534152109703	-0.576457984233131	0.996356674510772	-1.27174581408073
ANKUB1	-0.828186437876011	2.12290398894714	1.39613865210702	-0.467737912441832	1.52762998600493	-0.982302192837128	-1.03823182604403	-0.390144253738589	-0.158253416523716	-0.688165244488734	-0.732514189181158	-0.317682333815266	1.16428686772981	0.684785023835456	1.77051795957273	-0.797421254909445	-1.33782791522507	0.0268729931282685	-0.804873283249231	-0.761226063290561	0.812723847153375	2.35846086275771	-0.0140087678609535	0.0275929596660509	-0.0662832882124463	0.468935844031207	-0.606431054402483	-1.03440181902401	-0.749125743633244	-0.643299817910679	1.29120196316518	0.880622261245719	0.315771689211816	-0.651009027463865	-0.456973340020504	1.37626804689648	-0.847599160618493	-0.932122793228707	-0.918891809456737
MYO16	0.151795581845076	0.432267408154465	-0.14318205016184	0.192869334742326	0.0765919289059972	0.940614787032801	-0.0747053575266336	-0.391963379049876	0.127047326747633	1.22289284913724	-1.11768808603578	0.394151484675178	2.31703464188009	0.489334316088172	0.830643141785651	-1.35053678479806	-0.724524274394317	-0.243732537718782	-0.477107153097613	-0.149813863714557	0.839985693671629	0.153660373322436	0.998837712031794	0.232016839681559	0.669335434738289	-0.609002070025583	-0.38685773026953	-1.08597626305572	0.713088909026071	-1.11577595449421	-0.366774718986312	0.0137544563384136	0.280512533245706	-1.54225274099435	-0.988201115638488	3.3298652863411	-1.32836610959556	-1.01496667676678	-1.29487317306764
BTC	-0.204846381872714	2.61768950529602	0.248330982908379	-0.0360762622779424	0.959683408819258	-0.231300376749625	-0.0992426169441365	-0.544660481516741	-1.04813929821267	0.0944736775837549	0.509373791766819	-1.36403961938112	1.07529352713547	-0.858195753802876	1.0734832417959	0.267314592053953	1.02618381286054	-0.428824687547664	-1.45066930804313	-0.157305795769325	0.295747054321164	2.07418947418521	-0.880160848153229	0.628650436781005	0.0341951702961822	0.210327838870658	-1.79404699269359	-1.64688873743981	-0.0385989405701565	-0.0822994189382184	1.88984510922604	-0.106404760004041	0.16089975140146	-0.578474238149951	0.601133346328346	0.914475215976802	-1.14239175688206	-1.19904804389212	-0.789675618765842
PTPRT	-0.785930248035697	-0.115551544685893	-0.785265611337755	-0.687146600238697	0.214967295947007	-1.05751386950053	-0.131307324400301	-0.841500510990481	-0.396377041078318	0.553415987070858	0.714027639817729	-0.255081907880052	1.91399561341997	-1.27396714114849	1.68239086853032	-0.0479109309117254	-1.09825908041468	-0.24964759171286	-0.272647585912697	0.856984834015068	1.17381826427784	2.03773173941167	-1.06615438157054	0.305701185307737	-0.0453398123617932	0.148978743219953	-1.19592722228193	-1.4831126254819	0.48966653196731	-0.47394485804632	2.65312607235888	0.0230095470311227	1.01128483116916	-0.284971852840873	-0.18444936608868	0.601501467459734	0.671303146713996	-0.614150297883409	-1.70574636291474
LOC401463	-0.925986453735311	0.407776603463767	-0.667691790872683	-1.88859822469506	0.333679331288353	1.27342265665165	-1.08259072489628	-0.84658485346691	-0.557983534951037	-0.283613995134859	-0.00849381586353337	-0.799421575156474	0.754966101534163	-0.515440748012975	0.505220277616525	0.409011852586425	-1.46369284375985	-0.8258788628295	1.94017759998514	-0.693230915870929	0.716622752133768	0.581007809840617	-0.550332279628531	0.835665522474044	1.23465005156734	0.111191402792208	-0.249612279102088	-0.167062298243838	1.50999704765821	-1.59200183926342	2.86620282326793	0.592778472619992	1.02327872678866	-0.548665777627896	-1.02579285291319	0.281949418982871	-0.77725922170231	0.178347217393422	-0.0860107809184088
PRSS3	0.087895034590007	3.47302892194956	-0.254755153928302	-2.04944154069922	0.418893538699752	-0.58173346238965	-0.350678776299346	0.0494386716418561	0.818942320671662	0.221171958195336	-1.311016176023	-0.045388948718139	2.18676822316759	0.796676079926721	1.03921087649732	-0.447727473095322	-1.41263436187016	0.327747394931365	-0.244846932207733	-1.14497005251467	0.0612469019168501	0.670331605482618	1.03662522451921	0.180395686071573	0.421848478552124	-0.294590769066826	0.450620644856116	-1.54037196999855	-0.190500899825793	-0.0634939787310954	-0.676681380783036	-0.15048249880423	-0.0227961337255245	0.387800931622072	-0.553360961149608	-0.250610984829868	-0.501133462016205	-1.40546532275755	0.864038746142073
MAL2	0.838464463750007	0.94168634888782	1.47614920732383	-0.553711474887265	1.77409910514623	-0.303145268158123	-0.433085209307866	-0.734412477015883	-1.12579388745258	-1.14970624720254	0.882247878299053	0.101283172519429	0.0607121723900213	-1.10625340102178	0.851837576720944	-0.607984673449451	-0.834711817338821	-0.836061426119311	-0.187046850774552	0.24857069233537	0.424397912642179	2.10853662132113	-1.10029413570195	-0.605968900220478	0.466766019762344	0.238002449251333	-0.14931641750889	0.216212420695023	-0.27693032432331	-0.0253695314190485	2.27439018103518	1.02188139534354	1.47809166345756	-1.25164614210842	-1.31704845604247	0.222714955607721	-0.151259318280671	-1.10026844911966	-1.77602982903567
CACNA2D3	-0.236406154849399	0.41470135671042	0.451760626926179	-0.743821923422747	0.619541086149633	0.0760846020702121	-0.711804477765347	-1.40822370519449	-1.03731150367682	0.196311858117424	0.364655606857725	0.74962382798309	2.29188430793373	-0.486342215869393	1.83563954028566	-1.01158975214672	-0.373583766299618	-1.31763882987542	-0.701626771109229	0.154867904458106	-0.521359921610635	1.47086376537774	-1.42816353202557	-0.444225593467414	-0.51147812080194	-0.307893143921961	1.10087845249617	-0.319306995028021	-0.537733352202205	0.17164172795471	1.75843371844293	-0.23114455364962	0.792992599756622	-0.897689835147089	-0.360560687018092	2.62980549487795	-0.448632164176964	-1.23543392466962	0.192284447530018
GPR143	0.0833016754803919	0.695348622925661	-0.279188713578175	-0.883640327325042	0.419146065514996	-0.555872990062905	-0.0775434592072841	0.163778366940562	0.0254155661458317	-0.410569764003531	-0.855996148473317	0.469553102357914	1.80975550984029	-0.663465568618425	2.34779479262616	-0.861457798588634	-1.23046316640871	-0.411255504392696	-0.209632961548943	0.357893002159068	0.406416480920989	1.53163545752026	-1.28264704155938	-0.060705606041549	1.35639896159405	0.219196141213253	-0.336057691794812	-1.22367516084798	-0.170957582079709	-0.500057279243991	2.58153476394554	-0.397858532617757	1.05892756515675	-0.452239845909868	-1.41132763682527	1.44762524543036	-0.432912333073946	-1.49185629944123	-0.774339908128922
MTUS2	-0.631044468834546	1.22674388075392	-0.386962786971466	-1.34280475423814	0.292407567972829	0.532256639290797	-0.310044082472997	-0.845979609992388	-0.952758262773042	-1.24286788801794	0.677170406147491	-0.15822751511019	1.76048416311688	-0.853508227124901	2.02748390402604	1.59604938320399	-0.00613500165182511	-0.81973784133779	0.493980841159902	-0.486537534375686	0.35305428514751	1.60474899563002	-0.285328241375207	-0.717277043856111	0.397880461371055	0.020533664314557	-1.25870444023541	-1.61722429504786	0.840566796455761	-1.0279389878288	1.11400822730579	0.394062221415752	0.815182535230876	-1.16632298006172	-1.19500623613264	1.5028214869457	-0.986088886625675	0.906109101939226	-0.26504547736377
PMEL	-0.197872091837391	0.383553810265156	-0.365427474814549	-0.0284081382063319	-1.24300591065432	-0.591436926187933	0.38876842307108	-0.640958569745793	0.244475162294319	-0.292562906159312	-0.158316069336032	-0.102311017894049	2.68427482847001	-0.0908891033302067	1.75540980187282	-0.621969144333527	-0.201536723794918	-0.130882964634755	-0.935034187686799	-0.119315437204587	-0.891033685600222	1.70011206629672	-1.50518298020329	-0.681930408398426	-0.315170335545217	-0.810823951708351	0.303246363160817	0.145594443950977	-1.13619879817426	0.18852585443273	3.18071383556651	1.1143537123599	-1.17451982466256	0.125435022662716	0.219053394700588	0.510104571272849	0.125578032480143	-1.24669804153044	0.412285368785927
SLC22A16	-0.901982715327224	2.04301614421188	-0.225474901228308	-0.804075753632734	-0.407597773837634	-1.07810243906557	0.0442656625319745	0.187604425348316	-0.0315991583322921	0.912950063115463	0.235269488510476	-1.55049748052925	1.58017367974434	0.0444619216577915	0.0426620308218235	0.352432547577512	0.763614772356556	0.286596752881811	-0.907266855926145	1.02197458641717	-1.17550411754663	0.630607963076409	-0.721127424982723	-0.967488016852559	-1.11199935022832	-1.14368180464188	1.02588891102457	0.920711171432274	-1.14437202516541	-0.183934072659569	0.0954634240583934	-1.17418715381908	-0.676411746115761	0.083863448133885	1.27612621507253	2.38550994773936	1.74993839447826	-1.01132915427065	-0.466499606029049
PKHD1	-0.0798179800273104	0.992828533449973	-0.968877382210116	-0.345189918029281	0.118093688669373	-0.374799704281811	-1.22963001140976	-0.740981957142069	-0.148550617995496	-0.719289837235051	-0.304242707205483	-0.92760407690348	1.4985692914378	-0.753232143872269	1.76582792219363	-0.99584085331739	-0.905590785269548	-0.587650198952329	-0.103031093032183	-0.63009830987569	1.8352934435919	2.64526823726218	-0.785132856688203	0.816158540110199	0.392662263955354	0.233943666870442	-1.02119464761133	-1.24447437759275	0.353496928152777	-0.334261706003011	2.17216601216475	0.610240807957049	0.856191550263909	-0.85124370161045	0.509496847245842	0.0454992323346925	-0.530590107082668	-1.11560898138058	0.851196989068391
ANXA3	-0.911021063236593	-0.214304489522817	1.40119012615099	-0.535373812007984	0.763014386437414	-0.470763586976913	-0.0585407057416219	-0.951204895237041	-0.0755342106593173	-0.325172022240619	0.783668935906262	-0.0311150459495818	1.54764239962177	0.396256892796014	1.21668359142624	0.0111344575542038	-0.61971854364071	-0.53361518813641	-1.27648423369808	-0.589318704081872	0.462237962350182	1.92173897281539	-0.082219624081728	0.0510502892942956	-1.22310872262466	-1.23287020120842	0.729057827602658	-0.380138331450517	-1.22404755243227	0.0222304850638489	0.315148519638764	-0.742742569422054	-0.744340085396416	-1.66400833654944	-0.474129148015418	2.96514264606571	0.347502821230328	1.83600183890094	-0.409931080544525
DDIT4L	1.36155416474441	0.964734555947033	1.28926375562794	-1.42426279598567	0.958478476245322	0.450510025726655	-0.429194744289793	-0.911695268093114	-0.614919195351246	-0.466239610000429	-0.0999857899736472	-0.830575648120925	2.54318851050676	-0.775714771273542	1.26908573617569	0.094816141200471	0.079082772617556	-0.404585919598999	-0.553909461340107	0.0810275528169307	-0.574167370129762	0.9935461565685	-0.776029772043812	0.44578804370247	-0.0325716396158981	0.427764265223546	-0.727869268805382	1.59185400268983	0.0504449206757219	-0.97789173413374	0.388718857973311	1.19829951058926	-1.81748798900359	-1.49204436032889	-0.171317678924818	1.51531356435346	-0.529743863676875	-1.63057732782209	-0.462686804872552
CFAP157	0.405044868172205	0.590972757126933	-0.37604150000259	-0.113378692096135	0.742530235186763	-0.930507746903363	-0.0937095674086419	-0.0152323161829977	-0.824340395883628	-0.910866650906572	0.618670106648826	-0.978481521597357	1.41103035786086	0.226400810441339	1.38912401142701	1.02047193218879	0.668350529830261	-0.181413316355791	-1.06031810523628	0.875202403770218	-0.748306203128965	2.1521943681489	0.110131888802634	0.397504770789362	0.305530718676795	-0.418616941624019	-1.32086956114176	-0.692228825111153	-1.7132096819715	-0.698246048267967	2.22446271483344	-0.0986726487428307	-0.259832683663259	-1.62759031680351	-0.456666048817624	1.65287421862625	0.731976731197811	-0.215278577990551	-1.78866607389191
DCDC2	0.286234776160244	1.68508873953185	0.505085448397502	-1.20034553774436	0.0152640019512749	-0.293506062381613	1.59491546869558	-1.32398684596502	-0.537139302037988	-0.770687331410962	-0.568613443893483	-0.634851376053669	1.11952599670523	-0.675846032354503	1.5746841512626	-0.634010696598288	-0.965493798858706	-0.0713088916535553	-0.0961542162731958	-0.602995162156378	-0.344013093518843	1.95423253480313	0.801543710752393	-0.58044076291573	-0.544466879006003	-0.570358732131082	0.0668550780603417	-0.142374441661389	-0.910534669995387	0.138903280972269	2.32379992414506	-0.607876524269996	0.267654710626212	-1.25791538353463	1.46191828852589	1.74960992783781	-0.936558960908836	-1.25612115615803	-0.0197167369457441
ENPP2	-0.696988951900948	0.575376803138244	0.254417098043433	-0.473944473741842	0.394378026638218	-0.76325828201492	1.76541912134981	-0.882280720912215	-1.11015119737356	-0.198862294277666	1.32680531697362	-0.625931754005263	0.985727790215749	0.232292493075772	1.42062198528938	-0.374958685657929	0.766468789115179	-1.27881782251827	0.181633031053527	-0.182550139911343	-0.471127299498419	1.74647352171433	-0.838074727293915	-0.157825289445915	-1.14797593286568	-0.4874059184439	0.402973019260325	1.28689865082842	-1.13961083218673	0.22778546329108	1.80741877650335	-1.35023057067576	-1.49390814264898	-1.47094366546373	-0.10870820421281	2.0186965491315	0.227570446985437	-0.871950179795404	0.504548202237836
TSPAN1	1.70392719708945	2.54299939267514	1.00664670309378	-0.359937688621016	-0.665491736514076	-0.776624868688848	-0.0281019213824231	-0.857238425163466	0.403590060400448	0.432392116543925	1.66917249699044	-0.889028687547019	-0.881724070572861	0.428691493215194	0.649155089186726	-0.50736756752656	1.94667929478586	0.308824022543955	-0.730282432925099	0.586200180231926	-0.0177374528278326	0.130448578999677	-0.696228100817171	-0.70103691919361	-1.14011733319451	-1.08129328851044	1.56121155094517	0.369203510240699	-0.924425293769827	-0.759272090605793	0.525116763004586	-1.40129267445929	-1.10203853419956	0.291513942838614	1.01959465393058	-0.255001110252357	-1.18467628498324	-1.22275259787611	0.606302032914922
FRZB	0.573453244502808	1.79080971229709	0.476462736175196	0.985725547889622	-0.173386779376081	-0.702747878819819	0.155550146953051	-0.697050041479394	-0.939438210582836	1.27618473561173	-0.373678484517555	0.363439787284862	2.12452169535322	-0.402354157820701	-0.118548060717668	2.10152852493647	1.88561260457907	-0.544446870897502	-0.647877532518449	-1.00921331501254	-0.869304872688246	0.558858611403572	-0.597863210290632	-0.923343518953723	-0.999461122550315	-0.687180466640227	1.87422908880549	-0.647873094007541	-0.982012531333778	0.65720798532106	-0.650282958846243	-1.02815841384254	-0.997949008304597	-1.30454907408276	0.0979611496183684	-0.21599702761279	-0.0570750292733069	-0.549704936946443	1.19795102638408
CFAP74	-0.702380694646105	1.17087596968837	0.631212391326656	-0.990779975470642	-0.164842620004018	-0.249904982739982	-0.325293704622983	0.637325136800077	0.654771763041748	-0.339374390218299	0.709272454850954	-0.310000404417382	1.78536069968148	0.551430194147916	1.88114761456134	-1.1556624686887	-0.951546454962888	-0.157668670099752	-0.688813850869779	1.17209291135895	-0.00543073304117223	2.31228406990407	0.79787463063041	-0.232523374355882	0.246767471806077	0.409745566592705	-1.21359981087382	-0.933303559827846	-1.47006164467064	-0.760405501999542	1.32350040290263	-0.295457741727439	0.207715349830607	-1.4491192390097	-0.607672986403153	1.64509087977028	-0.690660995317561	-1.24286526063082	-1.19909844229616
FAM122C	0.0398382387501367	1.80071286055595	0.602490387682704	-0.289951383121336	0.783708170199138	-0.317026925152976	0.066172863398008	-1.05830355050453	-0.948324556329325	-0.154770760264905	0.570747249564129	-0.437145101366023	2.4446840194091	-1.10290805964082	-0.602938306555398	0.377893706756991	0.13688044867701	-0.331891819896948	-0.606776380761521	0.45909017898814	0.01678163769636	0.0808964761282658	-1.33702442883283	0.0555133453701207	-0.376570552956404	-0.242727604849145	-0.444913375240306	-0.0296900599858333	-0.84699306634904	0.132393296056672	-0.0403304790159866	-0.846715892236357	-0.0429662196957314	-1.16090565892227	-0.387599462026008	4.17061038907491	-0.189330872106235	0.171306012451101	-0.113914764948798
RSPO2	-1.51885563724171	0.756605089216859	1.48139941663353	0.684285068024723	0.291280295979299	1.08523989076962	-0.512840903917275	-0.857532683059846	-0.804646476378071	-1.15219452870092	-0.701419192980439	-0.0827529860737833	0.627293231250567	-1.46387342100954	1.91420852802287	-0.159855874533866	0.168752410929723	-0.194394477813726	-0.223748032119544	-1.20465692367375	0.251570626706545	1.88536112051318	-1.50111857335212	0.50233529188608	0.450960381409404	-0.501553584366191	-0.0932457252042254	-0.485177494649871	0.493895035675654	0.984483060484401	1.83563050698226	0.33381168233355	0.87462753717544	-1.73060347065514	-1.26972135797884	1.30737427339494	0.129678648521276	-0.670915363486318	-0.929685388714746
LOC148709	-0.974203891985818	2.92461746951018	-0.327237929146774	-0.545106601545406	-0.389352512727541	-0.27419232480439	-0.486002834564435	0.0242255699070639	0.355377295149279	0.203348316359203	-0.230558127062423	0.830502144382701	2.48876001955695	0.154796435793357	1.4093478948535	0.823384499193917	-0.957959145783882	0.0318942720277997	-0.0924878199033835	0.668165080865891	-0.787292344814115	-0.750110662945208	-0.555405667378026	-0.78176245583977	-0.0780009812132985	-1.11518986077326	-0.787040210814553	-1.5613674232676	0.316060795002325	0.0284137321036352	2.53577019570477	-0.377931918754668	-1.49064420739007	-0.52580671836134	-0.170119909642489	0.821779950373318	-0.414975364636744	0.0730776534074003	-0.0167724108360891
SLC4A5	0.194472831623192	-0.00657055068936222	-0.64570939068793	-0.493922775851087	1.01271246917151	-0.017027170398688	0.146126044246978	-0.731572198648234	-0.810006927413218	-0.0197247267300725	-0.00325615830896387	-0.53636021833349	1.19277339158852	-0.802294786425393	2.84525049210026	0.739491947722212	-0.382007327363141	-0.541859792250859	-0.000215359455143773	0.197043677648301	0.127657582216296	2.71206785519181	-0.531113020584425	-0.350363253384185	-0.759232466136816	-0.223249943661888	-0.885875023798891	-0.992313368922136	-0.519664791125311	-0.0735526853359959	2.57954768585001	-0.139537793903757	-0.043031131950016	-2.18790664844383	-0.290133278674295	0.330593505186242	-0.00203956578177692	0.815677099969166	-0.904874228255589
CFAP161	-0.544339159696789	0.499978938316688	0.284706951238579	-1.27887591548413	0.515424581878082	-0.67368521135952	-1.07578937176741	-0.0723212237314404	-0.157675604543692	-0.165151107839333	-1.37879819464138	-0.54866300084437	1.56305989075432	-0.429751300743094	1.79099628208746	0.360813131232716	-0.912667054061294	1.21866049273213	-0.767427326786205	0.304232554183363	-0.551653509872482	3.08999918859475	0.202573288044978	0.0452087544309488	-0.181015573238816	0.0535744324733578	-0.845671890190677	-1.57681523006868	-0.983116467741182	0.331765012768963	2.05237145381036	-0.157446884271684	-0.114490000478	-1.09144321420954	-0.527534726540656	1.26819848281348	0.0568338845706084	0.910950028529795	-0.515015380350194
MAK	-1.34947555266422	0.42099238894518	0.303017831251707	-0.288914257984593	1.13226325230587	-1.11902207613973	0.161480843164659	-0.196024388806251	-1.09559204455681	-0.205218334725662	-0.293342454015138	-0.27806682136381	1.01688673477805	0.0675739973010103	1.33804752854963	0.473946545901471	-0.541662716705081	1.0827449628356	-0.134693391175683	0.00963647831153104	-0.516843993808348	2.5676052688294	-1.11212862670881	0.951835705312246	-0.0534091057162899	-0.238960832808334	-1.43591219004519	-0.335079822067565	-0.328832922569374	0.44782544976178	3.05500130420929	-0.103445817331955	-0.673460533594006	-0.00669285187322666	-0.741234955424665	1.18944158469238	-1.15210305090892	-0.45521635616189	-1.56296677899425
DCT	-0.123960527548397	-0.637975617530923	-0.161220291889691	0.0639789369348878	0.421759862582792	2.00869132438754	-0.380663531790883	-0.0539887217774879	-0.0148070530025976	-0.0920626327427058	-0.272907836869108	-0.605314159851336	2.89867508020055	-0.57674553484053	2.54272978771431	-0.33582716208044	-0.23145321023581	-0.133577467994766	-0.402242616140334	0.563105838141819	0.921799756877417	2.02295105712615	-1.49764848531468	-0.164641943558319	-0.40262762250612	-0.468952005774896	-1.0525382799127	-1.20722455940893	-0.71236919216126	-0.744295387109428	1.59293417371123	0.180515879412408	-0.223030082746029	-0.59931201661179	0.322375854176052	-0.217642825334538	-0.141565843594725	-0.636644392269346	-1.44827855066738
GPR63	-1.14543428385844	-0.926693653581832	0.0409371068612485	-1.21342940555958	0.132227794745508	0.679124860961642	0.42956836450382	0.0469475506733109	-0.301387666547044	-0.617541915788589	-1.1174980542805	0.454544855146372	1.17506280214895	-0.139791534648038	1.97503068704038	1.23184655519924	-0.0755660654813207	0.562220453151242	1.05855582580572	-1.40599603387317	0.395551927043885	2.11435282477904	-1.71072736007887	0.379346371589056	-0.192846061289066	0.339004989311711	-0.886181726134303	0.297284441655481	0.545056038175123	-1.62118015480159	2.42965018390192	0.334571142567544	0.114262062100547	-1.11732160177852	-0.603975050105243	-0.125623320336297	0.460176631754115	-1.09364605041206	-0.900483530561398
DAW1	-0.464966405256106	0.485975233313364	0.0395989179817749	0.0883545505295437	0.285345982318899	-0.955155557284271	0.0863954111469699	0.0421002178974568	-0.244006716836677	0.692123077267925	0.643927007471546	-0.904577296898861	1.31792928232007	-0.764745690842299	1.69083578233015	1.21886993021309	-0.693046799107087	0.864951511215557	-1.21994855701642	-0.835131094620756	-0.0661516859854002	2.32942428775338	-0.592239999292244	-0.0150448471405127	0.283421849092444	0.577253807450365	-0.690079965113207	0.410890339253676	-1.00525138189427	-1.97849495038754	2.16245699663729	-0.217258325038244	0.247636502753191	-1.28112411939118	-0.0208189080306239	1.65841026295738	-0.744930782904232	-0.879654370386731	-1.55327349647741
BHLHE22	-0.476451989322167	0.231277005778383	0.304252109957838	-1.14082150758855	0.67683244645696	1.16885903258163	-0.432701042297209	-0.601414936139594	-1.18789960931731	-0.833932932679117	-0.133949449035656	0.276538647300092	0.772164342829674	-0.836395246640115	-0.0578531456238722	0.227895638463391	-0.81743787117622	-0.536309328052893	1.91228475039856	-1.1158026024148	0.992385082634034	-0.0227399179581739	-0.993577933488254	0.85343080371927	0.563476631027637	1.57959254538886	-0.894403053615875	-1.21712549411635	1.6164654450338	-0.636368102905242	2.00404534672213	1.24372030608848	1.9363084762546	-1.11619188249566	-0.812088903402801	0.0128790382842721	-0.957355385041404	-1.21827745246566	-0.333309863142689
ROPN1L	0.167828857295648	0.300620894936616	-0.0416421107663458	-1.00156500379978	0.154126417781875	-0.860296575433258	0.30666931374804	-0.299877609482769	-0.10293776286878	-0.640269905864237	-0.464268291698201	-0.593495336837972	1.47875330849336	-0.218323325158707	1.99975969228731	1.4590256408376	-0.630822743003207	1.32669482091557	0.29881177174419	-0.0288038324699386	-0.706180210747131	2.44678547578045	-1.23617490469515	0.151873600823482	-0.189854997220818	-0.215163002965783	-0.253796903180498	-1.23292522175009	-0.298587949570805	0.0440320630167345	2.07612274234776	-0.721187894206152	-0.531421439748094	-0.396039280477356	-0.245357994590676	2.05179388377073	-0.677752302153103	-0.646870693743667	-2.02928319134685
MITF	-0.44680760653722	0.56960606365385	-0.254238850523384	-0.00491320770041362	-0.317517413830923	0.371904526084652	0.926695895536641	-0.719593788261548	-1.29882524892482	0.980175393756815	0.0497696435461191	-0.531558304526752	1.77802930406569	-1.32931849001322	1.91559351757363	0.399018649277759	-0.290341347536811	0.0964475550799096	-0.259729193275516	0.104272653581054	-1.00512827938664	2.07473176481447	-1.21079356152441	-0.762018045766805	-1.13534733687245	-0.56554726758891	0.270379227474355	0.387183233178799	-0.326923426018396	-0.093835231205882	2.12591207069693	-1.06033253420208	-1.39508170322875	-0.0787262066882417	-0.630902761778064	1.88050048416753	-0.537216367748594	-1.01096871385147	1.33544490450309
WNT5A	-0.156649060084998	0.538132640768804	0.493178073217371	1.033561776735	1.50982508170037	0.57876384112102	-0.601182732122464	-1.18394874434685	-1.32845244493647	-1.23971855739223	2.00124449968531	-1.09460919660594	0.466793342874909	-0.708270435938907	0.745028095726459	-0.706842924660984	-0.791075753783743	-1.47377377509886	0.647177813487558	-1.18166775014096	0.27696643566093	1.23465822679377	-1.8557685014303	-0.0876679565741444	0.0948203208983328	0.254065468253334	0.000257154360413318	-0.274822130672714	0.37598218185625	1.01766708137235	2.46841891848002	-0.102128794325625	0.502584861830602	-1.44024321929838	-0.217476788727669	0.815029720593162	0.0369587200426539	-1.15207492714511	0.505259437827734
MMRN1	0.189035926935485	-0.0480777919996643	1.59233110338817	-0.00919380322112817	-0.947676845412193	0.158322359611758	-0.623031586455093	0.13128590850877	0.0344070970450911	0.321176092588833	-0.0149885081953711	0.695122961851107	-2.20607853127508	-0.747786903888618	0.669746230513579	0.530220154382755	1.06724453901061	0.55826472886309	-0.56735865771712	-1.54905122056508	-0.105659696994581	1.86760216728261	0.666106529011201	-0.69376432648653	-0.975931318247603	-0.876840845182319	0.00364125050098975	-0.690038254203036	0.0654568017347067	0.80773905399685	2.93614893976518	-0.981403920815813	-0.783162793548656	-1.30772927599308	0.175191814671142	-1.41204765134539	0.65941174580504	0.185609314995152	1.22575721108422
CFAP73	0.666502101505589	1.45317413234482	1.40699679068224	0.0513111174226108	0.564292055590175	-0.522909002117111	0.115023286084675	-0.461562501603567	-0.631241471434731	-0.0815812649316819	0.157166965497265	0.138631017111711	0.441988913561583	-0.878464774620411	1.89366339069721	0.668084542889031	-0.894953446495393	0.844807744399825	-0.393902041687959	1.05888399872692	-1.14013156757857	1.9197057939671	-1.26698346453603	0.747125879171965	-0.177186234233052	-0.521308739438323	-0.506502759164146	-0.864272039681038	-0.550427582827682	-1.41500874236587	2.22984918800065	-0.7246778811579	-0.233830999911936	-0.807387430535457	-0.65124012744815	1.6708879237727	-0.950833903723211	-0.652537194461218	-1.70115167147263
FAM110C	-1.47115132801098	0.745858026745682	0.660360671103015	-1.08443896097262	0.72609393102261	0.618436521227743	-0.418274311026808	-0.309831243543369	-0.804170219505473	-0.606835336817796	0.36534528264012	1.24803443868849	1.25579951151125	-0.89206266582883	1.25384951939648	-0.165741264811906	-1.32099289460327	-0.780966907055374	0.234875084937984	-0.171394315579284	1.16954720137819	1.05346275707875	-0.955883009429429	1.3877891329792	1.2478772259228	1.25821909876463	-0.939072697521186	-1.0354170452944	0.6449858156674	-0.689629155482274	0.75370835440801	1.23199675147111	0.672699477267889	-1.70772332252472	-0.958213572003761	1.1536895132568	-1.11788932608115	-0.590654052275888	-1.66228668709963
AK7	-0.761071206162538	0.983917978666805	0.615577047529354	-1.14450787613233	0.465201789416503	-0.527442569004104	-0.41944883061992	0.0964104371927048	0.324632059543292	-0.801546031968702	-0.469757723944029	0.685369330236942	0.86203110380769	-0.286029838322648	1.38629314470286	-0.553792217035993	-1.44543910265778	1.93105338342861	0.93346669589904	0.0987702028846588	0.0629802262364272	2.44868669566465	-0.612953592579658	0.178295962224208	-0.360949239616128	0.254408707378253	-1.13472427826324	-0.787673774657216	-0.294284425508457	-0.650428758377749	2.58369836281125	0.00782143781354004	-0.259620134461332	-1.11131069531297	0.30142371612973	1.03633012550333	-0.93954681692683	-1.02128299432853	-1.6745583011897
GRM8	-0.42260514547748	0.996411192699096	-0.663010402389823	-0.869556908459748	1.9754589405524	0.376229281291163	-0.935101137481053	-0.688949167840843	-0.37465456952297	0.1046518928278	-1.35452692581308	0.139574577464819	1.25872440168367	0.305223196234008	1.15084175739084	0.240011164129423	-0.973870071785651	0.33475361561196	-0.893985880271954	-1.60046439991624	-0.263041050588951	1.76591715958516	-0.263233334397195	-1.04768452348513	0.328773815347567	0.375198442081478	-1.28605296734927	-0.53709321048277	0.28940381921891	-0.359111636314913	1.29793938786108	-0.0841538208357944	0.739649601102143	-1.40702606136134	0.217828120144041	2.90477301623612	-1.11123053594852	0.14929798162585	0.184690386635202
GPR85	-0.275930181000737	-1.11032140568729	-0.800669877934352	-0.610538316526676	1.06101158449423	-0.571232027498709	0.670534760490056	-0.705460489316359	-0.797979329092443	-0.486288702762581	-0.790221341344792	0.0183763491011182	0.705404392200784	-0.951262429526048	2.25881857002704	-0.524020566684264	-0.614313949505719	-0.571037317032616	0.082551712299464	-1.16833049935752	0.46315657718732	1.94951436316705	-0.0336109905457123	0.734238906666372	0.69934890039223	1.4794989380588	-0.663203993382591	-0.304525894223245	-0.206219417625883	-1.33321273163157	1.95394124615318	0.527501915809944	0.704300568739737	-1.35632461392916	-0.736693789291545	1.95347032187411	-0.528857236336687	-1.12411304064196	1.00269903421703
RGS9BP	-0.662091177680728	1.47348159101731	2.00467091243087	-1.44907719912786	0.406147777695933	-0.689416161805847	-0.266982545604555	-0.405470094295406	0.221282785086776	0.787059474634337	0.233261641918881	-0.923124106719352	1.7961332642366	-0.150061939233623	2.15624603802141	0.300926595757912	-0.00832599545224737	0.265618676018177	-1.07007098443547	0.948463699727721	-0.54471381211529	1.32785968576039	-0.41947801608454	-1.40175165580895	-0.518752438412517	-0.97749406791946	-0.323854560794523	-0.0910895972504325	-1.0007550163253	-0.590712569994952	1.77468319180845	-0.92820461065846	0.0194277717744217	-0.0277810648821419	-0.23963150196346	1.69819152527413	-0.92199631378408	-1.34846048059512	-0.454158720218999
DNAAF1	0.589659317244207	0.149034944934112	-0.0368885149572587	-0.266254628226159	0.771315175588151	-0.637889575047751	0.484287518517584	-0.35009468018548	-0.429920122863576	-0.732991976337779	-0.139611990875931	-0.151268653307441	1.56436793641023	-0.272611440213894	1.82755392629571	0.93076003038859	-1.53481800347225	0.305881906463149	-0.0720983934753463	0.383561326710505	-0.0747145072372398	2.13022636616938	0.70104249370561	0.765187583370545	0.798455055341701	-0.023099980411135	-1.40278793995092	-1.33109609917069	-1.57777262927383	-0.957984256617071	2.03945313954984	-0.105276782179059	0.400747198125772	-1.46336787093788	-0.976453568415833	1.5799756547903	-0.977157046041044	-0.91054204849709	-0.996808865910725
CCDC68	-0.636367164135913	1.53667943121074	-0.0881594371415779	0.543132518516429	1.14764963824266	-0.410180265916649	-0.0801360527059309	-0.309936276032175	-0.634533460791183	-0.25777290255563	-0.0717997998292457	0.283941324626749	1.73597732932747	-0.75266582763709	1.07553891123115	0.850275665461709	-0.130754725967484	-0.251481863397159	-0.663942458346834	-1.23877403706854	0.0592650113718379	2.23754364928189	-0.784897315441002	-1.3077161700363	-0.60225608606135	-0.75913591092103	0.497893873674045	-0.39312880800099	-0.966974592138619	-0.204232430719427	-0.791962860921254	-1.28796259038175	-0.902903575463501	-1.54160519519718	-0.278250051238967	2.10618802424323	2.06403709142045	0.0411264981128821	1.16828089132554
STRIP2	-0.813168115301843	0.890652472872889	0.332020669241398	-0.31341011249199	-0.162390915086202	-0.90321473590933	-0.578063961681831	-0.41315703124748	-1.51128198377018	-0.319157295034718	-0.387428045125075	0.218667897963252	1.09723098066096	-0.885498837630227	1.67732948800401	0.876558161667499	-0.0612066250651251	-0.955515821407487	-0.0541939714922711	0.217444034805696	-0.41209681147023	2.19518827335408	-1.01151055511829	-0.937931844582647	-1.50333369368451	-0.132958592943699	-0.172602916230236	-0.173592150532348	-1.26192948607256	2.04819806195903	1.99978195399291	-0.77634353086261	-1.24155530741075	-0.602207566310301	0.0849610968038777	1.40670042516239	0.737176137946192	1.21237513498251	0.589465117045234
ZNF860	0.307331497973958	1.11040152567456	0.777039138302131	-0.847126817495014	0.742932472169682	-1.26564588573858	-1.42811596199064	-1.08398142156896	-0.89153830039859	0.114476286753919	0.590567354836452	-0.520684560171737	1.58366198380037	-0.301615699873193	1.04433393787044	0.213421671771619	1.27609437966517	0.834648179110624	-0.821806848498228	-1.21381077211315	0.948914706460824	2.33058002042633	-1.56545634857934	-0.281591399435604	-0.511162271919891	-0.314809920286326	-0.310094390415164	-0.523290426766511	-0.41231472953971	-0.205658398528905	2.16467756817429	-0.124431765634159	-0.352286257550267	-0.901766734619906	-0.904534744945665	1.14466371953784	-1.1118276332489	1.15686777310918	-0.447060926318945
SNX25	-1.07519213821238	1.6282122507148	1.03011415143516	-0.22544134374882	-0.438485794268459	-0.293466735031092	-0.683939162543399	-0.589336738173092	-0.491925193958148	-0.573478303918313	-0.244619875666499	-0.094814618057347	1.77675150717894	-0.709326536862497	1.69026727498617	-0.419729708698362	0.177618566658416	0.0942141110259153	0.400339385528986	-1.18958578896111	-0.363753105153792	1.51463312496088	-1.32801159465801	-0.617266301243272	-1.22444246455672	-0.749240230091762	0.187448563761913	0.554597554570167	-0.467381269952386	0.356869846089984	2.03879541592853	-0.967871206847555	-1.46619858560717	-1.30782966533531	0.81752081875154	2.14056106831008	0.881038531024996	0.71257816662404	-0.480223976005023
ARHGEF34P	-1.10108774736445	1.57992811851669	-0.319879220621803	-0.263079515424171	0.015503301756481	-1.26958923832714	0.400541963698077	-0.179630845298082	-0.349657670174651	0.0237615252960824	0.888387099884816	-0.65903045155751	1.35895518437888	-0.410539042100948	0.563944433845422	2.2908232177575	0.397827230419277	-0.441090597908266	-1.08206573181984	-0.628494418585307	-0.400239476888367	1.36575608715448	-0.895414326727549	-0.923909174671033	-0.617210183495508	-1.36062924133737	1.21052736227483	0.212751398662478	-1.16956679534215	0.884823341061581	1.3937520523322	-1.42284123317114	-1.64742897483083	1.06820439592921	0.026907169456012	1.97629176433478	-0.299162038438017	-0.270957136274856	0.0528174136001796
SOX17	0.516588162376575	-0.0369498450958659	1.68305332088469	-1.05383208116929	0.607935582367604	-0.567919647379143	0.359611483262078	-0.616122326180598	-0.860417753486612	0.349608114495541	0.261375724384979	2.3502535983703	1.52048838988829	-0.92908417273695	1.305950694966	0.937918594425568	0.152655427779011	-0.581388399801915	-1.03370355224802	-0.400620532510076	-0.832387328315993	0.331057885659767	-0.805277759588686	-0.793266469036792	-0.771199151277997	-0.841141445548968	-0.380619462060127	0.819485475155383	0.547483737727461	0.600613951215767	0.532703833463664	-0.869417114595123	-0.845924083788535	-0.600330922178473	-1.436478371108	2.96185589214075	-0.522353388058119	-0.791202883017655	-0.26900317938049
LINC02204	-1.45871502710158	-0.67339613683597	1.05109344831004	-1.10834513525153	-0.0304241163187059	-0.563164141959378	-0.0463926555250944	-0.067165541206272	-0.964667164789788	0.634501588677141	0.0598090677429342	0.456210795223231	2.33839732554748	0.483528383650401	1.25925976522285	0.220579685103616	-0.61366275310141	-0.935526131230224	0.148580312627863	-0.0909965548539827	-1.28768564055258	2.00341462098744	-1.2586750743845	-0.0548470336008823	-0.644912104497923	-0.000856007278377098	-1.14747983318167	-0.603493185624223	-0.908495803890988	0.158162715592364	1.88522816381895	-0.249113829321801	-0.676312546084054	-1.3531653418171	-0.00438977285107084	1.72283953751538	1.81964895352908	0.0479686191996256	0.452658548510706
ANKRD37	-0.00892867930287834	0.789369567788433	0.828873610741558	-0.176648901869623	-0.919962876726258	-0.920182583463945	-0.263400425535891	-0.43160108074685	-0.765744089115679	-0.794421671179587	0.332911133751333	-0.615281771652785	2.76275045201081	-0.809564498861399	1.22061136762893	0.412018331721779	1.14651053921886	-0.516135056615282	-1.44824473328989	0.698011668171584	-0.703089831964701	0.302231271592909	0.0623948467030455	-1.52279898924644	-0.502144454217181	-1.02830494430738	0.302103853306137	1.13803586414306	-0.734864038785465	0.871865207012237	0.18193740049195	-1.54501576984574	-1.38060401450199	0.855349963310007	-0.149197419984961	2.34870849850744	0.449056307666584	0.989384087755657	-0.455988140308396
OBSCN-AS1	1.49589054982151	0.801201862379264	0.16162506937145	-1.36644062698999	0.307557058850544	-0.766800753605111	-0.75216501234819	-1.38002604027443	-1.21540814424435	-0.112046317061874	1.37464003180886	0.160579697233883	1.20887400775159	-0.829993459401791	1.94443142064858	1.2910868889099	-0.517368810801281	-0.898057226795736	-0.803314604991834	-0.0622316887122661	-0.953573526745118	1.69531814262216	-0.983713130146779	-0.803920402417534	-0.217132233840562	-0.246332786082214	-0.345610456286414	-0.519372192272697	-1.30773133695557	-0.148820581996496	2.02548642678194	-0.68454247320814	0.456328738305414	-0.0830258788746996	-0.794820424732056	1.89766892020413	0.589456506150853	0.566186875461692	-0.183884087516651
CFAP57	-0.0389481454609927	-0.0471975099133746	0.143820139357865	-0.563858950066191	0.739442864917879	-0.630274448431559	0.0580273217203731	-0.578127962665883	-1.11298641049726	-0.745848580131994	-0.430506967550719	0.627379794582341	1.32407903173537	-0.730518912310239	1.71839594962307	0.909322549601101	-0.467169294705452	0.756851644620775	0.0479307474146892	0.56843208515959	-0.0866889030585036	2.1504803962659	-0.625878563169542	0.427285804389051	0.313369105806851	0.558755250528584	0.097115636254652	-0.891474252587664	-0.839555255242531	-1.52414654695501	2.09227315868152	0.0687652973405983	0.518852016196997	-1.76022915101114	-0.370441305448174	1.78185490128278	-0.652693624675844	-0.416677255562817	-2.3892116560351
SGMS2	-1.20892224042373	0.751984008957897	0.264731793572001	0.256926638526602	0.738834733900423	1.25389866016962	-1.58594179800808	0.511620432871407	-0.113610091254189	-0.78951866311437	-0.296581408966887	-0.781669882862648	1.76718070156848	-0.230884861923169	0.85726354046737	0.957255061813108	-0.0450024045018487	0.785741585925455	-0.708611306900559	-0.529077891807411	0.566963998277674	2.51337958246015	-0.127478845923985	-0.337701640234121	-1.20090542197978	-0.224047775626411	-0.340282212763785	-0.13409542168362	0.399009699074489	-1.09051062139667	0.568246258464238	0.0421196971596303	-1.20658293629774	-2.69385691568999	0.617360947389393	1.88380768716429	-0.393997169862299	-0.715172137030105	0.0181266204891624
EDN1	-0.442577759175207	0.999070632648361	2.12433359903643	-0.649066750666544	1.70289046900981	0.107624913030597	1.46515549553086	0.357667908399642	-0.779044082477275	-0.100886869806151	-0.0403174841360407	-0.138849904501891	1.82479064128383	-0.94770498363668	1.00446547421295	-1.05108990452342	-0.77322775995479	0.191858414420467	-0.0719682051107823	-1.26776374088747	0.252640649570381	0.899230989495739	-1.48756482609754	-0.167095642771818	-0.927824284955054	0.05269406143895	0.336242320746351	-0.135389851677173	-0.375436366412058	0.125704432434445	-0.323055875295441	-1.14469031073948	-0.992904385591866	-1.77753287044037	0.42846566872412	2.63796259751214	-0.112686540105537	-0.123263813744707	-0.68085605478777
TRIM36	0.0121173147213812	0.201525007685003	-0.0624381152216442	-0.0877255159707307	0.564669079907561	0.109456927887549	0.502899756912331	-0.32288503733756	-1.55383524991928	-0.796811281591728	-1.37182181273422	0.442754238203306	1.50681746214834	-1.1835357374344	1.39621137982634	0.48724931998617	-0.878480901499934	0.0551716412522509	1.8764401940233	-0.52148753341567	0.815174115253949	1.2283962816396	-1.6207700551758	0.852230446677228	0.343455340760495	0.62797166070974	-0.769966954478188	-0.332157655550025	0.83553788755294	-1.12868038427741	2.12316970292007	0.846483605628364	0.754522776086824	-1.67782258625411	0.110687066979238	0.17523163233751	-1.23532890063823	-1.40006923587511	-0.924355881725459
SLCO5A1	0.212528551462543	-0.226970925963097	0.133634628372854	-1.6413045283392	0.683688487066572	0.571054541888387	-1.12687158268211	-0.0395515870774301	-0.966094400639284	0.613405018530315	0.3423744184905	-0.503777603786941	2.00771703398485	-0.412949579731544	-0.474987691552994	-0.912847721922025	-1.13167674946771	1.41337244950129	0.418053424115432	-0.000918952004284774	0.743489265283587	-0.476094764083248	-0.571119392256863	-0.265090830837639	0.0875873252165075	0.687383400144733	-0.572836173473893	-1.13210179859531	0.578312014636372	-1.23728695251361	0.708936498862561	-0.617902687453229	0.345240461674038	-0.998888544110406	0.561267497294197	3.70402167279817	-0.634702090773445	-0.69355002759508	0.825457895536425
DNAAF4	0.851557906903334	2.44732964027344	-0.257822832134834	0.0455215582657689	-0.0335503680325639	-0.0731275823675431	0.486929602895611	0.322406372304653	-1.11011259430477	-0.798959591488932	-0.909967025304953	-0.787989680063812	1.54403181047477	-0.959396917888961	1.24567699774325	1.0206160154876	-0.193885693223938	0.143346274966596	0.140171660613118	0.341831057523015	-0.0372521603264468	1.544715088471	0.930186134957011	0.302661885768016	-0.0219517884066994	0.186064366233514	-1.52113446416793	-1.64525535426981	0.161966812140204	-1.77486806990058	1.3567751573319	-0.544404762639701	-0.775781015194016	-1.0593585583947	-0.399337595286467	1.36027497811073	0.63680119860363	-0.288304710127122	-1.87640375554337
ADAMTS17	-1.52766347845376	1.19108290573724	-0.813379279855141	-1.17437012815586	-0.604256232374024	-0.555128063290792	1.19162555013394	-0.182778786268734	-1.14983166093864	-0.498872553995787	-0.00281008342518627	-0.38331757924302	1.58816688884164	-0.309001664711383	0.554873912548225	2.53505066891253	0.761531571670508	-0.679110070681877	0.0363733411328932	-0.283692312120457	-1.46586360666688	0.80034100987901	0.0438704410965499	-0.60180375499481	0.059380693268209	-1.15868941282258	0.77629301971517	-0.56896814822874	0.0218863306492391	-0.469091916936861	1.22846761821998	-0.901078665005313	0.110570430654403	0.188702568263109	-0.990484146594109	2.27393514231005	-1.00688404315031	1.60527655362168	0.359646941259894
RAB11FIP1	1.01793217390774	0.53934211989747	1.64908431460287	-0.615762280225924	1.76391724834272	-1.39063696452116	-0.786571733294989	-0.122348608152167	-0.743990013241044	-0.219041316312674	0.302064234226557	0.13233836758159	1.50774730646389	-0.188841873397338	1.51547657593276	0.923747751072318	-0.398963867651073	-0.570453836922715	-0.519873710880068	-0.495504713408192	-0.937540831557078	1.12416374425211	-0.341073799075986	-1.05222313422392	-0.782769527646984	-1.1506556900853	0.071104064962687	0.183822157880802	-1.83973791462361	1.29361622702715	1.35775469534322	-1.29155650655233	-0.701266849655187	-1.30114286659361	0.142995379149193	2.04143714839976	0.369365705929619	0.0628692161991077	-0.548822393150227
SLC16A6	-0.35616416618824	0.929565041417162	-0.028507054018261	0.484353759600295	-0.214457561460352	-0.401043940988218	1.01989708290126	-0.701492386031051	-0.173610128770579	-0.636390076596677	1.20044798408013	-1.17888653596326	1.99152423082856	-1.12799655407496	0.444164290113726	-0.487387465838653	1.35129890628985	-0.529820084674154	-0.400486723849422	0.208230356144157	0.198061469597917	1.8944196194344	0.148293508449944	0.377987810805331	-1.68590608573345	-1.47057921106515	0.0419469233932003	1.85606320613576	-0.325426360232623	-0.366524845475513	2.42797996073825	-1.02433946578017	-1.50669921732363	-1.21551724613356	-0.0528272487764861	-0.542860041014573	-0.37119526606679	-0.159736867080847	0.383620383206681
RSPH1	-0.0385370535078098	0.62522057112848	-0.0430388398766559	-0.588541237125572	0.263435284325624	-0.9682492560905	0.915570682617597	-0.231603579045259	-0.609942513806268	-0.620418342461032	0.0729789653705291	-0.382654015948237	1.38080409416043	-0.423046954745626	1.92273320595461	1.63164488549721	-0.212440678285726	0.663866827121688	-0.937700045436089	0.319705520243359	0.0413227389895627	1.9180083800269	-0.513625717137149	0.538237300606779	1.08760697531805	0.768918467679699	-0.970860921894211	-1.30395356790889	-0.82017731915802	-0.735877511941897	1.86543315779762	-0.126608845048675	0.0612945071475662	-1.63440638028061	-0.640273614932424	1.68653206435524	-1.41519027308765	-1.3235662391942	-1.22260072142843
PIP5K1B	-1.35150609633097	1.20138446836737	1.38718797238301	-0.151132744019273	0.60429481969377	0.0336496056133676	1.4769380563189	-0.810441906496755	-0.742378606331947	0.288106215953649	0.86852326701759	-0.363277728359907	0.749818734468677	-0.766808220949999	0.751095331196797	0.477145267206431	-0.414122276704621	-1.36946403117201	-0.674488669232058	-0.287698715831834	-0.834356939715044	1.69524718160496	-1.18745309320953	0.0697367208728241	0.682390632188777	-1.42621590853668	-1.58845107549475	0.273377260568531	-0.253329465173147	0.00827911704412837	2.19328411728041	-0.732967319141949	1.24210989458187	-2.05470643665264	0.0499119991315046	1.16060845809294	-0.496286409385034	-0.416918550087568	0.708915073240205
STOX1	-0.260787211746801	1.45881322547231	1.10641774885571	-0.688890970957677	0.761893867453213	0.312978303189505	-0.658315611389384	-0.874758760992773	-1.57804745399934	0.34644612014518	0.789080721492751	-0.11792683902507	1.72358199048143	-0.56414471193298	1.0191290126221	0.29822949967152	-1.18884528865976	0.196959683276759	-0.289942620248525	0.0359025717911951	-0.104429031585213	0.548678320941007	-1.77795025040968	-0.818583831550969	-0.0764765654447586	-0.784244472848231	-0.261490160167264	-0.501316987022796	0.27489265534034	0.369396422031389	0.849792508345543	-1.60127492948069	1.19995892447623	-0.199054995107615	-0.852009041470387	2.77467461451322	-0.709255387991101	1.33913782811907	-1.49821889618745
EPB41L4A	-0.426488902723238	0.898716275911877	0.855501725311511	-0.54789362492379	1.99680190473379	-0.768233876494217	0.751031355209669	-1.54098855739123	-1.46478351535785	-0.033823425320125	-0.177357068445411	0.352251066134066	1.4003574155405	-1.37790465940453	1.60572261277251	0.0333851176442362	0.322510919580478	0.126863886159569	1.00831168667758	-0.642270718836642	0.422197148101289	1.35692339420922	-0.960948264161005	0.678614291085943	-0.749337410003366	0.792369111465747	-0.729852183487687	-0.41703423618195	-0.386938849990715	0.136270730783614	1.58379344902289	-0.344652264203924	-0.106268887598962	-2.42291737116073	-1.04100843596435	1.24278763785198	-0.772973744126488	-0.941248816556375	0.288515084136116
PRTG	0.905333651319097	1.03235973352311	2.09129097200195	-0.980504255073246	0.468516528635817	0.589632239243042	-1.2232774843401	-0.640588962255406	-1.16094881788325	-1.72238105833791	0.0172818631682399	0.791379181566969	0.0864368072045567	-1.04904478902094	0.782243862301648	-0.20499358929631	0.649526083885795	-0.746985486312367	0.637174371259483	-0.93824721256076	0.228100347995872	1.57501851945318	-0.800230728645486	1.53634075201774	-0.761463136345696	0.295190030962408	-0.946204116349296	0.220494232270856	-0.308043016953214	1.47029027839745	0.822895200709982	0.0833371636375302	-1.43635486445072	-1.71401964227548	0.0799921021970027	1.10934525289545	-1.5282234283377	0.814029608996226	-0.124698195205548
IQUB	-0.0822446631269603	-0.470854752965041	-0.305525365567981	-0.281706561997217	0.239064182039879	0.0184348917915081	-0.257877315188	-0.00454691194339814	-0.256101210687469	-0.0327158965769368	-0.718320918432815	-0.737843514842694	0.903688530338931	-0.49515927161235	0.989979202409367	1.4334099347849	-0.972158249929397	0.751817541386329	0.370678779019885	0.631710469679733	1.19507879595682	2.5095386969094	-0.845720157005825	0.292861052105537	0.0814096282426335	0.751805729544626	-2.03951828493807	-2.2162968695453	0.0113612347029481	-0.668437021932924	2.46404870673282	0.203102231244003	0.512419294149743	-1.78125126852893	-0.904450628138838	0.795523477942129	-0.132004210820876	-0.23555803622511	-0.717641268975069
PYGO1	-0.395029150638753	0.940479532239271	0.4321588934236	0.1756818310206	0.763953413571747	0.516142132650407	-0.533922870908706	-0.397073489095049	-1.90588113658103	-2.10762545172223	-0.0460487398574264	-0.635134367957062	0.467318169042687	-1.3517149944551	1.01578991272061	0.958148982694095	0.521390719498757	0.445197097664712	0.88950428538523	-1.02312034452133	0.832691617837456	2.15868885307715	-1.78557280412694	0.425131043669313	-1.09080879262007	0.414902484786432	-1.02197150578674	0.394106498988424	0.134048752874411	-0.390975421462155	1.65716152429967	0.275879332769204	-0.403355445745711	-1.9906142850482	-0.174252446718023	0.108502103099601	1.19321019350529	0.838894218404756	-0.305880345978919
OSBPL10	1.51720354843429	0.275166428034528	1.77910597980569	-1.02372370127764	0.0168811910620828	-1.47999695869816	-1.16357275667219	-1.19956145301923	-0.704120861111797	-0.268474903568759	0.441867289765772	-0.486489206946273	1.45146495713735	-0.658219443990919	0.895027579309904	0.208744279228	1.73874669564279	0.793274093720912	-0.738688771977705	-0.988271046317908	0.452899679863007	1.4557451046755	-0.663027610933685	-1.32535977193316	-0.260649525086766	0.00688628720294205	0.406761441185587	-0.623788541231904	-0.822570511280749	0.211293792476163	1.70562647029479	-0.904454008594285	-0.915307088493639	-0.918319733471338	-0.596133444390861	1.02377309694633	-0.517798057726625	1.97791267604716	-0.0998531941092001
WDR93	-0.0893262567797683	-0.136911871427392	-0.463721122037131	-0.207277020079519	-0.225021251233347	-0.498057889093546	0.740947779918071	-0.403600799650228	-0.390505954266554	-0.411440304422433	-1.02814614074364	-0.154924637431597	1.37756785844522	-0.660527797806223	2.2217966699799	0.790545234266606	-0.155800157864233	0.0974250731511028	-0.175326157542124	0.435958692220448	-0.362962209052365	2.03199843386627	-1.15732340644556	0.951057458402557	1.22937051370922	0.230522871076277	-0.611861326336733	-1.3992957595512	-0.967644559102649	-0.306032961190334	2.30697970623033	-0.274194055900919	0.234163785916545	-0.993670719049375	-0.466758790647746	2.04579688738606	-0.107316027925666	-1.8591113719346	-1.18737241705373
MIR92A2	-0.456961764150638	-0.168842664211413	0.276218741019333	0.760534283137097	-0.142620947970938	-0.684351256556298	-0.631027037005694	-0.165122512100821	-0.261560478257112	-0.326993085135406	-1.0430955426924	0.589308863215016	0.707413966846117	-0.18839770984148	3.57468848116671	-0.775059034529344	0.180890629510696	-0.578937433382751	0.00501332485507595	-0.122848801901193	-0.222904417345553	2.33282345893317	0.0785629469728657	-0.675500692520772	-0.487889396137334	-0.544357775424662	0.0230347565820085	1.697430575947	-0.193310424742537	-1.21802009545169	2.25246591414992	-0.986833249304586	0.304283415651516	0.268521352056824	-1.0390800227961	0.251823853672564	-0.839131127234252	-0.517315161967787	-1.03285393305515
BRS3	-0.473681282841198	-0.243190526305745	-0.95864693169628	-0.528892957117251	1.14594437742652	2.73789941249818	-0.61264406418317	0.0154000445682856	-0.486913668373095	-0.510736120894771	-0.559368827671661	0.536176564723923	-0.729466057028828	-0.454155613401356	-0.668726634127477	-0.725701890798027	-0.84956324954915	0.477166290285318	0.232765553152369	-0.361626111820343	1.24589176610367	-0.638757840939651	-0.194746922964472	2.06780775089974	0.119955217478257	-0.193778721664357	-0.502063243220459	-0.281334904124189	3.01024973393536	-0.916945877744178	-0.24640589562175	1.64110178833717	1.20560165740307	0.2211835223463	-0.864013404729108	-0.538331417364814	-0.743319762861845	-0.547215029361567	-0.826916722753431
TYR	-0.333431505502584	0.716360774578823	0.927712797623249	-0.775901203994603	-0.820460630242684	-0.332883510768251	-0.425761998318452	-0.341952454482529	-0.19133518831013	-0.186782463861221	-0.422833684142561	-0.488013097913824	2.43844913740766	-0.348843294263078	2.55084057387083	-0.502865204236687	-0.584371367092823	-0.492313254958223	-0.482274987393765	-0.268751781346429	-0.555151868796143	2.53560856178801	-0.161257299410864	-0.477677913944656	-0.396912015574293	-0.418792760433026	-0.672038460009342	-0.624160595858555	-0.367297258830768	-0.61874346958458	2.80830915468361	0.180790460883984	-0.528981668556073	-0.167609669139275	-0.387633974432747	1.68227503443213	-0.5176445564112	-0.378389744884832	-0.569279612574084
LOC102724623	-0.382593558927214	-0.338012879782503	0.0542536512459618	-0.964306350478934	-1.00754892997312	1.73209749048247	-0.50310019573045	-0.316305181549007	-0.359593805292686	-0.389910664440101	-0.755395218985516	0.905830494301566	-0.583492154587095	-0.3265404545153	-0.527640253707553	-0.608367058920498	-0.728698051634887	-0.242546706273059	1.62591154452766	-0.263750272511402	2.35735732400799	-0.514892116860509	-0.116888923221418	-0.535102604616846	1.02356866016171	2.35005780333795	-0.841657818945476	-0.779964512951767	1.6803068968442	-0.775916936845091	-0.454037805779531	2.30022182596623	1.27788014434736	-0.0591512332510489	-0.731388365607915	-0.430359418299447	-0.627656783950085	-0.44586957040172	-0.696798007182908
NKX2-3	-0.504940584358762	-0.299607480038065	0.0652481057534754	-1.03256163517882	-0.608590727242909	1.28736078658762	-0.615221996558653	-0.522125741892316	-0.555196819410818	-0.346657481499668	-0.847634531339224	2.03175244510448	-0.739423597915528	-0.530608093718476	-0.687557560753551	-0.0863606440709042	-0.803728903502871	1.56999117942308	2.22165720222463	-0.431127944412522	1.88652349022075	-0.668824023271968	-0.317493542345342	0.586512064841671	1.5404591280233	1.82078013475904	-0.910723624202795	-0.8467279898057	1.47372777560727	-0.4978865976549	-0.618794321713646	1.3632460875526	0.415074621485291	-0.321947705548163	-0.828982448986726	-0.573511427678828	-0.721031306525967	-0.556840686282078	-0.788225605674005
MIR124-2HG	0.631896529885504	-0.408329784906888	0.143760387789645	-0.902162711636597	0.727870701276622	1.71492382010265	-0.938504083308588	0.562264729803264	0.644810738764591	-0.935513271231983	-0.666888385306065	0.951016070123003	-0.673815620286468	-0.319591336885015	-0.756373132336236	-0.749537367330718	-1.08665415671149	0.463330650139215	1.84871048887569	-0.628120279730439	1.39432165055215	-1.06586184573847	-0.511285528281655	1.10357575292795	1.21152425265505	1.68576807560865	-0.927714712940421	-0.595189157249523	1.50012304814427	-0.949174315305172	-1.0160199345945	1.61481749100686	1.43672233709894	-0.843008972423164	-0.537697143740612	-0.746853561238901	-0.798774331966288	-0.87016061405728	-0.708206477547597
MIR124-2	-0.494455114561512	-0.517197135952272	-0.389631716471844	-1.07756268132885	0.394157641042292	2.1646446626962	-0.623294918250816	0.309326738952765	0.577910493693286	-0.533995930525329	-0.587289779981948	0.965524486278576	-0.72972830233931	0.00507121309946695	-0.672595078513041	-0.711638790616523	-0.836757853069629	0.569900745154883	1.92697553470621	-0.400845004561726	2.05462184870569	-0.65732256374309	-0.260852696873322	0.743328925361818	-0.585558281612013	0.846192374905864	-0.964035891263018	-0.879714626370806	2.07192669907185	-0.897628440618487	-0.599425177339305	2.00172247792596	1.56141875818835	-0.24688743978411	-0.849030660445573	-0.560780748030113	-0.735447690311409	-0.56131443450336	-0.819731642715805
TKTL1	-0.732435582793582	-0.533039037802138	0.0821367685022242	-0.576017304941487	-0.572469941489	2.15199441104903	-0.625311868432284	-0.863900663560612	-0.725524806167334	-0.630759545256024	-0.336729309195863	1.91885458301311	-0.367258342296703	-0.871453016815208	-0.69561728293292	-0.522107045400915	-0.683966086674087	-0.488503451952853	1.31902257092771	2.24375749962156	1.09537315446925	-0.966149038304797	-0.66302018518115	1.1502468229745	1.46113281184078	1.71816874381724	-1.09525896702976	-0.157364553027681	1.5821352464505	-0.23715822396122	-0.924082041111017	1.16068172036496	0.431898800027509	-0.491695740672764	-0.37547380126262	-0.657031513156594	-0.275014700131672	-0.811555433778629	-0.436505649729468
CDRT15P1	-0.299654009534218	0.0115899697269191	-1.41280876422872	-1.17236430452757	-1.20566833469198	1.7494069657219	-0.401713758450586	-0.00404700535945806	-0.0891809639737364	-0.155893044413442	-0.774029196397402	0.639809913054196	-0.455467888467886	-0.0243061278455334	-0.358121740862487	-0.562023606399443	-0.790106372700116	-0.357894761496892	0.493164354492444	0.043929317568049	1.66324594544968	-0.368992049517023	0.161426357771568	1.61814149262714	3.36413834102035	1.81920747260218	-1.01133799793573	-0.878013185766445	0.973324613806728	-0.916859441680466	-0.267247873828109	1.23667732957771	0.0366070199346491	0.372105901652393	-0.775346845731707	-0.240827457374009	-0.607637952149816	-0.309242376856485	-0.743989934816639
POU3F4	-0.654563681341989	-0.677787148694947	-0.110789225467577	-0.0709429966010735	-0.861631097971444	1.511970928644	-0.80369146146256	0.990243619280957	1.08706771474625	0.637716513001427	-0.984820672955262	1.39492105514195	-0.946412588355158	1.13964585366166	-0.894425334356329	-0.693138371122391	0.0944625973277591	-0.369927580788622	1.54746253121825	-0.670880925316596	1.68233228041948	-0.903359307569477	-0.562359501879619	1.47172602725074	0.412504589838938	1.33032562230118	-1.06133862548992	-0.62912660583007	1.40284550436501	-0.988815030696334	-0.856595340383369	1.53678736149972	1.35657760021258	-0.62671260355322	-0.849335974401596	-0.794520866189458	-0.883271186547794	-0.741596949044366	-0.960546722890726
LINC01606	-0.557551795097748	-0.242753830268295	0.99521811044562	-1.06849916399045	-1.11860485161262	1.41205590348197	-0.686030723654304	0.0261720589833006	-0.487989415752967	-0.474423533885186	0.309385070674176	-0.405666107987239	-0.816357412482164	-0.634382494349182	-0.768797995468779	-0.761767083783988	-0.853975653115084	-0.777787059829071	-0.754746687310422	-0.531141735109608	0.0656812791136758	0.0298482245958534	-0.407383142222796	1.91819621575682	0.513986250825116	2.33356542277125	-0.945234198364597	0.283667800202935	1.80634008431489	-0.196245189916189	0.0540547805849574	2.76177210800472	1.59411116133701	0.932698696182843	-0.549334774901668	-0.658803755206154	-0.784096168100723	-0.631185787915321	0.0760053930494247
FNDC7	-0.104496798795867	-0.443188625724249	-0.479376518764213	-0.266009290390494	-0.379687034631281	0.479788059089022	0.246769662505425	-0.546257743059512	-0.850184605661246	-1.07409091229774	-0.742944416801173	0.423674374598915	-1.33045454743409	-0.262427919488282	-1.25159332777632	0.298633343529759	0.907862840810814	-0.882215804906379	0.0617495964680222	-0.135720383504444	2.04990793833746	-0.783526121704983	0.10910360501315	2.54536244732265	1.82800068377888	2.54517758216913	-0.716714638609209	-0.447110914544019	1.05661214576725	-0.751052271704654	-0.597391999877438	1.99666214714693	-0.457055026005575	-0.759981564308271	-0.221975052763879	-0.160204124913146	-0.385895176266174	-0.155598156840296	-0.364151449764461
CNPY1	-0.874692358097351	0.11595542769077	-0.299244087210631	0.885690300714065	-0.160150570800312	1.45321083340652	0.230993340686347	-0.833691025912696	-1.074823090476	-0.375385981337311	-0.927740054561771	1.47842165290614	-0.549375856103738	-0.77268196782908	-0.616693575544894	-0.201973570018188	-1.03829981497455	-0.314409545029189	1.77572351967155	-0.0262566456725344	1.42932835715246	-1.17854880690799	-0.779736884357208	1.43583750475956	1.81834015306936	1.74804677355161	-1.12847060931918	-1.08137378378559	1.40131055680336	-1.02735968679142	-0.798023129808737	1.44770772832495	0.995931242491408	-0.872458117425458	-0.735125824804761	-0.496854891913686	-0.4407856054206	0.183131996092928	0.204526096781829
SYT10	0.161857521474711	-0.575931444860138	0.0511582662715764	-1.3649125334623	-0.260784839303472	1.49022143568943	-0.817903043955691	-0.0461347763980513	-0.755987798745456	-0.756606398755	-0.6549721755147	0.557150365958893	-0.1641615273273	0.448598363296993	-0.921435951108837	-0.614062611160928	-0.474391501760287	0.496106446173516	1.45139965672169	-0.585607115173453	3.37727828426373	0.416765263961285	-0.429017601892025	1.22758651928202	0.0728644386380998	-0.290963302863567	-0.793245843622181	-0.43094991698178	1.92520273054109	-1.11071680444185	-0.55937832416239	2.14851350286091	-0.116484508378446	-0.449568874916021	0.666813059329884	-0.460372973456499	-0.0749737526633037	-0.739517253059653	-1.04343498050049
FGF19	-0.500240057515439	-0.75888963921755	1.12201026413758	-1.197144902382	1.3478022274315	1.32031120277289	-0.782088909830028	-0.221653252612097	-0.412492112282395	-0.855045013714505	-0.738532115185607	1.80166554051954	0.22798344990833	-0.892320372568239	-0.792853721003371	0.287005697410323	-1.04153651304478	-0.645137245059098	1.55801742546502	-0.219003394570964	1.18403677644564	-0.961618631631018	-0.815447483436965	1.33280978085647	1.22689670352919	1.58792081409295	-1.12586038306632	-0.698639858397856	1.21955806147202	-1.22269872452613	-0.921136517246637	1.28152296341381	1.42653551216246	-0.91617376948007	-0.480457496494354	0.0136552619849132	-0.0117173523312485	0.201974298027297	-0.929018514033277
OTOG	0.00140169804654091	-0.499399788156259	-1.41165765216347	-0.433767828089606	-0.825560274377466	1.76707805762605	-0.803384873061067	-0.719710825198264	-0.551695492554701	1.92573343091864	-0.823813964434666	1.18911969749823	-0.948468729009877	-0.311255271391424	-0.689575606673547	-0.638011276777148	-1.00507229484123	-0.0593435022686102	1.15361355324118	-0.6124565489841	1.27894963352485	-0.490555703978607	-0.488482663750858	2.34608158238018	1.38888181177272	-0.371965962533156	0.761675881666391	-1.05079809103911	1.5927393494907	0.264052484200987	-0.345216371053246	1.85738260119469	-0.681883582717721	0.16667749868083	0.482354710929682	-0.765473744219829	-0.656225429565987	-0.738525883094751	-0.253440631236982
PAX3	-0.440728145714265	-0.130913367672782	-0.135882382657406	0.920661718672117	-0.835641615419205	1.74637450105977	-1.02390118161286	-0.995454073846937	0.310015935999563	-0.519484610746856	-1.1013494606565	1.62906918053575	-0.774034237037762	-1.05293029709707	-1.08538587731677	-0.964897664173825	-0.119853641943442	0.466033593231527	1.11322546688116	-0.923810640881231	1.47045763635229	-1.0355113450368	-0.57074228343243	1.48610633922626	1.4495575075732	1.43840671210638	0.0351791048222295	-0.791964654781233	1.4784821679764	-0.245488038490646	-0.909258190302427	1.23932109194623	1.27828878992434	-1.00652885115037	-0.0520458263387615	-0.695542572571208	-0.405060457517698	0.939976991374594	-1.18474732128332
RIT2	-0.67045694167061	0.508141236540309	0.169265070116509	-0.160851264196809	0.490513981979861	0.662523173745172	-0.238634624632671	-0.0491225092561637	-0.621640618655497	-0.808838368898688	-0.88830913080369	0.202446514790327	-0.510031966585449	-0.792841942653212	-0.955106966559039	-0.928229882574299	-1.06239516099288	0.524184182259667	0.171486774803419	-0.650799284879409	2.33394872799342	-0.944169790737379	-0.507833004832466	1.48422696886221	2.33006541732183	2.03684859470564	-0.652548492206734	-0.845171018685507	1.30656246880873	-0.74929373422056	-0.884986898402852	1.7354593103213	1.65597639178235	-0.545085831195578	-0.281959151924671	-0.816595300042979	-0.418169281001887	0.115693432158419	-0.744271080580124
TARID	-0.758231518741937	-0.541398016612695	-0.010828909207707	-1.43254736313987	-0.163553161416605	1.9189833179443	-0.424980818796469	-0.846655014080916	-0.885762475471267	-0.175521624598179	-0.958629725374548	0.769037879834362	0.631767345083108	-0.857324995004065	-0.0562213602670705	0.111440635431886	-0.838521995555454	-0.116223898142616	1.60056271425687	-0.286300404863759	0.805406408362219	0.0772082211156712	-0.58090272904951	2.60313640788886	0.627879098368887	1.98081905912461	-1.27909947750448	-1.1932891794285	0.619731348719782	-1.19144329074901	-0.295436260180245	1.76905691058586	1.01363041101907	0.246690013001255	-1.18690759606539	0.256502684635049	0.249835410647448	-0.84872008124788	-0.353187970521055
ATAT1	0.27994063042325	-0.296347332335988	-1.47690029935566	-1.25165558530242	2.71605509800599	2.3455370837859	-0.612094636536379	-0.280015045062368	-0.348090917161027	-0.392027354953333	-0.919319182998268	-0.993564919248546	-0.264340232033507	0.100707224233468	1.94776155849962	-0.712129325861937	0.23662082703154	-0.194408102637778	0.558318420270968	-0.235240192123092	-0.108808640848565	-0.594156271752787	1.07359661460291	0.880691928228018	0.406010635492935	1.27596089438397	-0.474375784416962	-0.979521625963953	-0.7009342471689	-1.03100502807353	-0.0367831975070338	2.16063137348963	-0.2171130670118	0.561297700854602	0.238155095954949	-0.47650975262302	-0.754127425320725	-0.527179876758613	-0.904637042201568
MC4R	-0.606728591900148	-0.178510120434723	0.324084876568337	-0.371667802560364	0.184745393467311	1.11862577496659	-0.344576478817161	-0.164482882940679	-0.651753197098232	-0.173854290404038	-0.270672263874697	0.149669336083322	0.569712429541516	-0.616736291412053	-0.831040573820551	-0.859286102390404	-1.01365906782711	0.102491526790235	-0.228819268674432	0.338325389673384	2.2854225086811	-0.487595577674775	-0.33466847012503	1.56236964396845	1.13867317568194	1.95611094491917	-1.16651695132274	-0.693739685013323	0.518095130147173	-1.08111961249848	-0.74440506747009	0.568370245327103	3.44736362234908	-0.338013686454668	-0.691352699663364	0.149257379745116	-0.892332735857052	-0.677241853050041	-0.994544106625668
ALX1	-0.434880039663978	-1.11756579174516	-0.471403427264417	0.50784637469826	0.0195575185915733	0.497453779369467	0.246592882408653	-0.835035002342275	-0.724319414375629	-1.06817734778437	-0.868582928265023	1.15275066334534	0.016968399248397	-0.703978991070699	-0.261771012825579	0.150684265733888	-0.449994973669067	-1.25070692108791	0.630449628748916	-0.886603424514162	0.358820230924846	0.00275892140456894	-0.72933869343858	2.21771678788766	-0.301750245507697	2.51906059488835	1.28769340329779	0.394409590404153	-0.885047389863864	-0.59770975276989	-0.0453903530504483	3.09108849632561	0.79094841226717	-0.777924933984317	0.124148487357281	0.521811971459258	-0.774636453282333	-1.01821889678034	-0.327724415075434
LINC01475	-0.435155870907537	-0.394139598865177	-0.431152677615471	-0.709062741116085	-0.796703739239485	0.468683675705715	-0.576756396252395	-0.0648434772104662	-0.413077388074299	-0.439109546381245	-0.281138225907757	2.52267798205813	-0.663452012081185	-0.37576770583558	-0.596847490220661	-0.669115213410389	-0.82969018870405	1.64008858440341	2.13044844704501	-0.297028874817457	2.36050545523723	-0.588572922397736	-0.142998931218418	-0.00273677571383201	1.03344801184161	1.95433140476983	-0.978359595823539	-0.870859220718653	0.944320703841606	-0.898210603358485	-0.517675547836548	1.11804465556956	1.22143944787405	-0.0946050041074725	-0.82427736124547	-0.485391166674954	-0.697894671643548	-0.506987410441944	-0.812378010526295
WNT3A	-0.156904922338548	0.42912981988667	0.556228595823308	-1.27059725671078	1.66729817411661	0.936954610120093	-0.452376111147172	-0.68187339219586	-0.169823737222493	-0.719754287102939	-0.410008346462187	-0.00727425197960865	1.25342218638699	-0.15563514872116	0.954659024004716	-0.177464023979035	-0.467961121635914	-0.879436993791315	0.0287925118897773	-0.565258603057917	1.9173917308883	-0.0281507669947747	-0.421596600259421	-0.870828922432181	2.01227498540768	3.17091106256262	-1.12255455788517	-0.564938218264411	0.157880077062108	-1.04062361410032	-0.792577432914418	-0.752484083270242	0.422053291885964	-0.444775934602082	-0.458000103891805	1.3997353914849	-0.612176228209692	-0.703431159463256	-0.980225642887045
EN2	-0.0479534421370186	0.288404618621422	-0.0321366106177923	0.938713592817925	-0.0811965341132696	1.63637297740108	-0.184575527592235	-0.784736524708511	-0.850555236795894	-0.735243092201896	-0.71388531719741	1.56436150044151	-1.32354734133844	-0.960707669144113	-0.991561644124213	0.87458918461117	-1.33345537460913	-0.550592178969265	1.87645229923428	-0.105228202981976	1.70443969714443	-1.04193710206759	-0.404535319798069	1.01055623545848	1.5807451759729	1.27573477881827	-0.988449955769713	-0.840470949366189	1.61098105817168	-0.777641341130126	-0.559844599795162	1.33261140726065	0.473755735292165	-0.580115989992229	-0.492170369143201	-0.796247596961722	-0.739076807270456	-0.884629109641281	0.632775576220939
PRDM12	-1.08950171950371	-0.519717417953238	0.126593418343944	-0.346412252606791	1.66074011150166	1.3618025202743	0.0532041365526332	-0.429380527001637	-0.179696285205296	-0.420048130058338	-0.495539515446555	3.10427143317791	0.224521436691694	-0.437473746396255	-0.0274830483900827	-0.399636574322919	-0.864606444310081	-0.458994560675857	0.55324526054673	-0.790882163720066	0.0921759282707137	-1.19965918063359	-0.382329393997535	-0.747385277994901	1.40845298393496	1.09895638537084	-0.590924569877867	-0.752930039782283	1.61945720305835	0.299967581447412	-0.959376783418703	0.219550741820523	2.38706384034795	0.241457139273833	-0.276169985139603	0.110404352142324	-0.97085988672487	-1.22342780435551	-0.999429165240089
BHLHE23	-0.355336575531977	-0.233919829296783	-1.25181452320555	-1.05719648839543	-1.10114266788526	3.12268217574019	-0.491705111764692	0.118448504630156	-0.276635196748062	-0.311694427375271	0.15515227373614	0.459626059459901	-0.552703787180707	-0.232021381633874	-0.477733427231712	-0.149302074476168	-0.784130206800668	1.39988823699696	1.05587623655076	-0.17290142907585	0.381248547280508	-0.488982750402542	-0.0233393481036058	0.47007258704953	-0.405287705882349	1.40226200651553	-0.939775009338231	-0.81647366092225	2.00108532874985	-0.856089810378747	-0.405283159652597	0.369131466293945	2.85556779450291	0.0679384546140663	-0.75593047507196	0.0654251143237296	-0.621142422490938	-0.416293000000599	-0.74757031759835
FZD10	-0.698614900740866	-0.609558347817812	0.493740464460432	-0.83693484038509	-0.49615622506369	1.64054753684549	-0.597299187819545	-0.481840891969414	-0.564877818380163	-0.769979833189511	-0.764417006428392	1.68725484659218	0.162245961342925	-0.879858501616296	-0.251040058127527	0.060790470720752	-0.649626276416826	-0.475720530226803	0.406368256356642	-1.06523050853688	1.62303571090656	0.142848043892164	-0.770814667592484	1.05842840035824	1.77995402532641	1.75170941268976	-0.882570950377863	-1.11276113540757	1.30562680576417	-0.428761756474033	-0.379548798493319	1.46849914377937	1.8797237472716	-1.35316449126349	-1.09285895758091	0.342334740838947	-1.01535911626165	-0.492149659198491	0.86603689222298
IRX2	-0.760194407854882	-0.145922618403766	1.00205226724708	0.840425233443194	-0.459557523843983	1.72407684380984	-1.1369837276701	-0.881694450275188	-1.16610196379491	-0.723524029619557	0.142468437341348	1.66538968646891	-0.293029492470538	-0.769973975551294	-0.628753361697585	-0.0346054877366311	-1.30009317838832	-0.22095684028629	1.2982051058918	-0.897998071942267	1.65305910527019	-0.527824551158964	-0.946244609330109	1.40185922317876	1.6609874031347	1.43996923759925	-0.597742684852618	-0.197216907899967	1.52580179964251	-0.178917936627927	0.424253151786416	1.16564956950241	1.00049741685317	-1.06461994266051	-0.721859286139128	-0.68552154609168	-0.694571765216008	-1.05757364122503	-0.85321248043233
MYO3A	-0.608501229701045	-0.619599898898587	0.62096383344919	-0.592523985058025	0.0129201268602186	1.59620059683941	-0.669445565960055	0.0766166323512235	-0.846367210119806	-0.4855147870516	-0.678280847758828	1.56648180831278	0.225150310500412	-0.565080278281724	0.580985561892943	-1.05256902852565	-1.24938967769781	-0.223972498599808	1.80808846209789	-0.91765635590213	1.80138492705593	0.561924955751081	-0.810399009875721	1.08669449801706	1.83674526475812	0.489606061688298	-1.18208101874608	-1.2426227201829	1.35909566692248	-1.29335880921124	1.10267653058071	1.18215072716586	0.232653947838114	-0.931078286914491	-0.318267057925275	0.673953392116474	-1.13038907074553	-0.320204803530052	-1.07699116351182
NTNG2	0.015279509980666	-1.19378367349316	-0.701943470368298	-0.97154362825506	0.562968346299015	1.83532762228372	0.498539642577953	-0.431489672129042	-0.135124493902929	0.110518296086052	-0.632750257338592	0.626641727266908	-1.21316765102351	-1.06072084815258	-1.02560882730765	-0.163749679060092	-0.636244134256877	0.384943325880977	1.35731947817341	0.000880343316091153	0.786116153039123	-1.12217644569037	-0.544812384775633	1.87600733745007	2.23037363594139	0.995953795619335	-0.596336479335312	-0.235573260197502	1.71780068418596	0.179447819158402	-1.00776642207871	1.28128750772736	1.65286629309264	-0.749955012881272	-0.248424290724652	-1.07987144350632	-0.929446566468518	-0.693622111755082	-0.738160765377904
GAD2	-0.824202934559367	-0.487234233231962	0.673501001945607	-0.825465081083097	0.0742553679119801	2.05219626740371	-0.643343397516573	0.865471986568786	-0.269169133388784	-0.295171593724231	-1.09379848931884	1.34594710611312	0.191171690363226	-0.521222551282507	-0.814623870264007	-1.06809819468618	-1.23762224324846	0.287348367865615	1.53652317071583	-0.660035780830487	2.9311724625966	-0.76960501868119	-0.709232746576137	0.565300045398438	1.63979968793175	-0.293085363436183	-0.474436030300272	-0.719059984900924	1.50971918183142	-0.808307813661973	0.710325375642187	0.643487048153357	0.988903236223574	-0.810491182146049	-0.595988623397599	-0.0349895359631776	-0.793596068062065	-0.433706962431164	-0.832635163973981
NNAT	-0.680503826510916	-0.180902600148908	0.763022329657886	-0.877761107317703	-0.00955758296111487	1.40235771489341	-0.101108250393072	-0.00972822198007733	-0.390441793865962	-0.761784328335962	-0.872826394731695	0.640802013450452	-0.671943314558761	-0.873673116069781	-0.194486656434338	-1.06618212752687	-0.826502471971435	1.44768932875352	0.391293876393345	-0.809545465671829	1.32171769251672	0.643943382142876	-0.233209149704037	1.82447133572649	2.17241992000654	1.94776179954831	-0.041710393338263	-0.454374255422026	1.53312616575543	-0.26859312542129	-1.19649928852487	0.158089284369646	1.75553701727085	-1.07952753369355	-0.967948732350425	-0.77260295839719	-0.825191828752314	-0.932047191411616	-0.903580144991481
CCDC140	-0.592966758928582	0.549511737764528	-0.499151603790355	1.33713473652594	-1.0004982580645	1.79128591228294	-0.7203924984239	-0.614439388173032	0.192118213579331	-0.656697599576949	-0.980177594452934	1.84464376294571	-0.860179148350882	-0.624313988707878	-0.800262864806551	-0.810454020979262	-0.935507272183677	0.0723805424989837	0.615611251242962	-0.510621805972775	1.92223570156977	-0.78336852327178	-0.375416075303045	1.56230024573049	1.91669001488062	1.25614820210346	-0.688030653069991	-0.981681309692386	1.99595054518001	-0.983673156428618	-0.474251698170878	0.533299101706281	0.796929360828233	-0.389840604249771	-0.51388862423063	-0.673268990954841	-0.132330051941435	0.134231611514179	-0.919058450628777
IRX1	-0.97509887204847	-0.200191042427432	0.738995936344826	0.458056711939388	-0.771843098266252	1.65658987190215	-1.15502762656525	0.065841299412357	0.202168155616355	-0.464310351011638	-0.111996067155715	1.58112937453785	-0.457774840273658	-0.863290910547656	-0.220607413291286	-0.0378021365341403	-1.33214733737905	-0.512585177362038	0.8477250537762	-1.01583667433341	1.66245530927133	-0.603082977586783	-0.897265126422873	1.32048185636655	1.82797382642355	1.64554705363595	-1.25019349557965	-0.019746527716367	1.63026095993298	-0.662300111448079	0.391375200280647	1.19292582874516	1.24496296110376	-1.00771835041161	-0.270396994343851	-0.695100246601614	-0.89082940901487	-0.899062351896497	-1.15228226107086
POU6F2-AS2	-0.426781835898268	-0.04659774465226	-0.461565222131548	-1.16223785639502	-0.622327537855541	0.953213441375439	-0.563182376097934	0.0363408784890557	-0.342003666703029	-0.364640394220242	-0.821904383814283	-0.21185527580723	-0.623226355183795	-0.293989287324756	-0.537389558400306	-0.21578100982096	-0.868130821439436	-0.237341831030982	-0.655237621742593	-0.215980092597804	2.61530804790541	-0.572097879131106	-0.0993347211525428	1.26269606431788	1.20970176626969	1.42248926351141	-1.07408961402124	-0.884790812087748	2.1902475898052	0.202378948255032	0.402047651756126	1.55261230770102	2.76499446498935	-0.019247210846541	-0.834423332251374	-0.443870769646485	-0.677845402611113	-0.474687030999438	-0.861470780512037
KEL	-0.0349458619407402	-1.09234063776864	-0.491805771890959	-0.892090615824524	-0.453583265120453	0.0758940003703124	1.13562375351899	-0.985261846781007	-0.845691356667726	0.0251886229516441	-0.178082762555717	0.114716720281088	-0.205034541474619	-0.847817409205351	-0.520097184800298	0.367805686727807	-0.327280445483664	-0.96205840828796	0.0929788652752033	0.235949274621019	2.05220295636736	-0.598980018166306	-0.573657937323443	2.69023085674301	2.83184432918941	2.52318144933057	-0.818084832587085	0.151417279062031	-0.406979590361292	-0.656450006210128	-0.333071760073318	-0.0104952529626583	1.0672630869151	-0.732043624755416	-0.675282691150829	-0.0518581130466705	-0.0477072784283524	-0.40931804444204	-0.214277624044344
LINC00581	-0.516952987839264	-0.114216723473684	-1.56314576589267	-0.381571455371297	0.429496543899254	2.73669084714353	-0.681627582429985	-0.0182840280205632	-0.45219590260087	0.169930459849483	-0.994525538416278	-0.014881659890752	-0.767167023350541	-0.402062477608903	-0.678343568276464	0.760840229282367	-0.431587866748476	0.191303021665185	0.0671013993917801	-0.31184757046874	0.443160906361825	-0.690226732586424	-0.146694257908029	-0.247287375991159	-0.035538196943379	0.385716695226339	-1.21527414311522	-1.04603769429336	3.23024785829004	0.391268883082709	-0.162279134545985	1.53756641855397	2.033317359176	-0.06948785215563	-0.986839570696396	-0.066038659269741	-0.822210599125759	-0.589646524360597	1.02933026945769
SLC8A3	-0.661806517857511	0.108081209003592	0.720155573823614	0.797390217693104	0.485765288359398	0.616491363255958	0.51310044860283	-0.393323804682629	-0.557085829240473	-0.173695751724106	-0.487660001995566	1.38230287677711	-0.931508247441837	-0.323848028910001	-0.68913400868368	-0.821270281596808	-0.906531992907631	-0.529809186925895	1.31400204227015	-0.115376054634338	1.44596432753559	-1.04004902310238	-0.887263337129031	0.82670199671909	1.51593781216671	2.10372496187136	-0.544060548136788	-1.2331102313471	0.609108454462046	-0.984700905902735	-0.273342280340707	2.43186095271042	1.58811309974459	-0.986772352781906	-0.482051190144583	-0.371214996009499	-0.535118024453951	-1.11854453326372	-1.41142349578268
OTOS	-0.698364618302888	0.593455056001438	-0.965089777769542	-0.14056533041692	-0.127350938522571	0.955853103798327	0.487238239465882	-0.431629343407925	-0.751041870921951	-0.126171625712988	-1.16070873664669	-0.0610136025890766	0.41586806652248	-0.714075595732353	0.445797440324444	-0.946445502788101	-1.12104189800806	0.659598005540619	0.953657881248587	-0.00451171366635879	2.18600626250655	-0.923588220259552	0.151226538472233	2.05561407501492	1.75653159304519	2.40066578816393	-1.2870634858828	-1.17091673119925	0.0181472374762135	-0.198099658278048	-0.847269078768634	1.5533300938352	-0.66456332554079	-0.0176349938254588	-0.587941331572773	0.802141975786152	-0.626834914983374	-0.759102602380668	-1.1041064600254
C5orf38	-0.206483168870501	0.0143535896697956	1.03249404024374	0.579949641929529	-0.381161308203736	1.43532745838635	-1.14849308216429	-0.968706526664743	-1.15979647102698	-0.743343757729104	-0.281687453977074	1.65996038647344	0.0990249302631522	-0.785402927840548	-0.377608391492664	-0.856865404582444	-1.36282708652849	-0.226050867569671	1.24693253954442	-0.968905385295752	1.55588590238917	-0.45061401594998	-0.827011991308959	1.15978050814458	2.04818219546992	1.57054420212626	-0.00405094967189424	-1.0271399756258	1.60894426240486	-0.0210780539531827	0.477730232204039	0.8485681163442	1.12952496422049	-0.914563581959838	-1.20957692937358	-0.524187694580997	-0.248574990483132	-1.06418047437987	-0.708892480580715
PAX1	-0.376083924822779	-0.859398786554798	1.01676038873544	-0.50083018336562	-1.14368039514172	-1.25554750403361	0.677105261395569	-0.473374568346046	-0.698472200441162	0.109744260849327	-0.141794244991291	2.00499770508333	0.195341824006644	-0.421792865038861	-0.401410498352567	1.40904212769551	-0.561106231927082	-0.681980458263033	0.130268069857215	-0.733443363581281	1.55826758617592	-1.20054821907224	-0.443604983887631	1.09630301951811	2.87904870256804	1.87803744291967	-0.547107391447466	-0.549600944883829	0.508647215584856	-0.416477522966248	-0.977763276203916	1.15913350129968	0.94505739811169	-0.319703034413983	-0.243979359590331	0.100492047096707	-0.674220469618966	-1.0096950442243	-1.03663107972894
DCHS2	-0.983083495555105	-0.364590131202583	-0.290118712399164	-0.986288500030938	0.850748568589883	1.05018757135975	-1.19676695358547	-0.273394359376703	-0.858561706966547	0.903362098768263	0.171926758501544	0.549624408173688	-0.254321462044608	0.0996917615492169	0.177481043808549	-0.789035295306007	-1.42019543397561	1.30665537532779	0.58389524348765	-0.556585744282728	2.00741617315194	0.0820272892767748	-0.479844336648718	2.05026133649287	0.446526270856556	1.5418690583559	-0.76162205177237	-1.44163880065445	2.07739956090421	-1.16300600503117	-0.315356247059179	1.44696851288258	0.785817345226698	-0.446828180877465	-0.430090333456703	-0.173606270811774	-1.09415613633467	-0.859718881177682	-0.993049338164236
POU6F2	-0.729933839506896	-0.173498890162755	-0.0648486891976095	-1.20667946284223	0.245118242132396	1.35099749055896	-0.916340058400676	-0.268041729416242	-0.64639248262585	-0.860827501327861	-0.955070523161037	0.802242617453271	-0.265638925640109	-0.841838407878655	0.100335811265041	-0.0273176046527411	-1.17018612357055	-0.0594598594063551	-0.148102288322256	-0.683094612218005	2.0623114903533	-0.458987368614813	0.262746818844994	1.16643225696958	1.47780512789107	1.54661009900142	-1.32279688821437	-1.21317328553067	1.92083739291522	0.591887229372602	0.978985316623776	1.72109194954308	1.80581625165496	-0.573541433145073	-0.745698036671553	-0.587510176734515	-1.04811908541681	-0.485650687543531	-0.580470134378524
EFCC1	0.094853668865758	-0.422123594141526	0.794386843217644	-1.03680146847465	-0.500190612310001	1.11366068187932	0.676851869016268	-1.02787631398663	-0.571084630207048	-0.628224428801109	-0.932570996025325	2.17854802913596	-0.459954488163315	-0.522871146747022	-0.20333359371161	-0.639215493076707	-0.86815443598755	-0.82475956192843	1.79514107845247	-0.650062243844587	0.90668428060681	-0.719249816700251	0.0993277908314798	1.11074269438891	1.984304029704	1.71601404067541	-0.445922895400333	-1.16325598579819	0.973106776460902	0.395046410655704	-1.02061927434119	1.25397747180189	1.63269603530918	-0.504132419322738	-1.00014446299695	-0.734065812217925	-1.13127150280975	-0.458075181781549	-0.261381342227305
SLIT1	-0.0234907264730023	-1.34787974712923	0.428718314318197	-1.14644475662385	1.31908169977802	0.622801884478263	-0.72137641733316	-0.361362773638861	-0.527948714627449	-0.445920101033913	-0.473448278628425	0.637584460511435	0.0307203934793632	-0.785198894544374	-1.0121688992023	-0.263536921635151	-0.723807498718781	0.779508092500661	0.483425722827777	-0.378529991661626	1.33767031713545	-1.03907292468679	-1.37747897127113	1.20016398282254	1.60354786319282	1.47512750823065	-0.776238091551757	-0.76891347792502	1.84509737712214	-0.512826298897735	-0.767425772565771	1.64367840705475	2.18517248732838	-1.34189632898586	0.581277466923368	0.545514558615271	-0.708688527844599	-0.50897020707322	-0.706466214267081
GABRA3	-0.241513749867302	-0.381108745502639	-0.661361344394107	0.292663653685669	0.873518405324452	2.34825540895388	0.828495906854856	0.025898742686063	-0.354876108194041	-0.769516546385991	-0.949534258167116	-0.244124352661323	-0.480636986296279	-0.697748949945082	-0.336060891509877	-0.578213771577395	-0.761886395493073	1.47865811446197	0.579927419195717	-0.297372303554741	1.69578970433235	0.0963260919508121	-0.325968971212056	0.588043852365531	-0.167124041453415	0.985463028866183	-1.55517922563437	-1.00108114452934	2.3354320941391	-1.44802879984594	-0.224073932858237	1.41801528027026	1.82228412196893	-0.859329207883354	-0.308880486012207	0.105333652254981	-1.02952219851951	-1.06886403612438	-0.732099029688967
HES3	-0.522293113606472	-0.0769192966801169	-0.188310226322217	-1.26971610570854	-0.949810246671403	2.36891468209301	-0.646208546764723	0.0015618573632627	-0.384460578442865	-0.407186951380202	-0.885718187942574	2.60749178265313	-0.676706143557262	-0.0132823197997168	0.193547776046245	-0.676513446399214	-0.973059908267023	-0.589902600823367	0.230767043724239	-0.263795542385238	1.08072179803783	-0.643815225113195	-0.181088472591359	0.327739017243933	2.55817851515819	1.8587738006253	-0.271854772069888	-0.971638495729086	1.0606713154731	-0.487580712156188	-0.537967786701314	0.836232028997527	1.32376383094136	-0.070898517066144	-0.509181708298358	-0.50809946826437	-0.749873866208247	-0.0202735507609336	-0.972207658647107
LOC100129620	-0.550785855612381	0.0224705196648868	-0.934811506580484	-0.917986419863769	0.381305262586616	1.81079159603952	-0.674041790333224	-0.367007764267021	-0.438792963057078	-0.455096051112258	-0.0427384303870159	0.459214548904729	-0.737277685284855	-0.385779937475758	-0.639980403566668	-0.71452816340748	-1.00814275037412	0.438533885225534	0.58053030784366	-0.295747148925354	1.58940543277281	0.250186176060119	-0.202772207161998	1.99320117985493	0.578251082185146	1.62049504985442	-1.25944303374264	-1.01417365718193	1.28915058342712	-1.16417624157848	-0.588002601687329	1.91126352780401	2.51235713771229	-0.124608738981976	-0.966941862749853	-0.110261641390015	-0.789006986634478	-0.0476016230477044	-1.00745082553194
MC5R	-0.790403199560757	-0.237001167305954	0.128599601592135	-0.66563253506931	-1.36720772885658	0.119805025846959	-0.966596052894541	-0.121469476476312	-0.33209913011706	-0.420711520270362	-0.791035749556388	2.2418828872859	0.118884271737016	-0.856431352047152	0.358864078903173	-0.229168412674221	-1.24802460836479	-0.212092869346779	1.16332822895275	-0.151942045078538	1.51876590980834	0.987370252148781	-0.554632346555933	1.12429973269561	0.909098268990603	1.24187391727826	-1.42144979358935	-0.943702907166396	2.18711233402228	-0.84185663178449	0.234928004494091	1.80342842055709	1.38688348348176	-0.574203667874779	-0.0775334929298566	0.0961245220354495	-1.10782973443623	-0.474983400355171	-1.23524111751924
TCF21	-0.643410195242628	0.611980635996253	0.788021476112597	-0.985988903329933	1.34094861459278	1.94844067459959	-0.783344446029881	-0.638248911944198	-0.683425252940162	-0.0993567916884005	-0.432849942594389	0.33320824248465	0.562162181876811	-0.649808254083877	-0.853909619866226	-0.547975483787097	-0.634491198882142	-0.863721225121901	3.66017444176521	-0.53383413785296	0.238944087401451	-0.840026020239075	-0.383521518793194	1.0204100781796	-0.747822311874766	1.17507202208355	0.130018222902556	-1.07827706913702	0.118397039889356	-0.350245947576033	-0.157586421703935	0.798200163740189	-0.949469512298679	-0.386660206438448	-1.05099238784915	0.558908247832575	1.66982617145409	-0.708066054255279	0.0483195126181142
NEUROD4	-0.551533888742736	-0.49409516439716	0.724715929564869	-1.31691991625653	1.36567957011948	1.47253620091763	-0.689495658660613	-0.453343312421656	-0.176673827690274	-0.532931069558805	-0.998607731017279	1.86386464206486	-0.26548983848807	-0.468491008649726	-0.719904064630939	-0.782338685776588	-0.993926986403401	1.27299039183477	1.46493600473323	0.0683058980619882	-0.541721558947594	-0.724219547602499	-0.21447305980926	0.695679391542316	1.28261771086023	1.82411232436145	-1.19447332253671	-1.03415925013549	1.30388263905508	-1.10569757975202	-0.636225032600314	0.951023280559087	2.10228261632576	-0.17552336914233	-0.00845590348795767	0.0932756921221469	-0.828311082727109	-0.600099244864267	-0.978792187823572
ADGRA1-AS1	-0.682315829630284	0.250672313118873	-0.476300128442866	-1.58903208708365	0.288474603062023	0.382948351950974	-0.827618129488089	0.643625421357597	0.0808612927656656	-0.162806501743692	-1.16697383986136	1.30506288557015	-0.530540616818404	-0.510987529892856	-0.425208380858201	-0.906991968773206	-1.20949186531578	0.322165927874549	0.376288834132971	-0.39995194514158	1.23473539902171	0.675822314067825	-0.26236058866244	1.5827247778154	2.02626876311043	2.14047809480454	-1.48172882110803	-1.23619869612768	0.908184590418084	-0.200214325446439	-0.276633931131937	0.265319170543842	2.49579855366382	-0.184176071807239	-0.378012296165065	-0.162569120665436	-0.977648070364944	0.268405253497166	-1.20007580224642
C22orf42	-0.42416564814227	0.704290317469482	-0.242799852987978	-1.19298894475011	1.43231577229845	0.532094076057719	-0.552307250289525	-0.205332320412688	0.426694533787742	-0.304629670474625	-0.79981111602586	0.0646011717302711	-0.581762184240611	0.105686020601284	-0.485195445704781	-0.58542666736134	-0.888692068582067	-0.492572947582469	0.51752750421446	-0.157514468154549	0.982212752478198	-0.54687427916534	-0.0698877341781794	0.308795947384186	-0.490760032034444	1.04567851256764	-1.12201987235984	-0.888147840065537	1.6929199392596	-1.01891957455204	-0.438210759066141	2.64196286171806	3.54265869587554	0.046161938314443	-0.147860530264799	-0.408754305335854	-0.659595595573845	-0.454384225460964	-0.884986710991231
LINC02487	-0.870404456917961	-0.634062960899678	0.513318466433278	-1.20491698594782	0.385584885591487	1.13830013689576	-0.757978089697423	-0.201101409154434	0.421582970856575	-0.441639662094714	-0.837684540934235	2.44783875260084	-0.810360821972221	-0.352945822551033	-0.645806130772677	-1.14862387660601	-1.0048787109062	0.590684342313204	1.84234670033156	-0.580409811857818	-0.210752590134127	-0.661953405206256	0.394542810369145	0.719474635155517	1.62083520733925	1.88885818717678	-0.887860793749481	-0.894161936438135	0.77288303515513	-0.748956554728637	-0.435540341840204	0.920625240877373	2.02402554141507	-0.753403744607779	-0.695166487617205	-0.595245657845974	-0.495717065523901	0.958116889363943	-0.769445943870983
MYT1L	-0.569507543705705	0.0711845353990106	0.310705270585407	-0.680528817577002	1.45298430403684	1.2530971266351	-0.722408996715344	-0.411875936778013	-0.863984697924398	-0.422785276246866	-1.20328187927867	0.86296735308611	-0.434232811901624	-1.12187529042854	-0.892661749004668	-0.986745480046896	-0.706528546675381	0.586830665724122	1.42510907962602	-0.741584788230774	0.876042131837283	-0.247445398680823	0.193739707147225	0.786683181082589	0.502707838903808	1.60513762306807	-1.20700188099256	-0.894783604975043	1.49785532017075	0.367029898282696	0.856201501599578	1.76153270661163	2.37763681694985	-0.362078142053003	-0.78303194142242	-0.238406110857088	-0.882451815687034	-1.05759615399702	-1.3566481975672
UNCX	-0.603562835804141	0.915054072424334	0.99921123159421	-0.452317809445655	0.439152187052205	1.26175032816904	-0.741238086382131	-0.570359516954139	-0.622186654707793	-0.631665511345449	-0.351758700811002	1.66498455641428	-0.887109475131881	-0.583727479216701	-0.809491619320299	-0.839445819577026	-1.01898702059959	0.48297764432335	0.395928847620301	-0.457701221595622	1.90667643729839	-0.80233491827367	-0.309914926512337	2.15636056933519	1.03174828454959	1.85169316188949	-1.1908115152508	-1.06615537696999	1.46044833852899	-1.10000844296676	-0.724527400932435	0.320142101607667	1.45573481209337	-0.309241302806594	-0.675178136412354	-0.667073536877908	0.731073552500408	-0.655915422147328	-1.0022233953592
FZD10-DT	-0.636623005292168	-0.746687182161726	0.105244187107514	-0.938884446547376	-0.278670996467106	1.4717375554407	-0.642478146721996	-0.628747450656243	-0.609864163648001	-0.979553414902333	-0.680167026409138	1.39684237802152	0.607865171198838	-1.03370661874881	0.343310832672102	0.466630841906643	-0.764703449255902	-0.847492103913361	0.176835569190781	-1.30797394923771	1.3795173253079	0.549415399102232	-0.20100445929757	1.43219156099656	1.88753477854827	1.75398868686019	-1.05624337040768	-0.926714592849905	1.35714963177175	-0.542083927087686	-0.0320112822171466	1.21386508489479	1.36584476399379	-1.36849719382232	-1.32420944735736	1.10966688761538	-1.05607543460525	-0.298991367284471	0.283742374262299
LOC101927914	-0.802928634328789	0.639325516742249	-0.240896175721302	-1.2802463653091	-0.0124135430621834	0.443798801624659	-0.963872529000604	-0.266536939974432	-0.838445633866555	-0.108946025214766	0.174328955751105	-0.10268264632859	0.11042347535873	-0.27900667439786	0.305709024102402	-0.210354659604331	-1.2973515047254	-0.551833659753003	0.714352469710068	0.581751886408984	2.38966484737898	-0.439794336541046	-0.480081749476171	-0.424536927949991	2.33919022230236	2.66526959655437	-0.959156549251688	-0.91269910446079	0.755168263191293	-0.807703810368014	-0.199708595241458	1.32079782438387	2.07038561625527	-0.489045654084224	-0.4826659493792	-0.028445088318787	-0.701284275253612	-0.855450509108669	-0.77407895904378
MIR138-1	-0.459035204786342	-0.351459176620388	-1.40449226622844	-0.313059114372891	1.11082040405747	1.4034392144136	-0.611093186238286	-0.328720374740123	-0.389659713135295	1.1050586177895	0.905422037100799	0.253217782410816	0.155187302995441	0.00252842435502808	-0.598173116525978	-0.695782321481818	-0.908238264166264	-0.262333961294242	0.54959071421194	-0.270729977829925	3.19003152309636	0.452948968361463	-0.116361729565636	0.0648941886027948	-0.00671841969675921	-0.566925923367445	-1.08287380215027	-0.941032648615629	2.76626883075375	-0.992139062920015	-0.117979321210642	1.91019302741108	-0.770266293794138	-0.0351918711004168	-0.00579995576685768	-0.491634068005045	-0.737272884835124	-0.529748188868939	-0.882880188243134
ZNF804B	1.10314789772033	-0.477550872242597	-1.24180080019003	-1.41898100532769	0.445462168210516	0.627300429217511	-0.7334837587582	-0.443672939425677	-0.513896709617239	0.0845978412943812	-1.04110992809802	-0.240203771232628	-0.829095643830618	-0.115202793151868	0.225072283251026	-0.805952455846669	-0.206056791143569	-0.40452672045699	0.577213482169699	0.10894684938288	2.20030743935135	-0.762925745002855	-0.226442335013479	0.651381395589144	0.913614719797985	1.09280532872044	-1.31552219356945	-1.10015359373514	1.33868905368512	-1.21917790749604	-0.659226884848485	0.921536298603884	0.326888930886056	-0.165518232500036	0.843373611795495	-0.611576427990092	0.368625754678871	-0.631846211980092	3.33496023710277
LRAT	-0.648987095133579	-0.78443126761491	-0.0272020353039481	0.133550447972527	1.06430232985585	0.90764866472837	-0.279055321453206	-0.50172966155772	-0.780004916724213	-0.643809957206421	-0.970624189722311	-0.150227179200432	0.495576744996049	-1.04022838625028	-0.370934820869208	-0.243338164073226	-0.816335486677588	0.555282051731721	1.05074499439386	2.08740920743632	1.61135149429535	-0.291681818683624	-0.444986453220613	1.50628025462095	1.65641511588575	1.48449800430508	-0.938273675334088	-0.667873823640059	1.47912064481085	-1.14010051517481	-1.16412041848399	1.0449376781791	1.56322834478135	-1.18636296630352	-0.949117243715901	0.152935053781718	-0.86452674433425	-1.09644574974536	-0.792883141351586
LRRC55	-1.01918802083721	-0.309318953141837	-0.1997661704267	0.223245951048334	0.602931482306643	1.25387120362987	0.483261626627486	-0.560983029580073	-0.311437811127383	0.191775356488603	-0.588278410600442	0.429155138230036	-0.874448236455298	-0.50227921419438	0.245827624186625	-0.846464541792624	-1.42650862894529	1.61210993735932	0.26269868726436	-1.2196162312021	1.76677599241158	-0.805655500552618	-0.517283057449191	2.10522643501926	1.88970228120023	0.714456871976379	-0.079450599611468	-1.07068483622704	1.88153761577803	-0.764065235051304	-1.07435629140377	1.75768630011464	0.592359849292296	-0.946786728133623	-0.0894015164610363	-1.19941851245861	-0.519437480265744	-0.634444239689084	-0.453349107326859
NSG2	-0.414087551367002	-0.0209563344674691	0.0808953352382908	-0.563863057325652	1.73819315813477	0.781597419353208	-0.233965240739291	-0.186660005806302	-0.308501455915114	0.274602947788289	-0.817345764488553	1.60998499589154	0.294438169132266	-0.52519733373515	-0.111360629905454	-0.878032023205506	-1.14670574920049	0.225801998762632	1.11339579198478	-0.454296145150589	0.698415251837562	-0.10138835780606	-0.959683236912326	0.686582281514766	0.853577089270635	1.55984383525376	-0.896773210225942	-1.25970304280706	1.44587473183342	0.304445507472922	-0.998550236990748	1.43142699785785	2.34115983430715	-1.66470143140187	-0.603651005791815	0.50594617888117	-1.19121321958084	-1.41494707713776	-1.19459941455401
LHX4	-0.794427428782857	-0.600902053462659	0.268685856283792	-0.367929491501886	-0.10316669560251	0.964893449741763	-0.958487721344914	-0.484170482381545	-0.52929722973579	-0.140842824036116	0.186464207971487	0.106943163872209	-0.35565766769197	-0.802737893952606	-1.04824034614715	0.124984730870076	-1.26898224918975	-0.415381925688563	-0.0320325522977821	0.307187612244827	3.64516546315536	-1.04291553133568	0.557932137339104	1.48685325893383	-0.925570337247979	2.16891237979067	-0.613740102412834	-0.450171766502572	0.154382400587686	-0.456309697848362	-0.219898522516884	2.18324405569805	0.484616374257401	0.765499695060072	0.440276044980735	-0.884171295714051	-0.706663761484656	-0.386247435454949	-0.258095818452982
AMER3	-0.724486011362681	1.03378449748375	0.302623466098961	-0.424052522972335	1.22456848071908	0.538273614523528	-0.376622882378679	-0.338001586623056	-0.385469192601572	-0.724048405907817	-1.19115517066392	2.3036811212944	-1.00809433549034	-0.668285505192563	-0.919280576859865	1.30761347336736	-1.17880406494128	0.0271903193375439	0.558120905644078	-0.119078757823363	1.11071734365186	-0.924546501103842	-0.391468358639063	0.833650340873592	0.440977035174283	1.6928943319881	-0.50129258105235	-0.0502708577497403	1.23191626722783	-1.28303439130244	-0.8338257376679	1.66892094883616	2.0753730360431	-0.378092340470128	-0.213225038541476	-0.773736161849788	-1.01116926564848	-0.768119671631547	-1.16414526378938
SATB2-AS1	-0.684573591257768	0.786622088894546	-0.0309417318696829	-0.58395365240639	-0.586591468592011	1.50732735059989	-0.818746230543918	-0.481740322052376	0.242037989144906	-0.582501409032382	-1.14588220435028	1.98815042098157	-0.118749569422838	-0.125681648712308	-0.801236219865486	-0.88466418179499	-1.2018202285335	-0.812516403250144	1.26019735708024	-0.39019338487247	2.38654587472846	-0.847558553550729	0.510014644633696	1.44704493118452	1.63904112927636	0.0794144736064295	0.0763404652039297	-1.22077870703436	1.90478033018338	-1.37427043946778	-0.728621960664965	0.56341223207589	1.19134131176459	-0.195481678452534	-0.178679134497445	-0.169383483430575	-0.962288148548944	-0.0952734029337038	-0.560142844220825
ADGRF4	0.0746115188148327	0.14654453785221	0.525770012152895	-0.667644485280785	-0.443772002627973	1.19249346556579	-0.359618448218493	-0.335651434257877	-0.649820432667672	-0.898190021899349	0.233594170443265	-0.406886449649711	-1.1500778231658	0.386408570613012	-0.432436174815986	-1.06176318649183	-1.22575701041837	-0.46012526349003	0.824916349628657	-0.714357613902601	1.00691420428136	-0.440853181015021	-0.555401656776277	1.98553879384965	0.353267506336559	-0.268982196840707	-0.516945972487426	-0.942456440259109	0.499501027574834	0.0887570986542316	-0.522633066201674	2.08776902286964	1.14325813829145	-0.58184066067524	0.145430953688812	-0.594547819556643	-0.289085760560678	-0.874545265686773	3.69861699632883
NKX6-2	-0.0987210594016226	-0.470865780928347	0.755982106732915	-0.0699275612207403	-0.710153293999924	1.37560486360804	3.225756983855	-0.265515819740471	0.402746090923759	-0.571500182309567	-1.18778398371583	0.142368889259038	0.0132981380132278	-0.0893002481045178	0.311237166606763	-0.59224036972267	-0.916824967790912	-0.108435025568577	-0.228099086341715	-0.599481454163035	1.64762076535461	-0.66915846650349	1.1465985237785	1.02372444517085	2.68499058669455	0.321874308481165	-1.26247983956377	-0.836116666936571	1.18142550059331	-0.72185076859016	-0.138152800195206	-0.717216960074084	-0.924956727589887	-0.348398943056595	-0.197629687341482	-0.220506299162145	-1.06240232651609	-0.890867724400191	-0.334642326134127
PTGFR	-0.640091865597805	0.666989467903744	-0.329669174690445	0.974221697558462	-0.231253493886411	1.8707684920347	-0.655022264766589	-1.019398991793	-0.416300433566359	-1.01968040137275	-0.9299743410871	0.434197864499327	-0.747301545540935	-0.595078578936067	-1.36943328238281	-0.326160035218238	-0.607685547806921	0.162960245567538	0.640282290006279	-0.654978986086985	1.70017864162688	0.409556694909301	-1.12506594921064	1.42441500475323	0.866085126808234	1.30334136968558	-0.111064042229553	-1.28947548350739	1.65890538914911	-1.3790724483116	-1.26987945719824	1.60139219510711	-0.789042633859787	0.206740337241482	-0.513606869178302	-0.832300780003254	1.15996020795352	1.52851757251787	0.24302400890881
CNGB1	0.0457208776653301	-0.626919528550919	-0.376730083610155	-0.642558713011065	1.40868185014843	0.636487448779756	-0.774442743993546	-0.510856158897732	-0.621144602711725	-1.09365764574959	-1.141922293102	0.216837650244285	-0.125755055061772	-0.693372800533412	-0.0481095438045375	0.451755846619207	-1.77077504714033	-0.0761747157160985	0.113716959867113	-0.573685758336705	2.62076277978437	-0.026337579022298	0.472354329253686	1.00741701337075	0.11968619694617	1.6734943847248	-0.843429154359385	-0.887801596472851	1.3277023469971	-0.814595406587021	-0.222319371365124	1.89736781138727	2.42535718375534	-1.04255432019936	-0.291409692561818	-0.0202275779535815	-1.01720199286235	-0.285683966001432	0.110322668061224
IGFBPL1	-0.384279269002861	-0.668220472357203	0.768902017748277	-1.05481592525871	1.36532122468372	0.649683086790454	-0.335921162177823	-0.873662809122515	-0.357097689998068	-1.45365299712165	-0.465927103873231	2.13637001007398	0.0848753794171812	-1.17246686554474	1.22487070660919	0.720530982910024	-0.968856618942285	0.292188476127496	1.85128054471677	-1.13733034631887	-0.196529139901253	0.532404268174801	-0.157668540906754	0.113446930198222	1.00640516001038	1.01437812952614	-0.20325979098539	-1.02590081110389	1.13702606295071	-0.462262690754977	0.952035645723361	0.906118213815368	1.73169725394483	-1.24437753067	-1.01155527848755	0.104195367178516	-1.20047474413891	-0.824782886289721	-1.392686787643
PLCL1	-1.17672414092272	-0.839990074295606	-0.469741570776856	-0.67612344355603	0.731214923020503	1.55949353436933	1.36922179029512	-0.958273931738502	-0.982320756069755	-0.518672346111982	0.18772552576784	0.0667981720537647	-0.975167402191012	-0.867737675696533	-0.181001292648693	-0.0240318974283554	-0.568063163901069	-0.478557236551316	2.31235593321754	-0.853023781076541	1.95067857267903	0.132761952057254	-0.929315490676866	2.25455838591583	0.51639030465788	0.533025361039889	-1.12037586525036	-0.0454331078371458	1.77475672057831	-0.70850069397837	0.0909592197247184	1.59817504224083	-0.15600526291005	-0.6672459763949	-0.455949412431995	-1.01631427536778	-0.390375738876842	0.290657947821769	-0.309828848750322
LINC02538	-0.108729882131149	-0.576440068365938	-0.100049343316625	-0.229870952685504	0.250220719870926	1.3440031980641	-0.911921901738231	0.341228091609417	1.37573543587287	-0.287753338946724	-1.2362984870948	2.09089774836929	-1.08091293125917	-0.762731963890015	-0.994067888816524	-1.00436232930446	-0.769341828905284	0.274381090173486	1.67556805677574	-0.613763810573287	-0.188878002159378	-0.651064666228004	-0.469221807880414	0.619528063248778	1.89690523239076	1.8066212953627	-0.899617481820737	-1.25588595229038	0.953421004462276	-0.230361168060903	-0.219614322744913	0.912832402651629	2.10020061346764	-0.47841670283446	-0.341567421335377	-0.840875572639845	-0.434988641574496	0.242855509327424	-1.19766199505043
FOXA2	0.0384499681287656	-0.129498333604631	1.65576662960765	-0.647001716095098	-1.11815111109419	-0.954302592724014	-0.80846361416895	-0.721952459383273	-0.551775240662536	-0.533249599832617	-1.06655543866852	1.64059270083534	0.328166736111364	-0.732136212534713	-0.899503921016514	-0.463708252877343	0.325731026851662	0.663058779272932	0.886455304728086	-0.605582420761008	1.55058919162066	-0.888645245601813	-0.478379622735984	1.58557731567493	1.57733941765476	1.89053884426272	-1.14957949905434	-0.381818138660474	0.724368690511763	-1.0683054566772	-0.82957146011394	1.33115683478318	1.70526609782414	-0.496733479168132	-0.801498986898886	1.10759164657007	-0.257292715135972	-0.737120678661436	-0.689822988306445
NAALAD2	-1.26410983090192	-0.526913321194165	0.78807121350128	-0.152327471906634	0.082602180571204	2.12115225140955	0.135189638072537	-0.205636276699429	-1.41390897463105	-0.599157705439453	-0.612454589265909	-0.118603286447292	-0.488148409792746	-0.763309784557166	-0.978908750507475	-0.380459745130103	-0.211836007865893	0.910003920692289	1.96879441631077	-0.524645836525956	0.928488525790097	0.101059854220022	-1.17601764694862	1.99821573340935	0.98945290314558	1.98034200821161	-0.860453470031346	-0.0729306565554205	1.15107849715098	-0.742855901647833	-0.904213583891082	1.44196615399966	1.15564336032033	-0.447529162143205	-0.65635958821214	-0.663542335846908	-0.876075294558733	-1.17113323739612	0.0594702112913295
GRIA1	-0.549697914756061	-0.466992650761294	-0.456802296499522	1.91619738676746	-0.249983142636161	1.18791479149648	-0.347583482227592	-0.326262513607948	-0.278634856269998	-0.417820617281317	-0.91920035711977	1.08087248459941	-0.107273431857555	-0.459263386448184	-0.829739973676784	-1.35331976900624	-1.24391933062083	-0.104761005936186	0.377909883553536	-0.500384395657406	1.84432076314631	-1.02455672825299	-0.462721567347041	1.53654972248561	2.09867878061332	1.47029513436661	-1.16250427161104	-0.751671757983667	1.82285134136606	-1.1673951139634	-0.680887729051163	1.44564174575952	0.872238438560828	-0.550695614634896	-0.772296699297772	0.421012291791954	-0.0533344651013367	-0.430545993801382	-0.406233699099572
LOC101927987	0.24881373909749	-0.408943758667961	-0.720093624219678	-0.908726663672303	-0.41334249211905	-0.376286233972687	-0.098635447624874	-0.00350311934661774	-0.446354647534537	-0.059143733938801	-1.00968143337995	1.33770596092747	-0.778629319535966	-0.392647522713392	-0.680985877685879	-0.768803654874375	-1.03352833668065	1.17791051678652	-0.242143247447384	1.08418197572548	2.36763102232916	-0.702150322349211	-0.141880519502166	1.65012764597842	0.531226897889392	1.89072600832846	-1.27808551644783	-1.06660880895005	0.826343565406131	-1.18022213047248	-0.596971702707814	1.19976433349254	1.27402914425644	0.794030721469568	1.90413679615963	-0.551579402897824	-0.827507590431353	-0.579233537581816	-1.02093968309207
ACTL6B	-1.02844751082825	0.420843131650385	0.451703293885366	-0.791639460223081	1.19324691548981	0.649764197104641	-0.487444983591858	0.0274332836209306	-0.397584535259684	-0.157994965690146	-0.606857543120577	1.87318395018839	0.00541342859728265	-0.428122526477801	-0.94923271833387	0.617280581183995	-1.20806537485817	0.436559248328106	1.33499938827988	0.203694015249562	0.512235825498313	-1.40369852054301	-0.400559892635059	0.610122813861211	1.35635741170815	1.68966754991469	-1.32953867504216	-1.54301597095529	1.11241202272347	-0.649128491122151	-1.32724887756064	1.3324248171485	2.19522845623794	-0.958990943481425	-0.38850272756494	-0.0556341365759352	0.128218528592675	-0.848869587916757	-1.1902114174825
MAB21L1	-0.225524796007893	-0.0699515136283331	1.00818180457649	-0.427054789334496	0.0411209827941081	1.59590137413442	-0.948649963301681	-0.822874690183283	0.127507908088043	-0.643781069979508	-0.160231789699587	0.698619115104457	-1.36195533753294	-0.831825869019499	-1.15000047940537	0.512240341440122	-0.775502094059448	1.04155938972342	0.251892071573227	-0.99967490141838	1.78814835794833	-0.489143055156025	-0.0848148718058952	1.59504734543035	1.39849300523997	0.826361905042838	0.299142525277408	-0.78523577352073	1.97644726106335	-1.15787627572087	-1.25716946763646	1.38889938472452	1.7078807089514	-0.96257983199451	-0.140481610294947	-0.972366171956465	-0.830118874830484	-1.09697656288822	-0.0636536917374248
USH1C	-0.0610356129119471	-0.590795389069536	-0.699041179237007	-0.777333930960973	-0.496353697436563	1.6657266500723	1.15163011072024	-0.496417553566266	0.670300794075691	2.10472193741309	-0.487120586104092	0.329305362005648	-0.473300324708087	-0.765018246923183	-0.109633692552897	-0.6650195627348	-0.321009890781003	-0.480061330890195	0.310675874101171	-0.0428158645967284	0.985744981119562	-0.714209448352973	-0.563660520434956	2.43414414719625	2.13808094015194	-0.613931677553734	0.212184643088189	-0.981343396140977	1.82505651018998	-0.331513626599277	-0.914945461690514	0.587180775473318	-1.48525758299548	0.638395734385147	0.726580914652007	-1.12653715794721	-1.01004325049138	-0.601762032229668	-0.971568357735091
ELMOD1	-0.497083453547534	-0.28057667556991	0.299141691398891	0.702729215300662	0.890141908411583	1.71917478333511	-0.825041218703406	-0.624862182161792	-0.565207356815457	-0.415310550549989	0.953285870713958	1.51977721140833	-1.06506731429791	-0.78284697023061	-1.61381246604597	-0.706096913187318	0.554635018189257	-0.949030660708306	1.38716108282484	-1.17326704859524	0.957599532264859	-1.15893402453496	-1.21880481649699	1.5097641519482	0.213609063541747	0.821394144107013	0.0894942385693368	1.15801025325936	1.73369723026046	0.278422003665557	-0.750476476517882	0.850139465933723	0.770901933493821	-0.913670358858306	-0.00860320747595232	-1.50699111876868	-0.994964277380636	0.81685150691879	-1.17528321509866
VIPR2	0.127354116251665	-0.63303731465414	-0.141174968939731	-1.75601402280012	0.0138322334362495	0.67606197870297	-1.06612452935747	-1.14312797876578	-1.24327713308542	-0.788859215091302	-0.658927260365625	0.969700217698305	0.758881650649848	-0.722285100931251	1.55290864528551	0.808974633860702	-0.685093132485888	0.068412739926123	0.434408679425098	-0.782148948549311	1.46369130401078	0.794488812646948	-0.783540184048287	0.0890245939666769	2.76625536296253	-0.249048348447293	-0.381420781319488	-1.14326891433837	0.151954823522406	-0.419296069678069	0.558795795949026	0.811562376063387	1.58835536805107	-0.0119976078096587	-0.961391486561165	1.29669529113119	-0.894139824669964	0.955733473743959	-1.42291927538612
SOX1	-1.04889357580024	0.4297343849305	0.926305530334666	-0.940346467440367	0.585833964903271	0.857414204230108	-1.03611582838787	-0.358731286106818	-0.693354134075121	-0.68365605090335	-1.16818374373071	1.23630436179576	1.21233212547925	-1.10885247447247	0.9235683867845	-1.0034620709598	-1.28068207461726	1.07394503067408	1.20596655248902	1.08358720439082	0.952449915941827	0.411190091030619	-0.143187661204602	0.954292383004507	1.20551531566437	1.1977213243317	-1.16446567512463	-1.04785323200661	1.03479524418974	-1.05038820396288	0.349378453509903	0.85971491759078	0.956989609966109	-1.33838894219282	-1.01824489587718	0.986237855410187	-1.08613746046512	-1.07585661274649	-1.1964764665774
GPR50	-0.878472458063448	-0.851912465651684	0.23968847407326	-1.24884954526579	2.36100903787537	0.506377730258226	-1.08142168391255	0.710119754453516	0.232281351294696	-0.609575477181934	-0.365937344339623	0.43865835970274	0.141827642103256	-0.552028178758478	-0.543701617356034	-0.0913819868131873	-1.29508121950405	2.84735673942507	0.384245557415777	-0.30210878520215	0.991596759999484	0.680679761856375	-0.757785228149397	0.341742430455406	0.518830713327678	1.95193127123016	-1.43023527684865	-0.759735867763726	0.483277474841453	-1.33135878602012	0.131514030253823	1.16281795392646	0.263891180587354	-0.852624477057222	0.135585207541883	0.260418101854268	0.459070498562594	-0.996512502464549	-1.29419713068626
CNTNAP2	0.163504680119457	-1.26846767123576	0.266371829181827	-1.46645736677228	0.682608955647955	1.46513992525648	0.600954320745711	-1.36059594850801	-0.0258885969247763	-1.49049237950557	0.578622266223525	1.79971299945333	-0.523599713274899	-1.03504747979724	-0.469025586402586	-1.00829321874864	0.0877742745997119	-1.02154860909731	1.05366565928802	-1.2154861238752	0.708622006051835	-0.214724321811059	-1.22530630007996	1.50903887344679	0.919075291621125	1.44268284799024	-1.42352673355359	0.40753532077356	1.29558888232157	-0.977809992590737	0.123138363498386	0.941737765556804	0.816820761530316	-0.779398123329738	-0.361333739059811	0.839085979271792	0.0212887126500721	-0.976472399603702	1.12050458894238
ONECUT1	0.0216931037366255	-0.623715202111348	-1.11750082244776	-1.09821464857889	1.48287218772231	1.01093780881291	-0.828328585553215	-0.58120140982747	-0.320793090573777	-0.656541127116579	-1.13206742927672	2.30732972488899	-0.946557757308317	-0.282595833340637	-0.850806361959102	1.77614290433217	0.154358717994109	0.230286340140983	0.00182817898923195	-0.475920427103797	1.8420713811561	0.155781377690386	-0.357380011519013	1.56722852920968	-0.805420951552946	0.103500618811146	-1.3874931618594	-0.748081627878422	1.54546262510156	-0.0784638402621539	-0.0169197968840037	1.51640865899006	1.36941492799285	-0.327806434752802	-0.492435969491367	-0.300109704275905	-0.962617643281157	0.456179833786593	-1.15052508240092
FUT9	-1.15814847502502	-0.928689130317018	0.388948382849294	-0.656348282104353	0.347793646932858	1.55033640174425	0.6833991326798	0.412945312939516	0.412136085869373	-0.951419152287467	-1.2064957348485	0.949580396851653	-0.860756022454623	0.431216595068097	-0.635961926453465	-1.17921367833294	-0.972862783479208	0.743292840507215	1.31012851878048	0.606868423696269	1.14816771960936	-0.165298753677165	-0.0809364368493668	1.23912804643364	0.450022755723375	1.63043879136823	-0.825465918143734	0.16129594630929	1.59954170662544	-0.493125563419301	-1.34142141275464	1.30723636818362	1.3358442466358	-1.60742641924335	-0.919790068767744	-1.10856747611114	0.644322662877797	-1.38971831318845	-0.87099843422787
PLPPR5	-0.614591557936529	-0.643112050952256	0.41671394684004	-0.762417037244664	0.314930007091511	1.53889062765514	-0.710640770667251	-0.570314382081073	-0.760865147892612	-1.38896036222947	-0.536622397577921	0.454691690577506	0.181144391184501	-0.830816775602344	0.655851171304041	-0.802012798393526	-1.30901096739763	1.01937433870193	1.62754003631473	-0.75200414231359	1.71800233484318	0.439986853239171	-0.866371456393378	1.28784630208021	0.999982738153701	1.65337112306356	-1.2224145684251	-1.25286639648061	1.40103453302993	-0.999028851132717	-0.410552005259758	1.46741842726776	1.45258977075872	0.412908388045463	-0.881416952712798	-0.785367222495504	-0.397800625836553	0.349603211140786	-0.894693422266618
LINC00889	-0.857800650142077	0.0985187745895284	-1.0047697731007	-0.97532641935332	1.19015920031251	0.679567198935756	-0.613845322250485	-0.618903286934743	-0.666204422776244	-0.633382143629276	-0.841026597704098	-0.74319798772444	0.229465134704751	-0.632576311873246	0.782937789964462	-0.763124528684395	-0.922947550592698	-0.3674177401933	2.13978769325274	-0.372805976297968	1.98501396654029	0.370011516039815	0.030912846937428	0.841169487451641	0.91426443055495	1.65330505992243	-1.55185062083329	-0.591671820185542	1.00180113084235	1.20208602899621	0.568247948999602	1.13490435629576	1.97537307507017	-0.621668961052438	-0.804804874959713	-0.216875946321011	-1.17582705737744	-0.92674711454327	-0.894750532880693
TMEM196	-0.254569603951612	-0.709357092643489	0.0375090902258686	-1.19863562553561	2.0723372372888	1.9402397418694	-0.0959575641105466	0.213125761439662	-0.874051272023797	-0.865177425525867	-1.21511714625711	-0.422404944401038	-0.0331817174991438	-0.841636731338168	-1.02851618812828	-1.01105717788412	0.392683114081513	1.35956437313004	1.2282283353156	-0.693647312585476	1.11452269815649	-1.02534275258645	-0.557730261230481	0.438874273683295	0.42923787190362	1.01515566016893	-1.3274517413532	1.06051162565348	1.65252590444823	-0.817524309947559	-0.955159698407619	1.3439028122293	1.83333563973853	-0.580740891045147	-0.605608400638238	-0.0699120581529953	-0.30604963940109	-0.84306047616136	0.20013589147566
SATB1-AS1	-1.0717832114259	-0.684790427481973	-1.1384603636642	-0.954728320094776	0.915974752032494	1.60543100136329	-1.29093623283268	-0.797098785790374	-1.00060414692359	-0.44878174703597	0.250896345761355	-0.402932216175369	0.112743381809907	-0.685361461970765	0.634632919463494	0.399407880022598	0.914841504001548	-1.19873277251675	0.231524383789616	-0.347620626894198	1.30011301769893	0.757062862771247	-0.875832888458709	3.04614222199842	0.0687103405323872	-0.760632807649765	-0.722114075304528	-0.043722601348322	1.27227041308519	0.545237039693276	0.348118514077096	1.73123251114959	0.514527746872179	1.1516013984405	-0.959761010451123	0.253229461033116	-0.73612616173649	-1.18750533216121	-0.746172505679552
POU4F1	-1.06150984492084	-0.534483431403005	1.10366422987109	-0.512913751590253	1.81666618890179	1.30661162579888	-0.317036954089614	-0.124324735611501	-0.712132382617384	-0.880600681285097	-0.448774644288485	1.40320429617324	-0.568752446348305	-1.17202338895327	-0.903921449387797	0.160843908243059	-1.13756854899998	-0.17857947044896	2.08098989925426	-0.349365568581718	-0.316525505097697	-0.703061743537868	-0.444855712274592	-0.0692238851330108	0.161667114289894	1.25106284760413	0.789185983575279	-0.818942975715916	0.238252371923263	1.04533332640388	-1.03551314117374	1.39866263215394	2.11107097851155	-0.762549023581133	-0.484587604772358	-0.812482517395096	-1.06708235688939	-0.975921703014329	1.52551806440709
LOC646548	-0.653718451112012	0.0904770696935745	-1.70357529766617	-0.00259447061728634	0.992819371645869	0.0239315335454037	-0.230342104823229	-0.453124071363738	0.040732405116439	-0.546619370674101	-0.438132811667567	0.958340796299561	-0.296926204891421	-0.473382584270231	-0.745131691398925	2.13415438047263	0.416330130337703	-0.755773764487835	-0.380524147590943	-0.375259726818381	1.08418129750288	-0.381000711070127	-0.280258564264869	0.354540421194275	1.00618060248335	2.2381271438863	-1.41174688475401	-1.1457903642291	0.506208595416021	-0.624647463239811	-0.28747154664144	3.18151494299938	1.32898023985152	-0.198731152162487	-0.66138484916684	-0.180635248402543	-0.903930318356098	-0.672059684456237	-0.553757446319499
GDF6	-0.463860887955528	-0.996534953504152	-0.108251298557046	-0.951722478473827	-0.547250750520549	2.27041099417386	0.921987477529243	-0.984911191668664	-1.24060858605989	-0.342960467070521	0.0446512258634081	0.222243126401791	-0.351228788312537	-1.17482437525746	-1.1309761158885	0.0289469864124032	-0.775281250426337	1.11899931085055	0.639533862986936	-0.17750718224405	1.2152696765004	-0.751237464592386	-1.17436869434459	1.5588681605507	1.47608618488333	0.0233140614358072	-0.149245712550591	0.832138507631201	1.58507664825114	0.172022500319496	-0.614878477331416	1.44749710953077	-0.074814266075157	-1.32377732777445	0.520098574702966	-1.29438013910922	-0.546401779740102	1.86222925331139	-0.764351473878423
BHLHE22	-0.476451989322167	0.231277005778383	0.304252109957838	-1.14082150758855	0.67683244645696	1.16885903258163	-0.432701042297209	-0.601414936139594	-1.18789960931731	-0.833932932679117	-0.133949449035656	0.276538647300092	0.772164342829674	-0.836395246640115	-0.0578531456238722	0.227895638463391	-0.81743787117622	-0.536309328052893	1.91228475039856	-1.1158026024148	0.992385082634034	-0.0227399179581739	-0.993577933488254	0.85343080371927	0.563476631027637	1.57959254538886	-0.894403053615875	-1.21712549411635	1.6164654450338	-0.636368102905242	2.00404534672213	1.24372030608848	1.9363084762546	-1.11619188249566	-0.812088903402801	0.0128790382842721	-0.957355385041404	-1.21827745246566	-0.333309863142689
DCX	-0.574587174630119	-0.536081796114898	-0.188692451909602	-0.515036935848714	1.0259422078199	0.995054522391005	-0.838985127871296	-0.195903619112734	-1.0331490959995	0.575642427862522	1.47839831636868	-0.0798338898723392	-0.0810436054556556	-0.781104621881297	-0.700925910659022	-1.30338043954226	-1.15203221986843	0.531816552089344	0.993113829102623	-0.170459779921973	1.02529980845561	-0.782646548582912	-0.667880910361902	0.757567427767123	0.680721669267783	1.84544455445092	-1.64408208531642	-1.50594084113984	1.44552739226417	-1.5406920010971	0.460512900482959	1.70974151070729	1.89318860494343	-0.912556676987367	-0.565758208895656	-0.0953587218107636	0.558314717194921	0.682350245172776	-0.792504023461254
TMEM47	0.523644186554802	-0.65767973301373	0.570704002974644	1.18123981906322	0.0253115869869113	1.57586791639948	-0.334293806928534	-0.748123090991003	-1.3285112464294	-0.564611790245068	-0.434975767445729	0.952797866317961	-1.2119909379067	-0.975559917686794	-0.65393527587159	-0.458365750459204	-0.127267652648858	-0.586166821202896	1.87157209997775	-0.954930545643032	1.94211713313298	0.33336666285364	-1.64044069054438	1.34454306298866	0.511506015243116	1.3706635692447	-0.609099628213147	-0.445331939308949	1.27324931144306	-0.422542764982558	-0.870745589140147	1.21898527901365	0.994376196149369	-2.09574629252728	-0.0403983915973631	-0.34812308005563	0.420464165940241	-0.751561206121869	0.149993044679686
SVOP	0.360043700044697	0.379450969734817	0.316007177681332	-1.25238523809784	1.42940650933218	0.805917123692791	-0.353964383178625	-0.252005294984463	-0.594522775633081	-0.934921481431815	-0.482168606176644	1.38103378412686	0.0227470123701424	-1.17959613805684	0.16776446227512	-0.143595769073161	-1.17493001461304	0.227949016868475	0.803069156044322	0.55610220854665	0.823498016724986	-0.670721711254793	-0.84612468637111	0.378203647514553	0.649891186880451	1.56708393078538	-1.30693663044222	-1.25744550753109	1.43756794888398	0.573065065376564	-1.03520835763694	1.47759537849134	2.50548566110016	-0.8924797055142	-0.819614833292549	0.37688010551811	-1.39013209995736	-0.121432531931927	-1.53057629681522
MASP1	-1.09908361558262	-0.201699187745195	-1.31953219777047	-0.368467440059013	0.298465179088866	1.26849645082205	0.629884007859956	0.441065612348676	0.426676469514002	0.497801933244452	-0.635138797732645	-0.800498039178821	-1.48302874656537	0.228401353573906	-0.680289124477278	-1.18671988679203	-1.0279535688581	0.520669729325982	0.29059921511714	0.354504153907531	0.806488752434549	-0.875564335194824	-1.37272503586853	1.60683334965478	0.352853146019437	1.0635171020308	-0.889027153713199	1.0343101214084	1.21452052532395	-0.983830046996216	-0.586572825192486	2.42753778501404	1.54661484278399	-1.29777216984288	0.673032191321928	-0.922862039245696	0.438169268028096	0.835329218473375	-1.22500619648054
LINC00603	-0.172281342168459	-0.0668770368501733	-1.07029072655933	1.92732573285971	-0.906321563202863	-0.35672230739022	-0.289575764151384	-0.0404722292513228	-0.0895884208503481	-0.147924197525936	-0.140619095180946	-0.675378053353895	-0.386232964429283	-0.0508856500396449	-0.326865898484259	-0.464272133934531	1.14582840811995	-0.327303533914146	-0.349993437540158	0.01333239847203	-0.402161562238534	-0.26508645991474	0.189671167432541	-0.287906033546981	-0.175446350938497	-0.221127508744426	0.700739641907089	4.13256237419173	-0.391465254551005	-0.619849351147335	-0.201514876523241	-0.470146580707144	-0.379200324096338	3.11838311070743	-0.568047203844409	-0.182951327242664	-0.45786128799524	-0.230576059334984	-0.512898298038038
LINC02010	-0.356041888406773	-0.222162739123414	-0.397758040537675	2.50411914710016	0.0808386531287348	-0.569283125720832	2.40411386338661	-0.364831266946833	-0.397005980093978	-0.411455008994741	-0.70573577185361	-0.759777828219311	0.0153890615273923	-0.372660164121323	-0.535372280904018	-0.292772541962283	1.31465712677495	-0.541437505688224	-0.536751619819295	-0.290110123322217	-0.610154036517662	-0.509056607704789	-0.152179735677903	-0.524968992408501	-0.113849717731118	-0.171045665535138	2.46906976233089	1.88246810079249	-0.600047659009072	0.568469080893548	-0.462138255676997	-0.651937681694255	-0.58515494143776	2.6453031859163	-0.678274864493493	-0.426690168897435	-0.581682252982454	-0.424139576466716	-0.639951939903256
KERA	-0.153974005494005	-0.636769715963672	-0.0420125933897911	1.76342337648427	-0.292487046537661	-0.84944123358388	0.653788248755184	-0.568969955975863	-0.719124260589635	-0.569146559376514	2.48314398024056	-0.526912396999762	-0.853794042952893	-0.574885038923362	-0.425843168261344	-0.307697426931571	1.24329352422523	-0.819111225883318	0.220705566118359	-0.597168102994321	-0.773073883517963	-0.649969628596751	-0.489422890319573	-0.811249715533037	-0.718182997856836	-0.742627043400749	1.56126257008408	0.636717480178186	-0.425985125657868	0.520913637694601	-0.761256625648924	-0.376701825163185	-0.855505395289534	2.46126584482215	-0.560356255956838	-0.710663228613029	0.660566710392419	2.03322593075583	1.57402451966102
HOXD10	-0.567693710509219	-0.547863322300137	0.883930283182658	0.829861969459335	-0.0260848474916557	-0.480450191422753	1.77497697367026	-0.488495427089189	-0.637306184974958	-0.628219401913076	2.07505934176779	-0.896530285923083	-0.768435768233295	-0.615974248885973	-0.720363485689549	0.202971611125526	1.26095643313397	-0.616515734116116	-0.428770122192586	-0.530468880658365	-0.6935470404405	-0.737764196347943	-0.451026535345268	-0.756751262896174	-0.672285550000202	-0.688568028334625	1.77967591010046	0.364787547951287	-0.799983413958225	1.68702073954584	-0.691315802481677	-0.697546225590719	-0.807936288309127	2.20304923665876	-0.492266413263305	-0.278311082785605	2.42956356215551	-0.183891581340065	0.412511423741989
HOXC12	-0.478464500937246	-0.457903743003186	-1.24043605436107	0.933428688563671	0.146926583501187	-0.681036987571705	-0.194451803207711	-0.425756759578205	-0.468065910237609	-0.190237131875506	2.27642736485998	-0.916045972608962	-0.694589646279653	-0.43592639765639	-0.636900110297252	1.15682564643685	1.15217904670042	-0.6422082219911	-0.670961387688864	-0.360589928435806	-0.718454459925094	-0.618275087923061	-0.212880638148743	-0.646442760457292	-0.5499280880191	-0.575193433428369	1.42627866327313	1.21287283433239	-0.715061223098979	2.52015211810261	-0.557657212514505	-0.798885010606497	-0.726238398995543	0.98648196437713	-0.831257628193156	-0.527119572436532	2.43400224826428	1.20887319894277	0.516519712122718
HOXA10-AS	-0.333326876416464	-0.119919278479988	-0.518665102904828	1.92250323960539	-0.427297772801398	-0.520407889771619	-0.446706137271287	-0.304711165708591	-0.339772341247791	-0.364907016565119	-0.679984945710459	-0.724101636916536	-0.534346443656385	-0.0617894342531508	-0.4876378142231	-0.227857560739184	2.0606182117544	-0.491220474982752	-0.502371871224628	-0.247652737382206	-0.55328963944506	-0.463960956008169	-0.10800914559444	-0.477314369308384	-0.384039162701159	-0.418240743180917	1.96236108320258	2.53163053897852	-0.289901836777783	2.38506415459988	-0.415310365803136	-0.609305615233635	-0.538922290084775	2.74769297954392	-0.650901621841628	-0.3888015059629	-0.561072152545759	-0.397787926792817	-0.0203363761486494
HOXD11	-0.543458605404494	-0.393523993694949	0.763200906787286	0.91234448643306	-0.155893049202906	-0.750836735000665	1.91029069978545	-0.579578545190998	-0.255141203944617	-0.610307761808305	2.2229538164464	-0.905488378780801	-0.141835222326419	-0.586432916800518	-0.717808195950251	-0.382206230544204	1.04667690097172	-0.72495999958507	-0.708696987122422	-0.499412070151767	-0.539066816543478	-0.69786101666341	-0.383926285801635	-0.70918430237433	-0.62360384657502	-0.647851961053851	2.20558134411081	0.416213391454362	-0.779744738346948	1.86450680029492	-0.65731184639218	-0.613160949967212	-0.758423582209468	2.20027541872792	-0.496721261719757	-0.408073349033349	1.95596998897267	-0.355099834772831	0.127595932977264
LINC00668	0.0728810411415352	-0.441228379814342	-0.427929480637089	2.57356591012295	-0.751831946237159	-0.366480405246983	-0.563317862858497	-0.406995327720537	-0.445653482644994	-0.468180379951719	-0.0828904415444132	0.700028186185595	-0.660265177494416	-0.416239057078156	-0.606594975068443	0.461378730429005	0.847182529637928	-0.611918866819414	-0.626808882522724	-0.338612365073781	-0.685225030174972	-0.582118224199065	-0.183216262992301	-0.60510331429834	-0.117075635044498	-0.53715876118076	2.28687436839295	-0.821277128298364	-0.13248073095643	2.78980946449726	-0.52679611011231	-0.092699754636374	-0.318194026009466	2.95957596942547	-0.783140323243515	-0.495000305585546	0.124919396057401	-0.506000668869316	0.784217710423831
HOTAIR	-0.0886427369897922	-0.602893409470882	-0.230859569294081	1.79950392555282	0.172274002591796	-0.851450029916374	0.503434828394519	-0.678010501813934	-0.553636854736493	0.199687548910528	1.67780871002696	-0.999060962523286	-0.857535046883999	-0.685591057431992	-0.809871010317888	-0.385518533216038	1.20113545261384	-0.672071018090882	-0.588634144962927	-0.580370183441592	-0.59561129790996	-0.798948154751161	-0.470165681391068	-0.810749584676867	-0.713892619769072	-0.73925270660182	1.35034311145381	1.06465808430159	-0.883956680558024	2.10621211622194	-0.755004068698423	-0.617676420484936	-0.860734962695034	0.980082782393545	-0.187653106683176	-0.513232752560088	1.8612206111618	1.99643056463614	1.61823135761051
HOXC11	0.00998153049294779	-0.705783653056363	-0.411123377136329	1.508670922453	-0.113626930553393	-0.860823559000185	0.665651124366644	-0.657378752200619	-0.295628430634473	0.137645957102977	1.84018503683644	-0.840696899320087	-0.869036135245998	-0.666054316846569	-0.815567519656204	-0.812499456607228	1.24727063460565	-0.825191675570505	-0.810336651133049	-0.55740892501065	-0.738615763191041	-0.44907092919873	0.432901640802684	-0.817292930377751	-0.713930629293863	-0.739902331639909	1.40949614083884	1.47439436532645	-0.896374036236829	1.66828742371459	-0.750965614015294	-0.950517702025697	-0.876998708335459	1.2846166632057	-0.256115298876542	-0.319118615991834	2.16979185702407	1.6979954896357	1.20317005474892
PRAC1	-0.552295493701269	-0.648082852401489	-0.251439560211641	1.45881282238592	-0.184482791838152	-0.779115212366364	-0.177953414102987	-0.604644859972442	-0.631907210286731	-0.632986475883286	0.762800037750127	-0.934890116417698	0.259836360867168	-0.61173945246696	0.199084455949766	-0.537009628767418	1.65759535172953	-0.751817270385528	-0.731214253714433	-0.516934721731068	-0.820015041442233	-0.724393836924179	-0.401318270560919	-0.30777581664237	-0.255804774742999	-0.670105170916336	0.611354782480579	0.156173632552893	-0.644125022075658	0.992785904707926	-0.381676386703798	-0.645719664062188	-0.785253661034113	3.12143820925841	0.231148640152003	-0.20998518710078	2.87696299726014	1.95708322822241	0.10760972313616
GCG	0.0478526926747165	-0.376762165560693	-0.136547888365744	-0.162399596967725	-0.196145438184898	-0.259276579185809	-0.0509756929568696	-0.288894036012978	-0.288688519081174	-0.173378679748639	-0.0185574344543112	-0.151305679254186	-0.226241397841313	-0.293842447515563	-0.188319556153506	0.472266234695869	-0.0645817970492001	-0.213540784947715	-0.142102247413515	-0.119358071595037	-0.29638384835869	-0.274948561578457	-0.22295439893811	-0.283616634327227	-0.221946709981671	-0.193723564561061	-0.138338299313289	0.0276050108747319	-0.292553275291861	-0.0767812453311026	-0.250273058547333	-0.307990087936147	-0.282131198414126	6.01855068223598	-0.116566530320414	-0.146808699732033	0.00310635236152239	0.00930665163934518	-0.12275349956177
HOXA11	-0.0527572741369588	-0.104915028701152	-0.475201411609666	1.67652843119831	-0.540169640587819	-0.793164231029769	-0.113085569307757	-0.54837209504279	0.226242443328678	0.274356057921254	-0.938682602723778	-1.01133759446954	-0.804206315755275	-0.174187587927807	-0.744005288578825	0.349438938946712	2.41599349545208	-0.75250951300553	-0.756657504679467	-0.149464029693484	-0.619559714717551	-0.444285770614621	0.440750354103699	-0.750111368001405	-0.644161530721925	-0.668541765278982	1.88169741625096	0.974978716923371	-0.435573748409522	2.16272136489902	-0.228633910701203	-0.903880194820373	-0.824091005376013	1.48781065902897	-0.620413984350177	-0.621547018637738	-0.797176969764246	1.68627357923403	1.93990121135629
HOXD13	-0.685051356986571	-0.509159137327454	0.60176421749174	-0.182813461222821	0.10139176517382	-0.348897347214784	2.21561891685767	-0.741918290675464	-0.42542016832527	-0.547708564796746	1.53211994303346	-1.18313487929262	-0.0128304586620965	-0.752033142084014	-0.312077176834199	0.410892018916547	0.770571824488254	-0.936474987989237	-0.623478890589508	-0.625525259899252	-0.836942374824542	-0.909727978406436	-0.495347805625362	-0.655035166055264	-0.807932635853835	-0.837910939189154	2.12202617395876	0.503393024589503	-0.143401158777341	2.16747290440132	-0.344548427576895	-0.815255079630372	-0.707885971477812	1.32904403889648	-0.277461950011285	-0.791431878437662	2.49816293378475	0.348824480115425	0.908122246058265
IDO2	0.163884032642619	0.313045732390792	-0.977184322229071	-0.0488316967920863	-0.725265188648236	-0.761535657756392	-0.145670642898336	-0.544727457082369	-0.579370695741977	0.755988099510282	3.43407074144175	-0.194538413916809	-0.550629365779926	-0.336934055650942	-0.721580183504953	-0.470211389211069	0.379784622167827	-0.51116945431079	-0.725020454019604	0.323905119700765	-0.804023547097044	-0.699488202382016	-0.325990730408194	-0.717309318982032	-0.621756395485734	-0.646287845168369	0.0335749441794827	2.62701384437575	-0.795180253729215	0.214743428572015	0.456344791392146	-0.853435507623432	-0.781620295080467	0.912271991800841	0.513781935401175	-0.607310874193944	2.26053615520411	1.4926189167544	0.263507592159053
HOXA11-AS	-0.564251314265807	0.521359966079192	-0.460804790947735	1.65940763455405	-0.634286057259212	-0.8045831236428	-0.308988094529758	-0.138136353406246	0.113640850764274	-0.149219692263195	-0.963570059409471	-1.03731571462719	0.389580764296126	-0.302814113808908	0.255088690109743	0.170122971946717	2.07118494432177	-0.763424926381181	-0.768275672009394	-0.451766479947491	-0.851444575854811	-0.431776601701304	0.490090483894437	-0.758468241810504	-0.649540837396932	-0.674630557380581	2.23222892457881	0.554611586484556	-0.843946307954681	2.40801179143532	-0.672394111112466	-0.919585861599366	-0.836531144911024	1.14720039740022	-0.173564762766755	-0.625943051994084	-0.813728523328201	1.81922959014724	1.76723237429663
POU4F2	1.02462931587895	-0.907971091592976	0.362146450885916	-0.886849218808038	-0.172373991258117	-0.152085887577344	1.97915704552642	-0.852583035215726	-0.720033095328612	-0.421107765386091	0.279552778805465	0.633447192366256	-0.890433861668949	-0.702048034512574	-0.997682175321674	2.99986939632293	-1.0865755342489	-0.538517025283528	1.06887686512863	-0.05166993792621	-0.287288455956502	-0.798698279517543	-0.620850982160097	-0.203111540556248	-0.891910561889816	0.126101793916279	1.48674885354353	2.02079406649796	-0.0340822137394825	1.77435107982904	-0.939107416778418	0.202099544233263	0.601674395977058	-0.410187474154756	-0.608159029049457	-0.671228483635229	-1.00338549571555	0.742585712606976	-0.454093904236836
PTH2	0.948360003407415	0.035999091978335	-1.29217973650216	1.83932119008694	-1.15253973755802	-0.656816970094287	-0.0918363270989349	-0.36912842161185	-0.415947995294359	-0.448658278582063	1.22235949691084	0.0117396059188076	-0.675285605202681	-0.380101669163613	-0.612708278670951	-0.274553812903173	0.793388483792912	-0.617717376304395	-0.646633711791322	-0.300445604683208	-0.701476127840014	-0.582938411849904	-0.116155191205855	-0.613228919585551	-0.496120278599794	-0.536949955553313	1.11996807242233	1.36429706778637	-0.694131669463211	1.39424083097903	-0.516716584742222	-0.783232150904685	-0.701617698969236	3.0840224803164	1.50984018031673	-0.486009434184303	-0.709453558775871	-0.510513562340319	2.05956056555919
PRAC2	-0.710406555474613	-0.7829180166028	-0.585764419588152	1.51370603435535	0.589230888358473	-0.725014719085556	0.903142870052359	-0.726884659078973	-0.511143918042169	-0.326283833489682	0.140435998865685	-0.954885043609425	0.402011228665773	-0.737781038845442	0.736483393026356	-0.955640627424174	1.07447300714817	-0.949443357255224	-0.585750911813431	-0.290003186697468	-1.04629653277972	-0.19811755092595	-0.45949370480528	-0.611625685912409	-0.813045470823667	-0.844434802710564	0.893884565381423	-0.438126475141074	-1.03558548488649	1.54497980629009	0.0565866914710497	-0.787379049098509	-0.670462960537644	2.3834593293981	-0.464199032246979	0.26707866540893	1.9183991226599	2.46470254621498	1.32211288957874
HOXC13	-0.0444978017930934	-0.461442593061427	-0.159752125156905	1.04666460113876	-0.669248592778025	-0.790884991619136	0.856525451756186	-0.636282782458294	0.276850480599398	0.44661546672549	1.79839335518372	-1.15971789088793	-1.02633659242283	-0.473263532975118	-0.40332470674059	1.44235171146554	0.913341597562084	-0.698506421096836	-0.775546152305427	-0.307502707104755	-1.06497182438103	-0.976055393448154	-0.0244092511992175	-0.989134884033329	-0.885905333677232	-0.607294951100386	1.03279136057851	1.19735526913854	-1.05978158261501	1.48305059315104	-0.929474382311778	-1.10781627125254	-1.03899901160291	0.86675432715782	-0.208117262585926	-0.0375305397895981	2.52179319782363	1.61808396480426	1.03522620131251
HOXD9	-0.246686411236295	-0.732192273415965	0.697786969104085	0.945303998461322	-0.409855452809147	-1.10056890701528	1.60870542543333	-0.860638231090955	-0.6353629732548	-0.950635853704015	1.89330718670778	-0.747588184891722	-0.0364764871261315	-0.435687010379618	-0.618863774991111	1.23228337675562	1.17695951238437	-0.724778384891082	-0.316184900368136	-0.552820718250627	-0.940467697067476	-0.522368082885509	-0.73712471140168	-1.07763310739204	-0.979197551017342	-0.857700615018615	1.69826072835614	0.77709933251355	-0.791685799974123	1.36663410541582	-0.402209699520722	-1.18459348510647	-0.753371121437167	1.27589860855239	0.160085835732159	0.0475500844235616	2.50853456818927	0.816914801877117	0.40936690033952
TNNT3	1.11776851854768	0.274727754388569	0.187043313762903	2.10366129603966	-0.534202867824498	-0.524028230971635	-0.510706568907728	-0.876582495115322	-0.283822972448043	-0.0646293645706797	0.779269306573475	-0.459732853622087	-0.2878343614161	-0.501397426302135	-0.543059673419987	0.0512884485811247	2.20990556374026	-0.788697825614783	-0.585985488238088	-0.00465935049471356	-0.821479029165549	-0.622712140256792	-0.316380747194043	-0.732150353523736	-0.676079806367762	-1.15211797871011	0.815218717555778	2.17202882558067	-1.1966132054977	0.864821253680347	-1.17843114835718	-0.700362186786284	-0.995525041011951	1.23176610544536	-0.290188509818436	-0.718377772037888	-0.119673427651545	2.30279574233577	1.37513597909317
HOXA10	-0.629350206163334	0.228096250423926	-0.307033390704635	1.48140139846558	-0.573100526214003	-0.887160215963241	-0.481704017740997	-0.163498970500109	0.0483114139718641	-0.0400286533316079	-0.375857278952185	-1.06677420210095	-0.895304431692712	-0.688987475412034	-0.201797571732643	1.14128714076797	1.52681234320957	-0.665506358488647	-0.295244408898742	-0.339311015275554	-0.64868434962469	-0.466216287120178	0.327541909920381	-0.843174161578541	-0.737681521578646	-0.764396998844157	2.06347373755756	1.80114810624711	-0.92326142998471	1.97195008517526	-0.775590777038709	-0.978780651329781	-0.903913998110816	1.57350580876196	0.277966768999433	-0.723919079702447	-0.619758319322911	1.89227602885466	1.66226530505173
TBX5	-0.379655574307246	-0.164830259773491	-1.0679150770796	-0.273370173677826	-0.959788724994496	-0.145067651789631	2.11720527271576	0.0502310270864707	-0.125137792671769	-0.408784708463265	1.2089371648332	-0.0555579243340797	-0.586431007344562	-0.356808996611064	-0.536757749506004	2.76599491000188	-0.322159320084697	0.686072404985612	-0.562686353453148	-0.291800475996015	-0.0504705252557966	-0.515525463249915	-0.146047923243789	-0.538431927429791	-0.438714226596331	-0.47507635557432	-0.8002647158437	-0.745712752661789	-0.342961376318672	-0.738688502328293	-0.463349929856023	-0.351747863594318	2.13597608362674	-0.112321425482142	-0.203160053624838	-0.437636427145147	-0.610770400630849	3.29916879491585	0.944046000757102
HOXA9	-0.396601671843967	0.544988505651959	-0.635050928310364	1.17079413433636	-1.05216502820068	-0.577983734631445	-0.516218523273185	-0.298837034739679	-0.34861757106508	-0.376565431583526	-0.762809511800525	-0.823267106385085	-0.584904951625841	-0.311012224266215	-0.520472734750565	0.587296591277744	1.77516394740525	-0.238176585662937	-0.58924080364029	-0.250753803326882	-0.59924215608914	-0.526982006716247	0.357167163221461	-0.558750157364138	-0.446383430484949	-0.480692790350274	2.53888014519355	3.17178708379602	-0.611299534769535	1.75280665194566	-0.45612023340111	-0.729917087597981	-0.64285751350555	2.11831819065988	-0.0173072551037882	-0.433344981187814	-0.636255059493341	0.246482719223129	0.158144718459114
LOC100507065	-0.401443547354598	-0.282769386341261	-1.2287926792532	0.17330475075322	-1.09257424567779	-0.57476026359327	-0.0647200412649872	-0.267890319067397	0.162159715837708	-0.350003232361642	1.25311890032713	-0.523145116132721	-0.0992020331651839	-0.282149127841023	-0.502574290735027	-0.212244821690938	2.61166236215012	-0.507994558452111	-0.607616469499585	0.175543069507369	-0.589986939217073	-0.528142504262871	-0.106676225617207	-0.17522228613119	-0.45858931958462	-0.492774306683461	0.707392098614339	3.18219416248649	-0.611380178835333	0.183843277508071	-0.446249693929742	-0.75764364089966	-0.676476478124219	0.964187911193761	-0.168575585379553	-0.420829464484895	3.15129773130469	-0.453112813763479	0.318835589661143
LINC01117	1.00425192289168	-0.167114015016228	0.072687503586196	0.880363664342054	-0.858065791930467	-0.895963560869038	0.898962707321628	-0.469896939639021	-0.546806777271595	-0.581195374426829	1.05001004911711	-1.26221891539988	0.0969574071113554	-0.489113586303746	-0.800873078193392	1.5684338984153	1.68913273818556	-0.404008592858218	-0.322933232888288	-0.390921114164616	-0.330672496231178	-0.319417679545537	-0.224726022769664	-0.886694779976873	-0.74810455162707	-0.767072684493577	1.58994358186017	1.21035010626931	-0.94901758222559	1.38938459232427	-0.710365108060546	-1.13727613170244	-0.437715757250079	2.78506174099431	-1.1566566036941	-0.122771451412706	1.36014202458461	0.558078155002251	-1.17415826405513
HOXC13-AS	-0.632290177434593	-0.303556021663869	-0.82153840011671	1.43866880257333	-1.31084581705256	-0.858361235633682	0.83792150446032	-0.592344572813462	0.296423612541382	0.956582669564468	1.43577062224073	-1.0858472084006	-0.864542418159642	-0.604208036754693	-0.548670733556826	0.539511062804135	1.10762152489832	-0.80611360309802	-0.835349948683655	0.013439511605591	-0.674521042175205	-0.798190038666891	-0.380017758921631	-0.829572270475514	-0.723270446349047	-0.740561666703844	1.25621023863166	1.10449146574564	-0.898272566150933	1.54279360662104	-0.444716083979275	-0.995259662177043	-0.913607382881597	1.16708591030971	-0.356850546322526	-0.0275313889201674	2.43794907750293	1.62298075699493	1.28858866059779
AVPR2	0.471011938902862	0.269832064858787	-1.37839953640269	-0.283822710615058	-0.314450441542562	-0.728751662601427	-0.639360588561605	-0.427852386160924	-0.170698855697121	-0.17053291611705	0.885685012079319	-0.99312094050282	-0.738005070865514	0.270131980450025	0.229191315987311	2.82081532426727	0.949351388559939	-0.673372668069445	-0.722682834689664	0.27063507330284	-0.764474995695875	-0.0892107155801836	0.362225092389686	-0.70157608258778	-0.589188763332662	-0.612047668274425	0.89835817320459	0.489910215510551	-0.769503033184436	1.67815373234029	-0.58803584396156	-0.882999480819791	-0.79797045163767	3.15665030151017	-0.295832059308179	-0.548928592293426	-0.764603629733918	0.16859360121929	1.72487671365286
LOC100507477	-0.315572658026755	-0.0946343232000746	-0.709130766817035	-0.0951301663207275	-0.926591787027204	-0.412057273297953	-0.366259614208793	-0.103844970250512	-0.156634820407943	0.139260267678681	-0.622438008765637	-0.672727753120273	-0.411909896279103	-0.116117167599861	-0.343241009114595	-0.0781928871963204	0.483663842286565	-0.343771504021336	-0.432230002720143	-0.0596961091965771	-0.40684107376802	-0.346639457721024	-0.0209436518577021	-0.385456317518898	-0.294704687440219	-0.31209942010821	4.41878507313919	2.62750184127108	-0.440253285999631	2.46040578258372	-0.273900847240084	-0.562823870318747	-0.484006683239508	0.135891824055317	-0.614794723840869	0.128399288918737	0.153185869572856	-0.300341658305174	0.15589260542279
LINC01116	0.189113659754901	-0.527836095947157	0.903746935324306	0.723350808309906	-0.877297729136675	-1.03368842637938	1.21975049749479	-0.994401671392552	-0.552255409180268	-0.580614036647235	1.4707066494178	-0.191181855433102	-0.329296265735019	0.197116974614612	-1.15872320569258	1.61247972686656	1.56855405363579	-0.780351530890823	-0.598946710489369	-0.618568725386923	-0.783884653575203	-0.474872242370828	-0.718241676907323	-0.785464321027503	-1.04400529989318	-1.07434631981304	1.59988633281505	1.52790245276104	-1.26954041392582	1.37749935481222	-0.220812390164876	-1.10324236885912	-0.709883449099997	1.8898769565383	-0.206070378328117	-0.131185540414124	1.70895347730921	0.538895220598411	0.236877616437324
LINC01387	-0.592443684600518	-0.53350559470091	-0.337561757926898	1.20124510276884	-0.29987646904976	-0.273915615720159	1.37719591565206	-0.496245875463498	-0.55505345965557	-0.57736596434706	-1.03753021531783	0.58191639140053	-0.841317836849415	-0.511023215808279	-0.759901069771763	2.7476289651446	1.51682953409632	-0.768346766009345	-0.0855304451742798	-0.410761583755076	-0.870241942010516	-0.367455027584268	-0.259931143498493	-0.807532840101802	-0.693395346737084	1.04259426918257	1.65322616645539	-0.359552696032076	-0.192688650467954	0.726390514323835	-0.677193901257684	-0.585258419791556	-0.916486079432971	2.43831336445576	-0.612759483027707	-0.633722139653425	-0.871666680721029	1.15246658442689	1.49045709656012
WFDC5	1.22612627337216	-0.580143109265613	0.184323133489656	1.56557144261682	-0.624095193911248	-0.802027160877659	-0.693261950239265	0.560783174147533	0.206046034780027	0.0976668459526883	-0.659039328960401	-1.03948155514367	-0.814011034615147	-0.284754181007804	-0.0161552276447605	-0.790191042305816	2.09049705300964	-0.329968929303123	-0.772769155611629	-0.4474005823951	-0.845863706658346	-0.733775483406181	-0.29940401651294	-0.760288127307065	-0.653361625856473	-0.676262494191804	1.48688131810923	-0.127244269922772	-0.841204873737425	1.46417225258972	-0.36637012682858	-0.924145932287465	-0.264373410659713	2.72546050953339	1.16869165680885	-0.625147016969089	-0.81745634555792	1.89598584574436	1.11599034102294
LINC02461	-0.431136215497192	-0.34645859622487	-0.738716571055266	1.92796523437433	-0.433616108361833	-0.652455535810597	1.09982227375802	0.0136285759986381	-0.377750844212371	-0.406325249422416	-0.865765522900155	-0.584222224066538	-0.660802349626492	1.23050266112494	-0.582163204601937	-0.66820519368192	-0.352549255409335	-0.0548790194224495	-0.66627043017484	0.617286655467553	-0.682927645807627	-0.58838513907488	-0.0978763209538763	-0.187688123252562	-0.510687789898824	-0.542275186749232	1.5409756728355	3.68859898916789	-0.694546957171612	-0.962730781195334	-0.503291308916427	-0.832616378760031	-0.745427244892664	1.29888610398048	-0.179124023955525	-0.469516791662099	1.64589974639469	0.996249260559182	0.758594839097677
H19	1.56000072160722	-0.166672828163897	0.456303678281159	0.906335067752623	-0.596792895733458	-0.606031692397331	0.17795741509321	-0.454381289952962	-0.42278366393587	-0.73716078022664	0.871143684100557	-0.411573386279707	-0.615512188193008	-0.537594878413969	-1.02212564576525	1.44473872970462	1.62567699004212	-0.301303650495942	-0.154909986136186	-0.163349935020001	-1.05785530182076	-0.867513276399406	0.0739650893292834	-1.03328033641514	-1.06471491725544	-1.20037790512617	0.884794494691888	1.96445726138551	-0.913698504513115	1.0468220198604	-0.935063709299375	-1.01540162569251	-1.24387214303579	0.21031557319826	0.824350485990241	-0.961495358191966	0.735477800037504	2.45467353266378	1.24645335472552
GFY	0.962549412412673	-0.25185167983795	-1.04899321630411	1.60667509754385	-0.0173640495383811	-0.95756334986512	0.128549376848943	-0.730558189338443	-0.767115826592365	-0.766318811973275	1.71522141330143	-0.0967032129808813	-0.966831229550312	-0.311050106161794	-0.700352405189107	0.847212028819567	0.722025262422143	-0.404209957507822	-0.901809744539164	-0.619735376298577	-0.820631016338831	-0.649862190449098	-0.494908353271271	-0.909107350870578	-0.166823544625043	-0.823113026348413	1.69531564705753	0.845298954148123	-0.789650827964613	1.80905954287042	-0.835108299993667	-0.799161907368313	-0.975768580105426	1.67925052402315	1.90440550146782	-0.516997676467658	-0.120722118759962	0.540311807269889	1.98643748005463
AADAC	-0.485734218330516	0.147507459746703	0.2984853812487	1.88109440515166	-0.29431379993264	-0.395316652635057	-0.627065483496096	-0.119968119187415	-0.469248503568678	0.180224782251426	-0.34126486793079	-0.022266143128145	-0.726109606632442	0.179938059067065	-0.161419237074793	4.31494305505753	1.18396653090863	-0.363481552803912	-0.707896655225129	-0.341825314437575	-0.478616696548321	0.279447524544032	-0.189038563065888	-0.288041608251315	-0.575429806872043	-0.598209280791062	-0.243611328207575	2.21092437376113	-0.755351060600989	-0.971461245953287	-0.575316175227917	-0.475376705320771	-0.779678700713363	-0.148841767241343	-0.506905225188025	-0.53751463968387	0.453349801061541	1.4391959146643	-0.389774329413762
HOTTIP	0.115451520573001	0.373993780974276	-1.35319704756852	1.64314745373155	-0.668716137487253	-0.710225060419969	-0.619882158441016	-0.412551711399357	0.154195882824585	-0.159276563027458	-0.89534775385932	-0.972100528854685	0.909811206088621	-0.130339860212084	0.160961077291799	0.641194865183298	1.21489536383209	-0.362976995238465	-0.70274401041317	0.0518243295561971	-0.746644691645076	-0.289492696700543	-0.189272309827837	-0.68240665001849	-0.578740698323901	-0.593445887579432	1.71746056451627	-0.521027570554872	0.0553001552960685	1.75509700634914	-0.570414173830955	-0.862100780376171	-0.777659847433296	1.09079310243072	-0.881319552255739	-0.531053702636527	-0.744329666706579	1.77425100462913	3.29688874153397
FLJ36000	1.34901492174472	-0.526737674239675	-0.860737638137711	0.638784152402143	-0.315222454836485	-0.779256688063972	-0.691414395103066	-0.492695246270815	-0.542255886509859	-0.56128410793686	1.65350511534522	-0.726672589640592	-0.787763689955879	0.24225279786357	0.125146468317199	2.79616876303047	1.88048273824242	-0.446923926423405	-0.771948289835702	-0.416244411250567	-0.39879788631023	-0.717322766864928	1.20299235985427	-0.753396236514819	-0.208070491277551	-0.667008293559836	-0.618277691019957	1.5173628457504	-0.531063375789526	2.05932478694944	-0.644884615218266	-0.561939136995857	-0.845248100596806	1.4841580754643	0.208643248810982	-0.606364886892626	0.862565791100583	-0.618020709488107	-0.930850876142608
PI16	1.35383905359023	0.145073824485674	-0.339097749011564	-0.331096837475616	0.473709540796304	-0.866836037110884	2.50980840468428	-0.781007527534378	-0.587306928991415	0.135545657804367	0.164793765530067	0.38886684015175	-1.20000021104434	0.0283535170095646	0.18100679853767	-0.116178461315645	-0.955610144217218	-0.83844909600838	-0.855081202449376	-0.582660187646932	-0.496702876484367	-0.0170786215688998	-0.684919942121157	0.425659454948733	-1.01252962668164	-1.04438107040022	3.25053275469549	-0.411437561710712	-0.74851470690041	0.797312834956017	-0.605659701478972	-0.132122891251275	-0.667214624664337	0.358017765614805	0.0686363488662148	-0.476532015498438	0.513204084633037	2.60819141350747	0.347865961754514
MCTP2	-0.324830650937846	0.112229401249763	0.0785521694306372	1.47517354348487	0.0178527356098751	-1.28751825509968	1.92720408303346	-0.969390302516455	-0.820008662966408	0.00345343215102216	0.485859596586881	-0.569667684344369	0.331200318447945	-0.541999420141242	-0.42676970093983	2.20458911810431	-0.0015160048605307	-0.331706427007649	-1.03834347176858	-0.168265508543071	-1.02107180283109	-0.141143783175767	-0.509350510928609	-1.00319500507529	-1.04564833305664	-1.01673633429124	1.30531061011841	0.549619859484389	-1.13924768506786	1.46250661629742	0.0208167658156637	-1.37522264588388	-0.958230003777444	-0.298791455676133	0.427506226275543	-0.315172172494831	1.30842216331224	2.14623923015306	1.44728995182895
EPYC	-0.854923005439268	-0.420582799773223	-0.676501330869177	1.93831126371623	0.603397467590198	-0.617210262011136	0.374333475749989	-0.280216718424932	-0.642475005948345	-0.00551092166472987	0.0567715969796286	-1.08185415518279	-0.588733638328717	-0.833941071365695	0.598636437231069	-0.183076464187724	2.01173833177283	-1.16984922079459	0.536894426448752	-0.480998712440782	-1.27036325752887	1.29961318112746	-0.715685817790359	-1.17095761791771	-1.03843830872592	-0.556476404653983	2.15533898708635	0.483333842402667	-0.517813353440391	1.20013088352553	-0.0856860179313153	-0.685086319991418	-1.23595970236428	2.01396694732884	-0.289918665864828	-0.30672250499168	0.454337008640383	0.158306867347987	1.82387056068396
MEOX2	1.16786763053728	-1.1048794269098	0.201733070494876	1.53527213207439	-0.946415764895274	-0.809916383332102	-0.773113289837067	0.661119037967233	0.684173689405342	-0.856847448795551	1.84586824915405	-0.603941916139993	-0.869944065139438	0.0614549986983468	-0.797309570755596	-0.685826352724352	1.74094998477798	-0.243041304121162	0.563973178666186	-0.769784891891257	-0.972432006713623	-0.465560409590762	0.506817075907897	-0.522072836321262	-0.882830417845232	-0.732368345149553	0.20353457159503	1.95177530261942	-0.737958221262603	-0.718392892755539	-0.850744242362504	-0.918171277946832	-0.895776429844032	1.03234497107721	1.03730753884787	-1.03319372223525	1.11862174037847	2.03053549429151	0.8471725500757
LINC02587	0.775028637852656	-0.748809749405595	-0.0764732672108015	1.5153397927891	-0.914324381135903	-0.585446679559989	-0.107711879899538	0.665529866958994	0.846722268880193	-0.727505246706811	2.92140088903916	-0.657157917555857	-0.914172418535343	-0.0232517136650229	-0.858027782475925	-0.84887101773462	1.16649263963801	-0.0505128956772496	0.535294815053846	-0.590189754154882	-0.952047203241968	-0.386903055775375	0.163049150769813	-0.862165314788529	-0.75277699816423	-0.780082913324505	-0.116228686927069	1.6538507195414	-0.944125332242007	-1.00388114358072	-0.793228460754366	-1.00047561288547	-0.923552041249409	1.54914206839674	1.11630051283864	-0.738240911989551	1.25979183480255	0.876115913163281	1.31210326891636
HOXB9	-0.339419298830866	-0.266780456800218	0.865903913275711	1.3125093185584	0.708589952671958	-0.707339635689328	1.07920523435045	-0.68360603038112	-0.641176023288322	-0.466718525551606	0.387137335217266	-1.13205616444547	-0.605459409240619	-0.689581016667976	-0.968995855464184	2.10350595356984	1.05115518833188	-0.874069620065527	-0.25995669430006	0.400980560544845	-1.05445433879169	-0.843050034905373	-0.653899581146455	-0.987982745440419	-0.891408393912024	-0.912175228089746	1.59853229602596	1.14078258080801	0.187882617231805	2.73429437573423	-0.932781641902959	-1.09555989432023	-1.03241625993579	0.371010810151454	0.0978260276217181	-0.449050665278786	1.21749856089797	0.170176750752823	1.06094603870447
LINC01489	1.85718647310812	-0.159919904567418	-1.28083445695649	-0.72901071001701	-0.3138161030055	-0.52723521902686	0.466200772926171	-0.16531929786329	-0.23840610258092	-0.264350816576868	0.517560996447308	-0.515267961991409	-0.514987640044862	-0.184202618494127	-0.423409154475066	-0.532846722972069	1.82236931478934	0.0231379482557515	-0.614211696914875	-0.145205843922098	-0.276725377143858	-0.503087371866534	-0.108121980758727	-0.154771383095064	0.0251318957748207	-0.0305606338121404	-0.181774476639117	3.50073655740957	-0.56607371019546	-0.96168258699424	-0.396684394831893	-0.787338221362075	-0.254104223116061	0.0432133768396352	-0.766837038108856	-0.379990066227685	2.51461679579024	2.02845495051425	-0.821833368294637
ZSCAN10	1.06179987290944	-0.589372104039028	-0.775827187709377	2.17073123040374	-0.389405383535871	-0.799666665273796	-0.0272669881913937	-0.736597755948534	-0.762647888101639	0.657870883686639	1.70173657902687	-0.28203938666821	-0.578120865093953	-0.668390226172108	0.0915886863359291	2.56957926993412	-0.338617350188065	-0.576541621035752	-1.02969567602903	-0.215406713445383	-0.877699059440252	-0.373812018823173	-0.139694922191068	-0.570856634533356	-0.472445290877592	-0.79367565091838	1.31699205115014	0.659681826835562	-1.42492684085097	1.45901367322432	-0.782010942540557	-0.992832291703732	-0.540144940236068	1.17150374789637	-0.132365099210456	-0.462551443351898	2.06759697952356	-0.36959392193918	0.774110067122129
AGMO	0.367373577017438	-0.503180054825219	-0.695071301414361	0.81994198334546	-1.12970786306841	-0.985097720595364	-0.286432018428631	0.858165780859308	1.18704646949675	-0.477812759020117	1.59101831408074	-0.334688263491887	-0.992935206492928	0.103492230989639	-0.937538820729522	-0.695806145509772	1.92283006687634	-0.766636218146222	-0.230918878532957	-0.670808509624656	-0.864719295923566	-0.0724975053810864	-0.546355456939377	-0.554667285654751	-0.830137959712634	-0.858103040105309	0.122020383245041	1.35398741031459	-0.836212951900283	-1.07802853682911	-0.872134215351924	0.0553991615710752	-0.209482702442548	2.08353803746026	1.48996574822176	-0.817302614965989	2.35494320341159	0.895113132890649	1.04143982530597
HOXD8	0.137086067310574	-0.738610017976793	0.897221911588069	1.51878124108194	-0.827248328138856	-1.09656747741772	1.02965362636751	-0.858862360243644	-0.597380623286819	-0.99350300080455	1.52453101732818	-0.581271106771718	-0.184776625971971	-0.108382401171334	-0.626836212071506	1.76249862660506	1.33237373439503	-0.443579883297129	-0.35469168075373	-0.713153814320772	-0.642337171981185	-0.318078895153209	-0.867910072270187	-1.28996716341879	-1.16761902285507	-1.18778893525507	1.21144496621957	1.24393363828928	-0.888728366680802	1.4319179061917	-0.316800209118903	-1.26357034877087	-0.955413771456391	1.39944621404787	0.364565738411878	-0.0171092240620801	1.69656749646793	1.08511949543662	0.40504503350788
HOXA6	-0.574986485007606	0.790192062407279	-0.401357725802932	1.41603936639845	-0.808190881310151	-0.813634933684993	-0.700700483447383	-0.513870029866344	-0.106922422489388	-0.576423003986225	-0.978076666148815	-1.0682610581174	-0.819340843637119	-0.527409289601353	-0.743135649228663	1.96333883710724	1.52976016161964	-0.753078444252052	-0.794325262494723	-0.417642351530544	-0.851911838814605	-0.0703534165149273	0.624081082642761	-0.419660741303866	-0.671160635768046	-0.68743089689177	1.01494104189443	1.87475749059686	-0.857814655823201	1.75756306064257	-0.670946658707816	-0.97227234529526	-0.262180654890157	0.661661079647582	0.12320461793863	-0.620807561182834	1.33419118743201	2.09138201537909	1.50078293209164
LINC00379	1.58556023678394	-0.163300173766382	-1.00155305678703	-1.24277790152844	-0.818819437658241	-0.576087650671691	-0.546709048145242	0.254184380114309	-0.23258241870538	-0.277311997779535	3.58115392732426	-0.235671975217504	1.18756449829056	-0.173226001775874	-0.0684902535181975	-0.624035459162919	0.339515547024047	-0.486383455708433	-0.642931964914506	0.436818421003386	-0.590372159313409	-0.0123265469561623	0.0331130708856136	-0.590141568402498	-0.441025609159276	-0.482659507953333	1.05310702722618	1.62793705473574	-0.622343774788629	-1.03134761775451	-0.405526710042625	-0.831680012278452	-0.731987687271158	0.171402114817634	-0.854910903538087	1.5475050883469	1.760655248921	0.989874810589846	-0.884188533265914
TRAPPC3L	-0.0750840383357683	-0.0967796435184679	-1.16682958390426	1.94793843140398	0.0886695875558988	0.0205976935577702	-0.381656309179138	-0.226651237410199	-0.417299706493332	0.420761758137965	-0.757583239888359	-0.288064570332274	-0.913436836150168	-0.0284740616505922	-0.587855928095054	0.102776304956932	-0.0954776820863493	-0.85902991813533	-0.845399639396107	-0.00278891451233326	-0.454214309623047	-0.821587743700568	-0.360401584034961	-0.315480643992214	-0.718715054051702	-0.751474918414374	1.63975402250073	1.41070692814882	-0.514988485376513	1.76427231691688	-0.468261688975944	-0.685810400962535	-0.362538945822651	-0.00197668853310536	3.08074800705576	-0.704475875042068	0.418878230601269	-0.686872033148966	2.69410639993037
GPHA2	1.17476833954011	0.144927961801748	-0.584731480202196	1.06933349130663	-0.625246663883745	-0.443540728740674	0.247599027682579	-0.291452038276628	-0.330524344389504	0.0755290378279126	0.638421860539587	0.0937853410720118	0.277437947769446	-0.30241628535566	-1.05550121075522	1.89473712600828	1.6593747229147	-1.0677142418459	-1.09850392059806	-0.0190368249497789	-1.18414073982962	0.23936699891832	-0.520959332172699	-1.0934596751648	-0.179107908746423	-0.977751954822686	0.952261716990378	0.750400341766725	-0.667113829797746	1.10502679069353	-0.100315178313747	-1.30657890606706	-1.20027711928452	2.08383484209054	-0.145102580641552	-0.249118942246727	2.72649422506311	-0.410542174405015	-1.28016369149563
MIR10B	-0.61305279475845	-0.548360075968172	-0.0291612347469683	0.981371644366028	-1.03206746725825	-0.833254578383248	-0.0205631404623011	-0.51684665477169	-0.573676934601251	-0.590745546856857	2.80220389090701	-0.588561137289329	-0.836951052090771	0.333068146772362	-0.758102802992926	1.62393871403082	1.10024666971106	-0.766507250931215	-0.404866469821112	-0.438734385244424	-0.862179383355869	0.166268538029022	-0.310886748789958	-0.820101709525545	-0.713900569398336	-0.722733904352779	1.04544730917128	0.547383124789237	-0.876008467965653	1.25051663546507	-0.346285554439046	-1.01112026238438	-0.253779036292432	0.598008321480393	-0.0173238948584024	-0.649673711606095	3.04995148433718	1.23866901034096	0.398371279745028
HOXA13	-0.705969898835566	0.669369313709284	-1.11077714851916	1.27611848509905	-0.343826676932543	-1.00301471663186	-0.277964740407605	-0.503337829421315	0.185299229415405	-0.781461923898758	0.0677173203505107	-1.23111392099688	0.248825870382118	0.0278504970271759	-0.701304180443835	1.2736198924535	1.84969123415936	-0.564413917932608	-0.405245514317266	0.544478205179537	-0.838967057191384	-0.469985339577397	-0.478475311478941	-0.954955052513455	-0.827214866176847	-0.856245273820464	1.63683809082474	-0.0351135762723034	0.155486976284603	1.89020402766838	-0.293955724861813	-0.823051651655568	-1.03463082250632	0.639611676595883	0.659511570644654	-0.802050939881644	-0.668000532996992	2.56496381017153	2.02149041730481
HOXD4	0.025932732990891	-0.849542014541518	0.857935350850164	1.30022799042422	-0.546287892330059	-0.923343098106502	0.841310994994691	-0.843969247399444	-0.36299215876823	-0.991984169253322	1.83253421716643	-0.984259354243928	0.236383624685091	0.303314387700671	-1.115569611322	1.28219102935692	1.37272297784274	-0.700610911521003	-0.125818798947026	-0.665435408424511	-1.09706859704779	-0.32617373528264	-0.729551978691404	-1.14240452486858	-1.0227792963846	-1.04745485421724	1.34764684515894	1.09380857599149	-1.07532963441485	1.53772031072209	-0.445690575605858	-1.27919314818755	-0.618954004171356	1.18482451700069	0.239339264055921	-0.166888756558175	2.02385595625023	1.00197479926157	0.579578195834828
SMCO3	1.0086762097548	-0.403056434705986	-0.781439491663721	-0.53146338027064	0.15593768079762	-0.34920166531872	-0.123311696302578	-0.376302108420872	-0.434087150003659	-0.463964618236823	0.689861430099358	-0.133738999401878	-0.713367159776036	-0.390509055204955	-0.636926435749703	-0.725102542204838	3.11907101192266	0.545807110565858	-0.236055360300477	-0.312503205593123	-0.246895208088815	1.00704615913925	-0.157277192575409	-0.686554837189709	-0.562225352313269	-0.596433801864811	1.1671820434712	2.53285166883997	-0.745130569013261	0.668504133911327	-0.557532853336737	-0.879425608050594	-0.794330595106277	-0.0890243312958509	-0.481458138542224	-0.525835348468616	2.97970270754955	-0.036181681991293	-0.905305335060726
FIBIN	0.0352268300772232	-0.39416912580043	-0.492043240861512	1.55901851036482	0.362827788656072	-0.372450959537691	0.338522847556531	-0.249372311028093	-0.761240372946437	-0.0695798930810805	-0.135625384445344	0.234126526260421	0.133844328365355	-0.501314787526484	-0.800079585117444	-0.209771749553589	1.98782046454836	0.0998931228910054	-0.0242299996797841	-0.93305083667596	-0.960757716973868	-0.158417965105199	-1.37163990681132	-0.194549920885916	-0.242615161752684	-1.66483323509566	0.236048482943454	0.758850342331865	-1.16423752432055	-0.117787823357899	-1.2338921275498	-0.466942374879755	-0.80276631299292	1.68192121010602	0.0277653166021614	-0.0157945449290633	0.765966900114152	3.4786555752307	1.63667461486035
MATN4	0.974427419371675	0.129716266621573	-0.289965780083649	1.602510138206	-1.05359998530282	-0.862453677128161	0.15772787006052	0.125250837733953	-0.025796634090105	1.50323682904155	-0.752975486804442	-0.702723723509385	0.783969949754661	-0.303313787535795	0.24831838148537	-0.563739298018537	2.75798518085694	-0.50320316487973	-0.7571043372624	-0.617042247480394	-1.26551958967284	-0.135319612321659	0.0984320560778704	-1.30032986741913	-0.213260740422163	-0.597344047579034	1.8377574173795	-0.197021897731066	-0.968864032673802	1.70786858296197	-0.295548877499497	-0.992294345503666	-0.875060065119637	0.98888224273489	-0.424480813200291	0.0776120077583072	-0.773538247945375	2.07652515272998	-0.599720073591193
TBX5-AS1	-0.446027297054875	-0.305390747249432	-1.32897692423435	-0.485830725237638	-0.815535481722075	-0.282090430208775	1.99525526045244	0.351254103333518	-0.020175109186301	-0.381237004272499	0.886600572860317	-0.563698800702982	-0.62445883903476	-0.305636831935862	-0.545759713391355	3.08720193028612	-0.86784369821767	0.591475836809346	-0.186794967180844	-0.243743934643534	0.134125830428946	-0.570909608248573	0.442567345360397	-0.625664724129615	-0.0122454460075022	-0.536639999115107	-1.04567561951807	-0.447707551187933	-0.335299637605497	-0.383489662901229	-0.483170020713785	-0.393321403768582	1.65504489057472	0.415299784352693	-0.423560437114446	-0.458247519039782	-0.259156521886118	3.37163636810446	0.44782673294624
MYMX	-0.728777660283629	-0.789501668408193	-0.867599892221993	1.45211354802625	-0.304775699891691	-0.727833205219496	0.789777060231428	0.148755740667848	0.615089024952668	0.264789366285679	0.458626203748494	0.122605216702429	-0.389383604258499	0.505522281595034	0.206568480901147	-0.609225533875114	-0.72301360103276	-0.687725699970382	-1.01364333525517	-0.586556051469812	-0.646958310933004	0.0496401519089909	0.256427506084588	-0.5910773710923	-0.858065874399405	-0.18382131006257	1.328218688467	2.01340953828875	-1.12315905949693	0.314027137261909	-0.892285890169405	-0.818180026867527	-1.1157713572592	3.42581638720862	0.0472276201449521	0.0292691512655888	-0.636897010647691	-0.0169582649393655	2.28332732401274
HOXB-AS3	0.0999536600132429	0.165778147429689	0.408470418758664	-0.177425408777697	0.47109697294531	-0.730481172921079	-0.856695002662301	-0.728925397612218	-0.771546178834118	-0.341214576117561	-0.430093899953281	-1.21925188500915	-0.0443650588416868	-0.342798708875792	-0.934774358442619	2.02978680504514	1.03785389907973	-0.944886344105462	-0.943812366565842	1.15706929814571	-1.0386471367482	-0.627414418515415	0.5095549085061	-0.942091103042126	-0.823995377813815	-0.851263076190146	1.93937343657811	2.15927260243869	-0.219478937188268	1.8581038264188	-0.400379451372212	-1.10788957516871	-1.02048413041338	1.79617136585783	-0.0817122811715132	-0.0474149647407398	1.1808441197665	-0.188951391312887	1.00266274141271
HOXD3	-0.259832628658233	-0.924395251999153	0.900061553538593	1.44305943762891	-0.363464216011988	-1.04839019521435	1.35426566416599	-0.870086572298565	-0.899788374330662	-0.881162581930902	1.74728249338695	-0.941925696060695	0.0384616256414722	0.264143203786545	-0.995280976634847	1.20121348067372	1.31094225518799	-0.874462676216477	0.784328952867119	-0.754124064335841	-0.883098275292902	-0.641697372018123	-0.640036551213019	-1.01218310886685	-0.904191734460795	-0.928428641695547	1.30818023321107	0.788921565851231	-0.851727126900424	1.7717042650001	-0.331195430870313	-1.13658719653603	-0.872933116435727	1.20126449657206	-0.160819281907684	-0.276159058075001	1.7976402792406	0.902049011236442	0.638451609975356
FGF20	-0.753918981520073	-0.0756410802313533	0.196797010741903	0.306161321093492	0.901472718756899	-0.641566211972527	1.64579201576313	-0.17295083863371	0.131815053279268	0.0441812144421522	3.27750806825939	0.224622523755813	-0.300817721322925	-0.354839302533318	-1.04021595825965	3.53122020780963	-0.657578276719006	-0.464895623847754	-0.427488265503156	-0.721791409008997	-0.423759621580002	-0.286011893163498	0.567174605067158	0.062640574172926	-0.606715609008094	-0.494775015683924	-0.199410167898417	0.250436747218609	-0.620700959937155	0.848349045764424	-0.738762166721693	-0.146085805850423	-1.12989426448663	-0.619631352509628	-0.144983024045211	-0.899437207858818	-1.05499773363368	0.0871034187757242	0.901593967029119
LINC00616	-0.736751107238015	0.288444805070221	1.11161076673585	1.8345489854891	-0.627232565446164	-1.02717832371137	1.72203603781001	-0.717784444160697	-0.769228515979658	-0.77893071094137	-0.491368719831825	-0.263450374102009	0.492940440871408	-0.731005529097894	0.361072964503131	-0.988966110704081	0.8579460446822	-0.972138179109377	-0.0129459346402865	-0.599383679654095	-0.815404781200046	0.712574340935632	-0.440749437319725	-0.97832894955836	-0.844717092097598	0.0662256004581596	0.214368838201301	0.467081340088798	-0.345413438139535	-1.23894022348238	0.679866162548174	-0.575188264049628	-0.428491178870014	0.843659969988448	0.211904802064103	-0.204142848829805	2.15667963419381	3.24898844828681	-0.68220877376321
TRIML2	3.27239189116859	-0.213951050419145	-0.109427713240961	-0.199505057090725	-0.51980858122482	-0.592209892564558	-0.692495923465809	0.0975192772395188	0.982565074591111	1.51541523548289	0.0839576027473486	1.08160003102359	-0.610105343588214	0.128175247275521	-0.556870657976176	-0.778917704918368	1.04419464719474	0.0121626647150026	0.164880310126716	0.3559382427519	-0.853375007447074	-0.504150421628691	0.294716807823756	-0.764393553745794	-0.662529737732319	-0.688825258762598	0.259465095671414	1.32978975481189	-0.844750046501023	-0.930687071765033	-0.211019525973115	-0.902042584847566	-0.827697187004076	-0.383386488932181	-0.149535356412069	-0.648872980078825	3.20551192707428	-0.632047005093824	-0.5516796592853
SLPI	0.141730410381892	-0.262138503084676	-0.348253482251588	0.888139228544754	-0.790262121450513	-0.976579260548098	1.23048283157022	0.475684122553124	0.667794198213652	0.651337600535332	2.39721552076918	0.426574181313028	-0.0334174025221261	0.0547995997381115	0.0374822917732992	-0.870256093249776	1.48058784969828	-0.32000076874647	-1.14781011616066	-0.316057608765638	-0.937672562236861	0.342912948071179	-0.935301289214045	-0.684872943251019	-0.0289691046907593	-1.29430869007392	1.42111840908756	-0.219790231154486	-1.48692461019549	1.07962836269206	-0.419390748325325	-0.671728959585463	-1.26615979611888	1.77562901170823	-0.269060101658479	-0.919924299177074	-1.01822974059979	2.35880233382281	-0.212810467411578
IGF2-AS	0.872480245529485	-0.197522099289936	0.464121299515982	1.02350627865954	-0.641264172225425	-0.276595382036496	0.184791800244879	-0.0647245280658247	-0.754427713666415	0.345136137252739	1.23872178300133	-0.229877435941425	-1.15846189794475	-0.425756957153006	-0.50681362808779	2.29953120911994	1.86273494651931	-0.912011012923205	-0.309275252654442	-0.238039615835165	-1.2055107374809	0.220445968234607	-0.658113278501392	-0.85570220020625	-0.981338352467203	-0.43722623641201	0.848262670407813	2.1440133636107	-0.871311494119799	0.944422056068478	-0.800930738594455	-1.27753147355544	-1.18654277443936	0.998043234025978	-0.721781413323196	-0.533861559759713	-0.67354724269431	2.1930532044945	0.278903000692632
LOC401021	-0.739497140038353	-0.760272170913547	1.27805275473115	1.03130751925901	-0.997951965802495	-1.00231326693253	0.691782382163137	-0.709504428242062	-0.0878178656856309	-0.765616527505221	1.85224588930597	-1.25318958829174	-0.0103964036224466	0.352688024852435	-0.934885708607811	0.730526511849079	1.30393590094	-0.51148320577749	-0.189483823571611	-0.250426151728036	-1.04830087243472	-0.931813823800973	-0.463004891427166	-0.963705789621296	-0.839114008042424	-0.862145653014035	1.515136240922	1.30174950933563	-1.04809666764917	1.59630684527878	-0.547977021814629	-0.803494269417697	-1.05476137464605	1.82414336448704	0.191248216627902	0.128671036326782	1.90013499589384	0.841403262209563	0.23592016440481
KCNE5	0.160570619129469	0.272104236708065	-0.338517971513687	1.1976920472171	-0.442586542965604	-0.0792621503717184	0.34912450304766	1.81370271216932	-0.018172681121289	0.367700606510317	-0.471665490398982	-0.539683857043083	-0.326156298506459	0.1672748100498	1.42938772764115	-0.699643594639578	-1.0169018421752	0.512964505057096	-0.517468692035547	-0.554095549182475	-0.398993636086055	-1.23334994146328	-0.689150378886719	0.275186298342594	-0.334726089321296	-0.596856228581052	0.520877106616284	-1.10953777370546	-0.667934808329786	-0.385955483269043	-0.181194526509754	0.0164449322614999	-1.01040489803351	2.45347872024231	-0.487336568583241	-0.762844752991897	-0.2651565791181	-0.246663289115603	3.83775079895575
HOXD-AS2	0.163259589556749	-0.790928615585081	0.903905415627129	0.899322816716463	-1.53458946118858	-1.03406295721081	1.23522518203723	-0.739954881096921	-0.343507068350351	-0.795258307244461	1.33012004273891	-0.567078387061895	0.530270634758319	0.564515537494382	-0.522052216910675	1.30589165070019	1.14094550426864	-0.713264117968134	-0.997067641630011	-0.627980932845778	-0.683105708906921	-0.642897526240725	0.0722696162537574	-0.996619042433931	-0.870527545254484	-0.893528018994492	1.35058823794747	1.13077377397629	-1.08028043091358	0.743258178698247	-0.888138120497289	-0.837797082948705	-1.08826124106904	2.80032211701587	-0.178463308863335	0.253974355194044	0.712551463608846	1.47801469794002	0.210153798682618
HOXA5	-0.670452645619471	0.735920754700625	0.146412853991876	1.59151688872187	-0.38838737203132	-0.978360595934816	-0.827447874031578	-0.790132072927598	-0.821582304813703	-0.802916014398086	-0.757468983911666	-0.865121740818034	-0.979469796038361	-0.79925654500726	-0.24058490053937	1.37744765452887	1.60786390587258	-0.794001374853974	-0.913612570071416	0.0498616622736311	-0.673563428322324	-0.0522092378242573	0.953722782217858	-0.624172518423799	-0.828956678293325	-0.853846997779988	1.42224850566745	1.76956030355383	-0.870268164588518	1.80979837515021	-0.594532566128205	-0.884786052368318	-0.421055329727004	1.00769857969161	0.157120854755635	-0.620593890824786	1.17941615865572	1.76073064594617	1.48345972954923
LINC02008	2.87014271146634	-0.445413771836101	-0.903609942653885	-1.04134813000805	-0.794289488615043	0.127336736108434	-0.186650193588386	-0.155373746831631	0.48211134687734	1.10909387479462	2.71762451444367	-0.0643475011351365	-0.672821946236208	-0.16361131909443	-0.613636060204878	-0.662794645140487	-0.796618156898073	-0.204530408707806	-0.27963187860158	0.69616228716753	-0.463160646586115	-0.600130504055496	-0.195621067702015	-0.627396750638538	-0.531159374492906	-0.55192696211046	-0.932834669933004	-0.838713022776684	-0.433378037603126	0.0389420138734121	-0.539074912630291	-0.0218537284966286	-0.705566622378716	2.10937045065208	1.88772081332075	-0.503060604313606	1.29340019429754	-0.510409566405199	1.10705871667276
HOXA-AS3	-0.580791864970346	1.18729862450805	0.225241884382334	-0.0873016006890666	-1.54872798720918	-0.661366377455758	-0.681281644477465	-0.127229394706058	-0.235969813344676	-0.276003432962451	-0.21127521137968	-1.07771434878826	-0.641990806710596	-0.15529184449058	-0.507167039920924	1.89691666434497	0.982280330478098	-0.514613482552325	-0.805578515720042	-0.108557472416894	-0.641777075616364	-0.631208237075797	1.36935484306504	-0.751997930672353	-0.613172135756964	-0.610560221080621	0.447361456485723	1.67579405856416	-0.717282631558455	1.27909414423321	-0.472859803613106	-1.05246450551784	-0.952373207251432	1.86826849054448	-1.0197057952648	-0.453539480352026	1.93530171447005	1.89088648759451	1.38000316288342
DIRC1	-0.473002038150068	-0.314658892812409	0.294418646967326	1.32612958551205	-0.615088501360454	-0.626707363638281	4.29321667727999	-0.307152138977772	-0.367720858993386	-0.395796918886831	1.19192814233993	-0.238988815635065	-0.625692225997178	-0.322374577659948	-0.548669881798942	2.10126437694037	-0.871076059257017	-0.553429446328164	-0.668349848135577	-0.271441892919156	-0.634433773995436	-0.585753645138643	-0.17063110308739	-0.635197722187698	-0.514706568611198	-0.544567987498593	1.4091362106318	0.853634760156011	-0.662838842298957	0.311290105924284	-0.143060771497985	-0.826899829543845	-0.735437610114766	-0.0653376809752139	0.176715875892385	-0.478219158256355	-0.290320367920183	0.437889947379552	1.09193019265283
SIGLEC15	-0.0279842006339751	0.744702412413598	-0.193581543806063	0.503288808836642	-0.964410685570272	-0.99200690261427	-0.856453255764981	-0.154547625431731	-0.392158227333323	0.712282088199714	0.347080593136067	-0.723581859374353	-0.117235208915394	-0.36015486537334	0.843054308116514	-0.962773485903691	0.925938555310427	-0.618174009814889	-0.50808657703851	0.615420750718644	-0.436670610730504	-0.532943140639708	-0.380043375775663	-0.9487392699725	-0.815196433908407	-0.840240777498009	1.7211371487038	2.0971943536839	-1.04144033972621	1.17553299670971	0.139468865963224	-1.15440195639797	-0.350365241293558	3.61237129645274	-0.00315908925451235	-0.77201471076236	0.791343949962544	-0.766855087983056	0.684402353309733
LINC02351	-0.609962116519225	0.386465787888262	0.0954633963216836	-1.39770128710816	-0.660851615282927	-0.865526235932592	2.67674998135588	-0.182312342008767	-0.575977350396147	-0.596432022418878	-0.443909216170513	-0.80812558728418	1.1309198655741	0.0108317247953627	-0.235940653968576	3.02559221662982	-0.545588499570168	0.110652369502493	-0.0887044382579237	-0.417329430646279	-0.908702266145559	0.988169070119992	-0.263689445275067	-0.834239020345914	-0.709513930238426	-0.72617728695209	0.811218113580916	0.3817253708592	-0.914444584910161	1.956069815248	1.28650006218093	-0.0378612614985668	-0.946612625659129	0.265758930623906	-1.06285536049298	-0.210056700996263	0.976194047074888	-0.661126553293622	0.601329079616685
KRT17	3.10535818592545	-0.268226317714694	0.45237697335915	-0.862509337427044	-0.80373319563449	-1.02386194113868	0.173960243614361	-0.518534533130309	-0.0975308967297857	-0.312272901554255	1.5148902419545	-0.0269061035832241	-0.35323352481964	0.228560507654369	-0.436461712006115	0.602533461720125	0.0491867399949831	0.586499706435832	-0.295108570788604	-0.597263698664819	-1.34315103672831	-0.846830118178933	0.761641734407977	-0.949564857761687	-1.09056502445909	-1.14584688914426	0.769468830591267	-0.0575089836028397	0.0317993688673579	0.397661218066643	-0.705615691022065	-0.614738086322275	-1.1858703160694	2.26677599444755	0.0235641936639641	-0.484713213363134	2.07952691342705	-0.43459303262658	1.41083566833967
IGF2	0.346777007336697	-0.028775781783134	0.853260969810963	1.06011430951474	0.586275342665962	-0.0805050735319941	-0.895420563305386	0.0697359751880762	-0.845448602808416	0.00287048822016731	1.18874671701539	0.454018281264128	-0.69672115584655	-0.355879483953205	-0.994460131140112	2.4369496763453	1.54226917648695	-0.105002069516726	-0.0165078450377536	-0.677226913751021	-0.911500754673621	0.70315678600154	-0.543887768447958	-1.00519303576614	-0.875711798110957	-0.906319255009575	-0.385032579779701	2.53118478042837	-1.0994911201649	0.344779552389599	-0.512821172764596	-0.894113434173275	-0.779616993700549	-0.562909085086012	-0.324997830909296	-0.854612045031692	-0.734543578149552	2.55152995832766	0.415029051446567
TMEM190	2.31795279806334	-0.39392890130105	-0.632185877674981	1.49897311359982	0.697316615595934	-1.16833793679269	-0.642446503354093	-0.396321577672572	-0.53999183318268	-0.934338846697926	1.64402864565433	-0.248484157013896	-0.100022453901643	-0.671711194485518	-0.229228062431895	1.4326333560165	0.603871527338697	-0.609479296419901	-0.557475095221587	-0.759604045758885	-1.22307960926351	-0.499241036705724	-0.611831860525101	0.475184106739008	-0.389883764573462	-1.01025078793326	1.22294662484914	1.22989395578308	-0.817756807780576	0.859602895777432	-0.131818291964924	-0.993880067649228	-0.869599557659526	2.78071088339782	0.896571540831588	-0.310702282129948	-0.352826043686383	0.297399563128414	-0.862659734994148
LINC02278	-0.504635641953385	0.0570979106955036	-1.08925704497814	-0.599219675346546	-0.217647431152543	-0.68962099929254	0.959968075093102	-0.329566832097113	-0.398084395376801	0.14425923349885	1.42054780665504	-0.444049971908275	-0.685322140615898	-0.34729873447196	-0.0864112788951424	-0.275400796457336	2.72262652316311	-0.602131958109138	0.0231359367040246	-0.268117583625041	-0.125724409578662	-0.0169607321033804	-0.169912067112998	-0.267504746306778	-0.590251515367006	-0.59967066596795	-0.596929593832813	0.0831844852112628	-0.418125391763313	-0.117168818526877	0.0553922828019709	-0.4942645862258	-0.831996303486841	-0.0843841674313939	-0.50617436079295	-0.0775874220140167	-0.316362383590698	3.94824984426737	2.3353195502911
MYL10	-0.362701552712949	0.018201140353413	-0.580664410805838	-0.121860858977107	-0.231538956672678	-0.580357168286184	-0.497732987791433	-0.0512500969792365	-0.373784390770403	-0.401936099406691	0.1096649464604	-0.813749749887075	0.520644681689556	-0.343336991224073	-0.24969546239512	0.232432673595771	-0.294213490443122	-0.547858304566568	-0.562008552557217	0.0917221629627333	-0.619953380694671	-0.515071108184388	-0.103705496059307	-0.533861078952391	-0.425165340492996	-0.465811265744099	0.686539899267982	0.84644163211075	-0.612562544443135	-0.75380476797078	-0.133142789817296	-0.685297825533862	-0.60377834189171	3.42897063213126	-0.369439880833096	-0.431620449981417	2.51602397378397	0.379870746344448	3.43539085537456
LOC101929076	-0.75540983728164	0.191108436276663	-0.784358047045958	2.00284299149686	-0.339108218458702	-0.508905686610016	-0.843814827565726	-0.36582222646615	-0.663258795191125	1.10426144531816	0.961790251385851	-0.957479932200016	-0.0200823542541778	-0.0701720221352637	0.539363299428652	0.452225157153506	0.722505425824585	-0.833304507184883	-0.564359472116158	0.836206717992467	-0.762455936904726	0.03207427660797	-0.439310705529622	-0.965899396708168	-0.380311307740728	-0.843105285035288	2.49678157223498	-0.382640839497571	-0.983647292880703	2.60094843030339	-0.140776629794131	-0.419637538164253	-1.0855757306457	1.54530017834456	-1.12055012520626	-0.743555215880025	1.24229214889343	-0.740045431844627	0.98588703108056
IDO1	0.549564502387731	0.467218688428495	-0.414664615717592	0.199548590243822	-0.571056029227685	-0.947540332473854	0.111850826695841	-0.726467936914601	-0.898158330907523	0.85244672263595	2.70685212760714	-0.770124805524187	-0.341438693938801	0.00328374351700645	-1.10094713295006	-0.626397201752741	0.709058113945606	0.0852602127139166	-1.09223434183257	0.751587687975199	-0.9620075329454	-0.293124347744284	-0.747384102927817	-1.13157220803196	-1.02044820186808	-0.872875504569023	0.442285911542457	2.10181466305089	-0.927619926314255	0.842816962120101	0.66494192626203	-0.910857822323425	-0.897111639896752	0.295011494008937	1.49780639731154	-0.996535921224953	1.89454177243014	0.828814435076522	1.24386185113224
LINC01266	0.80459873646567	-0.574738887321679	-1.15209940100225	0.555090115243674	1.21074685789531	-1.03260353028575	0.596303875716916	-0.790334196065583	-0.304826900865549	-0.598864395936483	-0.747430657235786	-1.23253343702103	-0.439479730439009	-0.369030979359965	0.330223923030265	1.26546985348279	1.59505836667753	-0.982655934034949	1.29460146799468	-0.662227434385882	-1.08188346274449	-0.223726022388064	-0.535765329721003	-0.98848972147039	0.419814865994263	-0.888763913327693	0.591568459097167	2.09553641242129	0.628602599978255	-0.38872469810831	-0.670507982432087	-0.250363845475191	-1.06097332687496	0.778570861215721	-0.87972455989359	0.486914920850595	1.26780993495401	-0.794457132302501	2.72929422767406
CPA6	2.77392167625277	0.532947627898576	-0.794365266849508	0.0869203316348243	-0.831049383830069	-0.529678053053351	1.72771555767924	-0.53802756372595	-0.269171443135912	0.316490752806972	0.110203288096853	-0.439435339921378	1.05390851766561	0.489506791041376	-0.128686816260504	-0.847513475808492	-1.03596773519948	-0.15257860034028	-0.841470312830723	0.384966437441652	-0.6241078460917	-0.788182910618005	-0.283457806242836	-0.825909793254751	0.0686256385770711	-0.723171130630432	-0.364763313400883	-0.20862606958374	-0.589322691250631	-1.13140283976616	0.525595238528431	-1.02600240658395	-0.928627356916116	1.24185494795745	2.31606602879353	-0.244751972587238	2.58314171184383	-0.658925316380967	0.59333089804487
LOC284865	2.91954915532625	-0.334130589773811	-0.987857478430997	1.5079363466052	-0.373817902047118	-0.644951236947141	-0.608013365090526	-0.323425501705263	-0.384379547344532	-0.40923074718596	0.571242129974278	-0.407744361798536	0.162806406365626	-0.338887806490217	-0.564370429230581	0.97303815612653	0.678752310873863	-0.57000950209898	-0.689820462215462	-0.280934301265444	-0.654360347018942	-0.603186531083506	-0.182317820588382	-0.249385854903737	0.392380791811944	-0.571435115059923	2.61453393873316	-0.900095615523308	-0.384786836335107	-0.112129816097899	-0.514957115137652	-0.847057933796556	-0.766245736193677	-0.0870600529917155	0.567520126483084	-0.490520138377443	0.101788109201088	3.17181762073121	-0.380252947499825
TNFSF11	-0.58232097898703	1.22816686657742	0.785236335693986	0.826430114240069	-0.324099857168875	-0.627870130350915	-0.161456857537095	-0.765643681106784	-0.499350628936201	-0.650781694981179	2.19940917044302	-0.669101282414226	0.791687721449594	-0.381707034479393	0.155166853684143	-0.4377348388375	0.322649642612054	0.155734774679975	-0.653210208982551	-0.989411486712396	-0.903907437644276	0.404393189208891	-0.420566704129149	-1.34128685035034	-1.19579238766954	-0.818054650822234	1.30022209183855	2.44596168864337	-0.839471103581853	0.388470985829935	0.279798247471634	-0.845659584749439	-0.879010806268174	0.938005367696748	-0.217676315022349	-0.270152560934604	2.89796503761812	-0.824599735529077	0.179568729507678
ABCA8	-0.168424876404376	-0.681374964109463	-0.11621954276505	1.30882852528736	0.555444848389414	-0.41257904667071	2.25015892918014	-1.14369761887932	-0.841842653730744	-0.787050885720599	0.585102475113804	0.396374591078564	-1.01837151693434	-0.370406538794407	-0.73791661265099	-0.0434946430279373	0.842274330740992	-0.525663118982875	-0.508812690220042	-0.809831924802158	-0.483892310921881	-0.0487801582023865	-1.14470458564339	-0.232797063223564	-0.098486998970162	-0.415238518655567	1.34141776557526	2.73206284061674	-0.675559765166244	-0.275865430939915	-1.08864161578184	-0.307678654826691	-0.656102677757478	-0.608637858060903	0.512590665153267	-1.10978463043825	1.39859962714618	2.25529061017079	1.13371169382877
GATA3-AS1	-0.869963074343511	-0.0433115375324071	0.749615615666438	0.71760834391872	-0.896172281680124	0.0643937038603601	2.2232666145529	-0.856004049947999	0.367909409692721	0.268901427460947	-0.0766994688194133	0.252464757483756	-0.127232109275094	-0.870661345513383	-0.258193755110037	-0.746875229948211	2.27473884264948	-0.828678471800271	-0.45251080074904	-0.721866552402011	-1.24238532738276	-0.525192089660754	-0.565791944881082	-0.508091248999644	-0.525276733799902	-0.606844493361829	2.4187006746515	1.85041110794437	-0.311434944709376	0.571512149909995	-0.675851890955446	-0.431016101664438	-0.144839971495131	-0.574546059712231	-0.564972656107355	-0.323156367003597	2.64688977106371	-0.468322792509449	-0.190521119490401
HOXC10	1.03465719744062	-0.782174327776169	0.763539806367244	0.699005133266304	-0.264473503751778	-1.05006580812245	1.04454471665488	-0.123582704191028	0.433084746009864	0.660877790680885	1.72580859676899	-1.11914636964003	-1.09314689383093	-0.727446846441174	-1.10027710109935	1.73338756871013	1.31022340007977	-0.764177821487265	-0.810964829746882	-0.538084524308937	-0.982579824042108	-1.00230212693926	0.601454343553791	-1.17336328567679	-1.07781825826	-1.081744115517	0.757800579206115	1.54087740666091	-0.880567525735981	1.19230888800923	-0.911068802984925	-1.11168380247118	-1.21726869383528	0.73116469454751	0.169505911684021	0.501464491080172	1.57237247859517	0.613981071449757	0.725878345093142
EBF2	-0.904705446218728	-0.5382320556548	-0.395764934335818	2.10685097593436	0.294196648255561	-0.164003510660617	-1.59074070088373	-0.341990094305546	-0.51311726569803	0.146752402316517	2.88047415094757	-0.145591341749679	-0.676262200342046	-0.23420614429977	-0.593767265428281	0.179290242212366	1.67682752414428	0.0432366268782398	0.0394256440621071	-0.593548376503834	-0.724493604436547	-0.205592221794647	-0.228997764697733	-0.843866544504368	-0.443514057245313	0.101334030221641	-0.10962171407385	0.354752551611167	-0.38135961954101	-0.360789974878518	-0.34993535389293	-0.205870254519843	0.514990715195955	-0.948717183051042	-0.280306360228062	-0.878875472100833	-0.281822784091828	3.32018006838735	1.27738066497029
VWC2L	1.76732450745915	-0.2816641007741	-1.30093190161377	3.67587033972255	0.64607746399686	0.483259561875009	0.0163296791753005	-0.713877895118442	-1.03704325411396	-0.387529443128404	-1.1357638750268	-0.238759874763852	-1.31115229947283	-0.997420044476483	-0.0147825450475033	-0.460811045505916	-0.991413960978934	-0.45727426914181	0.321122105987433	-0.24400410002293	-0.100768501030416	0.0752900501827612	-0.666076444677847	-0.035502602502989	-0.219928976806901	-0.337600812384316	0.218473904994823	2.05087062702353	0.0944066373533142	-0.673528171527123	-0.255709146446357	0.210469085589253	0.797397870519294	1.87420802564187	-0.301955727868583	-0.0704355008841376	0.0821533365462671	-1.00777317649161	0.928454473738592
COL21A1	-0.961777469354735	-0.253029920930413	0.662008851140453	1.40873134675346	0.0378048186025387	0.333952043713172	-0.510592400220823	-0.913021383081447	-1.02174908627046	0.109461651513744	0.277116312618421	0.351610841131453	-0.27888454617768	-1.03835710436914	-0.616600075390045	-0.114688986469526	1.57655629474867	0.0955908155180845	-0.569402986184231	-0.474685137749874	-0.905493641357517	0.0118144612714086	-0.78422111423702	-0.143423248104667	-0.595982429117845	-0.511955720814603	1.37511635341269	0.00839202292872209	0.40522318841442	-0.898930831739647	-0.645818136289416	-0.110497460429772	-1.66086519956752	-0.650754761032597	-0.154805850898215	-0.302919634661734	2.10079245846103	2.86477672335356	2.4995089408671
WFDC21P	2.05197225983141	1.24453424693136	0.510481179398983	0.591857701220203	-0.140046601432083	-0.999198433709269	-0.547235450130426	-0.219700573945137	0.149364050964947	-0.0248383083162173	0.794012158245366	0.642056057236006	-1.01407866451769	-0.416573985765327	-0.0112229999700362	1.84448806956222	0.518292951504383	-0.239805313737197	-1.24286133972572	0.385771092148547	-1.21465231298443	0.655715204834311	-0.797308616561852	-1.27516252393556	-1.13618750591955	-1.16787193434707	1.87904062285753	0.982973257825843	-1.18569477480667	1.35018999061994	0.0866520019070928	-1.20211619379766	-1.34404777283844	1.99575236793925	-0.381310824198677	-0.71926428370507	-0.220640935214841	-0.259489334202026	0.0761554707335552
LMO7DN-IT1	-0.700666446463208	0.254781988486316	-1.11684698862726	1.58268839833016	1.37153572533159	0.00826248949451286	2.65233172438511	-0.32805957445076	-0.375094501197261	-0.700853684869093	2.57493661307046	-0.723138932476927	-0.205559103406036	-0.648563712801888	-0.893499210990778	-0.92689776481551	-1.1472674168657	-0.0530926136919149	0.10095994385376	-0.515094977503709	-0.566408840872916	-0.527675227939374	-0.375659254451235	-0.531961438780862	-0.806484465513433	0.18975311759237	-0.806287187235343	-1.18794942425718	-0.253593860306622	0.521544473479349	0.0508165040397423	0.0761172130314671	0.263719844046115	-0.36816076442471	-0.522071846933672	0.078862399904156	0.642630684675398	2.45791057041899	1.45403554873589
LINC02425	-0.743712209354702	0.140383513066591	-1.04511438914311	0.739072332751194	-0.801539488080271	-0.0554087702381517	1.66838749996236	-0.196811271536036	-0.325473987373762	-0.35630334597152	1.64194126098726	-1.29299910747727	0.577079799645326	-0.230763606383268	-0.202458454767738	2.75434855356783	0.158417919449278	-0.226952437603366	-0.980180289343476	-0.155256219533931	-0.799117532556012	-0.218121258440808	-0.177273567482842	-0.936110573131059	-0.816967566432809	-0.0601144638694188	1.26835564573882	1.53022227631271	-0.451093889521797	1.64453102502746	-0.600626286590562	-1.29284307444396	-1.17232066257876	0.79900862296609	-1.22473643329305	-0.564936416005056	1.24793427556178	1.3310007012018	-0.573448125085781
RFPL4B	-0.114520811614822	-0.784808650688903	1.53398211772961	2.64810395430853	-0.411552549761965	-0.924722427895702	0.98566665252629	0.0659065788873519	1.06260966444498	0.239231136356048	-0.60706923934466	-0.728646844191659	-1.17199104249451	0.597767513384226	-1.10000216547309	0.635306690900897	2.03676369147439	-0.816634264262743	-0.702927157879512	0.115378766072277	-0.717962422186878	-0.640964512874998	0.37615118226249	-0.783093296297662	-0.687764650958851	-1.19593209892686	2.2381665270391	0.672214671442135	-0.280651477614322	1.69709855088978	-0.045384860061635	-1.23672738035103	-0.571732776048289	-0.29108616064407	0.366807009131978	-0.736818855511153	-0.558203040944399	0.307727788571614	-0.469685809393981
FILNC1	1.69588592429159	-0.126459386255618	-0.0461096364707142	-0.382664344848698	-0.526669429187377	-0.790152481259563	1.18601656294737	-0.413971139094122	-0.480225786138606	0.680887310182518	-0.320875424103089	-0.13027488973733	-0.80116778687347	-0.430183746839893	-0.714174191198215	-0.819448148741094	0.120706140768604	-0.337097851880854	0.0618934454850146	-0.344150659629743	-0.824550102879677	-0.717283352413584	-0.164411869440135	0.0331966297267883	-0.627316919240142	-0.668723196941625	2.56907385937002	1.18091099549682	-0.441283322995491	3.81403626691791	-0.622452584588721	-0.990786539190602	-0.894275774618198	0.754334036867006	-0.245481648634184	-0.588066471364571	1.19587644227138	-0.0245770491829175	0.180016119423209
LINC00578	1.15659780623027	0.208103208750449	-1.29928780164259	-0.0470735804032639	-0.0960026095527333	-0.352501060391408	-0.763181055684628	-0.556875737542232	0.574789264595119	0.246250416516118	0.448406507280993	-1.21906761851452	0.0857876535512286	-0.248333870243449	-0.0131142931939002	2.47705737605824	0.85040128886362	0.796810994385675	-0.879186266135566	-0.00376109398976514	-0.673887497304078	-0.440102729525045	-0.274001852264974	-0.442785550878054	-0.728618449478942	-0.75253283706364	-0.393977220808493	2.21711663401934	-0.427993937641721	-1.18843120414166	-0.740136852920963	-1.0987451423528	-0.527768478568596	2.15266984884397	-0.102177313582923	-0.674376991121727	-0.917730008503289	1.52547739756985	2.12218265678609
CLRN1	1.13977251067978	-0.327902411950864	-0.102277617510823	-0.873692722711393	-0.629168636816432	-0.525227488888649	-0.444092711501197	1.62205551445246	3.01960143929461	2.31960073285702	-0.686407310105906	-0.740548230466931	0.149749046644605	1.9029396157282	-0.487350309658009	-0.539811689135193	-0.64751448441875	0.715406482619176	-0.505927619682274	0.0969634961800179	-0.563976218076672	-0.463312170116206	2.62301607809383	-0.485359139991279	-0.38509844799374	-0.419252149232623	-0.755819998079928	-0.694211733711279	-0.297307721288981	-0.689887572473059	-0.120285387414522	-0.304268710276427	-0.555645358947516	-0.0518885696051151	0.655375718392944	-0.378498688686752	-0.555170593313836	-0.388420899309826	-0.626156043578467
CASC17	-0.330495669293978	-0.286023749125066	-1.10404628008571	0.172748068862097	-0.977479661148067	-0.524726102535956	-0.463466989960543	2.38952849824978	2.1299378832901	1.83067534009712	-0.716217944545837	-0.769234049500585	-0.5385711088566	2.6339904000555	-0.480796762802577	-0.561742318458809	-0.695973987281759	1.03998771644434	-0.528997445512679	-0.209341193030157	-0.557566474783902	-0.464366488572677	2.08439458112524	0.359338694361771	-0.384866490414022	-0.425839060252347	-0.812658269704849	-0.738489971452578	-0.557209010420723	-0.245637466973331	-0.401769137361204	-0.650491876569692	-0.573418828265635	0.00281917414419333	1.41304592232468	0.47950868520075	-0.580614404563396	-0.40415000407001	0.448215781387113
REG1A	2.80030875217458	-0.505840119930937	-1.09163383767565	-0.952386298866707	-1.00010918126387	-0.155572698892276	-0.568367143830702	0.608414474400063	1.47872384116747	1.62907387920562	-0.787546677868152	-0.390185971514757	-0.0248236137284083	0.719002529016466	-0.297610309519515	-0.652860525060349	1.58818197350853	-0.220058306141095	-0.629025739570884	2.37074223173924	-0.702689171120464	0.00936011273538059	-0.267555837328167	-0.366983627621714	-0.53484461556024	-0.557775764515155	-0.511417894879425	0.346549109602052	-0.490599417616518	-0.434135077364756	-0.560233524883272	-0.743930702914133	-0.678905010961475	0.833980825575195	2.3938446784495	-0.523507183114277	-0.668755071034063	-0.516826093725097	0.0559970089279664
LOC157273	1.25500573133611	0.0485290967128232	0.909365531716888	-0.639872162716847	-0.139867768213038	-0.285208382692211	0.359653743895151	0.458988347904362	2.84112038282566	0.269648744854876	-0.232792133594252	-0.325336292203957	-0.644877016919639	3.1868957430811	0.340494368795779	-0.669911774689825	-0.790933502216741	-0.589811397747345	-0.616422753253127	-0.291450139371601	-0.667234766910773	0.930428258452714	2.76758560626449	-0.581575399500293	-0.463040147587358	-0.507820588369342	-0.907005131803445	-0.164225282472152	-0.661929012995739	-0.834584135344945	0.0824570598979885	-0.74994299838477	-0.660211775567832	-0.0583404200411182	0.000753557564804234	-0.469403160391249	-0.259882264394133	-0.485790556663835	-0.753457209257186
ADH4	-0.370502248438952	0.872760567653998	-0.166220163876347	-0.974604740615356	-0.536157919261366	-0.599365340100474	-0.505224574637607	2.05028007917347	2.62817305957711	-0.41019835077438	-0.766520512281075	-0.829050366617646	-0.176485060703742	3.35204508411069	0.336461797783559	-0.605018461850083	-0.726323172410615	-0.562239151485426	-0.575159522963662	0.262173253961877	-0.39807517543119	-0.219943677217558	1.67371538346893	-0.556925310366571	-0.457077670535073	-0.482536351318941	-0.411268887191145	-0.775084469248428	-0.634864953342341	0.364234786936066	0.131899898500759	-0.709201875233166	-0.632931895153583	0.714928590023852	0.765716150153252	1.30467732845382	-0.624671038233341	-0.0449076331947685	-0.706507457314562
DPPA4	0.214874280123224	-0.0170390264624242	-0.801420381361105	-0.263972114565522	-0.557227057273961	-0.681437957385747	2.18448769990226	0.96045143056404	2.16237034846379	-0.0932717275658982	0.492363483882449	-0.306361723173379	-0.875017441418213	2.55361632180829	-0.130370356267859	-0.333074237635985	-0.765547637765308	-0.185225564399417	-0.0673552629372985	2.47592700581875	-0.798077823520488	0.0833522281302258	-0.678859591627853	-0.535928291221992	-0.717768322662634	-1.03052740496171	0.038821190669538	1.95360016806399	-0.0152740201735489	-0.357479717388719	-0.452110316302337	-0.900728501760673	-0.943614876581586	-0.722833283652314	0.149460242207579	-0.98187633828541	0.496502490980911	-0.929354128391526	0.375926214127859
IGFL3	2.06481110755293	-0.278754479898587	-0.17369943523637	0.996775568065712	-1.05975443596784	-0.765899714880076	-0.871570578493297	1.58753568892583	1.18253896229244	0.705505081540168	-0.920354230008006	0.038231947523722	-0.0556646280927678	2.04657905381744	-0.289040993070388	-0.619806423944203	-0.489897352426188	0.211431531832713	-0.956195547705589	0.0309382265374581	-1.06869319441601	-0.26735567174288	0.801830892574542	-0.792020947216349	-0.869813410163252	-0.696155032846348	0.814937893011582	0.88260671475882	-1.06169904683107	0.417980235692987	0.207405544589894	-0.71062094887402	-1.03643093069656	0.168339282335736	2.97583709393528	-0.855345335140336	-0.775624295739318	-0.806073310352717	0.287185118754932
HABP2	-0.469777621149152	0.0286169578862651	-0.536737988027069	-0.578823217315637	-0.348472562920426	-0.728277992550249	0.0142077962233262	-0.0421520034199363	-0.507478747679051	3.60277106152978	-0.584747633854028	-0.177006999615877	-0.742239256643263	-0.47553485839063	-0.408616407848982	-0.377120101190419	0.75437727550146	2.74718212998557	-0.689873727241198	2.50348479091131	-0.777058253443369	-0.341810008785908	0.297672433524152	0.76885481587691	-0.164626154017099	-0.594000285537593	-0.103468570716459	-0.898124858732466	-0.113087638911192	1.58810607236072	-0.290456380935289	-0.16769668223145	0.310958745385772	-0.206956768542191	0.0174587197698765	-0.205943596314404	-0.738887769367733	-0.53976925784383	-0.824945455730251
LHCGR	-0.530455831708959	-0.16486837998688	-1.11709189536761	1.7009583948368	-0.52247099907534	0.134080475653479	-0.690098893560439	1.32104283248312	2.61031510813705	0.292353262593329	-0.331810762324154	-0.702607726969977	-0.0308800277080851	2.75961503881117	-0.71714158584419	-0.805031149245895	-0.119814677316776	0.149720106129948	-0.781361542627567	-0.34784981283024	-0.827871075790611	-0.00878130810195813	2.44072338579391	-0.265783520756657	-0.624324487205294	-0.649528865898076	0.846726348761658	-1.05109682259451	-0.453335538376857	-1.10087345450407	-0.61826445057631	-0.486092496360216	-0.861317400726154	-0.109639657775553	0.304509973097375	-0.578437362574796	0.985120382934157	0.495364706144368	0.456299710430816
LINC00943	-0.803851220131666	1.14686386131502	-1.29684456179774	-1.26562056068167	-0.718559922228048	0.00166153194999517	-0.315604647886528	2.05795444394487	1.88682155908821	2.38295231867485	-1.22478201901539	-0.331855867712811	0.413827448339911	2.83198628934489	0.361720408304885	-1.04504738523211	-0.955098532170219	-0.0327622484999	-0.334234379911273	0.0313170253539653	-0.604250006876981	-0.511410674465467	0.24534612005412	0.340449927339394	1.12485210409151	0.137405435632887	-0.642419848895232	-1.22196276240851	-0.289555849789342	0.114646544549177	-0.383684163150789	0.580046035415477	0.402645317475548	-0.0578396365790757	0.114736396633605	0.181248312946979	-0.750565367368749	-0.913894455496216	-0.656636970157589
KRT75	-0.735461073555693	0.25240831255174	0.662331331330289	-1.14654560649179	0.574377549264726	-1.06425198145899	-0.900599828417221	0.911864262492443	2.14983691484353	-0.576084277628144	-1.20360664067419	0.314692923270206	0.475182914762101	1.65671438060453	0.186884997234718	-1.00437518170808	-1.1464884230989	2.98680662974634	-0.300883411554266	0.732523032185197	-0.368182010772551	-0.985887227115114	0.00039951633610091	-1.00597429138632	0.686822869104067	-0.577320489292086	0.429010396254919	0.16940951217378	-0.29118125605972	-0.763980254438079	-0.469912416488801	0.480227637340306	0.840614606025216	-0.532207424139784	1.78561706359007	-0.854140361718487	-1.03836213864729	-0.821303521803964	0.491022967339165
MSMP	1.11164822246717	-0.262657279452531	0.0595898268231415	-0.644395835963516	-0.619098915425402	-0.93514444804364	-0.713492446216327	1.85339026779101	1.69982797838224	1.33103582425257	-0.90524509610419	1.16267494936869	-0.370524261291932	2.53027445126608	0.482213916281673	-0.803246957462422	0.0178320652666165	0.145189672908462	-0.860282824172551	2.06316185214825	-0.50290550737294	-0.110659078724504	2.17181714977729	-0.796156984182044	0.338752305270473	-0.612178193503847	-0.965061298870467	-1.02347458307823	-0.499369955402177	-1.4801243688437	-0.502128873486742	-0.580399916604956	-0.464608466038786	-0.00323883476299522	0.0257122297820445	-0.248094120379418	-0.421713229204685	-0.417518675660589	-0.251400561537129
DHH	-0.0196696686852824	-0.701862653926446	-0.433911151369797	-1.18589753655428	0.271848740890016	-0.505838431455942	0.106101422228024	2.52860766492617	1.94192897024559	-0.0408087724138025	-0.224187490997091	0.491163963981857	-0.536667530667517	2.49175969777964	-1.22377492652243	-0.656437106552986	0.691947932504227	0.535687840498375	0.0530087725775493	-0.169312474620234	0.561450364917884	-0.858083611657132	2.70852114718805	-0.000881343211385176	-0.917030244267643	-0.315983400707485	-0.854425554828133	-0.949946948287147	-0.567407188591667	-0.156687684265667	-0.142481361676807	0.518493934817063	-0.441178867533891	-1.43028536773015	0.768262076822684	-0.61085017057291	-0.815226019824209	-0.414169739422587	0.504222716965488
AQP7P1	0.151797253090402	-1.23540053956328	0.489381220775744	-0.48884298013522	-0.494016163348423	-0.337420408300098	-0.298528015602225	1.93819655763434	1.89888074909392	-0.617648591827317	0.374251068831685	-0.88563955543114	0.0729569368181502	2.27973629093657	-0.285696880123374	0.986879869342736	0.836264789489527	0.160501426054448	-0.139000979334836	0.825572053935383	-0.23066376513284	-0.999799911287108	3.03015312291193	-0.437205982238021	-1.22660850667791	-0.229346467116164	-0.189917982312501	-1.52860273980875	-0.642994770030985	-0.701123999933876	-0.545816238270791	0.00841128652978822	-0.0336297218830784	-1.22647394693107	0.902236504933459	0.0451552701583521	-0.254027740095515	0.128811829872778	-1.10078034502468
ARC	0.358298236838617	-0.646509017943514	-0.0863828144032917	-0.356240248038635	-0.409242254815486	-0.434397152958994	0.485726064698605	1.22713995608508	1.89520099065782	-0.412808209608787	-0.884487189847537	0.0290166903331622	0.196461011812851	2.22842877579142	-0.117772533446876	0.68612480336756	-0.75060402382252	2.28679887057016	-0.754459494564998	1.0576270754204	-0.711595341963554	-0.853389198368004	2.87458835430733	0.354278685576597	-0.282811028233481	-1.39528629623171	-0.112466767513486	-0.401589823460491	-0.739826145231311	-0.379616209933487	-1.15766248674525	-0.533204453255408	-0.365155237086526	-0.976459269547289	0.942488721274852	-0.237963340962182	-1.11679571073496	0.0295773981764435	-0.535031386193129
GACAT2	-0.650424746080447	0.0874477845737751	-1.06891989522434	1.32578965628565	-0.929419547921898	-0.109855993337286	-0.800461960926899	0.901348395242069	2.57786758975779	2.13761253352503	-0.355438926777077	-0.182917950245688	-0.958610687451894	0.742385350835606	-0.180372487618591	-0.909921862756916	-0.320809011489613	1.71422874063991	0.751819016956867	0.626034652847079	-0.0956951257549435	-0.864332086849253	0.741160478040758	-0.902242737492858	-0.253779272668871	0.116881089205013	-0.422779850513055	-0.724205418243825	0.129171196458711	-0.610958960602046	-0.776668950807706	-0.272503178211205	-0.289078000945149	0.640275189395911	2.6564711526056	-0.71431311421986	-0.955493528937444	-0.705286629792177	-1.09400290150073
KRT16P2	0.897806141286355	1.46478142733754	-0.0134909022830245	-0.719738301496275	-1.29276572269745	-0.582973761775763	1.01370586405108	2.1391017073838	1.93740181225317	-0.281597619113485	-0.385705753906523	-0.942954956111785	-0.587473097177788	0.636530108617545	-0.488942923045708	0.427573871346396	-0.262395531910915	2.14300238196304	-0.638779216348472	1.1066168454601	-0.241036831470875	-0.520152738185681	2.77290753993415	-0.591102176892221	-0.451649328285978	-0.481680026833657	-0.434514015214144	-0.928763047794122	-0.216752291505441	-1.03554019782205	-0.409185847278666	-0.832306353642057	-0.734128226642203	0.158822251453015	0.766860893619907	-0.382039306765162	-0.678495996814941	-0.441227444869674	-0.889719228822027
LINC01551	-0.130608638330223	-0.957535885441141	-0.546598422724872	-1.43562546513589	-1.16355408895823	-0.933618570474665	0.273118547165835	1.70765934370231	1.40948927890754	1.41042629832019	-0.000893228896385085	1.26693504365074	-1.11761268225729	1.5865242639896	-0.0273662037516392	0.0714190773372914	-1.15385544235525	1.27827190184925	0.573073129695786	2.33826169627104	-0.904566012033198	-1.05385332085468	2.06286971536397	0.779454161460316	-0.666987126996151	-0.968701306039824	-0.189062292547618	-0.135609036070763	-0.114144008467532	-0.159248748496206	0.536979051340688	-0.856294217389483	-0.0268063201111262	-0.671008454148086	0.0805885270004785	-0.91638464512577	-0.664120837981863	-0.590108262630496	0.00909318116334742
AQP7P3	0.517019420522899	-0.854358950641631	0.364884220974461	0.281184332604544	-0.711911398462914	-0.239750049537741	-0.907614808253375	1.54088515311771	1.84851986111852	-0.418402238381367	-0.301999945226883	-1.25802592996343	0.378788757576314	1.95297237930079	0.275128781970436	0.393936199755137	0.376823595623155	0.517852717560432	-0.31704458968765	0.659229572558903	-0.229813987233807	-0.884262727925817	3.43081602152602	0.306801901547651	-0.755745601619071	-0.466727865121001	-0.335329293562066	-0.903896247717305	-0.723473141361524	-1.07590626639925	-1.53244479642339	-0.0816668702747645	-0.315045310719611	-0.543595559909345	0.579578317672419	0.154729903493117	0.168128211675241	0.778693270216164	-1.66895704039197
MAP3K20-AS1	0.0266671522820904	-0.372751440330013	0.0462671781555891	0.0452397455162029	-0.0654449230683287	-0.218495593906619	-0.75709945295501	0.698212660031934	-0.625510266613175	0.762046656799278	-0.496903241780596	0.554293806747848	-0.896243475679286	0.037018718227614	-0.820785298624934	-0.865129362547478	-0.300520348944203	3.96179534310507	-0.420352836667208	1.98014364811522	-0.0919886771597501	-0.805994047156329	-0.302693230514366	0.269610382185111	-0.713457890280327	-0.738808153579047	-1.20342159323004	-0.674617399553541	-0.0115896885446817	1.5798012403843	-0.0187354575570251	-0.122118120888867	0.142873589474793	-0.289604030680542	2.39279002721243	-0.677442127054078	-0.0776453135142262	-0.674934974696426	-0.254473202711377
MT3	1.8454808975069	0.102012535574628	-0.320897962828598	0.148564803361245	-0.0688063040411935	-0.159869224772799	1.15175061643393	1.47974334189236	1.78166334452908	-1.11032763439276	-1.47333405623654	-0.62180216497785	0.268706558385716	1.51594164360046	-0.0590958266482671	-0.650074260907753	-0.523959476205224	1.26058803574986	-1.20677549555454	1.63904283704699	-0.942485188127585	-1.05436068840108	2.44823280938004	0.488054542525045	0.48885405543599	-1.32614968260506	-0.910241254778193	-0.242683631261908	-0.706006803677454	0.703831806025678	-0.322007241527086	-0.576982975466675	-0.0807568030037449	-1.08212236522181	0.283004639241043	-0.189688952261127	-0.682860634093656	-0.637525572558347	-0.656658267139741
WFDC2	-0.387624318141397	-0.60418214982379	0.0910880999864059	-0.766483700290307	-0.665148833899	-0.192720163811363	1.10979878714282	1.58850526654558	1.49315874721264	-0.502680954804172	1.92839336303584	-0.763061109277015	0.140323268097157	1.71851518933206	0.169845192977917	-1.00373010702442	-2.89345197291643e-05	-0.496098352865807	-1.48449211548178	-0.158200039972193	-0.71116563945935	-0.705351787574508	2.76374714540518	-0.46067028629151	-0.132174546523878	-0.611588404509241	1.72215850890227	-1.03480306203524	-0.694013888041055	0.761149647327828	-0.492220410469281	-0.912336015327057	0.0707967968374277	1.46949528555654	-1.01191604931768	0.0440051843588416	-0.416775428862057	-0.0907660211810224	-0.772748163215658
SLC13A5	0.401759435440892	0.0523041588695007	-0.309296356836508	-0.551559581842026	0.0540837233397024	-0.0237060550771278	-0.906238887037735	1.28455668400474	1.78059786919679	0.186199370559719	-0.989142070709571	-0.41204930066011	-0.787682082025566	2.12047292871125	-0.27828850597928	-1.16356759070989	-1.02498263157781	0.0392554004892023	-0.402172954439942	2.26002831002292	0.093490544824157	-0.517224937106257	2.15266230570265	0.746969475973142	1.41384295706327	0.571887117245445	-1.25735797507151	-0.696533623033039	0.043552101890696	-0.901554755989493	-0.525418657053981	0.303712219720108	0.0409318676181478	-1.26306881736205	0.132813668274108	1.36762939812997	-1.09081343530672	-1.22412665576091	-0.72196466349687
ACOT12	0.110960806340655	-0.824462572747309	-0.707726196184057	-0.00991502590954253	-0.805260105703214	1.37453075334499	-0.84878109012062	2.62218393607012	2.77085808903309	0.294508798813635	0.19024147091052	-0.42541715175951	-0.615835805742952	1.66651581605738	-1.52430064739824	1.390758912058	0.311687883879312	-0.00214600645595432	0.642989545268779	-0.230915160494221	-0.5903303897034	-0.725445938311109	-0.120648165789542	-0.364010190257799	-0.769740691627944	-0.654794095744373	-0.02126817974422	0.877981190560967	0.631596421314695	-1.36346047773858	-0.993630529319092	0.0104144622285708	-0.144562982604747	-1.16925720270827	0.559274447755104	-1.03114250721192	1.26037745502317	-0.347381713336255	-0.424447162046094
LBP	-0.740430093905527	0.116241823020644	-0.650561952699677	-0.376878498914113	-1.02742477653032	0.0650324886617994	-0.432000345687523	1.23380075844619	0.0881967782439243	4.27996045730957	-0.347400378719635	-0.629401880040479	-0.104858109689628	0.0170498308510784	-0.199525381595803	-0.185778794534177	0.705314526308646	1.28528951328713	-1.00375671672301	0.548485666634413	-1.09438741698126	-0.963114816665242	1.66984954006248	-0.998487406564636	-0.380010063439017	-0.207441859430805	-0.324641272245383	0.283747185459136	-0.43919246434338	0.719912587083662	-0.879583646192923	-0.571402144096646	-0.416355754171349	1.64361715828521	0.402467971082103	-0.00350276565329845	-0.063396547890996	-0.333096237257753	-0.686336960763407
LINC00645	-0.158211993334404	0.685467666638844	-1.36591691020048	-0.941449867182723	-0.00985666258982177	0.153522963438069	-1.05795643847543	0.880709031515227	1.94431742514852	0.0782793686405919	1.55232588466555	-0.36039208987716	-0.760155993723134	1.97597637795554	-1.17111445296716	1.76300388653806	-0.26027243526806	-0.386503919971573	0.124654729090726	1.11027392933611	-0.588930876575621	-0.993180318128675	2.06193357065947	-0.753605730201883	-1.06655521179859	-0.628920351557149	-0.489455974740457	0.0394099413614475	-0.543459387662505	-0.293973260466777	-1.12015279470815	-0.605874562245719	-0.322737625147726	0.662179141251506	0.667462338980115	-1.04365082478857	-0.259981808355342	-0.464041381680784	1.94683461642811
NRG1	0.93880266605863	-0.224187914251054	-0.595631981758144	-0.684000566317418	0.644491224533432	-0.674616548680044	-1.57240630830862	1.58501919666104	1.55068062671084	1.83791342680244	-0.442549608714301	-0.921784491706326	-0.0632530177884231	1.56261597675231	0.466639789487196	-1.08480974295453	0.150642576605316	1.70071649417149	-0.825263468960527	0.0860796366381153	0.166696791402331	-0.844996042707252	1.76728442063058	-0.821347763220422	-0.34828449164813	-0.236370875912371	-0.520868549488903	-0.482909092529667	0.336934747799779	-1.11258298640707	-0.781741603409673	0.436681651683025	-0.105528564575184	-1.17604566323738	1.96092308772882	-0.413636902732033	-1.13218289259685	-1.0743790926379	0.947255856876884
CASQ1	0.83144179945083	-0.578383634410891	-0.818335904346163	-0.17986437745874	0.701932249117139	0.119931358815722	-0.22829994477369	0.943954916553115	1.67298040549956	-0.665772838876315	-0.409373831452914	0.802904435998805	-1.01559937647953	2.2970814764293	-0.781280592295335	-1.20367598301143	-1.07693884077998	2.10926038102549	0.906847785061826	0.707905230528302	-0.584599195029962	-0.75833391472342	2.33158466002311	-0.970059015966371	0.31657422590034	-0.224146686498968	-0.507503339172692	-1.08583791584499	0.587266055682614	0.158397795995366	-0.360401324121452	0.721228242520536	0.453016855686682	-0.320720170580056	0.224597919641849	-0.455324121837658	-1.03140723588846	-0.827718061936083	-1.8033294884455
C1orf143	0.985416826556983	0.0407959277350727	-1.7676416652047	-0.00474532254738209	-0.398763028056455	-0.857147412911992	-0.779658238584831	1.6534454090254	1.97323669782379	1.15581248533813	-1.09653368433402	-0.370969275237911	-0.85513291207696	1.79263595372568	0.623433105252908	-0.842369371361794	-1.16008031577179	0.263502671091624	-0.896720677091007	0.678199790311322	-0.176478752653175	-0.325116676308578	0.535856894025792	0.751515310134627	-0.746561919307234	-0.187152231643987	-1.44032434475677	1.00055931344704	-0.911598269704297	-0.588858599255209	-0.228534783721248	-0.318012973442307	-0.456378594127797	-0.138250825860331	2.83672569610877	-0.631996625922944	0.836684660852586	-0.0526300816161861	0.103835840069183
TAC4	2.20051298303768	0.289033131177699	-0.14854543968163	-1.22440506904878	-0.8402402870771	-0.855961501526712	-0.730781603315967	1.54032755754058	-0.0617224055771783	2.31854079260373	-0.723859150816064	-0.657906751323162	-0.137163951207364	1.63144441945682	0.506535069091574	-0.521743796185217	0.296135287189087	-0.429985031935909	-0.814016764940287	0.364801102928798	-0.901325089788004	-0.0414415481444335	0.923817556124612	-0.812422583082362	-0.699908115535763	-0.725598236102585	0.39937727486017	-0.684785842146203	-0.895843594412432	-0.342778097253115	-0.00253663028499454	-0.360016304226191	-0.563273863795391	0.306600162860615	3.18391863238591	0.447968678076199	-0.851033702043933	-0.303674059796108	-0.078043228086589
PRPH	0.907234085146677	-1.08897007852876	-0.0733062938055171	1.28463441708192	0.168532364327125	-1.18513485455316	-0.0979830267723426	1.38235430869753	1.12668073885853	1.61858878337391	-0.186717478199629	-0.725061818818026	-0.614284997530683	-0.254395275417635	0.00299186749327733	1.79364689968306	1.04240114876663	0.362046423436096	-0.905409411953031	1.44527450538825	-1.29958645030059	-1.17876591006424	-0.441541321814198	-1.38376468979057	-1.00325065477679	-1.4031731408845	1.33768282327761	0.981941382120525	-1.18879106878558	0.395665904269976	-1.318240388111	-0.565417524953963	-1.2213881582337	0.988693289029167	0.308007655515116	-0.401268235668117	0.417668814314383	-0.157923829142401	1.13032919732464
C1orf61	0.362475268955823	-0.313384578441907	-1.00349193659815	1.56211858830511	0.0133455248044638	-0.35082134302208	1.62065991566762	0.905297191879313	0.547802190034801	0.370738470963499	-1.06381230235628	-0.130528837052135	-0.97670034390502	1.69866210819172	0.865094898729437	-0.729141631477426	-1.38755493715641	-0.0219340219948248	-0.475510328999263	2.40498976825297	-0.60898518097347	-1.10368737792721	2.22160117697038	0.590065271519212	-0.0223104523181426	-1.05780988915168	0.432446808493272	-1.23563480111236	-0.57484009242088	0.857485661187597	-1.27007464643651	0.496859805931079	0.234008158190773	-0.736755411189623	0.355961460043347	-0.89609895369298	-0.189017766057749	-1.38477152092455	-0.0067459149117778
LINC02552	-0.0349054091106836	0.216104564649152	-0.346014396207921	-0.122744971298952	0.10417279198103	0.167993585921609	-0.394678209071968	2.21116473285435	2.38631064600401	-0.737595946122207	-1.19440447330778	-1.30307341382703	-0.507279098097194	2.186024512776	0.218854002997071	-0.961570259866797	-1.17656839904485	-0.944550046602693	-0.534476105868264	2.55798290900237	0.0768975551426013	-0.335172884466369	-0.403697724961686	0.405514221302522	0.403589387610062	0.155580081428921	-1.37530090723739	-0.800559248823791	0.428621006112673	-1.27384727925604	0.404690345603095	-0.375148213001926	0.79787804795122	-0.402134065892403	0.669372214717027	-0.377890086934238	-0.0184052278601298	-0.769750138248196	0.999015899054793
MLC1	0.493925463355306	-0.236418243170567	-0.787642033858117	1.50333338039099	-0.109922722994592	-0.829100244245953	0.925173028861721	1.5374780405422	1.4883904830105	1.33829479420361	-1.02956470508233	-0.480887357381619	-0.299336755073455	1.43608634000952	-0.0803230241355111	-1.05609117817061	-1.13352647452527	1.53097973482822	-0.692378948557463	1.78720725571469	0.0124910344318397	-1.27578980014849	1.96937237495618	0.131764801427952	0.687753811385567	0.307791864842396	-0.0214405429576071	-0.728136335735315	0.182156276198795	0.276246814515843	-1.29109166936462	-0.14087171186915	0.151471679989169	-1.70605563583136	-0.189725677317036	-1.17722832407902	-0.63547307595078	-1.17604974256266	-0.682862975652996
LOC286297	-0.410716852913799	-0.230070340652234	-0.230953355059172	-1.17528605013392	-0.611927098595574	-0.242737852395981	-0.544487766996737	2.00625406267396	2.38982841592164	-0.312350610622774	-0.7975230761801	-0.892180021972438	0.099402741421241	2.83045484644083	-0.491347540302569	-0.585994720673866	-0.0262621105322122	0.540059534506743	0.352308978347173	1.64427159339205	-0.599016103365623	-0.133109583499141	2.54398441543067	-0.151090049377532	-0.482793035087217	-0.0172930691636713	-1.09551030788863	-0.877756106674598	-0.634247074653133	-0.993970439942014	-0.439893831897419	0.59521046566805	-0.743431008942861	0.04015688383914	0.306428280884721	0.04147306341118	-0.208514756858409	0.405172909818711	-0.86654342737448
SHISA3	-1.05019585076997	-0.508230573418758	0.311103661245484	-0.39703914313625	-0.554868058593985	0.978014683440543	0.316053372023364	3.04909736824375	-0.132684126845307	0.673463435329494	-0.661030664622783	0.0692556376601979	-1.52110067153631	2.6377260651157	-0.263629305059119	-0.704448072439391	0.380789211927421	-0.485101450286729	1.07796340686883	0.259643987375742	-0.279829191031074	0.1242025723932	-0.174146698269304	-0.163214095435874	-1.00337447145797	-0.060448264659656	-1.70680107695819	1.80489170319633	0.626101866783446	-1.58991754161578	0.298352984937526	0.0529769116527563	0.297570887480936	-0.278652652651456	-0.525586934557084	-0.854754232203522	0.879550877622998	0.108504678026862	-1.03021023577607
SCG2	1.46631444369372	-1.31407747706089	0.529280690124339	-0.90829733694194	0.825602848683209	-0.290453323741623	-0.29017608605404	1.81287525407896	1.23189860932668	0.915315287091916	-0.890397014704939	-0.0873698059360687	-0.905493641709106	1.21378373332471	-0.91987613746193	-0.701570293349794	0.949860721414053	1.1690209874871	0.563263750640375	-0.162449326599667	-0.635211940550734	-0.641330037369833	1.51073176296159	-1.29210375462351	-0.707293934304063	-1.05889234557481	-0.30164306873579	0.979662617605168	-0.881712870376786	0.188041907963966	-0.491407513594434	-0.0709938883400474	0.108775050290779	-0.92439046456765	2.67582525277853	-1.33186872286296	-0.452182735952832	-0.983837261363749	0.102776064312109
GSX2	-0.795205397511199	-0.749152620521991	0.898151425729902	-1.49844613759158	0.299491372009547	-0.529920403626896	-0.462608107339497	-0.0322860633024149	0.374353118777279	2.29282114525865	-1.23411573527447	0.703983884353252	1.13090693372981	0.25364305938971	1.19564576144931	-1.03954252824808	-0.24629062474897	1.96638844464207	0.476217656927801	2.22043428057516	-0.70575045652083	0.28454321579555	0.318277430762724	0.297178534240448	0.178978748578333	-0.66367079679426	-0.883423744306642	-1.23576073522229	0.389199756004528	-0.756464812521489	1.13859127928194	-1.09991971238202	0.275023931916686	-0.50586630338648	1.47409716267155	-0.771137986476449	-1.09908419551933	-0.909020889319563	-0.950259891479786
LOC100133920	-0.413674202629312	-0.171793903334801	-1.49814399194087	0.650145650184945	-0.27255337606019	0.371135162456541	-0.561399332085137	2.11161875273738	1.53605679797962	0.394592665168488	-0.838040781798692	-0.302123173744011	-0.587056186612318	3.79805011404127	-0.480332311279766	-0.121976714465893	-0.936969260954398	-0.126716236373953	0.475929534780472	1.08875679591805	-0.0682910151054488	-0.0730185954014496	1.72453386302113	-0.628957946419781	-0.476577257915613	0.37652699255368	-1.18364058307808	-0.414501930461818	0.282467403986829	-1.07098257899534	-0.425930522616804	0.315316444704163	-0.777349461518668	0.126440278329393	-0.86924994179428	-0.396857886213265	-0.167914109371667	0.530973268329444	-0.91849242401985
LINC01268	2.59514795766476	-0.227212749245882	-0.598506760715368	0.273983966378882	-0.167709233758547	-1.15570658044167	1.17641371955691	1.49103502877863	1.38845256735116	1.45512630385895	-1.0892834341222	-0.377864490894639	-1.02234991294404	1.30534305934282	-0.335728657788069	-0.773302578322831	0.617774431129939	-0.91315960022208	0.412843672019649	0.774165629329361	-1.11076615281514	-0.630026162209481	1.68259334856196	-0.42590463513913	-0.701937087681106	-0.743960110816895	0.0279363611855774	0.435305349958933	-1.26014022021454	0.807131986497384	-0.382355767896806	-0.690723426885999	-0.768221293465727	-1.19810581672061	1.33523124811129	-0.788658764728601	-0.661470880571942	-0.69910643795565	0.943716125830755
IGSF11	-0.76845294212957	-1.01188141353018	0.141799366793637	0.454825195157611	0.0195902755634446	0.494947669193724	1.01059946482176	1.94672455364643	1.80047063781037	1.95467368691045	-1.41093118988993	0.145121331125135	-0.903530446157234	1.58583890594116	-0.684711952174459	-0.0644996663641238	-0.0435361337323004	2.00332794656723	0.894406247709222	0.516357657320521	-0.453712901451387	-0.420187624041221	1.12963152414167	0.505613994533378	-1.15309270344308	0.343085539512581	-0.840610893971955	-0.805279337313213	0.734090799270425	-1.20891794765316	-0.860520739400818	0.0754841180854564	-0.053174308041562	-1.44105655557829	-0.0614739428400746	-0.798670010318656	-0.808101966325398	-0.548815944754028	-1.41543029499355
DNAJC22	-1.02299988251657	-0.896574900067497	-0.641769380550694	-0.127300569073352	0.350672338944203	-0.642547791057316	0.272127046805177	1.05667054997557	1.18140892548561	1.37272093348515	-0.882407781823237	-0.33635602658026	-1.50461439164482	0.19498992696779	-0.928037780292749	-0.381976890085541	-0.911023705741717	0.956857469160612	0.410094583194073	3.22637942705096	0.454946191566201	-0.717468077805269	-0.293826313898389	-0.7174454771677	-0.44262311230882	-0.238533141689576	0.995901488052408	-0.921185281020617	-1.27629530935266	1.12716145892224	-0.673452378519165	1.46078234365773	-0.5938325157297	-0.806642132006993	0.809745449836927	-1.23583509441828	0.455535849327271	0.657779820722941	1.20897413019607
FOXG1	0.541027394446861	-1.31496507166287	-0.462476217908799	-0.564905648031004	-1.12265676752164	-1.26574034591168	0.235697356445728	1.56617336659224	0.959983183648801	1.59500369678846	0.498417302951791	1.14515070196301	-1.40360321667997	1.26578239621903	-0.490279908820702	0.899459034250058	-0.227824291125663	1.34025467913892	0.448949392332099	2.11639090704644	-1.22449281020811	-1.41499315530791	1.17843121251489	0.651418712459762	-0.978020172749345	-1.22281702084555	-0.0960271152974835	-0.243842054930138	-0.328713094445055	0.364764230569175	0.792828218924951	-1.47004631999128	0.639451767517025	-0.934662626591167	0.0200489709259075	-1.25640483449059	0.0702754534764719	-0.397372308244347	0.0903350025516774
FABP7	0.485159677681193	-1.24711850679326	-0.0705309336513661	0.963034232553954	-0.257978691578767	-0.347988328832636	0.0319874044766841	1.02091995581236	0.927215049569342	1.26800392235325	-1.43416432156739	-0.132934975506718	-1.14558889864346	1.3509146587553	-0.386864705411617	-1.19683691525683	-1.33883245082152	0.879523992984578	0.335702661277597	1.7835640810032	0.013642027697619	-1.17766122852666	1.51778065250102	0.0989224601987527	1.32023170226911	0.804961621165216	0.698500686719897	0.887039242484286	0.169659084308317	-0.402514550269123	-1.10918353306654	0.892086547750553	-0.110543927840772	-1.9964215314087	0.422209410236044	-1.39204715299567	-1.12028914844583	-1.35878221876687	0.355222947585462
LOC102724580	-0.721486606778124	-1.32640606325577	-0.0398579886620379	-0.528673848185661	-0.130908029295333	0.399876944444545	-1.42035471422749	1.41918336159915	1.43263369720585	0.0454236540136914	-1.34039723506143	-0.442819588874871	-0.115733758433678	2.1472990916238	-1.23954036652735	2.00188028889739	0.375098925349993	1.06102739250237	0.330818198382544	0.877163447943067	0.309036035776186	-0.220377291595428	2.86792612246228	0.122045638274004	-0.473845495532777	-0.146089743092844	-0.784311640819162	-1.45530716788137	-0.0968797246294037	-0.364630437408349	-0.594393812677647	0.277144080708369	-0.527536312124433	-1.13733182196443	0.306564452680724	0.42925178499202	-0.544627774481843	0.127409645122786	-0.878273340469336
SCUBE1	-0.354451692711297	-1.11997482407116	0.697002630998815	-1.39952057423376	0.680355532618049	0.914669928184182	0.95401452254931	2.07086009165596	1.75521432458328	0.512975864946307	-0.218013089387514	0.146783409317432	0.19236332856819	1.83688744662029	-1.03970740826595	-0.713049217948845	-0.239841424250443	-0.0857041102492678	-0.136115253926007	0.202683358652741	-1.49762047900928	-0.561378433415591	2.11822223567141	-0.155732351984889	0.379014046272905	-1.40840390319095	0.690730354361676	-1.34120037910797	1.14460900517807	0.502701739758704	-0.462474838917825	-0.415520149126041	-0.877261820047829	-1.41873446061261	-0.652371898172137	0.0308394873990969	0.818907455838672	-0.212778778773697	-1.33897967577202
CTXND1	-1.42195841666677	0.0827700145596612	-0.929283266381232	-0.0214759212034029	1.67183616734377	1.07447730282497	-0.907967157555379	0.61411552545224	0.443535873875285	1.8366204986933	-1.3353530352861	-0.14047725978414	-0.151671102253491	0.450188436760276	-0.0894627995043528	-0.581897887782504	-0.586517883560728	1.82471398238914	-0.333644646056497	2.84185919689306	0.626428359962193	-0.0776717068802583	0.149719383763172	0.358745395115789	0.488679615399972	-0.165357336889135	-1.28665049076925	-1.38543834528093	1.16176245428641	0.58378353847866	0.0970725721815826	-0.142306983231132	0.454175275487786	-1.09349593647161	-0.780283899180417	0.0366631141689418	-1.10029651538665	-1.48585253763156	-0.780083579880661
MIA	0.625679285547749	-0.450206821200166	-1.14981165551261	-0.591014351701148	-0.831059337556001	-0.0241896532588304	-0.400632330054757	1.39933313278795	1.12264824692509	1.50165593909213	-0.52262047598815	-0.00536478880066657	-1.44904907830923	1.24667774599003	-0.174402692041808	-1.31730002243432	1.23778275881386	-0.217654115176554	-0.146228922942289	1.81452537010352	-0.214703004304138	-0.85150306761888	3.15064606895089	0.140353550974826	1.35749612557414	0.6598042322982	-0.393159733425101	-1.23337929082163	-0.424261435551213	0.767167182323451	-0.78135154701783	0.249488258460802	-0.240227399809174	-0.844428580564538	-0.464839007450007	-0.625174092572105	-0.81274800824477	-0.724899224122823	-0.383049261363882
C1QL4	0.0452571938227016	-1.45991184507551	-0.868775589178517	-0.110634110565982	0.208639583137216	-0.306790539236563	0.625809994265515	0.768820327357727	0.72553532636947	1.03080307093168	-0.507945726172558	-0.286132658019527	-1.24106724540251	-0.126582264346546	-0.630881991258629	0.531226692284839	-0.071626372316875	1.1651696187179	0.876828740421336	2.99807285629519	0.685801032626878	-1.86681531456972	0.722099185349158	-1.46092181005565	0.0350665773734836	0.0723443576862989	0.701683475314416	-0.619440785271798	-0.676277359140665	-0.195816789746726	-1.56603141314947	1.51190009088815	-0.220491597047908	0.341417447740796	-0.00893693033410053	-1.70551678104256	-0.960902025598008	0.557217318443255	1.28780625850382
CACNA1G-AS1	-0.0890739675158839	-0.535427706931372	-1.95783523291732	0.794053783032701	0.318922141671793	-0.558262778755085	0.758944566998885	0.0655730626270473	0.13079186343207	2.78846640721163	-0.251783853069882	-0.262786878547429	-1.14101724315632	-0.223502103021935	-0.324768674714995	-0.37913727083397	-0.501966255220459	-0.51262617442548	-0.629030670955835	0.897796484205295	-0.171700522734108	-1.0646416422712	0.22552410567851	-1.11816085834357	-0.972021578999038	-0.22020479300545	0.974374526537518	0.959545029005029	-0.245890855230795	-0.0078291984426091	-0.959823530606023	-0.30766572997934	0.552975787579966	1.49032019884416	-0.917900864239488	-0.893661457972247	1.94743952528504	2.56713970683967	-0.225147347059468
DGKB	-1.06574801786145	-0.693162546302639	0.0544732014009724	0.989536208289419	-0.0762633746353481	0.208499363397903	-0.284896304714931	2.08641998933185	0.812213759202672	-0.620808321821337	0.368686800054555	-0.298598013172666	-1.89193440577424	2.08617970442312	-0.786598458424659	-0.276569427475318	0.788902891000962	0.0308277751316781	0.587184441483565	-0.571669114509666	-0.604729456917123	-1.11349510385094	0.406142262016437	-0.214622036870554	-0.879644227328111	0.410325886547509	-0.909271107766073	-0.768118406811844	0.518404994421024	-0.6680523063878	-1.10479050754866	0.286736909895551	0.179894104097515	-0.541485182704687	1.13864881344428	-0.689766025413227	-0.30427351731045	3.36754750669137	0.0438712527713369
B3GALT2	1.84706376758361	-1.30500961290539	-0.519776318943032	-1.05694316462379	0.373641934852461	-0.434821467067717	0.0537940545676931	1.28723697732475	0.666639285657223	1.96424634003446	1.80632966400706	0.203782468424742	-1.15902949950117	1.26237346774023	-1.21246275572255	-0.777716465934757	-0.62195520621164	0.883745505011924	0.871807640333072	1.53066044666699	-0.143514643786884	-1.03765247370637	1.56334832212148	-0.463781086573589	-0.448606370694327	-0.154336225791474	-1.12772745738736	0.493677208055514	0.194581465040629	-0.87413660868892	-0.850948472552499	-0.0732921212067411	0.383893349310138	-0.946334624592948	0.0621380143280291	-1.34377654430958	-0.939806855168902	-0.941638065195703	0.984306129505328
LOC101928100	2.1696937804358	-1.28335517293393	0.0175783310346934	1.24703213531438	-0.180709638815815	-0.749605805600479	0.734070127330273	0.675344860491259	0.0409834009100078	-0.272575143078912	-0.17620566701357	-1.01611769933772	-0.943526085808098	1.07401931577215	-0.711347595040833	-0.941256905312584	1.07846948007217	-0.34689800988691	-1.30134545642751	0.890453793427795	-0.223626578991804	-1.05273346921074	2.42037968938596	-0.366272168189337	-0.959990504660012	-0.36533336091749	0.831748380049625	1.37636835576906	-1.06440057864589	1.51030481104994	-0.911803279082434	0.157948171425137	-1.43030277700426	-0.234808098020478	1.29074195466829	-0.704771232819377	0.615571320531306	-0.607017835687331	-0.286704845182335
FLJ30901	-0.371114217523858	-1.19863612628039	0.499161243407572	-1.15457274448616	0.786058947752669	0.740738746851534	1.1987685236642	1.78875575531023	1.38564032607048	0.597924093941123	-0.306241899834474	0.287966296207677	0.719137060722484	1.81047511055597	-0.533614161533691	-0.939840852534071	-0.398017395701564	-0.338384976487171	-0.0247070883410665	0.0655117750520262	-1.81936811707968	-0.573727625594818	2.12132968754184	0.0332684480415447	0.673790038943862	-1.28294473832748	0.761698135954654	-1.56260257769711	0.976680991702591	0.509114262185819	-0.545063263250006	-0.408408737958299	-0.684264360740111	-1.24209127075889	-0.909996037909856	0.380558440356441	0.852973086354227	-0.278300646719611	-1.61765413185864
CARD16	2.40933992474256	-0.40669733205882	-0.318895539549589	0.0430054072457699	-0.505741961665421	-1.56812909799741	1.02626525373	1.22826214935135	1.5438114077462	0.791751984792043	0.470761056941126	-0.605280910131954	-0.6677223898655	0.880550117730524	-0.338527532409742	-0.779342569798266	0.581919550144002	-0.478290787329399	-0.841270832392297	1.65597990566449	-0.983509045643407	-0.677335314583984	0.0456760137365548	-0.769283364382912	-0.703310322101207	-1.00837206005689	0.264514807475792	1.15251523712682	-1.42446988501254	0.707067248651775	-0.304644686955602	-1.18533769611069	-1.37159020314218	0.0420856002897492	1.73903168068557	-0.687694308020744	-0.0185839774149389	-0.515723757334506	1.57721622790368
BDNF	-0.31595972738189	-0.96115275371943	-0.421660137820852	0.0325960220153625	0.31047258774017	-0.266687322911334	-0.576857988001446	1.90159464374125	2.1052282628121	-0.25521622221063	0.0560117368635689	-0.301768121808168	-1.07557596947343	1.6953556519929	0.0731789610864544	-0.873258805481293	-0.418191708335509	-0.605918143604819	0.137156819106091	-0.971156709558291	-1.36123494364676	-0.103519320820476	1.27828288226952	-0.330768019059684	-1.20437425466319	-1.53134769360227	0.207830673879884	-0.282191554685308	0.609570910496197	0.568747698044368	0.0238761443944281	-1.46472548900424	-0.757932785678893	-0.787204223350987	2.43155645572642	0.0440263729999215	0.56592506034715	1.42597776817992	1.39931324312321
EMX2	-0.135719027574495	0.11325106535786	0.452895740365636	-0.333874774514035	1.65946062964824	-0.794246662069073	0.647460635220079	1.20294813016266	2.29234434627006	-0.469514657967946	-0.534101997517826	-0.469549773170321	0.127610134428445	0.333043934884934	0.174941711373513	-0.549829348343102	-0.676585651989227	2.57423166087109	0.298401364117637	2.21824857883755	-0.41767149998463	-0.255317650352383	0.783082942378075	-0.463658986997899	-0.651842769222496	-1.39404113544507	0.0286969520945846	-0.990611299258809	-0.740464214046583	0.115216290108111	-0.71845892780005	-0.752421016944047	-0.643020493699665	-1.35100593699517	-0.534907729299286	-0.592911005940158	-1.16365736687548	1.87228596224155	-0.260708152352256
DCC	0.272708174856898	-0.534427331241688	-0.65748468975428	-0.900481071579616	-0.760208572673252	0.381158875360957	-0.789905874928902	1.69950944137564	1.24727936372471	-0.758906701505165	-1.15260447064448	1.06546138690207	-1.05919983207928	1.49869350669998	-0.726769070650201	0.940588054158062	-0.314818676931007	0.401983310934337	1.64059325191133	-0.308793896972776	0.489504293521225	-1.05539198682594	1.32963983379563	0.0941435182010353	-0.140436245925033	1.18696639042885	-1.64258662663334	-0.210720604035149	0.936994700799022	-1.59929242420039	-1.13720984546738	0.951444097630807	1.76736077482405	-0.206540399927163	1.0054651002396	-0.790000131900082	-0.647214441026424	-1.2229671115232	-0.293534068939441
NNMT	1.50144750179716	0.102490596174306	0.198066310929575	1.32865567102191	-0.48598885768808	-1.36466966031974	-0.599925753608963	0.662083655308761	1.3103154102143	0.409901105529621	0.462382240227512	-0.662817444396476	0.0719544576304539	1.11483994289812	-0.0284977710183437	-1.06016010716294	1.05799958364338	-0.647833164699043	-1.36856619782031	-0.899143663868449	-1.46488264122289	-0.659637680043137	1.62877153587588	-0.784599154388768	-0.866144375178104	-1.1506565591083	1.05516482967029	2.12707913210679	-1.09218575622278	0.22777288723064	-0.456395407615248	-1.04264411987739	-0.991855801226881	-0.199094438552071	1.92526412001558	-0.369015629144215	0.506813875548507	-0.272935762017218	0.776647089356548
METTL7B	0.419045072538058	0.969186359971138	-0.19290354638046	0.617574680219698	-0.846313503127594	-1.35552839464912	0.349452210140852	1.5400006590426	1.29310552711582	1.36928547333301	-0.410761947656952	-0.848055910486622	0.69499601301916	1.59855828190811	1.05191393060396	-0.79729799073964	-0.542083638456811	0.281145115793291	-1.17086296316322	0.0649807613366274	-1.50210050335156	0.345624534576861	2.47063333875746	-0.511213640548997	-1.1477046250842	-1.3515519624482	0.0129555957089309	0.513758961527484	-1.28281585749711	-0.359285708736903	0.577745874166316	-0.796255334055495	-1.08825811568848	-0.434425086434349	0.652327190645315	1.32923372658977	-0.521077975044534	-1.28191901151612	0.288892408071917
LOC105370361	-0.731739568173531	1.17105530992194	0.152279560215942	0.0760452029572242	-1.05502360407902	-0.991451166169892	-0.411790092182944	1.31975191984687	1.81026676048557	1.66297889131417	-1.13456724842673	-0.976782072312211	-0.985075834722454	2.2835696646446	0.641835794217997	-0.899963042660146	-1.16813077944491	-0.464800270106813	-0.560761056137289	0.95833447992968	-0.180229351689683	0.92512129025612	1.76187260288995	-0.0666754693529093	0.232803147814165	0.223310480744485	-1.39113386712287	-0.56223513086219	-0.771310240249806	-1.28431306433282	0.691981683465996	-0.0237338862706433	-0.690567137802724	-0.428043943523501	1.39948397859046	0.996469362839696	-0.36673956412823	-0.746936303628728	-0.415157436754828
PTPRZ1	-0.437075284563145	-0.323498194178593	0.22487782900831	0.812993904037234	1.10785417275804	0.0176132114274013	-0.1396804525632	1.43107634408518	1.00857866789828	1.42330223689392	-1.32704109864307	0.695774900155621	-0.971254015571652	0.778643164918366	-1.05250574518865	-1.0706264077884	-0.680571310594608	1.80543760275006	0.390788065401139	-0.865595299892882	0.429889765495697	-1.25453933246704	1.11125130938447	0.603836150398464	0.17278838693237	0.583051228718217	-0.675717667413021	-1.12069702392883	0.606827340984902	-0.653170562648189	-1.64015124810161	0.81250090326034	0.71715606826842	-2.18358816451195	1.23328643367652	-0.403052631472638	0.96048636689164	-1.41120866575419	-0.718040948062925
SPP1	0.433321201800323	-0.882559411792413	0.710960216332773	0.67736666061682	-0.684683105880055	-0.751990798404798	2.23838318899919	0.470383924185194	1.63228446059688	-0.172800178670218	-0.109166970810474	-0.720486882379735	-1.58165101479262	1.1259357919027	-0.487678096509497	0.442680851003502	0.963538372428275	0.0410600300508	-0.13661380149108	1.34720801785427	-0.746363997533865	-1.04710711132054	0.897940484495294	0.0228948959420234	-1.03835348256153	-1.48979759678767	0.795387809597936	1.64705448366769	-1.42341801622055	-0.0627532159261149	-0.826547938550198	-0.618503147908805	-1.57072223303879	-0.69292526993762	1.59150795218936	-1.07221462729483	-0.0365563306515496	0.275503500526558	0.839481386273369
CLDN23	1.25243075497767	-0.642498579510276	0.33948093114105	-0.795633660225186	-1.24892444091731	-0.476482097485313	0.416574453277796	1.88822343997108	1.47389885418778	1.40062875993641	-0.759337193706639	-0.680290199070767	-0.0475977498647189	1.24502471810626	-0.609162036051095	-1.48933380741576	-0.227356847610317	1.56275531739409	-1.16672023487711	2.10377530858242	-0.489268367297727	-0.76554262169841	1.75143687926492	0.492352848314516	0.00210725145601131	0.336013575054787	-0.46137568861127	1.1179042091266	-0.453189779692313	-0.629711490363982	-0.328019579181127	-1.00341348203655	-1.19769171552805	-0.100472317029371	0.849659120829434	-1.21456369494797	-0.569519579022726	-0.0071282097962586	-0.8690330496806
LRRTM3	1.7812317305125	-1.18343823700777	-0.756021479648328	-0.691180887716358	0.0332371088477136	0.639225440116129	-0.538503896000082	1.93712205760649	1.36992093373596	0.370000660220992	-1.33030108743512	-0.120766669493354	-1.19315952992239	1.03264230902497	-0.646095438845124	-0.811664638191557	-0.268531695840933	1.09204228857618	0.975611342440957	1.76308011672629	0.641298130467815	-0.36968096293729	1.68554502406666	0.0157324250956994	-0.0217514450862239	-0.82495448524672	-2.19239130122347	-0.490792013920923	0.0379419162001177	-1.30884111379603	-0.408218058093759	-0.0502591204846596	-0.143407610578164	-0.309086314887698	0.987320443737426	-0.759221102538081	0.051122815666608	-1.12985443850707	1.13504678435859
CATSPERB	0.341917490825699	-0.658262979909917	-1.00610858469905	-0.195590151017618	0.584522047625021	0.248009492059977	-0.340790175997347	0.184438727777361	-0.273033290323929	1.63416406141165	0.178347232101103	0.0429422910351815	-1.40275240314471	-0.110360847384619	-0.732785366023277	-1.25864077962613	-1.11358956212774	0.879950602008706	2.09751588986181	2.30927094169711	0.720827312921506	-1.32273802841487	-0.775859647065534	1.1035540889926	1.10325408038135	0.83949943697003	-1.23415266996318	-0.453973724581492	-0.0425213426292885	-0.118324479468288	-0.991627666044054	1.23474237970882	0.0673083620095605	0.199545868213571	1.85381629817024	-1.15099066206129	-0.832182813321455	-0.519775930231959	-1.08956549973555
LOXL3	-0.307445787183215	-1.1239461989205	-0.37739612215373	-0.0261211302612077	0.131488480021145	-0.450940075805588	1.28522542250361	1.07277297961978	2.08493266243351	1.89944387838454	-0.330164711570747	-0.512002839633021	-0.79469733302281	1.60989083924161	-0.462391332335209	1.30336987526045	2.69750244396863	-0.336657775771126	-1.03247866613022	0.123107271218052	-0.488590177454588	-0.561779606588895	0.248459869153906	-0.467057856939178	-0.270209385659754	-0.110384076333354	0.49086293014866	0.141562960628349	-1.755310678217	0.562599708310198	-1.021579932717	-0.669633112486735	-0.661680597184511	-1.97745630528597	0.460888511543402	-0.70139659012141	-0.0226008239942306	-0.248576571081922	0.598389854416076
STXBP5L	-1.24792340883162	0.69518516318618	0.233588862509461	-0.0199261009699128	1.33409702208436	-0.726430038356943	-0.391000453386213	2.79755175817908	0.827298492194701	-0.256050772169292	-0.692415149445606	-0.345895591870332	-0.987106987912878	2.35590556471609	-0.326466979703708	-1.08732601430468	-1.04641899099858	0.0466552376688157	-0.521217688900836	-0.277140960078059	0.140488251284118	0.0863465577987628	0.813007565516969	0.106032087298133	-0.501037174625544	-0.740384868301803	-0.433563885400864	-1.54503049265151	0.029870997120819	-0.668178959324439	1.32760451711621	-0.128843990178238	2.2168974024752	-0.804144297540621	0.306438425479363	0.516569635769469	0.782695546533121	-1.39676848735873	-0.472961794620453
ADGRE5	1.96857779721607	-0.609383623369381	-0.444765721452467	-0.067404463813971	-0.164340210654812	-1.39075167106055	0.708379587547568	1.24110570103969	0.933623703116818	1.60790097854367	1.13006644362025	-0.793555931547474	-0.598210376250466	0.9471077324498	-0.60202040711918	1.56206842143288	0.885170272642515	-0.795770190742294	-0.904527089785523	0.262287976461475	-1.11695536676687	-1.06960877852584	0.617722202521624	-0.882683646355931	-0.739320538913612	-1.55635308042555	0.188282275030571	1.30177612435044	-1.42050156133353	1.29601318330206	-0.359157190236279	-1.2523941650638	-1.29146585874855	-0.155375698686507	1.08881989113228	-0.795911683115839	0.336138633325526	0.227886151106775	0.7075301791284
B3GAT2	-0.860877760896874	-0.593202058575774	-0.196082363872762	-0.435354317832688	2.12105920093303	0.046241123998444	-0.447329418501397	-0.266219914330943	-0.59261173250641	1.85278110724163	-0.939582376712813	0.991133782342743	0.31922145255069	-1.41213281294326	-0.0681715873150379	-0.573951912617622	-0.230283410166696	2.83356039211292	-0.181200298242488	2.78155956138624	0.723368011285614	0.0148536228148939	-1.17897840811569	0.519696799151715	-0.557231704812172	-0.0150141041507906	-0.31633413415144	-0.578196800977661	-0.130380029306347	-0.219728686437328	-0.138621543720612	1.03284400641496	0.521117247244547	-0.547981600191794	-0.597246125546649	-0.809750703404676	-0.0352271738252215	-1.47705718112584	-0.358688147196444
RBP4	0.0409410894437131	-0.533310877296339	-0.0139013636185864	-0.533423967899102	-0.401969200162347	-0.700961948053353	1.55319365889098	1.06426317746202	-0.128543607517427	2.70326726125749	-1.0053691603489	-0.805488020238283	-0.34539056936769	-0.355922583251871	-0.759475811431389	1.05507324268748	1.30813838437929	1.11837666208695	-1.41908249854477	1.6785318144097	-0.204748865786519	-0.86316167280517	0.0536933373915939	-0.58905849736141	0.230818839953641	-1.72420614432818	0.868792025687531	-0.306325572880208	-0.293016805167732	-0.490187598950427	-0.907390000207249	-1.2855599326951	0.112646610546798	1.53335632029045	1.74412800393876	-0.437994809951425	-1.04050079496412	-0.0622977989181956	0.142067673319416
FBLN2	0.846924249651695	-0.592623110749375	-0.321724550409084	-0.45216144524348	0.531006672574311	-1.1723725121807	-0.582683423491682	1.24984566623898	1.0581676907041	1.01659042571684	0.259628159696291	-0.176899927357338	-0.977349474261549	1.41207734109964	-0.817696283559293	0.312330262591202	0.748098834350808	-0.313321134982841	-1.04819669781346	1.74769979057047	-1.49139439059293	-0.502104952455762	0.823398918953117	-0.615786247236019	-0.964514484039673	-1.01812649549375	1.80932509388932	-0.152410728381373	-1.53920561888025	-0.0457466686417038	-0.498564105190233	-0.807842233681889	-1.37248369612712	0.025917566092887	0.00846959412593257	-1.00711161468387	1.23837033804398	1.87112215394284	1.51134703721096
CYP4F11	0.649947700871803	-0.446669912571794	-1.39497988585174	-0.37043673003118	0.035944042258632	-1.08361042067338	0.458314132639404	1.63245592966054	1.87028067956732	0.889821819513919	0.136603752140325	0.00841396612776613	-1.81805575054932	0.303919458862348	0.238458780811825	1.82796109087207	0.676257830923609	0.361583430521889	-0.716236943434724	1.99927500487834	-0.363786124418006	-0.760696397997986	0.777554941371527	-0.191418951908637	0.111960722063773	-0.624239325501796	-0.48622273324301	1.00419116563761	-1.2738551748455	-0.771334012200213	-1.70278494332703	-0.0225993901658166	-0.477891126255875	1.16252816374688	0.796154844468055	-0.984002929890009	-1.47599742273776	-0.872726512010506	0.895917230676645
P2RY6	0.887163282976138	0.143669752377154	-0.298326104769333	0.245862831728826	-1.1330582924576	-1.30190036744975	1.31346880012321	1.00044689818734	0.40571074685121	0.999088581778609	0.946776961981075	-0.978910064468971	-0.555896605597243	0.820541331004604	0.40214507614798	-0.641697098750042	0.0915957665499328	1.62170402567134	-1.31023066911949	0.668564483653335	-1.37128784134829	0.49389051678402	0.984414485707614	-0.979535541998158	-1.12067621212991	-1.27444136455416	0.392453041165146	1.40354824060577	-1.53591476835584	-0.00607638109037893	0.301779290301271	-1.22166369180047	-1.12499569619145	-0.314535997974056	2.37619506589121	-0.51534709020666	0.254479313613583	-0.934385606264141	0.865380901426561
PLAU	1.2077353931045	-0.512213305828505	0.552553488600136	0.962665373932046	-0.327902377125893	-1.02151602272592	0.523718490278348	0.925752142518274	1.46597374086607	1.59528037246554	0.0875231566232993	-0.910649987089479	-0.0918422336780967	1.56013609670062	0.0453144134902197	-0.0970924181136029	1.23195937301748	0.104503575609936	-0.459471750711027	1.49498101819459	-1.42938572330229	-0.505538420541058	0.855686096721262	-1.22253571703401	-1.04667699814009	-1.14709373314134	1.21204164120905	1.13378352737858	-0.949839395219518	-0.404022572763497	-0.331879038964816	-1.39705559502782	-2.00914053194226	-1.4586076701469	0.661453996801666	-0.198736209225445	-0.439770120866407	-0.569632189267174	0.909540113343529
ELOVL2	-0.98812585229535	-1.30939537726786	-0.905860121771923	0.77140652228501	0.382255648392714	0.598679654631724	0.106897291942296	0.543989151154557	-0.796046043942812	-1.12070228787296	-0.110753230069151	0.0167246139636333	-0.757752176677262	2.91386825965682	0.982435631193713	1.98845450139892	-0.603287714470296	1.25652858517142	0.787759372636809	-1.28403412404757	-0.121246304999094	0.72690027316405	2.48271884264967	-0.377142944945765	-0.273170706228363	-0.886229657349893	-0.606683870901066	-0.906309689606994	0.911534581140076	-0.240414658389145	0.0551355854198421	-0.45012992800171	-0.33721164170069	-0.625415584274374	0.0593819000159389	-0.281000419168634	-1.07944096708862	-1.00385357409055	0.479536460342895
PCDH9	1.72261683610187	-1.43866019402567	0.411433314752862	-0.258468743947403	0.55311643360903	0.184058805000546	0.874770241854433	1.37216130286782	1.14321553665504	1.08179783533976	-1.15886596072977	0.0531516551300478	-1.99625776327667	0.8642613045556	-1.56147203382587	-0.868386354753341	-0.304072184423461	0.692239621912386	0.415178384604616	0.225335539514589	-0.306646693220022	-1.19659434558141	0.99141165712815	0.0642017449765258	-0.799140056450985	-0.0641436223504971	0.0126410042679881	-1.01051762480555	0.0943601179636422	-0.0745940613775767	-0.884613339615247	-0.0301927286445169	-0.50699378913894	-2.13429517783173	2.02972792247096	-0.835150487352141	1.17840222880913	0.98811197637825	0.476871697457551
ST6GALNAC5	-0.357479397992111	-0.226415355649963	0.287552660712935	-0.628931204723918	2.07728315519705	0.402282133946849	-0.282944157521804	0.257564385645782	1.9145241799431	2.65692141867861	-0.698180876566053	-0.322957854657558	0.0984060565713549	2.27675995141447	-0.3915597305588	-0.95483657252344	-0.252234721623911	0.290154895663781	1.00436829097474	-1.13127290674748	0.121120893719385	0.365235562382679	0.190648306418757	-0.354179007319379	0.239207071096988	0.455381956012745	-1.28561333246652	-1.46943495093051	0.479221933266467	0.609457277474751	-0.216843969270492	0.376037155682139	0.52751565850374	-0.918520540232286	-1.04984059508337	-0.872956784698952	-0.476018870778095	-1.90229461159861	-0.837127502363065
PLD5	-1.03759998802388	-0.651459729213619	0.122527879143323	-0.729021143553054	0.093533069620456	0.663233776338212	-0.230282928356135	1.19781144936043	1.78335199300368	1.69998286434333	-0.318821904059381	-0.10378303385006	-1.12549521534741	1.46886578391326	-0.225838243744856	0.443845311645257	-1.23854547488197	0.211530307314484	0.675322127607358	0.690118866420629	1.05339417255787	-0.690760629151379	1.85577722571214	0.279249702350963	0.295912749107359	1.02619060033352	-2.04838681933054	-1.56870967616349	1.07285177050641	-1.07062091114467	-0.572519480072862	0.899544286917296	0.0039532818065099	-1.03428432203146	-0.776427603975052	-0.790621154009929	-1.01151483837011	-1.1410777611637	0.828773638441054
AR	1.59606994488502	0.0193255889287878	-0.585853451942295	1.99714039196004	-0.101420536342942	-1.03119437347546	0.635363200994415	2.02538197437675	1.75521520872137	1.02920984053553	-0.146477640560905	-0.300934950228484	-0.576771131676314	1.16538285883704	0.336568466454565	0.019601892692746	0.734235460282265	-0.708071645518605	-0.88960045134923	-0.263879173266046	-0.0326058298762006	-0.0540192859656101	2.81897874558262	0.0653599428401045	-0.124232760438696	-0.53519180239598	-0.624651020515773	-0.427574820824471	-0.520879675131402	-1.15691252913833	-1.04539233229695	-0.115221817201868	-1.50652894462654	-1.52285136102831	-0.157161542695956	-0.300449832415541	-0.0497632246524048	-1.11172171236064	-0.308471671166291
P2RY2	0.991216193241398	-0.274602897814352	-0.223480251973731	-0.592401180982864	-1.09740086613409	-0.371679011728822	0.0214316565513572	0.877294944193846	0.729192667140687	0.174290392324223	1.10138805127388	-0.245611704525192	0.225453139054919	1.2843927691425	0.87035931017346	0.643823032636156	-0.260566634587167	-0.165759314843427	-1.49728394870313	0.321479205722539	-0.830773233152574	0.715257940963628	1.33860744972561	-1.35752235546738	-1.3267324361222	-0.136084214425048	0.215043472373319	0.537798410744514	-0.303385097779445	0.690641812433495	0.453501833089056	-0.754522396697638	-0.0431724561740493	-1.55846614823623	3.46857799716662	-1.09292447511303	-0.629932356093942	-1.70111593972893	-0.196333357667952
S100A2	2.1531183009943	0.561013560299402	0.558032915272737	-0.0219333782594354	-0.97329113180211	-0.839883568549189	-0.317614846780993	-0.279372289399661	1.52511615068112	0.765475336378891	0.137767160385838	-0.323541007039015	0.131446412882873	0.783070264232104	0.609402658024198	-0.551156346390913	0.0965446854516205	1.04285226908185	-1.16935338299617	1.11216059469545	-1.19687968063146	-0.57470028075726	1.85207233914692	-1.22899769692706	-1.05440344621259	-1.21397413058082	0.561396833805047	0.454132608528225	-1.61665086953785	0.839169581808496	-0.726665464959753	-0.736825335101046	-1.64386732606372	0.510448352837437	2.12886643017435	-0.526587072216497	-0.587002512053956	-0.629101365874803	0.389714677453457
TPTE2P6	-0.110885049825418	-0.540376151900195	-0.462072703801967	-0.36014865042744	0.130540692257484	0.122001022061214	0.742382151353835	2.27501453997909	1.30260636819536	0.574132464132865	0.495933404104593	-0.978314001729196	-0.137679238300659	2.48095823019208	-0.281888312234313	1.44567211902983	0.486451172850668	-0.728392787587235	-0.0167699240027652	0.168419461043846	-1.51389198949849	-0.0918119644422091	1.60629417825965	-1.33314193535648	-1.27855547002975	-0.434594509287876	0.293030319229815	-0.00253615870001405	-1.34671912078256	0.972917040226491	-0.285000036516582	-1.75046241289443	-0.0675700682502001	0.560107815041977	-0.0620338738559253	-0.388440955940328	-1.76281696654567	0.891499254961028	-0.613857951010109
PID1	-0.595362793937114	-1.04984551330952	0.848797631984295	-1.03707714525508	0.475580836908752	-0.090957531239658	-0.580516673652138	0.262818119768908	1.91899252094144	1.57098606389677	-0.258604020748349	1.28662170249743	-1.25424849399963	-0.25788460712413	-0.00286051023933206	-0.0691397220082317	0.00070442471479319	2.97666723530562	1.03059813427643	0.0774512281191235	-0.703370804144436	-0.118677742501271	-1.61520008966818	-0.228139263153206	-1.02640813876838	-0.367552930658798	0.44384063099197	-0.0397471693554491	0.548375225812871	0.335063025855688	-1.03654262064858	-0.801546559751742	0.684958385501885	-2.01770726938709	0.68381674965772	-1.0018763151437	1.26733641828694	-0.531358297091389	0.272015877264756
KLHL4	-0.162195567067515	-1.06779267170866	-0.455431423635485	0.654186831271158	-0.020521222125386	0.40996213917374	0.788312729858372	1.09185027544182	0.966111142670886	-1.01671287289674	-1.04390683965989	0.498841965529109	-0.980954954516445	0.763088381821009	-1.18207852857822	-0.824008210768118	0.00996598319002111	2.07778726027208	1.68022383836872	1.7145158755784	0.132882879723646	0.0921921690047256	0.424633160916461	-0.123669279263837	-0.437920937455455	0.541706076939267	-0.767710762595072	-0.472293605446304	-0.156815202022603	-1.7976015438464	-1.11107974568086	0.488448504208218	-0.76932835620928	-1.27583330855079	2.2317590216554	-1.62810102464325	-0.535075925042634	0.746673650751316	0.515890095338595
PCDHGA11	0.871433496687412	-0.49313881148549	0.291076664941971	-0.74844142752084	-0.531547137297819	-0.103811248122671	-0.8888737348374	0.337642722441854	1.05815202115789	-0.0115520704434276	-0.0757676736837644	-0.700869794794166	-1.89336250569825	-0.164061183499343	-0.75480178651249	0.191329722079892	-0.127112250941436	2.96095186895379	-0.719434312452638	1.10941572728229	-0.194417370073138	0.00649458474672868	0.406335178663695	0.0886816016237352	0.628515671104055	-0.918807278006431	-0.596411237239474	-0.303183703553199	2.61337360589189	-0.696707990863863	-0.567872728864073	-0.610919815761115	-0.540777405402287	-1.55511896955836	2.22086921994503	0.0661760927699422	0.994021042226427	-0.455661077218134	-0.191817706686795
COL9A3	0.760403519945966	-1.23404272867055	0.089873084836518	0.308600789792005	-0.159499736828544	-0.557085434822685	1.19473373186269	1.18805657723247	0.0352074189480054	2.29312583076339	-0.541100239611639	-0.0689836426184506	-0.400265607898901	0.472304368197383	-0.61978772655557	-0.620482302324466	2.69404777683562	0.057582013048688	-0.245213881465015	-0.244600119109294	-1.11398932450871	-0.737663310590942	1.53760074272188	-0.836431401372608	-0.082154904540774	-0.495318954030895	1.01531151189677	1.3052425159486	-1.10271910022759	0.55811235703384	-1.46507085992114	-0.717318385604736	-1.45650276770653	-0.819897351909554	1.17296294904632	-0.659480861398733	-0.894805286423045	0.910627920383498	-0.521379180353291
LOXL4	1.26232337155263	-0.0425006692459307	0.457270434071727	-0.398804805931436	-1.11417152072966	-0.654833035852749	0.325787969433813	0.390722311782915	1.07091704737352	2.6118067082461	0.96304241539632	-0.861552377536793	-0.848968417528831	0.0765212765328491	0.139545284163327	0.74687034958559	0.818626651251836	1.78188104331755	-1.62540175862451	0.742337910231612	-0.997416413452422	-0.937882339781275	0.211958291653173	-0.357740775702987	-0.253848574472043	-1.42592149712121	0.767140116148628	-0.168992513744235	-1.0373400202558	-1.23031180046451	-0.294040320207559	-1.70404009389995	-0.83959019275329	-0.711446885065231	1.66814224321198	-0.384332701610017	1.0595593943433	0.717784452564828	0.0768994431187419
METTL7A	1.72253098375672	-0.96051905056824	-0.542996303444904	0.670887726624028	0.0257380768227644	-0.181334352175413	0.486074810208283	1.29039499472692	-0.124872770212297	0.813403900658912	-0.184843738176135	-0.723557681383748	-1.47681191918305	0.765747063770084	-1.28636861966882	-0.94038306257524	0.593230201322266	-0.852903045382429	0.642302583362292	1.35474872115321	-1.74809705672865	-0.618312222021397	2.0209189545757	-0.641624474480472	-1.21371456179816	-0.726818336841094	0.0825874488140829	0.7926686295092	0.180526144766093	1.21427512047402	-1.17758370233982	-0.0830671839133282	0.199878327136111	-1.19153360563446	-0.514162614890049	-1.34300169898205	1.26207194312662	1.04110844226554	1.37341192732692
TFRC	0.952122440760997	-1.46238082721339	0.0384766303356103	-0.226894682691651	-0.189547045536161	-1.17477922372934	-0.936150951512774	0.695044965040529	1.60257164584017	-0.424745350649877	0.638453124548602	0.995256502352086	-0.941390027611157	1.34068554737834	-0.960310755054923	1.60760141051876	-0.0165497085893427	1.50678102369848	1.12260279651406	1.24165185145953	-1.20361218577593	-0.981923050291614	1.21339538091465	-1.67641109564761	-1.59444623534073	-0.0456575828625165	-0.53483047939852	0.727073468627616	-1.19714296276501	-0.113976668256941	-0.656489179308335	-0.6842678636739	0.0455268743437735	-0.894886019679737	1.64659613728972	-0.517728173236866	0.156912233163107	0.2258156453448	0.677552390695497
SLC24A3	-0.55054144147474	-0.718222242050853	-0.557174006178698	-1.26348038263485	1.66520706733236	-0.171330450885709	0.148927466680733	-0.297415081888706	-0.357179791114825	2.66699131783279	0.0443198052479644	-0.537905448428855	-0.315668624082081	1.63845344402387	-0.368781919248795	0.701652698421328	-0.670793181017669	0.821026162516947	-0.684650947305774	2.7870031136996	0.0989874055692027	0.149374553149787	-1.73637489280687	0.0298840565250359	0.0610341516276342	0.231951797227302	0.788723856919759	-1.43678546837365	0.459702125847734	-0.546546206193537	-0.0872725493928089	0.149893848301927	0.964420140500296	-1.46686348466657	-0.490817861303946	-0.0165270528640499	0.167421831515121	-1.52439394026425	0.223750129237829
SLC26A9	1.33028874550359	0.377905607754978	-0.140069730611118	-0.486141571821154	-0.356272770549476	-0.0993026408221357	2.10903854550507	1.47338814468025	1.9709642216189	0.75599039869934	0.881223470929922	-0.0565949133557588	0.12022605215554	1.15695841488089	0.0884142356720066	-0.894733936872371	-0.443396817632268	0.348684999113062	-1.31911329671836	0.815494924049774	-1.02446860695717	-0.967723117145543	0.557585805274411	0.253367912010969	-0.458467228593007	-1.20345847826725	-1.23516331888494	-0.73043057383244	-1.43793418057534	-0.75686489057424	-0.882976618106807	-0.318758961734793	-1.06244402965905	0.131334724107258	2.68306791337668	-0.0908104092200357	-0.954743046585465	0.134261232794443	-0.268326209608364
PTN	-0.266369350085751	-1.71852754007934	-0.430380813446726	0.444401239867216	0.191977664305504	1.33691706340142	-0.00371331968576813	0.955102395848143	0.953691624566683	0.994760630107424	-1.54945900571402	0.455357626240248	-0.91686646395945	0.707354593216279	-1.13513151623433	-1.12054321958983	-0.663202881200185	1.30483557038043	-0.377328561143573	1.7009031922631	0.0834642035368496	-0.425008544125244	0.826238703731985	0.690788039236592	0.892126245759596	0.948761165069613	-0.063063766122035	-1.01541615673035	1.08467330076846	0.420330126524673	-2.02955996110221	0.536283802890844	0.474508619906796	-2.4624963448175	0.898495522202288	-0.945658036831125	-0.290514792602832	-0.600156952556281	0.112425896202396
DLGAP1	0.991001928222475	-0.943420087229112	0.538575814561424	-1.05410080090206	-0.455489080479651	-0.967155007789776	-0.956753503706222	1.44397717279056	1.27539328581808	1.71503829053345	1.30892211482356	-1.29814681605323	-1.30239545264761	1.4101155859145	-1.01034704757469	1.48974972533737	-0.36054835501472	-0.363587534763162	-0.346074417837652	0.542177518743376	-0.797263657070197	-1.52539098395292	1.76824938161506	-1.00910766169716	0.143128810143609	-1.51967568150411	0.102312463099808	-0.0628169464465487	0.207172110872052	1.04431451833551	-0.721958668675097	-1.05945612121039	0.784976028527531	0.127500634459334	0.3653681880837	-0.874369921980982	-0.189118126057159	0.831880560559998	0.727321740151056
TRIM9	-0.575207511536624	-0.731681941883952	0.651230483444653	0.726145493776798	0.139261420836876	-0.184327176632258	0.79033554183735	1.68654676599507	1.31943350034455	1.99296300868838	-0.940215374554527	-0.388756095308999	-0.815965925175985	-0.05112946316036	-0.655799543868589	-1.23079516531205	0.544735918128164	1.16936741122096	-0.189060791089773	2.16477504172875	0.00522180351206993	-0.2529067353571	2.18673991436003	0.0403992220622458	-0.595327773139956	-0.964182148950074	-0.49022919872719	-0.708740582103135	0.298411036700927	0.289789115884054	-0.869823672720441	0.0718216525069785	0.649090721323812	-2.26311737150126	0.607195325497418	-1.10545412038835	-1.03137854604547	-0.451197574899078	-0.83816666549394
STK17A	0.500707759934095	0.00256855441924479	0.104607192940526	0.310891980527803	-0.0346273060728432	-1.30404137132072	0.0520650426833889	1.71714376157532	0.624803372647633	1.68582721676115	0.352132346505724	-1.14654341628267	-1.03033575989599	1.44898976681942	-0.929658198933446	0.360963780227939	-0.153413356887638	0.0189641471314476	-0.727510583249381	2.37679091026121	-0.954770518565389	-0.410578819897805	1.05676892336374	-0.812384691489981	-1.29908980879487	-1.01110716676678	0.0145710464185409	1.4806290180755	-0.961554548457399	0.710440362241513	-0.399445340461119	-0.897257657662564	-1.87700682159288	-1.18952970244164	0.873430231485128	-0.299679626992846	-0.0403093188758216	1.35048944115207	0.436059159470395
ACAN	0.712167424743923	0.0835842846133424	0.264139981845154	0.29404636786853	-1.18139043051463	-0.953557075128909	-0.258817418506499	0.494004500181647	0.703273065822241	2.30468783179541	-0.352045083875074	-0.345054454201372	-0.256677792684508	-0.340670384017098	0.336814300075166	0.237412572437005	2.94245696510088	0.711303852090358	-1.35608379020244	-0.345202616662828	-1.33966392041994	-0.670230579796818	0.304288523493275	-0.533377376329157	-1.16419447039358	-1.53964907720458	-0.1660905010261	0.401577705946066	-0.934028076089226	0.223706000321037	-0.0381066803205114	-1.47151522399715	-1.2679923207208	0.408898574551319	1.02509311755766	-0.559526744462269	1.37770219071358	1.13595732318056	1.11275943421634
SPAAR	2.69610185218588	-0.458786141462269	-0.0234253982664254	0.124766030956647	-0.48497316698032	-1.17474837158056	0.012111878631772	1.5088050297618	0.707778882715078	-0.137903340636602	0.707176144560038	-0.167396522975855	-1.0007236401446	1.94134258732437	-0.434737386462906	-1.03877246511055	1.10083640333501	-0.231017900311185	-1.14118761032793	-0.473541504754036	-0.429057748965947	-0.648897070472743	1.76633009684446	-0.424601499024967	-0.379807842057559	-0.615447641995307	0.336586406944831	-0.143087522284529	-0.488462178177236	0.556356212449302	-0.986764575048023	-1.13063426629727	-1.22043345615277	-1.02937114102203	2.03181226755196	-0.640559244168827	-0.527711680530755	0.725875928782073	1.216169593168
MTCL1	0.372209196636078	-0.900665306332465	-0.251391006340071	0.791385211631028	-0.157741274784787	-0.251743492444353	-0.264132647607445	0.273226830680835	2.00206662334912	1.51659703827134	-0.403740704390559	0.256615233462642	-1.25244050778844	0.0555285460573833	-1.03781007373499	0.998857026526703	-0.586001147215398	1.37070570745432	0.80032403597736	0.144835483232278	0.0367461394801923	-1.52395955967661	1.39372491077335	-0.294113546030314	-0.348603415508079	0.505866634580427	-0.129353223888768	-0.520802811590571	0.0584539983371179	0.417628518268831	-0.837009298793058	0.361198674467525	0.497647706975724	-1.75743955617127	2.94783956671347	-1.10837143663739	-1.43633119129349	-0.551572972056016	-1.18823391059165
MOXD1	0.43128569368529	-0.821588783064777	0.096578349242828	1.37505801543587	0.0161272189908899	-1.03792336674461	0.252822773603793	1.4307921279111	-0.334655737022664	1.8430667515621	0.282304781281858	-0.375407538612865	0.530519828339307	0.938640521527927	-0.401759562916151	-0.304139202673487	0.419205977528457	2.10212970228085	-0.61257710337474	-1.21524201956533	-0.75065944595956	-1.04169972852285	1.77531907415133	-1.02875980485431	-0.743748818831046	-1.03698768395966	0.73562292354086	-0.250263060526477	-1.03973885132121	1.58723034999057	-0.767287366982029	-0.391877406855231	-0.696486188980591	-1.82968809500364	0.314870454893	1.24914789545065	-0.307651432647445	-1.28252946578915	0.889948224791135

## Sheet: Figure4_B
symbol	padj	log2FoldChange
LOC102725121	NA	0.533136
DDX11L1	NA	-1.74111
WASH7P	0.782893	-0.296565
LOC729737	0.917759	-0.153752
LOC100133331	0.710245	-0.210923
LOC101928626	NA	0
LOC100288069	0.943163	0.085559
FAM87B	0.321821	0.86289
LINC00115	0.127984	-0.598845
LINC01128	0.359742	0.439608
FAM41C	0.0143511	-3.34711
LINC02593	0.0571086	-2.08531
SAMD11	0.0198056	-2.16402
NOC2L	0.836691	0.0994248
KLHL17	0.643945	-0.278182
PLEKHN1	0.907097	0.17605
PERM1	0.0812252	1.5487
HES4	0.0227014	2.06992
ISG15	0.554437	-0.784506
AGRN	0.0294515	1.00271
LOC100288175	0.86607	-0.241453
RNF223	NA	-1.62472
C1orf159	0.751288	-0.206243
LINC01342	0.0177643	5.99208
MIR200B	NA	-0.79882
MIR200A	NA	-0.720646
MIR429	NA	-1.41822
TTLL10	0.935492	-0.174778
TNFRSF18	0.862428	-0.26394
TNFRSF4	0.294339	-0.894275
SDF4	0.00528213	0.803177
B3GALT6	0.905397	0.0770092
C1QTNF12	0.728509	-0.316215
UBE2J2	0.950915	-0.0329658
SCNN1D	0.694115	-0.287717
ACAP3	0.412725	-0.571985
SNORD167	0.134719	-1.17207
PUSL1	0.904286	-0.100747
INTS11	0.850732	0.111828
CPTP	0.661379	0.262734
TAS1R3	0.467044	-0.616118
DVL1	0.287143	0.409499
MXRA8	0.220275	-1.3857
AURKAIP1	0.474985	-0.547351
CCNL2	0.245427	-0.407313
LOC148413	0.633467	-0.171655
MRPL20	0.381842	-0.472931
ANKRD65	0.75084	-0.332348
TMEM88B	0.703116	-0.645685
LINC01770	0.740954	-0.290238
VWA1	0.141934	1.08884
ATAD3C	0.277017	1.16066
ATAD3B	0.582626	-0.299153
ATAD3A	0.772634	-0.171863
TMEM240	0.413213	-0.544645
SSU72	0.936297	-0.055317
FNDC10	0.802419	-0.311161
LOC105378586	0.934824	-0.0828198
MIB2	0.895019	0.0934353
MMP23B	0.161241	-1.43443
MMP23A	0.398903	-0.845685
CDK11B	0.711491	0.169198
SLC35E2B	0.649035	-0.205437
CDK11A	0.91851	-0.0699963
SLC35E2A	0.344781	-0.440074
NADK	0.826739	-0.0784907
GNB1	0.0584445	0.414855
CALML6	0.685467	-0.37618
TMEM52	0.979363	0.0332283
CFAP74	0.00082936	2.96913
GABRD	0.886753	-0.214756
LOC105378591	0.411962	-1.75581
PRKCZ	0.516122	-0.531567
PRKCZ-AS1	0.917057	0.0944632
FAAP20	0.882526	-0.13451
SKI	0.808467	0.130667
MORN1	0.8756	0.0724167
LOC100129534	0.926897	-0.0747498
RER1	0.967538	0.0174141
PEX10	0.000335487	0.999567
PLCH2	0.0295188	-2.48712
PANK4	0.0939761	0.35888
HES5	1.79437e-07	5.48914
TNFRSF14-AS1	0.686364	-0.51863
TNFRSF14	0.830991	-0.28487
LOC100996583	0.687282	-0.700329
FAM213B	NA	-0.939282
PRXL2B	0.934552	0.0865627
MMEL1	0.306948	-0.926958
TTC34	0.840064	-0.24025
LINC00982	0.000226714	3.89216
PRDM16	6.18459e-08	3.92972
MIR4251	0.912784	0.437138
ARHGEF16	0.168666	-1.41057
MEGF6	1.80433e-05	-2.4072
MIR551A	NA	0
TPRG1L	0.127188	0.519782
WRAP73	0.707134	-0.113017
TP73	0.934552	-0.112136
TP73-AS1	0.910686	-0.0375827
CCDC27	NA	1.16421
SMIM1	0.92398	0.127282
LRRC47	0.775637	-0.0876121
CEP104	0.103745	0.430004
DFFB	0.303464	-0.299641
C1orf174	0.0537717	-0.461852
LINC01134	0.652305	-0.432044
LINC01346	0.209289	-3.127
LINC01777	NA	1.15331
AJAP1	0.727695	0.464209
MIR4689	NA	-0.292721
NPHP4	0.355589	-0.425286
KCNAB2	0.79036	-0.169529
CHD5	0.471722	-0.822493
RPL22	0.266898	-0.371899
LOC102724450	0.116871	1.47455
RNF207	0.877124	0.167024
ICMT	0.81386	-0.0945258
LINC00337	0.928621	-0.105047
HES3	0.909121	-0.282351
GPR153	0.971626	0.0344448
ACOT7	0.153938	0.702081
HES2	0.141358	1.43575
ESPN	0.28165	1.06377
TNFRSF25	0.648619	-0.434044
PLEKHG5	0.443139	0.63369
NOL9	0.988197	-0.005184
TAS1R1	0.247522	-1.16579
ZBTB48	0.902273	0.0815496
KLHL21	9.75108e-05	1.32
PHF13	0.246232	0.315655
THAP3	0.940452	-0.0519159
DNAJC11	0.879277	0.0463686
LINC01672	NA	-1.17696
CAMTA1-DT	0.000838732	-1.43975
CAMTA1	0.306562	-0.384083
LOC102725193	NA	-0.653431
VAMP3	0.00698007	0.713968
PER3	0.414201	0.487898
UTS2	NA	-0.85102
TNFRSF9	0.613133	-0.752103
PARK7	0.531519	-0.354327
ERRFI1	0.021975	-1.81135
LINC01714	NA	-1.76197
SLC45A1	0.858488	0.177395
RERE	0.0187261	0.971797
LOC102724552	0.00373373	2.44089
SNORD128	NA	-0.964183
ENO1	0.498183	0.344938
MIR6728	0.719775	0.570653
ENO1-AS1	0.345263	0.733539
CA6	0.605	-1.1155
SLC2A7	0.924746	0.160155
SLC2A5	0.657122	-0.539877
GPR157	0.451135	-0.688915
MIR34AHG	0.29414	0.588533
LNCTAM34A	0.232053	0.776348
H6PD	0.128242	-0.403729
SPSB1	0.501694	-0.446892
LOC100506022	0.0162635	1.28153
SLC25A33	0.789253	0.120662
TMEM201	0.0601622	0.565457
PIK3CD	1	-7.29445e-05
PIK3CD-AS1	0.948463	0.12199
PIK3CD-AS2	0.804621	0.241077
CLSTN1	0.00481248	0.905943
CTNNBIP1	0.367696	0.539794
LZIC	0.942318	-0.0260692
NMNAT1	0.827876	0.0680316
MIR5697	NA	-1.04012
RBP7	0.554694	-0.767414
UBE4B	0.276609	0.336724
KIF1B	3.5352e-05	1.50175
RNU6-2	0.351914	-0.641444
PGD	0.0575146	0.669338
CENPS	1	-3.34758e-05
CORT	0.115219	-1.46605
DFFA	0.885926	-0.0868334
PEX14	0.0332459	0.598902
CASZ1	0.142036	1.21626
C1orf127	0.0201381	1.92406
TARDBP	0.966851	0.0134864
MASP2	0.970656	0.0525441
SRM	0.515654	0.40387
EXOSC10	0.911149	-0.0382283
LOC105376736	0.520911	0.580598
MTOR	0.976121	0.0107117
MTOR-AS1	NA	0
ANGPTL7	0.432984	1.66074
UBIAD1	0.186444	0.324211
DISP3	0.000292469	2.81704
LINC01647	NA	0.256542
FBXO2	0.507057	-0.665589
FBXO44	0.969236	0.0214566
FBXO6	0.19288	0.670848
MAD2L2	0.955677	0.0462222
DRAXIN	0.192873	1.31812
AGTRAP	0.914106	0.0901953
C1orf167	0.670319	-0.519798
LOC102724659	NA	0.61975
MTHFR	0.0534109	0.474245
CLCN6	0.00150289	0.707762
NPPA-AS1	0.376082	0.650058
NPPA	0.556844	0.998761
NPPB	0.980514	-0.0639986
KIAA2013	0.566291	-0.249295
PLOD1	0.407513	0.502346
MFN2	0.281616	0.211874
MIIP	0.599922	-0.333347
MIR6729	NA	0
TNFRSF8	0.159635	-1.54525
TNFRSF1B	0.851723	-0.190583
MIR4632	0.870032	0.800201
VPS13D	0.35258	0.297066
DHRS3	0.270339	-1.03943
MIR6730	0.227683	-2.17285
AADACL4	NA	-0.861635
AADACL3	NA	0.86963
C1orf158	0.409517	-1.63984
PRAMEF12	0.660994	-1.17312
PRAMEF1	0.31547	-2.06516
PRAMEF11	0.982057	-0.0662095
HNRNPCL1	NA	-0.0572387
PRAMEF2	NA	-0.87564
PRAMEF4	0.636838	-1.24668
PRAMEF6	0.585868	-1.90137
PRAMEF18	NA	0.752332
PRAMEF5	NA	-1.32912
HNRNPCL2	0.976579	0.0963009
PRAMEF15	NA	0.132437
PRAMEF19	NA	-1.20037
PRAMEF17	NA	-0.0572387
PRAMEF20	NA	-2.64387
LRRC38	NA	0.378964
PDPN	0.012681	2.38863
PRDM2	0.119847	-0.486604
KAZN-AS1	NA	-2.64758
KAZN	0.231706	1.00943
TMEM51-AS1	0.761277	-0.3813
TMEM51	0.971079	-0.0447021
C1orf195	NA	-0.99812
FHAD1	0.58723	0.470599
LOC101927417	0.167636	-2.05887
EFHD2	0.947503	-0.0494383
CTRC	0.950505	0.0969046
CELA2A	NA	1.51418
CELA2B	NA	1.25112
CASP9	0.362695	0.278976
DNAJC16	0.753434	0.142546
SCARNA21B	NA	-0.0572387
AGMAT	0.864972	0.170553
DDI2	0.59094	0.479412
RSC1A1	0.696754	0.169982
PLEKHM2	0.00102808	0.714497
SLC25A34	0.117228	0.831246
SLC25A34-AS1	0.963253	0.0942433
TMEM82	NA	0.229378
FBLIM1	0.909538	-0.113345
UQCRHL	0.675869	-0.275024
FLJ37453	0.266834	-0.389188
SPEN	0.885286	0.0883583
ZBTB17	0.694863	0.197661
SRARP	0.38686	0.963154
HSPB7	0.235016	-1.23486
CLCNKA	0.547471	0.804987
CLCNKB	0.0822422	-1.92555
FAM131C	0.506467	-0.762539
EPHA2	0.154036	0.994589
ARHGEF19	0.034965	-1.22211
CPLANE2	0.747224	0.169942
FBXO42	0.795466	0.0770691
SZRD1	0.446352	0.17012
SPATA21	0.765035	0.305463
NECAP2	0.46845	-0.23694
LINC01772	0.956166	-0.0292021
CROCCP3	0.796807	-0.154958
LOC440570	0.990253	-0.0384267
LINC01783	NA	-0.768269
NBPF1	0.188509	-0.450519
CROCCP2	0.685631	-0.188645
MST1P2	0.713352	0.261195
ESPNP	0.227412	-1.45124
MST1L	0.53621	0.559079
LOC102724562	0.962882	-0.164952
LOC105376805	0.7338	-0.352969
CROCC	0.750429	0.291677
MFAP2	2.57502e-06	-2.79243
ATP13A2	0.569407	0.2633
SDHB	0.787807	-0.161513
PADI2	0.593342	-0.780383
LOC400743	NA	3.31061
PADI1	0.116963	-1.97753
PADI3	0.00654736	-3.85109
MIR3972	NA	-0.966393
PADI4	0.633995	-0.797912
PADI6	NA	-1.52471
RCC2	0.755147	-0.114871
ARHGEF10L	0.00326082	1.10859
ACTL8	0.0760863	-2.45947
LINC01654	NA	-0.653431
IGSF21	0.389474	-0.942634
KLHDC7A	0.607209	1.33012
PAX7	NA	-1.62325
TAS1R2	NA	2.26034
ALDH4A1	0.661574	0.26728
MIR1290	NA	-0.972793
IFFO2	0.00582918	1.58536
UBR4	0.325775	0.237547
LOC101927895	0.746633	0.25502
EMC1	0.000103402	0.73535
MRTO4	0.908349	-0.0618599
AKR7L	0.429853	-0.445847
AKR7A3	0.338319	-0.585678
LOC100506730	0.564629	0.241886
AKR7A2	0.250551	-0.574865
PQLC2	0.0342369	0.87937
CAPZB	0.722431	0.108099
LOC105378614	NA	1.13126
MINOS1	0.323029	-0.563659
RPS14P3	0.589349	-0.604465
NBL1	0.763138	-0.401899
HTR6	0.0546442	-2.06989
TMCO4	0.717798	-0.27055
RNF186	0.524728	-4.1695
OTUD3	0.702684	-0.183997
PLA2G2A	0.411386	1.44105
PLA2G5	0.319632	1.68542
PLA2G2D	0.239887	-2.33689
PLA2G2F	NA	1.54925
PLA2G2C	0.889934	-0.305202
UBXN10-AS1	0.745945	-0.576125
UBXN10	0.346594	1.29082
LINC01757	NA	0
VWA5B1	0.235918	1.92587
LINC01141	0.449804	0.85717
CAMK2N1	0.662298	0.527886
MUL1	0.0490316	0.536591
FAM43B	0.227245	-1.08893
CDA	0.236196	-1.47104
PINK1	0.930365	-0.0554814
PINK1-AS	0.0756732	0.51849
DDOST	0.928248	0.0444495
KIF17	0.59791	0.436908
SH2D5	0.0687241	1.52518
HP1BP3	0.790217	-0.133932
EIF4G3	0.0214788	0.688038
MIR1256	0.603449	3.6264
ECE1	0.214095	0.79002
LOC100506801	0.933409	0.0769111
NBPF3	0.436179	-0.392475
ALPL	0.446336	-0.606587
RAP1GAP	0.318431	-0.653881
USP48	0.0160028	-0.39739
LDLRAD2	0.00177054	2.11823
HSPG2	0.00112702	1.88314
CELA3B	NA	0.741188
CELA3A	NA	-0.54035
LINC01635	0.746687	0.403287
LINC00339	0.180233	-0.401082
CDC42	0.517683	-0.154268
WNT4	0.00253505	-2.90678
MIR4418	NA	-0.653374
ZBTB40	0.80888	-0.0928846
EPHA8	0.880293	0.187582
MIR6127	NA	-0.268604
C1QA	0.534223	-0.672977
C1QC	0.634509	-0.538102
C1QB	0.530985	-0.707105
EPHB2	0.906563	0.137267
MIR4684	NA	1.01922
MIR4253	NA	-0.653431
LACTBL1	NA	-0.0572421
TEX46	0.840387	0.205841
KDM1A	0.121544	-0.471435
LUZP1	0.361662	-0.424518
HTR1D	0.36767	-1.15299
LINC01355	0.0888578	-0.904782
HNRNPR	0.791542	-0.171957
ZNF436	0.00651978	1.47841
ZNF436-AS1	0.583832	0.291586
TCEA3	0.853736	0.194047
ASAP3	0.751165	-0.218653
E2F2	0.857754	-0.150882
LOC101928163	NA	0.104535
ID3	0.782389	-0.24467
MDS2	0.682135	-0.638994
RPL11	0.561226	-0.294519
ELOA	0.535966	0.116333
ELOA-AS1	0.534549	0.355811
PITHD1	0.0965098	-0.396372
LYPLA2	0.803947	-0.13384
GALE	0.755147	-0.195166
HMGCL	0.110665	0.579103
FUCA1	0.413407	-0.43656
CNR2	0.471246	-1.24808
PNRC2	0.931838	-0.0589644
SRSF10	0.51065	-0.402474
MYOM3	0.10063	-1.87362
IL22RA1	0.617125	-0.847411
IFNLR1	0.16229	-1.59655
LOC284632	0.630997	-0.664055
GRHL3	0.094648	-1.80548
STPG1	0.80888	-0.183652
NIPAL3	0.281616	0.693173
RCAN3AS	0.0410484	-1.87483
RCAN3	0.4788	-0.5575
LOC100506985	0.727695	-0.7867
NCMAP	0.91005	0.243986
SRRM1	0.2504	-0.357367
CLIC4	0.273948	-0.93213
RUNX3	0.878793	-0.163355
MIR6731	NA	-0.79882
MIR4425	NA	-0.629274
SYF2	0.448749	-0.228287
RSRP1	0.829899	-0.140076
RHD	0.302432	-2.28302
TMEM50A	0.386654	0.233788
RHCE	0.120976	1.04198
MACO1	0.250401	-0.329935
LDLRAP1	0.00465566	-1.11242
MAN1C1	0.0470058	1.83546
SELENON	6.02842e-06	1.49105
MTFR1L	0.186936	0.368913
LOC646471	0.647375	0.52614
AUNIP	0.138122	-0.753442
PAQR7	0.205214	0.650471
STMN1	0.893941	-0.102384
MIR3917	NA	-0.29273
PAFAH2	0.018716	0.590173
EXTL1	0.41414	0.680015
SLC30A2	0.215277	-2.05458
TRIM63	0.963053	0.0967348
PDIK1L	0.796236	-0.184893
FAM110D	0.0456878	-1.21394
C1orf232	0.213089	-2.09933
ZNF593	0.861148	-0.21845
CNKSR1	0.729021	-0.27275
CATSPER4	0.992857	0.0188995
LOC101928303	0.157868	2.17726
CEP85	0.170624	-0.57432
SH3BGRL3	0.585065	0.506839
UBXN11	0.585868	0.434966
CD52	0.667059	-0.670843
CRYBG2	0.136148	-2.07319
ZNF683	0.80723	0.56615
LIN28A	0.971433	0.11561
DHDDS	0.0273315	0.787711
LOC101928324	0.0431516	-1.00376
HMGN2	0.0327302	-0.728454
RPS6KA1	0.352521	-0.751785
LOC101928728	0.882994	0.0979078
ARID1A	0.359146	0.362707
PIGV	0.841093	-0.0962871
ZDHHC18	0.46993	0.223532
SFN	0.601051	0.84303
GPN2	0.732151	0.121323
GPATCH3	0.36622	0.357563
NR0B2	0.74796	-0.59166
NUDC	0.999961	0.000196629
KDF1	0.00794891	-4.167
TRNP1	0.300383	1.04434
TENT5B	0.0285528	2.09874
SLC9A1	0.0585169	0.567291
WDTC1	0.116529	0.476122
TMEM222	0.0165737	0.993362
ACTG1P20	0.793268	-0.22665
SYTL1	0.145111	-1.467
MAP3K6	0.490694	0.717069
FCN3	0.864578	-0.28812
CD164L2	0.503896	-1.35859
GPR3	8.78123e-05	2.01666
WASF2	0.660994	0.141135
AHDC1	0.513019	-0.380072
FGR	0.665177	-0.51414
LINC02574	0.892273	0.223172
IFI6	0.943411	-0.098872
FAM76A	0.397745	-0.332346
STX12	0.0306548	0.81004
PPP1R8	0.882521	0.0467474
SCARNA1	0.594033	-0.813503
THEMIS2	0.540934	-0.542528
RPA2	0.124525	-0.487597
SMPDL3B	0.190342	-1.73024
XKR8	0.0531736	0.607352
EYA3	0.0855174	-0.414746
PTAFR	0.331793	-0.986345
DNAJC8	0.903402	-0.0498734
ATP5IF1	0.162566	-0.846116
SESN2	0.0961463	0.625474
MED18	0.573897	-0.235599
PHACTR4	0.254088	0.293026
RCC1	0.290712	-0.440151
SNHG3	0.0371404	-0.872447
SNORA73B	0.00597652	-1.70384
TRNAU1AP	0.745941	-0.152871
SNHG12	0.455182	-0.430168
SNORD99	0.0707879	-1.03627
SNORA44	0.505135	-0.763913
SNORA16A	0.468796	-0.361658
RAB42	0.579847	-0.401243
TAF12	0.108877	-0.501085
LINC01715	0.190928	0.664152
GMEB1	0.988426	0.00799796
YTHDF2	0.213431	-0.382744
OPRD1	0.119451	-2.41763
EPB41	0.16753	-0.649436
TMEM200B	0.011444	-2.01333
SRSF4	0.884218	-0.0507719
MECR	0.744151	-0.16687
PTPRU	0.805842	-0.254745
LINC01648	NA	-1.18419
MATN1	0.144956	-1.09882
MATN1-AS1	0.00642785	-1.16501
LAPTM5	0.828053	-0.251325
MIR4420	0.294444	1.60669
LINC01778	0.0264993	1.81498
SDC3	1.1222e-07	1.93433
PUM1	0.936773	0.0397818
SNORD103C	NA	-0.708494
NKAIN1	0.93105	-0.120401
SNRNP40	0.0464803	-0.655092
ZCCHC17	0.566964	-0.174493
FABP3	4.38175e-06	-3.06072
SERINC2	0.143856	-1.36415
LINC01225	NA	0.584964
LINC01226	NA	1.08366
TINAGL1	0.315051	-1.01555
HCRTR1	0.00524518	-3.40216
PEF1	0.743986	-0.152396
COL16A1	2.35759e-05	-3.14704
ADGRB2	0.532005	0.335729
MIR4254	0.766492	-0.61688
SPOCD1	0.719345	-0.549263
PTP4A2	0.0884252	-0.428087
KHDRBS1	0.667059	-0.171883
TMEM39B	0.195588	-0.443673
MIR5585	NA	-0.800946
KPNA6	0.917208	-0.0420711
TXLNA	0.888882	0.0381721
CCDC28B	0.961912	-0.0487428
IQCC	0.60683	-0.207212
DCDC2B	0.842637	-0.229729
TMEM234	0.646193	0.255067
EIF3I	0.803268	-0.152178
MTMR9LP	0.641441	-0.389379
FAM167B	0.201369	-1.03096
LCK	0.943552	-0.137973
HDAC1	0.77191	-0.163111
MARCKSL1	0.0552496	-0.854769
FAM229A	0.791181	-0.330911
TSSK3	0.692104	-0.401028
BSDC1	0.487381	0.197467
ZBTB8B	0.457389	-0.533285
ZBTB8A	0.0719393	-0.636655
ZBTB8OS	0.846436	-0.11105
RBBP4	0.318836	-0.301201
SYNC	0.879925	0.158398
KIAA1522	0.958978	-0.0584358
YARS	0.0533619	0.555221
S100PBP	0.158155	-0.385559
FNDC5	0.323029	-0.844592
HPCA	0.656882	-0.468985
TMEM54	0.477054	0.672473
RNF19B	0.841535	0.112091
AK2	0.399379	-0.200286
AZIN2	0.406607	-0.603524
TRIM62	0.100055	-0.69937
ZNF362	0.78162	-0.127933
A3GALT2	0.962046	0.0594651
PHC2	0.468092	0.316662
MIR3605	0.76842	-0.374758
LOC101929464	0.426067	0.729401
ZSCAN20	0.606423	0.18654
CSMD2	0.941357	-0.119404
HMGB4	NA	-0.0572387
CSMD2-AS1	NA	1.86496
C1orf94	0.970377	-0.0817511
MIR552	NA	-0.653431
GJB5	0.952272	0.15357
GJB4	NA	2.42566
GJB3	0.656882	0.998567
GJA4	0.618579	0.520185
SMIM12	0.754543	-0.139865
DLGAP3	0.000230809	-2.52003
LOC653160	0.697228	-0.251446
TMEM35B	0.298303	-0.557774
ZMYM6	0.430068	-0.28967
ZMYM1	0.276943	-0.707106
SFPQ	0.604776	-0.212146
ZMYM4	0.60249	-0.187897
ZMYM4-AS1	NA	-0.291829
KIAA0319L	0.000417733	0.69858
NCDN	0.0761393	0.52441
TFAP2E	0.482807	0.466773
PSMB2	0.86828	-0.0759442
C1orf216	0.475056	0.210224
CLSPN	0.57904	-0.356623
AGO4	0.309943	0.424912
AGO1	3.85769e-08	0.820396
AGO3	0.267632	0.503892
TEKT2	0.00289616	2.21542
ADPRHL2	0.772556	0.159683
COL8A2	0.239545	-1.52559
TRAPPC3	0.877662	-0.0864151
MAP7D1	0.0788234	0.557074
THRAP3	0.920896	0.0357407
SH3D21	0.971193	0.0277273
EVA1B	0.393711	-0.733824
STK40	0.0114778	0.751212
LSM10	0.745941	0.239212
OSCP1	0.619795	0.237188
SNORA63C	0.407488	-1.13427
MRPS15	0.970908	0.0354355
CSF3R	0.677461	-0.606804
GRIK3	0.000732283	3.20863
LINC01137	0.348518	0.651987
ZC3H12A	0.466715	0.386132
MIR6732	NA	0.265496
MEAF6	0.977079	-0.00967803
MIR5581	0.893936	0.172055
SNIP1	0.853736	-0.0513603
DNALI1	0.0030849	2.60053
GNL2	0.247241	0.576258
RSPO1	0.270132	-1.82268
C1orf109	0.8666	-0.099284
CDCA8	0.0875491	-0.77584
EPHA10	0.497198	-0.974555
MANEAL	0.0179605	1.19155
YRDC	0.533934	0.224599
C1orf122	0.855645	-0.162433
MTF1	0.332768	0.310212
INPP5B	0.784396	0.0719262
SF3A3	0.124334	-0.334495
FHL3	0.0216476	-1.03921
UTP11	0.083039	-0.446083
POU3F1	0.000522231	3.46201
MIR3659	NA	0
LINC01343	NA	0
LINC01685	NA	-0.629274
RRAGC	0.449804	0.253181
MYCBP	NA	-0.538797
GJA9-MYCBP	NA	-0.0572391
LOC105378663	0.376889	0.662285
RHBDL2	0.653273	-0.44594
AKIRIN1	0.780019	0.177293
NDUFS5	0.997173	-0.00438722
MACF1	1.79923e-06	1.56028
KIAA0754	0.0331141	2.04079
BMP8A	0.0691321	1.24704
OXCT2P1	0.66731	0.497641
PPIEL	0.646627	0.3498
PABPC4	0.617607	-0.155136
LOC101929516	NA	-0.165991
SNORA55	0.950505	-0.080173
HEYL	0.0882646	0.897769
NT5C1A	0.872313	-0.430062
HPCAL4	0.104605	-1.93751
PPIE	0.833899	-0.0986817
BMP8B	0.144956	1.2256
OXCT2	0.489581	0.843117
LOC101929536	0.848079	0.300636
TRIT1	0.891346	-0.0640275
MYCL	0.159214	-0.924373
MFSD2A	0.234956	0.793425
CAP1	0.115278	0.378351
PPT1	0.0139237	0.688406
RLF	0.773937	-0.161677
TMCO2	0.986498	0.0362634
ZMPSTE24	0.994533	0.00530521
COL9A2	0.678554	0.623789
SMAP2	0.917759	0.0666616
ZFP69B	0.719855	-0.282782
ZFP69	0.00199396	0.856875
EXO5	0.551487	-0.20266
ZNF684	0.498545	-0.356844
RIMS3	0.729838	-0.214362
NFYC-AS1	0.373508	-0.434952
NFYC	0.219857	-0.346632
MIR30E	NA	NA
MIR30C1	NA	-0.902776
KCNQ4	0.993461	0.0144151
CITED4	0.549143	-0.769651
CTPS1	0.457389	-0.4335
SLFNL1-AS1	0.124331	-0.690812
SLFNL1	0.664417	-0.410378
SCMH1	0.445013	0.241078
FOXO6	0.458224	-0.752318
LOC101929901	0.00898015	-2.29168
EDN2	0.282464	1.48128
HIVEP3	0.0738099	0.876056
GUCA2B	NA	-0.540351
GUCA2A	NA	1.20021
FOXJ3	0.396704	-0.277566
RIMKLA	0.611213	0.468566
ZMYND12	0.166655	0.854844
CCDC30	0.479571	0.437138
PPCS	0.535266	-0.225431
PPIH	0.029259	-0.966379
YBX1	0.442826	-0.363204
CLDN19	0.539368	-1.35352
P3H1	0.994626	-0.00466819
C1orf50	0.759468	-0.206879
LOC105378683	NA	-0.093289
TMEM269	0.770468	-0.172754
SVBP	0.0534109	-0.929382
ERMAP	0.828053	-0.12352
ZNF691	0.190885	-0.412756
LOC339539	0.670888	-0.326887
SLC2A1	0.226873	0.715796
SLC2A1-AS1	0.667714	0.435344
FAM183A	0.86068	0.291398
EBNA1BP2	0.953348	0.0278609
MIR6733	NA	-0.274954
CFAP57	0.662171	0.483007
TMEM125	NA	-2.28053
C1orf210	0.622511	-0.694189
TIE1	0.955552	-0.0517311
MPL	0.895055	-0.180029
CDC20	0.29414	-0.69748
ELOVL1	0.885965	-0.0912585
MED8	0.434268	-0.243738
SZT2	0.120077	0.433969
SZT2-AS1	0.397404	0.826875
HYI	0.721374	-0.311423
PTPRF	0.00266615	1.46036
KDM4A	0.958151	0.0178726
KDM4A-AS1	0.773618	0.178966
ST3GAL3	0.808932	0.110287
LOC101929592	NA	0.228311
MIR6079	NA	0.0841251
ARTN	0.825732	-0.18978
IPO13	0.300364	0.381025
DPH2	0.477659	-0.223431
ATP6V0B	0.657344	-0.303029
B4GALT2	0.440554	0.442123
CCDC24	0.833899	0.216607
SLC6A9	0.18726	-0.804036
KLF17	0.608962	-0.795638
KLF18	NA	-0.164238
DMAP1	0.661148	0.300535
ERI3	0.793642	-0.115138
ERI3-IT1	0.527294	-0.417216
SNORA110	NA	0.102922
RNF220	0.927753	-0.0375055
MIR5584	NA	-0.901021
TMEM53	0.97619	0.0209936
SNORD145	NA	-0.44872
ARMH1	0.49531	0.579584
KIF2C	0.0808081	-0.823787
SNORD160	0.462462	-0.701192
RPS8	0.101992	-0.995271
SNORD55	0.532484	-0.472444
SNORD46	0.827998	-0.174579
SNORD38A	0.581675	0.446064
SNORD38B	0.92286	-0.107347
BEST4	0.617143	-0.66157
PLK3	0.300701	0.580109
TCTEX1D4	0.928809	0.210165
BTBD19	0.598026	0.468307
PTCH2	0.652305	-0.464193
EIF2B3	0.346854	-0.330625
HECTD3	0.407897	0.310278
UROD	0.626282	-0.257335
ZSWIM5	0.176101	-0.701446
LINC01144	0.30371	0.488643
HPDL	0.0119802	2.63093
MUTYH	0.969983	-0.0226154
TOE1	0.352913	-0.281265
TESK2	0.853188	-0.216503
CCDC163	0.983416	0.0206713
MMACHC	0.861856	-0.0842848
PRDX1	0.943678	-0.0382479
AKR1A1	0.754615	-0.166277
NASP	0.356619	-0.402966
CCDC17	0.670569	-0.27517
GPBP1L1	0.59776	-0.163625
RPS15AP10	0.226164	-1.02087
TMEM69	0.357661	-0.251415
IPP	0.984508	0.0173887
MAST2	0.845797	-0.123326
PIK3R3	0.45484	0.869435
LOC101929626	0.136431	-1.3486
TSPAN1	0.389441	-1.15139
LOC110117498	NA	NA
POMGNT1	0.0112493	0.713999
LURAP1	0.772541	0.217949
RAD54L	0.0516493	-0.876882
LRRC41	0.94506	-0.0205527
UQCRH	0.527501	-0.256798
NSUN4	0.799404	0.061421
FAAH	0.927165	0.102796
FAAHP1	0.991184	-0.0162794
LINC01398	NA	-0.3665
DMBX1	0.902614	-0.229856
LOC105378696	NA	0.153465
MKNK1-AS1	NA	-0.26158
KNCN	0.726537	0.999088
MKNK1	0.410117	-0.289258
MOB3C	0.677461	-0.241132
ATPAF1	0.212054	0.377792
TEX38	0.197403	-1.31632
EFCAB14-AS1	NA	0
EFCAB14	0.679884	0.171475
CYP4B1	0.565675	-1.02856
CYP4Z2P	NA	0
CYP4A11	0.905961	-0.278017
CYP4X1	0.0593833	-1.81168
CYP4Z1	0.197946	-2.33836
CYP4A22	NA	1.043
LINC00853	0.742413	0.395937
PDZK1IP1	0.00680199	-3.53338
TAL1	0.0808224	-1.52624
STIL	0.104734	-0.68224
CMPK1	0.422149	0.382238
LINC01389	0.00234472	-3.28438
FOXE3	0.0104832	-1.60051
FOXD2-AS1	0.0376752	-1.67108
FOXD2	4.26533e-06	-4.05481
TRABD2B	0.134971	-1.25602
SKINT1L	0.789487	0.291104
SLC5A9	0.597774	-0.802781
SPATA6	0.502703	0.300575
AGBL4	0.580436	0.596073
BEND5	0.0801677	1.31067
LOC101929721	NA	0
AGBL4-IT1	0.956954	-0.146067
ELAVL4	0.00561594	2.97357
DMRTA2	0.294444	-1.66982
FAF1	0.429511	0.31834
CDKN2C	0.657344	0.302215
MIR4421	NA	0.102607
MIR6500	NA	-0.130589
C1orf185	0.564614	0.991021
LINC01562	0.122075	-0.9902
RNF11	0.755828	0.232733
TTC39A	0.139234	1.24078
TTC39A-AS1	NA	0.893033
EPS15	0.449313	-0.375298
OSBPL9	0.470382	-0.299261
NRDC	0.791559	-0.0947683
RAB3B	0.71022	-0.470597
TXNDC12	0.408042	-0.19751
TXNDC12-AS1	NA	0
BTF3L4	0.620303	-0.238056
ZFYVE9	0.595116	-0.216036
CC2D1B	0.472558	0.312413
ORC1	0.127638	-0.84585
PRPF38A	0.908094	0.0366042
TUT4	0.601814	-0.286637
GPX7	0.785351	-0.345407
SHISAL2A	0.661924	-0.569146
COA7	0.417131	-0.376355
ZYG11B	0.809565	-0.14425
ZYG11A	0.688126	-0.398223
ECHDC2	0.662871	0.53276
SCP2	0.0571249	0.705099
PODN	0.233902	-1.38953
SLC1A7	0.258231	-2.0006
CPT2	0.80203	0.0959702
C1orf123	0.598186	-0.239636
MAGOH	0.167636	-0.517454
LOC100507564	0.782833	0.180682
LRP8	0.00025209	1.95746
LINC01771	0.266834	1.1118
SLC25A3P1	NA	1.12233
DMRTB1	0.509449	2.11963
GLIS1	4.72711e-05	-3.92861
NDC1	0.128719	-0.562057
YIPF1	0.671052	0.131757
DIO1	0.656204	-0.776428
HSPB11	0.00254845	-1.03911
LRRC42	0.298693	-0.493524
LDLRAD1	0.82854	-0.850738
TMEM59	0.800859	0.101988
TCEANC2	0.95603	-0.022017
MIR4781	NA	-0.292761
CDCP2	0.885537	-0.16262
CYB5RL	0.615783	0.266033
MRPL37	0.244196	-0.587691
SSBP3	0.31233	-0.454751
SSBP3-AS1	0.953047	0.0623924
ACOT11	0.113169	-1.34539
FAM151A	0.254479	-2.22639
MROH7	0.268269	-1.28398
MROH7-TTC4	0.777545	-0.419943
TTC4	0.99189	0.0112949
PARS2	0.963115	-0.0211726
TTC22	0.942318	-0.168057
LEXM	NA	0.406744
DHCR24	0.675051	0.338565
TMEM61	0.87294	0.28459
BSND	0.850068	-0.356015
PCSK9	0.274323	-1.44917
USP24	7.58144e-05	0.799422
LOC100507634	0.195363	0.57301
MIR4422HG	NA	1.93932
MIR4422	NA	0
LINC01753	NA	0
LINC01767	NA	-0.653431
PLPP3	0.000580645	2.47019
LOC101929935	NA	1.42726
PRKAA2	0.27612	0.998342
FYB2	0.843017	-0.532597
C8A	NA	0.321484
C8B	0.927129	-0.245926
DAB1	0.817126	-0.388497
DAB1-AS1	NA	0
OMA1	0.348596	-0.310184
TACSTD2	0.939291	-0.130309
MYSM1	0.614591	-0.361774
JUN	0.768863	0.28186
LINC01135	0.898586	-0.180177
LINC01358	0.383688	-1.07819
HSD52	0.825926	0.535963
FGGY	0.629929	-0.293734
LOC101926944	0.786079	-0.288548
HOOK1	0.00568301	-3.19149
CYP2J2	NA	-0.379502
C1orf87	0.379197	-2.37108
LINC01748	0.379908	-1.31782
LOC101926964	0.82486	-0.433592
NFIA-AS2	0.927317	0.146779
NFIA	0.904359	0.0996236
NFIA-AS1	NA	-0.653431
TM2D1	0.99263	0.00741755
PATJ	0.0571512	-1.22289
MIR3116-1	NA	0
L1TD1	0.835902	-0.50041
KANK4	0.554437	0.912031
USP1	0.755575	0.238643
DOCK7	0.10107	0.647455
ANGPTL3	NA	-0.292761
ATG4C	0.976542	0.0207643
LINC01739	NA	-0.652955
LINC00466	0.223562	-2.44131
FOXD3-AS1	0.215418	-1.60282
FOXD3	0.0739742	-1.98033
MIR6068	NA	-0.0572387
ALG6	0.302823	-0.496256
ITGB3BP	0.0477886	-0.646347
EFCAB7	0.920167	-0.0663507
DLEU2L	0.777545	0.310483
PGM1	0.861472	-0.109373
ROR1	0.520155	-0.832183
ROR1-AS1	0.15504	-2.28162
UBE2U	NA	-0.862716
CACHD1	0.674694	0.392711
MIR4794	NA	0
RAVER2	0.205947	-0.567837
JAK1	0.410161	0.337436
LINC01359	0.888752	0.157858
MIR3671	0.00613598	-2.02773
MIR101-1	NA	-0.373972
AK4	0.0993948	1.22764
DNAJC6	0.431781	-0.925588
LEPROT	0.628751	-0.190032
LEPR	0.0516417	-1.92174
PDE4B	0.772321	-0.359496
LOC101927139	NA	0.340058
SGIP1	0.998767	-0.00315344
MIR3117	NA	-0.435716
TCTEX1D1	0.473172	-0.918601
INSL5	0.363112	-0.99597
WDR78	0.575177	-0.309675
MIER1	0.36701	-0.470769
SLC35D1	0.369874	0.427342
C1orf141	0.0520599	3.73804
IL23R	0.369776	-2.26916
IL12RB2	0.790086	-0.351932
SERBP1	0.498519	-0.263074
GADD45A	3.2606e-05	2.259
GNG12	0.0534384	1.50537
GNG12-AS1	0.0294793	2.0228
DIRAS3	0.000200209	3.15875
WLS	0.0138408	1.85416
MIR1262	NA	0.2059
RPE65	0.767028	0.716546
DEPDC1	0.136148	-0.920359
DEPDC1-AS1	6.12749e-05	2.93354
LINC01707	NA	0.142223
LINC01758	0.192966	-3.13452
LRRC7	0.756419	0.610936
PIN1P1	NA	-0.54035
LRRC40	0.71502	-0.287239
SRSF11	0.156781	-0.586862
ANKRD13C	0.960751	-0.0262175
HHLA3	0.598571	0.338603
CTH	0.232821	0.542175
LINC01788	NA	-2.19675
PTGER3	0.58318	-0.722195
ZRANB2-AS1	0.710507	-0.761054
ZRANB2	0.527694	-0.387851
MIR186	0.871422	-0.299728
ZRANB2-AS2	0.111233	-0.962121
NEGR1	0.111769	1.61077
NEGR1-IT1	NA	0
LINC02238	0.77234	0.65915
LRRIQ3	0.913947	-0.112859
FPGT	0.74445	-0.221829
FPGT-TNNI3K	0.72987	-0.709502
TNNI3K	NA	0.480191
LRRC53	0.141358	2.29774
ERICH3	0.759558	0.540756
ERICH3-AS1	NA	-0.51149
CRYZ	0.541104	0.367599
TYW3	0.583832	-0.221094
LHX8	NA	0.469259
SLC44A5	0.288312	1.2104
ACADM	0.922195	0.0700035
DLSTP1	0.992814	0.0151286
RABGGTB	0.966323	0.018844
SNORD45C	0.8756	-0.229702
SNORD45A	0.836067	-0.286944
SNORD45B	0.774939	-0.3622
MSH4	0.263137	-0.799926
ASB17	NA	-0.0572387
LOC101927342	NA	-0.799324
ST6GALNAC3	0.564897	0.465096
LINC02567	NA	4.09128
ST6GALNAC5	4.132e-09	5.29392
MIR7156	NA	1.97181
PIGK	0.983824	-0.0141019
AK5	0.00636998	-2.62122
ZZZ3	0.36185	-0.317989
USP33	0.535966	-0.315345
MIGA1	0.83433	0.145126
NEXN-AS1	0.507057	-0.423866
NEXN	0.564441	-0.32478
FUBP1	0.874176	0.0652507
DNAJB4	0.466808	-0.512304
GIPC2	0.0649682	-1.38129
MGC27382	NA	0.138621
PTGFR	0.0257047	-3.1537
IFI44L	0.999875	0.000660915
IFI44	0.946953	0.0939953
ADGRL4	0.000746428	2.02963
LINC01781	0.0354482	-5.01942
LOC101927434	NA	-0.246241
ADGRL2	0.319632	1.21291
LINC01362	0.0993078	-4.48252
LINC01361	0.217753	-2.60046
LINC01725	0.23385	-2.28931
LOC101927560	0.405146	-1.50067
TTLL7	0.795318	0.391393
PRKACB	0.855495	0.236565
SAMD13	0.370406	-0.897601
UOX	0.734832	-0.402923
DNASE2B	0.763042	-0.474082
RPF1	0.710443	-0.138224
GNG5	0.625709	0.237482
SPATA1	0.870572	-0.122343
CTBS	0.282032	0.639652
LINC01461	0.23623	1.09903
LINC01555	NA	0.0855432
SSX2IP	0.38284	0.606999
LPAR3	0.874776	0.323567
MCOLN2	0.81386	0.284552
MCOLN3	0.00915832	-2.8694
WDR63	0.0362156	1.39093
MIR4423	NA	-0.739438
SYDE2	0.655106	-0.635551
C1orf52	0.610117	-0.264047
BCL10	0.357528	0.303591
LOC646626	0.513257	0.454224
DDAH1	0.000103988	2.53581
CYR61	0.09605	1.33701
ZNHIT6	0.867684	0.0848879
COL24A1	0.487318	-0.943359
ODF2L	0.845545	-0.117377
MIR7856	0.514317	-0.959834
CLCA2	0.106155	-2.33449
CLCA1	NA	-0.578661
CLCA4	NA	-1.51015
LOC105378828	0.825926	0.167204
CLCA3P	NA	0.043953
SH3GLB1	0.698039	0.175592
SELENOF	0.691899	-0.22805
HS2ST1	0.266902	0.6493
LINC01140	0.00606863	-1.33372
LOC101927844	NA	-2.02399
LMO4	0.0959489	-1.55327
PKN2-AS1	0.0228785	-1.80394
PKN2	0.735695	-0.275719
GTF2B	0.136148	-0.425638
KYAT3	0.797207	-0.10718
RBMXL1	0.348833	0.404069
GBP3	0.951764	-0.0875759
GBP1	0.861179	0.277158
GBP2	0.92276	-0.132825
GBP7	0.678918	-1.08035
GBP4	0.982505	0.0336182
GBP5	0.484996	1.12623
LOC729930	NA	0.333923
GBP6	0.575156	0.746107
GBP1P1	0.923179	0.163851
LRRC8B	0.344944	0.66734
LRRC8C-DT	0.955652	-0.0725664
LRRC8C	0.683583	-0.361788
LRRC8D	0.726191	0.216884
GEMIN8P4	0.912549	0.0691376
ZNF326	0.294045	-0.41332
BARHL2	0.238966	-1.78755
LOC105378853	0.898548	0.135584
LINC01763	0.93641	-0.127174
ZNF644	0.964235	-0.0354512
HFM1	0.815352	-0.217674
CDC7	0.0685199	-0.797855
TGFBR3	0.00698007	-2.00938
BRDT	NA	-0.319855
EPHX4	0.891257	0.140637
SETSIP	0.940452	-0.16136
BTBD8	0.578246	0.583835
KIAA1107	0.963396	0.0356546
C1orf146	NA	-1.01762
GLMN	0.0372274	-0.853363
RPAP2	0.378934	-0.278479
GFI1	0.926402	-0.114943
EVI5	0.970377	-0.0253677
RPL5	0.150251	-0.743941
FAM69A	0.682885	0.387982
SNORD21	0.32431	-0.689928
SNORA66	0.677353	-0.244081
MTF2	0.0227107	-0.866663
TMED5	0.0242184	1.129
CCDC18	0.939291	-0.0462321
CCDC18-AS1	0.846436	-0.136908
DR1	0.740528	-0.224225
FNBP1L	0.905752	-0.107006
BCAR3	0.556272	0.549836
LOC100129046	0.910443	-0.273486
MIG7	0.0663531	-1.38099
MIR760	0.891083	0.273931
DNTTIP2	0.870423	0.0467164
GCLM	0.187772	0.750256
ABCA4	0.886753	-0.18954
ARHGAP29	0.152081	-1.15582
ABCD3	0.0778013	0.898056
F3	0.0036374	2.42735
SLC44A3-AS1	0.0266759	1.71624
MIR378G	NA	-0.253175
SLC44A3	0.153526	1.16167
CNN3	0.00992221	0.99345
LOC729970	0.155437	0.857719
ALG14	0.865976	0.113999
LOC101928098	0.993461	0.020245
TMEM56	0.560142	-0.616517
TMEM56-RWDD3	0.576966	-0.689446
LOC101928118	0.889131	-0.155913
RWDD3	0.0404521	-0.795592
LINC01760	NA	-0.901021
LINC01761	NA	-0.653431
LOC100996635	NA	-1.28264
LOC102723661	NA	-1.69987
LINC01787	NA	-0.653431
PTBP2	0.611752	-0.323316
DPYD	0.443847	0.698885
DPYD-AS1	NA	-0.540012
DPYD-AS2	NA	NA
LINC01930	0.0947949	2.38017
MIR137HG	0.0948104	2.54958
MIR2682	0.0044532	3.8367
LINC01776	0.00957852	3.99269
SNX7	0.276943	1.07567
PLPPR5	0.51755	1.00848
LOC100129620	0.855227	0.438695
PLPPR4	0.000509124	3.67425
LINC01708	0.828517	0.612161
PALMD	0.768182	-0.261346
FRRS1	0.0353105	-1.24947
AGL	0.144011	-1.11393
SLC35A3	0.687659	0.285911
MFSD14A	0.829129	-0.159319
SASS6	0.42295	-0.482083
TRMT13	0.347872	-0.456629
LRRC39	0.519621	-0.524776
DBT	0.851707	0.0966238
RTCA-AS1	0.722431	-0.259035
RTCA	0.420343	-0.226462
MIR553	0.39426	-1.09836
CDC14A	0.904359	-0.0893349
GPR88	0.489535	1.11205
LINC01349	NA	-0.653431
VCAM1	0.407735	-0.778405
EXTL2	0.280941	-0.553856
SLC30A7	0.525886	-0.409395
DPH5	0.127706	-0.552518
LOC102606465	0.0298274	-0.682579
LOC101928370	0.0447521	-1.53163
S1PR1	0.0821301	-1.249
LINC01307	NA	-0.90029
OLFM3	9.09118e-07	-5.02835
DNAJA1P5	0.193739	-3.64572
COL11A1	0.782652	0.593807
LOC101928436	0.816575	0.383193
RNPC3	0.369696	-0.711142
AMY2B	0.0316632	-1.46472
ACTG1P4	0.442872	-0.817517
AMY2A	0.30181	-1.64194
LOC100129138	0.458085	-1.73097
LINC01676	NA	-0.901021
PRMT6	0.832525	-0.160639
NTNG1	0.00626115	-2.78048
VAV3	0.631381	0.611614
VAV3-AS1	NA	-0.153668
SLC25A24	0.298408	-0.772837
NBPF4	NA	-3.27289
NBPF6	NA	-4.28659
FAM102B	0.77719	0.192752
HENMT1	3.0949e-05	-1.90859
PRPF38B	0.376854	-0.264492
FNDC7	0.318836	-1.50005
STXBP3	0.644294	0.286304
AKNAD1	0.178517	1.5326
SPATA42	0.514867	0.794121
GPSM2	0.0321574	1.30958
CLCC1	0.752888	0.080273
WDR47	0.12386	0.95026
TAF13	0.205012	0.785915
TMEM167B	0.219857	0.416952
SCARNA2	0.0532756	-1.50865
C1orf194	0.0154624	2.36648
KIAA1324	0.722311	-0.411907
SARS	0.0852457	0.554622
CELSR2	3.24345e-05	2.48204
PSRC1	1.04936e-05	1.90474
MYBPHL	0.0412884	1.9831
SORT1	4.64072e-09	2.58299
PSMA5	0.194328	-0.515968
SYPL2	0.399717	0.789302
ATXN7L2	0.655913	0.223975
CYB561D1	0.369637	0.279933
AMIGO1	0.00956833	0.888337
GPR61	0.0699225	2.85191
GNAI3	0.644264	-0.189679
MIR197	0.969591	-0.0590816
GNAT2	0.165115	1.20439
AMPD2	0.377424	0.255943
GSTM4	0.0610855	0.901864
GSTM2	0.77595	0.187583
GSTM1	0.972039	0.12146
GSTM5	0.0875199	-1.81773
GSTM3	0.531019	-0.525589
EPS8L3	NA	1.27698
CSF1	0.751372	0.214237
AHCYL1	0.289297	0.397503
STRIP1	0.497829	0.120607
ALX3	0.437688	-1.20074
LINC01397	0.465068	-0.755688
UBL4B	0.943544	0.104226
SLC6A17	0.833971	0.289928
LINC02586	0.0771948	1.77585
KCNC4	0.00915725	1.62399
RBM15-AS1	0.0789554	0.827633
RBM15	0.539368	0.234123
SLC16A4	0.750863	0.291625
LAMTOR5	0.766379	0.172695
LAMTOR5-AS1	0.0398797	0.820511
PROK1	0.328841	-1.25632
CYMP	0.984117	-0.0488506
CYMP-AS1	NA	-0.90102
KCNA10	NA	0.340058
KCNA2	0.998982	-0.00285379
KCNA3	0.988069	0.0307051
CD53	0.661278	-0.514409
LRIF1	0.611752	-0.272765
DRAM2	0.0307518	-0.612132
CEPT1	0.146361	-0.443293
DENND2D	0.483639	-0.771133
CHI3L2	0.26555	1.57712
CHIAP2	NA	-1.61747
CHIA	NA	1.12689
PIFO	0.0639849	1.34617
PGCP1	NA	0.828828
OVGP1	0.825137	-0.173711
WDR77	0.797988	-0.0874256
ATP5PB	0.626595	-0.193009
C1orf162	0.75409	-0.305889
TMIGD3	0.879882	0.21147
ADORA3	0.393427	-1.01064
LINC01160	0.507872	-0.744774
RAP1A	0.852199	0.0824593
INKA2	0.989528	-0.0124437
INKA2-AS1	0.342928	-0.809035
LOC101928718	0.631267	0.631342
DDX20	0.253381	-0.328029
KCND3	2.56383e-05	3.88795
KCND3-IT1	NA	0.76173
KCND3-AS1	NA	0
LINC01750	0.00303725	2.75108
CTTNBP2NL	0.00091394	1.22302
WNT2B	0.88672	0.164239
ST7L	0.1411	0.293331
CAPZA1	0.51901	-0.268201
MOV10	0.373221	0.492894
RHOC	0.421849	0.510998
PPM1J	0.0170972	2.03275
FAM19A3	0.000969103	4.31402
LINC01356	0.303702	0.859881
SLC16A1	0.111539	0.599345
AKR7A2P1	0.58723	0.867388
SLC16A1-AS1	0.775969	-0.151499
LOC100996251	0.0213748	1.46676
LRIG2	0.880293	0.068983
LOC643441	NA	-0.48314
MAGI3	0.333152	0.792644
PHTF1	0.217754	0.394288
RSBN1	0.950691	-0.0498573
AP4B1-AS1	0.975005	-0.064199
PTPN22	0.769611	-0.423197
BCL2L15	0.786079	-0.202473
AP4B1	0.151978	-0.390993
DCLRE1B	0.571646	-0.235358
HIPK1-AS1	0.410161	0.701624
HIPK1	0.79992	0.157544
OLFML3	0.560071	-0.583308
SYT6	0.15406	-1.53142
TRIM33	0.963253	0.0372262
BCAS2	0.835521	-0.122877
DENND2C	0.682286	-0.402182
AMPD1	0.877807	0.303344
NRAS	0.488885	0.267694
CSDE1	0.762759	-0.110158
SIKE1	0.465272	-0.344036
SYCP1	0.264377	-2.69911
TSHB	NA	-0.292761
TSPAN2	0.302836	-1.20043
NGF-AS1	NA	0.0269296
NGF	0.000319973	-4.20129
VANGL1	0.0426319	-0.981155
CASQ2	0.0356201	-2.48157
NHLH2	0.000218663	-4.04868
LOC101928977	0.000297259	-4.88474
SLC22A15	0.000105847	-2.43311
MAB21L3	0.05663	-2.98216
ATP1A1	0.0154765	0.914253
ATP1A1-AS1	0.010449	-0.926734
LINC01762	0.815184	0.294281
CD58	0.300753	0.61034
IGSF3	0.940452	0.106249
C1orf137	NA	-0.653431
CD2	0.858665	-0.318096
PTGFRN	0.850963	-0.156203
CD101	0.895055	-0.117943
LOC101929099	0.757817	-0.31788
TTF2	0.402456	-0.340886
MIR942	NA	-0.786319
TRIM45	0.17024	-0.572728
VTCN1	0.818242	-0.426616
MAN1A2	0.618316	0.215035
LOC100996263	NA	0.411464
TENT5C	0.582575	-0.566993
GDAP2	0.937032	-0.0296559
WDR3	0.726866	-0.216326
SPAG17	0.481236	-0.766365
TBX15	0.305177	-1.05233
LOC105378933	NA	1.04661
WARS2	0.0431061	-0.565701
WARS2-IT1	NA	-1.61875
LOC101929147	0.12417	-0.510804
LINC01780	0.945904	-0.159657
HAO2	0.505135	-0.804378
HSD3B2	0.918944	-0.152562
HSD3B1	NA	-0.594921
HSD3BP4	NA	-1.74386
LINC00622	4.49195e-05	-1.89187
ZNF697	0.111949	-0.733635
PHGDH	0.963396	0.0397408
HMGCS2	0.324512	-2.47101
REG4	NA	-2.1639
NBPF7	NA	0.776508
ADAM30	NA	1.08509
NOTCH2	0.0402317	1.03943
NOTCH2NLR	0.143834	1.26823
FAM72B	0.250053	-0.682529
HIST2H2BA	0.534779	0.850192
FCGR1B	0.670162	-0.612074
SRGAP2-AS1	0.572876	-1.13199
SRGAP2C	NA	-0.177429
SRGAP2D	0.475682	-0.477643
EMBP1	0.441647	0.698249
ANKRD20A12P	0.44313	0.913501
LOC102723769	0.687807	0.935936
LOC100132057	0.427893	0.810204
LINC01138	0.0410484	-1.08805
PPIAL4G	0.417131	-0.94702
FAM72C	NA	0.176662
NBPF20	NA	-0.0572387
NBPF19	0.536916	-0.539575
LINC00623	0.205707	-1.78676
LINC00869	0.000954583	-2.43688
PPIAL4C	NA	-0.653431
NBPF8	0.746633	0.213842
PFN1P2	0.410161	0.894584
NBPF9	0.759412	0.311413
LOC100996724	0.935216	-0.107829
PDE4DIP	0.754832	0.363532
SEC22B	0.892186	-0.0656818
NOTCH2NLA	NA	NA
NOTCH2NLB	0.0331128	1.15905
NBPF25P	0.872567	0.261539
NBPF10	0.222288	0.731607
LINC01719	0.69256	0.368297
HJV	0.924592	-0.161617
TXNIP	0.466601	-0.572755
POLR3GL	0.8762	-0.0954564
ANKRD34A	0.911526	-0.104221
LIX1L	0.400715	-0.329867
LIX1L-AS1	0.59776	-0.534805
RBM8A	0.531007	-0.196309
GNRHR2	0.35639	-0.545789
PEX11B	0.420577	-0.194839
ITGA10	0.320596	1.23917
ANKRD35	0.412049	1.06309
PIAS3	0.229667	-0.593235
MIR6736	NA	-0.596131
NUDT17	0.0413614	0.862419
POLR3C	0.544077	-0.140949
RNF115	0.539326	0.168636
CD160	0.313781	-1.01171
PDZK1	0.0707879	-1.3684
GPR89A	0.969591	0.0285843
PDZK1P1	NA	0
PDE4DIPP1	0.840054	-0.407604
NBPF11	0.690385	-0.31752
LOC100505824	NA	-0.0572387
NBPF12	0.970561	-0.0362189
LOC728989	0.948933	0.0801613
RNVU1-8	0.201058	-2.01485
NBPF13P	0.472694	-1.17773
PRKAB2	0.406241	-0.379379
CHD1L	0.164712	-0.335519
PDIA3P1	0.563957	-0.299488
FMO5	0.639151	0.362057
LINC00624	0.722193	0.479367
BCL9	0.904577	0.0691242
ACP6	0.778339	0.15264
GJA5	0.389006	-0.977159
GJA8	NA	1.60688
GPR89B	0.355788	-0.38032
LOC101927468	NA	-2.16391
MIR5087	0.0384236	-2.1228
LOC100996740	0.00760224	-2.0813
RNVU1-19	0.95603	-0.119336
NBPF26	0.953843	-0.060465
NBPF14	NA	NA
NBPF15	0.391475	-0.349004
LOC101927429	NA	-0.288828
LSP1P5	0.000567671	-1.90084
LOC644634	0.000228037	-2.28573
FCGR1CP	0.498575	-0.927247
HIST2H3PS2	0.253593	-1.024
LINC01145	3.47629e-05	-2.51789
RNVU1-20	0.017541	-1.62568
LOC101929798	0.8756	0.28698
HIST2H2BF	0.223687	-0.835045
FCGR1A	0.679175	-0.552044
HIST2H3D	0.792806	-0.415768
HIST2H2BC	0.218115	-0.760354
HIST2H2BE	0.367735	0.523295
HIST2H2AC	0.23574	-1.18853
HIST2H2AB	0.967597	-0.0647985
BOLA1	0.466509	0.416585
SV2A	2.01163e-05	2.53032
SF3B4	0.210358	0.433447
MTMR11	0.000217186	1.4134
OTUD7B	0.0261725	0.465266
VPS45	0.00953211	0.510617
PLEKHO1	0.646193	0.366827
LOC105371433	0.487584	0.568048
ANP32E	0.556188	0.345027
CA14	0.00957852	2.1228
SNORD13C	0.478477	0.90356
APH1A	0.855474	0.0728784
C1orf54	0.991166	0.0131105
CIART	0.256307	0.740275
MRPS21	0.824112	-0.183696
PRPF3	0.519247	-0.201481
RPRD2	0.846436	-0.112327
TARS2	0.999367	-0.000546326
MIR6878	0.373658	-0.921724
ECM1	0.753366	0.260254
FALEC	0.32514	-0.4916
ADAMTSL4	0.0954376	1.59873
MIR4257	0.0619003	1.80479
ADAMTSL4-AS1	0.230648	0.992683
MCL1	0.290798	0.406658
ENSA	0.841753	0.0736025
GOLPH3L	0.299217	-0.44717
HORMAD1	0.0129945	-2.96361
CTSS	0.670162	-0.497005
CTSK	0.00691514	-1.5914
ARNT	0.0826114	-0.439231
CTXND2	NA	-1.21594
SETDB1	0.775979	-0.0805811
CERS2	0.061168	0.450654
ANXA9	0.221876	-1.0916
MINDY1	0.0182057	0.634972
PRUNE1	0.143834	-0.394844
BNIPL	0.0803333	-0.755806
C1orf56	0.329545	-0.367936
CDC42SE1	0.449518	0.239141
MLLT11	0.505319	0.440082
GABPB2	0.104734	-0.628437
SEMA6C	0.82885	-0.138861
TNFAIP8L2	0.306915	-1.02735
LYSMD1	0.764069	-0.114215
SCNM1	0.46568	0.38058
TMOD4	0.487001	0.514207
VPS72	0.768863	0.121685
PIP5K1A	0.535605	-0.262595
PSMD4	0.996373	0.00319606
LOC100507670	0.0247726	-1.25971
ZNF687	0.878348	0.0630461
PI4KB	0.902096	0.03572
RFX5	0.399078	-0.275996
GBAT2	0.0600927	1.09386
SELENBP1	0.00790478	-2.2463
PSMB4	0.744259	-0.216067
POGZ	0.476143	-0.255323
CGN	0.568591	-0.601394
TUFT1	0.0894141	-1.47565
MIR554	NA	-1.33779
SNX27	0.893155	0.0579546
CELF3	0.0804222	1.87409
RIIAD1	0.851309	0.281847
MRPL9	0.716544	-0.16049
OAZ3	0.746633	0.260041
TDRKH	0.530919	-0.39448
TDRKH-AS1	0.671185	0.339994
LINGO4	NA	-1.16927
RORC	0.535085	-1.07889
C2CD4D	0.281138	-1.81254
LOC100132111	0.911722	-0.109559
THEM5	0.746633	-0.889785
THEM4	0.973186	-0.0321229
S100A10	0.95865	0.059056
NBPF18P	0.825926	-0.394644
S100A11	0.0244342	1.87321
LOC100131107	NA	-0.0572387
TCHHL1	NA	0.340058
TCHH	0.193777	1.18378
RPTN	NA	-0.409742
HRNR	NA	2.12787
FLG	0.610815	1.7606
FLG-AS1	0.618498	-0.620652
FLG2	NA	2.66857
CRNN	0.276766	-2.52308
LCE5A	0.0881861	-2.22328
CRCT1	NA	-1.25962
LCE3E	NA	-1.54484
LCE3D	NA	0.104535
LCE3C	NA	-0.90102
LCE3B	NA	-0.0572387
LCE3A	NA	0
LINC00302	NA	0
LCE2D	NA	-0.0572387
LCE2C	NA	0.876827
LCE2A	NA	0.340058
LCE4A	NA	-0.0572387
C1orf68	NA	0.340058
KPRP	NA	1.27928
LCE1F	NA	-0.43095
LCE1E	NA	-0.537537
LCE1D	NA	NA
LCE1C	NA	1.01052
LCE1B	NA	-0.90102
LCE1A	NA	0
LCE6A	NA	0.340058
SMCP	NA	0.339568
IVL	NA	-1.74478
SPRR4	NA	0
SPRR1A	NA	-2.77094
SPRR3	0.256552	-4.76548
SPRR1B	NA	-0.394278
SPRR2D	NA	-0.143025
SPRR2A	NA	-0.786877
SPRR2E	NA	0.278658
SPRR2F	NA	-0.292228
SPRR2C	NA	0
SPRR2G	NA	0
LOC101928009	NA	0
LELP1	NA	-0.0572387
PRR9	NA	0.1671
LOR	NA	-1.45034
PGLYRP3	NA	-0.268604
PGLYRP4	NA	-0.839758
S100A9	0.14917	-1.53091
S100A12	NA	-1.8041
S100A8	0.314216	-1.43842
S100A7A	NA	-1.59405
S100A7	NA	-0.793098
S100A6	0.891257	0.220359
S100A5	0.825926	-0.526369
S100A4	0.912444	-0.171983
LOC101928034	0.969591	0.0723202
S100A3	0.443244	0.920402
S100A2	0.0374631	2.35313
S100A16	0.107607	-1.39049
S100A14	0.0506642	-2.67429
S100A13	0.00718922	-2.53182
S100A1	0.0208594	-2.67918
CHTOP	0.23374	-0.238566
SNAPIN	0.892206	-0.0799617
ILF2	0.079347	-0.632316
NPR1	0.354004	0.754638
MIR8083	NA	-0.368682
INTS3	0.411311	-0.340506
SLC27A3	0.0179982	-1.11629
LOC343052	NA	-2.2497
GATAD2B	0.878455	-0.0802111
DENND4B	0.941473	0.0277789
CRTC2	0.890197	0.0669567
SLC39A1	0.825926	0.0760922
MIR6737	NA	0.104535
CREB3L4	0.285894	-0.514597
JTB	0.385617	-0.436348
RAB13	0.916625	-0.0643061
RPS27	0.291701	-0.480302
NUP210L	0.86101	-0.193581
MIR5698	NA	-0.79882
TPM3	0.624794	-0.215927
MIR190B	NA	0
C1orf189	0.647163	-0.494161
C1orf43	0.346513	0.315786
UBAP2L	0.616555	0.171692
SNORA58B	0.471536	-0.644144
HAX1	0.730372	0.19758
AQP10	0.634105	-1.30745
ATP8B2	0.792265	-0.154639
IL6R-AS1	0.396704	-0.880746
IL6R	0.158685	-1.33647
SHE	0.0383685	-1.33272
TDRD10	0.351488	-0.800213
UBE2Q1	0.53627	0.108416
UBE2Q1-AS1	NA	0.324109
CHRNB2	0.346414	-0.900067
ADAR	0.642463	0.161729
KCNN3	0.000226714	2.79634
PMVK	0.8606	0.116815
PBXIP1	0.0130187	1.00394
PYGO2	0.0446674	0.686111
LOC101928120	0.0665875	-1.20943
SHC1	0.102819	0.794074
CKS1B	0.021009	-1.0567
MIR4258	0.709141	-0.363244
FLAD1	0.805596	-0.134204
LENEP	NA	0.364239
ZBTB7B	0.358638	0.318719
DCST2	0.159335	-0.908391
DCST1	0.414767	-0.669922
DCST1-AS1	0.000718197	-0.998062
ADAM15	0.404725	0.253016
EFNA4	0.00792002	-1.19221
EFNA3	0.531007	-0.37321
EFNA1	0.850833	0.177932
SLC50A1	0.755359	-0.163457
DPM3	0.910572	0.106335
KRTCAP2	0.873595	0.164317
TRIM46	0.922219	-0.0781421
MUC1	0.196321	0.94591
MIR92B	0.00598067	2.22729
THBS3	0.0849569	0.746879
MTX1	0.940962	-0.0499654
GBAP1	0.324512	0.528504
GBA	2.33049e-05	1.14515
FAM189B	0.918854	0.0446663
SCAMP3	0.262965	0.340854
CLK2	0.71893	-0.141969
HCN3	0.610117	-0.279357
PKLR	0.961681	0.065407
FDPS	0.829899	0.115417
RUSC1-AS1	0.206479	-0.698315
RUSC1	0.191212	-0.528688
ASH1L	0.702616	0.225639
MIR555	NA	-1.60487
POU5F1P4	NA	0.340058
ASH1L-AS1	0.0442025	-0.736218
MSTO1	0.934881	0.0504297
MSTO2P	0.242433	-0.546114
YY1AP1	0.913881	0.0360895
SCARNA26A	NA	-0.621621
DAP3	0.353624	-0.27114
GON4L	0.200912	0.331616
SCARNA26B	0.82345	-0.418921
SYT11	0.000357506	1.95978
RIT1	0.00901993	0.580197
KHDC4	0.121443	-0.448636
SNORA80E	0.836846	-0.231306
SCARNA4	0.581471	-0.742648
RXFP4	0.0178367	-4.20159
ARHGEF2	0.200912	-0.471039
MIR6738	NA	-0.0673776
SSR2	0.571646	-0.340173
UBQLN4	0.791559	-0.0904199
LAMTOR2	0.885427	0.129422
RAB25	0.000760738	-3.17287
MEX3A	0.717191	-0.269813
LMNA	0.102365	0.957034
SEMA4A	0.923179	0.0918892
SLC25A44	0.276943	0.356975
PMF1	0.782459	0.271775
BGLAP	0.878793	-0.160736
PAQR6	0.409617	0.732008
SMG5	0.33505	0.236413
TMEM79	0.757633	-0.151002
GLMP	0.845501	-0.196633
VHLL	0.62644	0.629952
CCT3	0.413503	-0.29725
TSACC	0.793642	0.293645
RHBG	0.0516481	-2.68406
C1orf61	0.00597652	3.47976
MIR9-1	0.0501702	4.0227
MEF2D	0.558287	0.225883
IQGAP3	0.660217	-0.275074
TTC24	0.969056	0.0920367
NAXE	0.696916	-0.292239
GPATCH4	0.965408	-0.028284
LOC101928177	0.739131	-0.893597
HAPLN2	0.00654736	-2.54173
BCAN	0.80203	0.407591
NES	0.388495	0.867084
CRABP2	6.71167e-10	-5.22577
ISG20L2	0.457546	-0.202466
RRNAD1	0.996284	0.00329576
MRPL24	0.741848	0.234132
HDGF	0.640435	0.14627
PRCC	0.874776	-0.0649397
SH2D2A	0.391873	-0.884006
NTRK1	0.0682305	-1.13076
INSRR	0.0122969	-2.00454
PEAR1	0.00802812	-2.19033
LRRC71	0.144011	-2.14264
ARHGEF11	0.808593	-0.10464
MIR765	0.957074	-0.0629719
ETV3L	0.0840859	-3.25976
ETV3	0.587813	-0.250241
CYCSP52	NA	0
FCRL5	0.294506	-1.88492
FCRL4	0.268439	-3.10855
FCRL3	0.346781	-1.67934
FCRL2	0.058607	-3.02217
FCRL1	0.0060727	-4.19438
CD5L	0.534138	-1.34162
LOC105371458	NA	-0.292761
KIRREL1	0.459852	-0.579724
KIRREL1-IT1	0.0105613	-3.41419
LINC01704	0.385617	-1.9547
CD1D	0.397083	-0.77988
CD1A	0.871125	-0.500156
CD1C	0.0995364	-2.23932
CD1B	0.363934	-2.06511
CD1E	0.2471	-2.07453
OR10K2	NA	0
SPTA1	0.0390545	-2.64012
OR6K2	NA	-0.0572387
OR6K3	NA	-0.0572387
OR6K6	NA	-0.0572387
OR6N1	NA	-0.268604
MNDA	0.779394	-0.411358
PYHIN1	0.86607	-0.359354
PYDC5	NA	-0.0572387
IFI16	0.572773	-0.517096
AIM2	0.71717	-0.607187
CADM3	0.848657	0.376596
CADM3-AS1	0.733387	-0.845269
ACKR1	0.719083	-0.576612
FCER1A	0.351822	-1.44721
OR10J3	NA	1.60647
APCS	NA	-0.0572387
CRP	NA	-1.29603
DUSP23	0.225192	-1.04498
FCRL6	0.944054	-0.128255
SLAMF8	0.805227	-0.351709
SNHG28	0.920308	0.1217
VSIG8	0.0855174	1.89583
CFAP45	0.218862	1.48914
MIR4259	NA	-0.653431
TAGLN2	0.0399161	1.01323
IGSF9	0.830401	-0.307724
SLAMF9	0.920081	0.216897
LINC01133	0.00323873	-4.83784
PIGM	0.286984	0.394919
KCNJ10	0.314651	1.50973
KCNJ9	0.382042	-1.50357
IGSF8	0.39426	0.443896
ATP1A2	0.130744	1.62448
ATP1A4	0.238521	1.43433
CASQ1	2.19846e-11	5.7644
LOC729867	0.863937	-0.138755
PEA15	0.00262818	1.07058
DCAF8	0.721449	0.0901458
LOC100287049	0.845638	0.236778
PEX19	0.902614	0.0593861
COPA	0.566964	-0.212894
SUMO1P3	0.0226376	-2.05096
NCSTN	1.06961e-12	1.17059
NHLH1	0.0444082	1.56769
VANGL2	0.987767	-0.013995
SLAMF6	0.79337	-0.522467
CD84	0.471287	-0.80484
SLAMF1	0.462415	-1.07858
CD48	0.527338	-0.780181
SLAMF7	0.950505	0.112344
LY9	0.851392	-0.340557
CD244	0.900771	0.24556
ITLN1	NA	-0.707426
LOC101928372	NA	-0.230212
ITLN2	0.919061	-0.261765
F11R	0.512993	-0.579307
TSTD1	0.910688	0.202392
USF1	0.368052	-0.271799
ARHGAP30	0.833971	-0.274848
NECTIN4	0.371733	-0.797092
KLHDC9	0.280371	0.96268
PFDN2	0.943362	-0.0655841
NIT1	0.775573	0.0905362
DEDD	0.9286	0.0287337
LOC112543491	0.104448	-0.788199
UFC1	0.643904	-0.259736
USP21	0.256307	-0.303354
PPOX	0.443202	-0.393777
B4GALT3	0.868848	0.069154
ADAMTS4	0.663609	-0.418764
NDUFS2	0.446972	-0.280177
FCER1G	0.488094	-0.656854
APOA2	0.30181	-1.95369
TOMM40L	0.955652	-0.0260127
MIR5187	NA	-0.773317
NR1I3	NA	-0.0448575
PCP4L1	NA	-0.459865
MPZ	0.308841	0.838868
SDHC	0.612121	-0.200091
CFAP126	0.0537031	2.17342
FCGR2A	0.676883	-0.432356
HSPA6	0.804719	0.266163
FCGR3A	0.910686	-0.153445
FCGR2C	0.825926	0.338206
HSPA7	0.85395	0.277995
FCGR3B	0.239498	-1.78659
FCGR2B	0.933409	-0.140389
RPL31P11	NA	-1.27392
FCRLA	0.705784	0.673839
FCRLB	0.0141198	1.39779
DUSP12	0.181759	-0.388009
ATF6	0.379159	0.291015
OLFML2B	0.929567	0.0980489
NOS1AP	0.00917297	2.21156
MIR4654	NA	-0.0572387
MIR556	NA	0.28155
SPATA46	NA	0.817082
C1orf226	0.263991	1.08914
SH2D1B	0.651578	-1.12112
UHMK1	0.603249	0.398472
UAP1	0.0418478	0.917714
DDR2	0.0759745	-1.71151
HSD17B7	0.871347	0.11048
CCDC190	0.545164	1.26731
RGS4	NA	0.823083
RGS5	0.0954624	-1.3024
LOC101928404	0.0384228	-4.58527
NUF2	0.339106	-0.531094
PBX1	0.000367105	2.97446
LOC100505795	NA	0
LMX1A	0.00648861	-4.60391
RXRG	0.321298	-1.73461
LOC400794	0.964119	-0.111969
LRRC52	0.0153758	4.37108
MGST3	0.859795	-0.156283
ALDH9A1	0.365333	0.487249
LOC440700	0.825926	-0.298135
TMCO1	0.306377	0.271989
LOC100147773	0.94164	-0.0411571
UCK2	0.178677	-0.467719
FAM78B	0.756892	0.31511
LINC01675	NA	0.00876359
FMO9P	NA	0.0439474
POGK	0.266732	0.318261
TADA1	0.975628	0.0204058
ILDR2	3.44089e-06	3.76904
MAEL	0.305679	1.27584
GPA33	0.945927	0.130407
DUSP27	0.807784	0.408607
LINC01363	0.875246	0.314078
POU2F1	0.86856	0.0928242
CD247	0.510838	-0.780455
CREG1	0.157784	-1.07103
RCSD1	0.622241	-0.429445
MPZL1	0.340657	-0.315098
ADCY10	0.949985	0.0516268
MPC2	0.12806	-0.570218
DCAF6	0.161264	-0.534054
MIR1255B2	NA	0
GPR161	0.921419	0.0896377
TIPRL	0.835579	-0.118334
SFT2D2	0.6871	-0.268642
TBX19	0.668137	0.211992
MIR557	NA	-0.653431
LOC100505918	NA	0.312502
LOC101928565	NA	NA
XCL2	0.965779	0.0970294
XCL1	0.380108	-1.22904
DPT	0.00142262	-4.38038
LINC00626	NA	0.46298
LINC00970	NA	-0.0572456
LOC101928596	NA	0
ATP1B1	0.774057	-0.350539
NME7	0.865872	-0.0958824
BLZF1	0.517681	-0.34004
CCDC181	0.557794	0.586988
SLC19A2	0.782652	-0.214277
F5	0.5659	-0.874092
SELP	0.705784	-0.781109
SELL	0.440056	-1.1956
SELE	0.42518	-1.25288
METTL18	0.120548	-0.421256
C1orf112	1.83193e-05	-1.09328
SCYL3	0.302332	-0.334032
KIFAP3	0.826739	0.108195
METTL11B	0.29053	-2.57672
MIR3119-1	NA	-0.653431
LINC01681	NA	-3.10482
LINC01142	NA	-0.568839
LOC101928650	0.0158709	-2.44232
GORAB	0.0863368	-0.700637
PRRX1	0.0253676	-1.74409
MROH9	NA	-0.67105
FMO3	0.00408204	-3.19118
MIR1295B	NA	-2.25333
FMO6P	0.491722	-2.37639
FMO2	0.00322073	-5.0045
FMO1	2.94459e-08	-4.8455
FMO4	0.188899	-0.83855
TOP1P1	0.503068	-0.503752
PRRC2C	0.702434	-0.207902
MYOC	0.751708	0.788893
VAMP4	0.943357	-0.048872
METTL13	0.145056	-0.424793
DNM3	2.62515e-13	-4.85491
DNM3-IT1	NA	-1.58255
DNM3OS	9.99565e-06	-4.7792
MIR3120	0.0705971	-4.15742
C1orf105	NA	-2.53859
PIGC	0.000269074	-0.914764
SUCO	0.0613162	-0.881581
FASLG	0.662675	0.866337
TNFSF18	0.995219	0.010322
TNFSF4	0.614834	-0.402325
LOC100506023	0.667418	-0.256535
LOC101928673	0.942318	0.0440339
PRDX6	0.930365	0.0528752
SLC9C2	0.620016	0.546808
ANKRD45	0.10304	1.31267
TEX50	NA	0.777659
KLHL20	0.923969	-0.0739918
CENPL	0.0544614	-0.655261
DARS2	0.716908	-0.231083
GAS5-AS1	0.565036	0.365349
GAS5	0.928165	0.0766438
SNORD81	0.107193	-1.55008
SNORD47	0.0200531	-1.83557
SNORD80	0.00859442	-1.20236
SNORD79	0.25991	-0.976805
SNORD78	0.309428	-0.89368
SNORD44	0.0501223	-1.37893
SNORA103	NA	-0.653431
SNORD77	0.335622	-1.51747
SNORD76	0.42113	-0.696238
SNORD75	0.714122	-0.561791
SNORD74	0.0703325	-1.15888
ZBTB37	0.382042	0.633628
SERPINC1	0.747969	-0.324291
RC3H1	0.674694	-0.250511
LOC102724601	0.919302	0.145803
RABGAP1L	0.787807	-0.220854
GPR52	0.870032	-0.297243
LOC101928696	NA	0.937434
CACYBP	0.191208	-0.499832
MRPS14	0.324902	-0.374884
TNN	0.0230217	-2.5079
KIAA0040	0.969983	0.0404597
TNR	0.0867289	2.49617
COP1	0.0625743	-0.338415
SCARNA3	0.835226	0.429564
PAPPA2	0.185205	2.32813
ASTN1	0.559596	0.854232
BRINP2	0.977794	0.055906
LINC01645	0.185957	-2.28821
CRYZL2P-SEC16B	NA	1.641
SEC16B	NA	-0.0572387
CRYZL2P	0.780796	0.282028
RASAL2-AS1	0.794536	-0.251805
RASAL2	0.549494	0.500794
TEX35	NA	0.685818
C1orf220	0.0974602	-1.36468
MIR4424	NA	-1.0504
RALGPS2	0.246134	-1.15454
ANGPTL1	0.829163	-0.421942
FAM20B	0.779526	-0.139506
TOR3A	0.579847	-0.279895
[truncated: 24,115 more rows]

## Sheet: Figure4_C
symbol	padj	log2FoldChange
LOC102725121	NA	-1.62701
DDX11L1	0.747967	-0.898115
WASH7P	0.505825	-0.527022
LOC729737	0.703475	0.419874
LOC100133331	0.329305	-0.407915
LOC101928626	NA	-1.2481
LOC100288069	0.664095	-0.373614
FAM87B	0.304188	-0.773523
LINC00115	0.584953	-0.224604
LINC01128	0.082346	-0.676315
FAM41C	0.0138549	-3.15718
LINC02593	0.725685	-0.441869
SAMD11	0.0348564	-1.87184
NOC2L	0.539409	0.215211
KLHL17	0.652974	-0.229158
PLEKHN1	0.0530458	1.79168
PERM1	0.53731	-0.564353
HES4	0.721275	0.386122
ISG15	0.00390921	2.68847
AGRN	0.503121	0.338537
LOC100288175	0.799196	0.280696
RNF223	0.844537	-0.386763
C1orf159	0.75725	-0.163643
LINC01342	0.00509161	6.59215
MIR200B	NA	0
MIR200A	NA	0.33007
MIR429	NA	0.0835565
TTLL10	0.152365	-1.83615
TNFRSF18	0.00173198	2.81014
TNFRSF4	0.720571	0.311286
SDF4	2.33778e-06	1.23894
B3GALT6	0.82927	-0.108166
C1QTNF12	0.709233	0.277051
UBE2J2	0.785332	0.108382
SCNN1D	0.391585	-0.476392
ACAP3	0.572093	-0.363064
SNORD167	0.197635	-0.941547
PUSL1	0.265547	0.611807
INTS11	0.910223	-0.0560248
CPTP	0.73623	0.174747
TAS1R3	0.513988	-0.484572
DVL1	0.312437	0.350981
MXRA8	0.534183	0.69398
AURKAIP1	0.725443	0.253588
CCNL2	0.153515	-0.43841
LOC148413	0.787717	0.0861779
MRPL20	0.837817	0.111804
ANKRD65	0.60085	0.423407
TMEM88B	0.0109426	2.876
LINC01770	0.0300392	1.23643
VWA1	9.63269e-05	2.36605
ATAD3C	0.000895644	2.77405
ATAD3B	0.176171	0.56091
ATAD3A	0.169947	0.548928
TMEM240	0.217264	-0.681749
SSU72	0.553262	0.288221
FNDC10	0.419138	-0.718871
LOC105378586	0.0761687	-1.04101
MIB2	0.731983	-0.185427
MMP23B	0.21798	-1.15657
MMP23A	0.595144	-0.493928
CDK11B	0.59447	0.193113
SLC35E2B	0.014787	-0.747754
CDK11A	0.653393	0.222718
SLC35E2A	0.0417204	-0.756824
NADK	0.0307977	0.476138
GNB1	0.927113	0.0255702
CALML6	0.591816	0.403936
TMEM52	0.811881	0.227002
CFAP74	0.956904	-0.0675127
GABRD	0.564963	-0.625983
LOC105378591	0.0969827	-2.74129
PRKCZ	0.576402	-0.402984
PRKCZ-AS1	0.0189689	-1.24368
FAAP20	0.648424	0.306282
SKI	0.240506	0.427071
MORN1	0.0908887	-0.4871
LOC100129534	0.00083297	-1.51106
RER1	0.148553	0.37242
PEX10	0.71305	0.132205
PLCH2	0.954701	-0.0855299
PANK4	0.500575	0.149712
HES5	0.886901	0.216942
TNFRSF14-AS1	0.016478	2.0628
TNFRSF14	0.305741	0.932238
LOC100996583	0.673146	-0.607064
FAM213B	NA	-0.342663
PRXL2B	0.977937	0.0243842
MMEL1	0.255688	-0.904711
TTC34	0.539516	-0.52131
LINC00982	0.918002	0.154747
PRDM16	0.228226	1.0315
MIR4251	0.942718	-0.239353
ARHGEF16	0.342282	-0.931846
MEGF6	0.0021801	-1.75075
MIR551A	NA	-0.277113
TPRG1L	0.0727763	0.548068
WRAP73	0.800235	0.0643229
TP73	0.0850159	1.42324
TP73-AS1	0.035826	-0.422699
CCDC27	NA	-0.156403
SMIM1	0.748844	-0.319233
LRRC47	0.953807	-0.0157801
CEP104	0.23703	0.299662
DFFB	0.289552	-0.273864
C1orf174	0.271965	-0.26378
LINC01134	0.327543	0.726616
LINC01346	0.231214	-2.69837
LINC01777	NA	0.413644
AJAP1	0.0107982	-2.16038
MIR4689	NA	0.0835754
NPHP4	0.199386	-0.499997
KCNAB2	0.0524153	0.784617
CHD5	0.0154202	-2.04804
RPL22	0.0442669	-0.558631
LOC102724450	0.0285272	1.80189
RNF207	0.0758376	1.1897
ICMT	0.287362	0.291835
LINC00337	0.274173	0.823972
HES3	1.42877e-06	-5.88396
GPR153	0.98053	0.0198979
ACOT7	0.0213046	0.970781
HES2	0.0151256	2.02943
ESPN	0.0780732	1.45786
TNFRSF25	0.000431974	-2.19563
PLEKHG5	0.0699102	-1.16612
NOL9	0.563851	-0.128078
TAS1R1	0.739028	0.358318
ZBTB48	0.957519	0.0296703
KLHL21	0.000203434	1.23963
PHF13	0.304204	0.256576
THAP3	0.940496	-0.0429482
DNAJC11	0.878645	0.0375534
LINC01672	NA	-0.545702
CAMTA1-DT	0.00953146	-1.10704
CAMTA1	2.71521e-05	-1.1888
LOC102725193	NA	0
VAMP3	4.855e-06	1.09801
PER3	0.258209	-0.56767
UTS2	NA	3.01241
TNFRSF9	0.00239208	3.09518
PARK7	0.920981	0.0569487
ERRFI1	0.584953	-0.491529
LINC01714	NA	-1.69376
SLC45A1	0.523496	-0.452417
RERE	0.218216	0.523834
LOC102724552	1.01738e-05	3.44092
SNORD128	NA	0.474256
ENO1	0.00131432	1.16339
MIR6728	0.0286547	2.4925
ENO1-AS1	0.628234	0.354372
CA6	0.797362	0.505485
SLC2A7	0.0160503	2.62542
SLC2A5	0.0165469	1.97844
GPR157	0.0993516	1.19368
MIR34AHG	0.00184079	1.36378
LNCTAM34A	0.0162592	1.28219
H6PD	0.440927	0.205877
SPSB1	0.000193503	1.73792
LOC100506022	0.176564	0.729204
SLC25A33	0.0503747	0.559344
TMEM201	0.17749	0.393146
PIK3CD	0.908893	0.0962339
PIK3CD-AS1	0.0143016	2.89085
PIK3CD-AS2	0.550064	-0.430585
CLSTN1	0.253279	-0.394924
CTNNBIP1	0.372276	0.473357
LZIC	0.203931	-0.287338
NMNAT1	0.239838	0.24485
MIR5697	NA	-0.797007
RBP7	0.0137603	2.28683
UBE4B	0.289128	-0.295175
KIF1B	0.0226626	-0.864849
RNU6-2	0.282952	-0.640044
PGD	0.16888	0.470585
CENPS	0.612751	-0.271088
CORT	0.779854	-0.292454
DFFA	0.0681625	0.679928
PEX14	0.0728603	0.484184
CASZ1	0.305115	-0.817158
C1orf127	0.000292148	2.71043
TARDBP	0.527712	-0.13851
MASP2	0.0542948	-1.58861
SRM	0.0943462	0.792665
EXOSC10	0.942823	0.0207819
LOC105376736	0.00474382	1.84143
MTOR	0.298251	-0.239956
MTOR-AS1	NA	-0.501306
ANGPTL7	0.152943	2.44373
UBIAD1	0.940521	0.0218592
DISP3	0.846503	0.202525
LINC01647	NA	2.85026
FBXO2	0.385984	0.729103
FBXO44	0.345659	-0.334893
FBXO6	0.0107204	1.09063
MAD2L2	0.734298	0.209264
DRAXIN	0.0026271	-2.47469
AGTRAP	0.42783	0.454229
C1orf167	0.729319	0.363912
LOC102724659	NA	1.26097
MTHFR	0.362302	0.230188
CLCN6	0.782	0.0793507
NPPA-AS1	0.0682718	1.06962
NPPA	0.185643	-1.68914
NPPB	0.404802	1.43753
KIAA2013	0.0415699	0.642833
PLOD1	3.43515e-10	2.64972
MFN2	0.871461	0.0343318
MIIP	0.741057	-0.187956
MIR6729	NA	-0.0305995
TNFRSF8	0.037269	1.99954
TNFRSF1B	0.00078893	1.99524
MIR4632	0.532844	2.17848
VPS13D	0.888909	-0.0474802
DHRS3	0.209267	1.04441
MIR6730	0.678112	-0.781063
AADACL4	NA	0.632357
AADACL3	NA	1.9805
C1orf158	0.253224	-1.88076
PRAMEF12	0.0131469	4.58838
PRAMEF1	0.20463	2.3498
PRAMEF11	0.0053347	4.88559
HNRNPCL1	NA	0.570518
PRAMEF2	NA	2.35379
PRAMEF4	0.0143983	4.58194
PRAMEF6	0.690605	1.26056
PRAMEF18	NA	1.86163
PRAMEF5	NA	0
HNRNPCL2	0.0589824	3.90034
PRAMEF15	NA	2.45807
PRAMEF19	NA	0.570518
PRAMEF17	NA	0.570518
PRAMEF20	0.799372	0.963636
LRRC38	NA	-0.783993
PDPN	0.97113	0.0482726
PRDM2	0.0569623	-0.53133
KAZN-AS1	0.829015	1.23847
KAZN	0.554914	-0.492581
TMEM51-AS1	0.984125	-0.0227537
TMEM51	0.395505	0.70007
C1orf195	NA	0.0837648
FHAD1	0.740717	0.258222
LOC101927417	0.26724	-1.54677
EFHD2	0.857432	0.103755
CTRC	0.218931	-1.19526
CELA2A	0.828447	-0.35972
CELA2B	NA	-0.619792
CASP9	0.65122	0.133422
DNAJC16	0.521828	0.219026
SCARNA21B	NA	0.33007
AGMAT	0.00153124	1.85208
DDI2	0.580843	0.418664
RSC1A1	0.0336683	0.61907
PLEKHM2	0.0139481	0.534727
SLC25A34	0.542693	-0.334952
SLC25A34-AS1	0.136116	1.93009
TMEM82	NA	1.48641
FBLIM1	0.195372	0.83041
UQCRHL	0.106322	-0.748863
FLJ37453	0.00914217	-0.73178
SPEN	0.273625	-0.442896
ZBTB17	0.702363	0.160896
SRARP	0.438533	-0.766603
HSPB7	0.287164	1.01837
CLCNKA	0.0115204	2.43431
CLCNKB	0.734492	-0.426487
FAM131C	0.423838	-0.777076
EPHA2	0.00404886	1.67762
ARHGEF19	0.58893	-0.351504
CPLANE2	0.540535	0.244529
FBXO42	0.361025	-0.191132
SZRD1	0.0119202	0.419221
SPATA21	0.0594873	-1.16957
NECAP2	3.13463e-05	0.957048
LINC01772	0.784679	-0.106695
CROCCP3	0.169473	-0.54989
LOC440570	0.449663	1.4742
LINC01783	NA	0.330068
NBPF1	0.00582619	-0.778599
CROCCP2	0.865847	-0.0698679
MST1P2	0.514714	-0.35776
ESPNP	0.116435	-1.59711
MST1L	0.428003	-0.595738
LOC102724562	0.599265	1.29074
LOC105376805	0.0229579	1.52845
CROCC	0.0388998	-1.22069
MFAP2	0.00814178	-1.64695
ATP13A2	0.843495	-0.0854978
SDHB	0.0139792	0.91063
PADI2	0.358856	1.07223
LOC400743	NA	4.17351
PADI1	0.643559	0.63152
PADI3	0.538084	-1.02135
MIR3972	NA	0.570518
PADI4	0.0921208	2.13538
PADI6	0.743964	1.2475
RCC2	0.859578	-0.0548305
ARHGEF10L	0.902395	0.0626505
ACTL8	0.173166	1.98273
LINC01654	NA	0
IGSF21	0.85997	-0.19773
KLHDC7A	0.105423	3.07538
PAX7	NA	-2.12925
TAS1R2	0.165077	2.01934
ALDH4A1	0.807681	0.130046
MIR1290	NA	-0.461569
IFFO2	2.75123e-10	3.21761
UBR4	0.440094	0.171956
LOC101927895	0.0788803	-0.909872
EMC1	3.62887e-05	0.762726
MRTO4	0.209988	0.435604
AKR7L	0.000811398	-1.37443
AKR7A3	0.125994	-0.777043
LOC100506730	0.000143494	-1.08107
AKR7A2	0.964511	-0.0262159
PQLC2	0.0381301	0.80862
CAPZB	0.000415789	0.670685
LOC105378614	NA	0.131914
MINOS1	0.519778	0.346011
RPS14P3	0.265415	0.97309
NBL1	0.980895	0.0288226
HTR6	0.717461	-0.448252
TMCO4	0.000274808	1.70582
RNF186	1	0
OTUD3	0.359386	-0.330241
PLA2G2A	2.02139e-06	6.00168
PLA2G5	0.584278	-0.888462
PLA2G2D	0.00154283	5.29626
PLA2G2F	NA	1.93656
PLA2G2C	0.875533	0.276617
UBXN10-AS1	0.00802533	-2.91772
UBXN10	0.0775476	-1.96143
LINC01757	NA	0
VWA5B1	0.453685	-1.1528
LINC01141	0.430273	0.774415
CAMK2N1	0.874987	0.172854
MUL1	0.112887	0.41349
FAM43B	0.100193	-1.28055
CDA	0.137779	1.61483
PINK1	0.873753	0.0783262
PINK1-AS	0.459484	0.223887
DDOST	0.0079561	0.747674
KIF17	0.0890316	1.03049
SH2D5	0.00112653	2.36443
HP1BP3	0.189707	-0.440872
EIF4G3	0.265043	0.346414
MIR1256	0.456673	4.24915
ECE1	0.00441295	1.4725
LOC100506801	0.572361	-0.359059
NBPF3	0.10997	-0.638425
ALPL	0.876277	0.12477
RAP1GAP	0.900734	-0.0893844
USP48	0.815355	-0.0473277
LDLRAD2	0.011522	1.66815
HSPG2	0.00219901	1.72831
CELA3B	NA	1.1285
CELA3A	NA	0.570518
LINC01635	0.146434	1.24116
LINC00339	0.21652	-0.339007
CDC42	0.21857	0.232788
WNT4	0.0084313	-2.47555
MIR4418	NA	-0.558126
ZBTB40	0.97667	-0.0102867
EPHA8	0.194308	-1.03423
MIR6127	NA	0.570518
C1QA	0.000931596	2.50768
C1QC	0.00222887	2.32058
C1QB	0.00410225	2.29859
EPHB2	0.329711	-0.766361
MIR4684	NA	1.40653
MIR4253	NA	0
LACTBL1	NA	-0.673916
TEX46	0.41368	0.583082
KDM1A	0.0106648	-0.669326
LUZP1	0.948324	0.0334873
HTR1D	0.708896	0.469541
LINC01355	0.00293053	-1.36501
HNRNPR	0.116435	-0.665665
ZNF436	0.222104	0.701912
ZNF436-AS1	0.252396	-0.473903
TCEA3	2.07719e-10	3.68329
ASAP3	0.399256	0.42454
E2F2	0.751103	-0.205169
LOC101928163	NA	0.967814
ID3	0.953805	-0.045398
MDS2	0.220987	1.42298
RPL11	0.414869	-0.341517
ELOA	0.462259	0.116774
ELOA-AS1	0.830728	-0.115188
PITHD1	0.423245	-0.194813
LYPLA2	0.483162	0.273937
GALE	0.900644	0.0680792
HMGCL	0.0202958	0.735972
FUCA1	0.00989135	1.04079
CNR2	0.353617	1.39897
PNRC2	0.355337	-0.418524
SRSF10	0.0234989	-1.01614
MYOM3	0.797749	0.331345
IL22RA1	0.111111	2.05412
IFNLR1	0.780458	-0.349346
LOC284632	0.703895	0.460533
GRHL3	0.578534	0.640005
STPG1	0.703733	-0.224455
NIPAL3	0.0181834	1.2272
RCAN3AS	0.33097	0.974341
RCAN3	0.882464	0.116063
LOC100506985	0.792915	-0.489831
NCMAP	0.647894	0.723006
SRRM1	0.228352	-0.335013
CLIC4	0.402667	-0.664346
RUNX3	3.0216e-05	2.53886
MIR6731	NA	-0.0305995
MIR4425	NA	0
SYF2	0.677058	0.117681
RSRP1	0.35702	0.414579
RHD	0.104513	-2.95525
TMEM50A	0.0271328	0.463395
RHCE	0.240471	-0.731308
MACO1	0.111477	-0.393052
LDLRAP1	0.490344	0.312091
MAN1C1	0.0142556	2.0573
SELENON	0.00511147	0.954192
MTFR1L	0.461775	0.201589
LOC646471	0.466382	0.651717
AUNIP	0.560873	0.306466
PAQR7	0.00754219	1.12839
STMN1	0.00845651	-1.19718
MIR3917	NA	0.0945823
PAFAH2	0.000142013	0.859788
EXTL1	0.0825089	1.1478
SLC30A2	0.720564	0.634221
TRIM63	0.818529	-0.347239
PDIK1L	0.0233559	-1.00955
FAM110D	0.581135	-0.37064
C1orf232	0.029643	-3.02314
ZNF593	0.101469	1.28662
CNKSR1	0.0541733	-0.999073
CATSPER4	0.984128	0.0296602
LOC101928303	0.264071	1.59651
CEP85	0.178068	-0.514186
SH3BGRL3	0.0365341	1.39279
UBXN11	0.956615	-0.0435565
CD52	0.020511	2.44849
CRYBG2	0.00315037	-3.45095
ZNF683	0.254901	1.79304
LIN28A	0.559783	1.32098
DHDDS	0.0410208	0.691751
LOC101928324	4.62758e-06	-1.90482
HMGN2	0.0724802	-0.588529
RPS6KA1	0.355337	0.663967
LOC101928728	0.871255	0.085411
ARID1A	0.231176	-0.404222
PIGV	0.891524	0.0541524
ZDHHC18	0.00701125	0.610778
SFN	7.96183e-06	4.7311
GPN2	0.263688	0.281259
GPATCH3	0.199611	0.427255
NR0B2	0.0209256	-2.463
NUDC	0.606465	0.22654
KDF1	0.621067	-0.926515
TRNP1	0.000802292	2.61303
TENT5B	1.56038e-05	3.63145
SLC9A1	0.0171297	0.644085
WDTC1	0.830728	-0.0734526
TMEM222	0.0995849	0.678019
ACTG1P20	0.210617	-0.723836
SYTL1	0.0176157	2.05671
MAP3K6	0.000552763	2.54537
FCN3	0.0733309	1.88532
CD164L2	0.497471	-1.18729
GPR3	3.96921e-09	2.86355
WASF2	4.49987e-07	1.02131
AHDC1	0.506337	0.332817
FGR	0.113141	1.34091
LINC02574	0.0478962	2.06078
IFI6	0.0173478	1.92932
FAM76A	0.429884	-0.276207
STX12	0.344402	0.372155
PPP1R8	0.53495	-0.139573
SCARNA1	0.00734972	-2.64093
THEMIS2	0.000885489	2.06195
RPA2	0.108246	-0.464217
SMPDL3B	0.251858	-1.3961
XKR8	0.0888371	0.504568
EYA3	0.0837678	-0.384408
PTAFR	0.0275131	1.78421
DNAJC8	0.969542	0.013598
ATP5IF1	0.637204	0.299509
SESN2	2.99024e-09	1.79779
MED18	0.596453	0.19134
PHACTR4	0.264071	-0.258789
RCC1	0.598556	0.214233
SNHG3	0.0069618	1.02685
SNORA73B	0.0154268	1.4749
TRNAU1AP	0.307169	0.342935
SNHG12	0.0412375	0.89542
SNORD99	0.36574	0.530465
SNORA44	0.901982	0.143776
SNORA16A	0.21018	0.507056
RAB42	0.0397357	1.07492
TAF12	0.12542	0.442542
LINC01715	0.340085	0.446171
GMEB1	0.778733	0.105018
YTHDF2	0.448093	-0.225824
OPRD1	0.967942	0.0801223
EPB41	0.00526462	-1.09294
TMEM200B	0.145503	-1.18171
SRSF4	0.11662	-0.343934
MECR	0.197501	0.454086
PTPRU	0.574138	0.433437
LINC01648	0.861499	-0.409206
MATN1	0.43499	0.588638
MATN1-AS1	0.00697324	1.11497
LAPTM5	0.00042668	2.38234
MIR4420	0.0225238	2.93111
LINC01778	0.224596	0.97106
SDC3	0.000614116	1.29595
PUM1	0.11433	-0.488437
SNORD103C	0.572973	-0.940631
NKAIN1	0.0119403	-2.00875
SNRNP40	0.361901	-0.311137
ZCCHC17	0.693855	-0.107254
FABP3	0.742123	0.296749
SERINC2	0.556755	-0.565814
LINC01225	NA	1.39333
LINC01226	NA	0.311395
TINAGL1	0.0562735	1.57997
HCRTR1	0.114768	-1.98083
PEF1	0.774019	0.10978
COL16A1	0.465947	0.662332
ADGRB2	0.121768	-0.635977
MIR4254	0.913948	-0.193961
SPOCD1	0.00401985	2.81038
PTP4A2	0.0149513	0.53898
KHDRBS1	0.213842	-0.365271
TMEM39B	0.678409	-0.148475
MIR5585	NA	-0.787888
KPNA6	0.670117	0.126049
TXLNA	0.000300922	0.566768
CCDC28B	0.793444	0.195449
IQCC	0.0140815	-0.685235
DCDC2B	0.611237	-0.412713
TMEM234	0.0502644	0.760727
EIF3I	0.429473	0.346161
MTMR9LP	0.667142	0.306197
FAM167B	0.556057	-0.475865
LCK	3.36035e-05	4.48025
HDAC1	0.293154	0.412339
MARCKSL1	4.85993e-06	-1.72876
FAM229A	0.438908	-0.695511
TSSK3	0.59864	0.433761
BSDC1	0.93947	-0.0227117
ZBTB8B	2.89925e-05	-2.09891
ZBTB8A	0.125682	-0.511369
ZBTB8OS	0.435991	0.314016
RBBP4	0.000241621	-0.84339
SYNC	0.0349874	1.34426
KIAA1522	0.258457	-0.817545
YARS	0.000331241	0.896151
S100PBP	0.000286931	-0.808128
FNDC5	0.754558	0.271574
HPCA	0.174493	-1.04431
TMEM54	4.38e-09	3.77545
RNF19B	0.0817232	0.616739
AK2	0.307072	0.208632
AZIN2	0.697475	-0.271699
TRIM62	0.633737	0.219129
ZNF362	0.0195408	-0.671146
A3GALT2	0.20603	-0.940853
PHC2	0.228116	-0.427371
MIR3605	0.669312	-0.416388
LOC101929464	0.52836	-0.493455
ZSCAN20	0.452896	-0.220157
CSMD2	0.021915	-2.15566
HMGB4	NA	0.33007
CSMD2-AS1	NA	2.72824
C1orf94	0.0330216	-2.65107
MIR552	NA	0
GJB5	0.0244467	3.62437
GJB4	NA	2.81297
GJB3	0.00305726	4.72297
GJA4	0.0657471	1.38155
SMIM12	0.0807814	0.515284
DLGAP3	0.0524566	-1.39344
LOC653160	0.0996284	0.737963
TMEM35B	3.61282e-07	2.03327
ZMYM6	0.59405	-0.179618
ZMYM1	0.120251	-0.862746
SFPQ	0.666503	-0.153742
ZMYM4	0.002806	-0.735842
ZMYM4-AS1	NA	-0.796542
KIAA0319L	0.528467	0.150897
NCDN	0.835381	0.0713065
TFAP2E	0.0290453	-1.07876
PSMB2	0.806055	0.0867202
C1orf216	5.93158e-05	0.831469
CLSPN	0.757304	-0.180098
AGO4	0.820898	-0.0980162
AGO1	0.0597742	0.311919
AGO3	0.170838	0.542727
TEKT2	0.146875	-1.12675
ADPRHL2	0.327365	0.381809
COL8A2	0.157518	1.61011
TRAPPC3	0.0797874	0.610983
MAP7D1	0.109023	0.474446
THRAP3	0.725668	0.093565
SH3D21	0.0018215	1.36026
EVA1B	0.00953702	1.69875
STK40	1.75588e-07	1.37406
LSM10	0.0290861	1.03329
OSCP1	0.275609	-0.400494
SNORA63C	0.254204	-1.292
MRPS15	0.0956704	0.97997
CSF3R	0.545259	0.709445
GRIK3	0.40743	-0.913828
LINC01137	0.00251111	1.60695
ZC3H12A	0.00010459	1.45989
MIR6732	NA	0.759835
MEAF6	0.115743	-0.323831
MIR5581	0.166323	-1.10324
SNIP1	0.26887	-0.204445
DNALI1	0.786811	0.301998
GNL2	0.0138377	1.0008
RSPO1	2.98168e-05	-5.25643
C1orf109	0.520437	-0.269843
CDCA8	0.334876	-0.43739
EPHA10	0.888771	-0.200588
MANEAL	0.112594	0.794177
YRDC	0.0201458	0.608103
C1orf122	0.64045	0.309628
MTF1	0.757828	0.0995868
INPP5B	0.0894298	0.289248
SF3A3	0.0282956	-0.417092
FHL3	0.914029	-0.0634682
UTP11	0.607239	0.143097
POU3F1	0.372341	-1.02393
MIR3659	NA	-0.94469
LINC01343	NA	-1.12413
LINC01685	NA	-0.0305995
RRAGC	0.0167774	0.600178
MYCBP	NA	-0.493459
GJA9-MYCBP	NA	0.0945828
LOC105378663	0.19378	0.809181
RHBDL2	0.0267775	1.52778
AKIRIN1	0.702957	0.190172
NDUFS5	0.170452	0.94324
MACF1	4.39405e-05	1.34424
KIAA0754	0.379248	0.888993
BMP8A	0.029604	1.34474
OXCT2P1	0.00800955	2.14003
PPIEL	0.512757	-0.403964
PABPC4	0.11435	0.359293
LOC101929516	NA	-0.474066
SNORA55	0.79064	0.253273
HEYL	0.138201	0.733443
NT5C1A	0.187959	-2.20193
HPCAL4	0.00155258	-3.2104
PPIE	0.841443	-0.0752746
BMP8B	0.0242716	1.63336
OXCT2	0.0145961	2.21577
LOC101929536	0.387547	0.935002
TRIT1	0.0096499	-0.718918
MYCL	2.40972e-16	-4.09231
MFSD2A	0.146837	-0.848684
CAP1	3.54654e-12	1.31301
PPT1	0.00233323	0.790218
RLF	0.303059	-0.405409
TMCO2	0.850123	0.280721
ZMPSTE24	0.476855	0.330805
COL9A2	0.429884	0.92607
SMAP2	0.0225732	0.867854
ZFP69B	0.321275	-0.571627
ZFP69	0.164643	0.408029
EXO5	0.32879	0.269086
ZNF684	0.175946	-0.562161
RIMS3	0.0204825	-0.928206
NFYC-AS1	0.0153026	-0.912859
NFYC	0.53314	-0.173793
MIR30E	NA	NA
MIR30C1	NA	-0.772227
KCNQ4	0.138503	-1.3355
CITED4	0.582795	0.615382
CTPS1	0.626647	0.260633
SLFNL1-AS1	0.569447	0.267946
SLFNL1	0.125473	-1.03212
SCMH1	0.753531	0.0953572
FOXO6	0.628358	0.451349
LOC101929901	0.361195	0.965908
EDN2	0.691406	-0.552539
HIVEP3	0.00206296	1.30929
GUCA2B	NA	0.570518
GUCA2A	0.345771	2.25332
FOXJ3	0.500575	-0.19983
RIMKLA	0.856559	-0.15355
ZMYND12	0.938827	-0.0573159
CCDC30	0.0411737	-0.946945
PPCS	0.36901	0.269348
PPIH	0.48125	-0.340715
YBX1	0.819803	-0.105203
CLDN19	0.870628	0.347225
P3H1	0.00229945	1.06047
C1orf50	0.2288	0.562113
LOC105378683	NA	-0.57754
TMEM269	0.00812655	-0.950548
SVBP	0.0230528	-0.994818
ERMAP	0.337653	0.374705
ZNF691	0.185766	-0.377123
LOC339539	0.000386187	-1.69954
SLC2A1	0.874324	0.103524
SLC2A1-AS1	0.517982	0.523333
FAM183A	0.0450021	-2.02454
EBNA1BP2	0.132866	0.441019
MIR6733	0.998503	-0.00367637
CFAP57	0.0248145	-1.6668
TMEM125	NA	-0.497325
C1orf210	0.298823	1.17494
TIE1	0.865175	-0.120892
MPL	0.917806	0.117213
CDC20	0.873132	-0.114176
ELOVL1	5.14691e-05	1.45904
MED8	0.000895596	0.755535
SZT2	0.571524	0.165406
SZT2-AS1	0.539847	0.543761
HYI	0.79488	-0.190353
PTPRF	0.343659	0.51396
KDM4A	0.308861	-0.224937
KDM4A-AS1	0.883289	0.0761153
ST3GAL3	0.282602	-0.335459
LOC101929592	NA	1.33709
MIR6079	NA	-0.254041
ARTN	0.160559	-0.782594
IPO13	0.0899315	0.521001
DPH2	0.560873	0.162887
ATP6V0B	0.253043	0.584568
B4GALT2	0.592716	0.280255
CCDC24	0.55803	-0.442295
SLC6A9	0.847211	-0.130101
KLF17	0.190984	1.64357
KLF18	NA	1.01476
DMAP1	0.956934	0.0355679
ERI3	0.426606	-0.250956
ERI3-IT1	0.0262699	-1.06227
SNORA110	NA	-0.354041
RNF220	0.148391	-0.368582
MIR5584	NA	-0.558363
TMEM53	0.023178	0.929719
SNORD145	0.819644	0.419436
ARMH1	0.572952	-0.424499
KIF2C	0.272501	-0.509009
SNORD160	0.713392	-0.328063
RPS8	0.776813	-0.195239
SNORD55	0.976033	-0.024673
SNORD46	0.386635	0.484406
SNORD38A	0.157106	0.865143
SNORD38B	0.0542804	1.28487
BEST4	0.334527	-1.00077
PLK3	0.0644425	0.856136
TCTEX1D4	0.242516	-1.69989
BTBD19	0.0412375	1.29381
PTCH2	0.0378584	-1.47804
EIF2B3	0.026526	0.616017
HECTD3	0.0101428	0.72964
UROD	0.30455	0.420386
ZSWIM5	3.47555e-05	-1.70997
LINC01144	0.17216	-0.551458
HPDL	0.950783	0.0872092
MUTYH	0.0960475	-0.595511
TOE1	0.514657	0.182796
TESK2	0.00990751	1.80145
CCDC163	0.702219	-0.266948
MMACHC	0.54648	-0.209388
PRDX1	0.00279705	0.922901
AKR1A1	0.354629	0.35423
NASP	0.0069618	-0.908796
CCDC17	0.338848	0.471221
GPBP1L1	0.601483	-0.138338
RPS15AP10	0.382674	-0.690547
TMEM69	0.560151	0.149502
IPP	0.35869	-0.516879
MAST2	0.75532	0.152967
PIK3R3	0.731624	-0.380158
LOC101929626	0.864182	-0.179563
TSPAN1	0.144568	1.61004
LOC110117498	NA	NA
POMGNT1	0.369569	0.275539
LURAP1	8.63529e-05	1.76929
RAD54L	0.354292	-0.42976
LRRC41	0.354678	0.182491
UQCRH	0.351871	-0.311222
NSUN4	0.0324336	0.322754
FAAH	0.669533	-0.34531
FAAHP1	0.451013	-0.655573
LINC01398	NA	-1.76502
DMBX1	0.620273	0.678655
LOC105378696	NA	1.0661
MKNK1-AS1	0.968585	-0.0911497
KNCN	0.802675	-0.574324
MKNK1	0.169103	0.395935
MOB3C	0.00490774	1.07549
ATPAF1	0.317606	-0.282088
TEX38	0.121238	-1.38642
EFCAB14-AS1	NA	0
EFCAB14	0.145564	0.431813
CYP4B1	0.827424	0.366082
CYP4Z2P	NA	-0.536904
CYP4A11	0.371918	-1.34912
CYP4X1	0.0300668	-1.89366
CYP4Z1	0.0732073	-2.7709
CYP4A22	NA	0.843843
LINC00853	0.0309654	1.68638
PDZK1IP1	0.0843743	2.32418
TAL1	0.899945	-0.134211
STIL	0.194452	-0.516437
CMPK1	0.820875	-0.106393
LINC01389	0.272027	-1.30872
FOXE3	0.295716	-0.700986
FOXD2-AS1	0.856289	-0.178194
FOXD2	0.0230047	-2.12716
TRABD2B	0.000967876	-2.30979
SKINT1L	0.521806	-0.510068
SLC5A9	0.591516	0.706778
SPATA6	0.183083	-0.470879
AGBL4	0.257863	-0.949095
BEND5	0.319656	-0.743011
LOC101929721	NA	-0.0305995
AGBL4-IT1	0.677238	-0.790234
ELAVL4	0.0446047	-2.13021
DMRTA2	0.459591	-1.10469
FAF1	0.116435	0.503981
CDKN2C	0.875406	-0.0973442
MIR4421	NA	-0.0450893
MIR6500	NA	-0.0769753
C1orf185	0.505286	-0.861533
LINC01562	0.0177198	-1.28741
RNF11	0.906662	-0.0768862
TTC39A	0.0150602	1.74763
TTC39A-AS1	NA	0.332108
EPS15	0.123968	-0.605227
OSBPL9	0.00479722	-0.852105
NRDC	0.678461	0.114921
RAB3B	0.111836	-1.38534
TXNDC12	0.793057	0.0616958
TXNDC12-AS1	NA	0
BTF3L4	0.111808	-0.558332
ZFYVE9	0.223924	-0.378988
CC2D1B	0.0198937	0.752598
ORC1	0.0102261	-1.22129
PRPF38A	0.44631	-0.16748
TUT4	0.0117782	-0.961233
GPX7	0.155468	1.19573
SHISAL2A	0.346205	0.942565
COA7	0.131778	0.564754
ZYG11B	0.154827	-0.561213
ZYG11A	0.0711199	1.23635
ECHDC2	0.937866	-0.0923207
SCP2	0.672472	0.176497
PODN	0.892925	0.176523
SLC1A7	0.726427	-0.643822
CPT2	0.4023	0.227437
C1orf123	0.676698	-0.165991
MAGOH	0.649231	-0.178896
LOC100507564	0.846146	0.103299
LRP8	0.565035	0.379162
LINC01771	0.912552	-0.119834
SLC25A3P1	NA	1.50963
DMRTB1	0.0938277	4.19089
GLIS1	2.27072e-05	-3.99681
NDC1	0.0441761	-0.65665
YIPF1	0.00861751	0.54269
DIO1	0.368402	1.29903
HSPB11	0.428277	-0.312578
LRRC42	0.288542	-0.448969
LDLRAD1	0.618663	1.4887
TMEM59	0.715665	0.115296
TCEANC2	0.0252978	-0.521543
MIR4781	NA	0.570518
CDCP2	0.225051	-0.859812
CYB5RL	0.868228	-0.08129
MRPL37	0.357896	0.432128
SSBP3	0.00588524	-0.97104
SSBP3-AS1	0.000273337	-2.09817
ACOT11	0.0584351	1.44354
FAM151A	0.710915	-0.750203
MROH7	0.310915	-1.06934
MROH7-TTC4	0.778492	-0.334082
TTC4	0.707578	0.259076
PARS2	0.560605	-0.179842
TTC22	0.190671	1.9415
LEXM	NA	1.82187
DHCR24	0.0130029	1.34142
TMEM61	0.0238878	2.46949
BSND	0.0138171	2.91513
PCSK9	0.629483	-0.637115
USP24	0.0325111	0.451425
LOC100507634	0.0338595	0.790327
MIR4422HG	NA	3.36433
MIR4422	NA	-0.0305995
LINC01753	NA	-0.558362
LINC01767	NA	-0.0305995
PLPP3	0.150054	1.11623
LOC101929935	0.538188	-1.05428
PRKAA2	0.00222313	-2.2044
FYB2	4.52655e-05	-6.08937
C8A	NA	-0.536736
C8B	0.209155	-2.02206
DAB1	0.0155537	-2.48118
DAB1-AS1	NA	0
OMA1	0.489991	0.210429
TACSTD2	0.00740187	2.64899
MYSM1	0.242572	-0.64132
JUN	0.629483	0.356986
LINC01135	0.954701	0.0671634
LINC01358	0.105924	1.6778
HSD52	0.661474	0.799697
FGGY	0.5673	0.290564
LOC101926944	0.480723	-0.51679
HOOK1	0.0023911	-3.32051
CYP2J2	NA	-1.17042
C1orf87	0.422245	-1.93542
LINC01748	0.178021	-1.67015
LOC101926964	0.44011	-1.06146
NFIA-AS2	0.0667865	-1.75176
NFIA	0.284891	-0.585075
NFIA-AS1	NA	-0.0305995
TM2D1	0.487971	0.3232
PATJ	0.0204044	-1.35027
MIR3116-1	NA	0
L1TD1	1.86755e-06	6.58893
KANK4	6.27456e-09	5.89977
USP1	0.694484	0.239532
DOCK7	0.189639	0.490679
ANGPTL3	NA	0.570518
ATG4C	0.951456	-0.0352557
LINC01739	NA	-1.43174
LINC00466	0.299266	-1.91246
FOXD3-AS1	0.0265933	-2.39047
FOXD3	0.238853	-1.27478
MIR6068	NA	-0.197693
ALG6	0.116957	-0.636182
ITGB3BP	0.307468	-0.340002
EFCAB7	0.000317825	-1.33096
DLEU2L	0.00652081	-1.78402
PGM1	0.0576248	0.734408
ROR1	0.117976	-1.55159
ROR1-AS1	0.619454	0.855828
UBE2U	0.991342	-0.0284262
CACHD1	2.5263e-08	-3.22259
MIR4794	NA	-0.501306
RAVER2	0.000486431	-1.25297
JAK1	0.82144	0.0916758
LINC01359	0.0118478	-1.64433
MIR3671	3.49146e-06	-3.01567
MIR101-1	NA	-1.91941
AK4	0.578789	-0.439283
DNAJC6	0.004057	-2.50476
LEPROT	0.83419	-0.0740617
LEPR	0.00311785	-2.58555
PDE4B	0.729765	0.341923
LOC101927139	NA	0.967815
SGIP1	0.571332	-0.520996
MIR3117	NA	-0.459146
TCTEX1D1	0.619228	-0.578389
INSL5	0.0149558	-2.03266
WDR78	0.0365902	-0.829352
MIER1	0.13811	-0.638904
SLC35D1	0.779673	-0.133376
C1orf141	0.283741	-1.90626
IL23R	0.53731	1.51983
IL12RB2	0.0139792	2.04736
SERBP1	0.446572	-0.252983
GADD45A	0.00267104	1.65827
GNG12	0.022744	1.61541
GNG12-AS1	0.283776	0.950726
DIRAS3	0.903899	0.14455
WLS	0.54155	-0.523245
MIR1262	NA	-1.53073
RPE65	0.0386152	3.20903
DEPDC1	0.798663	-0.175093
DEPDC1-AS1	1.75283e-08	4.0602
LINC01707	NA	-0.970441
LINC01758	0.348725	-2.14509
LRRC7	0.672739	-0.656109
PIN1P1	NA	0.0835565
LRRC40	0.296322	-0.597312
SRSF11	0.142583	-0.55111
ANKRD13C	0.290066	-0.35775
HHLA3	0.767818	0.171189
CTH	0.488821	-0.302994
LINC01788	NA	-0.195208
PTGER3	9.88222e-07	-4.20509
ZRANB2-AS1	0.0391996	-2.66344
ZRANB2	0.097471	-0.773148
MIR186	0.139695	-1.72546
ZRANB2-AS2	0.324317	-0.580005
NEGR1	0.698642	0.429873
NEGR1-IT1	NA	-0.0305995
LINC02238	0.312188	-1.59661
LRRIQ3	0.205286	-0.84035
FPGT	0.808263	-0.135608
FPGT-TNNI3K	0.743404	-0.547997
TNNI3K	NA	0.00439306
LRRC53	0.0110168	3.4255
ERICH3	0.584792	0.73939
ERICH3-AS1	NA	0.864628
CRYZ	0.921862	0.059738
TYW3	0.935475	0.0330065
LHX8	NA	1.8587
SLC44A5	3.56285e-05	-3.55813
ACADM	0.267357	-0.515
DLSTP1	0.690078	-0.412325
RABGGTB	9.25029e-05	0.949052
SNORD45C	0.730168	0.385193
SNORD45A	0.976808	-0.0361473
SNORD45B	0.82927	0.222361
MSH4	0.349085	-0.612876
ASB17	NA	0.570518
LOC101927342	0.981709	0.0466276
ST6GALNAC3	0.0537105	-1.13716
LINC02567	0.109024	3.7895
ST6GALNAC5	0.0405666	2.03439
MIR7156	NA	1.02079
PIGK	0.704806	0.183778
AK5	0.491952	-0.754131
ZZZ3	0.0593494	-0.526995
USP33	0.032851	-0.796601
MIGA1	0.612305	-0.261277
NEXN-AS1	0.671391	0.247074
NEXN	0.435991	0.363876
FUBP1	0.00521646	-0.675232
DNAJB4	0.360824	-0.543721
GIPC2	0.760111	-0.263863
MGC27382	NA	0.761447
PTGFR	1.2969e-08	-6.89335
IFI44L	0.827447	0.244057
IFI44	0.830728	-0.227794
ADGRL4	5.95879e-06	2.57576
LINC01781	0.714977	-1.05627
LOC101927434	NA	0.864628
ADGRL2	0.967942	0.0562178
LINC01362	0.603669	-1.54569
LINC01361	0.409789	-1.66474
LINC01725	0.797191	-0.539717
LOC101927560	0.998432	-0.00505299
TTLL7	0.240666	-1.2027
PRKACB	0.693726	-0.386365
SAMD13	0.0182547	-1.83231
UOX	0.0126142	-1.87373
DNASE2B	0.948198	0.0917259
RPF1	0.806174	-0.0770662
GNG5	0.154483	0.512497
SPATA1	0.391143	-0.432606
CTBS	0.691363	0.23888
LINC01461	0.102692	-1.23706
LINC01555	0.788096	0.60747
SSX2IP	0.661838	-0.291629
LPAR3	0.108581	-2.06469
MCOLN2	0.123928	1.20822
MCOLN3	0.356801	-1.10967
WDR63	0.446209	0.541949
MIR4423	NA	-1.05308
SYDE2	0.0146186	-2.34311
C1orf52	0.804528	-0.115411
BCL10	0.00880808	0.667293
LOC646626	0.815945	-0.146972
DDAH1	0.538583	0.495001
CYR61	0.00631533	1.90128
ZNHIT6	0.66987	0.161712
COL24A1	4.08129e-05	-3.88231
ODF2L	0.418201	-0.3404
MIR7856	0.283481	-1.2363
CLCA2	0.72695	-0.572728
CLCA1	NA	1.23996
CLCA4	NA	0.155946
LOC105378828	0.0600978	0.895872
CLCA3P	NA	0.666423
SH3GLB1	0.690467	0.149339
SELENOF	0.630468	0.226178
HS2ST1	0.95908	-0.0347884
LINC01140	0.450651	0.417331
LOC101927844	NA	0.570516
LMO4	0.461037	0.707016
PKN2-AS1	0.970653	-0.0404715
PKN2	0.328024	-0.578603
GTF2B	0.835684	0.0665978
KYAT3	0.716248	-0.118944
RBMXL1	0.0625101	-0.648113
GBP3	0.00307967	2.4265
GBP1	2.90341e-07	4.53056
GBP2	9.1738e-06	3.34639
GBP7	0.157049	2.81993
GBP4	0.000450131	2.90245
GBP5	0.000360436	4.07265
LOC729930	NA	-1.03715
GBP6	0.870448	-0.201665
GBP1P1	0.00295983	2.91826
LRRC8B	0.221359	-0.73833
LRRC8C-DT	0.889744	-0.141536
LRRC8C	0.788517	-0.20585
LRRC8D	0.819359	-0.118687
GEMIN8P4	0.676077	0.19268
ZNF326	0.00608982	-0.852839
BARHL2	0.00192976	-3.74638
LOC105378853	0.00349967	-1.80684
LINC01763	0.00241246	-2.64641
ZNF644	0.189091	-0.636436
HFM1	8.15129e-08	-2.82483
CDC7	0.00442028	-1.09354
TGFBR3	0.0150759	-1.7468
BRDT	NA	0.774349
EPHX4	0.862982	0.140937
SETSIP	0.472933	-1.04647
BTBD8	0.155266	-1.10374
KIAA1107	0.0300967	-0.96357
C1orf146	NA	0.330068
GLMN	0.156827	-0.571362
RPAP2	0.476577	0.203948
GFI1	0.23781	0.931675
EVI5	0.919245	-0.0552772
RPL5	0.307871	-0.505722
FAM69A	0.494929	-0.510681
SNORD21	0.833168	-0.151875
SNORA66	0.964378	-0.0251185
MTF2	0.00201831	-1.07251
TMED5	0.0327147	1.01365
CCDC18	0.52961	0.263922
CCDC18-AS1	0.19137	-0.603471
DR1	0.637731	-0.251524
FNBP1L	0.000290206	-1.86585
BCAR3	0.985265	0.017677
LOC100129046	0.854213	-0.344296
MIG7	0.231302	-0.878525
MIR760	0.55022	-0.80496
DNTTIP2	0.216413	0.229496
GCLM	0.249409	0.604994
ABCA4	0.657431	-0.435679
ARHGAP29	0.037117	-1.45847
ABCD3	0.960921	0.0315585
F3	0.0725411	1.526
SLC44A3-AS1	0.00304707	2.08963
MIR378G	NA	1.15646
SLC44A3	0.204099	0.956865
CNN3	0.0257151	0.831074
LOC729970	0.567892	0.354647
ALG14	0.159	0.608379
LOC101928098	0.818538	-0.34501
TMEM56	0.03313	-1.62982
TMEM56-RWDD3	0.120181	-1.42458
LOC101928118	0.368504	-0.666711
RWDD3	0.155058	-0.541684
LINC01760	NA	0
LINC01761	NA	-0.0305995
LOC100996635	NA	-1.61166
LOC102723661	NA	0
LINC01787	NA	0
PTBP2	1.27122e-05	-1.82309
DPYD	0.737644	-0.29355
DPYD-AS1	NA	0.0945557
DPYD-AS2	NA	NA
LINC01930	0.553852	0.888959
MIR137HG	0.254661	1.68419
MIR2682	0.481394	1.05324
LINC01776	0.217264	1.97309
SNX7	0.0973529	-1.38946
PLPPR5	6.2156e-05	-4.30085
LOC100129620	6.15182e-06	-5.46099
PLPPR4	0.939018	0.116817
LINC01708	0.139552	-2.53994
PALMD	8.92355e-09	-2.92929
FRRS1	0.185102	-0.784345
AGL	0.111397	-1.09718
SLC35A3	0.535182	-0.350227
MFSD14A	0.569582	-0.308311
SASS6	0.0192579	-1.06895
TRMT13	0.0340694	-0.817397
LRRC39	0.428813	-0.544601
DBT	0.252668	-0.392275
RTCA-AS1	0.244694	-0.60227
RTCA	0.0206571	0.495712
MIR553	0.583458	0.696477
CDC14A	0.49943	-0.351409
GPR88	0.868982	0.258303
LINC01349	NA	0
VCAM1	0.0031161	2.07862
EXTL2	0.0470328	-0.841597
SLC30A7	0.99886	-0.0011422
DPH5	0.215208	-0.42337
LOC102606465	0.738394	-0.124603
LOC101928370	0.612751	-0.434642
S1PR1	0.114744	-1.05892
LINC01307	NA	-0.921536
OLFM3	0.000110997	-4.01759
DNAJA1P5	0.976814	-0.103427
COL11A1	0.000209199	4.74939
LOC101928436	0.397275	0.984535
RNPC3	0.159034	-0.927194
AMY2B	0.0897003	-1.11991
ACTG1P4	0.0240898	-1.80641
AMY2A	0.209367	-1.72965
LOC100129138	0.489735	-1.40579
LINC01676	NA	0
PRMT6	0.123691	-0.752216
NTNG1	6.86451e-08	-4.90742
VAV3	0.753224	-0.353941
VAV3-AS1	0.705555	0.9348
SLC25A24	0.694764	-0.293128
NBPF4	NA	0.21023
NBPF6	NA	-0.817552
FAM102B	0.48044	-0.35164
HENMT1	0.222068	-0.636125
PRPF38B	0.285652	-0.274614
FNDC7	6.86263e-12	-7.30096
STXBP3	0.86121	-0.0983388
AKNAD1	0.387042	0.944514
SPATA42	0.190544	-1.22587
GPSM2	0.73511	0.244743
CLCC1	0.414615	-0.152414
WDR47	0.590483	0.349525
TAF13	0.0664983	0.979402
TMEM167B	0.817551	-0.0841435
SCARNA2	0.344473	-0.756431
C1orf194	0.0340885	-1.96471
KIAA1324	0.000809655	-2.43374
SARS	0.000416806	0.967116
CELSR2	0.723699	0.279278
PSRC1	9.68021e-07	2.07063
MYBPHL	0.00367193	2.53116
SORT1	8.56947e-07	2.19931
PSMA5	0.297144	0.387141
SYPL2	0.065922	1.36577
ATXN7L2	0.881964	0.0682032
CYB561D1	0.92208	0.0330164
AMIGO1	0.634586	-0.191992
GPR61	0.918809	0.19619
GNAI3	0.795773	0.0938302
MIR197	0.77515	0.319155
GNAT2	0.0445918	1.49196
AMPD2	0.194292	0.314746
GSTM4	0.000124791	1.58652
GSTM2	0.931555	0.0504069
GSTM1	0.941353	0.21151
GSTM5	0.658003	-0.517408
GSTM3	0.931555	0.0742653
EPS8L3	NA	1.90473
CSF1	9.8428e-05	1.59382
AHCYL1	0.0868735	-0.538302
STRIP1	0.0170387	-0.310016
ALX3	0.110623	1.98189
LINC01397	0.596958	-0.49061
UBL4B	0.31291	0.971756
SLC6A17	0.0241225	-1.89714
LINC02586	0.00725482	2.36456
KCNC4	0.0134931	1.47386
RBM15-AS1	0.148743	0.629057
RBM15	0.185038	0.39412
SLC16A4	0.00222924	1.73973
LAMTOR5	0.176033	0.531694
LAMTOR5-AS1	0.581803	-0.238175
PROK1	0.671807	-0.537047
CYMP	0.602078	0.871933
CYMP-AS1	NA	0
KCNA10	NA	0.480854
KCNA2	0.113618	-1.29348
KCNA3	0.815945	0.325124
CD53	0.00363891	2.2641
LRIF1	0.704891	-0.178968
DRAM2	0.956239	-0.020499
CEPT1	0.303059	-0.301638
DENND2D	0.00146565	2.51477
CHI3L2	0.196827	1.6096
CHIAP2	NA	-0.36251
CHIA	NA	1.58225
PIFO	0.834559	-0.17743
PGCP1	NA	-0.54392
OVGP1	0.355198	-0.500293
WDR77	0.169165	0.312495
ATP5PB	0.453949	0.240047
C1orf162	0.00385074	1.75396
TMIGD3	0.196963	1.17274
ADORA3	0.534112	0.675606
LINC01160	0.814007	0.251006
RAP1A	0.217471	0.358391
INKA2	0.143911	-0.748772
INKA2-AS1	0.0622563	-1.28383
LOC101928718	0.653766	-0.454365
DDX20	0.38101	-0.234522
KCND3	0.45212	0.824998
KCND3-IT1	NA	1.14904
KCND3-AS1	NA	0
LINC01750	0.160017	1.35591
CTTNBP2NL	0.00350639	1.05777
WNT2B	0.418304	0.645843
ST7L	0.964549	0.0108897
CAPZA1	0.555499	0.214287
MOV10	0.0110287	1.08125
RHOC	3.04048e-06	2.11312
PPM1J	0.000413523	2.7378
FAM19A3	0.626647	0.784312
LINC01356	0.913846	0.0991881
SLC16A1	0.504915	0.258438
AKR7A2P1	0.530603	-0.795237
SLC16A1-AS1	0.309571	0.37818
LOC100996251	0.480723	-0.473566
LRIG2	0.878645	0.0562581
LOC643441	NA	-0.72638
MAGI3	0.0130872	-1.59432
PHTF1	0.00658738	-0.708097
RSBN1	0.0134931	-1.14281
AP4B1-AS1	0.71351	-0.518829
PTPN22	0.0020189	2.73423
BCL2L15	0.180158	-0.661654
AP4B1	0.500544	-0.18541
DCLRE1B	0.693955	-0.145977
HIPK1-AS1	0.844063	0.166101
HIPK1	0.317606	-0.431318
OLFML3	0.0634172	1.37023
SYT6	0.326973	-1.01342
TRIM33	0.0706677	-0.857202
BCAS2	0.513558	-0.278276
DENND2C	0.454156	-0.57389
AMPD1	0.0055975	3.55605
NRAS	0.673146	0.149819
CSDE1	0.066824	-0.435713
SIKE1	0.273326	-0.425555
SYCP1	0.455127	-1.71769
TSHB	NA	0.570518
TSPAN2	0.00160985	-2.85228
NGF-AS1	0.260601	-1.98111
NGF	0.876013	-0.249685
VANGL1	0.980092	-0.0162537
CASQ2	0.444231	-0.97414
NHLH2	3.15166e-09	-6.05553
LOC101928977	1.37541e-05	-5.54965
SLC22A15	1.04181e-05	-2.67673
MAB21L3	0.0514369	-2.79663
ATP1A1	1.61922e-05	1.45767
ATP1A1-AS1	0.0177202	-0.820116
LINC01762	0.957188	0.0570801
CD58	0.0136654	1.15953
IGSF3	0.0122594	-2.05145
C1orf137	NA	0
CD2	3.43904e-06	4.69431
PTGFRN	0.709119	-0.236579
CD101	0.0953953	-0.93283
LOC101929099	0.0228427	-1.44397
TTF2	0.394796	0.304859
MIR942	NA	0.724573
TRIM45	7.5075e-06	-1.48441
VTCN1	0.156827	-1.6935
MAN1A2	0.572348	-0.204321
LOC100996263	NA	1.0333
TENT5C	0.0901219	1.29322
GDAP2	0.82563	0.0628025
WDR3	0.906112	0.0652715
SPAG17	0.333506	0.877861
TBX15	2.57632e-08	4.21229
LOC105378933	NA	1.38845
WARS2	0.84486	-0.0659338
WARS2-IT1	NA	-0.191304
LOC101929147	0.00355661	-0.819088
LINC01780	0.441177	1.26635
HAO2	0.340806	-0.920412
HSD3B2	0.820898	-0.251806
HSD3B1	NA	0.950791
HSD3BP4	NA	-2.40054
LINC00622	0.000271103	-1.67244
ZNF697	0.0803278	-0.731323
PHGDH	0.652126	-0.274395
HMGCS2	0.00201912	-5.7688
REG4	0.718131	-0.741231
NBPF7	NA	1.16616
ADAM30	NA	1.46045
NOTCH2	0.393268	0.455913
NOTCH2NLR	0.0517133	1.47164
FAM72B	0.301114	-0.560502
HIST2H2BA	0.735624	-0.423057
FCGR1B	0.0707682	1.81562
SRGAP2-AS1	0.539471	1.09537
SRGAP2C	NA	0.196052
SRGAP2D	0.844664	-0.127502
EMBP1	0.0699421	1.27972
ANKRD20A12P	3.44672e-07	4.30218
LOC102723769	0.0367319	3.34673
LOC100132057	0.789005	-0.260761
LINC01138	0.0313594	-1.05837
PPIAL4G	0.713683	-0.411664
FAM72C	NA	-0.0278776
NBPF20	NA	0.570518
NBPF19	0.217323	-0.84291
LINC00623	0.0944554	-2.01795
LINC00869	0.0016668	-2.25367
PPIAL4C	NA	0
NBPF8	0.913785	-0.0629918
PFN1P2	0.503398	-0.64887
NBPF9	0.554388	0.455115
LOC100996724	0.324851	-0.850112
PDE4DIP	0.737057	0.316282
SEC22B	0.470914	0.24531
NOTCH2NLA	NA	NA
NOTCH2NLB	0.49637	0.403765
NBPF25P	0.883299	0.192949
NBPF10	0.613308	0.304379
LINC01719	0.298806	-0.710237
HJV	0.548941	0.722974
TXNIP	0.423267	-0.543283
POLR3GL	0.178294	0.530912
ANKRD34A	0.00304789	1.61409
LIX1L	0.159183	-0.453634
LIX1L-AS1	0.936846	0.0802869
RBM8A	0.00537691	-0.620609
GNRHR2	0.604634	-0.290361
PEX11B	0.900579	0.0316044
ITGA10	0.00137453	3.07353
ANKRD35	0.136955	1.56174
PIAS3	0.881016	-0.0819982
MIR6736	0.558092	1.00113
NUDT17	0.912552	0.0587725
POLR3C	0.241688	0.215422
RNF115	0.108738	0.334303
CD160	0.826608	0.230086
PDZK1	0.906093	-0.110776
GPR89A	0.499327	0.33689
PDZK1P1	NA	0
PDE4DIPP1	0.56106	0.87304
NBPF11	0.479904	-0.436666
LOC100505824	NA	0.33007
NBPF12	0.192282	-0.785692
LOC728989	0.814216	0.220588
RNVU1-8	0.810523	0.419702
NBPF13P	0.768643	-0.46386
PRKAB2	0.0827692	-0.630934
CHD1L	0.989418	0.00405949
PDIA3P1	0.677864	0.19196
FMO5	0.00496231	1.46649
LINC00624	0.101388	1.52145
BCL9	0.770113	-0.128742
ACP6	0.642425	-0.193275
GJA5	0.0217357	2.019
GJA8	NA	-0.227838
GPR89B	0.448983	-0.28224
LOC101927468	NA	-0.514262
MIR5087	0.257724	-1.18242
LOC100996740	0.0285508	-1.66223
RNVU1-19	0.0685057	2.47216
NBPF26	0.632041	-0.356654
NBPF14	NA	NA
NBPF15	0.329434	-0.344415
LOC101927429	NA	-2.41938
LSP1P5	0.182897	-0.802328
LOC644634	0.0066813	-1.69565
FCGR1CP	0.0945444	1.76228
HIST2H3PS2	0.948706	-0.0672859
LINC01145	0.000833435	-2.04029
RNVU1-20	0.490262	0.537015
LOC101929798	0.870186	0.235776
HIST2H2BF	0.571433	0.388664
FCGR1A	0.0108181	2.26413
HIST2H3D	0.105591	1.699
HIST2H2BC	0.724204	-0.228601
HIST2H2BE	0.202086	0.624132
HIST2H2AC	0.500952	0.657552
HIST2H2AB	0.156332	1.39811
BOLA1	0.879754	0.0863867
SV2A	0.0167857	1.48002
SF3B4	0.0109563	0.726177
MTMR11	1.03996e-18	3.07422
OTUD7B	0.00215942	0.582582
VPS45	0.15336	0.288401
PLEKHO1	0.0993949	0.942672
LOC105371433	0.711639	-0.268807
ANP32E	0.409571	-0.399556
CA14	0.888822	0.149837
SNORD13C	0.830363	-0.256542
APH1A	0.773734	0.0890744
C1orf54	0.0871035	1.07066
CIART	0.219864	0.711702
MRPS21	0.661247	0.273317
PRPF3	0.00176828	-0.690812
RPRD2	0.0952377	-0.612278
TARS2	0.687626	-0.117492
MIR6878	0.340359	-0.839762
ECM1	0.0711781	0.982264
FALEC	0.0165584	-0.927904
ADAMTSL4	0.393585	0.826119
MIR4257	0.215892	1.12254
ADAMTSL4-AS1	0.00155554	2.10767
MCL1	0.030454	0.675984
ENSA	0.258244	0.27908
GOLPH3L	0.369933	-0.352129
HORMAD1	0.864581	0.264793
CTSS	0.00350081	2.24694
CTSK	0.95425	0.0464482
ARNT	0.66848	-0.119566
CTXND2	NA	0.453804
SETDB1	0.000141506	-0.642053
CERS2	8.24689e-05	0.811884
ANXA9	0.881377	0.149147
MINDY1	0.78874	-0.0878552
PRUNE1	0.00556718	-0.631181
BNIPL	0.653817	0.213682
C1orf56	0.00316193	-0.85591
CDC42SE1	0.0118478	0.593291
MLLT11	0.323346	-0.537163
GABPB2	0.40029	-0.327702
SEMA6C	0.0340151	-0.838049
TNFAIP8L2	0.0293792	1.77109
LYSMD1	0.000455057	-0.804563
SCNM1	0.0961283	0.66906
TMOD4	0.325427	-0.600501
VPS72	0.283932	-0.308951
PIP5K1A	0.973087	-0.0153449
PSMD4	0.344775	0.366592
LOC100507670	0.920871	0.0735628
ZNF687	0.420107	-0.229773
PI4KB	0.169887	0.253956
RFX5	0.455981	0.218639
GBAT2	0.28767	0.617969
SELENBP1	0.134634	-1.29727
PSMB4	0.201956	0.583254
POGZ	0.0140579	-0.649174
CGN	0.804277	0.240569
TUFT1	0.288062	0.907792
MIR554	NA	0.0840734
SNX27	0.43499	0.23507
CELF3	0.00431546	-2.65423
RIIAD1	0.130728	-1.41854
MRPL9	0.959747	0.0207342
OAZ3	0.277255	0.615481
TDRKH	0.922829	0.0616805
TDRKH-AS1	0.684529	0.273537
LINGO4	0.607839	1.4081
RORC	0.647894	0.719509
C2CD4D	0.340058	1.54001
LOC100132111	0.000128312	2.16785
THEM5	0.281691	2.19864
THEM4	0.908893	-0.0885849
S100A10	0.468222	0.559784
NBPF18P	0.202526	-1.46638
S100A11	9.1051e-13	5.02177
LOC100131107	NA	0.570518
TCHHL1	NA	0.967815
TCHH	0.672739	0.398585
RPTN	NA	2.36246
HRNR	NA	2.27964
FLG	0.117088	4.04437
FLG-AS1	0.764434	-0.333793
FLG2	NA	2.62562
CRNN	0.843999	-0.494718
LCE5A	0.0704271	-2.13752
CRCT1	NA	1.60834
LCE3E	NA	0
LCE3D	NA	0.967814
LCE3C	NA	-0.277113
LCE3B	NA	0.570518
LCE3A	NA	-0.530225
LINC00302	NA	-0.0305995
LCE2D	NA	0.570518
LCE2C	NA	1.26414
LCE2A	NA	0.967815
LCE4A	NA	0.570518
C1orf68	NA	0.967815
KPRP	NA	1.90704
LCE1F	NA	1.32374
LCE1E	NA	0.330068
LCE1D	NA	NA
LCE1C	NA	1.63828
LCE1B	NA	0
LCE1A	NA	0
LCE6A	NA	0.967815
SMCP	NA	-0.72606
IVL	NA	0.966216
SPRR4	NA	0
SPRR1A	NA	-0.0305995
SPRR3	0.851332	-0.863109
SPRR1B	NA	0.0312962
SPRR2D	NA	0.72702
SPRR2A	NA	0.967815
SPRR2E	NA	0.665967
SPRR2F	NA	-0.889834
SPRR2C	NA	0
SPRR2G	NA	-1.24092
LOC101928009	NA	0
LELP1	NA	0.570518
PRR9	NA	-0.110012
LOR	0.950606	-0.116952
PGLYRP3	NA	0.570518
PGLYRP4	NA	1.71309
S100A9	0.00563903	2.475
S100A12	NA	1.09324
S100A8	0.626081	0.681397
S100A7A	NA	0.967815
S100A7	NA	4.04761
S100A6	1.13301e-05	3.97976
S100A5	0.00146464	4.60413
S100A4	0.000184845	3.30735
LOC101928034	0.00806303	2.83774
S100A3	5.13915e-08	4.61583
S100A2	2.18172e-08	5.37849
S100A16	0.567932	0.520749
S100A14	0.586581	-0.820428
S100A13	0.936912	0.102933
S100A1	0.0312979	2.37645
CHTOP	0.091881	-0.289936
SNAPIN	0.976992	-0.0150754
ILF2	0.103399	-0.547083
NPR1	2.17651e-11	3.87029
MIR8083	NA	0.967815
INTS3	0.340524	-0.340583
SLC27A3	0.177573	0.648092
LOC343052	NA	-1.12854
GATAD2B	0.112751	-0.523773
DENND4B	0.358752	0.228647
CRTC2	0.415621	0.27329
SLC39A1	0.23932	0.271339
MIR6737	NA	0.480853
CREB3L4	9.76647e-05	-1.43836
JTB	0.878948	0.0793338
RAB13	0.0890316	0.640375
RPS27	0.218887	-0.490153
NUP210L	0.083875	1.21997
MIR5698	NA	0
TPM3	0.000839816	0.985501
MIR190B	NA	-0.0305995
C1orf189	0.528165	-0.539504
C1orf43	0.248832	0.333479
UBAP2L	0.427692	0.219386
SNORA58B	0.682805	0.341473
HAX1	0.101791	0.633557
AQP10	0.800278	0.63297
ATP8B2	0.010995	0.915423
IL6R-AS1	0.100338	1.42297
IL6R	0.638632	0.468347
SHE	0.638627	-0.343595
TDRD10	0.994679	0.00674225
UBE2Q1	0.10562	0.215608
UBE2Q1-AS1	NA	0.003453
CHRNB2	0.0509078	-1.49598
ADAR	0.329711	0.262022
KCNN3	0.206911	1.06245
PMVK	0.627542	0.23818
PBXIP1	0.0170786	0.918036
PYGO2	0.0193304	0.731112
LOC101928120	0.0331492	-1.26904
SHC1	1.87609e-15	3.03334
CKS1B	0.945052	0.0423465
MIR4258	0.994679	-0.00634772
FLAD1	0.515636	0.258892
LENEP	0.878948	-0.220251
ZBTB7B	6.73423e-10	1.52653
DCST2	0.344784	-0.586646
DCST1	0.713229	-0.289308
DCST1-AS1	0.492076	-0.240533
ADAM15	1.52306e-05	0.946524
EFNA4	0.274414	-0.525035
EFNA3	0.807184	-0.135832
EFNA1	0.0069635	1.51667
SLC50A1	0.000156732	1.1989
DPM3	0.523066	0.425748
KRTCAP2	0.163556	0.922177
TRIM46	0.954546	0.0379288
MUC1	0.89648	0.108963
MIR92B	0.522989	-0.543709
THBS3	0.0395394	0.80336
MTX1	0.997013	0.00252007
GBAP1	0.714663	0.196821
GBA	6.35897e-14	1.90517
FAM189B	0.737912	-0.109661
SCAMP3	0.0736884	0.459318
CLK2	0.619435	-0.156321
HCN3	0.0727199	-0.710032
PKLR	0.440811	-0.649722
FDPS	0.389437	0.322405
RUSC1-AS1	0.104546	-0.782723
RUSC1	0.918002	-0.048603
ASH1L	0.242246	-0.49933
MIR555	NA	-0.948332
POU5F1P4	NA	0.967815
ASH1L-AS1	0.252728	-0.420052
MSTO1	0.349165	0.377352
MSTO2P	0.243186	-0.490666
YY1AP1	0.266921	0.241462
SCARNA26A	NA	0.725864
DAP3	0.224294	0.303412
GON4L	0.0855663	0.387472
SCARNA26B	0.990897	-0.0194633
SYT11	0.240666	0.720205
RIT1	0.311361	0.242594
KHDC4	0.17571	-0.36617
SNORA80E	0.99629	-0.00519732
SCARNA4	0.919891	0.134878
RXFP4	0.922354	0.234954
ARHGEF2	0.342002	0.330152
MIR6738	0.203867	2.01013
SSR2	0.828764	0.120893
UBQLN4	0.81793	-0.0631405
LAMTOR2	0.368042	0.54853
RAB25	0.474299	-0.802659
MEX3A	0.000295858	-1.68456
LMNA	5.546e-06	2.18871
SEMA4A	0.658713	0.305815
SLC25A44	0.0848423	0.476727
PMF1	0.542693	0.445607
BGLAP	0.111477	-1.05062
PAQR6	0.0444821	1.38891
SMG5	0.57563	0.130717
TMEM79	0.575101	-0.209457
GLMP	0.000955118	1.94458
VHLL	0.821613	-0.250297
CCT3	0.556552	0.195808
TSACC	0.00711642	1.86326
RHBG	0.689894	0.672658
C1orf61	0.000414368	4.17091
MIR9-1	0.0660771	3.48071
MEF2D	0.000111921	1.01625
IQGAP3	0.979322	0.0163143
TTC24	6.81342e-05	5.25542
NAXE	0.797015	-0.164716
GPATCH4	0.0363036	0.784749
LOC101928177	0.661712	-0.921011
HAPLN2	1.92e-05	-3.64798
BCAN	0.45722	-0.871218
NES	0.105728	1.31626
CRABP2	0.0707646	-1.73522
ISG20L2	0.951298	0.0177247
RRNAD1	0.553381	-0.240725
MRPL24	0.0918958	0.798736
HDGF	0.167073	-0.318135
PRCC	0.568869	-0.169362
SH2D2A	0.00279705	2.33005
NTRK1	0.352327	-0.584424
INSRR	0.000302049	-2.62858
PEAR1	0.980184	0.0289216
LRRC71	0.339671	-1.35931
ARHGEF11	0.594283	-0.171942
MIR765	0.979913	0.0246775
ETV3L	0.839302	0.464292
ETV3	0.833099	0.0895932
CYCSP52	NA	0
FCRL5	0.0206036	3.40209
FCRL4	0.663864	1.27646
FCRL3	0.123682	2.29146
FCRL2	0.97757	-0.0605421
FCRL1	0.136955	-2.34978
CD5L	0.00749874	4.22098
LOC105371458	NA	0.570518
KIRREL1	0.00041045	1.98732
KIRREL1-IT1	0.388352	1.34678
LINC01704	0.233376	2.41097
CD1D	0.0137552	1.74658
CD1A	0.822689	-0.532343
CD1C	0.901425	0.204803
CD1B	0.548862	1.33305
CD1E	0.835359	-0.401119
OR10K2	NA	0
SPTA1	0.811115	-0.371246
OR6K2	NA	0.570518
OR6K3	NA	0.570518
OR6K6	NA	0.570518
OR6N1	NA	0.570518
MNDA	0.0736871	1.69751
PYHIN1	0.00312016	3.73056
PYDC5	NA	0.33007
IFI16	0.00191979	1.96633
AIM2	0.0582314	2.13905
CADM3	0.96608	0.0727285
CADM3-AS1	0.0218748	3.95366
ACKR1	0.0247962	2.36544
FCER1A	0.903899	0.203129
OR10J3	NA	2.23423
APCS	NA	0.570518
CRP	NA	0.940789
DUSP23	0.990208	0.0130277
FCRL6	0.0122098	2.70512
SLAMF8	7.5963e-06	3.70415
SNHG28	0.659827	-0.386615
VSIG8	0.457653	0.797221
CFAP45	0.915479	-0.146259
MIR4259	NA	0
TAGLN2	5.08634e-06	1.93855
IGSF9	0.000702527	-2.85584
SLAMF9	0.700436	-0.607732
LINC01133	0.475915	1.37292
PIGM	0.847576	-0.0756563
KCNJ10	0.0109832	3.01535
KCNJ9	0.116909	-2.19068
IGSF8	0.0202471	0.93141
ATP1A2	0.576365	-0.627538
ATP1A4	0.894688	0.174899
CASQ1	8.85216e-05	3.52217
LOC729867	0.95152	-0.0415054
PEA15	0.000607945	1.15909
DCAF8	0.665339	-0.0883218
LOC100287049	0.0819849	1.36544
PEX19	0.570109	-0.197487
COPA	0.474239	0.222169
SUMO1P3	0.112203	-1.40983
NCSTN	0.000461109	0.614944
NHLH1	8.7658e-05	-2.63426
VANGL2	2.62051e-12	-3.04844
SLAMF6	0.00569506	3.36195
CD84	0.081313	1.5062
SLAMF1	0.00566919	3.0337
CD48	0.000185086	3.2039
SLAMF7	3.11489e-06	4.57477
LY9	0.00351925	3.17184
CD244	0.000659811	3.8921
ITLN1	NA	3.03739
LOC101928372	NA	-0.702895
ITLN2	0.195036	-2.02593
F11R	0.449663	0.569576
TSTD1	0.503504	-0.846037
USF1	0.705758	-0.111753
ARHGAP30	0.00230096	2.37133
NECTIN4	0.0225106	1.61372
KLHDC9	0.0382248	-1.5115
PFDN2	0.0713437	0.99963
NIT1	0.532844	-0.147372
DEDD	0.281042	0.221638
LOC112543491	0.5674	-0.291794
UFC1	0.807184	0.121091
USP21	0.0081402	-0.569826
PPOX	0.45884	-0.334218
B4GALT3	0.157049	0.378702
ADAMTS4	0.000439355	2.20331
NDUFS2	0.85629	0.0665156
FCER1G	0.000228296	2.46283
APOA2	0.24045	2.11762
TOMM40L	0.00308082	0.78182
MIR5187	NA	1.2934
NR1I3	0.900579	-0.294962
PCP4L1	NA	-0.982339
MPZ	0.289552	0.773406
SDHC	0.901856	0.0467705
CFAP126	0.140481	-1.57935
FCGR2A	0.000437162	2.35411
HSPA6	0.00120376	2.08579
FCGR3A	0.000627958	2.67505
FCGR2C	4.45949e-05	3.632
HSPA7	7.33306e-06	3.83216
FCGR3B	0.00474842	3.50904
FCGR2B	2.33029e-07	4.67483
RPL31P11	NA	-0.139287
FCRLA	0.000802292	3.85552
FCRLB	1.27102e-07	2.66241
DUSP12	0.595958	-0.157394
ATF6	0.0752426	0.471936
OLFML2B	2.64819e-07	3.06975
NOS1AP	0.161082	1.22071
MIR4654	NA	0.570518
MIR556	NA	0.268595
SPATA46	NA	1.20439
C1orf226	0.178021	1.14957
SH2D1B	0.597695	1.09046
UHMK1	0.768211	0.203522
UAP1	1.31907e-06	1.86675
DDR2	0.722667	-0.386805
HSD17B7	0.985015	-0.0109863
CCDC190	0.60155	-0.93356
RGS4	NA	1.83053
RGS5	0.857511	-0.163644
LOC101928404	0.503749	-1.62412
NUF2	0.0737254	-0.810192
PBX1	0.609231	-0.530584
LOC100505795	NA	0
LMX1A	0.0219091	-3.77026
RXRG	0.110285	-2.32949
LOC400794	0.919788	0.19682
LRRC52	0.396793	-1.53102
MGST3	0.446572	0.470926
ALDH9A1	0.75205	-0.169341
LOC440700	0.364519	-0.827434
TMCO1	0.756085	0.0843911
LOC100147773	0.0581861	-0.617064
UCK2	0.223561	-0.389553
FAM78B	0.743878	0.268916
LINC01675	NA	0.941223
FMO9P	NA	0.152081
POGK	0.374513	-0.235663
TADA1	0.0210634	-0.8904
ILDR2	0.55756	-0.60457
MAEL	0.417959	-0.929225
GPA33	0.76544	-0.426079
DUSP27	0.215825	1.39726
LINC01363	0.00639683	-3.07459
POU2F1	0.0067116	-0.895254
CD247	0.174868	1.26655
CREG1	0.146702	-0.999433
RCSD1	0.130247	0.969127
MPZL1	0.888831	-0.049412
ADCY10	0.998432	-0.00170284
MPC2	0.819432	-0.0960463
DCAF6	0.761611	0.12609
MIR1255B2	NA	-0.277113
GPR161	2.89925e-05	-2.09798
TIPRL	0.577134	-0.233619
SFT2D2	0.837408	0.119026
TBX19	0.590431	0.217588
MIR557	NA	-0.277113
LOC100505918	NA	1.12632
LOC101928565	NA	NA
XCL2	0.00478852	3.67693
XCL1	0.0492306	2.22316
DPT	0.142558	-2.14803
LINC00626	NA	1.20918
LINC00970	NA	-2.14776
LOC101928596	NA	-0.880074
ATP1B1	0.00376346	-2.16528
NME7	0.071702	-0.63169
BLZF1	0.564349	0.265777
CCDC181	0.0116286	-1.791
SLC19A2	0.00668951	-1.29005
F5	0.305115	-1.24636
SELP	0.0025623	4.08137
SELL	0.526906	0.878845
SELE	0.00668942	3.24922
METTL18	0.0316174	-0.509513
C1orf112	0.10297	-0.456003
SCYL3	0.437665	-0.233456
KIFAP3	0.499313	-0.23979
METTL11B	0.834085	-0.547564
MIR3119-1	NA	0
LINC01681	NA	0
LINC01142	0.614186	-1.51554
LOC101928650	0.891772	0.184064
GORAB	0.17036	-0.532044
PRRX1	0.692727	0.361595
MROH9	NA	0.0108816
FMO3	0.125194	1.78335
MIR1295B	NA	0
FMO6P	0.651017	1.46385
FMO2	0.497954	-1.34035
FMO1	0.604174	-0.599837
FMO4	0.0912292	0.945238
TOP1P1	0.510731	0.429048
PRRC2C	0.969219	-0.0200829
MYOC	0.000406055	5.40748
VAMP4	0.763551	0.153856
METTL13	0.158919	0.377333
DNM3	0.109957	-1.24671
DNM3-IT1	0.516899	1.12888
DNM3OS	0.480636	-0.940321
MIR3120	0.992376	-0.0306068
C1orf105	NA	2.23293
PIGC	0.743491	0.107408
SUCO	0.687415	-0.213899
FASLG	7.09075e-06	5.80831
TNFSF18	0.653961	0.475847
TNFSF4	0.452931	0.487921
LOC100506023	0.329434	0.443653
LOC101928673	0.0106349	0.899496
PRDX6	0.0237215	0.796925
SLC9C2	0.00694125	-2.00268
ANKRD45	0.505825	-0.552948
TEX50	NA	1.40542
KLHL20	0.922021	-0.0619717
CENPL	0.339671	-0.332535
DARS2	0.584774	0.275149
GAS5-AS1	0.242519	-0.571826
GAS5	0.489516	0.39916
SNORD81	0.512757	0.656877
SNORD47	0.684026	0.380895
SNORD80	0.0592773	0.859589
SNORD79	0.452776	0.624363
SNORD78	0.0149822	1.74471
SNORD44	0.590878	0.42039
SNORA103	NA	0
SNORD77	0.940762	-0.131774
SNORD76	0.0741149	1.23515
SNORD75	0.324317	1.14483
SNORD74	0.0146367	1.43937
ZBTB37	0.938733	-0.0610148
SERPINC1	0.781452	0.22879
RC3H1	0.305407	-0.460513
LOC102724601	0.595235	-0.512136
RABGAP1L	0.368269	-0.520983
GPR52	0.0122631	-2.521
LOC101928696	NA	1.41466
CACYBP	0.423275	-0.297352
MRPS14	0.221488	-0.402333
TNN	2.30393e-05	-4.12064
KIAA0040	0.00118644	1.91221
TNR	0.169911	-1.71095
COP1	0.732984	-0.0711206
SCARNA3	0.814276	0.372774
PAPPA2	0.672705	-0.720409
ASTN1	0.0166884	-2.49481
BRINP2	0.1067	-1.9841
LINC01645	0.344377	-1.55381
CRYZL2P-SEC16B	NA	1.63842
SEC16B	NA	0.570518
CRYZL2P	0.0453542	1.28882
RASAL2-AS1	0.487787	-0.485699
RASAL2	0.948892	0.0549213
TEX35	NA	-0.0294178
C1orf220	0.186827	-1.03175
MIR4424	NA	-1.76593
RALGPS2	0.0328143	-1.762
ANGPTL1	5.71017e-07	5.55812
FAM20B	0.649231	-0.174591
TOR3A	0.244914	0.457604
[truncated: 24,115 more rows]

## Sheet: Figure4_D
groupedLoc	Gene	TPM	ATRT_ID
CNCS-MYC	DLX1	7.68126213621086	ATRT01
CNCS-MYC	DLX2	4.06909836046604	ATRT01
CNCS-MYC	GSX1	0	ATRT01
CNCS-MYC	GSX2	0	ATRT01
CNCS-MYC	SOX6	0.11305037046576	ATRT01
CNCS-MYC	VAX1	0.0522504994901228	ATRT01
MCP/ICV-TYR	DLX1	8.85251862307515	ATRT02
MCP/ICV-TYR	DLX2	21.264548309664	ATRT02
MCP/ICV-TYR	GSX1	0	ATRT02
MCP/ICV-TYR	GSX2	0.0574200224383367	ATRT02
MCP/ICV-TYR	SOX6	0.222983233563807	ATRT02
MCP/ICV-TYR	VAX1	0.0400789375692606	ATRT02
MCP/ICV-TYR	DLX1	12.0338455071552	ATRT03
MCP/ICV-TYR	DLX2	11.3929515408249	ATRT03
MCP/ICV-TYR	GSX1	0.595377782109878	ATRT03
MCP/ICV-TYR	GSX2	7.51127968717839	ATRT03
MCP/ICV-TYR	SOX6	0.82206357959746	ATRT03
MCP/ICV-TYR	VAX1	0.568611443816938	ATRT03
CNCS-MYC	DLX1	6.61672470656869	ATRT04
CNCS-MYC	DLX2	2.07022043913373	ATRT04
CNCS-MYC	GSX1	0	ATRT04
CNCS-MYC	GSX2	0	ATRT04
CNCS-MYC	SOX6	4.04442680967233	ATRT04
CNCS-MYC	VAX1	0	ATRT04
CAL-SHH	DLX1	3.40592573569513	ATRT06
CAL-SHH	DLX2	2.50440458960615	ATRT06
CAL-SHH	GSX1	0.0512214554194154	ATRT06
CAL-SHH	GSX2	3.83015617426254	ATRT06
CAL-SHH	SOX6	3.60032180061628	ATRT06
CAL-SHH	VAX1	7.35319036941607	ATRT06
CAL-SHH	DLX1	31.1725796452999	ATRT07
CAL-SHH	DLX2	24.5562407937643	ATRT07
CAL-SHH	GSX1	4.05119518806077	ATRT07
CAL-SHH	GSX2	0.263363444952603	ATRT07
CAL-SHH	SOX6	2.68894836755437	ATRT07
CAL-SHH	VAX1	0.0137869944403315	ATRT07
CNCS-MYC	DLX1	11.5194452230176	ATRT08
CNCS-MYC	DLX2	1.37926542306964	ATRT08
CNCS-MYC	GSX1	0	ATRT08
CNCS-MYC	GSX2	0.151267494990121	ATRT08
CNCS-MYC	SOX6	0.96599231661319	ATRT08
CNCS-MYC	VAX1	3.4525995556591	ATRT08
BG/IV-SHH	DLX1	152.691503270941	ATRT13
BG/IV-SHH	DLX2	44.8244713153401	ATRT13
BG/IV-SHH	GSX1	0.530489753123896	ATRT13
BG/IV-SHH	GSX2	0.598871619625205	ATRT13
BG/IV-SHH	SOX6	12.7504163801426	ATRT13
BG/IV-SHH	VAX1	42.4160624478212	ATRT13
BG/IV-SHH	DLX1	64.9703421706214	ATRT14
BG/IV-SHH	DLX2	14.8498605359139	ATRT14
BG/IV-SHH	GSX1	0.395700497888775	ATRT14
BG/IV-SHH	GSX2	1.4287552218187	ATRT14
BG/IV-SHH	SOX6	6.54769230087744	ATRT14
BG/IV-SHH	VAX1	3.24754593572962	ATRT14
BG/IV-SHH	DLX1	2.22603330343256	ATRT16
BG/IV-SHH	DLX2	0.277473012057963	ATRT16
BG/IV-SHH	GSX1	0.266392591061135	ATRT16
BG/IV-SHH	GSX2	91.8734636174122	ATRT16
BG/IV-SHH	SOX6	15.6961750551689	ATRT16
BG/IV-SHH	VAX1	0.857629499280094	ATRT16
CNCS-MYC	DLX1	6.24268554979259	ATRT18
CNCS-MYC	DLX2	11.0606618716169	ATRT18
CNCS-MYC	GSX1	0	ATRT18
CNCS-MYC	GSX2	0	ATRT18
CNCS-MYC	SOX6	0.0495393851953475	ATRT18
CNCS-MYC	VAX1	0.0424258645905967	ATRT18
CAL-SHH	DLX1	28.4986612149082	ATRT20
CAL-SHH	DLX2	28.1119247955162	ATRT20
CAL-SHH	GSX1	0.582101430694551	ATRT20
CAL-SHH	GSX2	4.08939652394791	ATRT20
CAL-SHH	SOX6	0.149660507131134	ATRT20
CAL-SHH	VAX1	0.0358665778051348	ATRT20
MCP/ICV-TYR	DLX1	0.412133163122525	ATRT21
MCP/ICV-TYR	DLX2	0.397034297830571	ATRT21
MCP/ICV-TYR	GSX1	0.632199975029207	ATRT21
MCP/ICV-TYR	GSX2	8.46801960502199	ATRT21
MCP/ICV-TYR	SOX6	3.28844593440777	ATRT21
MCP/ICV-TYR	VAX1	3.34593766443196	ATRT21
BG/IV-SHH	DLX1	32.3910875156879	ATRT23
BG/IV-SHH	DLX2	6.27646923272584	ATRT23
BG/IV-SHH	GSX1	0.0357928342780917	ATRT23
BG/IV-SHH	GSX2	1.15062740028301	ATRT23
BG/IV-SHH	SOX6	9.36402932737459	ATRT23
BG/IV-SHH	VAX1	27.4671538773848	ATRT23
CAL-SHH	DLX1	0.0676709040349532	ATRT24
CAL-SHH	DLX2	0.0310941538216162	ATRT24
CAL-SHH	GSX1	0	ATRT24
CAL-SHH	GSX2	6.63506141746013	ATRT24
CAL-SHH	SOX6	0.547081760542323	ATRT24
CAL-SHH	VAX1	1.0118600657583	ATRT24
CNCS-MYC	DLX1	21.1894620349904	ATRT25
CNCS-MYC	DLX2	0.450691242616018	ATRT25
CNCS-MYC	GSX1	0.481629231441236	ATRT25
CNCS-MYC	GSX2	0	ATRT25
CNCS-MYC	SOX6	0.0198042565529078	ATRT25
CNCS-MYC	VAX1	0.345994185268255	ATRT25
CNCS-MYC	DLX1	27.9560438003635	ATRT28
CNCS-MYC	DLX2	8.0786424496701	ATRT28
CNCS-MYC	GSX1	0	ATRT28
CNCS-MYC	GSX2	0.429244639106756	ATRT28
CNCS-MYC	SOX6	13.6316691199999	ATRT28
CNCS-MYC	VAX1	0	ATRT28
BG/IV-SHH	DLX1	7.74988566453357	ATRT30
BG/IV-SHH	DLX2	4.53081098900904	ATRT30
BG/IV-SHH	GSX1	1.17537646302124	ATRT30
BG/IV-SHH	GSX2	61.3003435463347	ATRT30
BG/IV-SHH	SOX6	9.08036377238979	ATRT30
BG/IV-SHH	VAX1	5.26324157634365	ATRT30
CAL-SHH	DLX1	9.58986758003967	ATRT31
CAL-SHH	DLX2	5.56103140126917	ATRT31
CAL-SHH	GSX1	0.259320958310491	ATRT31
CAL-SHH	GSX2	2.537151752183	ATRT31
CAL-SHH	SOX6	5.48936188136523	ATRT31
CAL-SHH	VAX1	0.0885460701349285	ATRT31
BG/IV-SHH	DLX1	103.776373866515	ATRT32
BG/IV-SHH	DLX2	53.3886605469818	ATRT32
BG/IV-SHH	GSX1	0	ATRT32
BG/IV-SHH	GSX2	60.4334648999858	ATRT32
BG/IV-SHH	SOX6	37.8004966254288	ATRT32
BG/IV-SHH	VAX1	0.0107334116824993	ATRT32
CAL-SHH	DLX1	1.87585418602995	ATRT35
CAL-SHH	DLX2	1.27915212031641	ATRT35
CAL-SHH	GSX1	0.308668463050797	ATRT35
CAL-SHH	GSX2	0.137270875894703	ATRT35
CAL-SHH	SOX6	0.659996008787458	ATRT35
CAL-SHH	VAX1	0	ATRT35
MCP/ICV-TYR	DLX1	0.339358695250909	ATRT36
MCP/ICV-TYR	DLX2	0.204660983963168	ATRT36
MCP/ICV-TYR	GSX1	0	ATRT36
MCP/ICV-TYR	GSX2	2.55667017024427	ATRT36
MCP/ICV-TYR	SOX6	2.50370820789729	ATRT36
MCP/ICV-TYR	VAX1	0.593555243844606	ATRT36
BG/IV-SHH	DLX1	14.3320745332663	ATRT37
BG/IV-SHH	DLX2	6.58545554364205	ATRT37
BG/IV-SHH	GSX1	0	ATRT37
BG/IV-SHH	GSX2	0.978037952026047	ATRT37
BG/IV-SHH	SOX6	12.4070742059004	ATRT37
BG/IV-SHH	VAX1	1.18783959702182	ATRT37
CAL-SHH	DLX1	1.00303990194706	ATRT38
CAL-SHH	DLX2	0.22221363899162	ATRT38
CAL-SHH	GSX1	1.00743845776602	ATRT38
CAL-SHH	GSX2	2.88657717185155	ATRT38
CAL-SHH	SOX6	2.25104338685007	ATRT38
CAL-SHH	VAX1	0	ATRT38
CAL-SHH	DLX1	0.337571721909678	ATRT40
CAL-SHH	DLX2	0.174499965622581	ATRT40
CAL-SHH	GSX1	3.00626150928536	ATRT40
CAL-SHH	GSX2	0.884593885136252	ATRT40
CAL-SHH	SOX6	0.164603620247638	ATRT40
CAL-SHH	VAX1	0.0115770536971443	ATRT40
CAL-SHH	DLX1	5.75616705881625	ATRT41
CAL-SHH	DLX2	1.92634733338757	ATRT41
CAL-SHH	GSX1	3.27501789855738	ATRT41
CAL-SHH	GSX2	0.13078454314371	ATRT41
CAL-SHH	SOX6	1.00730498176498	ATRT41
CAL-SHH	VAX1	0	ATRT41
CNCS-MYC	DLX1	14.7241546669365	ATRT42
CNCS-MYC	DLX2	7.9314163309151	ATRT42
CNCS-MYC	GSX1	0	ATRT42
CNCS-MYC	GSX2	0.135224609113857	ATRT42
CNCS-MYC	SOX6	0.420101829531547	ATRT42
CNCS-MYC	VAX1	0.0283158649353826	ATRT42
CNCS-MYC	DLX1	1.24274933011343	ATRT43
CNCS-MYC	DLX2	0.883314831478736	ATRT43
CNCS-MYC	GSX1	0	ATRT43
CNCS-MYC	GSX2	0	ATRT43
CNCS-MYC	SOX6	0.0559870983454525	ATRT43
CNCS-MYC	VAX1	0	ATRT43
CAL-SHH	DLX1	23.1645194064348	ATRT44
CAL-SHH	DLX2	11.4685932934517	ATRT44
CAL-SHH	GSX1	14.4369794274753	ATRT44
CAL-SHH	GSX2	2.62219546568661	ATRT44
CAL-SHH	SOX6	2.2273198182715	ATRT44
CAL-SHH	VAX1	0.00522937589168423	ATRT44
CNCS-MYC	DLX1	9.54351891187304	ATRT45
CNCS-MYC	DLX2	4.41400830155093	ATRT45
CNCS-MYC	GSX1	0	ATRT45
CNCS-MYC	GSX2	0.141024976104132	ATRT45
CNCS-MYC	SOX6	7.40243307764532	ATRT45
CNCS-MYC	VAX1	4.16379409405446	ATRT45
MCP/ICV-TYR	DLX1	0.247951076837545	ATRT46
MCP/ICV-TYR	DLX2	0.307614304701579	ATRT46
MCP/ICV-TYR	GSX1	0	ATRT46
MCP/ICV-TYR	GSX2	14.6680246677505	ATRT46
MCP/ICV-TYR	SOX6	2.99630722939058	ATRT46
MCP/ICV-TYR	VAX1	3.35718389761392	ATRT46
CAL-SHH	DLX1	5.02916647486045	ATRT49
CAL-SHH	DLX2	1.82317490002804	ATRT49
CAL-SHH	GSX1	0.918403727680399	ATRT49
CAL-SHH	GSX2	0.0641821746984569	ATRT49
CAL-SHH	SOX6	4.40329613791528	ATRT49
CAL-SHH	VAX1	0.0403190026267432	ATRT49
CAL-SHH	DLX1	13.4869287502404	ATRT50
CAL-SHH	DLX2	6.06067663365851	ATRT50
CAL-SHH	GSX1	1.07752845212624	ATRT50
CAL-SHH	GSX2	2.93679846197081	ATRT50
CAL-SHH	SOX6	1.16971047606655	ATRT50
CAL-SHH	VAX1	0	ATRT50
CNCS-MYC	DLX1	1.18250295665498	ATRT52
CNCS-MYC	DLX2	0.29779713548506	ATRT52
CNCS-MYC	GSX1	0	ATRT52
CNCS-MYC	GSX2	0.0297952318984531	ATRT52
CNCS-MYC	SOX6	0.00385686436622078	ATRT52
CNCS-MYC	VAX1	0	ATRT52
BG/IV-SHH	DLX1	67.8819876515172	ATRT53
BG/IV-SHH	DLX2	33.8664045921326	ATRT53
BG/IV-SHH	GSX1	0.10241580647293	ATRT53
BG/IV-SHH	GSX2	17.8574042298694	ATRT53
BG/IV-SHH	SOX6	1.2461136705229	ATRT53
BG/IV-SHH	VAX1	1.16151167525904	ATRT53
MCP/ICV-TYR	DLX1	1.02970867856774	ATRT55
MCP/ICV-TYR	DLX2	0.453427369984667	ATRT55
MCP/ICV-TYR	GSX1	1.23340809969855	ATRT55
MCP/ICV-TYR	GSX2	0.0374765626504761	ATRT55
MCP/ICV-TYR	SOX6	0.29107077175506	ATRT55
MCP/ICV-TYR	VAX1	10.7432899263	ATRT55
CNCS-MYC	DLX1	10.1502353439061	ATRT57
CNCS-MYC	DLX2	4.5001772482665	ATRT57
CNCS-MYC	GSX1	0	ATRT57
CNCS-MYC	GSX2	0	ATRT57
CNCS-MYC	SOX6	0.0386857994139564	ATRT57
CNCS-MYC	VAX1	0	ATRT57
CNCS-MYC	DLX1	6.29709460642651	ATRT58
[truncated: 11 more rows]

## Sheet: Figure4_E
Sample_name	symbol	TPM	subgroup
[truncated: 96 more rows]
