# Supplementary material for: Imaging and multi-omics datasets converge to define different neural progenitor origins for ATRT-SHH subgroups
Source: Nat Commun. 2023 Oct 20;14:6669. doi: 10.1038/s41467-023-42371-7 (PMC10589300; doi:10.1038/s41467-023-42371-7)
Supplement: Supplementary file 15 — Source Data [file 41467_2023_42371_MOESM15_ESM.zip › Source_Data/SuppFig2.xlsx]

## Sheet: SuppFig2_A
k=2
	ATRT01	ATRT02	ATRT03	ATRT04	ATRT06	ATRT07	ATRT08	ATRT09	ATRT10	ATRT11	ATRT12	ATRT13	ATRT14	ATRT15	ATRT16	ATRT17	ATRT18	ATRT20	ATRT21	ATRT22	ATRT23	ATRT24	ATRT25	ATRT26	ATRT27	ATRT28	ATRT30	ATRT31	ATRT32	ATRT35	ATRT36	ATRT37	ATRT38	ATRT40	ATRT41	ATRT42	ATRT43	ATRT44	ATRT45	ATRT46	ATRT49	ATRT50	ATRT52	ATRT53	ATRT55	ATRT57	ATRT58	ATRT59	ATRT60
ATRT01	1	0.394779771615008	0.0412698412698413	1	0.0175718849840256	0	0.992138364779874	0.991961414790997	0.031055900621118	0.289808917197452	0.0256821829855538	0.991922455573506	0.99344262295082	0.347286821705426	0.995260663507109	0.0443037974683544	1	0	0.260096930533118	1	0.993589743589744	0.290529695024077	0.792569659442725	0	0.9936	1	0.0113821138211382	0	0.995161290322581	0	0.275384615384615	0.993579454253612	0	0	0	1	1	0	1	0.338931297709924	0	0	1	1	0.264	1	0.995253164556962	0.00487012987012987	1
ATRT02	0.394779771615008	1	0.690280065897858	0.378980891719745	0.659677419354839	0.565217391304348	0.39873417721519	0.365609348914858	0.651828298887122	0.988673139158576	0.646003262642741	0.392092257001647	0.398659966499162	0.993690851735016	0.378640776699029	0.67156862745098	0.370015948963317	0.594771241830065	0.985099337748344	0.389154704944179	0.395730706075534	0.983552631578947	0.4816	0.609642301710731	0.372131147540984	0.392156862745098	0.628712871287129	0.567434210526316	0.382352941176471	0.57286432160804	0.987361769352291	0.370731707317073	0.580385852090032	0.599033816425121	0.579617834394904	0.376395534290271	0.365506329113924	0.554649265905383	0.388443017656501	0.995290423861852	0.569105691056911	0.568852459016393	0.373333333333333	0.367047308319739	0.983660130718954	0.363636363636364	0.399361022364217	0.600326264274062	0.350649350649351
ATRT03	0.0412698412698413	0.690280065897858	1	0.0330188679245283	0.998427672955975	0.951845906902087	0.0470957613814757	0.0416	1	0.765451664025357	0.985714285714286	0.0476947535771065	0.0451612903225806	0.722910216718266	0.0477707006369427	1	0.0420032310177706	0.967845659163987	0.814754098360656	0.0392464678178964	0.0437601296596434	0.765354330708661	0.259780907668232	0.9558599695586	0.0382775119617225	0.0488599348534202	0.993453355155483	0.952755905511811	0.0390243902439024	0.958064516129032	0.782742681047766	0.0453125	0.959752321981424	0.960191082802548	0.957943925233645	0.0406885758998435	0.0438184663536776	0.95859872611465	0.0465489566613162	0.737730061349693	0.954545454545455	0.960254372019078	0.0398724082934609	0.0380952380952381	0.806763285024155	0.0425531914893617	0.0502354788069074	0.978476821192053	0.0440944881889764
ATRT04	1	0.378980891719745	0.0330188679245283	1	0.0186915887850467	0	0.995319812792512	0.995275590551181	0.0287009063444109	0.273865414710485	0.0236220472440945	0.993630573248408	0.993610223642173	0.326625386996904	0.996850393700787	0.0391236306729265	1	0	0.238636363636364	1	0.995305164319249	0.274570982839314	0.8	0	0.996815286624204	1	0.00955414012738853	0	0.995215311004785	0	0.267477203647416	0.992125984251969	0	0	0	1	1	0	1	0.31306990881459	0	0	1	1	0.25	1	0.995391705069124	0.00483091787439614	1
ATRT06	0.0175718849840256	0.659677419354839	0.998427672955975	0.0186915887850467	1	0.974317817014446	0.0268562401263823	0.0237341772151899	1	0.74294670846395	0.993630573248408	0.0272435897435897	0.0274193548387097	0.705607476635514	0.0204081632653061	0.995290423861852	0.0236593059936909	0.982511923688394	0.793269230769231	0.0230414746543779	0.0257648953301127	0.748815165876777	0.221698113207547	0.977238239757208	0.0157728706624606	0.0260586319218241	0.99836867862969	0.974803149606299	0.0221870047543582	0.975728155339806	0.764341085271318	0.0225806451612903	0.978494623655914	0.981012658227848	0.978461538461538	0.0218068535825545	0.0200927357032458	0.977812995245642	0.0206022187004754	0.719512195121951	0.975688816855754	0.979591836734694	0.0205047318611987	0.0187793427230047	0.777955271565495	0.0228758169934641	0.0249609984399376	0.991869918699187	0.0225442834138486
ATRT07	0	0.565217391304348	0.951845906902087	0	0.974317817014446	1	0.0063391442155309	0.00651465798045603	0.960061443932412	0.677884615384615	0.967741935483871	0.00819672131147541	0.00818330605564648	0.615629984051037	0.00323101777059774	0.947784810126582	0	1	0.707516339869281	0	0.00644122383252818	0.6768	0.214849921011058	1	0.00493421052631579	0	0.986863711001642	1	0.00484652665589661	1	0.682888540031397	0.00805152979066022	1	1	1	0	0	1	0	0.634945397815913	1	1	0	0	0.708265802269044	0	0.0063391442155309	0.995073891625616	0
ATRT08	0.992138364779874	0.39873417721519	0.0470957613814757	0.995319812792512	0.0268562401263823	0.0063391442155309	1	1	0.0406626506024096	0.30173775671406	0.0364500792393027	0.996840442338073	0.99673735725938	0.354009077155825	1	0.0514018691588785	0.993788819875776	0.00793650793650794	0.262903225806452	0.992319508448541	0.998389694041868	0.3	0.810852713178295	0.00755287009063444	0.9888	0.995145631067961	0.0174880763116057	0.0078740157480315	0.998422712933754	0.00796178343949045	0.291666666666667	0.996894409937888	0.0061633281972265	0.00623052959501558	0.0060790273556231	0.993865030674847	0.992319508448541	0.00477707006369427	0.99685534591195	0.341085271317829	0.0046656298600311	0.00638977635782748	0.992063492063492	0.993670886075949	0.267942583732057	0.991816693944354	0.99388379204893	0.00803858520900321	0.992223950233281
ATRT09	0.991961414790997	0.365609348914858	0.0416	0.995275590551181	0.0237341772151899	0.00651465798045603	1	1	0.0375586854460094	0.274167987321712	0.0321027287319422	1	1	0.316535433070866	1	0.0450310559006211	0.993506493506494	0.00809061488673139	0.24232633279483	0.992101105845182	1	0.273885350318471	0.8	0.00762195121951219	0.990306946688207	0.995024875621891	0.0179153094462541	0.008	1	0.00813008130081301	0.262751159196291	1	0.00625	0.00634920634920635	0.00626959247648903	0.993620414673046	0.992211838006231	0.00484652665589661	0.996763754045307	0.315301391035549	0.00483870967741936	0.00645161290322581	0.99198717948718	0.993660855784469	0.242718446601942	0.991638795986622	0.998427672955975	0.00498338870431894	0.99203821656051
ATRT10	0.031055900621118	0.651828298887122	1	0.0287009063444109	1	0.960061443932412	0.0406626506024096	0.0375586854460094	1	0.73959938366718	0.985959438377535	0.040625	0.0409448818897638	0.695324283559578	0.0380517503805175	1	0.0354391371340524	0.970496894409938	0.78021978021978	0.0314842578710645	0.0402476780185759	0.730474732006126	0.228787878787879	0.962797619047619	0.028391167192429	0.0394944707740916	0.9968	0.959876543209877	0.0340030911901082	0.961844197138315	0.76416539050536	0.0407523510971787	0.962121212121212	0.966101694915254	0.965413533834587	0.037593984962406	0.0335365853658537	0.966309341500766	0.036697247706422	0.709531013615734	0.961479198767334	0.96417445482866	0.0326086956521739	0.0352760736196319	0.773291925465838	0.0396825396825397	0.0377643504531722	0.979527559055118	0.0370942812982998
ATRT11	0.289808917197452	0.988673139158576	0.765451664025357	0.273865414710485	0.74294670846395	0.677884615384615	0.30173775671406	0.274167987321712	0.73959938366718	1	0.735759493670886	0.298701298701299	0.292207792207792	1	0.279434850863422	0.756714060031596	0.27591706539075	0.693522906793049	1	0.287480680061824	0.297427652733119	1	0.419906687402799	0.712781954887218	0.27741935483871	0.290113452188006	0.715686274509804	0.67981072555205	0.292134831460674	0.684039087947883	1	0.2752	0.683881064162754	0.706349206349206	0.682242990654206	0.28129829984544	0.275384615384615	0.666141732283465	0.29140127388535	1	0.669811320754717	0.67192429022082	0.281847133757962	0.270833333333333	1	0.273615635179153	0.298904538341158	0.694041867954911	0.255961844197138
ATRT12	0.0256821829855538	0.646003262642741	0.985714285714286	0.0236220472440945	0.993630573248408	0.967741935483871	0.0364500792393027	0.0321027287319422	0.985959438377535	0.735759493670886	1	0.0325732899022801	0.0343137254901961	0.691222570532915	0.0258064516129032	0.979365079365079	0.0301109350237718	0.980922098569157	0.782178217821782	0.0293663060278207	0.0318979266347687	0.736176935229068	0.250783699059561	0.970014992503748	0.0255591054313099	0.0340909090909091	1	0.967948717948718	0.0324675324675325	0.970636215334421	0.747303543913713	0.0322061191626409	0.96875	0.980982567353407	0.973520249221184	0.028169014084507	0.0278207109737249	0.971153846153846	0.0285261489698891	0.703416149068323	0.968903436988543	0.9696	0.0290791599353796	0.0207006369426752	0.765273311897106	0.0314569536423841	0.0344827586206897	0.981996726677578	0.0270700636942675
ATRT13	0.991922455573506	0.392092257001647	0.0476947535771065	0.993630573248408	0.0272435897435897	0.00819672131147541	0.996840442338073	1	0.040625	0.298701298701299	0.0325732899022801	1	1	0.352574102964119	0.998402555910543	0.0488599348534202	0.99198717948718	0.00816993464052288	0.266009852216749	0.990476190476191	1	0.297734627831715	0.790064102564103	0.00928792569659443	0.985436893203884	0.99341021416804	0.0180623973727422	0.00794912559618442	1	0.00657894736842105	0.288431061806656	1	0.00798722044728434	0.00949367088607595	0.00947867298578199	0.99211356466877	0.990566037735849	0.00488599348534202	0.993464052287582	0.340659340659341	0.00644122383252818	0.0065252854812398	0.99184339314845	0.99194847020934	0.277147487844408	0.989966555183946	0.993660855784469	0.00651465798045603	0.99016393442623
ATRT14	0.99344262295082	0.398659966499162	0.0451612903225806	0.993610223642173	0.0274193548387097	0.00818330605564648	0.99673735725938	1	0.0409448818897638	0.292207792207792	0.0343137254901961	1	1	0.352657004830918	0.998387096774194	0.0482315112540193	0.991922455573506	0.00665557404326123	0.264309764309764	0.991974317817014	1	0.309791332263242	0.781199351701783	0.00778816199376947	0.990131578947368	0.993311036789298	0.021630615640599	0.00650406504065041	1	0.00505050505050505	0.282258064516129	1	0.00811688311688312	0.00815660685154975	0.00638977635782748	0.992	0.991869918699187	0.00644122383252818	0.993421052631579	0.341614906832298	0.00661157024793388	0.00494233937397035	0.99341021416804	0.991974317817014	0.273476112026359	0.991554054054054	0.991922455573506	0.00667779632721202	0.991735537190083
ATRT15	0.347286821705426	0.993690851735016	0.722910216718266	0.326625386996904	0.705607476635514	0.615629984051037	0.354009077155825	0.316535433070866	0.695324283559578	1	0.691222570532915	0.352574102964119	0.352657004830918	1	0.337920489296636	0.716300940438871	0.332298136645963	0.634645669291339	1	0.337878787878788	0.352290679304897	1	0.462121212121212	0.652173913043478	0.321711568938193	0.35725677830941	0.664516129032258	0.618973561430793	0.34012539184953	0.619047619047619	1	0.330143540669856	0.623255813953488	0.646511627906977	0.621165644171779	0.336890243902439	0.321646341463415	0.602167182662539	0.347826086956522	1	0.616822429906542	0.621705426356589	0.333855799373041	0.327666151468315	1	0.316129032258064	0.353846153846154	0.642969984202212	0.309486780715397
ATRT16	0.995260663507109	0.378640776699029	0.0477707006369427	0.996850393700787	0.0204081632653061	0.00323101777059774	1	1	0.0380517503805175	0.279434850863422	0.0258064516129032	0.998402555910543	0.998387096774194	0.337920489296636	1	0.050314465408805	0.996830427892235	0.00486223662884927	0.253588516746411	0.99537750385208	1	0.278481012658228	0.787974683544304	0.00460122699386503	0.99203821656051	0.998360655737705	0.0113268608414239	0.00471698113207547	1	0.00480769230769231	0.27047913446677	0.998405103668262	0.00314465408805031	0.00312989045383412	0.00461538461538462	0.996879875195008	0.995405819295559	0.00158730158730159	0.998422712933754	0.315548780487805	0.00319488817891374	0.00315457413249211	0.995192307692308	0.996884735202492	0.253611556982344	0.995081967213115	0.993779160186625	0.00816993464052288	0.995260663507109
ATRT17	0.0443037974683544	0.67156862745098	1	0.0391236306729265	0.995290423861852	0.947784810126582	0.0514018691588785	0.0450310559006211	1	0.756714060031596	0.979365079365079	0.0488599348534202	0.0482315112540193	0.716300940438871	0.050314465408805	1	0.0464	0.963141025641026	0.800322061191626	0.0403726708074534	0.0495207667731629	0.763116057233704	0.273716951788491	0.949924127465857	0.0434083601286174	0.0550161812297735	0.990147783251232	0.948598130841122	0.0457516339869281	0.950080515297907	0.777089783281734	0.0507936507936508	0.952012383900929	0.957413249211357	0.950693374422188	0.0455974842767296	0.0482115085536547	0.957613814756672	0.0495207667731629	0.725308641975309	0.949044585987261	0.9515625	0.0445859872611465	0.0441640378548896	0.788553259141494	0.0483870967741935	0.0551181102362205	0.972491909385113	0.0496124031007752
ATRT18	1	0.370015948963317	0.0420032310177706	1	0.0236593059936909	0	0.993788819875776	0.993506493506494	0.0354391371340524	0.27591706539075	0.0301109350237718	0.99198717948718	0.991922455573506	0.332298136645963	0.996830427892235	0.0464	1	0	0.241435562805873	1	0.991974317817014	0.284126984126984	0.802197802197802	0	0.993579454253612	1	0.0130718954248366	0	0.993569131832797	0	0.263975155279503	0.992	0	0	0	1	1	0	1	0.317411402157165	0	0	1	1	0.251582278481013	1	0.995297805642633	0.00490196078431373	1
ATRT20	0	0.594771241830065	0.967845659163987	0	0.982511923688394	1	0.00793650793650794	0.00809061488673139	0.970496894409938	0.693522906793049	0.980922098569157	0.00816993464052288	0.00665557404326123	0.634645669291339	0.00486223662884927	0.963141025641026	0	1	0.72712146422629	0	0.00792393026941363	0.694968553459119	0.187207488299532	1	0.00492610837438424	0	0.995098039215686	1	0.00495049504950495	1	0.70625	0.00651465798045603	1	1	1	0	0	1	0	0.654263565891473	1	1	0	0	0.728013029315961	0	0.00314465408805031	1	0
ATRT21	0.260096930533118	0.985099337748344	0.814754098360656	0.238636363636364	0.793269230769231	0.707516339869281	0.262903225806452	0.24232633279483	0.78021978021978	1	0.782178217821782	0.266009852216749	0.264309764309764	1	0.253588516746411	0.800322061191626	0.241435562805873	0.72712146422629	1	0.252818035426731	0.263591433278418	1	0.40453074433657	0.739938080495356	0.247933884297521	0.253781512605042	0.755443886097152	0.715434083601286	0.252459016393443	0.721122112211221	1	0.249597423510467	0.717495987158908	0.741830065359477	0.720447284345048	0.238952536824877	0.2304	0.704132231404959	0.260655737704918	1	0.703764320785597	0.703049759229534	0.244186046511628	0.23202614379085	1	0.24126455906822	0.265402843601896	0.736754966887417	0.230519480519481
ATRT22	1	0.389154704944179	0.0392464678178964	1	0.0230414746543779	0	0.992319508448541	0.992101105845182	0.0314842578710645	0.287480680061824	0.0293663060278207	0.990476190476191	0.991974317817014	0.337878787878788	0.99537750385208	0.0403726708074534	1	0	0.252818035426731	1	0.992199687987519	0.286614173228346	0.81441717791411	0	0.993690851735016	1	0.0110759493670886	0	0.993660855784469	0	0.286363636363636	0.992175273865415	0	0	0	1	1	0	1	0.33030303030303	0	0	1	1	0.255555555555556	1	0.996927803379416	0.0048	1
ATRT23	0.993589743589744	0.395730706075534	0.0437601296596434	0.995305164319249	0.0257648953301127	0.00644122383252818	0.998389694041868	1	0.0402476780185759	0.297427652733119	0.0318979266347687	1	1	0.352290679304897	1	0.0495207667731629	0.991974317817014	0.00792393026941363	0.263591433278418	0.992199687987519	1	0.303715670436187	0.81042654028436	0.00764525993883792	0.990243902439024	0.995169082125604	0.0131147540983607	0.00645161290322581	1	0.00643086816720257	0.287735849056604	1	0.00634920634920635	0.00641025641025641	0.0062992125984252	0.993740219092332	0.992125984251969	0.00638977635782748	0.996774193548387	0.339035769828927	0.00643086816720257	0.00484652665589661	0.99198717948718	0.992025518341308	0.270799347471452	0.991539763113367	0.995290423861852	0.00818330605564648	0.991974317817014
ATRT24	0.290529695024077	0.983552631578947	0.765354330708661	0.274570982839314	0.748815165876777	0.6768	0.3	0.273885350318471	0.730474732006126	1	0.736176935229068	0.297734627831715	0.309791332263242	1	0.278481012658228	0.763116057233704	0.284126984126984	0.694968553459119	1	0.286614173228346	0.303715670436187	1	0.439370078740157	0.702702702702703	0.282714054927302	0.294498381877023	0.717532467532468	0.67192429022082	0.29073482428115	0.683870967741935	1	0.282958199356913	0.682389937106918	0.697933227344992	0.677621283255086	0.28393135725429	0.266770670826833	0.665071770334928	0.297906602254428	1	0.674157303370786	0.6704	0.275752773375594	0.283464566929134	1	0.261306532663317	0.305993690851735	0.696574225122349	0.257142857142857
ATRT25	0.792569659442725	0.4816	0.259780907668232	0.8	0.221698113207547	0.214849921011058	0.810852713178295	0.8	0.228787878787879	0.419906687402799	0.250783699059561	0.790064102564103	0.781199351701783	0.462121212121212	0.787974683544304	0.273716951788491	0.802197802197802	0.187207488299532	0.40453074433657	0.81441717791411	0.81042654028436	0.439370078740157	1	0.210762331838565	0.795527156549521	0.791666666666667	0.202247191011236	0.19188767550702	0.799043062200957	0.199052132701422	0.425757575757576	0.796850393700787	0.208269525267994	0.211093990755008	0.178018575851393	0.782208588957055	0.805598755832037	0.195007800312012	0.804724409448819	0.455792682926829	0.212933753943218	0.205651491365777	0.805946791862285	0.786833855799373	0.3921875	0.76461038961039	0.907086614173228	0.212025316455696	0.77984496124031
ATRT26	0	0.609642301710731	0.9558599695586	0	0.977238239757208	1	0.00755287009063444	0.00762195121951219	0.962797619047619	0.712781954887218	0.970014992503748	0.00928792569659443	0.00778816199376947	0.652173913043478	0.00460122699386503	0.949924127465857	0	1	0.739938080495356	0	0.00764525993883792	0.702702702702703	0.210762331838565	1	0.00460829493087558	0	0.988924050632911	1	0.00618238021638331	1	0.715124816446402	0.00768049155145929	1	1	1	0	0	1	0	0.671071953010279	1	1	0	0	0.7298937784522	0	0.00596125186289121	0.995391705069124	0
ATRT27	0.9936	0.372131147540984	0.0382775119617225	0.996815286624204	0.0157728706624606	0.00493421052631579	0.9888	0.990306946688207	0.028391167192429	0.27741935483871	0.0255591054313099	0.985436893203884	0.990131578947368	0.321711568938193	0.99203821656051	0.0434083601286174	0.993579454253612	0.00492610837438424	0.247933884297521	0.993690851735016	0.990243902439024	0.282714054927302	0.795527156549521	0.00460829493087558	1	0.99505766062603	0.0147299509001637	0.00486223662884927	0.990243902439024	0.00495867768595041	0.259904912836767	0.991869918699187	0.00478468899521531	0.00642054574638844	0.0048	0.993779160186625	0.993650793650794	0.00485436893203883	0.9952	0.322784810126582	0.00642054574638844	0.00645161290322581	1	0.99347471451876	0.250814332247557	0.994983277591973	1	0.00826446280991736	1
ATRT28	1	0.392156862745098	0.0488599348534202	1	0.0260586319218241	0	0.995145631067961	0.995024875621891	0.0394944707740916	0.290113452188006	0.0340909090909091	0.99341021416804	0.993311036789298	0.35725677830941	0.998360655737705	0.0550161812297735	1	0	0.253781512605042	1	0.995169082125604	0.294498381877023	0.791666666666667	0	0.99505766062603	1	0.0132669983416252	0	0.995121951219512	0	0.281847133757962	0.995153473344103	0	0	0	1	1	0	1	0.334913112164297	0	0	1	1	0.267441860465116	1	0.996845425867508	0.005	1
ATRT30	0.0113821138211382	0.628712871287129	0.993453355155483	0.00955414012738853	0.99836867862969	0.986863711001642	0.0174880763116057	0.0179153094462541	0.9968	0.715686274509804	1	0.0180623973727422	0.021630615640599	0.664516129032258	0.0113268608414239	0.990147783251232	0.0130718954248366	0.995098039215686	0.755443886097152	0.0110759493670886	0.0131147540983607	0.717532467532468	0.202247191011236	0.988924050632911	0.0147299509001637	0.0132669983416252	1	0.98858075040783	0.0146579804560261	0.988562091503268	0.738437001594896	0.0147783251231527	0.988745980707395	0.993377483443709	0.987480438184664	0.0096	0.00972447325769854	0.991803278688525	0.00986842105263158	0.681818181818182	0.986842105263158	0.98694942903752	0.011437908496732	0.00816993464052288	0.747524752475248	0.0120068610634648	0.016	0.994915254237288	0.0129659643435981
ATRT31	0	0.567434210526316	0.952755905511811	0	0.974803149606299	1	0.0078740157480315	0.008	0.959876543209877	0.67981072555205	0.967948717948718	0.00794912559618442	0.00650406504065041	0.618973561430793	0.00471698113207547	0.948598130841122	0	1	0.715434083601286	0	0.00645161290322581	0.67192429022082	0.19188767550702	1	0.00486223662884927	0	0.98858075040783	1	0.00483870967741936	1	0.691833590138675	0.00642054574638844	1	1	1	0	0	1	0	0.635093167701863	1	1	0	0	0.706539074960128	0	0.0061633281972265	0.99512987012987	0
ATRT32	0.995161290322581	0.382352941176471	0.0390243902439024	0.995215311004785	0.0221870047543582	0.00484652665589661	0.998422712933754	1	0.0340030911901082	0.292134831460674	0.0324675324675325	1	1	0.34012539184953	1	0.0457516339869281	0.993569131832797	0.00495049504950495	0.252459016393443	0.993660855784469	1	0.29073482428115	0.799043062200957	0.00618238021638331	0.990243902439024	0.995121951219512	0.0146579804560261	0.00483870967741936	1	0.00485436893203883	0.285488958990536	1	0.00473186119873817	0.00637958532695375	0.0047244094488189	0.995215311004785	0.993730407523511	0.00484652665589661	0.995161290322581	0.332283464566929	0.00650406504065041	0.00318979266347687	0.993548387096774	0.9936	0.266339869281046	0.993243243243243	0.992138364779874	0.00661157024793388	0.993660855784469
ATRT35	0	0.57286432160804	0.958064516129032	0	0.975728155339806	1	0.00796178343949045	0.00813008130081301	0.961844197138315	0.684039087947883	0.970636215334421	0.00657894736842105	0.00505050505050505	0.619047619047619	0.00480769230769231	0.950080515297907	0	1	0.721122112211221	0	0.00643086816720257	0.683870967741935	0.199052132701422	1	0.00495867768595041	0	0.988562091503268	1	0.00485436893203883	1	0.686495176848875	0.00489396411092985	1	1	1	0	0	1	0	0.635634028892456	1	1	0	0	0.704620462046205	0	0.00475435816164818	0.995	0
ATRT36	0.275384615384615	0.987361769352291	0.782742681047766	0.267477203647416	0.764341085271318	0.682888540031397	0.291666666666667	0.262751159196291	0.76416539050536	1	0.747303543913713	0.288431061806656	0.282258064516129	1	0.27047913446677	0.777089783281734	0.263975155279503	0.70625	1	0.286363636363636	0.287735849056604	1	0.425757575757576	0.715124816446402	0.259904912836767	0.281847133757962	0.738437001594896	0.691833590138675	0.285488958990536	0.686495176848875	1	0.263975155279503	0.702743902439024	0.7171875	0.691019786910198	0.264840182648402	0.257229832572298	0.669753086419753	0.284820031298905	1	0.687306501547988	0.683076923076923	0.273291925465839	0.2546875	1	0.255284552845528	0.290030211480363	0.713375796178344	0.245723172628305
ATRT37	0.993579454253612	0.370731707317073	0.0453125	0.992125984251969	0.0225806451612903	0.00805152979066022	0.996894409937888	1	0.0407523510971787	0.2752	0.0322061191626409	1	1	0.330143540669856	0.998405103668262	0.0507936507936508	0.992	0.00651465798045603	0.249597423510467	0.992175273865415	1	0.282958199356913	0.796850393700787	0.00768049155145929	0.991869918699187	0.995153473344103	0.0147783251231527	0.00642054574638844	1	0.00489396411092985	0.263975155279503	1	0.00791139240506329	0.00626959247648903	0.00636942675159236	0.992163009404389	0.992125984251969	0.0064	0.993650793650794	0.316923076923077	0.00801282051282051	0.00323101777059774	0.99347471451876	0.992199687987519	0.25686591276252	0.991735537190083	0.992211838006231	0.00988467874794069	0.992101105845182
ATRT38	0	0.580385852090032	0.959752321981424	0	0.978494623655914	1	0.0061633281972265	0.00625	0.962121212121212	0.683881064162754	0.96875	0.00798722044728434	0.00811688311688312	0.623255813953488	0.00314465408805031	0.952012383900929	0	1	0.717495987158908	0	0.00634920634920635	0.682389937106918	0.208269525267994	1	0.00478468899521531	0	0.988745980707395	1	0.00473186119873817	1	0.702743902439024	0.00791139240506329	1	1	1	0	0	1	0	0.644171779141104	1	1	0	0	0.718849840255591	0	0.00459418070444104	0.996789727126806	0
ATRT40	0	0.599033816425121	0.960191082802548	0	0.981012658227848	1	0.00623052959501558	0.00634920634920635	0.966101694915254	0.706349206349206	0.980982567353407	0.00949367088607595	0.00815660685154975	0.646511627906977	0.00312989045383412	0.957413249211357	0	1	0.741830065359477	0	0.00641025641025641	0.697933227344992	0.211093990755008	1	0.00642054574638844	0	0.993377483443709	1	0.00637958532695375	1	0.7171875	0.00626959247648903	1	1	1	0	0	1	0	0.657935285053929	1	1	0	0	0.729857819905213	0	0.0046875	0.995145631067961	0
ATRT41	0	0.579617834394904	0.957943925233645	0	0.978461538461538	1	0.0060790273556231	0.00626959247648903	0.965413533834587	0.682242990654206	0.973520249221184	0.00947867298578199	0.00638977635782748	0.621165644171779	0.00461538461538462	0.950693374422188	0	1	0.720447284345048	0	0.0062992125984252	0.677621283255086	0.178018575851393	1	0.0048	0	0.987480438184664	1	0.0047244094488189	1	0.691019786910198	0.00636942675159236	1	1	1	0	0	1	0	0.64	1	1	0	0	0.707547169811321	0	0.00451807228915663	0.996845425867508	0
ATRT42	1	0.376395534290271	0.0406885758998435	1	0.0218068535825545	0	0.993865030674847	0.993620414673046	0.037593984962406	0.28129829984544	0.028169014084507	0.99211356466877	0.992	0.336890243902439	0.996879875195008	0.0455974842767296	1	0	0.238952536824877	1	0.993740219092332	0.28393135725429	0.782208588957055	0	0.993779160186625	1	0.0096	0	0.995215311004785	0	0.264840182648402	0.992163009404389	0	0	0	1	1	0	1	0.317073170731707	0	0	1	1	0.25	1	0.99388379204893	0.00474683544303797	1
ATRT43	1	0.365506329113924	0.0438184663536776	1	0.0200927357032458	0	0.992319508448541	0.992211838006231	0.0335365853658537	0.275384615384615	0.0278207109737249	0.990566037735849	0.991869918699187	0.321646341463415	0.995405819295559	0.0482115085536547	1	0	0.2304	1	0.992125984251969	0.266770670826833	0.805598755832037	0	0.993650793650794	1	0.00972447325769854	0	0.993730407523511	0	0.257229832572298	0.992125984251969	0	0	0	1	1	0	1	0.309923664122137	0	0	1	1	0.233070866141732	1	0.993893129770992	0.00477707006369427	1
ATRT44	0	0.554649265905383	0.95859872611465	0	0.977812995245642	1	0.00477707006369427	0.00484652665589661	0.966309341500766	0.666141732283465	0.971153846153846	0.00488599348534202	0.00644122383252818	0.602167182662539	0.00158730158730159	0.957613814756672	0	1	0.704132231404959	0	0.00638977635782748	0.665071770334928	0.195007800312012	1	0.00485436893203883	0	0.991803278688525	1	0.00484652665589661	1	0.669753086419753	0.0064	1	1	1	0	0	1	0	0.6156202143951	1	1	0	0	0.693290734824281	0	0.00464396284829721	0.995073891625616	0
ATRT45	1	0.388443017656501	0.0465489566613162	1	0.0206022187004754	0	0.99685534591195	0.996763754045307	0.036697247706422	0.29140127388535	0.0285261489698891	0.993464052287582	0.993421052631579	0.347826086956522	0.998422712933754	0.0495207667731629	1	0	0.260655737704918	1	0.996774193548387	0.297906602254428	0.804724409448819	0	0.9952	1	0.00986842105263158	0	0.995161290322581	0	0.284820031298905	0.993650793650794	0	0	0	1	1	0	1	0.3328173374613	0	0	1	1	0.260869565217391	1	0.993827160493827	0.00485436893203883	1
ATRT46	0.338931297709924	0.995290423861852	0.737730061349693	0.31306990881459	0.719512195121951	0.634945397815913	0.341085271317829	0.315301391035549	0.709531013615734	1	0.703416149068323	0.340659340659341	0.341614906832298	1	0.315548780487805	0.725308641975309	0.317411402157165	0.654263565891473	1	0.33030303030303	0.339035769828927	1	0.455792682926829	0.671071953010279	0.322784810126582	0.334913112164297	0.681818181818182	0.635093167701863	0.332283464566929	0.635634028892456	1	0.316923076923077	0.644171779141104	0.657935285053929	0.64	0.317073170731707	0.309923664122137	0.6156202143951	0.3328173374613	1	0.630265210608424	0.628659476117103	0.316923076923077	0.315217391304348	1	0.305246422893482	0.340909090909091	0.665615141955836	0.295839753466872
ATRT49	0	0.569105691056911	0.954545454545455	0	0.975688816855754	1	0.0046656298600311	0.00483870967741936	0.961479198767334	0.669811320754717	0.968903436988543	0.00644122383252818	0.00661157024793388	0.616822429906542	0.00319488817891374	0.949044585987261	0	1	0.703764320785597	0	0.00643086816720257	0.674157303370786	0.212933753943218	1	0.00642054574638844	0	0.986842105263158	1	0.00650406504065041	1	0.687306501547988	0.00801282051282051	1	1	1	0	0	1	0	0.630265210608424	1	1	0	0	0.694805194805195	0	0.00476190476190476	0.995065789473684	0
ATRT50	0	0.568852459016393	0.960254372019078	0	0.979591836734694	1	0.00638977635782748	0.00645161290322581	0.96417445482866	0.67192429022082	0.9696	0.0065252854812398	0.00494233937397035	0.621705426356589	0.00315457413249211	0.9515625	0	1	0.703049759229534	0	0.00484652665589661	0.6704	0.205651491365777	1	0.00645161290322581	0	0.98694942903752	1	0.00318979266347687	1	0.683076923076923	0.00323101777059774	1	1	1	0	0	1	0	0.628659476117103	1	1	0	0	0.705696202531646	0	0.0062402496099844	0.99670510708402	0
ATRT52	1	0.373333333333333	0.0398724082934609	1	0.0205047318611987	0	0.992063492063492	0.99198717948718	0.0326086956521739	0.281847133757962	0.0290791599353796	0.99184339314845	0.99341021416804	0.333855799373041	0.995192307692308	0.0445859872611465	1	0	0.244186046511628	1	0.99198717948718	0.275752773375594	0.805946791862285	0	1	1	0.011437908496732	0	0.993548387096774	0	0.273291925465839	0.99347471451876	0	0	0	1	1	0	1	0.316923076923077	0	0	1	1	0.253611556982344	1	0.998432601880878	0.00325732899022801	1
ATRT53	1	0.367047308319739	0.0380952380952381	1	0.0187793427230047	0	0.993670886075949	0.993660855784469	0.0352760736196319	0.270833333333333	0.0207006369426752	0.99194847020934	0.991974317817014	0.327666151468315	0.996884735202492	0.0441640378548896	1	0	0.23202614379085	1	0.992025518341308	0.283464566929134	0.786833855799373	0	0.99347471451876	1	0.00816993464052288	0	0.9936	0	0.2546875	0.992199687987519	0	0	0	1	1	0	1	0.315217391304348	0	0	1	1	0.248012718600954	1	0.993720565149137	0.00480769230769231	1
ATRT55	0.264	0.983660130718954	0.806763285024155	0.25	0.777955271565495	0.708265802269044	0.267942583732057	0.242718446601942	0.773291925465838	1	0.765273311897106	0.277147487844408	0.273476112026359	1	0.253611556982344	0.788553259141494	0.251582278481013	0.728013029315961	1	0.255555555555556	0.270799347471452	1	0.3921875	0.7298937784522	0.250814332247557	0.267441860465116	0.747524752475248	0.706539074960128	0.266339869281046	0.704620462046205	1	0.25686591276252	0.718849840255591	0.729857819905213	0.707547169811321	0.25	0.233070866141732	0.693290734824281	0.260869565217391	1	0.694805194805195	0.705696202531646	0.253611556982344	0.248012718600954	1	0.230383973288815	0.268987341772152	0.725649350649351	0.2368
ATRT57	1	0.363636363636364	0.0425531914893617	1	0.0228758169934641	0	0.991816693944354	0.991638795986622	0.0396825396825397	0.273615635179153	0.0314569536423841	0.989966555183946	0.991554054054054	0.316129032258064	0.995081967213115	0.0483870967741935	1	0	0.24126455906822	1	0.991539763113367	0.261306532663317	0.76461038961039	0	0.994983277591973	1	0.0120068610634648	0	0.993243243243243	0	0.255284552845528	0.991735537190083	0	0	0	1	1	0	1	0.305246422893482	0	0	1	1	0.230383973288815	1	0.998347107438017	0.00337837837837838	1
ATRT58	0.995253164556962	0.399361022364217	0.0502354788069074	0.995391705069124	0.0249609984399376	0.0063391442155309	0.99388379204893	0.998427672955975	0.0377643504531722	0.298904538341158	0.0344827586206897	0.993660855784469	0.991922455573506	0.353846153846154	0.993779160186625	0.0551181102362205	0.995297805642633	0.00314465408805031	0.265402843601896	0.996927803379416	0.995290423861852	0.305993690851735	0.907086614173228	0.00596125186289121	1	0.996845425867508	0.016	0.0061633281972265	0.992138364779874	0.00475435816164818	0.290030211480363	0.992211838006231	0.00459418070444104	0.0046875	0.00451807228915663	0.99388379204893	0.993893129770992	0.00464396284829721	0.993827160493827	0.340909090909091	0.00476190476190476	0.0062402496099844	0.998432601880878	0.993720565149137	0.268987341772152	0.998347107438017	1	0.00963081861958266	0.995398773006135
ATRT59	0.00487012987012987	0.600326264274062	0.978476821192053	0.00483091787439614	0.991869918699187	0.995073891625616	0.00803858520900321	0.00498338870431894	0.979527559055118	0.694041867954911	0.981996726677578	0.00651465798045603	0.00667779632721202	0.642969984202212	0.00816993464052288	0.972491909385113	0.00490196078431373	1	0.736754966887417	0.0048	0.00818330605564648	0.696574225122349	0.212025316455696	0.995391705069124	0.00826446280991736	0.005	0.994915254237288	0.99512987012987	0.00661157024793388	0.995	0.713375796178344	0.00988467874794069	0.996789727126806	0.995145631067961	0.996845425867508	0.00474683544303797	0.00477707006369427	0.995073891625616	0.00485436893203883	0.665615141955836	0.995065789473684	0.99670510708402	0.00325732899022801	0.00480769230769231	0.725649350649351	0.00337837837837838	0.00963081861958266	1	0.00161812297734628
ATRT60	1	0.350649350649351	0.0440944881889764	1	0.0225442834138486	0	0.992223950233281	0.99203821656051	0.0370942812982998	0.255961844197138	0.0270700636942675	0.99016393442623	0.991735537190083	0.309486780715397	0.995260663507109	0.0496124031007752	1	0	0.230519480519481	1	0.991974317817014	0.257142857142857	0.77984496124031	0	1	1	0.0129659643435981	0	0.993660855784469	0	0.245723172628305	0.992101105845182	0	0	0	1	1	0	1	0.295839753466872	0	0	1	1	0.2368	1	0.995398773006135	0.00161812297734628	1
k=3
	ATRT01	ATRT02	ATRT03	ATRT04	ATRT06	ATRT07	ATRT08	ATRT09	ATRT10	ATRT11	ATRT12	ATRT13	ATRT14	ATRT15	ATRT16	ATRT17	ATRT18	ATRT20	ATRT21	ATRT22	ATRT23	ATRT24	ATRT25	ATRT26	ATRT27	ATRT28	ATRT30	ATRT31	ATRT32	ATRT35	ATRT36	ATRT37	ATRT38	ATRT40	ATRT41	ATRT42	ATRT43	ATRT44	ATRT45	ATRT46	ATRT49	ATRT50	ATRT52	ATRT53	ATRT55	ATRT57	ATRT58	ATRT59	ATRT60
ATRT01	1	0.0244698205546493	0.0301587301587302	0.992175273865415	0.0111821086261981	0	0.981132075471698	0.972668810289389	0.0201863354037267	0	0.0176565008025682	0.974151857835218	0.972131147540984	0.00310077519379845	0.979462875197472	0.0332278481012658	0.995222929936306	0	0.00323101777059774	0.992211838006231	0.97275641025641	0.00321027287319422	0.78328173374613	0	0.984	0.99025974025974	0.00813008130081301	0	0.980645161290323	0	0.00153846153846154	0.971107544141252	0	0	0	0.990740740740741	0.990580847723705	0	0.990491283676704	0.00458015267175573	0	0	0.99025974025974	1	0.0016	0.990066225165563	0.984177215189873	0.00162337662337662	0.992050874403816
ATRT02	0.0244698205546493	1	0.0181219110378913	0.0191082802547771	0.0112903225806452	0.00167224080267559	0.0253164556962025	0.0367278797996661	0.014308426073132	0.985436893203884	0.0114192495921697	0.0395387149917628	0.0435510887772194	0.99211356466877	0.0355987055016181	0.011437908496732	0.0143540669856459	0.00163398692810458	0.981788079470199	0.0175438596491228	0.0426929392446634	0.980263157894737	0.0176	0.0015552099533437	0.0163934426229508	0.0179738562091503	0.00825082508250825	0	0.0375816993464052	0	0.984202211690363	0.0390243902439024	0.00160771704180064	0	0	0.0175438596491228	0.0189873417721519	0.00163132137030995	0.0176565008025682	0.993720565149137	0	0	0.015	0.0179445350734095	0.980392156862745	0.0137221269296741	0.0191693290734824	0.00489396411092985	0.0146103896103896
ATRT03	0.0301587301587302	0.0181219110378913	1	0.0220125786163522	0.998427672955975	0.947030497592295	0.0392464678178964	0.04	1	0.00950871632329636	0.985714285714286	0.0429252782193959	0.0419354838709677	0.0185758513931889	0.0429936305732484	1	0.0290791599353796	0.964630225080386	0.0147540983606557	0.0266875981161695	0.0388978930307942	0.0078740157480315	0.25508607198748	0.952815829528158	0.0303030303030303	0.0358306188925081	0.993453355155483	0.948031496062992	0.0341463414634146	0.953225806451613	0.0154083204930663	0.0421875	0.955108359133127	0.955414012738854	0.953271028037383	0.028169014084507	0.0312989045383412	0.953821656050955	0.0337078651685393	0.0184049079754601	0.951298701298701	0.957074721780604	0.0303030303030303	0.026984126984127	0.0177133655394525	0.0294599018003273	0.0423861852433281	0.975165562913907	0.0346456692913386
ATRT04	0.992175273865415	0.0191082802547771	0.0220125786163522	1	0.0124610591900312	0	0.984399375975039	0.965354330708661	0.0181268882175227	0	0.015748031496063	0.964968152866242	0.961661341853035	0	0.971653543307087	0.028169014084507	1	0	0	1	0.962441314553991	0	0.795348837209302	0	0.996815286624204	1	0.00636942675159236	0	0.968102073365231	0	0	0.959055118110236	0	0	0	1	1	0	1	0	0	0	1	0.989079563182527	0	1	0.993855606758833	0.00161030595813205	1
ATRT06	0.0111821086261981	0.0112903225806452	0.998427672955975	0.0124610591900312	1	0.971107544141252	0.0221169036334913	0.0237341772151899	1	0.00626959247648903	0.993630573248408	0.0240384615384615	0.0258064516129032	0.014018691588785	0.0188383045525903	0.995290423861852	0.0157728706624606	0.97933227344992	0.00801282051282051	0.0153609831029186	0.0225442834138486	0.00631911532385466	0.220125786163522	0.975720789074355	0.0110410094637224	0.0179153094462541	0.99836867862969	0.971653543307087	0.0190174326465927	0.972491909385113	0.0124031007751938	0.0193548387096774	0.97542242703533	0.977848101265823	0.975384615384615	0.014018691588785	0.0123647604327666	0.974643423137876	0.0126782884310618	0.0121951219512195	0.974068071312804	0.976452119309262	0.0157728706624606	0.0109546165884194	0.012779552715655	0.0147058823529412	0.0202808112324493	0.990243902439024	0.0177133655394525
ATRT07	0	0.00167224080267559	0.947030497592295	0	0.971107544141252	1	0.00475435816164818	0.00488599348534202	0.955453149001536	0.00320512820512821	0.964516129032258	0.00327868852459016	0.00327332242225859	0.00637958532695375	0.00323101777059774	0.94620253164557	0	1	0.00326797385620915	0	0.00322061191626409	0.0016	0.211690363349131	1	0.00493421052631579	0	0.983579638752053	1	0.00161550888529887	1	0.00470957613814757	0.00483091787439614	1	1	1	0	0	1	0	0.0046801872074883	1	1	0	0	0.00648298217179903	0	0.0063391442155309	0.995073891625616	0
ATRT08	0.981132075471698	0.0253164556962025	0.0392464678178964	0.984399375975039	0.0221169036334913	0.00475435816164818	1	0.984227129337539	0.0331325301204819	0.00157977883096367	0.0316957210776545	0.981042654028436	0.977161500815661	0.0075642965204236	0.98297213622291	0.043613707165109	0.982919254658385	0.00634920634920635	0.00483870967741936	0.978494623655914	0.980676328502415	0.0046875	0.798449612403101	0.00604229607250755	0.976	0.982200647249191	0.0158982511923688	0.0062992125984252	0.984227129337539	0.00636942675159236	0.00771604938271605	0.979813664596273	0.00462249614791988	0.00467289719626168	0.00455927051671732	0.98159509202454	0.980030721966206	0.00318471337579618	0.987421383647799	0.0062015503875969	0.0046656298600311	0.00479233226837061	0.977777777777778	0.979430379746835	0.00478468899521531	0.980360065466448	0.980122324159021	0.00482315112540193	0.979782270606532
ATRT09	0.972668810289389	0.0367278797996661	0.04	0.965354330708661	0.0237341772151899	0.00488599348534202	0.984227129337539	1	0.0359937402190923	0.00792393026941363	0.0304975922953451	1	1	0.0173228346456693	1	0.0434782608695652	0.964285714285714	0.00647249190938511	0.0161550888529887	0.960505529225908	1	0.00955414012738853	0.774803149606299	0.00609756097560976	0.959612277867528	0.965174129353234	0.0179153094462541	0.0064	1	0.00650406504065041	0.0139103554868624	1	0.0046875	0.00476190476190476	0.00470219435736677	0.960127591706539	0.961059190031153	0.00323101777059774	0.966019417475728	0.0154559505409583	0.00483870967741936	0.00483870967741936	0.96474358974359	0.971473851030111	0.0129449838187702	0.959866220735786	0.966981132075472	0.00498338870431894	0.963375796178344
ATRT10	0.0201863354037267	0.014308426073132	1	0.0181268882175227	1	0.955453149001536	0.0331325301204819	0.0359937402190923	1	0.00924499229583975	0.985959438377535	0.0359375	0.0377952755905512	0.0180995475113122	0.0334855403348554	1	0.0231124807395994	0.967391304347826	0.0141287284144427	0.0194902548725637	0.0356037151702786	0.00765696784073507	0.224242424242424	0.959821428571429	0.0205047318611987	0.0268562401263823	0.9968	0.955246913580247	0.0293663060278207	0.957074721780604	0.0153139356814701	0.0376175548589342	0.957575757575758	0.961479198767334	0.960902255639098	0.0255639097744361	0.0213414634146341	0.961715160796325	0.0244648318042813	0.0181543116490166	0.958397534668721	0.961059190031153	0.0232919254658385	0.0245398773006135	0.0170807453416149	0.026984126984127	0.0302114803625378	0.976377952755906	0.0278207109737249
ATRT11	0	0.985436893203884	0.00950871632329636	0	0.00626959247648903	0.00320512820512821	0.00157977883096367	0.00792393026941363	0.00924499229583975	1	0.00791139240506329	0.00811688311688312	0.00649350649350649	1	0.00470957613814757	0.00789889415481832	0	0.00315955766192733	1	0	0.00643086816720257	1	0.0046656298600311	0.00300751879699248	0	0	0.0065359477124183	0.00315457413249211	0.00481540930979133	0.00162866449511401	1	0.0064	0.00156494522691706	0.00317460317460317	0.00311526479750779	0	0	0.0015748031496063	0	1	0.00314465408805031	0.00315457413249211	0	0.0016025641025641	1	0	0.00156494522691706	0.00161030595813205	0
ATRT12	0.0176565008025682	0.0114192495921697	0.985714285714286	0.015748031496063	0.993630573248408	0.964516129032258	0.0316957210776545	0.0304975922953451	0.985959438377535	0.00791139240506329	1	0.0276872964169381	0.0310457516339869	0.0156739811912226	0.0209677419354839	0.979365079365079	0.0206022187004754	0.97933227344992	0.0115511551155116	0.0200927357032458	0.0271132376395534	0.004739336492891	0.247648902821317	0.967016491754123	0.0207667731629393	0.0243506493506494	1	0.96474358974359	0.0275974025974026	0.967373572593801	0.0138674884437596	0.0289855072463768	0.965625	0.977812995245642	0.970404984423676	0.0187793427230047	0.0185471406491499	0.967948717948718	0.0190174326465927	0.0139751552795031	0.967266775777414	0.968	0.0193861066235864	0.0127388535031847	0.0128617363344051	0.021523178807947	0.0282131661442006	0.980360065466448	0.0207006369426752
ATRT13	0.974151857835218	0.0395387149917628	0.0429252782193959	0.964968152866242	0.0240384615384615	0.00327868852459016	0.981042654028436	1	0.0359375	0.00811688311688312	0.0276872964169381	1	1	0.0171606864274571	0.998402555910543	0.0439739413680782	0.96474358974359	0.00490196078431373	0.0164203612479475	0.96031746031746	1	0.0161812297734628	0.766025641025641	0.00464396284829721	0.954692556634304	0.962108731466227	0.0164203612479475	0.00476947535771065	1	0.00328947368421053	0.0142630744849445	1	0.00319488817891374	0.00474683544303797	0.004739336492891	0.958990536277603	0.960691823899371	0	0.962418300653595	0.0188383045525903	0.00322061191626409	0.00489396411092985	0.964110929853181	0.972624798711755	0.0145867098865478	0.959866220735786	0.96513470681458	0.00162866449511401	0.962295081967213
ATRT14	0.972131147540984	0.0435510887772194	0.0419354838709677	0.961661341853035	0.0258064516129032	0.00327332242225859	0.977161500815661	1	0.0377952755905512	0.00649350649350649	0.0310457516339869	1	1	0.0209339774557166	0.996774193548387	0.045016077170418	0.959612277867528	0.00332778702163062	0.0185185185185185	0.958266452648475	1	0.0160513643659711	0.753646677471637	0.00311526479750779	0.957236842105263	0.961538461538462	0.0199667221297837	0.0032520325203252	1	0.00168350168350168	0.017741935483871	1	0.00324675324675325	0.0032626427406199	0.00159744408945687	0.9568	0.957723577235772	0.00161030595813205	0.960526315789474	0.0186335403726708	0.00330578512396694	0.00329489291598023	0.963756177924217	0.969502407704655	0.0197693574958814	0.959459459459459	0.959612277867528	0.00333889816360601	0.95702479338843
ATRT15	0.00310077519379845	0.99211356466877	0.0185758513931889	0	0.014018691588785	0.00637958532695375	0.0075642965204236	0.0173228346456693	0.0180995475113122	1	0.0156739811912226	0.0171606864274571	0.0209339774557166	1	0.0137614678899083	0.0172413793103448	0	0.0047244094488189	1	0	0.0205371248025276	1	0.00757575757575758	0.00449775112443778	0	0	0.0112903225806452	0.0031104199066874	0.0141065830721003	0	1	0.0191387559808612	0.00465116279069767	0.00465116279069767	0.00306748466257669	0	0	0.00309597523219814	0	1	0.00467289719626168	0.00465116279069767	0	0.00309119010819165	1	0	0.00153846153846154	0.00789889415481832	0
ATRT16	0.979462875197472	0.0355987055016181	0.0429936305732484	0.971653543307087	0.0188383045525903	0.00323101777059774	0.98297213622291	1	0.0334855403348554	0.00470957613814757	0.0209677419354839	0.998402555910543	0.996774193548387	0.0137614678899083	1	0.0455974842767296	0.971473851030111	0.00486223662884927	0.00797448165869218	0.969183359013868	0.998405103668262	0.00791139240506329	0.762658227848101	0.00460122699386503	0.964968152866242	0.973770491803279	0.00970873786407767	0.00471698113207547	1	0.00480769230769231	0.00927357032457496	0.996810207336523	0.00314465408805031	0.00312989045383412	0.00461538461538462	0.968798751950078	0.966309341500766	0.00158730158730159	0.973186119873817	0.013719512195122	0.00319488817891374	0.00315457413249211	0.97275641025641	0.978193146417445	0.0112359550561798	0.968852459016393	0.965785381026439	0.0065359477124183	0.96998420221169
ATRT17	0.0332278481012658	0.011437908496732	1	0.028169014084507	0.995290423861852	0.94620253164557	0.043613707165109	0.0434782608695652	1	0.00789889415481832	0.979365079365079	0.0439739413680782	0.045016077170418	0.0172413793103448	0.0455974842767296	1	0.0336	0.961538461538462	0.0112721417069243	0.0279503105590062	0.0447284345047923	0.00635930047694754	0.26905132192846	0.949924127465857	0.0353697749196141	0.0420711974110032	0.990147783251232	0.947040498442368	0.0408496732026144	0.948470209339775	0.0123839009287926	0.0476190476190476	0.95046439628483	0.95583596214511	0.949152542372881	0.0330188679245283	0.0357698289269051	0.956043956043956	0.036741214057508	0.0154320987654321	0.947452229299363	0.95	0.035031847133758	0.0331230283911672	0.014308426073132	0.0354838709677419	0.047244094488189	0.970873786407767	0.0403100775193798
ATRT18	0.995222929936306	0.0143540669856459	0.0290791599353796	1	0.0157728706624606	0	0.982919254658385	0.964285714285714	0.0231124807395994	0	0.0206022187004754	0.96474358974359	0.959612277867528	0	0.971473851030111	0.0336	1	0	0	1	0.959871589085072	0	0.795918367346939	0	0.993579454253612	1	0.00980392156862745	0	0.967845659163987	0	0	0.96	0	0	0	1	1	0	1	0	0	0	1	0.992150706436421	0	1	0.993730407523511	0.00163398692810458	1
ATRT20	0	0.00163398692810458	0.964630225080386	0	0.97933227344992	1	0.00634920634920635	0.00647249190938511	0.967391304347826	0.00315955766192733	0.97933227344992	0.00490196078431373	0.00332778702163062	0.0047244094488189	0.00486223662884927	0.961538461538462	0	1	0.00166389351081531	0	0.00475435816164818	0.00157232704402516	0.18408736349454	1	0.00492610837438424	0	0.993464052287582	1	0.0033003300330033	1	0.0046875	0.00488599348534202	1	1	1	0	0	1	0	0.00310077519379845	1	1	0	0	0.00488599348534202	0	0.00314465408805031	1	0
ATRT21	0.00323101777059774	0.981788079470199	0.0147540983606557	0	0.00801282051282051	0.00326797385620915	0.00483870967741936	0.0161550888529887	0.0141287284144427	1	0.0115511551155116	0.0164203612479475	0.0185185185185185	1	0.00797448165869218	0.0112721417069243	0	0.00166389351081531	1	0	0.0164744645799012	1	0.00485436893203883	0.00154798761609907	0	0	0.0100502512562814	0.00160771704180064	0.0114754098360656	0	1	0.0177133655394525	0.00321027287319422	0.00326797385620915	0.00159744408945687	0	0	0.00165289256198347	0	1	0.00327332242225859	0.00321027287319422	0	0.00326797385620915	1	0	0.00157977883096367	0.00165562913907285	0
ATRT22	0.992211838006231	0.0175438596491228	0.0266875981161695	1	0.0153609831029186	0	0.978494623655914	0.960505529225908	0.0194902548725637	0	0.0200927357032458	0.96031746031746	0.958266452648475	0	0.969183359013868	0.0279503105590062	1	0	0	1	0.957878315132605	0	0.808282208588957	0	0.993690851735016	1	0.00791139240506329	0	0.96513470681458	0	0	0.957746478873239	0	0	0	1	1	0	1	0	0	0	1	0.989147286821705	0	1	0.995391705069124	0.0016	1
ATRT23	0.97275641025641	0.0426929392446634	0.0388978930307942	0.962441314553991	0.0225442834138486	0.00322061191626409	0.980676328502415	1	0.0356037151702786	0.00643086816720257	0.0271132376395534	1	1	0.0205371248025276	0.998405103668262	0.0447284345047923	0.959871589085072	0.00475435816164818	0.0164744645799012	0.957878315132605	1	0.0145395799676898	0.781990521327014	0.00458715596330275	0.95609756097561	0.962962962962963	0.0114754098360656	0.00483870967741936	1	0.00482315112540193	0.0172955974842767	1	0.00317460317460317	0.00320512820512821	0.0031496062992126	0.957746478873239	0.95748031496063	0.00319488817891374	0.962903225806452	0.0186625194401244	0.00482315112540193	0.00323101777059774	0.961538461538462	0.96969696969697	0.0163132137030995	0.957698815566836	0.962323390894819	0.00490998363338789	0.959871589085072
ATRT24	0.00321027287319422	0.980263157894737	0.0078740157480315	0	0.00631911532385466	0.0016	0.0046875	0.00955414012738853	0.00765696784073507	1	0.004739336492891	0.0161812297734628	0.0160513643659711	1	0.00791139240506329	0.00635930047694754	0	0.00157232704402516	1	0	0.0145395799676898	1	0.0031496062992126	0	0	0	0.00324675324675325	0	0.012779552715655	0	1	0.0144694533762058	0.00157232704402516	0.00158982511923688	0.00156494522691706	0	0	0	0	1	0.00160513643659711	0.0016	0	0.0047244094488189	1	0	0	0	0
ATRT25	0.78328173374613	0.0176	0.25508607198748	0.795348837209302	0.220125786163522	0.211690363349131	0.798449612403101	0.774803149606299	0.224242424242424	0.0046656298600311	0.247648902821317	0.766025641025641	0.753646677471637	0.00757575757575758	0.762658227848101	0.26905132192846	0.795918367346939	0.18408736349454	0.00485436893203883	0.808282208588957	0.781990521327014	0.0031496062992126	1	0.209267563527653	0.793929712460064	0.78525641025641	0.199036918138042	0.188767550702028	0.77511961722488	0.195892575039494	0.00606060606060606	0.77007874015748	0.2052067381317	0.208012326656394	0.174922600619195	0.776073619631902	0.799377916018662	0.19188767550702	0.798425196850394	0.00762195121951219	0.211356466876972	0.202511773940345	0.799687010954617	0.772727272727273	0.0046875	0.758116883116883	0.903937007874016	0.208860759493671	0.776744186046512
ATRT26	0	0.0015552099533437	0.952815829528158	0	0.975720789074355	1	0.00604229607250755	0.00609756097560976	0.959821428571429	0.00300751879699248	0.967016491754123	0.00464396284829721	0.00311526479750779	0.00449775112443778	0.00460122699386503	0.949924127465857	0	1	0.00154798761609907	0	0.00458715596330275	0	0.209267563527653	1	0.00460829493087558	0	0.985759493670886	1	0.00309119010819165	1	0.00440528634361234	0.00460829493087558	1	1	1	0	0	1	0	0.00293685756240822	1	1	0	0	0.00606980273141123	0	0.00596125186289121	0.995391705069124	0
ATRT27	0.984	0.0163934426229508	0.0303030303030303	0.996815286624204	0.0110410094637224	0.00493421052631579	0.976	0.959612277867528	0.0205047318611987	0	0.0207667731629393	0.954692556634304	0.957236842105263	0	0.964968152866242	0.0353697749196141	0.993579454253612	0.00492610837438424	0	0.993690851735016	0.95609756097561	0	0.793929712460064	0.00460829493087558	1	0.99505766062603	0.0114566284779051	0.00486223662884927	0.964227642276423	0.00495867768595041	0	0.957723577235772	0.00478468899521531	0.00642054574638844	0.0048	0.993779160186625	0.993650793650794	0.00485436893203883	0.9952	0	0.00642054574638844	0.00645161290322581	1	0.980424143556281	0	0.994983277591973	1	0.00661157024793388	1
ATRT28	0.99025974025974	0.0179738562091503	0.0358306188925081	1	0.0179153094462541	0	0.982200647249191	0.965174129353234	0.0268562401263823	0	0.0243506493506494	0.962108731466227	0.961538461538462	0	0.973770491803279	0.0420711974110032	1	0	0	1	0.962962962962963	0	0.78525641025641	0	0.99505766062603	1	0.00995024875621891	0	0.970731707317073	0	0	0.962843295638126	0	0	0	1	1	0	1	0	0	0	1	0.988709677419355	0	1	0.995268138801262	0.00166666666666667	1
ATRT30	0.00813008130081301	0.00825082508250825	0.993453355155483	0.00636942675159236	0.99836867862969	0.983579638752053	0.0158982511923688	0.0179153094462541	0.9968	0.0065359477124183	1	0.0164203612479475	0.0199667221297837	0.0112903225806452	0.00970873786407767	0.990147783251232	0.00980392156862745	0.993464052287582	0.0100502512562814	0.00791139240506329	0.0114754098360656	0.00324675324675325	0.199036918138042	0.985759493670886	0.0114566284779051	0.00995024875621891	1	0.98531810766721	0.0130293159609121	0.985294117647059	0.00956937799043062	0.013136288998358	0.985530546623794	0.990066225165563	0.984350547730829	0.0064	0.00648298217179903	0.988524590163934	0.00657894736842105	0.0109717868338558	0.985197368421053	0.98531810766721	0.00816993464052288	0.0065359477124183	0.0132013201320132	0.00857632933104631	0.0128	0.993220338983051	0.00972447325769854
ATRT31	0	0	0.948031496062992	0	0.971653543307087	1	0.0062992125984252	0.0064	0.955246913580247	0.00315457413249211	0.96474358974359	0.00476947535771065	0.0032520325203252	0.0031104199066874	0.00471698113207547	0.947040498442368	0	1	0.00160771704180064	0	0.00483870967741936	0	0.188767550702028	1	0.00486223662884927	0	0.98531810766721	1	0.0032258064516129	1	0.00308166409861325	0.00481540930979133	1	1	1	0	0	1	0	0.0015527950310559	1	1	0	0	0.00478468899521531	0	0.0061633281972265	0.99512987012987	0
ATRT32	0.980645161290323	0.0375816993464052	0.0341463414634146	0.968102073365231	0.0190174326465927	0.00161550888529887	0.984227129337539	1	0.0293663060278207	0.00481540930979133	0.0275974025974026	1	1	0.0141065830721003	1	0.0408496732026144	0.967845659163987	0.0033003300330033	0.0114754098360656	0.96513470681458	1	0.012779552715655	0.77511961722488	0.00309119010819165	0.964227642276423	0.970731707317073	0.0130293159609121	0.0032258064516129	1	0.00323624595469256	0.0141955835962145	1	0.00157728706624606	0.00318979266347687	0.0015748031496063	0.966507177033493	0.96551724137931	0.00161550888529887	0.969354838709677	0.0141732283464567	0.0032520325203252	0.00318979266347687	0.969354838709677	0.976	0.0130718954248366	0.967905405405405	0.963836477987421	0.00165289256198347	0.968304278922345
ATRT35	0	0	0.953225806451613	0	0.972491909385113	1	0.00636942675159236	0.00650406504065041	0.957074721780604	0.00162866449511401	0.967373572593801	0.00328947368421053	0.00168350168350168	0	0.00480769230769231	0.948470209339775	0	1	0	0	0.00482315112540193	0	0.195892575039494	1	0.00495867768595041	0	0.985294117647059	1	0.00323624595469256	1	0.00160771704180064	0.0032626427406199	1	1	1	0	0	1	0	0	1	1	0	0	0.00165016501650165	0	0.00475435816164818	0.995	0
ATRT36	0.00153846153846154	0.984202211690363	0.0154083204930663	0	0.0124031007751938	0.00470957613814757	0.00771604938271605	0.0139103554868624	0.0153139356814701	1	0.0138674884437596	0.0142630744849445	0.017741935483871	1	0.00927357032457496	0.0123839009287926	0	0.0046875	1	0	0.0172955974842767	1	0.00606060606060606	0.00440528634361234	0	0	0.00956937799043062	0.00308166409861325	0.0141955835962145	0.00160771704180064	1	0.0170807453416149	0.00304878048780488	0.003125	0.0030441400304414	0	0	0.00308641975308642	0	1	0.00309597523219814	0.00307692307692308	0	0.0015625	1	0	0	0.00636942675159236	0
ATRT37	0.971107544141252	0.0390243902439024	0.0421875	0.959055118110236	0.0193548387096774	0.00483091787439614	0.979813664596273	1	0.0376175548589342	0.0064	0.0289855072463768	1	1	0.0191387559808612	0.996810207336523	0.0476190476190476	0.96	0.00488599348534202	0.0177133655394525	0.957746478873239	1	0.0144694533762058	0.77007874015748	0.00460829493087558	0.957723577235772	0.962843295638126	0.013136288998358	0.00481540930979133	1	0.0032626427406199	0.0170807453416149	1	0.00474683544303797	0.00313479623824451	0.00318471337579618	0.956112852664577	0.95748031496063	0.0032	0.96031746031746	0.0184615384615385	0.00480769230769231	0.00323101777059774	0.962479608482871	0.968798751950078	0.0177705977382876	0.958677685950413	0.961059190031153	0.00494233937397035	0.960505529225908
ATRT38	0	0.00160771704180064	0.955108359133127	0	0.97542242703533	1	0.00462249614791988	0.0046875	0.957575757575758	0.00156494522691706	0.965625	0.00319488817891374	0.00324675324675325	0.00465116279069767	0.00314465408805031	0.95046439628483	0	1	0.00321027287319422	0	0.00317460317460317	0.00157232704402516	0.2052067381317	1	0.00478468899521531	0	0.985530546623794	1	0.00157728706624606	1	0.00304878048780488	0.00474683544303797	1	1	1	0	0	1	0	0.00460122699386503	1	1	0	0	0.00479233226837061	0	0.00459418070444104	0.996789727126806	0
ATRT40	0	0	0.955414012738854	0	0.977848101265823	1	0.00467289719626168	0.00476190476190476	0.961479198767334	0.00317460317460317	0.977812995245642	0.00474683544303797	0.0032626427406199	0.00465116279069767	0.00312989045383412	0.95583596214511	0	1	0.00326797385620915	0	0.00320512820512821	0.00158982511923688	0.208012326656394	1	0.00642054574638844	0	0.990066225165563	1	0.00318979266347687	1	0.003125	0.00313479623824451	1	1	1	0	0	1	0	0.00308166409861325	1	1	0	0	0.004739336492891	0	0.0046875	0.995145631067961	0
ATRT41	0	0	0.953271028037383	0	0.975384615384615	1	0.00455927051671732	0.00470219435736677	0.960902255639098	0.00311526479750779	0.970404984423676	0.004739336492891	0.00159744408945687	0.00306748466257669	0.00461538461538462	0.949152542372881	0	1	0.00159744408945687	0	0.0031496062992126	0.00156494522691706	0.174922600619195	1	0.0048	0	0.984350547730829	1	0.0015748031496063	1	0.0030441400304414	0.00318471337579618	1	1	1	0	0	1	0	0.00148148148148148	1	1	0	0	0.00314465408805031	0	0.00451807228915663	0.996845425867508	0
ATRT42	0.990740740740741	0.0175438596491228	0.028169014084507	1	0.014018691588785	0	0.98159509202454	0.960127591706539	0.0255639097744361	0	0.0187793427230047	0.958990536277603	0.9568	0	0.968798751950078	0.0330188679245283	1	0	0	1	0.957746478873239	0	0.776073619631902	0	0.993779160186625	1	0.0064	0	0.966507177033493	0	0	0.956112852664577	0	0	0	1	1	0	1	0	0	0	1	0.987635239567233	0	1	0.992354740061162	0.00158227848101266	1
ATRT43	0.990580847723705	0.0189873417721519	0.0312989045383412	1	0.0123647604327666	0	0.980030721966206	0.961059190031153	0.0213414634146341	0	0.0185471406491499	0.960691823899371	0.957723577235772	0	0.966309341500766	0.0357698289269051	1	0	0	1	0.95748031496063	0	0.799377916018662	0	0.993650793650794	1	0.00648298217179903	0	0.96551724137931	0	0	0.95748031496063	0	0	0	1	1	0	1	0	0	0	1	0.987635239567233	0	1	0.99236641221374	0.00159235668789809	1
ATRT44	0	0.00163132137030995	0.953821656050955	0	0.974643423137876	1	0.00318471337579618	0.00323101777059774	0.961715160796325	0.0015748031496063	0.967948717948718	0	0.00161030595813205	0.00309597523219814	0.00158730158730159	0.956043956043956	0	1	0.00165289256198347	0	0.00319488817891374	0	0.19188767550702	1	0.00485436893203883	0	0.988524590163934	1	0.00161550888529887	1	0.00308641975308642	0.0032	1	1	1	0	0	1	0	0.00306278713629403	1	1	0	0	0.00479233226837061	0	0.00464396284829721	0.995073891625616	0
ATRT45	0.990491283676704	0.0176565008025682	0.0337078651685393	1	0.0126782884310618	0	0.987421383647799	0.966019417475728	0.0244648318042813	0	0.0190174326465927	0.962418300653595	0.960526315789474	0	0.973186119873817	0.036741214057508	1	0	0	1	0.962903225806452	0	0.798425196850394	0	0.9952	1	0.00657894736842105	0	0.969354838709677	0	0	0.96031746031746	0	0	0	1	1	0	1	0	0	0	1	0.987381703470032	0	1	0.992283950617284	0.00161812297734628	1
ATRT46	0.00458015267175573	0.993720565149137	0.0184049079754601	0	0.0121951219512195	0.0046801872074883	0.0062015503875969	0.0154559505409583	0.0181543116490166	1	0.0139751552795031	0.0188383045525903	0.0186335403726708	1	0.013719512195122	0.0154320987654321	0	0.00310077519379845	1	0	0.0186625194401244	1	0.00762195121951219	0.00293685756240822	0	0	0.0109717868338558	0.0015527950310559	0.0141732283464567	0	1	0.0184615384615385	0.00460122699386503	0.00308166409861325	0.00148148148148148	0	0	0.00306278713629403	0	1	0.0031201248049922	0.00308166409861325	0	0.0046583850931677	1	0	0.00151515151515152	0.00473186119873817	0
ATRT49	0	0	0.951298701298701	0	0.974068071312804	1	0.0046656298600311	0.00483870967741936	0.958397534668721	0.00314465408805031	0.967266775777414	0.00322061191626409	0.00330578512396694	0.00467289719626168	0.00319488817891374	0.947452229299363	0	1	0.00327332242225859	0	0.00482315112540193	0.00160513643659711	0.211356466876972	1	0.00642054574638844	0	0.985197368421053	1	0.0032520325203252	1	0.00309597523219814	0.00480769230769231	1	1	1	0	0	1	0	0.0031201248049922	1	1	0	0	0.00487012987012987	0	0.00476190476190476	0.995065789473684	0
ATRT50	0	0	0.957074721780604	0	0.976452119309262	1	0.00479233226837061	0.00483870967741936	0.961059190031153	0.00315457413249211	0.968	0.00489396411092985	0.00329489291598023	0.00465116279069767	0.00315457413249211	0.95	0	1	0.00321027287319422	0	0.00323101777059774	0.0016	0.202511773940345	1	0.00645161290322581	0	0.98531810766721	1	0.00318979266347687	1	0.00307692307692308	0.00323101777059774	1	1	1	0	0	1	0	0.00308166409861325	1	1	0	0	0.00474683544303797	0	0.0062402496099844	0.99670510708402	0
ATRT52	0.99025974025974	0.015	0.0303030303030303	1	0.0157728706624606	0	0.977777777777778	0.96474358974359	0.0232919254658385	0	0.0193861066235864	0.964110929853181	0.963756177924217	0	0.97275641025641	0.035031847133758	1	0	0	1	0.961538461538462	0	0.799687010954617	0	1	1	0.00816993464052288	0	0.969354838709677	0	0	0.962479608482871	0	0	0	1	1	0	1	0	0	0	1	0.990384615384615	0	1	0.996865203761755	0.00162866449511401	1
ATRT53	1	0.0179445350734095	0.026984126984127	0.989079563182527	0.0109546165884194	0	0.979430379746835	0.971473851030111	0.0245398773006135	0.0016025641025641	0.0127388535031847	0.972624798711755	0.969502407704655	0.00309119010819165	0.978193146417445	0.0331230283911672	0.992150706436421	0	0.00326797385620915	0.989147286821705	0.96969696969697	0.0047244094488189	0.772727272727273	0	0.980424143556281	0.988709677419355	0.0065359477124183	0	0.976	0	0.0015625	0.968798751950078	0	0	0	0.987635239567233	0.987635239567233	0	0.987381703470032	0.0046583850931677	0	0	0.990384615384615	1	0.00158982511923688	0.986928104575163	0.979591836734694	0.0016025641025641	0.988888888888889
ATRT55	0.0016	0.980392156862745	0.0177133655394525	0	0.012779552715655	0.00648298217179903	0.00478468899521531	0.0129449838187702	0.0170807453416149	1	0.0128617363344051	0.0145867098865478	0.0197693574958814	1	0.0112359550561798	0.014308426073132	0	0.00488599348534202	1	0	0.0163132137030995	1	0.0046875	0.00606980273141123	0	0	0.0132013201320132	0.00478468899521531	0.0130718954248366	0.00165016501650165	1	0.0177705977382876	0.00479233226837061	0.004739336492891	0.00314465408805031	0	0	0.00479233226837061	0	1	0.00487012987012987	0.00474683544303797	0	0.00158982511923688	1	0	0	0.00649350649350649	0
ATRT57	0.990066225165563	0.0137221269296741	0.0294599018003273	1	0.0147058823529412	0	0.980360065466448	0.959866220735786	0.026984126984127	0	0.021523178807947	0.959866220735786	0.959459459459459	0	0.968852459016393	0.0354838709677419	1	0	0	1	0.957698815566836	0	0.758116883116883	0	0.994983277591973	1	0.00857632933104631	0	0.967905405405405	0	0	0.958677685950413	0	0	0	1	1	0	1	0	0	0	1	0.986928104575163	0	1	0.996694214876033	0	1
ATRT58	0.984177215189873	0.0191693290734824	0.0423861852433281	0.993855606758833	0.0202808112324493	0.0063391442155309	0.980122324159021	0.966981132075472	0.0302114803625378	0.00156494522691706	0.0282131661442006	0.96513470681458	0.959612277867528	0.00153846153846154	0.965785381026439	0.047244094488189	0.993730407523511	0.00314465408805031	0.00157977883096367	0.995391705069124	0.962323390894819	0	0.903937007874016	0.00596125186289121	1	0.995268138801262	0.0128	0.0061633281972265	0.963836477987421	0.00475435816164818	0	0.961059190031153	0.00459418070444104	0.0046875	0.00451807228915663	0.992354740061162	0.99236641221374	0.00464396284829721	0.992283950617284	0.00151515151515152	0.00476190476190476	0.0062402496099844	0.996865203761755	0.979591836734694	0	0.996694214876033	1	0.00642054574638844	0.993865030674847
ATRT59	0.00162337662337662	0.00489396411092985	0.975165562913907	0.00161030595813205	0.990243902439024	0.995073891625616	0.00482315112540193	0.00498338870431894	0.976377952755906	0.00161030595813205	0.980360065466448	0.00162866449511401	0.00333889816360601	0.00789889415481832	0.0065359477124183	0.970873786407767	0.00163398692810458	1	0.00165562913907285	0.0016	0.00490998363338789	0	0.208860759493671	0.995391705069124	0.00661157024793388	0.00166666666666667	0.993220338983051	0.99512987012987	0.00165289256198347	0.995	0.00636942675159236	0.00494233937397035	0.996789727126806	0.995145631067961	0.996845425867508	0.00158227848101266	0.00159235668789809	0.995073891625616	0.00161812297734628	0.00473186119873817	0.995065789473684	0.99670510708402	0.00162866449511401	0.0016025641025641	0.00649350649350649	0	0.00642054574638844	1	0
ATRT60	0.992050874403816	0.0146103896103896	0.0346456692913386	1	0.0177133655394525	0	0.979782270606532	0.963375796178344	0.0278207109737249	0	0.0207006369426752	0.962295081967213	0.95702479338843	0	0.96998420221169	0.0403100775193798	1	0	0	1	0.959871589085072	0	0.776744186046512	0	1	1	0.00972447325769854	0	0.968304278922345	0	0	0.960505529225908	0	0	0	1	1	0	1	0	0	0	1	0.988888888888889	0	1	0.993865030674847	0	1
k=4
	ATRT01	ATRT02	ATRT03	ATRT04	ATRT06	ATRT07	ATRT08	ATRT09	ATRT10	ATRT11	ATRT12	ATRT13	ATRT14	ATRT15	ATRT16	ATRT17	ATRT18	ATRT20	ATRT21	ATRT22	ATRT23	ATRT24	ATRT25	ATRT26	ATRT27	ATRT28	ATRT30	ATRT31	ATRT32	ATRT35	ATRT36	ATRT37	ATRT38	ATRT40	ATRT41	ATRT42	ATRT43	ATRT44	ATRT45	ATRT46	ATRT49	ATRT50	ATRT52	ATRT53	ATRT55	ATRT57	ATRT58	ATRT59	ATRT60
ATRT01	1	0.0195758564437194	0.0206349206349206	0.688575899843505	0.00319488817891374	0	0.520440251572327	0.311897106109325	0.0108695652173913	0	0.00642054574638844	0.294022617124394	0.281967213114754	0	0.41390205371248	0.0221518987341772	0.67515923566879	0	0	0.697819314641745	0.290064102564103	0	0.561919504643963	0	0.64	0.636363636363636	0.0048780487804878	0	0.324193548387097	0	0	0.314606741573034	0	0	0	0.651234567901235	0.693877551020408	0	0.657686212361331	0	0	0	0.663961038961039	1	0	0.619205298013245	0.645569620253165	0	0.655007949125596
ATRT02	0.0195758564437194	1	0.00988467874794069	0.00636942675159236	0.00645161290322581	0	0.0110759493670886	0.010016694490818	0.00635930047694754	0.985436893203884	0.0032626427406199	0.00988467874794069	0.0067001675041876	0.99211356466877	0.0145631067961165	0.0065359477124183	0.00478468899521531	0	0.981788079470199	0.00478468899521531	0.00656814449917898	0.980263157894737	0.008	0	0.00655737704918033	0.00490196078431373	0.00165016501650165	0	0.00816993464052288	0	0.984202211690363	0.00650406504065041	0	0	0	0.00478468899521531	0.00632911392405063	0	0.00481540930979133	0.993720565149137	0	0	0.00333333333333333	0.0114192495921697	0.980392156862745	0.00343053173241852	0.00798722044728434	0.0032626427406199	0.00324675324675325
ATRT03	0.0206349206349206	0.00988467874794069	1	0.00157232704402516	0.998427672955975	0.93900481540931	0.0266875981161695	0.032	1	0.00316957210776545	0.985714285714286	0.0349761526232114	0.032258064516129	0.00619195046439629	0.0302547770700637	1	0.00484652665589661	0.959807073954984	0.00327868852459016	0.00313971742543171	0.0291734197730956	0.0031496062992126	0.241001564945227	0.943683409436834	0.00956937799043062	0.00488599348534202	0.993453355155483	0.940157480314961	0.0276422764227642	0.943548387096774	0.00462249614791988	0.0328125	0.945820433436533	0.947452229299363	0.942367601246106	0.00469483568075117	0.00469483568075117	0.947452229299363	0.00642054574638844	0.00766871165644172	0.941558441558442	0.94912559618442	0.00318979266347687	0.0174603174603175	0.00483091787439614	0.00490998363338789	0.0172684458398744	0.973509933774834	0.0047244094488189
ATRT04	0.688575899843505	0.00636942675159236	0.00157232704402516	1	0.00155763239875389	0	0.549141965678627	0.0062992125984252	0.00302114803625378	0	0	0.00318471337579618	0.00479233226837061	0	0.0598425196850394	0.00782472613458529	0.996840442338073	0	0	1	0.00312989045383412	0	0.782945736434108	0	0.99203821656051	0.9984	0	0	0.0191387559808612	0	0	0.0078740157480315	0	0	0	0.998480243161094	0.998447204968944	0	0.995327102803738	0	0	0	0.995305164319249	0.622464898595944	0	0.995081967213115	0.987711213517665	0	0.995305164319249
ATRT06	0.00319488817891374	0.00645161290322581	0.998427672955975	0.00155763239875389	1	0.964686998394864	0.0173775671406003	0.0189873417721519	1	0.00156739811912226	0.993630573248408	0.0192307692307692	0.0193548387096774	0.00467289719626168	0.010989010989011	0.995290423861852	0.00157728706624606	0.97456279809221	0.0016025641025641	0.00153609831029186	0.0161030595813204	0.00315955766192733	0.216981132075472	0.968133535660091	0.00630914826498423	0.00162866449511401	0.99836867862969	0.963779527559055	0.0158478605388273	0.964401294498382	0.00465116279069767	0.0129032258064516	0.967741935483871	0.971518987341772	0.966153846153846	0.00155763239875389	0.00154559505409583	0.969889064976228	0.00158478605388273	0.00609756097560976	0.965964343598055	0.970172684458399	0.00157728706624606	0.00156494522691706	0.00479233226837061	0.00163398692810458	0.0109204368174727	0.988617886178862	0.00161030595813205
ATRT07	0	0	0.93900481540931	0	0.964686998394864	1	0	0	0.949308755760369	0	0.954838709677419	0	0	0	0	0.936708860759494	0	0.996763754045307	0	0	0	0	0.203791469194313	0.996937212863706	0.00493421052631579	0	0.975369458128079	0.998397435897436	0	1	0	0	1	1	1	0	0	1	0	0	1	1	0	0	0	0	0.00316957210776545	0.990147783251232	0
ATRT08	0.520440251572327	0.0110759493670886	0.0266875981161695	0.549141965678627	0.0173775671406003	0	1	0.498422712933754	0.0256024096385542	0	0.0237717908082409	0.510268562401264	0.528548123980424	0	0.620743034055728	0.0327102803738318	0.537267080745342	0.00158730158730159	0	0.488479262672811	0.508856682769726	0	0.443410852713178	0.00151057401812689	0.5024	0.459546925566343	0.014308426073132	0	0.566246056782334	0	0	0.518633540372671	0	0	0	0.503067484662577	0.52073732718894	0	0.575471698113208	0	0	0	0.487301587301587	0.537974683544304	0	0.531914893617021	0.501529051987768	0.00160771704180064	0.482115085536547
ATRT09	0.311897106109325	0.010016694490818	0.032	0.0062992125984252	0.0189873417721519	0	0.498422712933754	1	0.02660406885759	0	0.028892455858748	0.996768982229402	0.996747967479675	0	0.982511923688394	0.031055900621118	0.00324675324675325	0.00161812297734628	0	0.004739336492891	0.996732026143791	0	0.0299212598425197	0.00152439024390244	0.00323101777059774	0.00165837479270315	0.0179153094462541	0	0.988691437802908	0	0	0.996810207336523	0	0	0	0.00318979266347687	0.00467289719626168	0	0.0177993527508091	0	0	0	0.00480769230769231	0.386687797147385	0	0.00167224080267559	0.00943396226415094	0.00166112956810631	0.00477707006369427
ATRT10	0.0108695652173913	0.00635930047694754	1	0.00302114803625378	1	0.949308755760369	0.0256024096385542	0.02660406885759	1	0.00308166409861325	0.985959438377535	0.028125	0.0283464566929134	0.00603318250377074	0.0213089802130898	1	0.00462249614791988	0.962732919254658	0.00313971742543171	0.00149925037481259	0.0278637770897833	0.00306278713629403	0.215151515151515	0.952380952380952	0.00630914826498423	0.004739336492891	0.9968	0.949074074074074	0.0231839258114374	0.947535771065183	0.00459418070444104	0.0282131661442006	0.95	0.955315870570108	0.953383458646617	0.00300751879699248	0.00457317073170732	0.955589586523737	0.00458715596330275	0.0075642965204236	0.950693374422188	0.954828660436137	0.0031055900621118	0.0107361963190184	0.0046583850931677	0.00476190476190476	0.0120845921450151	0.974803149606299	0.00463678516228748
ATRT11	0	0.985436893203884	0.00316957210776545	0	0.00156739811912226	0	0	0	0.00308166409861325	1	0.00158227848101266	0	0	1	0	0.00315955766192733	0	0	1	0	0	1	0.0031104199066874	0	0	0	0	0	0	0	1	0	0	0	0	0	0	0	0	1	0	0	0	0	1	0	0.00156494522691706	0	0
ATRT12	0.00642054574638844	0.0032626427406199	0.985714285714286	0	0.993630573248408	0.954838709677419	0.0237717908082409	0.028892455858748	0.985959438377535	0.00158227848101266	1	0.0260586319218241	0.0294117647058824	0.00470219435736677	0.017741935483871	0.979365079365079	0	0.972972972972973	0.00165016501650165	0	0.025518341307815	0	0.241379310344828	0.958020989505247	0.00638977635782748	0	1	0.955128205128205	0.0275974025974026	0.955954323001631	0.00308166409861325	0.0273752012882448	0.9546875	0.968304278922345	0.959501557632399	0	0	0.959935897435897	0.00158478605388273	0.0046583850931677	0.955810147299509	0.9584	0	0.00318471337579618	0.00160771704180064	0	0.00940438871473354	0.978723404255319	0
ATRT13	0.294022617124394	0.00988467874794069	0.0349761526232114	0.00318471337579618	0.0192307692307692	0	0.510268562401264	0.996768982229402	0.028125	0	0.0260586319218241	1	1	0	0.939297124600639	0.0325732899022801	0	0	0	0	1	0	0.0208333333333333	0.00154798761609907	0	0	0.0164203612479475	0	0.973856209150327	0	0	1	0	0	0	0.00157728706624606	0.00157232704402516	0	0.0130718954248366	0	0	0	0	0.367149758454106	0	0	0.00792393026941363	0	0
ATRT14	0.281967213114754	0.0067001675041876	0.032258064516129	0.00479233226837061	0.0193548387096774	0	0.528548123980424	0.996747967479675	0.0283464566929134	0	0.0294117647058824	1	1	0	0.940322580645161	0.0321543408360129	0	0	0	0.00160513643659711	1	0	0.0259319286871961	0.00311526479750779	0	0	0.0199667221297837	0	0.975165562913907	0	0	1	0	0	0	0.0016	0.0016260162601626	0	0.0148026315789474	0	0	0	0	0.356340288924559	0	0	0.00807754442649435	0.00166944908180301	0
ATRT15	0	0.99211356466877	0.00619195046439629	0	0.00467289719626168	0	0	0	0.00603318250377074	1	0.00470219435736677	0	0	1	0	0.00626959247648903	0	0	1	0	0	1	0.00454545454545455	0	0	0	0	0	0	0	1	0	0	0	0	0	0	0	0	1	0	0	0	0	1	0	0.00153846153846154	0.00315955766192733	0
ATRT16	0.41390205371248	0.0145631067961165	0.0302547770700637	0.0598425196850394	0.010989010989011	0	0.620743034055728	0.982511923688394	0.0213089802130898	0	0.017741935483871	0.939297124600639	0.940322580645161	0	1	0.0267295597484277	0.0602218700475436	0.00162074554294976	0	0.0693374422187981	0.936204146730462	0	0.069620253164557	0	0.0509554140127389	0.0639344262295082	0.00970873786407767	0	1	0	0	0.945773524720893	0	0	0	0.0499219968798752	0.0581929555895865	0	0.0788643533123028	0	0	0	0.0544871794871795	0.485981308411215	0	0.0540983606557377	0.0622083981337481	0.00163398692810458	0.0473933649289099
ATRT17	0.0221518987341772	0.0065359477124183	1	0.00782472613458529	0.995290423861852	0.936708860759494	0.0327102803738318	0.031055900621118	1	0.00315955766192733	0.979365079365079	0.0325732899022801	0.0321543408360129	0.00626959247648903	0.0267295597484277	1	0.0096	0.955128205128205	0.00322061191626409	0.0046583850931677	0.0303514376996805	0.00317965023847377	0.258164852255054	0.94081942336874	0.0160771704180064	0.0113268608414239	0.990147783251232	0.937694704049844	0.0277777777777778	0.93719806763285	0.00464396284829721	0.0317460317460317	0.939628482972136	0.946372239747634	0.938366718027735	0.00943396226415094	0.0108864696734059	0.948194662480377	0.012779552715655	0.00771604938271605	0.936305732484076	0.940625	0.00636942675159236	0.0189274447949527	0.00476947535771065	0.0112903225806452	0.0236220472440945	0.969255663430421	0.0108527131782946
ATRT18	0.67515923566879	0.00478468899521531	0.00484652665589661	0.996840442338073	0.00157728706624606	0	0.537267080745342	0.00324675324675325	0.00462249614791988	0	0	0	0	0	0.0602218700475436	0.0096	1	0	0	0.998439937597504	0	0	0.778649921507064	0	0.993579454253612	1	0	0	0.0209003215434084	0	0	0.0016	0	0	0	1	1	0	0.988709677419355	0	0	0	1	0.612244897959184	0	1	0.990595611285266	0	1
ATRT20	0	0	0.959807073954984	0	0.97456279809221	0.996763754045307	0.00158730158730159	0.00161812297734628	0.962732919254658	0	0.972972972972973	0	0	0	0.00162074554294976	0.955128205128205	0	1	0	0	0.00158478605388273	0	0.177847113884555	0.992354740061162	0.00492610837438424	0	0.986928104575163	0.998407643312102	0	0.995073891625616	0	0.00162866449511401	0.9953125	0.998412698412698	0.995290423861852	0	0	0.995169082125604	0	0	0.995153473344103	0.998389694041868	0	0	0	0	0.00157232704402516	1	0
ATRT21	0	0.981788079470199	0.00327868852459016	0	0.0016025641025641	0	0	0	0.00313971742543171	1	0.00165016501650165	0	0	1	0	0.00322061191626409	0	0	1	0	0	1	0.00161812297734628	0	0	0	0	0	0	0	1	0	0	0	0	0	0	0	0	1	0	0	0	0	1	0	0.00157977883096367	0	0
ATRT22	0.697819314641745	0.00478468899521531	0.00313971742543171	1	0.00153609831029186	0	0.488479262672811	0.004739336492891	0.00149925037481259	0	0	0	0.00160513643659711	0	0.0693374422187981	0.0046583850931677	0.998439937597504	0	0	1	0.0031201248049922	0	0.792944785276074	0	0.990536277602524	0.998407643312102	0	0	0.0253565768621236	0	0	0.00469483568075117	0	0	0	1	0.998473282442748	0	0.993759750390016	0	0	0	0.996879875195008	0.649612403100775	0	0.996732026143791	0.989247311827957	0	0.996875
ATRT23	0.290064102564103	0.00656814449917898	0.0291734197730956	0.00312989045383412	0.0161030595813204	0	0.508856682769726	0.996732026143791	0.0278637770897833	0	0.025518341307815	1	1	0	0.936204146730462	0.0303514376996805	0	0.00158478605388273	0	0.0031201248049922	1	0	0.023696682464455	0.00152905198776758	0	0	0.0114754098360656	0	0.975688816855754	0	0	1	0	0	0	0.00156494522691706	0	0	0.0161290322580645	0	0	0	0	0.354066985645933	0	0	0.00313971742543171	0.00327332242225859	0
ATRT24	0	0.980263157894737	0.0031496062992126	0	0.00315955766192733	0	0	0	0.00306278713629403	1	0	0	0	1	0	0.00317965023847377	0	0	1	0	0	1	0.0015748031496063	0	0	0	0	0	0	0	1	0	0	0	0	0	0	0	0	1	0	0	0	0	1	0	0	0	0
ATRT25	0.561919504643963	0.008	0.241001564945227	0.782945736434108	0.216981132075472	0.203791469194313	0.443410852713178	0.0299212598425197	0.215151515151515	0.0031104199066874	0.241379310344828	0.0208333333333333	0.0259319286871961	0.00454545454545455	0.069620253164557	0.258164852255054	0.778649921507064	0.177847113884555	0.00161812297734628	0.792944785276074	0.023696682464455	0.0015748031496063	1	0.203288490284006	0.782747603833866	0.764423076923077	0.197431781701445	0.179407176287051	0.0414673046251994	0.187993680884676	0.00303030303030303	0.0188976377952756	0.197549770290965	0.200308166409861	0.1671826625387	0.757668711656442	0.783825816485226	0.187207488299532	0.781102362204724	0.00609756097560976	0.203470031545741	0.194662480376766	0.782472613458529	0.515673981191223	0.003125	0.741883116883117	0.891338582677165	0.207278481012658	0.75968992248062
ATRT26	0	0	0.943683409436834	0	0.968133535660091	0.996937212863706	0.00151057401812689	0.00152439024390244	0.952380952380952	0	0.958020989505247	0.00154798761609907	0.00311526479750779	0	0	0.94081942336874	0	0.992354740061162	0	0	0.00152905198776758	0	0.203288490284006	1	0.00460829493087558	0	0.977848101265823	0.993957703927492	0.00154559505409583	0.998447204968944	0	0.00307219662058372	0.996955859969559	0.996937212863706	0.998500749625187	0	0	0.998482549317147	0	0	0.996908809891808	0.996941896024465	0	0	0	0	0.00447093889716841	0.989247311827957	0
ATRT27	0.64	0.00655737704918033	0.00956937799043062	0.99203821656051	0.00630914826498423	0.00493421052631579	0.5024	0.00323101777059774	0.00630914826498423	0	0.00638977635782748	0	0	0	0.0509554140127389	0.0160771704180064	0.993579454253612	0.00492610837438424	0	0.990536277602524	0	0	0.782747603833866	0.00460829493087558	1	0.99505766062603	0.00654664484451719	0.00486223662884927	0.0146341463414634	0.00495867768595041	0	0.0016260162601626	0.00478468899521531	0.00642054574638844	0.0048	0.992223950233281	0.993650793650794	0.00485436893203883	0.9808	0	0.00642054574638844	0.00645161290322581	1	0.553017944535073	0	0.994983277591973	1	0.00495867768595041	1
ATRT28	0.636363636363636	0.00490196078431373	0.00488599348534202	0.9984	0.00162866449511401	0	0.459546925566343	0.00165837479270315	0.004739336492891	0	0	0	0	0	0.0639344262295082	0.0113268608414239	1	0	0	0.998407643312102	0	0	0.764423076923077	0	0.99505766062603	1	0	0	0.0195121951219512	0	0	0.00161550888529887	0	0	0	1	1	0	0.99021207177814	0	0	0	1	0.585483870967742	0	1	0.988958990536278	0	1
ATRT30	0.0048780487804878	0.00165016501650165	0.993453355155483	0	0.99836867862969	0.975369458128079	0.014308426073132	0.0179153094462541	0.9968	0	1	0.0164203612479475	0.0199667221297837	0	0.00970873786407767	0.990147783251232	0	0.986928104575163	0	0	0.0114754098360656	0	0.197431781701445	0.977848101265823	0.00654664484451719	0	1	0.977161500815661	0.0130293159609121	0.975490196078431	0	0.013136288998358	0.97588424437299	0.980132450331126	0.974960876369327	0	0	0.981967213114754	0.00164473684210526	0	0.975328947368421	0.975530179445351	0	0.00326797385620915	0	0	0.0064	0.991525423728814	0
ATRT31	0	0	0.940157480314961	0	0.963779527559055	0.998397435897436	0	0	0.949074074074074	0	0.955128205128205	0	0	0	0	0.937694704049844	0	0.998407643312102	0	0	0	0	0.179407176287051	0.993957703927492	0.00486223662884927	0	0.977161500815661	1	0	0.996763754045307	0	0	0.996879875195008	0.998410174880763	0.996932515337423	0	0	0.996835443037975	0	0	0.996810207336523	0.998439937597504	0	0	0	0	0.00308166409861325	0.991883116883117	0
ATRT32	0.324193548387097	0.00816993464052288	0.0276422764227642	0.0191387559808612	0.0158478605388273	0	0.566246056782334	0.988691437802908	0.0231839258114374	0	0.0275974025974026	0.973856209150327	0.975165562913907	0	1	0.0277777777777778	0.0209003215434084	0	0	0.0253565768621236	0.975688816855754	0	0.0414673046251994	0.00154559505409583	0.0146341463414634	0.0195121951219512	0.0130293159609121	0	1	0	0	0.980487804878049	0	0	0	0.00478468899521531	0.0219435736677116	0	0.0387096774193548	0	0	0	0.0209677419354839	0.384	0	0.0219594594594595	0.0220125786163522	0	0.00950871632329636
ATRT35	0	0	0.943548387096774	0	0.964401294498382	1	0	0	0.947535771065183	0	0.955954323001631	0	0	0	0	0.93719806763285	0	0.995073891625616	0	0	0	0	0.187993680884676	0.998447204968944	0.00495867768595041	0	0.975490196078431	0.996763754045307	0	1	0	0	1	1	1	0	0	1	0	0	1	1	0	0	0	0	0.00316957210776545	0.988333333333333	0
ATRT36	0	0.984202211690363	0.00462249614791988	0	0.00465116279069767	0	0	0	0.00459418070444104	1	0.00308166409861325	0	0	1	0	0.00464396284829721	0	0	1	0	0	1	0.00303030303030303	0	0	0	0	0	0	0	1	0	0	0	0	0	0	0	0	1	0	0	0	0	1	0	0	0.00318471337579618	0
ATRT37	0.314606741573034	0.00650406504065041	0.0328125	0.0078740157480315	0.0129032258064516	0	0.518633540372671	0.996810207336523	0.0282131661442006	0	0.0273752012882448	1	1	0	0.945773524720893	0.0317460317460317	0.0016	0.00162866449511401	0	0.00469483568075117	1	0	0.0188976377952756	0.00307219662058372	0.0016260162601626	0.00161550888529887	0.013136288998358	0	0.980487804878049	0	0	1	0	0	0	0.00470219435736677	0.0031496062992126	0	0.0142857142857143	0	0	0	0.00163132137030995	0.363494539781591	0	0.00165289256198347	0.00623052959501558	0.00329489291598023	0.00157977883096367
ATRT38	0	0	0.945820433436533	0	0.967741935483871	1	0	0	0.95	0	0.9546875	0	0	0	0	0.939628482972136	0	0.9953125	0	0	0	0	0.197549770290965	0.996955859969559	0.00478468899521531	0	0.97588424437299	0.996879875195008	0	1	0	0	1	1	1	0	0	1	0	0	1	1	0	0	0	0	0.00153139356814701	0.990369181380417	0
ATRT40	0	0	0.947452229299363	0	0.971518987341772	1	0	0	0.955315870570108	0	0.968304278922345	0	0	0	0	0.946372239747634	0	0.998412698412698	0	0	0	0	0.200308166409861	0.996937212863706	0.00642054574638844	0	0.980132450331126	0.998410174880763	0	1	0	0	1	1	1	0	0	1	0	0	1	1	0	0	0	0	0.0015625	0.991909385113269	0
ATRT41	0	0	0.942367601246106	0	0.966153846153846	1	0	0	0.953383458646617	0	0.959501557632399	0	0	0	0	0.938366718027735	0	0.995290423861852	0	0	0	0	0.1671826625387	0.998500749625187	0.0048	0	0.974960876369327	0.996932515337423	0	1	0	0	1	1	1	0	0	1	0	0	1	1	0	0	0	0	0.00150602409638554	0.990536277602524	0
ATRT42	0.651234567901235	0.00478468899521531	0.00469483568075117	0.998480243161094	0.00155763239875389	0	0.503067484662577	0.00318979266347687	0.00300751879699248	0	0	0.00157728706624606	0.0016	0	0.0499219968798752	0.00943396226415094	1	0	0	1	0.00156494522691706	0	0.757668711656442	0	0.992223950233281	1	0	0	0.00478468899521531	0	0	0.00470219435736677	0	0	0	1	1	0	1	0	0	0	0.998430141287284	0.590417310664606	0	0.99836867862969	0.984709480122324	0	0.998456790123457
ATRT43	0.693877551020408	0.00632911392405063	0.00469483568075117	0.998447204968944	0.00154559505409583	0	0.52073732718894	0.00467289719626168	0.00457317073170732	0	0	0.00157232704402516	0.0016260162601626	0	0.0581929555895865	0.0108864696734059	1	0	0	0.998473282442748	0	0	0.783825816485226	0	0.993650793650794	1	0	0	0.0219435736677116	0	0	0.0031496062992126	0	0	0	1	1	0	0.985849056603774	0	0	0	1	0.641421947449768	0	1	0.986259541984733	0	1
ATRT44	0	0	0.947452229299363	0	0.969889064976228	1	0	0	0.955589586523737	0	0.959935897435897	0	0	0	0	0.948194662480377	0	0.995169082125604	0	0	0	0	0.187207488299532	0.998482549317147	0.00485436893203883	0	0.981967213114754	0.996835443037975	0	1	0	0	1	1	1	0	0	1	0	0	1	1	0	0	0	0	0.00309597523219814	0.988505747126437	0
ATRT45	0.657686212361331	0.00481540930979133	0.00642054574638844	0.995327102803738	0.00158478605388273	0	0.575471698113208	0.0177993527508091	0.00458715596330275	0	0.00158478605388273	0.0130718954248366	0.0148026315789474	0	0.0788643533123028	0.012779552715655	0.988709677419355	0	0	0.993759750390016	0.0161290322580645	0	0.781102362204724	0	0.9808	0.99021207177814	0.00164473684210526	0	0.0387096774193548	0	0	0.0142857142857143	0	0	0	1	0.985849056603774	0	1	0	0	0	0.988654781199352	0.596214511041009	0	0.983660130718954	0.972222222222222	0	0.985668789808917
ATRT46	0	0.993720565149137	0.00766871165644172	0	0.00609756097560976	0	0	0	0.0075642965204236	1	0.0046583850931677	0	0	1	0	0.00771604938271605	0	0	1	0	0	1	0.00609756097560976	0	0	0	0	0	0	0	1	0	0	0	0	0	0	0	0	1	0	0	0	0	1	0	0.00151515151515152	0.00157728706624606	0
ATRT49	0	0	0.941558441558442	0	0.965964343598055	1	0	0	0.950693374422188	0	0.955810147299509	0	0	0	0	0.936305732484076	0	0.995153473344103	0	0	0	0	0.203470031545741	0.996908809891808	0.00642054574638844	0	0.975328947368421	0.996810207336523	0	1	0	0	1	1	1	0	0	1	0	0	1	1	0	0	0	0	0.00158730158730159	0.988486842105263	0
ATRT50	0	0	0.94912559618442	0	0.970172684458399	1	0	0	0.954828660436137	0	0.9584	0	0	0	0	0.940625	0	0.998389694041868	0	0	0	0	0.194662480376766	0.996941896024465	0.00645161290322581	0	0.975530179445351	0.998439937597504	0	1	0	0	1	1	1	0	0	1	0	0	1	1	0	0	0	0	0.0031201248049922	0.99341021416804	0
ATRT52	0.663961038961039	0.00333333333333333	0.00318979266347687	0.995305164319249	0.00157728706624606	0	0.487301587301587	0.00480769230769231	0.0031055900621118	0	0	0	0	0	0.0544871794871795	0.00636942675159236	1	0	0	0.996879875195008	0	0	0.782472613458529	0	1	1	0	0	0.0209677419354839	0	0	0.00163132137030995	0	0	0	0.998430141287284	1	0	0.988654781199352	0	0	0	1	0.605769230769231	0	1	0.990595611285266	0	1
ATRT53	1	0.0114192495921697	0.0174603174603175	0.622464898595944	0.00156494522691706	0	0.537974683544304	0.386687797147385	0.0107361963190184	0	0.00318471337579618	0.367149758454106	0.356340288924559	0	0.485981308411215	0.0189274447949527	0.612244897959184	0	0	0.649612403100775	0.354066985645933	0	0.515673981191223	0	0.553017944535073	0.585483870967742	0.00326797385620915	0	0.384	0	0	0.363494539781591	0	0	0	0.590417310664606	0.641421947449768	0	0.596214511041009	0	0	0	0.605769230769231	1	0	0.563725490196078	0.588697017268446	0	0.603174603174603
ATRT55	0	0.980392156862745	0.00483091787439614	0	0.00479233226837061	0	0	0	0.0046583850931677	1	0.00160771704180064	0	0	1	0	0.00476947535771065	0	0	1	0	0	1	0.003125	0	0	0	0	0	0	0	1	0	0	0	0	0	0	0	0	1	0	0	0	0	1	0	0	0.00162337662337662	0
ATRT57	0.619205298013245	0.00343053173241852	0.00490998363338789	0.995081967213115	0.00163398692810458	0	0.531914893617021	0.00167224080267559	0.00476190476190476	0	0	0	0	0	0.0540983606557377	0.0112903225806452	1	0	0	0.996732026143791	0	0	0.741883116883117	0	0.994983277591973	1	0	0	0.0219594594594595	0	0	0.00165289256198347	0	0	0	0.99836867862969	1	0	0.983660130718954	0	0	0	1	0.563725490196078	0	1	0.993388429752066	0	1
ATRT58	0.645569620253165	0.00798722044728434	0.0172684458398744	0.987711213517665	0.0109204368174727	0.00316957210776545	0.501529051987768	0.00943396226415094	0.0120845921450151	0.00156494522691706	0.00940438871473354	0.00792393026941363	0.00807754442649435	0.00153846153846154	0.0622083981337481	0.0236220472440945	0.990595611285266	0.00157232704402516	0.00157977883096367	0.989247311827957	0.00313971742543171	0	0.891338582677165	0.00447093889716841	1	0.988958990536278	0.0064	0.00308166409861325	0.0220125786163522	0.00316957210776545	0	0.00623052959501558	0.00153139356814701	0.0015625	0.00150602409638554	0.984709480122324	0.986259541984733	0.00309597523219814	0.972222222222222	0.00151515151515152	0.00158730158730159	0.0031201248049922	0.990595611285266	0.588697017268446	0	0.993388429752066	1	0.00481540930979133	0.987730061349693
ATRT59	0	0.0032626427406199	0.973509933774834	0	0.988617886178862	0.990147783251232	0.00160771704180064	0.00166112956810631	0.974803149606299	0	0.978723404255319	0	0.00166944908180301	0.00315955766192733	0.00163398692810458	0.969255663430421	0	1	0	0	0.00327332242225859	0	0.207278481012658	0.989247311827957	0.00495867768595041	0	0.991525423728814	0.991883116883117	0	0.988333333333333	0.00318471337579618	0.00329489291598023	0.990369181380417	0.991909385113269	0.990536277602524	0	0	0.988505747126437	0	0.00157728706624606	0.988486842105263	0.99341021416804	0	0	0.00162337662337662	0	0.00481540930979133	1	0
ATRT60	0.655007949125596	0.00324675324675325	0.0047244094488189	0.995305164319249	0.00161030595813205	0	0.482115085536547	0.00477707006369427	0.00463678516228748	0	0	0	0	0	0.0473933649289099	0.0108527131782946	1	0	0	0.996875	0	0	0.75968992248062	0	1	1	0	0	0.00950871632329636	0	0	0.00157977883096367	0	0	0	0.998456790123457	1	0	0.985668789808917	0	0	0	1	0.603174603174603	0	1	0.987730061349693	0	1
k=5
	ATRT01	ATRT02	ATRT03	ATRT04	ATRT06	ATRT07	ATRT08	ATRT09	ATRT10	ATRT11	ATRT12	ATRT13	ATRT14	ATRT15	ATRT16	ATRT17	ATRT18	ATRT20	ATRT21	ATRT22	ATRT23	ATRT24	ATRT25	ATRT26	ATRT27	ATRT28	ATRT30	ATRT31	ATRT32	ATRT35	ATRT36	ATRT37	ATRT38	ATRT40	ATRT41	ATRT42	ATRT43	ATRT44	ATRT45	ATRT46	ATRT49	ATRT50	ATRT52	ATRT53	ATRT55	ATRT57	ATRT58	ATRT59	ATRT60
ATRT01	1	0.0195758564437194	0.00952380952380952	0.682316118935837	0	0	0.507861635220126	0.29903536977492	0.0031055900621118	0	0.00321027287319422	0.274636510500808	0.262295081967213	0	0.404423380726698	0.0110759493670886	0.667197452229299	0	0	0.694704049844237	0.272435897435897	0	0.362229102167183	0	0.4512	0.62987012987013	0.0016260162601626	0	0.316129032258064	0	0	0.295345104333868	0	0	0	0.643518518518518	0.686028257456829	0	0.648177496038035	0	0	0	0.556818181818182	1	0	0.604304635761589	0.457278481012658	0	0.534181240063593
ATRT02	0.0195758564437194	1	0.00329489291598023	0.00636942675159236	0	0	0.0110759493670886	0.00834724540901502	0.00158982511923688	0.985436893203884	0	0.00823723228995058	0.0050251256281407	0.99211356466877	0.0129449838187702	0	0.00478468899521531	0	0.981788079470199	0.00478468899521531	0.00492610837438424	0.980263157894737	0.0032	0	0.00327868852459016	0.00490196078431373	0	0	0.0065359477124183	0	0.984202211690363	0.0048780487804878	0	0	0	0.00478468899521531	0.00632911392405063	0	0.00481540930979133	0.993720565149137	0	0	0.00333333333333333	0.0114192495921697	0.980392156862745	0.00343053173241852	0.00479233226837061	0	0
ATRT03	0.00952380952380952	0.00329489291598023	1	0	0.99685534591195	0.141252006420546	0.00941915227629513	0.0016	1	0	0.936507936507937	0.00317965023847377	0.00161290322580645	0	0.00159235668789809	1	0	0.683279742765273	0	0	0	0	0.241001564945227	0.342465753424658	0.00637958532695375	0	0.970540098199673	0.466141732283465	0.00650406504065041	0.138709677419355	0	0.003125	0.148606811145511	0.152866242038217	0.146417445482866	0	0	0.124203821656051	0	0	0.131493506493506	0.138314785373609	0	0.00793650793650794	0	0	0.0172684458398744	0.794701986754967	0
ATRT04	0.682316118935837	0.00636942675159236	0	1	0	0	0.541341653666147	0.0031496062992126	0.00302114803625378	0	0	0.00159235668789809	0.00159744408945687	0	0.0551181102362205	0.00625978090766823	0.988941548183254	0	0	0.998452012383901	0.00156494522691706	0	0.578294573643411	0	0.764331210191083	0.992	0	0	0.0175438596491228	0	0	0.0031496062992126	0	0	0	0.996960486322188	0.990683229813665	0	0.992211838006231	0	0	0	0.895148669796557	0.616224648985959	0	0.981967213114754	0.794162826420891	0	0.845070422535211
ATRT06	0	0	0.99685534591195	0	1	0.226324237560193	0.0126382306477093	0	1	0	0.949044585987261	0	0	0	0	0.993720565149137	0	0.718600953895072	0	0	0	0	0.216981132075472	0.455235204855842	0.00473186119873817	0	0.975530179445351	0.524409448818898	0.00475435816164818	0.224919093851133	0	0	0.230414746543779	0.242088607594937	0.230769230769231	0	0	0.218700475435816	0	0	0.223662884927066	0.229199372056515	0	0	0	0	0.0109204368174727	0.829268292682927	0
ATRT07	0	0	0.141252006420546	0	0.226324237560193	1	0	0	0.195084485407066	0	0.259677419354839	0	0	0	0	0.14873417721519	0	0.555016181229773	0	0	0	0	0.00789889415481832	0.768759571209801	0	0	0.233169129720854	0.756410256410256	0	0.99672131147541	0	0	0.996865203761755	0.9968	0.996825396825397	0	0	1	0	0	0.996784565916399	0.996774193548387	0	0	0	0	0	0.444991789819376	0
ATRT08	0.507861635220126	0.0110759493670886	0.00941915227629513	0.541341653666147	0.0126382306477093	0	1	0.481072555205047	0.0135542168674699	0	0.01743264659271	0.467614533965245	0.481239804241436	0	0.617647058823529	0.014018691588785	0.523291925465838	0.00158730158730159	0	0.480798771121352	0.460547504025765	0	0.302325581395349	0.00151057401812689	0.3504	0.446601941747573	0.00794912559618442	0	0.55993690851735	0	0	0.47360248447205	0	0	0	0.495398773006135	0.506912442396313	0	0.567610062893082	0	0	0	0.426984126984127	0.525316455696203	0	0.518821603927987	0.379204892966361	0.00160771704180064	0.381026438569207
ATRT09	0.29903536977492	0.00834724540901502	0.0016	0.0031496062992126	0	0	0.481072555205047	1	0.00156494522691706	0	0.00321027287319422	0.983844911147011	0.982113821138211	0	0.982511923688394	0	0.00162337662337662	0	0	0.00315955766192733	0.98202614379085	0	0	0	0	0.00165837479270315	0	0	0.980613893376414	0	0	0.982456140350877	0	0	0	0	0.00155763239875389	0	0.0145631067961165	0	0	0	0	0.375594294770206	0	0	0	0	0
ATRT10	0.0031055900621118	0.00158982511923688	1	0.00302114803625378	1	0.195084485407066	0.0135542168674699	0.00156494522691706	1	0	0.942277691107644	0.003125	0.0031496062992126	0	0.0015220700152207	1	0	0.687888198757764	0	0	0	0	0.215151515151515	0.431547619047619	0.00473186119873817	0	0.9744	0.479938271604938	0.00618238021638331	0.184419713831479	0	0.00313479623824451	0.193939393939394	0.211093990755008	0.2	0	0	0.182235834609495	0	0	0.197226502311248	0.199376947040498	0	0.00306748466257669	0	0	0.0105740181268882	0.8	0.00154559505409583
ATRT11	0	0.985436893203884	0	0	0	0	0	0	0	1	0	0	0	1	0	0	0	0	1	0	0	1	0	0	0	0	0	0	0	0	1	0	0	0	0	0	0	0	0	1	0	0	0	0	1	0	0	0	0
ATRT12	0.00321027287319422	0	0.936507936507937	0	0.949044585987261	0.259677419354839	0.01743264659271	0.00321027287319422	0.942277691107644	0	1	0.00325732899022801	0.00163398692810458	0	0.00161290322580645	0.93015873015873	0	0.726550079491256	0	0	0.00159489633173844	0	0.239811912225705	0.461769115442279	0.00638977635782748	0	1	0.559294871794872	0.0113636363636364	0.239804241435563	0	0.00483091787439614	0.2609375	0.297939778129952	0.269470404984424	0	0	0.25	0	0	0.2569558101473	0.2736	0	0	0	0	0.00940438871473354	0.810147299509002	0
ATRT13	0.274636510500808	0.00823723228995058	0.00317965023847377	0.00159235668789809	0	0	0.467614533965245	0.983844911147011	0.003125	0	0.00325732899022801	1	1	0	0.912140575079872	0	0	0	0	0	1	0	0	0	0	0	0.00164203612479475	0	0.936274509803922	0	0	1	0	0	0	0	0	0	0.00816993464052288	0	0	0	0	0.344605475040258	0	0	0	0	0
ATRT14	0.262295081967213	0.0050251256281407	0.00161290322580645	0.00159744408945687	0	0	0.481239804241436	0.982113821138211	0.0031496062992126	0	0.00163398692810458	1	1	0	0.909677419354839	0	0	0	0	0	1	0	0.00162074554294976	0	0	0	0.00166389351081531	0	0.933774834437086	0	0	1	0	0	0	0	0	0	0.00822368421052632	0	0	0	0	0.332263242375602	0	0	0	0	0
ATRT15	0	0.99211356466877	0	0	0	0	0	0	0	1	0	0	0	1	0	0	0	0	1	0	0	1	0	0	0	0	0	0	0	0	1	0	0	0	0	0	0	0	0	1	0	0	0	0	1	0	0	0	0
ATRT16	0.404423380726698	0.0129449838187702	0.00159235668789809	0.0551181102362205	0	0	0.617647058823529	0.982511923688394	0.0015220700152207	0	0.00161290322580645	0.912140575079872	0.909677419354839	0	1	0	0.0570522979397781	0	0	0.0677966101694915	0.905901116427432	0	0.0205696202531646	0	0.0222929936305732	0.0622950819672131	0	0	1	0	0	0.915470494417863	0	0	0	0.0452418096723869	0.0535987748851455	0	0.0741324921135647	0	0	0	0.032051282051282	0.478193146417445	0	0.0508196721311475	0.0264385692068429	0	0.028436018957346
ATRT17	0.0110759493670886	0	1	0.00625978090766823	0.993720565149137	0.14873417721519	0.014018691588785	0	1	0	0.93015873015873	0	0	0	0	1	0.0016	0.665064102564103	0	0.0015527950310559	0	0	0.255054432348367	0.389984825493171	0.00964630225080386	0.00161812297734628	0.967159277504105	0.454828660436137	0.00490196078431373	0.138486312399356	0	0	0.15015479876161	0.157728706624606	0.135593220338983	0.00314465408805031	0.0015552099533437	0.141287284144427	0.00319488817891374	0	0.140127388535032	0.1375	0	0.00946372239747634	0	0.00161290322580645	0.0173228346456693	0.781553398058252	0.00310077519379845
ATRT18	0.667197452229299	0.00478468899521531	0	0.988941548183254	0	0	0.523291925465838	0.00162337662337662	0	0	0	0	0	0	0.0570522979397781	0.0016	1	0	0	0.996879875195008	0	0	0.533751962323391	0	0.735152487961477	0.998363338788871	0	0	0.0209003215434084	0	0	0	0	0	0	0.993779160186625	1	0	0.982258064516129	0	0	0	0.869009584664537	0.607535321821036	0	0.996672212978369	0.763322884012539	0	0.842607313195548
ATRT20	0	0	0.683279742765273	0	0.718600953895072	0.555016181229773	0.00158730158730159	0	0.687888198757764	0	0.726550079491256	0	0	0	0	0.665064102564103	0	1	0	0	0	0	0.112324492979719	0.561162079510703	0.00492610837438424	0	0.73202614379085	0.968152866242038	0	0.502463054187192	0	0	0.540625	0.533333333333333	0.546310832025118	0	0	0.51207729468599	0	0	0.526655896607431	0.537842190016103	0	0	0	0	0	1	0
ATRT21	0	0.981788079470199	0	0	0	0	0	0	0	1	0	0	0	1	0	0	0	0	1	0	0	1	0	0	0	0	0	0	0	0	1	0	0	0	0	0	0	0	0	1	0	0	0	0	1	0	0	0	0
ATRT22	0.694704049844237	0.00478468899521531	0	0.998452012383901	0	0	0.480798771121352	0.00315955766192733	0	0	0	0	0	0	0.0677966101694915	0.0015527950310559	0.996879875195008	0	0	1	0.0015600624024961	0	0.550613496932515	0	0.742902208201893	0.998407643312102	0	0	0.0253565768621236	0	0	0.00156494522691706	0	0	0	0.998466257668712	0.998473282442748	0	0.992199687987519	0	0	0	0.87207488299532	0.648062015503876	0	0.990196078431373	0.757296466973886	0	0.840625
ATRT23	0.272435897435897	0.00492610837438424	0	0.00156494522691706	0	0	0.460547504025765	0.98202614379085	0	0	0.00159489633173844	1	1	0	0.905901116427432	0	0	0	0	0.0015600624024961	1	0	0.00157977883096367	0	0	0	0	0	0.93517017828201	0	0	1	0	0	0	0.00156494522691706	0	0	0.0112903225806452	0	0	0	0	0.331738437001595	0	0	0	0	0
ATRT24	0	0.980263157894737	0	0	0	0	0	0	0	1	0	0	0	1	0	0	0	0	1	0	0	1	0	0	0	0	0	0	0	0	1	0	0	0	0	0	0	0	0	1	0	0	0	0	1	0	0	0	0
ATRT25	0.362229102167183	0.0032	0.241001564945227	0.578294573643411	0.216981132075472	0.00789889415481832	0.302325581395349	0	0.215151515151515	0	0.239811912225705	0	0.00162074554294976	0	0.0205696202531646	0.255054432348367	0.533751962323391	0.112324492979719	0	0.550613496932515	0.00157977883096367	0	1	0.0478325859491779	0.755591054313099	0.536858974358974	0.19422150882825	0.0577223088923557	0.0127591706539075	0.00631911532385466	0	0.0015748031496063	0.00306278713629403	0.00462249614791988	0.00309597523219814	0.532208588957055	0.514774494556765	0.0031201248049922	0.541732283464567	0	0.00315457413249211	0.00470957613814757	0.685446009389671	0.307210031347962	0	0.548701298701299	0.88503937007874	0.153481012658228	0.68062015503876
ATRT26	0	0	0.342465753424658	0	0.455235204855842	0.768759571209801	0.00151057401812689	0	0.431547619047619	0	0.461769115442279	0	0	0	0	0.389984825493171	0	0.561162079510703	0	0	0	0	0.0478325859491779	1	0	0	0.517405063291139	0.666163141993958	0	0.830745341614907	0	0	0.815829528158295	0.791730474732006	0.793103448275862	0	0	0.781487101669196	0	0	0.78516228748068	0.802752293577982	0	0	0	0	0.0014903129657228	0.549923195084485	0
ATRT27	0.4512	0.00327868852459016	0.00637958532695375	0.764331210191083	0.00473186119873817	0	0.3504	0	0.00473186119873817	0	0.00638977635782748	0	0	0	0.0222929936305732	0.00964630225080386	0.735152487961477	0.00492610837438424	0	0.742902208201893	0	0	0.755591054313099	0	1	0.764415156507414	0.00654664484451719	0.00324149108589951	0.0016260162601626	0	0	0	0	0	0	0.754276827371695	0.728571428571429	0	0.7264	0	0	0	0.870065789473684	0.373572593800979	0	0.785953177257525	0.9392	0.00330578512396694	1
ATRT28	0.62987012987013	0.00490196078431373	0	0.992	0	0	0.446601941747573	0.00165837479270315	0	0	0	0	0	0	0.0622950819672131	0.00161812297734628	0.998363338788871	0	0	0.998407643312102	0	0	0.536858974358974	0	0.764415156507414	1	0	0	0.0195121951219512	0	0	0	0	0	0	0.995238095238095	1	0	0.98531810766721	0	0	0	0.897727272727273	0.580645161290323	0	0.99660441426146	0.779179810725552	0	0.856913183279743
ATRT30	0.0016260162601626	0	0.970540098199673	0	0.975530179445351	0.233169129720854	0.00794912559618442	0	0.9744	0	1	0.00164203612479475	0.00166389351081531	0	0	0.967159277504105	0	0.73202614379085	0	0	0	0	0.19422150882825	0.517405063291139	0.00654664484451719	0	1	0.538336052202284	0.00325732899022801	0.230392156862745	0	0.00164203612479475	0.236334405144695	0.248344370860927	0.230046948356808	0	0	0.216393442622951	0	0	0.235197368421053	0.241435562805873	0	0	0	0	0.0064	0.816949152542373	0
ATRT31	0	0	0.466141732283465	0	0.524409448818898	0.756410256410256	0	0	0.479938271604938	0	0.559294871794872	0	0	0	0	0.454828660436137	0	0.968152866242038	0	0	0	0	0.0577223088923557	0.666163141993958	0.00324149108589951	0	0.538336052202284	1	0	0.707119741100324	0	0	0.734789391575663	0.726550079491256	0.733128834355828	0	0	0.713607594936709	0	0	0.728867623604466	0.725429017160686	0	0	0	0	0	0.850649350649351	0
ATRT32	0.316129032258064	0.0065359477124183	0.00650406504065041	0.0175438596491228	0.00475435816164818	0	0.55993690851735	0.980613893376414	0.00618238021638331	0	0.0113636363636364	0.936274509803922	0.933774834437086	0	1	0.00490196078431373	0.0209003215434084	0	0	0.0253565768621236	0.93517017828201	0	0.0127591706539075	0	0.0016260162601626	0.0195121951219512	0.00325732899022801	0	1	0	0	0.939837398373984	0	0	0	0.00318979266347687	0.0203761755485893	0	0.0370967741935484	0	0	0	0.00967741935483871	0.3776	0	0.0219594594594595	0.00471698113207547	0	0.00475435816164818
ATRT35	0	0	0.138709677419355	0	0.224919093851133	0.99672131147541	0	0	0.184419713831479	0	0.239804241435563	0	0	0	0	0.138486312399356	0	0.502463054187192	0	0	0	0	0.00631911532385466	0.830745341614907	0	0	0.230392156862745	0.707119741100324	0	1	0	0	1	1	1	0	0	1	0	0	1	1	0	0	0	0	0	0.395	0
ATRT36	0	0.984202211690363	0	0	0	0	0	0	0	1	0	0	0	1	0	0	0	0	1	0	0	1	0	0	0	0	0	0	0	0	1	0	0	0	0	0	0	0	0	1	0	0	0	0	1	0	0	0	0
ATRT37	0.295345104333868	0.0048780487804878	0.003125	0.0031496062992126	0	0	0.47360248447205	0.982456140350877	0.00313479623824451	0	0.00483091787439614	1	1	0	0.915470494417863	0	0	0	0	0.00156494522691706	1	0	0.0015748031496063	0	0	0	0.00164203612479475	0	0.939837398373984	0	0	1	0	0	0	0.00156739811912226	0	0	0.00634920634920635	0	0	0	0	0.338533541341654	0	0	0	0	0
ATRT38	0	0	0.148606811145511	0	0.230414746543779	0.996865203761755	0	0	0.193939393939394	0	0.2609375	0	0	0	0	0.15015479876161	0	0.540625	0	0	0	0	0.00306278713629403	0.815829528158295	0	0	0.236334405144695	0.734789391575663	0	1	0	0	1	1	1	0	0	1	0	0	1	1	0	0	0	0	0	0.43338683788122	0
ATRT40	0	0	0.152866242038217	0	0.242088607594937	0.9968	0	0	0.211093990755008	0	0.297939778129952	0	0	0	0	0.157728706624606	0	0.533333333333333	0	0	0	0	0.00462249614791988	0.791730474732006	0	0	0.248344370860927	0.726550079491256	0	1	0	0	1	1	1	0	0	1	0	0	1	1	0	0	0	0	0	0.428802588996764	0
ATRT41	0	0	0.146417445482866	0	0.230769230769231	0.996825396825397	0	0	0.2	0	0.269470404984424	0	0	0	0	0.135593220338983	0	0.546310832025118	0	0	0	0	0.00309597523219814	0.793103448275862	0	0	0.230046948356808	0.733128834355828	0	1	0	0	1	1	1	0	0	1	0	0	1	1	0	0	0	0	0	0.443217665615142	0
ATRT42	0.643518518518518	0.00478468899521531	0	0.996960486322188	0	0	0.495398773006135	0	0	0	0	0	0	0	0.0452418096723869	0.00314465408805031	0.993779160186625	0	0	0.998466257668712	0.00156494522691706	0	0.532208588957055	0	0.754276827371695	0.995238095238095	0	0	0.00318979266347687	0	0	0.00156739811912226	0	0	0	1	0.995398773006135	0	1	0	0	0	0.90894819466248	0.582689335394127	0	0.98694942903752	0.775229357798165	0	0.841049382716049
ATRT43	0.686028257456829	0.00632911392405063	0	0.990683229813665	0	0	0.506912442396313	0.00155763239875389	0	0	0	0	0	0	0.0535987748851455	0.0015552099533437	1	0	0	0.998473282442748	0	0	0.514774494556765	0	0.728571428571429	1	0	0	0.0203761755485893	0	0	0	0	0	0	0.995398773006135	1	0	0.981132075471698	0	0	0	0.873417721518987	0.635239567233385	0	0.995184590690209	0.740458015267176	0	0.837245696400626
ATRT44	0	0	0.124203821656051	0	0.218700475435816	1	0	0	0.182235834609495	0	0.25	0	0	0	0	0.141287284144427	0	0.51207729468599	0	0	0	0	0.0031201248049922	0.781487101669196	0	0	0.216393442622951	0.713607594936709	0	1	0	0	1	1	1	0	0	1	0	0	1	1	0	0	0	0	0	0.399014778325123	0
ATRT45	0.648177496038035	0.00481540930979133	0	0.992211838006231	0	0	0.567610062893082	0.0145631067961165	0	0	0	0.00816993464052288	0.00822368421052632	0	0.0741324921135647	0.00319488817891374	0.982258064516129	0	0	0.992199687987519	0.0112903225806452	0	0.541732283464567	0	0.7264	0.98531810766721	0	0	0.0370967741935484	0	0	0.00634920634920635	0	0	0	1	0.981132075471698	0	1	0	0	0	0.884927066450567	0.588328075709779	0	0.972222222222222	0.75462962962963	0	0.813694267515924
ATRT46	0	0.993720565149137	0	0	0	0	0	0	0	1	0	0	0	1	0	0	0	0	1	0	0	1	0	0	0	0	0	0	0	0	1	0	0	0	0	0	0	0	0	1	0	0	0	0	1	0	0	0	0
ATRT49	0	0	0.131493506493506	0	0.223662884927066	0.996784565916399	0	0	0.197226502311248	0	0.2569558101473	0	0	0	0	0.140127388535032	0	0.526655896607431	0	0	0	0	0.00315457413249211	0.78516228748068	0	0	0.235197368421053	0.728867623604466	0	1	0	0	1	1	1	0	0	1	0	0	1	1	0	0	0	0	0	0.421052631578947	0
ATRT50	0	0	0.138314785373609	0	0.229199372056515	0.996774193548387	0	0	0.199376947040498	0	0.2736	0	0	0	0	0.1375	0	0.537842190016103	0	0	0	0	0.00470957613814757	0.802752293577982	0	0	0.241435562805873	0.725429017160686	0	1	0	0	1	1	1	0	0	1	0	0	1	1	0	0	0	0	0	0.42504118616145	0
ATRT52	0.556818181818182	0.00333333333333333	0	0.895148669796557	0	0	0.426984126984127	0	0	0	0	0	0	0	0.032051282051282	0	0.869009584664537	0	0	0.87207488299532	0	0	0.685446009389671	0	0.870065789473684	0.897727272727273	0	0	0.00967741935483871	0	0	0	0	0	0	0.90894819466248	0.873417721518987	0	0.884927066450567	0	0	0	1	0.483974358974359	0	0.892205638474295	0.901253918495298	0	0.857827476038339
ATRT53	1	0.0114192495921697	0.00793650793650794	0.616224648985959	0	0	0.525316455696203	0.375594294770206	0.00306748466257669	0	0	0.344605475040258	0.332263242375602	0	0.478193146417445	0.00946372239747634	0.607535321821036	0	0	0.648062015503876	0.331738437001595	0	0.307210031347962	0	0.373572593800979	0.580645161290323	0	0	0.3776	0	0	0.338533541341654	0	0	0	0.582689335394127	0.635239567233385	0	0.588328075709779	0	0	0	0.483974358974359	1	0	0.550653594771242	0.397174254317111	0	0.496825396825397
ATRT55	0	0.980392156862745	0	0	0	0	0	0	0	1	0	0	0	1	0	0	0	0	1	0	0	1	0	0	0	0	0	0	0	0	1	0	0	0	0	0	0	0	0	1	0	0	0	0	1	0	0	0	0
ATRT57	0.604304635761589	0.00343053173241852	0	0.981967213114754	0	0	0.518821603927987	0	0	0	0	0	0	0	0.0508196721311475	0.00161290322580645	0.996672212978369	0	0	0.990196078431373	0	0	0.548701298701299	0	0.785953177257525	0.99660441426146	0	0	0.0219594594594595	0	0	0	0	0	0	0.98694942903752	0.995184590690209	0	0.972222222222222	0	0	0	0.892205638474295	0.550653594771242	0	1	0.813223140495868	0	0.872756933115824
ATRT58	0.457278481012658	0.00479233226837061	0.0172684458398744	0.794162826420891	0.0109204368174727	0	0.379204892966361	0	0.0105740181268882	0	0.00940438871473354	0	0	0	0.0264385692068429	0.0173228346456693	0.763322884012539	0	0	0.757296466973886	0	0	0.88503937007874	0.0014903129657228	0.9392	0.779179810725552	0.0064	0	0.00471698113207547	0	0	0	0	0	0	0.775229357798165	0.740458015267176	0	0.75462962962963	0	0	0	0.901253918495298	0.397174254317111	0	0.813223140495868	1	0.00321027287319422	0.877300613496933
ATRT59	0	0	0.794701986754967	0	0.829268292682927	0.444991789819376	0.00160771704180064	0	0.8	0	0.810147299509002	0	0	0	0	0.781553398058252	0	1	0	0	0	0	0.153481012658228	0.549923195084485	0.00330578512396694	0	0.816949152542373	0.850649350649351	0	0.395	0	0	0.43338683788122	0.428802588996764	0.443217665615142	0	0	0.399014778325123	0	0	0.421052631578947	0.42504118616145	0	0	0	0	0.00321027287319422	1	0
ATRT60	0.534181240063593	0	0	0.845070422535211	0	0	0.381026438569207	0	0.00154559505409583	0	0	0	0	0	0.028436018957346	0.00310077519379845	0.842607313195548	0	0	0.840625	0	0	0.68062015503876	0	1	0.856913183279743	0	0	0.00475435816164818	0	0	0	0	0	0	0.841049382716049	0.837245696400626	0	0.813694267515924	0	0	0	0.857827476038339	0.496825396825397	0	0.872756933115824	0.877300613496933	0	1
k=6
	ATRT01	ATRT02	ATRT03	ATRT04	ATRT06	ATRT07	ATRT08	ATRT09	ATRT10	ATRT11	ATRT12	ATRT13	ATRT14	ATRT15	ATRT16	ATRT17	ATRT18	ATRT20	ATRT21	ATRT22	ATRT23	ATRT24	ATRT25	ATRT26	ATRT27	ATRT28	ATRT30	ATRT31	ATRT32	ATRT35	ATRT36	ATRT37	ATRT38	ATRT40	ATRT41	ATRT42	ATRT43	ATRT44	ATRT45	ATRT46	ATRT49	ATRT50	ATRT52	ATRT53	ATRT55	ATRT57	ATRT58	ATRT59	ATRT60
ATRT01	1	0.0195758564437194	0.00952380952380952	0.658841940532081	0	0	0.466981132075472	0.289389067524116	0.0031055900621118	0	0.00321027287319422	0.243941841680129	0.232786885245902	0	0.387045813586098	0.0110759493670886	0.652866242038217	0	0	0.68380062305296	0.243589743589744	0	0.0495356037151703	0	0.08	0.621753246753247	0.0016260162601626	0	0.296774193548387	0	0	0.264847512038523	0	0	0	0.615740740740741	0.675039246467818	0	0.621236133122029	0	0	0	0.366883116883117	1	0	0.579470198675497	0.139240506329114	0	0.236883942766296
ATRT02	0.0195758564437194	1	0.00329489291598023	0.00636942675159236	0	0	0.0110759493670886	0.00667779632721202	0.00158982511923688	0.985436893203884	0	0.00658978583196046	0.0050251256281407	0.99211356466877	0.0113268608414239	0	0.00478468899521531	0	0.981788079470199	0.00478468899521531	0.00492610837438424	0.980263157894737	0.0016	0	0	0.00490196078431373	0	0	0.00490196078431373	0	0.984202211690363	0.0032520325203252	0	0	0	0.00478468899521531	0.00632911392405063	0	0.00481540930979133	0.993720565149137	0	0	0.00333333333333333	0.0114192495921697	0.980392156862745	0.00343053173241852	0.00159744408945687	0	0
ATRT03	0.00952380952380952	0.00329489291598023	1	0	0.99685534591195	0.0465489566613162	0.00156985871271586	0	1	0	0.887301587301587	0	0	0	0	1	0	0.620578778135048	0	0	0	0	0.192488262910798	0.23896499238965	0	0	0.95417348608838	0.392125984251968	0	0.032258064516129	0	0	0.0325077399380805	0.0429936305732484	0.0342679127725857	0	0	0.0286624203821656	0	0	0.0292207792207792	0.0286168521462639	0	0.00793650793650794	0	0	0.00313971742543171	0.743377483443709	0
ATRT04	0.658841940532081	0.00636942675159236	0	1	0	0	0.521060842433697	0.0031496062992126	0.00302114803625378	0	0	0.00159235668789809	0.00159744408945687	0	0.0456692913385827	0.00625978090766823	0.95260663507109	0	0	0.986068111455108	0	0	0.124031007751938	0	0.117834394904459	0.9808	0	0	0.0127591706539075	0	0	0.0015748031496063	0	0	0	0.996960486322188	0.96583850931677	0	0.987538940809969	0	0	0	0.694835680751174	0.58814352574103	0	0.939344262295082	0.356374807987711	0	0.311424100156495
ATRT06	0	0	0.99685534591195	0	1	0.0882825040128411	0.00157977883096367	0	1	0	0.886942675159236	0	0	0	0	0.993720565149137	0	0.631160572337043	0	0	0	0	0.174528301886792	0.342943854324734	0	0	0.946166394779772	0.425196850393701	0	0.0825242718446602	0	0	0.0844854070660522	0.0949367088607595	0.0784615384615385	0	0	0.080824088748019	0	0	0.0858995137763371	0.0800627943485086	0	0	0	0	0.0031201248049922	0.75609756097561	0
ATRT07	0	0	0.0465489566613162	0	0.0882825040128411	1	0	0	0.0691244239631336	0	0.117741935483871	0	0	0	0	0.0363924050632911	0	0.488673139158576	0	0	0	0	0	0.696784073506891	0	0	0.0919540229885057	0.706730769230769	0	0.988524590163934	0	0	0.989028213166144	0.9888	0.988888888888889	0	0	1	0	0	0.990353697749196	0.990322580645161	0	0	0	0	0	0.367816091954023	0
ATRT08	0.466981132075472	0.0110759493670886	0.00156985871271586	0.521060842433697	0.00157977883096367	0	1	0.460567823343849	0.00150602409638554	0	0.0110935023771791	0.311216429699842	0.32137030995106	0	0.617647058823529	0.00155763239875389	0.459627329192547	0	0	0.440860215053763	0.294685990338164	0	0.0992248062015504	0	0.0048	0.40453074433657	0.00158982511923688	0	0.55993690851735	0	0	0.321428571428571	0	0	0	0.476993865030675	0.450076804915515	0	0.559748427672956	0	0	0	0.295238095238095	0.474683544303797	0	0.451718494271686	0.168195718654434	0	0.0762052877138414
ATRT09	0.289389067524116	0.00667779632721202	0	0.0031496062992126	0	0	0.460567823343849	1	0.00156494522691706	0	0.00321027287319422	0.882067851373183	0.878048780487805	0	0.963434022257552	0	0	0	0	0.00157977883096367	0.877450980392157	0	0	0	0	0.00165837479270315	0	0	0.959612277867528	0	0	0.878787878787879	0	0	0	0	0	0	0.00809061488673139	0	0	0	0	0.367670364500792	0	0	0	0	0
ATRT10	0.0031055900621118	0.00158982511923688	1	0.00302114803625378	1	0.0691244239631336	0.00150602409638554	0.00156494522691706	1	0	0.884555382215289	0.0015625	0.0015748031496063	0	0.0015220700152207	1	0	0.600931677018634	0	0	0	0	0.16969696969697	0.34375	0	0	0.9488	0.37962962962963	0	0.0572337042925278	0	0.00156739811912226	0.0590909090909091	0.0770416024653313	0.0631578947368421	0	0	0.0597243491577335	0	0	0.0677966101694915	0.0654205607476635	0	0.00306748466257669	0	0	0.00151057401812689	0.725984251968504	0
ATRT11	0	0.985436893203884	0	0	0	0	0	0	0	1	0	0	0	1	0	0	0	0	1	0	0	1	0	0	0	0	0	0	0	0	1	0	0	0	0	0	0	0	0	1	0	0	0	0	1	0	0	0	0
ATRT12	0.00321027287319422	0	0.887301587301587	0	0.886942675159236	0.117741935483871	0.0110935023771791	0.00321027287319422	0.884555382215289	0	1	0.00162866449511401	0	0	0.00161290322580645	0.873015873015873	0	0.605723370429253	0	0	0.00159489633173844	0	0.210031347962382	0.35232383808096	0	0	1	0.431089743589744	0.00811688311688312	0.0897226753670473	0	0.00322061191626409	0.115625	0.148969889064976	0.127725856697819	0	0	0.105769230769231	0	0	0.121112929623568	0.1216	0	0	0	0	0.00156739811912226	0.700490998363339	0
ATRT13	0.243941841680129	0.00658978583196046	0	0.00159235668789809	0	0	0.311216429699842	0.882067851373183	0.0015625	0	0.00162866449511401	1	1	0	0.755591054313099	0	0	0	0	0	1	0	0	0	0	0	0	0	0.779411764705882	0	0	1	0	0	0	0	0	0	0	0	0	0	0	0.302737520128824	0	0	0	0	0
ATRT14	0.232786885245902	0.0050251256281407	0	0.00159744408945687	0	0	0.32137030995106	0.878048780487805	0.0015748031496063	0	0	1	1	0	0.754838709677419	0	0	0	0	0	1	0	0	0	0	0	0	0	0.776490066225166	0	0	1	0	0	0	0	0	0	0	0	0	0	0	0.292134831460674	0	0	0	0	0
ATRT15	0	0.99211356466877	0	0	0	0	0	0	0	1	0	0	0	1	0	0	0	0	1	0	0	1	0	0	0	0	0	0	0	0	1	0	0	0	0	0	0	0	0	1	0	0	0	0	1	0	0	0	0
ATRT16	0.387045813586098	0.0113268608414239	0	0.0456692913385827	0	0	0.617647058823529	0.963434022257552	0.0015220700152207	0	0.00161290322580645	0.755591054313099	0.754838709677419	0	1	0	0.045958795562599	0	0	0.0554699537750385	0.74481658692185	0	0	0	0	0.0508196721311475	0	0	1	0	0	0.762360446570973	0	0	0	0.0390015600624025	0.0428790199081164	0	0.0694006309148265	0	0	0	0.00961538461538462	0.459501557632399	0	0.039344262295082	0.0015552099533437	0	0.00947867298578199
ATRT17	0.0110759493670886	0	1	0.00625978090766823	0.993720565149137	0.0363924050632911	0.00155763239875389	0	1	0	0.873015873015873	0	0	0	0	1	0.0016	0.581730769230769	0	0.0015527950310559	0	0	0.203732503888025	0.31866464339909	0.00160771704180064	0.00161812297734628	0.944170771756979	0.364485981308411	0	0.0273752012882448	0	0	0.0402476780185759	0.0410094637223975	0.024653312788906	0.00314465408805031	0.0015552099533437	0.032967032967033	0.00319488817891374	0	0.035031847133758	0.03125	0	0.00946372239747634	0	0.00161290322580645	0.0031496062992126	0.705501618122977	0.00155038759689922
ATRT18	0.652866242038217	0.00478468899521531	0	0.95260663507109	0	0	0.459627329192547	0	0	0	0	0	0	0	0.045958795562599	0.0016	1	0	0	0.985959438377535	0	0	0.114599686028257	0	0.109149277688604	0.995090016366612	0	0	0.0144694533762058	0	0	0	0	0	0	0.953343701399689	1	0	0.940322580645161	0	0	0	0.616613418530351	0.593406593406593	0	0.995008319467554	0.35423197492163	0	0.321144674085851
ATRT20	0	0	0.620578778135048	0	0.631160572337043	0.488673139158576	0	0	0.600931677018634	0	0.605723370429253	0	0	0	0	0.581730769230769	0	1	0	0	0	0	0.0842433697347894	0.434250764525994	0	0	0.619281045751634	0.963375796178344	0	0.42200328407225	0	0	0.4515625	0.450793650793651	0.453689167974882	0	0	0.42512077294686	0	0	0.44264943457189	0.447665056360709	0	0	0	0	0	0.998392282958199	0
ATRT21	0	0.981788079470199	0	0	0	0	0	0	0	1	0	0	0	1	0	0	0	0	1	0	0	1	0	0	0	0	0	0	0	0	1	0	0	0	0	0	0	0	0	1	0	0	0	0	1	0	0	0	0
ATRT22	0.68380062305296	0.00478468899521531	0	0.986068111455108	0	0	0.440860215053763	0.00157977883096367	0	0	0	0	0	0	0.0554699537750385	0.0015527950310559	0.985959438377535	0	0	1	0	0	0.0904907975460123	0	0.0962145110410095	0.998407643312102	0	0	0.01743264659271	0	0	0	0	0	0	0.984662576687117	0.995419847328244	0	0.97191887675507	0	0	0	0.636505460218409	0.64031007751938	0	0.972222222222222	0.302611367127496	0	0.3140625
ATRT23	0.243589743589744	0.00492610837438424	0	0	0	0	0.294685990338164	0.877450980392157	0	0	0.00159489633173844	1	1	0	0.74481658692185	0	0	0	0	0	1	0	0	0	0	0	0	0	0.774716369529984	0	0	1	0	0	0	0	0	0	0	0	0	0	0	0.291866028708134	0	0	0	0	0
ATRT24	0	0.980263157894737	0	0	0	0	0	0	0	1	0	0	0	1	0	0	0	0	1	0	0	1	0	0	0	0	0	0	0	0	1	0	0	0	0	0	0	0	0	1	0	0	0	0	1	0	0	0	0
ATRT25	0.0495356037151703	0.0016	0.192488262910798	0.124031007751938	0.174528301886792	0	0.0992248062015504	0	0.16969696969697	0	0.210031347962382	0	0	0	0	0.203732503888025	0.114599686028257	0.0842433697347894	0	0.0904907975460123	0	0	1	0.0358744394618834	0.60702875399361	0.104166666666667	0.163723916532905	0.0358814352574103	0.00797448165869218	0	0	0	0	0	0	0.098159509202454	0.0497667185069984	0	0.105511811023622	0	0	0	0.413145539906103	0.0141065830721003	0	0.144480519480519	0.869291338582677	0.120253164556962	0.410852713178295
ATRT26	0	0	0.23896499238965	0	0.342943854324734	0.696784073506891	0	0	0.34375	0	0.35232383808096	0	0	0	0	0.31866464339909	0	0.434250764525994	0	0	0	0	0.0358744394618834	1	0	0	0.416139240506329	0.554380664652568	0	0.790372670807453	0	0	0.762557077625571	0.738131699846861	0.739130434782609	0	0	0.725341426403642	0	0	0.721792890262751	0.747706422018349	0	0	0	0	0	0.431643625192012	0
ATRT27	0.08	0	0	0.117834394904459	0	0	0.0048	0	0	0	0	0	0	0	0	0.00160771704180064	0.109149277688604	0	0	0.0962145110410095	0	0	0.60702875399361	0	1	0.128500823723229	0	0	0	0	0	0	0	0	0	0.102643856920684	0.0936507936507937	0	0.0848	0	0	0	0.386513157894737	0.066884176182708	0	0.152173913043478	0.6416	0	1
ATRT28	0.621753246753247	0.00490196078431373	0	0.9808	0	0	0.40453074433657	0.00165837479270315	0	0	0	0	0	0	0.0508196721311475	0.00161812297734628	0.995090016366612	0	0	0.998407643312102	0	0	0.104166666666667	0	0.128500823723229	1	0	0	0.0130081300813008	0	0	0	0	0	0	0.982539682539682	1	0	0.967373572593801	0	0	0	0.699675324675325	0.575806451612903	0	0.99320882852292	0.361198738170347	0	0.347266881028939
ATRT30	0.0016260162601626	0	0.95417348608838	0	0.946166394779772	0.0919540229885057	0.00158982511923688	0	0.9488	0	1	0	0	0	0	0.944170771756979	0	0.619281045751634	0	0	0	0	0.163723916532905	0.416139240506329	0	0	1	0.417618270799347	0	0.0866013071895425	0	0	0.0803858520900322	0.0993377483443709	0.081377151799687	0	0	0.0737704918032787	0	0	0.0921052631578947	0.0880913539967374	0	0	0	0	0	0.71864406779661	0
ATRT31	0	0	0.392125984251968	0	0.425196850393701	0.706730769230769	0	0	0.37962962962963	0	0.431089743589744	0	0	0	0	0.364485981308411	0	0.963375796178344	0	0	0	0	0.0358814352574103	0.554380664652568	0	0	0.417618270799347	1	0	0.637540453074434	0	0	0.666146645865835	0.65818759936407	0.662576687116564	0	0	0.64873417721519	0	0	0.66347687400319	0.655226209048362	0	0	0	0	0	0.834415584415584	0
ATRT32	0.296774193548387	0.00490196078431373	0	0.0127591706539075	0	0	0.55993690851735	0.959612277867528	0	0	0.00811688311688312	0.779411764705882	0.776490066225166	0	1	0	0.0144694533762058	0	0	0.01743264659271	0.774716369529984	0	0.00797448165869218	0	0	0.0130081300813008	0	0	1	0	0	0.786991869918699	0	0	0	0.00318979266347687	0.0125391849529781	0	0.0370967741935484	0	0	0	0	0.36	0	0.0152027027027027	0	0	0
ATRT35	0	0	0.032258064516129	0	0.0825242718446602	0.988524590163934	0	0	0.0572337042925278	0	0.0897226753670473	0	0	0	0	0.0273752012882448	0	0.42200328407225	0	0	0	0	0	0.790372670807453	0	0	0.0866013071895425	0.637540453074434	0	1	0	0	1	1	1	0	0	1	0	0	1	1	0	0	0	0	0	0.308333333333333	0
ATRT36	0	0.984202211690363	0	0	0	0	0	0	0	1	0	0	0	1	0	0	0	0	1	0	0	1	0	0	0	0	0	0	0	0	1	0	0	0	0	0	0	0	0	1	0	0	0	0	1	0	0	0	0
ATRT37	0.264847512038523	0.0032520325203252	0	0.0015748031496063	0	0	0.321428571428571	0.878787878787879	0.00156739811912226	0	0.00322061191626409	1	1	0	0.762360446570973	0	0	0	0	0	1	0	0	0	0	0	0	0	0.786991869918699	0	0	1	0	0	0	0	0	0	0	0	0	0	0	0.297971918876755	0	0	0	0	0
ATRT38	0	0	0.0325077399380805	0	0.0844854070660522	0.989028213166144	0	0	0.0590909090909091	0	0.115625	0	0	0	0	0.0402476780185759	0	0.4515625	0	0	0	0	0	0.762557077625571	0	0	0.0803858520900322	0.666146645865835	0	1	0	0	1	1	1	0	0	1	0	0	1	1	0	0	0	0	0	0.335473515248796	0
ATRT40	0	0	0.0429936305732484	0	0.0949367088607595	0.9888	0	0	0.0770416024653313	0	0.148969889064976	0	0	0	0	0.0410094637223975	0	0.450793650793651	0	0	0	0	0	0.738131699846861	0	0	0.0993377483443709	0.65818759936407	0	1	0	0	1	1	1	0	0	1	0	0	1	1	0	0	0	0	0	0.331715210355987	0
ATRT41	0	0	0.0342679127725857	0	0.0784615384615385	0.988888888888889	0	0	0.0631578947368421	0	0.127725856697819	0	0	0	0	0.024653312788906	0	0.453689167974882	0	0	0	0	0	0.739130434782609	0	0	0.081377151799687	0.662576687116564	0	1	0	0	1	1	1	0	0	1	0	0	1	1	0	0	0	0	0	0.347003154574132	0
ATRT42	0.615740740740741	0.00478468899521531	0	0.996960486322188	0	0	0.476993865030675	0	0	0	0	0	0	0	0.0390015600624025	0.00314465408805031	0.953343701399689	0	0	0.984662576687117	0	0	0.098159509202454	0	0.102643856920684	0.982539682539682	0	0	0.00318979266347687	0	0	0	0	0	0	1	0.967791411042945	0	1	0	0	0	0.766091051805338	0.55177743431221	0	0.936378466557912	0.35474006116208	0	0.291666666666667
ATRT43	0.675039246467818	0.00632911392405063	0	0.96583850931677	0	0	0.450076804915515	0	0	0	0	0	0	0	0.0428790199081164	0.0015552099533437	1	0	0	0.995419847328244	0	0	0.0497667185069984	0	0.0936507936507937	1	0	0	0.0125391849529781	0	0	0	0	0	0	0.967791411042945	1	0	0.949685534591195	0	0	0	0.653481012658228	0.627511591962906	0	0.991974317817014	0.288549618320611	0	0.317683881064163
ATRT44	0	0	0.0286624203821656	0	0.080824088748019	1	0	0	0.0597243491577335	0	0.105769230769231	0	0	0	0	0.032967032967033	0	0.42512077294686	0	0	0	0	0	0.725341426403642	0	0	0.0737704918032787	0.64873417721519	0	1	0	0	1	1	1	0	0	1	0	0	1	1	0	0	0	0	0	0.298850574712644	0
ATRT45	0.621236133122029	0.00481540930979133	0	0.987538940809969	0	0	0.559748427672956	0.00809061488673139	0	0	0	0	0	0	0.0694006309148265	0.00319488817891374	0.940322580645161	0	0	0.97191887675507	0	0	0.105511811023622	0	0.0848	0.967373572593801	0	0	0.0370967741935484	0	0	0	0	0	0	1	0.949685534591195	0	1	0	0	0	0.695299837925446	0.553627760252366	0	0.919934640522876	0.328703703703704	0	0.270700636942675
ATRT46	0	0.993720565149137	0	0	0	0	0	0	0	1	0	0	0	1	0	0	0	0	1	0	0	1	0	0	0	0	0	0	0	0	1	0	0	0	0	0	0	0	0	1	0	0	0	0	1	0	0	0	0
ATRT49	0	0	0.0292207792207792	0	0.0858995137763371	0.990353697749196	0	0	0.0677966101694915	0	0.121112929623568	0	0	0	0	0.035031847133758	0	0.44264943457189	0	0	0	0	0	0.721792890262751	0	0	0.0921052631578947	0.66347687400319	0	1	0	0	1	1	1	0	0	1	0	0	1	1	0	0	0	0	0	0.333881578947368	0
ATRT50	0	0	0.0286168521462639	0	0.0800627943485086	0.990322580645161	0	0	0.0654205607476635	0	0.1216	0	0	0	0	0.03125	0	0.447665056360709	0	0	0	0	0	0.747706422018349	0	0	0.0880913539967374	0.655226209048362	0	1	0	0	1	1	1	0	0	1	0	0	1	1	0	0	0	0	0	0.321252059308072	0
ATRT52	0.366883116883117	0.00333333333333333	0	0.694835680751174	0	0	0.295238095238095	0	0	0	0	0	0	0	0.00961538461538462	0	0.616613418530351	0	0	0.636505460218409	0	0	0.413145539906103	0	0.386513157894737	0.699675324675325	0	0	0	0	0	0	0	0	0	0.766091051805338	0.653481012658228	0	0.695299837925446	0	0	0	1	0.274038461538462	0	0.651741293532338	0.636363636363636	0	0.332268370607029
ATRT53	1	0.0114192495921697	0.00793650793650794	0.58814352574103	0	0	0.474683544303797	0.367670364500792	0.00306748466257669	0	0	0.302737520128824	0.292134831460674	0	0.459501557632399	0.00946372239747634	0.593406593406593	0	0	0.64031007751938	0.291866028708134	0	0.0141065830721003	0	0.066884176182708	0.575806451612903	0	0	0.36	0	0	0.297971918876755	0	0	0	0.55177743431221	0.627511591962906	0	0.553627760252366	0	0	0	0.274038461538462	1	0	0.531045751633987	0.0879120879120879	0	0.26031746031746
ATRT55	0	0.980392156862745	0	0	0	0	0	0	0	1	0	0	0	1	0	0	0	0	1	0	0	1	0	0	0	0	0	0	0	0	1	0	0	0	0	0	0	0	0	1	0	0	0	0	1	0	0	0	0
ATRT57	0.579470198675497	0.00343053173241852	0	0.939344262295082	0	0	0.451718494271686	0	0	0	0	0	0	0	0.039344262295082	0.00161290322580645	0.995008319467554	0	0	0.972222222222222	0	0	0.144480519480519	0	0.152173913043478	0.99320882852292	0	0	0.0152027027027027	0	0	0	0	0	0	0.936378466557912	0.991974317817014	0	0.919934640522876	0	0	0	0.651741293532338	0.531045751633987	0	1	0.421487603305785	0	0.355628058727569
ATRT58	0.139240506329114	0.00159744408945687	0.00313971742543171	0.356374807987711	0.0031201248049922	0	0.168195718654434	0	0.00151057401812689	0	0.00156739811912226	0	0	0	0.0015552099533437	0.0031496062992126	0.35423197492163	0	0	0.302611367127496	0	0	0.869291338582677	0	0.6416	0.361198738170347	0	0	0	0	0	0	0	0	0	0.35474006116208	0.288549618320611	0	0.328703703703704	0	0	0	0.636363636363636	0.0879120879120879	0	0.421487603305785	1	0	0.467791411042945
ATRT59	0	0	0.743377483443709	0	0.75609756097561	0.367816091954023	0	0	0.725984251968504	0	0.700490998363339	0	0	0	0	0.705501618122977	0	0.998392282958199	0	0	0	0	0.120253164556962	0.431643625192012	0	0	0.71864406779661	0.834415584415584	0	0.308333333333333	0	0	0.335473515248796	0.331715210355987	0.347003154574132	0	0	0.298850574712644	0	0	0.333881578947368	0.321252059308072	0	0	0	0	0	1	0
ATRT60	0.236883942766296	0	0	0.311424100156495	0	0	0.0762052877138414	0	0	0	0	0	0	0	0.00947867298578199	0.00155038759689922	0.321144674085851	0	0	0.3140625	0	0	0.410852713178295	0	1	0.347266881028939	0	0	0	0	0	0	0	0	0	0.291666666666667	0.317683881064163	0	0.270700636942675	0	0	0	0.332268370607029	0.26031746031746	0	0.355628058727569	0.467791411042945	0	1
k=7
	ATRT01	ATRT02	ATRT03	ATRT04	ATRT06	ATRT07	ATRT08	ATRT09	ATRT10	ATRT11	ATRT12	ATRT13	ATRT14	ATRT15	ATRT16	ATRT17	ATRT18	ATRT20	ATRT21	ATRT22	ATRT23	ATRT24	ATRT25	ATRT26	ATRT27	ATRT28	ATRT30	ATRT31	ATRT32	ATRT35	ATRT36	ATRT37	ATRT38	ATRT40	ATRT41	ATRT42	ATRT43	ATRT44	ATRT45	ATRT46	ATRT49	ATRT50	ATRT52	ATRT53	ATRT55	ATRT57	ATRT58	ATRT59	ATRT60
ATRT01	1	0.0195758564437194	0.00952380952380952	0.588419405320814	0	0	0.355345911949686	0.233118971061093	0.0031055900621118	0	0.00321027287319422	0.179321486268174	0.168852459016393	0	0.322274881516588	0.0110759493670886	0.611464968152866	0	0	0.638629283489097	0.181089743589744	0	0.00619195046439629	0	0.0064	0.574675324675325	0.0016260162601626	0	0.229032258064516	0	0	0.199036918138042	0	0	0	0.541666666666667	0.631083202511774	0	0.538827258320127	0	0	0	0.280844155844156	1	0	0.528145695364238	0.0727848101265823	0	0.162162162162162
ATRT02	0.0195758564437194	1	0.00329489291598023	0.00477707006369427	0	0	0.0110759493670886	0.00333889816360601	0.00158982511923688	0.985436893203884	0	0	0	0.99211356466877	0.0113268608414239	0	0.00318979266347687	0	0.981788079470199	0.00478468899521531	0.00328407224958949	0.980263157894737	0	0	0	0.00326797385620915	0	0	0.00326797385620915	0	0.984202211690363	0.0016260162601626	0	0	0	0.00318979266347687	0.00474683544303797	0	0.00321027287319422	0.993720565149137	0	0	0.00333333333333333	0.0114192495921697	0.980392156862745	0.00343053173241852	0	0	0
ATRT03	0.00952380952380952	0.00329489291598023	1	0	0.99685534591195	0.0240770465489567	0	0	1	0	0.736507936507937	0	0	0	0	1	0	0.609324758842444	0	0	0	0	0.0672926447574335	0.193302891933029	0	0	0.83633387888707	0.373228346456693	0	0.00806451612903226	0	0	0.00773993808049536	0.0111464968152866	0.00467289719626168	0	0	0.00955414012738853	0	0	0.00811688311688312	0.00635930047694754	0	0.00793650793650794	0	0	0.00156985871271586	0.731788079470199	0
ATRT04	0.588419405320814	0.00477707006369427	0	1	0	0	0.482059282371295	0.0031496062992126	0.00302114803625378	0	0	0.00159235668789809	0.00159744408945687	0	0.0236220472440945	0.00625978090766823	0.851500789889415	0	0	0.924148606811146	0	0	0.0248062015503876	0	0.0127388535031847	0.9104	0	0	0.00318979266347687	0	0	0.0015748031496063	0	0	0	0.996960486322188	0.863354037267081	0	0.979750778816199	0	0	0	0.594679186228482	0.500780031201248	0	0.839344262295082	0.244239631336406	0	0.205007824726135
ATRT06	0	0	0.99685534591195	0	1	0.0529695024077047	0	0	1	0	0.729299363057325	0	0	0	0	0.993720565149137	0	0.616852146263911	0	0	0	0	0.0566037735849057	0.295902883156297	0	0	0.825448613376835	0.401574803149606	0	0.0485436893203883	0	0	0.043010752688172	0.0474683544303797	0.04	0	0	0.045958795562599	0	0	0.0502431118314425	0.0455259026687598	0	0	0	0	0.0015600624024961	0.738211382113821	0
ATRT07	0	0	0.0240770465489567	0	0.0529695024077047	1	0	0	0.0384024577572965	0	0.0774193548387097	0	0	0	0	0.0221518987341772	0	0.467637540453074	0	0	0	0	0	0.683001531393568	0	0	0.0525451559934319	0.693910256410256	0	0.986885245901639	0	0	0.989028213166144	0.9872	0.987301587301587	0	0	1	0	0	0.988745980707395	0.988709677419355	0	0	0	0	0	0.346469622331691	0
ATRT08	0.355345911949686	0.0110759493670886	0	0.482059282371295	0	0	1	0.39589905362776	0	0	0.00950871632329636	0.104265402843602	0.0962479608482871	0	0.614551083591331	0.00155763239875389	0.304347826086957	0	0	0.324116743471582	0.072463768115942	0	0.0496124031007752	0	0	0.270226537216828	0	0	0.553627760252366	0	0	0.107142857142857	0	0	0	0.440184049079755	0.298003072196621	0	0.533018867924528	0	0	0	0.238095238095238	0.352848101265823	0	0.294599018003273	0.0871559633027523	0	0.0419906687402799
ATRT09	0.233118971061093	0.00333889816360601	0	0.0031496062992126	0	0	0.39589905362776	1	0.00156494522691706	0	0.00160513643659711	0.747980613893376	0.707317073170732	0	0.917329093799682	0	0	0	0	0.00157977883096367	0.727124183006536	0	0	0	0	0.00165837479270315	0	0	0.907915993537964	0	0	0.712918660287081	0	0	0	0	0	0	0.00809061488673139	0	0	0	0	0.318541996830428	0	0	0	0	0
ATRT10	0.0031055900621118	0.00158982511923688	1	0.00302114803625378	1	0.0384024577572965	0	0.00156494522691706	1	0	0.730109204368175	0.0015625	0.0015748031496063	0	0.0015220700152207	1	0	0.583850931677019	0	0	0	0	0.0545454545454545	0.299107142857143	0	0	0.8336	0.353395061728395	0	0.027027027027027	0	0.00156739811912226	0.0242424242424242	0.0338983050847458	0.0270676691729323	0	0	0.0275650842266462	0	0	0.036979969183359	0.0311526479750779	0	0.00306748466257669	0	0	0	0.708661417322835	0
ATRT11	0	0.985436893203884	0	0	0	0	0	0	0	1	0	0	0	1	0	0	0	0	1	0	0	1	0	0	0	0	0	0	0	0	1	0	0	0	0	0	0	0	0	1	0	0	0	0	1	0	0	0	0
ATRT12	0.00321027287319422	0	0.736507936507937	0	0.729299363057325	0.0774193548387097	0.00950871632329636	0.00160513643659711	0.730109204368175	0	1	0	0	0	0.00161290322580645	0.704761904761905	0	0.502384737678855	0	0	0	0	0.144200626959248	0.304347826086957	0	0	1	0.34775641025641	0.00649350649350649	0.0554649265905383	0	0.00161030595813205	0.08125	0.103011093502377	0.0825545171339564	0	0	0.0721153846153846	0	0	0.0818330605564648	0.0864	0	0	0	0	0	0.567921440261866	0
ATRT13	0.179321486268174	0	0	0.00159235668789809	0	0	0.104265402843602	0.747980613893376	0.0015625	0	0	1	1	0	0.523961661341853	0	0	0	0	0	1	0	0	0	0	0	0	0	0.568627450980392	0	0	1	0	0	0	0	0	0	0	0	0	0	0	0.222222222222222	0	0	0	0	0
ATRT14	0.168852459016393	0	0	0.00159744408945687	0	0	0.0962479608482871	0.707317073170732	0.0015748031496063	0	0	1	1	0	0.501612903225806	0	0	0	0	0	1	0	0	0	0	0	0	0	0.543046357615894	0	0	1	0	0	0	0	0	0	0	0	0	0	0	0.207062600321027	0	0	0	0	0
ATRT15	0	0.99211356466877	0	0	0	0	0	0	0	1	0	0	0	1	0	0	0	0	1	0	0	1	0	0	0	0	0	0	0	0	1	0	0	0	0	0	0	0	0	1	0	0	0	0	1	0	0	0	0
ATRT16	0.322274881516588	0.0113268608414239	0	0.0236220472440945	0	0	0.614551083591331	0.917329093799682	0.0015220700152207	0	0.00161290322580645	0.523961661341853	0.501612903225806	0	1	0	0.0190174326465927	0	0	0.0261941448382126	0.499202551834131	0	0	0	0	0.019672131147541	0	0	1	0	0	0.518341307814992	0	0	0	0.0187207488299532	0.0168453292496172	0	0.0536277602523659	0	0	0	0.0016025641025641	0.403426791277259	0	0.0131147540983607	0	0	0.00315955766192733
ATRT17	0.0110759493670886	0	1	0.00625978090766823	0.993720565149137	0.0221518987341772	0.00155763239875389	0	1	0	0.704761904761905	0	0	0	0	1	0.0016	0.57051282051282	0	0.0015527950310559	0	0	0.0793157076205288	0.289833080424886	0.00160771704180064	0.00161812297734628	0.817733990147783	0.350467289719626	0	0.0144927536231884	0	0	0.0170278637770898	0.0157728706624606	0.0107858243451464	0.00314465408805031	0.0015552099533437	0.0156985871271586	0.00319488817891374	0	0.0159235668789809	0.0140625	0	0.00946372239747634	0	0.00161290322580645	0.0015748031496063	0.6957928802589	0.00155038759689922
ATRT18	0.611464968152866	0.00318979266347687	0	0.851500789889415	0	0	0.304347826086957	0	0	0	0	0	0	0	0.0190174326465927	0.0016	1	0	0	0.978159126365055	0	0	0.0408163265306122	0	0.00642054574638844	0.991816693944354	0	0	0.00160771704180064	0	0	0	0	0	0	0.846034214618974	1	0	0.820967741935484	0	0	0	0.458466453674121	0.565149136577708	0	0.995008319467554	0.289968652037618	0	0.228934817170111
ATRT20	0	0	0.609324758842444	0	0.616852146263911	0.467637540453074	0	0	0.583850931677019	0	0.502384737678855	0	0	0	0	0.57051282051282	0	1	0	0	0	0	0.0249609984399376	0.392966360856269	0	0	0.540849673202614	0.957006369426752	0	0.403940886699507	0	0	0.425	0.419047619047619	0.428571428571429	0	0	0.402576489533011	0	0	0.415185783521809	0.421900161030596	0	0	0	0	0	0.998392282958199	0
ATRT21	0	0.981788079470199	0	0	0	0	0	0	0	1	0	0	0	1	0	0	0	0	1	0	0	1	0	0	0	0	0	0	0	0	1	0	0	0	0	0	0	0	0	1	0	0	0	0	1	0	0	0	0
ATRT22	0.638629283489097	0.00478468899521531	0	0.924148606811146	0	0	0.324116743471582	0.00157977883096367	0	0	0	0	0	0	0.0261941448382126	0.0015527950310559	0.978159126365055	0	0	1	0	0	0.0122699386503067	0	0.00630914826498423	0.995222929936306	0	0	0.00316957210776545	0	0	0	0	0	0	0.920245398773006	0.989312977099237	0	0.893915756630265	0	0	0	0.494539781591264	0.601550387596899	0	0.964052287581699	0.231950844854071	0	0.2375
ATRT23	0.181089743589744	0.00328407224958949	0	0	0	0	0.072463768115942	0.727124183006536	0	0	0	1	1	0	0.499202551834131	0	0	0	0	0	1	0	0	0	0	0	0	0	0.542949756888169	0	0	1	0	0	0	0	0	0	0	0	0	0	0	0.208931419457735	0	0	0	0	0
ATRT24	0	0.980263157894737	0	0	0	0	0	0	0	1	0	0	0	1	0	0	0	0	1	0	0	1	0	0	0	0	0	0	0	0	1	0	0	0	0	0	0	0	0	1	0	0	0	0	1	0	0	0	0
ATRT25	0.00619195046439629	0	0.0672926447574335	0.0248062015503876	0.0566037735849057	0	0.0496124031007752	0	0.0545454545454545	0	0.144200626959248	0	0	0	0	0.0793157076205288	0.0408163265306122	0.0249609984399376	0	0.0122699386503067	0	0	1	0.0134529147982063	0.26038338658147	0.0176282051282051	0.0818619582664527	0.0093603744149766	0.00478468899521531	0	0	0	0	0	0	0.0199386503067485	0.0046656298600311	0	0.0141732283464567	0	0	0	0.248826291079812	0	0	0.0568181818181818	0.833070866141732	0.0458860759493671	0.0775193798449612
ATRT26	0	0	0.193302891933029	0	0.295902883156297	0.683001531393568	0	0	0.299107142857143	0	0.304347826086957	0	0	0	0	0.289833080424886	0	0.392966360856269	0	0	0	0	0.0134529147982063	1	0	0	0.371835443037975	0.522658610271903	0	0.781055900621118	0	0	0.753424657534247	0.725880551301684	0.727136431784108	0	0	0.707132018209408	0	0	0.712519319938176	0.737003058103975	0	0	0	0	0	0.387096774193548	0
ATRT27	0.0064	0	0	0.0127388535031847	0	0	0	0	0	0	0	0	0	0	0	0.00160771704180064	0.00642054574638844	0	0	0.00630914826498423	0	0	0.26038338658147	0	1	0.0115321252059308	0	0	0	0	0	0	0	0	0	0.0031104199066874	0.0111111111111111	0	0.0048	0	0	0	0.21875	0.00978792822185971	0	0.0267558528428094	0.2864	0	1
ATRT28	0.574675324675325	0.00326797385620915	0	0.9104	0	0	0.270226537216828	0.00165837479270315	0	0	0	0	0	0	0.019672131147541	0.00161812297734628	0.991816693944354	0	0	0.995222929936306	0	0	0.0176282051282051	0	0.0115321252059308	1	0	0	0	0	0	0	0	0	0	0.90952380952381	0.998412698412698	0	0.877650897226754	0	0	0	0.555194805194805	0.535483870967742	0	0.98811544991511	0.288643533123028	0	0.2491961414791
ATRT30	0.0016260162601626	0	0.83633387888707	0	0.825448613376835	0.0525451559934319	0	0	0.8336	0	1	0	0	0	0	0.817733990147783	0	0.540849673202614	0	0	0	0	0.0818619582664527	0.371835443037975	0	0	1	0.3442088091354	0	0.0441176470588235	0	0	0.0466237942122186	0.054635761589404	0.0391236306729265	0	0	0.039344262295082	0	0	0.0559210526315789	0.0522022838499184	0	0	0	0	0	0.610169491525424	0
ATRT31	0	0	0.373228346456693	0	0.401574803149606	0.693910256410256	0	0	0.353395061728395	0	0.34775641025641	0	0	0	0	0.350467289719626	0	0.957006369426752	0	0	0	0	0.0093603744149766	0.522658610271903	0	0	0.3442088091354	1	0	0.619741100323625	0	0	0.645865834633385	0.631160572337043	0.641104294478528	0	0	0.631329113924051	0	0	0.64274322169059	0.633385335413417	0	0	0	0	0	0.827922077922078	0
ATRT32	0.229032258064516	0.00326797385620915	0	0.00318979266347687	0	0	0.553627760252366	0.907915993537964	0	0	0.00649350649350649	0.568627450980392	0.543046357615894	0	1	0	0.00160771704180064	0	0	0.00316957210776545	0.542949756888169	0	0.00478468899521531	0	0	0	0	0	1	0	0	0.557723577235772	0	0	0	0	0.00156739811912226	0	0.032258064516129	0	0	0	0	0.3008	0	0.00168918918918919	0	0	0
ATRT35	0	0	0.00806451612903226	0	0.0485436893203883	0.986885245901639	0	0	0.027027027027027	0	0.0554649265905383	0	0	0	0	0.0144927536231884	0	0.403940886699507	0	0	0	0	0	0.781055900621118	0	0	0.0441176470588235	0.619741100323625	0	1	0	0	1	1	1	0	0	0.996779388083736	0	0	1	1	0	0	0	0	0	0.286666666666667	0
ATRT36	0	0.984202211690363	0	0	0	0	0	0	0	1	0	0	0	1	0	0	0	0	1	0	0	1	0	0	0	0	0	0	0	0	1	0	0	0	0	0	0	0	0	1	0	0	0	0	1	0	0	0	0
ATRT37	0.199036918138042	0.0016260162601626	0	0.0015748031496063	0	0	0.107142857142857	0.712918660287081	0.00156739811912226	0	0.00161030595813205	1	1	0	0.518341307814992	0	0	0	0	0	1	0	0	0	0	0	0	0	0.557723577235772	0	0	1	0	0	0	0	0	0	0	0	0	0	0	0.21216848673947	0	0	0	0	0
ATRT38	0	0	0.00773993808049536	0	0.043010752688172	0.989028213166144	0	0	0.0242424242424242	0	0.08125	0	0	0	0	0.0170278637770898	0	0.425	0	0	0	0	0	0.753424657534247	0	0	0.0466237942122186	0.645865834633385	0	1	0	0	1	1	1	0	0	0.996923076923077	0	0	1	1	0	0	0	0	0	0.308186195826645	0
ATRT40	0	0	0.0111464968152866	0	0.0474683544303797	0.9872	0	0	0.0338983050847458	0	0.103011093502377	0	0	0	0	0.0157728706624606	0	0.419047619047619	0	0	0	0	0	0.725880551301684	0	0	0.054635761589404	0.631160572337043	0	1	0	0	1	1	1	0	0	0.996850393700787	0	0	1	1	0	0	0	0	0	0.296116504854369	0
ATRT41	0	0	0.00467289719626168	0	0.04	0.987301587301587	0	0	0.0270676691729323	0	0.0825545171339564	0	0	0	0	0.0107858243451464	0	0.428571428571429	0	0	0	0	0	0.727136431784108	0	0	0.0391236306729265	0.641104294478528	0	1	0	0	1	1	1	0	0	0.996889580093313	0	0	1	1	0	0	0	0	0	0.318611987381703	0
ATRT42	0.541666666666667	0.00318979266347687	0	0.996960486322188	0	0	0.440184049079755	0	0	0	0	0	0	0	0.0187207488299532	0.00314465408805031	0.846034214618974	0	0	0.920245398773006	0	0	0.0199386503067485	0	0.0031104199066874	0.90952380952381	0	0	0	0	0	0	0	0	0	1	0.861963190184049	0	1	0	0	0	0.682888540031397	0.459041731066461	0	0.828711256117455	0.259938837920489	0	0.191358024691358
ATRT43	0.631083202511774	0.00474683544303797	0	0.863354037267081	0	0	0.298003072196621	0	0	0	0	0	0	0	0.0168453292496172	0.0015552099533437	1	0	0	0.989312977099237	0	0	0.0046656298600311	0	0.0111111111111111	0.998412698412698	0	0	0.00156739811912226	0	0	0	0	0	0	0.861963190184049	1	0	0.828616352201258	0	0	0	0.493670886075949	0.593508500772797	0	0.991974317817014	0.218320610687023	0	0.245696400625978
ATRT44	0	0	0.00955414012738853	0	0.045958795562599	1	0	0	0.0275650842266462	0	0.0721153846153846	0	0	0	0	0.0156985871271586	0	0.402576489533011	0	0	0	0	0	0.707132018209408	0	0	0.039344262295082	0.631329113924051	0	0.996779388083736	0	0	0.996923076923077	0.996850393700787	0.996889580093313	0	0	1	0	0	0.998389694041868	0.996825396825397	0	0	0	0	0	0.274220032840722	0
ATRT45	0.538827258320127	0.00321027287319422	0	0.979750778816199	0	0	0.533018867924528	0.00809061488673139	0	0	0	0	0	0	0.0536277602523659	0.00319488817891374	0.820967741935484	0	0	0.893915756630265	0	0	0.0141732283464567	0	0.0048	0.877650897226754	0	0	0.032258064516129	0	0	0	0	0	0	1	0.828616352201258	0	1	0	0	0	0.606158833063209	0.451104100946372	0	0.797385620915033	0.228395061728395	0	0.179936305732484
ATRT46	0	0.993720565149137	0	0	0	0	0	0	0	1	0	0	0	1	0	0	0	0	1	0	0	1	0	0	0	0	0	0	0	0	1	0	0	0	0	0	0	0	0	1	0	0	0	0	1	0	0	0	0
ATRT49	0	0	0.00811688311688312	0	0.0502431118314425	0.988745980707395	0	0	0.036979969183359	0	0.0818330605564648	0	0	0	0	0.0159235668789809	0	0.415185783521809	0	0	0	0	0	0.712519319938176	0	0	0.0559210526315789	0.64274322169059	0	1	0	0	1	1	1	0	0	0.998389694041868	0	0	1	1	0	0	0	0	0	0.302631578947368	0
ATRT50	0	0	0.00635930047694754	0	0.0455259026687598	0.988709677419355	0	0	0.0311526479750779	0	0.0864	0	0	0	0	0.0140625	0	0.421900161030596	0	0	0	0	0	0.737003058103975	0	0	0.0522022838499184	0.633385335413417	0	1	0	0	1	1	1	0	0	0.996825396825397	0	0	1	1	0	0	0	0	0	0.293245469522241	0
ATRT52	0.280844155844156	0.00333333333333333	0	0.594679186228482	0	0	0.238095238095238	0	0	0	0	0	0	0	0.0016025641025641	0	0.458466453674121	0	0	0.494539781591264	0	0	0.248826291079812	0	0.21875	0.555194805194805	0	0	0	0	0	0	0	0	0	0.682888540031397	0.493670886075949	0	0.606158833063209	0	0	0	1	0.165064102564103	0	0.475953565505804	0.482758620689655	0	0.12779552715655
ATRT53	1	0.0114192495921697	0.00793650793650794	0.500780031201248	0	0	0.352848101265823	0.318541996830428	0.00306748466257669	0	0	0.222222222222222	0.207062600321027	0	0.403426791277259	0.00946372239747634	0.565149136577708	0	0	0.601550387596899	0.208931419457735	0	0	0	0.00978792822185971	0.535483870967742	0	0	0.3008	0	0	0.21216848673947	0	0	0	0.459041731066461	0.593508500772797	0	0.451104100946372	0	0	0	0.165064102564103	1	0	0.493464052287582	0.0423861852433281	0	0.201587301587302
ATRT55	0	0.980392156862745	0	0	0	0	0	0	0	1	0	0	0	1	0	0	0	0	1	0	0	1	0	0	0	0	0	0	0	0	1	0	0	0	0	0	0	0	0	1	0	0	0	0	1	0	0	0	0
ATRT57	0.528145695364238	0.00343053173241852	0	0.839344262295082	0	0	0.294599018003273	0	0	0	0	0	0	0	0.0131147540983607	0.00161290322580645	0.995008319467554	0	0	0.964052287581699	0	0	0.0568181818181818	0	0.0267558528428094	0.98811544991511	0	0	0.00168918918918919	0	0	0	0	0	0	0.828711256117455	0.991974317817014	0	0.797385620915033	0	0	0	0.475953565505804	0.493464052287582	0	1	0.350413223140496	0	0.244698205546493
ATRT58	0.0727848101265823	0	0.00156985871271586	0.244239631336406	0.0015600624024961	0	0.0871559633027523	0	0	0	0	0	0	0	0	0.0015748031496063	0.289968652037618	0	0	0.231950844854071	0	0	0.833070866141732	0	0.2864	0.288643533123028	0	0	0	0	0	0	0	0	0	0.259938837920489	0.218320610687023	0	0.228395061728395	0	0	0	0.482758620689655	0.0423861852433281	0	0.350413223140496	1	0	0.110429447852761
ATRT59	0	0	0.731788079470199	0	0.738211382113821	0.346469622331691	0	0	0.708661417322835	0	0.567921440261866	0	0	0	0	0.6957928802589	0	0.998392282958199	0	0	0	0	0.0458860759493671	0.387096774193548	0	0	0.610169491525424	0.827922077922078	0	0.286666666666667	0	0	0.308186195826645	0.296116504854369	0.318611987381703	0	0	0.274220032840722	0	0	0.302631578947368	0.293245469522241	0	0	0	0	0	1	0
ATRT60	0.162162162162162	0	0	0.205007824726135	0	0	0.0419906687402799	0	0	0	0	0	0	0	0.00315955766192733	0.00155038759689922	0.228934817170111	0	0	0.2375	0	0	0.0775193798449612	0	1	0.2491961414791	0	0	0	0	0	0	0	0	0	0.191358024691358	0.245696400625978	0	0.179936305732484	0	0	0	0.12779552715655	0.201587301587302	0	0.244698205546493	0.110429447852761	0	1

## Sheet: SuppFig2_B
sPLS-DA
number of components versus error rate (panel top left)
Component	error rate
comp1	0.294872
comp10	0.133333
comp2	0.224615
comp3	0.130769
comp4	0.118974
comp5	0.120513
comp6	0.125128
comp7	0.126667
comp8	0.132821
comp9	0.126154
number of genes versus error rate (panel top right)
nbGenes	Component	error rate
10	comp1	0.374872
100	comp1	0.367179
20	comp1	0.357949
30	comp1	0.354359
40	comp1	0.347692
50	comp1	0.348205
60	comp1	0.332308
70	comp1	0.334359
80	comp1	0.331795
90	comp1	0.332308
10	comp2	0.233846
100	comp2	0.215385
20	comp2	0.21641
30	comp2	0.210769
40	comp2	0.209744
50	comp2	0.20359
60	comp2	0.20359
70	comp2	0.198974
80	comp2	0.197949
90	comp2	0.195897
10	comp3	0.135385
100	comp3	0.124103
20	comp3	0.122051
30	comp3	0.116923
40	comp3	0.113846
50	comp3	0.114359
60	comp3	0.115385
70	comp3	0.116923
80	comp3	0.115385
90	comp3	0.115897
component 1 versus component 2 (panel bottom left)
Patient_ID	comp1	comp2	anatomic location
INI070	-6.03709	-1.44599	Cerebral Cortex
INI088	1.4681	2.67653	MCP/ICV
INI096	1.24999	0.5297	MCP/ICV
INI099	-5.72871	1.47227	Cranial Nerves
INI104	4.54703	1.30336	Cerebellar Anterior Lobe
INI147	7.43305	2.43259	Cerebellar Anterior Lobe
INI153	-5.64486	1.3017	Cerebral Cortex
INI165	-0.34594	-12.8751	Intraventricular
INI166	-2.29208	-13.6238	Basal Ganglia
INI170	-2.81947	-7.94686	Intraventricular
INI199	-7.65923	4.30434	Cranial Nerves
INI201	5.73255	1.642	Cerebellar Anterior Lobe
INI202	4.89836	3.80826	MCP/ICV
INI204	-0.955317	-12.561	Basal Ganglia
INI205	5.35702	3.63396	Cerebellar Anterior Lobe
INI206	-7.41068	6.04909	Cerebral Cortex
INI210	-8.44974	2.14124	Spinal Cord
INI226	3.6629	-7.60434	Basal Ganglia
INI227	5.95058	1.92312	Cerebellar Anterior Lobe
INI228	0.245032	-7.28321	Basal Ganglia
INI239	8.25604	2.17968	Cerebellar Anterior Lobe
INI240	5.48991	3.81778	MCP/ICV
INI244	-1.79767	-13.0322	Intraventricular
INI246	8.04656	0.598084	Cerebellar Anterior Lobe
INI254	7.58255	2.39151	Cerebellar Anterior Lobe
INI255	8.46131	3.64935	Cerebellar Anterior Lobe
INI256	-7.19287	2.52987	Cerebral Cortex
INI257	-9.20828	3.80971	Spinal Cord
INI258	8.18827	1.20895	Cerebellar Anterior Lobe
INI261	-6.56454	2.44783	Cranial Nerves
INI263	4.23181	3.08275	MCP/ICV
INI266	8.36759	0.271036	Cerebellar Anterior Lobe
INI267	8.43885	1.46075	Cerebellar Anterior Lobe
INI286	-9.86089	4.34306	Cranial Nerves
INI287	-4.63822	-5.60281	Basal Ganglia
INI293	4.59337	4.26858	MCP/ICV
INI296	-9.00343	5.66755	Cranial Nerves
INI301	-9.04657	5.44589	Cranial Nerves
INI304	-7.54528	1.58484	Cerebral Cortex
component 2 versus component 3 (panel bottom left)
Patient_ID	comp2	comp3	anatomic location
INI070	-1.44599	0.512789	Cerebral Cortex
INI088	2.67653	-8.49647	MCP/ICV
INI096	0.5297	-4.90498	MCP/ICV
INI099	1.47227	0.862861	Cranial Nerves
INI104	1.30336	-0.588567	Cerebellar Anterior Lobe
INI147	2.43259	5.55474	Cerebellar Anterior Lobe
INI153	1.3017	0.663849	Cerebral Cortex
INI165	-12.8751	0.0440949	Intraventricular
INI166	-13.6238	-1.38286	Basal Ganglia
INI170	-7.94686	0.657228	Intraventricular
INI199	4.30434	1.79662	Cranial Nerves
INI201	1.642	2.71991	Cerebellar Anterior Lobe
INI202	3.80826	-9.34616	MCP/ICV
INI204	-12.561	-1.72509	Basal Ganglia
INI205	3.63396	-8.06041	Cerebellar Anterior Lobe
INI206	6.04909	3.70759	Cerebral Cortex
INI210	2.14124	1.17347	Spinal Cord
INI226	-7.60434	0.90881	Basal Ganglia
INI227	1.92312	5.18974	Cerebellar Anterior Lobe
INI228	-7.28321	1.44198	Basal Ganglia
INI239	2.17968	4.64239	Cerebellar Anterior Lobe
INI240	3.81778	-9.46272	MCP/ICV
INI244	-13.0322	-1.05201	Intraventricular
INI246	0.598084	4.08603	Cerebellar Anterior Lobe
INI254	2.39151	4.02973	Cerebellar Anterior Lobe
INI255	3.64935	5.38497	Cerebellar Anterior Lobe
INI256	2.52987	-1.24864	Cerebral Cortex
INI257	3.80971	0.806609	Spinal Cord
INI258	1.20895	5.77362	Cerebellar Anterior Lobe
INI261	2.44783	0.021842	Cranial Nerves
INI263	3.08275	-10.1076	MCP/ICV
INI266	0.271036	4.32298	Cerebellar Anterior Lobe
INI267	1.46075	3.68686	Cerebellar Anterior Lobe
INI286	4.34306	0.418405	Cranial Nerves
INI287	-5.60281	-1.19173	Basal Ganglia
INI293	4.26858	-7.48983	MCP/ICV
INI296	5.66755	2.85607	Cranial Nerves
INI301	5.44589	2.88947	Cranial Nerves
INI304	1.58484	0.904435	Cerebral Cortex
