# Supplementary material for: Imaging and multi-omics datasets converge to define different neural progenitor origins for ATRT-SHH subgroups
Source: Nat Commun. 2023 Oct 20;14:6669. doi: 10.1038/s41467-023-42371-7 (PMC10589300; doi:10.1038/s41467-023-42371-7)
Supplement: Supplementary file 15 — Source Data [file 41467_2023_42371_MOESM15_ESM.zip › Source_Data/Figure1.xlsx]

## Sheet: Figure1_B
DKFZ_web_subgroup	ATRT_ID	location
TYR	ATRT02	Infratentorial
SHH	ATRT03	Infratentorial
MYC	ATRT04	Infratentorial
MYC	ATRT05	Infratentorial
SHH	ATRT06	Infratentorial
SHH	ATRT07	Infratentorial
MYC	ATRT08	Supratentorial
TYR	ATRT10	Supratentorial
SHH	ATRT12	Supratentorial
SHH	ATRT13	Supratentorial
SHH	ATRT14	Supratentorial
SHH	ATRT16	Supratentorial
MYC	ATRT18	Infratentorial
SHH	ATRT20	Infratentorial
TYR	ATRT21	Infratentorial
MYC	ATRT22	Supratentorial
SHH	ATRT23	Supratentorial
TYR	ATRT24	Infratentorial
MYC	ATRT25	Supratentorial
MYC	ATRT28	Infratentorial
TYR	ATRT29	Infratentorial
SHH	ATRT30	Supratentorial
SHH	ATRT31	Infratentorial
SHH	ATRT32	Supratentorial
SHH	ATRT33	Supratentorial
TYR	ATRT34	Infratentorial
SHH	ATRT35	Infratentorial
TYR	ATRT36	Infratentorial
SHH	ATRT38	Infratentorial
MYC	ATRT39	Infratentorial
SHH	ATRT40	Infratentorial
SHH	ATRT41	Infratentorial
MYC	ATRT42	Supratentorial
MYC	ATRT43	Infratentorial
SHH	ATRT44	Infratentorial
MYC	ATRT45	Infratentorial
TYR	ATRT46	Infratentorial
TYR	ATRT47	Infratentorial
SHH	ATRT49	Infratentorial
SHH	ATRT50	Infratentorial
MYC	ATRT51	Infratentorial
MYC	ATRT52	Infratentorial
SHH	ATRT53	Supratentorial
SHH	ATRT54	Infratentorial
TYR	ATRT55	Infratentorial
SHH	ATRT56	Infratentorial
MYC	ATRT57	Infratentorial
MYC	ATRT58	Infratentorial

## Sheet: Figure1_C
left panel				right panel
number	anatomic location			number	anatomic location
6	Basal Ganglia			15	Cerebellar Anterior Lobe
5	Cerebral Cortex			8	Cranial Nerves
3	Intraventricular			8	MCP/ICV
3	Septum			3	Spinal Cord

## Sheet: Figure1_D
UMAP1	UMAP2	anatomic.location	ATRT_ID
3.29313812579905	-1.21231341307206	MCP/ICV	ATRT02
2.41176229697149	-0.564964732633091	MCP/ICV	ATRT03
0.645416604331435	1.78990019987678	Cranial Nerves	ATRT04
2.00979469246608	1.81725288325169	Cranial Nerves	ATRT05
1.70891748243302	-0.454579785387392	Cerebellar Anterior Lobe	ATRT06
-4.60820502633207	-0.659856046825393	Cerebellar Anterior Lobe	ATRT07
1.77386596063563	0.907965235373729	Cerebral Cortex	ATRT08
0.832932429336652	0.0905317010917779	NA	ATRT09
2.02125390876183	-0.296674446980215	Septum	ATRT10
3.11450035861058	-1.64741555278245	NA	ATRT11
-2.5453982634983	-0.622252921379023	Septum	ATRT12
-0.389666294901326	-0.479446044854733	Intraventricular	ATRT13
0.529671120959062	-0.105054651650253	Basal Ganglia	ATRT14
-2.42413474637621	-0.261033979542979	Intraventricular	ATRT16
1.46396298828281	1.84536412332547	Cranial Nerves	ATRT18
-2.08040728458451	-0.687887013024987	NA	ATRT19
-4.01584288646289	-1.37914420324818	Cerebellar Anterior Lobe	ATRT20
2.86933865069589	-0.734018088627248	MCP/ICV	ATRT21
0.459764781906526	1.1697556041184	Septum	ATRT22
0.322067075777603	-0.338731139526575	Basal Ganglia	ATRT23
3.21786464725136	-1.16092524394899	Cerebellar Anterior Lobe	ATRT24
2.39415326369268	1.68024423824483	Cerebral Cortex	ATRT25
-2.97398791970412	-0.64319802742948	NA	ATRT26
1.21700266497593	1.33325935853108	NA	ATRT27
1.22122107567983	1.51487395371258	Spinal Cord	ATRT28
3.29807804570903	-0.899811985262203	Cerebellar Anterior Lobe	ATRT29
0.221241004314027	-0.00487046745525355	Basal Ganglia	ATRT30
-4.1943632278394	-1.20327146009342	Cerebellar Anterior Lobe	ATRT31
-1.80191551167208	-0.721725253021403	Basal Ganglia	ATRT32
-0.0224010885386932	-0.504152245244139	Basal Ganglia	ATRT33
2.98739690675358	-1.73175581650684	MCP/ICV	ATRT34
-4.63780707766633	-0.437442499715385	Cerebellar Anterior Lobe	ATRT35
2.66523118219611	-0.995362024659455	MCP/ICV	ATRT36
-4.18121814034898	-0.403047572950657	Cerebellar Anterior Lobe	ATRT38
0.88832873089599	0.762830828894865	Cranial Nerves	ATRT39
-4.69467964775435	-0.458271541204565	Cerebellar Anterior Lobe	ATRT40
-4.07624224717537	-0.566614982876634	Cerebellar Anterior Lobe	ATRT41
0.296918091266344	1.12415847621949	Cerebral Cortex	ATRT42
0.745730639172572	1.43804800155714	Spinal Cord	ATRT43
-3.89651734582404	-0.97831163535076	Cerebellar Anterior Lobe	ATRT44
1.84036488990685	1.66286893710732	Cranial Nerves	ATRT45
3.05093101879178	-1.2767387574879	MCP/ICV	ATRT46
3.06070583493299	-0.525685375683509	MCP/ICV	ATRT47
0.829787250993403	1.15548746505842	NA	ATRT48
-4.2283914658881	-0.958922716867732	Cerebellar Anterior Lobe	ATRT49
-3.42129301268104	-0.64046684358705	Cerebellar Anterior Lobe	ATRT50
2.09849459731811	1.26366043178011	Spinal Cord	ATRT51
0.839416170912201	2.01773526124002	Cranial Nerves	ATRT52
0.575053381706382	0.309351918959161	Basal Ganglia	ATRT53
-4.00407144728498	-0.319013549412144	Cerebellar Anterior Lobe	ATRT54
3.64199013867324	-1.01932813100915	MCP/ICV	ATRT55
-2.87535969681836	-0.767445901733854	Cerebellar Anterior Lobe	ATRT56
0.418540093333506	1.68323644363903	Cranial Nerves	ATRT57
2.10706622590758	2.09320898905321	Cranial Nerves	ATRT58

## Sheet: Figure1_E
	ATRT02	ATRT03	ATRT04	ATRT05	ATRT06	ATRT07	ATRT08	ATRT09	ATRT10	ATRT11	ATRT12	ATRT13	ATRT14	ATRT16	ATRT18	ATRT19	ATRT20	ATRT21	ATRT22	ATRT23	ATRT24	ATRT25	ATRT26	ATRT27	ATRT28	ATRT29	ATRT30	ATRT31	ATRT32	ATRT33	ATRT34	ATRT35	ATRT36	ATRT38	ATRT39	ATRT40	ATRT41	ATRT42	ATRT43	ATRT44	ATRT45	ATRT46	ATRT47	ATRT48	ATRT49	ATRT50	ATRT51	ATRT52	ATRT53
cg10720997	0.828431905952915	0.297311461757616	0.144266719184577	0.638016305660073	0.138787660954169	0.577667911560327	0.240808938474736	0.693232743380872	0.257876137314875	0.801286603188365	0.117580078807341	0.675592369856683	0.562684157958641	0.704675519729315	0.741081451258305	0.647597639577263	0.461889995174419	0.532900317075248	0.198913618389546	0.407648506350523	0.801752083201906	0.196974147400894	0.773355109294571	0.0931088422569401	0.41876944050684	0.567826311962519	0.663045450963469	0.698266424779732	0.456088492944661	0.741991744574367	0.722167422466604	0.715558739845664	0.511999298489493	0.464288040992505	0.117224867870913	0.473558407776953	0.154007331377746	0.152525330048038	0.16811178891428	0.666726188589532	0.0563340947945781	0.724207235395035	0.615143677460263	0.359312598678195	0.13946242434525	0.343240660631811	0.0688122560184599	0.044144303265798	0.440034353671564
cg15988843	0.102332972616783	0.550975979280696	0.600670992208112	0.528248972298559	0.391122610894864	0.437249749650274	0.441572549465184	0.0751073486897632	0.0826893583998191	0.127891099514805	0.950759614083955	0.500695731656555	0.0470138572467823	0.0510370999418152	0.0451491918403342	0.286413021881372	0.617102488802697	0.0212002433667137	0.132737328563594	0.0608567446551517	0.0724489054588565	0.0670625552066164	0.703502371495418	0.62775773446859	0.0694902809177317	0.0633262151457303	0.247852590127987	0.647460334444382	0.0788734372534506	0.0820926328535652	0.142476567455653	0.723295992217026	0.0563327218083684	0.378577484492861	0.465985389058784	0.104623172985384	0.455043387917684	0.419758651156944	0.0637620031176313	0.637708323567301	0.669189808780272	0.0566083165085245	0.0899489847327516	0.0559761990870667	0.685870012600179	0.719194022609657	0.0769148422942279	0.0577078664666566	0.0494184205677759
cg23651812	0.915265098430643	0.679342445729439	0.162273130965261	0.868833937501365	0.59704283707742	0.821596208266041	0.727663079659888	0.421456042318417	0.759398580728909	0.889413232542942	0.770575830876912	0.792995530750436	0.854758375078496	0.862460633850672	0.895752921323419	0.852816152402636	0.619249125965201	0.863481686630426	0.242266894361026	0.846806639365075	0.909736433082476	0.273958405208246	0.760869563316047	0.168799974735558	0.235650995455401	0.851251582970194	0.343542923765231	0.812033815973111	0.647145194805832	0.74953060194655	0.866938618100067	0.92700803745769	0.921463651838474	0.574532268526398	0.205797090123775	0.726603296596055	0.764167785769402	0.217290329988309	0.272001263067638	0.67025261805665	0.188882646855875	0.917589030381444	0.812740237346819	0.415096438233493	0.632888755428255	0.840765936164703	0.271333049595012	0.0528568653613931	0.593104266546177
cg14089984	0.822724346971241	0.542413285852247	0.362963629059917	0.664016862846785	0.27704550269424	0.506847733926507	0.33992709536872	0.0974228802416902	0.301268409339955	0.907765187170746	0.234135753001824	0.825440180653531	0.701571391391286	0.642540981209276	0.668216408974156	0.611498870972997	0.75213011327223	0.433198491313632	0.240834934117674	0.691033677404731	0.776989772692167	0.0762556624542259	0.858662566482888	0.175950463358144	0.433235992081102	0.162055161659324	0.808663174649876	0.934743617599178	0.833834674095743	0.883006026639248	0.868892813312829	0.758396240089351	0.63312363910587	0.855386946020675	0.309077741996301	0.170221816582192	0.452299548557601	0.148571125790934	0.129041222676082	0.81244854967921	0.451291706005367	0.775553435049441	0.1010180209233	0.670045348385488	0.796812099220781	0.776318616711377	0.17039480779711	0.0678753398742095	0.659247871809389
cg25063151	0.565079964349344	0.100493441472993	0.353705377422978	0.325104909399161	0.295685975123505	0.0683291551835211	0.714321215854554	0.294487027981692	0.676887961372404	0.105846180894116	0.849731140056605	0.684346043002046	0.109137921014279	0.538278124740063	0.0492020134725586	0.620543981494967	0.0205070294468051	0.0458810336769832	0.0731547593725881	0.184383528714326	0.612391255134566	0.0422101998869524	0.455766221779014	0.425209372801043	0.0934493715342374	0.0530997644767187	0.0643754738891013	0.0611813608781446	0.675413861128209	0.0400448557835019	0.0970867733954024	0.0483730479928565	0.515288076378599	0.0732330338842176	0.17408594557846	0.0764995061864083	0.0863297676980152	0.551602795711663	0.655790230716163	0.102593120281856	0.732029763040149	0.162663745579267	0.62573480473242	0.0614955153758285	0.0816000795426388	0.0501116798005273	0.807271302185434	0.286394256768274	0.414137025882374
cg26067203	0.183230470183933	0.384016844547273	0.708549579509651	0.836389737623434	0.0733101057072442	0.0337311968422349	0.606658944544324	0.0475155280167759	0.523967582169474	0.152625004600435	0.0287561762801931	0.483069626627043	0.0345241027655742	0.752690193403556	0.0254612624720732	0.783135637564658	0.589903003032616	0.124612903141731	0.676240175425488	0.0292286912175189	0.0929726915952058	0.911107683116551	0.123587422898162	0.812311573397621	0.791111590052597	0.627127686224844	0.0983713343034799	0.24591598153708	0.0452244015246196	0.0198063589845309	0.820971182527744	0.143443148677633	0.0352249546940373	0.558402397135304	0.193831051072911	0.0389857737488909	0.0570940313714402	0.408136449743327	0.501024347938271	0.249175698695592	0.733345227607321	0.36904185535924	0.0287537535571643	0.641837129154902	0.290306641930616	0.0381074391731978	0.580495722311327	0.884807128856559	0.423389082049404
cg05551595	0.50812425792469	0.541192725109664	0.690884109060414	0.829009777484547	0.126959517018927	0.133137611964511	0.628886671969383	0.0665407544936845	0.59178332442021	0.314575404775443	0.0535106088912932	0.64696884544427	0.0450380877083565	0.747574321270316	0.0711058077893625	0.791631932084414	0.758129993226589	0.24082545067876	0.685264937310378	0.0514788777166184	0.415319873563468	0.881457437855489	0.28238641860457	0.807061536627249	0.782527223199503	0.672679995133008	0.232218432508809	0.614863330171072	0.0668043621674361	0.0542980579736693	0.850433699603714	0.390570258801984	0.119744632899963	0.596732895632654	0.270507238934221	0.0856952887701792	0.0868709911903657	0.577657328148299	0.670063078041133	0.470269037436245	0.715442470737092	0.535905079452619	0.065875747404824	0.65611288381543	0.419838430044438	0.0684538503324598	0.656859507155015	0.890235839923	0.525175712828862
cg26331160	0.0345927943068682	0.329972139851486	0.158977676218141	0.771463322994005	0.564152835606862	0.118273781185434	0.385829943987439	0.0318306608761903	0.199933590872085	0.593977272130717	0.945438425361044	0.0384037267265618	0.0726457165667372	0.472062451011194	0.649363936682029	0.551347626359801	0.0586627905030795	0.0153838391226011	0.525756533799185	0.0631196543956238	0.0607735844368177	0.880963210334968	0.0348063075651494	0.068462606984239	0.0774058109628072	0.0352236315999211	0.0486760131745913	0.0468693211074821	0.813955941983092	0.0081901501108399	0.741865169600782	0.0197965825302959	0.0337134195102506	0.0199460875183582	0.115361485640004	0.0351739911849359	0.0724590077123666	0.202532774493026	0.126825059824897	0.241604433235306	0.575147138017009	0.520056649803954	0.0641317441020697	0.44635012331401	0.0404441096267949	0.234707723861541	0.6077759640739	0.0499568475618708	0.0248936676766077
cg05031276	0.0399527210681288	0.270179636968607	0.156405354168483	0.725421402855308	0.563722797050149	0.0870741336452698	0.439025011125582	0.162510626111851	0.103764695392914	0.551483934803028	0.925150213107507	0.111537394907462	0.0991356605931552	0.576009844937875	0.634312549272549	0.615898581506547	0.0629028640910066	0.0315653267288226	0.559704405233044	0.0727008271854271	0.0588116884307107	0.836951416297714	0.0374218261336299	0.397506337995815	0.0793138196990672	0.081794002613065	0.0564173487274204	0.037887311627636	0.77142601937877	0.0346149901471989	0.651454763784862	0.0386766349278184	0.046393582255205	0.0323459085848149	0.118118126364643	0.0310815870123416	0.0668549307603953	0.146596571987325	0.0989058544041026	0.0906186608550648	0.549975096577863	0.295118093586123	0.0978488546736646	0.115182860259921	0.0399740837867696	0.247233710497646	0.377554280734241	0.105802198938248	0.0471529268225427
cg00017437	0.0445237433148532	0.387546537722327	0.318337734590548	0.865434654295631	0.688801871856234	0.136357641875704	0.569227664581942	0.176057481085716	0.183684970222466	0.664638887239947	0.947434028947186	0.129867333896675	0.168867182583263	0.681269224208465	0.751209434880068	0.70349546520347	0.322713794361091	0.10365166102871	0.677996881604842	0.117610972512782	0.0723434383410872	0.889460084590473	0.0589663991621012	0.419791964710304	0.149007688997722	0.107504131340986	0.10835905244303	0.048097704946431	0.851176249998479	0.0492823244295508	0.747323413633981	0.0439440591368703	0.0814435232097839	0.0344119482863423	0.152877138888856	0.0566538756734897	0.143302244840175	0.230519015135614	0.183389912561115	0.32575692278992	0.718548826068911	0.430611701211397	0.19502310369533	0.183330753187369	0.0442285637848017	0.356180245096339	0.540171565028629	0.133342622405718	0.118847435123585
cg21783012	0.0861437499965911	0.634297985826478	0.0893484158749807	0.552120555793607	0.0787079569937658	0.542039533077163	0.678513452721804	0.76377119648038	0.0642114986972948	0.0407214234143005	0.698667201884366	0.463482062066639	0.456162670704415	0.894155493932967	0.875625445979906	0.155358965524243	0.870082553442869	0.0614971803563756	0.278360591618844	0.569069440736876	0.0856857888897605	0.458529265989123	0.850759251718899	0.476405807211657	0.0926156166375057	0.0694866451803968	0.0420783974587919	0.0650420123709658	0.831829339862465	0.0459170468301041	0.522335236221862	0.559272289831057	0.528609457893733	0.770319191985549	0.564066477847648	0.129120162021601	0.834015295132294	0.675566233462412	0.255961027975013	0.590039428246552	0.599323337975698	0.102050281750985	0.576394358189738	0.609999726131272	0.535288597850182	0.540971203238151	0.596362849901649	0.523045840784839	0.579313318175984
cg15030449	0.790769148160582	0.6349380711709	0.24197256882574	0.362242632707115	0.682450620424483	0.866448300772136	0.595524348028055	0.413704551329049	0.738930989499915	0.879740207324298	0.891810942157013	0.618433329716199	0.318285985950042	0.781854492876375	0.551548660324172	0.894738929659131	0.40442160666067	0.67866999028635	0.0931457147923494	0.313139665522512	0.81003862595213	0.646519786419216	0.764440119820367	0.289308023411362	0.136059148493787	0.669232820753064	0.194561357790506	0.176998835959427	0.760725819648833	0.488613703901064	0.836648251265678	0.888878053111968	0.715925979641824	0.867956180416442	0.203243580213274	0.842431001449169	0.638246119121301	0.289998254655019	0.0985748962565146	0.729007257294828	0.567348549585016	0.769441374087246	0.680350339480483	0.137735304896643	0.602863867286428	0.80356099948473	0.154537879367445	0.0471979240030994	0.139754196252523
cg12050271	0.7121522426058	0.519402709101179	0.185200541738314	0.900087427684903	0.456862625924782	0.206068569344519	0.503330979947288	0.812561770196596	0.73432757640178	0.807345110854373	0.95340754021977	0.905354239553122	0.633948432498401	0.839713497662891	0.201655705423844	0.859128204102141	0.0197856440854221	0.791819637138019	0.693910672706746	0.797141892039102	0.768522928751628	0.0347670929760297	0.338949452469475	0.687605373121059	0.237321750318166	0.69594879568741	0.932406397922295	0.0510056804812116	0.315145541599535	0.903454479652593	0.801831013937979	0.452704999242333	0.670473914776012	0.108434707725412	0.231304258383208	0.390976553473284	0.210520402545805	0.112987463114747	0.258124376539398	0.313387950245675	0.286705142215652	0.867042270794194	0.190327324567112	0.110762542474231	0.071484671599652	0.367281464914153	0.138807387628163	0.0882683697773686	0.688662251981014
cg12140144	0.204184129344229	0.340393125200206	0.263646290545357	0.797244563410226	0.311028473702585	0.403129482829965	0.691758928399707	0.451246690529534	0.610869107461259	0.0277027078080884	0.129449478759574	0.597343316987111	0.637515939321266	0.509736968825506	0.676833920622187	0.0625372037545758	0.227120512788331	0.0575876078093713	0.631586766427859	0.0848606280237653	0.359567633723533	0.513418185747023	0.728361263975864	0.431631423897613	0.429865020152714	0.172101015286361	0.685221486593305	0.0733595520546228	0.0297662133441593	0.0671914108584745	0.0779985642312179	0.829218011038062	0.151367583837298	0.729394209112912	0.341984885747203	0.53288459944124	0.821193388862761	0.29784895968173	0.277327716000411	0.577967488783833	0.61169535291666	0.0807026791232938	0.0609874299567177	0.577913172607209	0.698801938892281	0.551663094625804	0.735325070541393	0.0434107167527771	0.618312724150568
cg11229543	0.338732619997531	0.303634412371972	0.381625184965634	0.82545078259295	0.51692682923052	0.324680944098015	0.755219229867415	0.220738333443979	0.600151071732314	0.116027973275492	0.131854100182744	0.687193294390351	0.749730502168004	0.651577292247233	0.720545427605374	0.147537390349517	0.251257906966851	0.0981357291127209	0.734991522833374	0.0735401283085503	0.508715255348463	0.563660681632064	0.806552254085038	0.407939710534735	0.249342525630342	0.290809701158118	0.673737161222651	0.0892108323811948	0.0759522438603818	0.103519901503447	0.0980939671142245	0.721608694211681	0.153084351953526	0.658414732934503	0.141836108382458	0.501389102329186	0.636254963903374	0.143718111236943	0.185731258347063	0.654037204246105	0.568768591391116	0.131542036695583	0.0685858454580043	0.467598673273603	0.553260667166597	0.670986953600368	0.687711815974024	0.0822225814560949	0.596057819288026
cg18381051	0.0323197825436495	0.547188443417483	0.157548119154995	0.085679230808069	0.347221111896607	0.785055417280353	0.645254074819943	0.0422749564165136	0.751017462430028	0.0566546495637688	0.0416196683604915	0.385532702559986	0.0471536789759538	0.550842046241019	0.731443273887648	0.0366498319964609	0.896001821547474	0.0464071640120776	0.62529244920614	0.0444265425283043	0.0792872514205168	0.415685998554353	0.79201679339732	0.459145892281461	0.383348535312606	0.102037609645464	0.624159777239287	0.279389969792755	0.0480089805066774	0.0288009829966155	0.043813295549568	0.641956390893951	0.122486769621217	0.889682103989961	0.560110470892768	0.63048476892898	0.745122858916163	0.459352745189228	0.278710170732621	0.85762098290974	0.737030977484735	0.0523032499726405	0.0716800954391588	0.454315674638918	0.744402715271296	0.680892227652748	0.804068010651299	0.0513528233033648	0.67910279356518
cg03716999	0.712598303193982	0.593578505253722	0.681466271460687	0.825883656098844	0.251691516946747	0.543008483348363	0.620158951703741	0.290312322039318	0.404709114659168	0.322146229471681	0.960302733163197	0.75326944986229	0.714524443005767	0.728869782720721	0.700964831351604	0.860034788813581	0.864944308609065	0.19048347404612	0.710501482907629	0.797428222834231	0.234295631792456	0.764032813555591	0.840636798100557	0.754693056640679	0.548474611915271	0.200843456803531	0.899167786434356	0.752567618680149	0.75450440218235	0.782345615656185	0.231928794768731	0.729609784033158	0.131399907887911	0.795607304084674	0.19119886327159	0.340531747466242	0.118998696464131	0.249004904049036	0.185434315382068	0.751670878110953	0.218885864326875	0.586300603697776	0.113997499650393	0.118306874247782	0.759584812616705	0.593086946586104	0.0706199364060115	0.902133351731259	0.716397059577621
cg24870568	0.666193285111638	0.591745651720329	0.672047256543242	0.905051905089464	0.32430418012186	0.51518148307811	0.685278479565555	0.526572504626789	0.489722477321761	0.386469179286167	0.971709073516161	0.736084980196168	0.717382959053582	0.790636476350894	0.754591765539622	0.89174815469754	0.870548953171372	0.165554279921032	0.755691646317237	0.842699305091426	0.263375760697651	0.755919548470372	0.868628135994122	0.743638512366431	0.500380307765308	0.208672844677232	0.934617656194868	0.707597569054986	0.807095564321913	0.738348091788299	0.200981330255499	0.722810696134415	0.189837478735288	0.826803271944444	0.184460807344498	0.363726528029326	0.125566147753324	0.243210866448296	0.18227709088103	0.734184082499501	0.246981279677711	0.606164834536603	0.135077432580682	0.171514389104623	0.762508508456479	0.633688654531537	0.157724263739919	0.943129123971579	0.756446467181139
cg12911256	0.440584103453878	0.444540170270496	0.580973088303441	0.881577150605116	0.296792273125105	0.458076773089298	0.656672445077492	0.136234275276374	0.311549879974301	0.173861966424958	0.955004332521438	0.700209125852115	0.679565613900953	0.800716071520546	0.728157615189079	0.773689406943692	0.811066765343342	0.146529975103286	0.770248477617422	0.848492830812437	0.161375211862056	0.732084162914335	0.862370168314258	0.738181506518163	0.328401181467348	0.134522866316745	0.917828159083953	0.660593178991219	0.616296911378081	0.511512071944066	0.169759313350504	0.512555673187649	0.136393594668591	0.802768102985563	0.21497911910676	0.223663824005894	0.144377256707452	0.202920474490852	0.157485642450799	0.681502755554409	0.220544611366699	0.49371345418697	0.107422101374961	0.12150105408688	0.693764112703629	0.577166623592208	0.113356301152285	0.931793831782372	0.747015032465538
cg17515966	0.402731749068317	0.486394981175762	0.554788337912605	0.88566295641147	0.344600708602614	0.431193891934303	0.695299885798397	0.176315867240427	0.326317013388144	0.355037806382547	0.955663800462265	0.687561637163418	0.643164084685774	0.802058711952872	0.731601185572131	0.701535108181311	0.762262819011912	0.240168853990135	0.681652702189611	0.814230829377801	0.24204552438339	0.764897223190693	0.823432751707354	0.679046779855519	0.348016561561083	0.243749680693515	0.88263139991965	0.580742883005033	0.29658669195225	0.495204534743048	0.210338413189911	0.54686314597709	0.174659358786254	0.754881277387958	0.158554471952293	0.281248493177755	0.179043652624241	0.256503582691056	0.202963980304248	0.693499652409911	0.245929253177562	0.345050604960888	0.151211160646879	0.176158965205936	0.712365386185849	0.642627310114676	0.171498397249701	0.929806127250565	0.74134929679977
cg09526205	0.788097827993965	0.601169347947257	0.674070913615644	0.854846585238457	0.418207286408028	0.584505112398747	0.704147970988724	0.118360800209665	0.619504614132119	0.307516603340321	0.973462320858656	0.784171761794001	0.769470379715471	0.794634755690851	0.73421640414516	0.764737248034336	0.842243383534314	0.0875432731505054	0.789429931371379	0.803508368551807	0.391384287353327	0.783501329692733	0.834419367158208	0.778752272702883	0.587304594398435	0.247365367744401	0.912706185734341	0.808955469117422	0.709988579022025	0.785527791492996	0.288502834533888	0.687025481535853	0.0989626949341859	0.864977898943325	0.160134289496569	0.448661571503234	0.147807708723415	0.422344389372633	0.207799912012967	0.792605085401545	0.362989976275351	0.621790045917066	0.0933171210990286	0.165026695315414	0.801430590318137	0.68662361030953	0.094642566723648	0.921093812519631	0.736765445096634
cg16094412	0.688171947879964	0.58177846651182	0.627619472681578	0.851723255093991	0.326047432964034	0.531513536118553	0.693731080517236	0.146509150443228	0.48692691657353	0.143158747754845	0.966943489577817	0.78063187396853	0.710685907934377	0.750612271503969	0.700317980980089	0.746237769671838	0.825606432002366	0.02413159870638	0.750017404547254	0.781266259862866	0.100613828825164	0.765033746598833	0.81260600857197	0.755788641200235	0.534249013470387	0.15684603429442	0.905432299365125	0.753762621312168	0.731337464481366	0.756853963287326	0.155129791904728	0.673764403445728	0.045831677682198	0.84729924073429	0.230985869991425	0.362929201400857	0.0710467581733759	0.265054362237612	0.0792990681534797	0.767478158591712	0.246000987576871	0.565077481284303	0.0437513366842784	0.101069033153549	0.767810287094012	0.667624443376008	0.038862336120661	0.907352060499509	0.747346909482488
cg17579113	0.707897673026173	0.520509972645926	0.60790109279606	0.861357677375011	0.33166810042613	0.478987303323183	0.718442807496808	0.0662941333882753	0.353768487793966	0.145663590492773	0.961778364456437	0.766302929511037	0.754859528480286	0.805757073018318	0.753710473318231	0.765862240324752	0.833661266750499	0.0344687207099688	0.795260377080478	0.827326579390852	0.0817177771382809	0.763323509953084	0.839150956741027	0.796197813313148	0.499209419279159	0.204664601271892	0.918288089286473	0.725404122505337	0.664743757626466	0.721598178372996	0.135159046362318	0.663444538561413	0.0413123786266558	0.871093069960291	0.177279293417656	0.344586496745927	0.133740845101764	0.275699173950026	0.0694978609216526	0.743425313148033	0.239207469475832	0.471935051473994	0.0591556140747268	0.114613550492843	0.779793278341035	0.672087325199051	0.0610524643530505	0.934560160563298	0.772756907402344
cg09809932	0.41975824862569	0.112220326609842	0.55521698088525	0.817779613323018	0.592357263374828	0.111041103039382	0.640577048453648	0.0333364618131726	0.633609341884757	0.594279497820211	0.381728980245181	0.164092683181785	0.21919301462802	0.740561263574325	0.754240787085589	0.446715583660276	0.0834839000823581	0.170594696894292	0.716256827795526	0.0751747485598597	0.324179370341598	0.11955808061689	0.581117363081568	0.70308686264115	0.333858112972636	0.104888596979932	0.196273036278997	0.0752779310815529	0.747460921426876	0.150300344917618	0.122302532316252	0.476990988641645	0.179655527007178	0.0617279712831431	0.0361012775371403	0.0767012891547048	0.0710415716384841	0.191398087423241	0.196933042432355	0.0926599204197863	0.616963520310831	0.242133556384247	0.0520511574181815	0.153398836652235	0.44436446972894	0.349875133313734	0.054328837330935	0.590646709632971	0.566701597599551
cg02737782	0.231739617217148	0.553574071830944	0.680931092601231	0.82819640591278	0.639672074660923	0.0130278372408256	0.021950062650054	0.0163680119785355	0.0286760201877389	0.0179801137594483	0.0388975727788097	0.157218387972443	0.0169276308785085	0.0306305444498527	0.585842784434334	0.522451193406517	0.234589480048417	0.0169040089388319	0.527991262868785	0.651949068539029	0.00910425665721495	0.659286397467462	0.659504525502777	0.366038476955069	0.0560592323491047	0.0138804451689442	0.0205304855629816	0.393863093009265	0.646265513551598	0.0246328227459085	0.0564236273763974	0.0231444419326691	0.0247106274426605	0.0401545188731463	0.19285556730331	0.017954497868511	0.0412915263464042	0.136101830292041	0.396889569254038	0.0411678281199542	0.650943628999804	0.590369777985519	0.0468955214238586	0.0611678187317715	0.115106409703515	0.0300364989887019	0.0430121610492766	0.640053731061803	0.144048966812543
cg04112961	0.331772986498876	0.553143289200438	0.80532985579967	0.912330693589651	0.725027491148247	0.0648188209396079	0.0945156304160647	0.0626552713303976	0.0948408173964867	0.0796989521050286	0.0966612182688282	0.134318064783849	0.0411697559384682	0.0341781298067186	0.597470039907079	0.4070015750003	0.131072733480847	0.052581603627979	0.535144271074687	0.547824602703125	0.0953002014499101	0.723350294672088	0.555194258693584	0.207798862525222	0.126426118798583	0.0492643929263958	0.0975816519928594	0.418153312892305	0.682670651225156	0.096888149291355	0.0662028773230391	0.0846857060117678	0.0688333013708884	0.0835785753007229	0.437547259844724	0.042524607892746	0.121532896486612	0.197680154235892	0.444845578341084	0.102403602158688	0.806125439208262	0.621591552252262	0.0696309067385338	0.0827404857937522	0.213458129957168	0.0800923613899031	0.066610992186376	0.705605004618882	0.412081390160907
cg07113230	0.700012273121542	0.440026785552456	0.70797528496582	0.834270035100659	0.688437236786725	0.0975770851991078	0.0435782200253274	0.0316976961479194	0.601531211394978	0.680696270813138	0.0697410710813439	0.603278559169905	0.0445240869605433	0.598557245557444	0.790850847997165	0.0291211408318181	0.835317193880454	0.368972260350067	0.687411217601731	0.0486396086773028	0.0558406364501381	0.66767673200254	0.587708132799044	0.850592089408598	0.848403641904177	0.316298921006205	0.0939812590049414	0.843005925834524	0.0633932131040698	0.0397912243905144	0.152416051293995	0.154096821059071	0.473437785518582	0.725968147982157	0.496277819927491	0.586592155534021	0.888758123966488	0.473595093233516	0.618799930185018	0.148003900803143	0.728197467516345	0.0510968588190745	0.0695817883790995	0.865888088025357	0.596855811840035	0.25343811335603	0.074008411058633	0.898756122792564	0.433628456841136
cg19886853	0.736218289558836	0.486907584605747	0.752337231174674	0.808055870270288	0.67873687857474	0.193184427974747	0.0973618417675413	0.0866081340903984	0.624354296496428	0.588539908122798	0.112662426252488	0.420567685658543	0.223822630939168	0.587358079710421	0.788438357995308	0.0866877943131394	0.832282528893864	0.416520442515944	0.698834602267228	0.129837756824758	0.283786256539436	0.62421499870193	0.55522876293263	0.859432642393155	0.769131371352725	0.337516656934618	0.135655517136821	0.881335264215455	0.159600823561402	0.141609304533587	0.276175853417125	0.276545207228933	0.465009058174019	0.771899866100896	0.22962896315211	0.489444480589942	0.825477725883072	0.580236733337882	0.639187294489243	0.354833353552662	0.744406317140483	0.136040947514305	0.208703864902258	0.856160937759341	0.653251976189612	0.268895534907651	0.0896460704675963	0.838163036161751	0.432588110983734
cg25276694	0.503026046356049	0.279148314300225	0.0535083894429925	0.0620406945440069	0.0745519334866377	0.543544421274452	0.39553560341869	0.099493882055175	0.251323152544305	0.784759603417031	0.233081113456827	0.555175912084105	0.238385478187211	0.678360701339679	0.0547471126063076	0.910722694514759	0.239071886961721	0.0786602004714639	0.119809582179299	0.253772698224691	0.223679346248838	0.0413799784923103	0.703967436145804	0.0363624140593711	0.255355295985447	0.156197569944088	0.241092935139006	0.395144679317079	0.640060607487326	0.748431676946594	0.343926597040097	0.831197045745751	0.0994081026266668	0.639923504110937	0.527243310909872	0.780775035613743	0.783194706272469	0.326922564579144	0.0720649874331237	0.473498494502233	0.0643876049362898	0.294908377964978	0.106282790626192	0.220629040653491	0.881951641680704	0.763491857746197	0.1525848425414	0.0444511114912002	0.461457798842554
cg18792022	0.492770780866989	0.287973914435042	0.149805073370466	0.0626993685560193	0.189796823188218	0.705785310768072	0.540998621244698	0.0813936678889914	0.384637751589044	0.711741356555265	0.404934425058717	0.663069334360967	0.612308732699335	0.696131713487098	0.0846437778638444	0.638819013761908	0.577218556950662	0.0730874593205007	0.452132975937725	0.201619676898917	0.263017113339322	0.0581800782627065	0.793374150044186	0.115977259234304	0.410093474135818	0.231390285878385	0.305477084592898	0.751020193042778	0.867448678453631	0.862230718882282	0.27026795230937	0.880905789996134	0.0549479712158449	0.562847790332957	0.0925671222821347	0.702897769984456	0.490686606081927	0.262289517798523	0.179345676756296	0.578954261431427	0.251024945151281	0.351317496693874	0.054181003593019	0.30188341708935	0.769799993427629	0.691691395141276	0.101924936293492	0.214557238993016	0.635339256874758
cg18285337	0.0526375981123898	0.914238526805246	0.870893899362556	0.53101637697156	0.571468409046308	0.508998807379092	0.503742837053071	0.589257040395402	0.635278195061255	0.854677835098084	0.0568387292042716	0.504855331916678	0.56013916498204	0.905159521265576	0.0523387851537701	0.910835488135592	0.0551646987988346	0.616549131801927	0.905289017695734	0.893399635829494	0.0752609644688255	0.877994380556744	0.890828901709801	0.056682568233362	0.523149161955997	0.893349219559538	0.503863590645864	0.489465421463918	0.0477345153207015	0.875702566528034	0.880450285758944	0.522136346299783	0.880351749021019	0.838703172560934	0.402783821890354	0.491302301281046	0.403551460404229	0.393047361346218	0.0997806126938788	0.864624303769175	0.0661450469173599	0.542522536614404	0.540190043946156	0.550757171792377	0.446273621655863	0.867377933178355	0.530395041429934	0.0585131907970639	0.507632937715671
cg03546360	0.249477834255995	0.465651228041145	0.388725444859882	0.155796078245579	0.232353920032213	0.838362038003304	0.507302170832023	0.565314496763014	0.51571484963747	0.621205000789661	0.258347310377445	0.698617448248951	0.25364165069741	0.739546858820632	0.882668933147572	0.258569979697319	0.725107927097403	0.25805448137595	0.24364851761409	0.463280859805943	0.319747685779836	0.629808441808986	0.869879229776832	0.66658140616691	0.669598679449103	0.479476313067656	0.616188430919311	0.859699225957481	0.844732354885921	0.581616044895683	0.359530823079297	0.876188732959606	0.191162116457056	0.855087858001036	0.176669010709151	0.861920651943062	0.770095021496115	0.384414357886711	0.287609778951122	0.889673779465853	0.270037860422047	0.233000196223604	0.215905456487334	0.24515987596614	0.73036518909553	0.762618107608443	0.231646871607697	0.417672504336536	0.633696272135588
cg23084506	0.203905926685369	0.565577033294106	0.463782615078814	0.799867120124257	0.764214013428775	0.688431519431554	0.674589693749313	0.433986247093108	0.777955619701783	0.188277284070005	0.36198055390393	0.521963700444445	0.614504893332526	0.187406227100041	0.83660046891247	0.845139989235341	0.513266188958523	0.819027435954713	0.240838486463834	0.319459907351852	0.262772851554923	0.722455798431657	0.275102741913732	0.244496036180277	0.528506992035309	0.773228404509888	0.207947654736189	0.461549531000825	0.542712967134335	0.224628762525291	0.256568699565152	0.225104365759993	0.424583638653418	0.743782217627734	0.476768118217181	0.659994912124308	0.574072337156883	0.240612706974106	0.602258498201931	0.535796478538712	0.533067455433745	0.800839644206482	0.806587033928122	0.782019406141615	0.657211985899614	0.265612531642485	0.803869455560725	0.186955247563468	0.257607346446742
cg21421278	0.603386435701556	0.582779397086506	0.686012402955414	0.777537136989763	0.692917945985825	0.259003312579018	0.66497355476571	0.0533182209854992	0.440898915664845	0.616159670759235	0.899991463026135	0.677273626485146	0.662107856630344	0.715071142524577	0.143947117690139	0.698074161944458	0.677496956005108	0.0658976681944654	0.106639502910638	0.159790976741822	0.463140913378705	0.675219066621535	0.578135763246913	0.739917360651375	0.412685564201119	0.30374527777243	0.409136039368255	0.674450428346862	0.107062025510339	0.353816419442584	0.427842023914122	0.188932200386123	0.0507045152941442	0.355058651343003	0.224654014346127	0.095297017764218	0.10415272486823	0.474629840245195	0.512312745259705	0.545338917399402	0.705468419939161	0.27021704894044	0.0418801258435087	0.485956225168092	0.0874468342131954	0.540329410965906	0.0701790911359542	0.749585079455578	0.371117075662994
cg02890259	0.559641773655873	0.543684786209089	0.0890216884588416	0.0951143124005757	0.545846691356285	0.53587398173437	0.0713841323502106	0.848388634275618	0.526893446429554	0.5154252462989	0.0627105348785264	0.803447336301249	0.552872605614474	0.587370208700331	0.811213488240288	0.86660880090203	0.0954445105964728	0.585260157722776	0.492720191087724	0.0814509605908418	0.556903293841946	0.543938147423526	0.622053047682915	0.51272711426771	0.0892751509477397	0.575972277193315	0.0772671167052369	0.0751459702558099	0.46027183941943	0.517081543542888	0.0799948681753645	0.826139583628276	0.0793861756107806	0.595122834141632	0.677296993222389	0.800501113483116	0.137650906913795	0.596179954209252	0.105222812064631	0.592761870710803	0.553007029225364	0.0846389886869856	0.099910597184343	0.101036740310466	0.86947249121462	0.517939648395764	0.0891762926775441	0.417338139317868	0.0796008231213348
cg07146104	0.411659921636752	0.494620812863227	0.118554271679307	0.610175675045352	0.239463682139388	0.738364359728857	0.495901736937917	0.615803776018141	0.38054179567861	0.664480440470782	0.82695165799661	0.713407000171287	0.627217769300926	0.665478968314166	0.169752374872168	0.842068748925317	0.591973890156705	0.296050406063827	0.0961553835573366	0.641523822972039	0.466933394176858	0.0321313349021373	0.882926080450326	0.257896463335372	0.320812584530324	0.209633356510373	0.575709293151148	0.80652823122728	0.785313393191436	0.785535051350819	0.822121196243706	0.8497570247064	0.386267105341485	0.769838589463318	0.480146356227944	0.838409407193268	0.57031579539383	0.179777487948992	0.249544572504428	0.737901342007148	0.085815420607738	0.534766195730098	0.23362944532265	0.411059729251244	0.765519894111758	0.698296868368342	0.679975646328522	0.57900614435823	0.651319345241513
cg22050733	0.132163917636467	0.323371909184285	0.560225518147611	0.0998410013060607	0.626529108807809	0.703174673802077	0.189299357642793	0.0808876023563368	0.197131675160368	0.80344964363068	0.604951650291556	0.540846450510659	0.0680926907442508	0.111084189305626	0.0477844214104078	0.253663122104459	0.771993754535657	0.623497865966807	0.104210729014229	0.508369439394614	0.606261469595881	0.559643830175861	0.738825905596691	0.245918310263677	0.0933618592122647	0.205663144240965	0.0735799204072437	0.816659813696339	0.537977743119592	0.0759820125941121	0.736071288574945	0.8204602718569	0.43698420676087	0.720859429013501	0.292663739992869	0.82143173239187	0.722551892782327	0.26006348171491	0.0979930051444281	0.651190406516514	0.133967651146355	0.78404016317786	0.529863891148058	0.121296977185432	0.880524500115634	0.72882187067861	0.127064260718591	0.0876598462742993	0.0565830472946722
cg14973240	0.504461610621112	0.604903702665357	0.669843679177541	0.229967683831839	0.747209764512355	0.866074747800114	0.488069332941915	0.291320617088155	0.312250417294713	0.902857538850849	0.690208796025856	0.737083985096071	0.125140046337701	0.403070754445498	0.404768440677899	0.669725872320993	0.845860241017027	0.749771460902282	0.482000789430784	0.736309022572564	0.791609532248813	0.73599837977804	0.817533071194155	0.671386681732069	0.223865732987358	0.604671292551068	0.133235375428788	0.960150604356821	0.762508370500351	0.0535099652184518	0.842291778439349	0.935003885977489	0.724497766524224	0.802619914503291	0.127101037671527	0.942088542729278	0.813506013074997	0.340632909308592	0.253742414940374	0.756585086719523	0.333221853081645	0.779472100485165	0.70897063907915	0.226833509158575	0.823830055935532	0.772113437645053	0.220255311500302	0.241970166915608	0.239860168548633
cg00714888	0.212885056100324	0.342458938248335	0.563462360962578	0.131302445479394	0.655111662140889	0.596443765538665	0.220797841496029	0.128490974233026	0.218217152703035	0.741605282426459	0.609973846762465	0.491234834657002	0.143908472454737	0.124856879644689	0.157753400257759	0.321244170030906	0.786618985698019	0.624378213391123	0.187484998869368	0.5851119917511	0.477942649107305	0.554978143163736	0.711208746618318	0.325450588664193	0.124279720643195	0.226174414698072	0.0977807755477121	0.77607209913435	0.424068430894923	0.10626491133292	0.647748855093363	0.720649395321233	0.500196335373668	0.656179648162146	0.187488302916509	0.625017944456262	0.632842644966635	0.331146762949044	0.158324170097779	0.635434619578817	0.145152014755843	0.749077865450003	0.501244172542604	0.134693441544133	0.777001066801402	0.650625372451829	0.145692862309828	0.127651529784436	0.120688569887243
cg13885829	0.0774155375843554	0.587271488425466	0.597993506832779	0.119522562394488	0.560476482959679	0.498183198402411	0.0889597265539038	0.0732159236599755	0.623255630695169	0.0625116811181	0.595860544301171	0.0655498171906272	0.581680007829402	0.588171975391877	0.056409779269813	0.0622008507169836	0.102358420414074	0.0918276989369293	0.6194741522617	0.112585205955125	0.114451073304099	0.120219683729478	0.100821116043002	0.647689700098206	0.548781947126544	0.561513576779792	0.510045502428024	0.0703549087002815	0.562047717823885	0.0678347141903394	0.574176707203503	0.580485733937638	0.533281153519728	0.340303986699534	0.574720435699558	0.580352494963156	0.170967260201795	0.369201744077074	0.135173417214981	0.122021530124086	0.143557890536676	0.111625472343619	0.632251315234723	0.13691864126822	0.297314587554	0.572879548042578	0.104327760921316	0.0744754851222117	0.0668918782872135
cg26924440	0.864231951885965	0.588421102227924	0.161937487822387	0.565792831095838	0.573551452528621	0.600182618071694	0.538199090201287	0.0846322282566369	0.503482494345112	0.907212646907758	0.385077058044218	0.654905773414529	0.165484328860438	0.77681901323747	0.781647020973056	0.913730784705893	0.824216420300923	0.762114854890179	0.134746098889398	0.0689622945125095	0.854666259294627	0.808146436982717	0.872036742708064	0.169552676703031	0.572033426108066	0.734676143206992	0.165910330857255	0.935153332344601	0.85295096897762	0.469584183633952	0.838371960050581	0.899415777670708	0.655358704856544	0.852842257216695	0.232209060367812	0.860010812201927	0.909692080711786	0.200845268276802	0.32497692292759	0.665329072451215	0.136913023210043	0.67367212133581	0.824657992812348	0.125999099789615	0.873487457702933	0.732850801771807	0.318886699480154	0.179238973380824	0.439627653395899
cg01019973	0.785041822212152	0.586974269668016	0.26704064078354	0.779418244526464	0.47529740478578	0.647847953388057	0.416547406807384	0.134860659908636	0.43989011639057	0.765062592704227	0.450911624050569	0.512971244041642	0.16483238839402	0.691342931695885	0.780187368196747	0.849833259329702	0.77011655144031	0.719101149815166	0.155384498396897	0.11385386802696	0.767808910575547	0.635454269641374	0.779448579249947	0.143095329696149	0.548122548141286	0.65325963528011	0.111187554604441	0.784665220149208	0.696425613296914	0.265469706076456	0.741649216678432	0.796246725324895	0.588649933526931	0.712293770557112	0.191178562871532	0.764080008430775	0.672372435196743	0.173539669409966	0.458598012088506	0.605923573863935	0.162411363699055	0.697415551063989	0.815350092075409	0.194360169236875	0.769876799865542	0.696826442718457	0.128798258486747	0.260333588743075	0.31025715672494
cg26550235	0.837468958869749	0.704190367053438	0.267375013070747	0.842353751071854	0.430320727879107	0.699187248472741	0.133287820144782	0.110709913422059	0.495332487412412	0.833949523822134	0.463019800071241	0.551155533794844	0.138267976842846	0.689255262962623	0.806416512613514	0.873533116536707	0.855254919401426	0.782148815548652	0.130731727038227	0.0861644006576073	0.819552725673917	0.814096179011192	0.848668789692586	0.12192601448202	0.664237783033191	0.733614096294048	0.142811439256881	0.834548252033808	0.742157733073275	0.277283616180723	0.788456240651188	0.836770938279396	0.682366139217209	0.821331024747191	0.265301923746099	0.82190576091766	0.817016748561244	0.237608679810613	0.585600917402143	0.673064171352183	0.117151317262828	0.790830173370749	0.84627292834848	0.209966948030924	0.870601487581376	0.774590248002552	0.110344173505274	0.591587151699355	0.190434411930521
cg11651220	0.640030845816648	0.534661159144634	0.166254366856808	0.530347362886244	0.163000840243597	0.198567033104231	0.612594762154078	0.0384411438495243	0.271409708697428	0.153136292175311	0.674701901929972	0.48215378263275	0.399449914596576	0.823346905549148	0.864201468600907	0.888045803714387	0.419109149409401	0.0519465196142358	0.545503326948937	0.466511194065535	0.0846853293086205	0.853947468417424	0.806393081842551	0.325508264604132	0.597515098200968	0.0965158460755396	0.787710327844848	0.283190733340227	0.103472102761179	0.698166886244512	0.196889494547639	0.287103829044141	0.0517265333330064	0.753225739314859	0.232665684975696	0.125561234677056	0.0890643149304114	0.471962299571218	0.518360107718166	0.563937238969597	0.0602597415168053	0.0723270216326112	0.051718377912297	0.557621969836953	0.3986958405774	0.823601624909237	0.622413207142028	0.742523917111631	0.518491855557351
cg06377106	0.787635089803741	0.508911026138365	0.0928376870755411	0.768050683389344	0.395091431453097	0.47188082799787	0.518812242919503	0.0336576326306236	0.535486299073223	0.853042424007333	0.854768841054345	0.300545415326264	0.161530815291184	0.639538492664937	0.733462357217953	0.77055116352626	0.131707771827418	0.771795710481302	0.103315649632021	0.445363300843353	0.802802675282421	0.782680928068594	0.660323517156273	0.110371244747735	0.112354489064593	0.669183719986656	0.17975532816389	0.560426139219114	0.702052577028044	0.859162569012813	0.774391080977726	0.726283463279405	0.662464215838651	0.684977734360668	0.109264654617036	0.735227457570613	0.703030657482338	0.165457924008008	0.199713726251694	0.468672273239085	0.257925229936291	0.731496331387178	0.351828740103835	0.187979731165602	0.63551334566664	0.679061302783636	0.733814683699344	0.371977738020735	0.594919547467325
cg15467646	0.117231665694293	0.289792854390337	0.576685775225648	0.751105213183569	0.0570243301493027	0.00870939645760429	0.477404238043688	0.0336792866809498	0.435804999798169	0.0362067161416931	0.95185924253168	0.224943579591264	0.0220050657337411	0.599352198985357	0.663547833314905	0.645335750390768	0.604622640764719	0.131160692755715	0.562642897230838	0.288309161209754	0.0203887099872759	0.881060682645735	0.675266431332253	0.803878624322	0.711586661331613	0.0411869990364511	0.329943642831941	0.236873459415509	0.1891528485177	0.382645559012821	0.0404125473360916	0.0403680032866986	0.037119666497543	0.0561608360034003	0.291000420420798	0.0560829622664986	0.065858632394963	0.451352748603427	0.426156585418214	0.192552114380544	0.611071293459702	0.502774371031961	0.0374338873418021	0.647237479334829	0.0434415769325729	0.0646200181783933	0.686521021954	0.792708604861768	0.406329306089885
cg25610515	0.15996639951912	0.119335708773788	0.704194910227802	0.340370678658014	0.498927286613219	0.709978976102913	0.397586587610478	0.124850531246154	0.481273787633215	0.251411159205232	0.964614767348527	0.115141287743338	0.0646064436040926	0.849636239903606	0.0791505582652606	0.915037177621323	0.706116718543795	0.160753442292952	0.0533619342013597	0.223018322456957	0.441046345758674	0.0380484063869648	0.890916230387877	0.594250036372485	0.883137248268565	0.222048082214667	0.611809103684442	0.872968933159557	0.937774211076656	0.713237858016246	0.373793331520879	0.817336198307609	0.147469083418476	0.781975775294324	0.44208419921673	0.610592523963882	0.806634002269726	0.658924257283547	0.274679902027236	0.660284625154818	0.126424480930408	0.588786333147283	0.380744944406458	0.479826417121397	0.942470360033884	0.067751359232312	0.618812944945858	0.376837617705177	0.439728472680099
cg09896346	0.789749723481034	0.834507123554839	0.142266074352369	0.603313394535035	0.757004930613647	0.870992100077129	0.67387981699991	0.562504181755585	0.745280234850395	0.865573977409134	0.909777105660974	0.720656711770579	0.637556004304284	0.664282434239568	0.134993602669001	0.535027977195321	0.889301905368375	0.811087920595374	0.689025675256872	0.199909368018848	0.821539173399474	0.120613327271386	0.802498964017202	0.448890503904706	0.363034913308744	0.763978218474815	0.163486399472382	0.913964507815292	0.104057227367586	0.183661336855307	0.862748177779596	0.892426156125742	0.790262428875356	0.756177751917048	0.083051688447714	0.909713283733487	0.742692359681939	0.129701536003843	0.249749616992817	0.889652130760773	0.695842949637393	0.776633955285668	0.430564754376037	0.204652093505915	0.882828442705654	0.773685292612465	0.0904595371013208	0.0853605431765905	0.563886093948505
cg06177627	0.765560314862704	0.780990822332878	0.228019994750067	0.522626519903474	0.6241018062701	0.876420114935216	0.524009049337183	0.385285141042089	0.695304187954742	0.825935317404519	0.869946920422728	0.673992381313932	0.63216491670575	0.611938644249343	0.183471332161288	0.482873394079513	0.861404041490123	0.779956857203346	0.646219199855481	0.213323528515269	0.787331162679317	0.173918862184398	0.791679948779076	0.405342088142588	0.407770130312608	0.748252214863721	0.191559397175914	0.909951380963914	0.183916538932992	0.230660394464674	0.796342514817872	0.8859203052478	0.714953515583165	0.740312235441068	0.118379998077413	0.887652478258205	0.678843523992368	0.188126253721047	0.305021001672884	0.857355091497385	0.598523829096291	0.696598218955408	0.476598816777313	0.255831664270851	0.822768126892324	0.695840074509712	0.137513163397798	0.143172980741179	0.580196400093577
cg24451422	0.757035307735947	0.781919658381533	0.219177048512745	0.493360510982511	0.683798838028806	0.862596065702337	0.562414101350278	0.373520965409624	0.69860385695214	0.836022895416904	0.869516773739739	0.687863388255105	0.630833435215858	0.626247237316273	0.115093544892611	0.488032299392526	0.875781416242187	0.768579088902978	0.622417033536586	0.2009546444226	0.787022149656539	0.161544773062332	0.774305145696211	0.418226071669531	0.385083243490395	0.75109888023867	0.206326929376625	0.885786914903159	0.143708518710459	0.21202837369542	0.797413268660629	0.871851504393022	0.705817338026161	0.724567580626661	0.10729015471699	0.88684069462307	0.700853395842703	0.181075505526469	0.296975511692128	0.865431530862539	0.648234962214459	0.73050144829454	0.46425151769886	0.197194494187482	0.815176993700566	0.70938442890121	0.13738513304147	0.127753116651169	0.54439683280763
cg17323828	0.750393432078984	0.783590509449785	0.247395116962859	0.603801894926656	0.618417859161765	0.813113818121163	0.555067500828955	0.417395765237253	0.603052084761402	0.775922410934711	0.857617145166267	0.594677338669335	0.487592437484153	0.527064104106281	0.167947275279482	0.415773022625823	0.830676169197907	0.75711039618914	0.537160175463022	0.215878016972996	0.76729152154301	0.272037502226875	0.745663720963198	0.352239645541583	0.365359182281726	0.734259121848187	0.177412604844786	0.826276839371298	0.137457021088574	0.215135992117634	0.767972069217535	0.807719111892105	0.69163016811924	0.750594934076945	0.193563051161848	0.772196215881322	0.733716073343136	0.18058498114282	0.364658912191815	0.753756480031649	0.734411205929893	0.778742881623762	0.452469696857083	0.227292804509539	0.670746089253605	0.641802813998196	0.165656036306801	0.156972269894713	0.45836396219652
cg26299174	0.533267984572041	0.807221682301539	0.17970973847955	0.612682227752907	0.699176660283953	0.606539155075938	0.578851679106302	0.18363531997403	0.617895932199515	0.818602101502151	0.855252512275066	0.528177911448346	0.468334676140754	0.624185083352716	0.137699313033265	0.29621560179004	0.788233363760097	0.694665407908683	0.343780465313607	0.132472822371855	0.679585852143126	0.238242711826103	0.773243024082922	0.253822484894701	0.266334396364426	0.786880520306364	0.131379773107945	0.84031633721176	0.125010478125502	0.149630652081033	0.852811709492744	0.657166677305719	0.568805702079765	0.829411570632373	0.227577040483912	0.65134385788118	0.7320870763885	0.196497011852485	0.260797275274317	0.71385366665499	0.751942576505699	0.799531375368126	0.349894041253754	0.189349379232624	0.654657878679521	0.662728097489088	0.197677206028203	0.168426231050347	0.323741037555931
cg12692722	0.636368333242606	0.793337242260242	0.189803104194787	0.610432897901683	0.66443361074324	0.673429594585248	0.522678123837358	0.184673279320445	0.630294453017273	0.814430142057371	0.866238355492382	0.522774802721541	0.458689688679231	0.587591609025086	0.132945900326676	0.298922206495352	0.819833508331207	0.757264617470883	0.367713293120139	0.120423586853288	0.718456951818935	0.197938370956619	0.772363859945023	0.228506927529534	0.28971482243086	0.772957124147045	0.134924176673219	0.830615554111445	0.0986756031721589	0.162112162156344	0.773305744225333	0.740601155357661	0.636942344854356	0.807331480669986	0.129999809069338	0.781753462320514	0.786841268280962	0.144787814933994	0.232092902424553	0.794926876093265	0.714409707714728	0.795074646537206	0.403458688950385	0.186664350404796	0.733502268982385	0.68293437573924	0.119137654765337	0.0756850706901664	0.339160424326795
cg18474038	0.741747352056638	0.814073473594061	0.0519205529277595	0.456158935378825	0.725406413981833	0.779785915764556	0.624064231049288	0.179821032234922	0.69866020776774	0.910150915704475	0.95576952422236	0.619308927168487	0.411617606203759	0.629592030257198	0.0420116010231317	0.221080226565326	0.888363461592964	0.823106035313211	0.157449939554749	0.0368706118526747	0.789807180328666	0.054155782292341	0.815617732884098	0.0667104336918294	0.139679347230199	0.781189034171136	0.0443842579257816	0.931494587010681	0.0544869353376097	0.063653910867626	0.855393858641035	0.876000399942617	0.746020464589494	0.853232703521881	0.113694655097606	0.868442388148434	0.834245727236271	0.157194809031661	0.0793632234657305	0.827909742678404	0.664689206070502	0.782744604878988	0.260740090187403	0.0770224973906653	0.752538994533941	0.755340140892924	0.0440550944103628	0.0325479807225618	0.324214530009395
cg07820742	0.706865183594332	0.804346874531693	0.204026474407274	0.547285738865794	0.602712781048274	0.748636488423008	0.43049271661272	0.425733102269678	0.62439474123319	0.806603247629908	0.905661157356338	0.487317556243067	0.532269098297528	0.481138698344061	0.106880533283084	0.35401978166282	0.821974623301787	0.769855068046672	0.491372368493201	0.392240127094622	0.69952639280281	0.178542978974811	0.796211840823535	0.261517749102924	0.367999996355573	0.735936020938577	0.118750123692328	0.812649622752654	0.080816382064518	0.225766737766322	0.778398134958985	0.852821842423799	0.649337107085433	0.851445627453137	0.28238647224118	0.725588638788718	0.831542712511628	0.181009889544449	0.25543976067939	0.822682835658458	0.70487624624579	0.764082207718945	0.528161057773205	0.197029877041357	0.807007439118947	0.716403361143859	0.109548808878844	0.0942165541424404	0.464864767088871
cg00944142	0.674319153138156	0.62313232732501	0.183706557318047	0.339229851329502	0.607574059324373	0.919228029640072	0.55622714005974	0.0373863245301065	0.600604678756964	0.830052498728129	0.330282122716971	0.270884646428955	0.309808637016966	0.645591349229606	0.064911009631493	0.850316017735962	0.963520076115607	0.734642062394774	0.0454026387098355	0.197078970523682	0.715068199749024	0.0806416972659768	0.585479558012442	0.250454778635922	0.440701108920651	0.775751872811094	0.133636667165287	0.820903216089154	0.163200980652847	0.412731097635561	0.644071158971986	0.897068698714776	0.254544569278215	0.844196324501923	0.152631448789524	0.784507815948651	0.910406091776162	0.11563642816427	0.462670167414118	0.853558163071458	0.405668800323085	0.24714340395383	0.0754035630116604	0.17420468556164	0.920492021863005	0.631890746121162	0.122779986155706	0.113426886887108	0.643964750297133
cg15014975	0.708825224543629	0.142676726799132	0.383803088873245	0.937817455851441	0.260333629805955	0.098835149111287	0.420026730230151	0.488171521078808	0.258850381983141	0.203104326435187	0.0694510273017	0.344615612316408	0.67404873048238	0.896303591148192	0.914883291456884	0.0461500812101589	0.0155841802439658	0.101298937352872	0.71749945346558	0.234233162700928	0.277283296153176	0.960279930094474	0.915350639423235	0.671289099161351	0.60075686365342	0.233205444844686	0.443859965064461	0.114098615384148	0.486779442151481	0.636098531032737	0.218145696461955	0.185100097352764	0.23430993409228	0.0971457483861346	0.424117954828691	0.0604958410685254	0.0488133699818859	0.440720941445801	0.237270206801805	0.132862489923082	0.369712903342222	0.365458945363398	0.109407849629528	0.222408974658007	0.0174115376623202	0.228755390737455	0.780855148120992	0.0892543560441037	0.79733123006285
cg24348240	0.505862824036612	0.675801605023683	0.398147861123336	0.232905259878721	0.654319965903245	0.785229522803296	0.815246135370436	0.279810091178897	0.699887038319299	0.790203419989562	0.387852239107888	0.724002176440401	0.37370468213811	0.616958773407523	0.275209920273342	0.74255499768653	0.815089756580425	0.53887273800725	0.30918830222802	0.276357545743895	0.73718946658942	0.177009481667866	0.863976596758459	0.244633213485194	0.515853912678851	0.545611438796644	0.314741061358569	0.870189559201842	0.265399717096662	0.323646130159632	0.681246346365795	0.942483810524022	0.797563986107733	0.86043707715512	0.701696190809199	0.894280626083029	0.784239723394464	0.308173386942214	0.174148073466494	0.847322704208136	0.280485376846957	0.734709302522616	0.874362225207378	0.364965779786643	0.759090830508847	0.797905957177769	0.239379070896658	0.145242402583514	0.256419326240916
cg05770238	0.78504810433559	0.634628774103683	0.43822956948477	0.860113381116889	0.625355225665262	0.308099275140556	0.679747315920875	0.0792601568711299	0.353707759160629	0.192207803282772	0.381090570318835	0.463386890137719	0.532477068853774	0.78527433446225	0.136532039538481	0.652393683463087	0.809908261143929	0.442537214644115	0.741760216664786	0.732408015186412	0.58628019998935	0.167643070114096	0.788793792592636	0.411267743575377	0.31224805151113	0.191061961396378	0.258657880635539	0.684664137973528	0.731719736216479	0.472411094705022	0.508737987398061	0.80959597010081	0.0866423815502078	0.781775039964508	0.480637018815463	0.701144657475161	0.486197290886146	0.389007847177955	0.237998557179372	0.817937816616961	0.240193292720514	0.106483825414612	0.240308071686747	0.233482606319481	0.795369211989298	0.715772288548115	0.483446900846217	0.206450960930245	0.687189797692185
cg15090202	0.192507720399999	0.51300947656271	0.125708416274829	0.808541689073506	0.508944886531778	0.149859054088166	0.581070813342154	0.0241713273318351	0.0227434412614484	0.0218762640230725	0.238849642548847	0.0702366128381646	0.424096932769159	0.792468215607548	0.013449763490097	0.614823002969213	0.776982344616931	0.211612247910052	0.546473544722943	0.394666514103939	0.119986746878284	0.02342248001132	0.566118126134977	0.125401626310015	0.0415223994132422	0.0913295957487555	0.0371838687139264	0.392487445520627	0.592037413434083	0.103466419933354	0.224320024286798	0.43204412238304	0.0304063781000996	0.351685665419362	0.402309258517856	0.0390387499745931	0.300049938531449	0.212103189765081	0.0589414099791713	0.625037093496628	0.114512170837637	0.0387141075475243	0.0295384396713275	0.0360241962301915	0.705647366443699	0.626014083348066	0.314801708492531	0.0771483162224019	0.495873865656458
cg00866556	0.843029462937423	0.301895246213151	0.492250082089453	0.588599664473518	0.310656400906246	0.468155004977116	0.236085335688481	0.246930633992256	0.245863955797821	0.430587335652345	0.890255082946607	0.758661233128221	0.730042100878557	0.734901763641223	0.0873046568017137	0.674176083550189	0.353841610380499	0.0564064949351109	0.583721484218429	0.133966645273789	0.467970352738443	0.285167322873555	0.844894416287952	0.734367197187281	0.377794412870807	0.190346325503924	0.790765989208435	0.867369925454103	0.430564297053864	0.878585623516679	0.0955488857622099	0.513863641996742	0.107426838328148	0.650810268464527	0.16333595961304	0.163103738520489	0.125511725633026	0.0994710292613023	0.196874762425773	0.582114731089409	0.735005418067718	0.130114811246793	0.0848862865362378	0.0833066547499087	0.615868086197711	0.545222122285254	0.0896512044574999	0.11381838833841	0.612493846209123
cg16107724	0.0969735402357914	0.0637232786440003	0.401989215402418	0.884790300002048	0.0600718001080486	0.162598775092176	0.613549313212938	0.054447121798999	0.0696517549564955	0.0497340693799126	0.810323113871233	0.763722624985058	0.099196013388029	0.799909398516364	0.836933576539651	0.883157206344287	0.0777959140559414	0.0283716891067449	0.0230531374386184	0.0524172282062745	0.0318057178411025	0.947000927080996	0.861488834828921	0.278405286796004	0.508430501152933	0.0293772375293603	0.158287599570671	0.275941372615366	0.230171121353351	0.528464132152462	0.0329289450633264	0.411080274968481	0.0942192911085479	0.773222476437825	0.363457955166202	0.172788853179613	0.265730992117557	0.225598157623542	0.577511620720498	0.399061125186469	0.0674524814181642	0.0532452043027843	0.0480350015982754	0.0898052978460623	0.130973908160318	0.159224975626809	0.559117327282154	0.898597777915872	0.242104793771235
cg25010788	0.0371339474787451	0.596189352604213	0.179551576444165	0.549790272516609	0.668994279348719	0.521816571066343	0.689552304037623	0.67600513446044	0.500125216019165	0.0529887948313509	0.956394482260179	0.71997699600659	0.316104159121445	0.573127021178828	0.168643449677412	0.145311417016296	0.798462481900212	0.265602039792673	0.256268640853511	0.11494271287533	0.0328999613839426	0.666759761936299	0.846519360685649	0.069293179862825	0.115114188144878	0.261549545534786	0.908039639858302	0.818362942380737	0.665643293415458	0.693939080236369	0.165418231689989	0.738594423208422	0.142063717858449	0.72893702838747	0.214485423409405	0.588960089332082	0.653864019765774	0.129155071413466	0.113193995045721	0.642186266300137	0.133558340036258	0.197653200087377	0.221190488484333	0.646416054350049	0.924991716450457	0.694315919156304	0.17610774783841	0.922040198465823	0.271683544959894
cg24455649	0.104526614842779	0.655114613383842	0.296061736528505	0.830191243807363	0.637521889889383	0.557926398310969	0.601279769239773	0.547586362601372	0.582280992591915	0.048240200025874	0.96267369126529	0.666451965542711	0.188193277977674	0.641796967814705	0.0575223829689438	0.144856139768685	0.897926293881988	0.348538118697265	0.231630469736792	0.0400710907606919	0.111632463948136	0.846087580541921	0.848584914144682	0.146456229835154	0.300599309804013	0.155810797574952	0.892734948589359	0.932225831970957	0.704952093571866	0.628739111199171	0.133602440590748	0.881459373166598	0.0948990646284425	0.788599818659604	0.331077062541351	0.746393520359267	0.752578095806446	0.163425038535339	0.0846957029365231	0.80479358738039	0.140256351786045	0.138437200777973	0.132317885096519	0.557242649754781	0.959003088729304	0.711017660043992	0.121467124840051	0.896812497841558	0.158192929357853
cg08847173	0.235454424781306	0.811050650643771	0.448475345428697	0.917979226040328	0.80012382670668	0.724070074870373	0.742423678153573	0.779960752479404	0.73009752008829	0.117111804713858	0.985657169632099	0.799247818114148	0.331568229690357	0.808765935645111	0.0503664212311824	0.371342985199915	0.972442063646326	0.635421299158824	0.477462403750549	0.0742212631321913	0.377119960772613	0.937809750969671	0.92529114890475	0.387202365606032	0.574576181414406	0.32004085434649	0.942791661408498	0.981101020170042	0.903840284816091	0.746541147863517	0.297553785132992	0.960354889325996	0.193730094896857	0.920415336708182	0.473586582567018	0.960953025487537	0.936819652856775	0.39109728421182	0.163733435264038	0.939623671973721	0.299815953803964	0.166300999525719	0.250920244516872	0.69676992100973	0.989543621130894	0.861008741503651	0.214886475950396	0.962027355943054	0.286382903244784
cg18232347	0.292314859274462	0.726800558389275	0.585922548733754	0.788266457766268	0.772794621474656	0.764256722116212	0.661365575713074	0.23405019071878	0.598347180549773	0.264494172663453	0.875620183161978	0.627212308591182	0.299594488908306	0.707508540429772	0.21089747648702	0.423848483732416	0.851713503264268	0.618465251907473	0.162791509474648	0.116655583982599	0.403157252832403	0.57111701565234	0.83053154860692	0.420972137797339	0.472111087645371	0.44545552935247	0.457826092751777	0.903330729677014	0.211300140911976	0.255988068319404	0.243313426427214	0.848701474694083	0.200493575547982	0.71191678692862	0.375320997892552	0.82139884491263	0.753170832944341	0.37597983097976	0.361915529514004	0.840124847839316	0.412765512326488	0.155129392381391	0.212575115223969	0.240030218053852	0.888683302496655	0.775725579928913	0.155200066279607	0.790697869899395	0.180285753412678
cg01566260	0.689527399206722	0.175838190204367	0.0625678452471488	0.0674217546354538	0.0998719437364485	0.427925757886555	0.153558302453665	0.0525818216472844	0.0963851363168476	0.1745088005737	0.0981754729159514	0.712311236849952	0.127307682237459	0.80353049276418	0.0832652643712339	0.544171511721147	0.763255455434073	0.105222664334085	0.0473882746814723	0.0725076783170665	0.335215769860289	0.156544734573084	0.855780676048174	0.0674583702255777	0.0575726044866117	0.0719356071068264	0.081069167501027	0.746145110366848	0.0562794506139886	0.131142903140781	0.0768987842543036	0.759327417091719	0.0659648907203133	0.827587056995808	0.0622967247660392	0.575970193927214	0.805737024477783	0.0772916878232864	0.0741754750020445	0.791078949766684	0.0654711939496677	0.0714963138976257	0.0818201375520169	0.087323857122102	0.870347733839172	0.530104836092353	0.0716022953935675	0.0613050050172959	0.0978373628386098
cg03774520	0.307591946353917	0.474858444434126	0.583969841403533	0.755619653740556	0.117051154783742	0.205187136664812	0.126834256090229	0.110723846378209	0.174481781708268	0.198292782425333	0.817209778324351	0.545417811908122	0.289459378144518	0.656366568434364	0.748633161981474	0.535707499838694	0.796316340059239	0.144589248783683	0.569218151005463	0.138241802105666	0.238629353787356	0.773887881644182	0.770961482874175	0.639406031180822	0.632294186675632	0.419384464427254	0.613712381167297	0.606834947593249	0.121878445805354	0.256897213941337	0.0827047854199433	0.597250328892073	0.0910432888756596	0.38107792833596	0.208927431390781	0.110709710492557	0.678491212846145	0.266991896441122	0.32424096909462	0.61142649791989	0.545479690688489	0.283321096362666	0.11695651434582	0.548046705825375	0.64403844640773	0.709157916632661	0.606328782806808	0.159064190330806	0.508357539423492
cg00925616	0.849051303501827	0.803331762532037	0.144088080007931	0.0675587783357759	0.240072102573142	0.600532279899382	0.302947264437594	0.641063164308457	0.279583648210944	0.92117922523942	0.954718146753133	0.896118743589042	0.280944180956929	0.778432117982257	0.0746393782849299	0.940823159284172	0.880576554191071	0.757520795815308	0.0599454688563374	0.81117836654558	0.572308127521724	0.127896187044736	0.878587241351381	0.114779052157389	0.590245620218045	0.463859016047135	0.901195030925938	0.519382325619445	0.904806453864958	0.923281498504757	0.889036393749404	0.939282930706273	0.128561860822565	0.852924758362242	0.446466638545055	0.939863754258718	0.8954587256495	0.129542007141836	0.0811669609159109	0.87298399101679	0.0718240701318604	0.400629811109012	0.788288892315368	0.0992075864337485	0.954415133305314	0.832146627355573	0.0858130392991624	0.085574678312132	0.612902171033439
cg15535138	0.80267887526726	0.788927926323006	0.220919874932615	0.163390831159011	0.320359774333005	0.683571426162742	0.462337573656286	0.624294929129176	0.442145960589216	0.826299958640417	0.913873116015141	0.819418072659542	0.238600988860959	0.747984655385886	0.211763478618329	0.888946543371336	0.902001807433542	0.629982891021025	0.161232122898162	0.732399158096232	0.444341745143999	0.128059495139813	0.840885224845322	0.183363445168567	0.510146768792836	0.294725577489974	0.862246359920037	0.576858085684857	0.79864329694239	0.871090846802062	0.819789734288377	0.880734306724718	0.198912461506992	0.8225308511402	0.701318111622558	0.881545141314083	0.87642548538742	0.230813847285335	0.264290736694328	0.821979943083436	0.212703020296856	0.443628132874415	0.780567071693905	0.166950728026032	0.830041417337588	0.770727227928097	0.113874499528925	0.227839723737958	0.488652988990044
cg11756095	0.887259885611613	0.835875099452844	0.145155953210076	0.128402553312498	0.254172254719847	0.788315852167211	0.559289407092869	0.76751431187261	0.456676502381466	0.924767128451812	0.95593501619398	0.895016384206482	0.242761487546357	0.835802284059857	0.162870848188874	0.943996351378028	0.944395288667224	0.756343616121313	0.228813847886954	0.82154682887224	0.591633208104229	0.211418309170813	0.90054413704101	0.172932607857479	0.612932256452684	0.463853882702576	0.916929848138736	0.705992953763863	0.908223260743297	0.932615286240838	0.925507009487279	0.948343033447631	0.260810723588473	0.833284759345895	0.61714723693603	0.944268383656151	0.869150733173168	0.252535605385496	0.252272662135954	0.882067110622079	0.115247467261116	0.508853034597869	0.843790520199119	0.121257750208294	0.862716062139299	0.81790509676399	0.100154830406899	0.176334097945189	0.653575170213431
cg13100060	0.79890029003593	0.821390024775147	0.362917170720645	0.181490875421559	0.512670811913153	0.809969443657986	0.459119639580758	0.77902934477454	0.419989530138708	0.850257913066935	0.910446921836054	0.850454656524059	0.367776840317644	0.782080373148587	0.394729684614803	0.897908171834941	0.877644192765367	0.712005528432162	0.248795946303951	0.796261571955871	0.562440319000639	0.109683975448653	0.842794487431011	0.281018104382532	0.555473818593063	0.441758902938506	0.84734197758142	0.546211147189264	0.862900953821741	0.871223552121383	0.85168581301952	0.888392371748567	0.311117758342405	0.882607129842406	0.271697898918577	0.871860900541748	0.884254442505994	0.267989730547288	0.250963870669514	0.863465548147131	0.366636563702956	0.561960078316421	0.742026172588021	0.336926928180068	0.88450505869416	0.824142294481031	0.166849322204637	0.322344542103693	0.600707854989744
cg01956976	0.204844332747724	0.390851866046146	0.0974384958796581	0.53903888023888	0.74169412650675	0.561361438659709	0.720004544664697	0.230685514833524	0.54607783756267	0.92010154588922	0.952319158008226	0.867873563414635	0.663507525533515	0.817660097274502	0.868789143481081	0.907900278712721	0.241666533926794	0.599121428602312	0.0627593757234146	0.814384383127817	0.830605966491571	0.938402144507525	0.886273031529577	0.649732190823589	0.0790155309944201	0.247964923452148	0.863799036176491	0.291759226549386	0.909713895782925	0.913366769756634	0.884791432562021	0.923811117500869	0.162416959568235	0.89588597222505	0.422133268473996	0.834827336756866	0.706068540363949	0.231583418433314	0.584773243122386	0.805666971848747	0.796814810596901	0.752617458857179	0.122181123892744	0.250215550275445	0.426099433562004	0.846654438630064	0.80580934454071	0.0854988315709166	0.430569848835547
cg02656891	0.0562021836771949	0.284109991946419	0.0993200565311931	0.372747026285456	0.621382568514239	0.180229173940124	0.630549979277698	0.0979349525958439	0.440146036499176	0.781923543887588	0.765174904316766	0.573622217867189	0.448983131896446	0.751735065487546	0.828248309554722	0.832253954566826	0.0476902877103626	0.238505313767579	0.0156065653452615	0.528458314912574	0.583539934884687	0.909138044160255	0.789341966760113	0.34073049024124	0.0800494421185987	0.0717510351375679	0.520303237808731	0.196375078451027	0.82370064596421	0.80251288148124	0.820220432857191	0.706665149987762	0.0556607399441237	0.861586441287671	0.220285205719801	0.579619755553496	0.702277331762614	0.118553831732026	0.266791081146193	0.620770933764551	0.72824106335656	0.353521294274531	0.0523356157661035	0.240024636254535	0.10508943575742	0.837789038841858	0.685112393501733	0.0512545281829807	0.301809860151234
cg22697574	0.0532668437275779	0.155162435678781	0.320505447534343	0.635761129663753	0.176747372338475	0.21331697960743	0.51989750182039	0.37906454160311	0.259601812241263	0.719167213732081	0.87545075618921	0.471208131394673	0.066291104140445	0.743801525057725	0.784980618383018	0.845065020302653	0.0853386368482142	0.0588004680965053	0.0776726949965525	0.397220059726157	0.423625649811961	0.895489382690417	0.826418122598972	0.344310660432376	0.119145282093488	0.104230221049728	0.756837588455477	0.163083350233181	0.880134712567049	0.627999311813898	0.803093559956037	0.7528647180792	0.120083278177427	0.839668443888352	0.616099987519389	0.65182424846315	0.765797405809407	0.259049426086512	0.214927158103098	0.611221623338566	0.749729916278586	0.216619152504204	0.134275739402596	0.153363536916355	0.114720175436646	0.769975284786791	0.681621582270873	0.117709005522363	0.367203443324467
cg16348470	0.0646653228328871	0.17415669768991	0.160328344444163	0.598455800157593	0.264855740889531	0.235393444136082	0.497774556432442	0.537427575956283	0.375525349785996	0.754224291898546	0.907697980863866	0.591814565363054	0.0597948541758231	0.798208015589051	0.833280014356469	0.884695411962038	0.157936045659747	0.0661013266276262	0.067416241976212	0.284952149517902	0.45562247044206	0.932029652808338	0.817446739776749	0.41127844814908	0.0888159939006937	0.125526486063771	0.430867566565666	0.312858566678763	0.915274397875914	0.692826598175437	0.846412609603421	0.737534853818745	0.100531689157497	0.852295573982311	0.587738455880377	0.653160883277204	0.745567325329775	0.185807853969381	0.125467509113944	0.694602904795888	0.75103991964502	0.233505668802408	0.0879273731539254	0.104906527565409	0.0702042206265992	0.817953935527465	0.61586242453278	0.082157219073322	0.368465331816395
cg20772512	0.471318938924454	0.54970190368314	0.747376132550418	0.62702753254688	0.121255806204361	0.387888731673541	0.0739711422556941	0.200689025125124	0.233828984667713	0.240284314092017	0.133810896908846	0.376729435870587	0.17101214858921	0.759555064576667	0.67132815217125	0.404042592680836	0.526030265626136	0.0818735675318815	0.483518925243153	0.161079928252189	0.10468487151574	0.396018341581946	0.243952067674503	0.866537220248438	0.671417804350586	0.183808069329039	0.169845380582751	0.519339434191336	0.15024990145473	0.0720756982291695	0.159138221730474	0.624373603773279	0.119258044036988	0.763835776816887	0.679954202256611	0.257872577947211	0.624141455280868	0.689716115231153	0.628963864206511	0.637022747117387	0.838268717698769	0.133472320421873	0.0889228347337115	0.434851440579092	0.70227687682558	0.120120807852017	0.178294313854273	0.863101695988386	0.525936856598313
cg02983950	0.221297610839309	0.355490995539188	0.0657175671645038	0.810333617437856	0.0300469144993627	0.0794879371955138	0.57504586453101	0.0363096711986632	0.336745850040334	0.644547541837415	0.0469877847527736	0.580821443928083	0.0298204809738199	0.770427878186971	0.859570484140179	0.570547282255236	0.514755116397463	0.167973850920154	0.61563987708795	0.0615976610127666	0.31145483199085	0.933861405830567	0.845352895263124	0.232081222013901	0.808508591998651	0.774190827836447	0.0793102182958322	0.846379467319155	0.647500750553321	0.0520629638615437	0.649454706119176	0.397083973483759	0.638492352892748	0.491287714042035	0.290227002739118	0.434529118443935	0.886544635698247	0.225941249515571	0.625372086006816	0.422273410472136	0.734863670317308	0.552205714091573	0.0756916845024415	0.722184431030318	0.127469515442187	0.849723735946443	0.849634659522611	0.915981617449685	0.198033432309746
cg04406436	0.41499279870082	0.331139087238463	0.112106117844181	0.810486162014239	0.0513451774348364	0.106892708528963	0.507269143786847	0.050079371467114	0.262088772763578	0.641376152876385	0.0619806344878767	0.562686227863178	0.0756014536558497	0.749909460967382	0.82133718676779	0.494724194370625	0.507400647539212	0.215546455828007	0.58674948581165	0.061709914575044	0.298756110490365	0.922704950026525	0.835336998379196	0.26554210588619	0.709090702986815	0.725849934495712	0.0892707238119465	0.866331443403254	0.591177582150035	0.0717091797735815	0.568830375142763	0.404274552799594	0.530819118190646	0.508827159472986	0.273309563966734	0.400857177934306	0.875701626058858	0.387081224598813	0.680695215839976	0.481381639040223	0.695743624461171	0.521458026214663	0.0482648063397905	0.791222025723273	0.0752031929878872	0.786352499424266	0.78612587297237	0.857966042563005	0.195329575982768
cg21816308	0.0346296586691757	0.146985114570496	0.0981508141852442	0.0605268060361143	0.0367198020548865	0.343011136415326	0.568873625485202	0.0268226057742422	0.496039154459567	0.216646317597305	0.34577633690551	0.619616413911617	0.0381587265039247	0.635081311339467	0.0242374390916126	0.59808518516561	0.0182216674507208	0.0303320769427521	0.020015799203199	0.0197144268139103	0.0409448507215265	0.652058264971543	0.100743751678794	0.0331306572037341	0.0791159098242635	0.701624418819199	0.0641201236481055	0.190774479919219	0.778631183389733	0.030503839420303	0.044530413030646	0.36746256584971	0.0543161474340953	0.616737816592699	0.0535868678914869	0.0912187267666201	0.0560945434048428	0.172475936274638	0.0490921861958625	0.637208717166761	0.0533088184657957	0.0563680876355439	0.0478537982405421	0.0496325974758707	0.600838848895595	0.692939863465839	0.561713118428817	0.594949068865076	0.092273293293372
cg26113488	0.186982195989643	0.149454243126934	0.185423435761297	0.575662302794354	0.207191658554228	0.417764592536002	0.497737671834292	0.162042776795656	0.312430589825819	0.403736046417328	0.824282448170177	0.666189487442696	0.41168479947281	0.776379024747939	0.182934939482898	0.795850312416902	0.160600663557487	0.221643426997801	0.129155192402734	0.368942905743448	0.258150330273477	0.691304737925645	0.632359996733016	0.220368631385955	0.134285395288746	0.585723572828461	0.757278844848788	0.180978877298986	0.706532856969813	0.211760668365567	0.596732423919335	0.820345469442826	0.149318960869534	0.788589471870648	0.203396639565709	0.668893703687871	0.601338896190233	0.283514469468732	0.161395486564119	0.529661742645794	0.702707713575293	0.18477495188767	0.163870215102065	0.147102232482806	0.793580744861976	0.772808569944558	0.584743073607856	0.294166151456273	0.104466521630385
cg14667685	0.727410852954369	0.186391375954315	0.326122203729728	0.825948635642457	0.254654823980886	0.657463674239509	0.636785545132877	0.326801188705432	0.561560245838884	0.669906736411536	0.869913089231907	0.813721087810325	0.668945339523057	0.876507003464696	0.612680065305057	0.901895979310996	0.205075981480765	0.278116583202606	0.141374053969497	0.855005798702276	0.418353838523297	0.865945514542219	0.726419572438302	0.481334921662511	0.172332187504744	0.792004633703594	0.84351252509105	0.315994409507165	0.881022972410093	0.525928766882098	0.791299293717568	0.913769482215448	0.250661871095722	0.918923933044363	0.462847930379593	0.890654969868553	0.912056444214246	0.403039181996795	0.291071091491732	0.72295365421756	0.712140174112278	0.219524428897102	0.198366447829575	0.572662946164845	0.931032451999853	0.79400200007706	0.77843176608793	0.361122971293357	0.283809953272094
cg24051749	0.534711894848185	0.755157498945374	0.0747351953381826	0.859516213556569	0.291605296069922	0.450265574258765	0.0397204020759247	0.894048682900048	0.784059379715699	0.413833848840201	0.230842729988662	0.0529006478482922	0.521127288485368	0.527065013413877	0.801761277217221	0.0553956383870167	0.50477611832931	0.0469976224101253	0.494971709199087	0.0560092275054924	0.791525896636968	0.118685140560254	0.495352471803782	0.309006770866021	0.453539268656527	0.686331260692154	0.405868707677584	0.0557191159005893	0.387773968587792	0.0411231100125342	0.734605482900212	0.0505943524219918	0.73605011854923	0.356768985619492	0.397089559680059	0.46623472643591	0.198099721465454	0.472227295782557	0.0705603535212758	0.586744706497536	0.0916915088246267	0.469515955254308	0.467905796455396	0.849551265213957	0.219427831743023	0.219833690597866	0.699505777114468	0.616959130739153	0.0497823512529866
cg23037132	0.316756987868187	0.416019300794085	0.573380329636989	0.846396392243429	0.315693892010877	0.281693818677954	0.617039710191419	0.0678524835336523	0.22746258713717	0.0530745054912981	0.890586788594788	0.570901715808176	0.0821480021465459	0.571479724706266	0.0704034250921621	0.586595045041008	0.649479173825385	0.072133214600048	0.0330666842074733	0.0377981807188293	0.109170503473172	0.0523953276745516	0.747044388988591	0.825731585575059	0.125346274067794	0.112268714176104	0.15755497532348	0.655594022898162	0.633564714055386	0.115664564010222	0.0695262713539504	0.535957731493423	0.145202983305146	0.449343529307394	0.275429196606462	0.340429029304393	0.380201464664496	0.560240430960125	0.21813702342818	0.557478890767503	0.722354827334269	0.0795276713144367	0.210109834147729	0.119595399506617	0.539360855492319	0.440679052877154	0.0780648449280385	0.689259804349	0.0830584308740619
cg17449954	0.762120106648512	0.779844826198427	0.854387695217008	0.944096021561503	0.77513741404805	0.667030799797015	0.848291754084483	0.358105336832062	0.734502841793443	0.232077994810872	0.983163819702495	0.861107550038505	0.179611534278878	0.852750820493278	0.326060146806159	0.859909378565902	0.89478498315246	0.29442637376115	0.154906414615702	0.181386331558163	0.459002853756437	0.168377778714067	0.924630936234771	0.950445295718704	0.420146755918757	0.250085647465132	0.524487145808537	0.949221216605664	0.868437286603877	0.389851326529059	0.19537280024699	0.865025730324809	0.425194819401189	0.873438151170144	0.686253680570965	0.777269657728249	0.906009825963404	0.724517449976733	0.55050287561658	0.87264858573793	0.883668322329902	0.158462007084168	0.577270771082693	0.350215672838863	0.925682034927743	0.842321325577956	0.153504512882447	0.897280065153846	0.338848382548362
cg06063903	0.646703581328606	0.541607606408623	0.418150348308621	0.628764991335243	0.140879427923828	0.330193671886266	0.0878515818527614	0.0440023837851338	0.412395887566071	0.405455278060828	0.652112453150549	0.725456523323855	0.673705808539235	0.612779549041342	0.651706561051697	0.657232941442978	0.8623772354317	0.523955402786659	0.0638035073902088	0.109814113808951	0.613817547974435	0.720625411923588	0.75167379872275	0.381339307369349	0.454814339241928	0.171881495420567	0.36206780595495	0.898661826575666	0.222490177606934	0.0970728263071551	0.233327159076456	0.602868156039074	0.0898863883094623	0.674396741183914	0.05183587772698	0.281103995354137	0.845582524812956	0.0957117645575217	0.470971917054267	0.655291988468136	0.105798411991681	0.145060833219997	0.0883466503177026	0.132315757124303	0.556762101854306	0.527845967638815	0.36013878607004	0.3133829726838	0.574163780583412
cg06359703	0.874635072317308	0.59138102917818	0.263569787199011	0.629288500763089	0.403882678745998	0.844097229889317	0.639137373351954	0.648837899886119	0.503987506849282	0.722676776207365	0.470593927644456	0.932207826100658	0.836903103675035	0.729279362791213	0.611157918985502	0.859105634983659	0.6592408486846	0.164892704078011	0.284526259366652	0.115276542948944	0.83916672361055	0.0727944881648954	0.80319422852916	0.61706054744971	0.711919952079312	0.284022035026191	0.895804501128533	0.889961017869241	0.826850819130834	0.872070632235964	0.633172204720141	0.757958830303331	0.153713522797463	0.573510304921738	0.46084848776567	0.85449755803128	0.887211139914807	0.289500698719877	0.40342240286504	0.876760070360118	0.136919737947166	0.594261547962737	0.310488349894099	0.184337948236484	0.698012396561018	0.518343938005103	0.226962485084852	0.11058333560278	0.77350680501417
cg03967651	0.483889801230962	0.518327810210889	0.0727395534592507	0.542651823816453	0.072545411646799	0.826803111356097	0.0469269768992216	0.0579495158748064	0.53751393714834	0.057159106385892	0.531258434234687	0.485343728720441	0.360459010016137	0.882998619087022	0.571130189902463	0.539734998110861	0.575112864586216	0.612952418448735	0.0570025863774511	0.53149704859257	0.0709194225898668	0.0832678772246351	0.0734921766859553	0.567953753577503	0.50462928225339	0.0593228244165195	0.047522304338941	0.475585630224561	0.0470417956143409	0.510915087021445	0.0514100451543383	0.45891646164753	0.0613077673926237	0.099672261950213	0.425474875590458	0.482494446736604	0.624044363111496	0.485029508781267	0.688927237594609	0.839686134212441	0.890692133068275	0.468608448811533	0.228786449664489	0.528057435758727	0.491205143198925	0.834453392706323	0.519602553796049	0.438254051810964	0.384110095786121
cg15524063	0.0919812571282482	0.513737414689558	0.119537241342499	0.0330946103765462	0.64396119072253	0.273716084764408	0.0362491452266871	0.0222344265098249	0.250264691602978	0.801830471430506	0.760554257683276	0.682674050607871	0.0352384345258004	0.020993892768668	0.025293479664277	0.10205136363398	0.478667990264421	0.485386218339701	0.0147919553401409	0.0207660333813927	0.876005579013143	0.0465104519743737	0.774787676476739	0.0451250720516807	0.0650804126774534	0.480993406721362	0.0292189536920023	0.209352854396971	0.0190577988290506	0.0213421825652454	0.638867026829519	0.210147096703031	0.736881053550501	0.0624364209445714	0.0591729081297089	0.092713527380528	0.162065257725537	0.0868684714313861	0.0513093538294542	0.465338489619197	0.244469205948274	0.535365814685527	0.605055162289114	0.0517692986746313	0.218362484360034	0.786614023796282	0.040668360546406	0.0633317414590074	0.0301163585658871
cg21219903	0.840611990635139	0.842219842772162	0.821242556348167	0.871140515737975	0.337677636857519	0.317628649031756	0.250344912242687	0.446947551987	0.688652823092794	0.89038935460915	0.257563832089627	0.500379821215792	0.652312170231393	0.344254066500583	0.7324346013276	0.349466109999362	0.897957505782874	0.878053363923496	0.790515687567397	0.685577387045435	0.853216137432382	0.365955164831361	0.57301212362626	0.841989072606068	0.688070178422328	0.845521948056276	0.475014400342639	0.914922585495853	0.135912547701155	0.26845845819364	0.875394747438747	0.315526470151376	0.791020140122596	0.700823815045997	0.539604248843093	0.262199165250291	0.391185225458542	0.563681540964495	0.512028312905823	0.660140989853153	0.269846072529656	0.864651447212655	0.819464567914847	0.559368697304437	0.678263103155257	0.160484815742701	0.54036593785816	0.694482977239804	0.709296486251469
cg25151532	0.799874039043388	0.785374481209	0.781658264267486	0.801110528518774	0.314894497075144	0.240370022951953	0.223733548391392	0.240550706202027	0.623475906824163	0.853590319150512	0.171239231691109	0.434004419239762	0.559778036398701	0.266057838962748	0.675424138531491	0.141502915888126	0.852116980884578	0.847440495247367	0.780697651142491	0.353647109548662	0.838383809373202	0.266156201952368	0.528098569934769	0.799731096326316	0.651609095728497	0.826034499823821	0.421610170766336	0.876224198640179	0.112400029573201	0.236898254892343	0.88491122787655	0.233889742549289	0.780740765222893	0.715988658970222	0.584406589159795	0.214636653941813	0.318946550662965	0.446948530108315	0.459797101105786	0.562424216503381	0.255701102799716	0.824209524292125	0.794604920402372	0.211416374127574	0.677686167306517	0.228519056032208	0.431765517140638	0.491566688049827	0.679597203462458
cg05396731	0.73985724286163	0.721123627673942	0.743477861954055	0.582420557303968	0.169274972107347	0.0915513622059135	0.108326212513067	0.0608132016709485	0.465807745698621	0.88326466950574	0.0951822701672116	0.275443037150233	0.18812534302218	0.110300798657784	0.583743392589088	0.0511210360441364	0.742424286752413	0.819338075906421	0.779854123448649	0.258139515189681	0.627570096014898	0.0654208886837178	0.491751677683946	0.558903588258668	0.575779740558088	0.739473309665494	0.204548457826036	0.880734813324613	0.0812079634927379	0.123991913592031	0.917401217255261	0.127531102369988	0.82970214718537	0.587208791623409	0.448228194154131	0.130865104090382	0.243856749867119	0.488385732998461	0.169501085367373	0.289013738021825	0.154637653680308	0.808344987030351	0.671749950180508	0.139511602520732	0.649972182518092	0.145282939786185	0.317453742673854	0.330203594383278	0.635540488592659
cg22797134	0.790834147115903	0.558852797951556	0.652266721013162	0.496701124190314	0.162859824163325	0.0747896089972194	0.0721874905631042	0.0630937345149304	0.489143330079332	0.823853829900814	0.0976553798155195	0.162877597148815	0.18035676641435	0.176647604904576	0.463653438206599	0.0550894540487446	0.650663229964703	0.799943840740761	0.409803478191298	0.148951013198778	0.600980374453346	0.109395898811108	0.377327186192936	0.530950964268394	0.353440881676899	0.685630752463191	0.103735772649213	0.620743207254012	0.0564443954069494	0.0884139937179174	0.781287733993887	0.0823364059705565	0.574453502372302	0.560902212681249	0.225538810892278	0.0841247132673329	0.102197013977957	0.219783525556236	0.159494107565473	0.232732171683392	0.124756547012489	0.71907348859922	0.57331215416952	0.126251647382414	0.533286874308534	0.0933907875706348	0.136870420104645	0.224463662035714	0.360237570921139
cg17592120	0.798735384081009	0.701718092512627	0.703514333671594	0.583272022124394	0.254015787576558	0.163771547424992	0.124266301482416	0.126841278201759	0.53388433307392	0.811108069667791	0.0964580282948681	0.288794743765283	0.297525206232814	0.158326667250068	0.546524032433755	0.0830587348901388	0.822525420007244	0.809544872416777	0.632287079264356	0.138352647995738	0.721673475934724	0.197420216562306	0.440556358641677	0.713282146041931	0.533468913235611	0.738326072972373	0.236269129360186	0.790517874469569	0.0881137247763546	0.13567164186153	0.817255853462622	0.151601670743847	0.68072797983872	0.636497446314882	0.434565030977061	0.135348279529732	0.215704978328272	0.510854963549825	0.357546147177178	0.431853782674121	0.182149826897356	0.785728349649149	0.679447357933545	0.168670024297287	0.64468849423334	0.130014489381829	0.260531926146678	0.347140449873254	0.571162073673333
cg20426709	0.812025843934757	0.708512794578065	0.726210501643277	0.542570913769694	0.283751394467731	0.130527499815223	0.122261830894724	0.121504760620765	0.473939524147861	0.858235477194015	0.100634931430856	0.296280335820885	0.306461654530988	0.176163297098341	0.595119766893699	0.0844559638930605	0.820647612441891	0.844708361688583	0.632017933421775	0.152220292074918	0.590030222786357	0.0965603466123224	0.467748937333527	0.640888191598569	0.501396268690086	0.728666746060087	0.20475627616175	0.758835614317661	0.0815608786702649	0.116699512447981	0.833499245578247	0.155980457237024	0.649200585533064	0.639198245106547	0.37193174979486	0.118051128043459	0.198549965189779	0.340177214858975	0.252233993817852	0.421447519571552	0.142896855826327	0.772214297421951	0.682710798990611	0.140788616978323	0.51595456525287	0.116803648100956	0.292258970634468	0.272049501153898	0.57584362119935
cg23671221	0.413373888687432	0.842208206681257	0.278987661787088	0.146086837202717	0.619574225169029	0.271008136207391	0.549366074860586	0.0977055091705217	0.479150217732858	0.880402044222438	0.646194226894259	0.298823106821056	0.311876923920435	0.700297575417012	0.0798161457965958	0.369348347868698	0.887583415697246	0.57499821904589	0.0579929401413653	0.786080370474515	0.80359416186335	0.0724450502990498	0.776316223905557	0.339397590256042	0.258447761274665	0.585129061743075	0.117458854951629	0.90647714273696	0.692260479661191	0.0669759602038946	0.862631467960975	0.441401568469142	0.369711613446559	0.262161713071598	0.245313878467452	0.146915656154064	0.24972031619091	0.185964453717349	0.261329314478322	0.743609008448868	0.194641685839319	0.831828595257053	0.616883141001427	0.14381424398204	0.439849268514775	0.0908683652102038	0.147535657939456	0.202235501749934	0.612780438893681
cg22875872	0.588753046769013	0.903541590911854	0.219655726752524	0.141978757981297	0.745643603138077	0.560953109784731	0.666418131078842	0.654856836402155	0.712814767467336	0.935798404921185	0.788995991437562	0.573809841244317	0.66593600044214	0.834931033908687	0.160262745278893	0.694462517570562	0.956900000173225	0.791555446937586	0.135795205595743	0.825393941934959	0.864900289768821	0.03520491856017	0.817677009373254	0.66787916380939	0.334468677646147	0.822564941902516	0.22389343299429	0.983031936442424	0.915712772427238	0.144829953247028	0.905236781589815	0.690918032356348	0.565326615767367	0.581549008457281	0.189905935105173	0.16173066466899	0.295911184146249	0.239659631354529	0.258873625856832	0.898291259829337	0.118912765682251	0.850804687356412	0.686122859236631	0.0820779633958919	0.929508164610859	0.0964659943325434	0.0821780909379701	0.049948552942054	0.703237043289259
cg10881128	0.814424108967751	0.891135329037863	0.227198744335499	0.173325048635382	0.714334565035638	0.660752950705978	0.623360186913202	0.457085534320149	0.721227534575351	0.940412778658761	0.78241570144703	0.560742953199525	0.681915675258223	0.866152614041411	0.160678744488652	0.709336280364695	0.956954225294373	0.814192227905018	0.110676531711662	0.846338934696358	0.908655654210463	0.0519302956615043	0.850016957378756	0.608239649801612	0.451020876085586	0.804995838393044	0.217029055491417	0.971325946266335	0.892392939356507	0.238777985014536	0.890326727942972	0.696940850790413	0.612678204429094	0.350342719493429	0.175357683761618	0.149566049462446	0.243002197155266	0.221147426247007	0.281548675098595	0.88599734202583	0.088548107935746	0.835143144438088	0.668439996728512	0.0862526444393196	0.951157938737362	0.152664624009717	0.0914457281375016	0.0624036236999625	0.666338694615643
cg20452714	0.771739212518854	0.143746144221016	0.0384909601020184	0.0604226612854034	0.31553989862521	0.231860319702716	0.0511719287623873	0.0445138492653726	0.134477709722713	0.722006132179202	0.929912334265672	0.596751047586246	0.602616458353809	0.817910628414557	0.0282032703553482	0.705238441978691	0.326038949281604	0.584307405125511	0.033692922002486	0.140327343558411	0.78474799675248	0.0277768254281652	0.775873151421458	0.0356262808328783	0.0642425691388211	0.101354335272795	0.135475336339858	0.216487538978499	0.690412558586289	0.401689897637741	0.223366020653683	0.712675461248329	0.268057482948171	0.264511566629975	0.182259840673334	0.27999800826034	0.345771123067609	0.193871086983308	0.0652618707368543	0.169723423908874	0.0492856614870647	0.802931993370196	0.646018796541817	0.0499182101428829	0.534500312067534	0.305370893648465	0.0380671826312199	0.0273127084300446	0.534262521905394
cg21768204	0.711830701768833	0.0712985355098305	0.0379577814746412	0.137938859468041	0.55042413624686	0.0830341067200129	0.0282279834443653	0.0681980818004594	0.0418908210261056	0.700807206895273	0.945517564216922	0.575166760925395	0.492510934555746	0.687215014426406	0.0250264494250102	0.559486495004379	0.283262837013966	0.477197824888867	0.0272718617722996	0.030413252770065	0.622352732812742	0.0436277774240855	0.658618600058116	0.0259921130110126	0.0436585899787171	0.0621271098531643	0.11751882241872	0.109342849566299	0.326597019563461	0.245592986325697	0.29915503589089	0.421570309074413	0.153977765866508	0.170166730390776	0.0556466491524654	0.0856850636695278	0.06878670807408	0.0818061234641127	0.0321705243174889	0.1226981471369	0.0388412979673248	0.731017064014754	0.356837840929352	0.034015328570806	0.168304134975866	0.535443970261641	0.0253785475930511	0.0266323051483563	0.338927569537816
cg00069860	0.648584875132517	0.431336992438955	0.0551755038908332	0.774933703894685	0.0569318289559193	0.302594093298765	0.400747155281102	0.0910174893253579	0.478512629144837	0.841586079466791	0.0589062557247802	0.0790115228181298	0.092378621435483	0.619321828340506	0.423332730535476	0.112142409767448	0.0479817713038868	0.443746408408725	0.241071558395232	0.0392033520753639	0.665823472940375	0.892494281707911	0.525114423688203	0.135111077709472	0.245283429795716	0.673614667862175	0.0752991255736932	0.19223291847864	0.110461418225431	0.25270052645753	0.770642810441501	0.521916523078017	0.64882288514942	0.465275746588541	0.163758714546393	0.448118129412383	0.40501916486098	0.182460272542468	0.136469925459978	0.466203459244876	0.386605836919306	0.682034739170384	0.74301302068716	0.158989144326668	0.50692825072385	0.263611847641028	0.723668966756468	0.0589930519791396	0.348278592032163
cg18180569	0.762087276925333	0.580507487318584	0.11754265615463	0.831703508862954	0.189373281907713	0.24444165860369	0.539913707964857	0.220992038891701	0.558299200442496	0.837244174885135	0.0756505702739415	0.0980995267923282	0.118951794299117	0.568270928789303	0.607189227568797	0.200120057489834	0.171071679976126	0.635443541701589	0.217494796194512	0.131190038049964	0.764415724582632	0.848047941654041	0.492453198608037	0.135344474239119	0.15735289877051	0.773338823556815	0.0671916900702024	0.212818256252922	0.109740957186169	0.1741284291751	0.784277277566429	0.585233243682948	0.65113344456159	0.452056717358107	0.104377154808576	0.288534807101609	0.593364199249598	0.168759773725009	0.172411443315571	0.478758319802522	0.609040085958912	0.784489838931338	0.729002554358753	0.140208070439287	0.806018289936345	0.150584267412385	0.785625861230528	0.0838100520430105	0.217257253432398
cg04108939	0.709942356965571	0.310570229164348	0.419470182745007	0.596386055037699	0.0957712738108545	0.144858386752291	0.652349025265212	0.052731605801042	0.24521004323434	0.238189674084947	0.104920385845335	0.699306893900473	0.45913521612212	0.106064034968643	0.812863323177316	0.505624836833996	0.516679812333565	0.0587353964556101	0.394672694037041	0.815531476654468	0.867439430105383	0.112164779341641	0.147836826668256	0.149663059773632	0.592878532033667	0.109906653636392	0.260716261863939	0.608966062615213	0.252999316967413	0.260519519569786	0.102650242627846	0.146894232348405	0.0735279903235844	0.701813127692619	0.170972420998601	0.0919507319083615	0.573602216721322	0.158767608484219	0.116144746473458	0.453031351375963	0.101741529412989	0.275299309010294	0.120223866302818	0.300385967676086	0.590624496538561	0.844809484777266	0.814851139049543	0.0940418763059335	0.429768184334513
cg00902496	0.669514853923619	0.757100359550989	0.224311790362025	0.875696057086785	0.0423165144432707	0.0700661864314863	0.0675397726301781	0.0705079709626204	0.134365424845002	0.853117662128052	0.0740812281385113	0.146373894546053	0.0190095332567117	0.0528927698125213	0.876851582867697	0.110168361684258	0.452232200501185	0.504544246178584	0.0791078516226674	0.085980877995026	0.79016384040983	0.0693487660991157	0.892438259223273	0.0636990362105135	0.643214326156129	0.762008941318224	0.650191318168554	0.374573447286801	0.185508364955177	0.0276413484215769	0.161494633069208	0.136689783105041	0.359526368789905	0.671402995567524	0.151068369730216	0.386074805249303	0.579358071559818	0.150551412705305	0.184222786138276	0.048709945134432	0.637754012133588	0.0876404320056986	0.10618152276425	0.0785786233086454	0.689950163172011	0.644296165945831	0.630790155401789	0.77294536912039	0.466867395334821
cg22337626	0.560693499102699	0.550552615860343	0.0769086457411462	0.575155266516969	0.0920724855610564	0.874584234837793	0.485415082066732	0.360515069345356	0.777032976318308	0.513013752252805	0.211636560361777	0.727020535239331	0.0799848133029293	0.0832970224106954	0.57817824888497	0.0780437224363396	0.609001077044105	0.575821056328963	0.838728555299138	0.522304562359271	0.0835498506802734	0.107005596292384	0.0957305839403548	0.826394223795684	0.0785246759327457	0.559367871054985	0.449651102702109	0.880515007974966	0.350764384197434	0.476599506365605	0.0583376145517997	0.513504275941546	0.790182433491492	0.12824643442541	0.498830548193815	0.85942060986937	0.808730817403858	0.311365141888013	0.556887536322184	0.848169996723981	0.57948542920111	0.888295286978221	0.842735566498646	0.895575557920896	0.771653827218705	0.518396105358036	0.526415082838304	0.0674047946549467	0.396662945154119
cg19807257	0.357684262249591	0.703337476991051	0.230575588608221	0.759972092469262	0.655836968975832	0.161107857445516	0.628173915987984	0.07023695180585	0.153632489677279	0.957481949682207	0.979580816765196	0.643465399589487	0.120294799152057	0.838340730620731	0.867528405522431	0.955564789398484	0.666099376151507	0.229950630759763	0.399342101207181	0.0928880726882234	0.470163377046166	0.914172177656903	0.904459537810378	0.248071895115907	0.489952662448581	0.836030103163085	0.204358779541253	0.875839791119577	0.754149076500878	0.46156404378302	0.927251502914983	0.914805119562705	0.268039704284888	0.775013764967773	0.132544858726217	0.748688729927624	0.931783208673249	0.241272674637341	0.152695788112361	0.452298446827071	0.599750982998448	0.874130731839376	0.100286547059113	0.227713415525653	0.74075926552027	0.840817451698948	0.574391472139867	0.241873718071019	0.435735819884361
cg18475643	0.625706111674124	0.16746064344093	0.136112996481049	0.896356747313791	0.0742829062126848	0.139029051910056	0.448091440401673	0.048672713761175	0.226953095337485	0.721299609854816	0.76431352538126	0.104670716661859	0.180230055639295	0.677254225809138	0.854456726590289	0.0959379420984316	0.484814982344343	0.0502313744597303	0.452214345618583	0.0562786892955807	0.0786265672847504	0.633203216677136	0.5762390096333	0.213755096331459	0.371861916183889	0.794583225230145	0.553932893985921	0.449505820524935	0.0877762133156108	0.804513399835041	0.308442176611706	0.479699145508096	0.061077886222521	0.583607224912174	0.110701606720224	0.108688475782062	0.801263007573929	0.500878392269061	0.269221128580314	0.285465569729272	0.789665135224743	0.728556459342787	0.0929853236329241	0.126890278355301	0.102460250829845	0.629721507566702	0.767461528382594	0.0491939238670864	0.571420764033792
cg26228614	0.796531920136743	0.615148806094625	0.162404934591768	0.829690433082673	0.328333969963211	0.131060796273959	0.467105244049614	0.105676545267703	0.740812970461379	0.752373244163258	0.607125072005591	0.319223650719512	0.147329293088607	0.747906603092578	0.590547006100895	0.635329905690705	0.228528123507792	0.221403930304932	0.688661832460897	0.509327562067035	0.412174165117282	0.883064738334	0.500802553355449	0.15251934027989	0.598875230013908	0.284034139831508	0.0802510527613888	0.0975257872964131	0.812784394181466	0.0908161449132488	0.767731205547559	0.361719037146743	0.450693385177712	0.666716027953286	0.351465133760603	0.22638847660719	0.121297360252484	0.56660646060441	0.587441227541953	0.11677386821921	0.771373759580758	0.759061619363241	0.250148946924532	0.847510807991263	0.190333718963652	0.809981296147398	0.732953243431372	0.167920222514603	0.160830381215365
cg26558485	0.491736873149857	0.147622259469016	0.113967602410216	0.670750230197719	0.100870068458937	0.128353057479656	0.633066724542549	0.17347695857866	0.200265230464403	0.859323045998865	0.393147978388223	0.451223568264701	0.365080686575262	0.810738200727065	0.111449899376001	0.656971417199223	0.526153608872066	0.543201445359125	0.424398319103838	0.0899650352849163	0.707484025067959	0.951227596157352	0.878253910867802	0.741357950890702	0.739873921528348	0.856488349181356	0.594097737168703	0.709549637257518	0.908405741220955	0.371883170721878	0.734535346715304	0.281561198177232	0.14729386206482	0.62100650852162	0.320616531931586	0.0849417623125222	0.752433696513582	0.609091764306277	0.12663209625905	0.720367499303532	0.61723810371114	0.175656425301906	0.19751586959786	0.368588992255313	0.249053490039922	0.603956829536685	0.835457361055986	0.133553096616944	0.510306808864185
cg00255821	0.0683171042679515	0.0673936757177028	0.0677862889883604	0.317850592997316	0.0480603184211868	0.0526324590057442	0.559447756794164	0.028168641996097	0.0711701213387136	0.749049636747969	0.202226898147979	0.0885730412923048	0.0337460412247339	0.716004947692441	0.0272944494197043	0.604469761103081	0.484829717922232	0.316261031708624	0.0595198170305811	0.0441442563490599	0.410894154123068	0.904648974779763	0.803665936640129	0.169712871657614	0.535303183223942	0.770550219968687	0.134023261091552	0.481549526713677	0.792743178908661	0.111760625760083	0.658007412602022	0.15967108991318	0.064478992063552	0.523313696174596	0.115498020682144	0.0481719807820852	0.581494148097307	0.346207401349218	0.093875868200625	0.605844130634523	0.497363295000813	0.157705396191924	0.0713292401554043	0.0634441010819653	0.049075247901053	0.591789494357273	0.766753865007153	0.0610297877009731	0.224060663525894
cg16391955	0.829510679099995	0.86397041985432	0.156520064543559	0.866044363825856	0.17196906708907	0.214262875286047	0.760228913052094	0.369545436793999	0.767728870876393	0.929702300430108	0.967444936065731	0.467661917481948	0.778276889531905	0.795986944279568	0.80284586337656	0.942944896297448	0.288057594758326	0.844424223240979	0.587624163374604	0.28259906355051	0.847835340935319	0.944904786131073	0.778820265252978	0.28111487972656	0.583161562974035	0.800241702701794	0.911010393999782	0.474803053738121	0.89403725576088	0.833542251238841	0.892455530240739	0.378888463838885	0.784359302789125	0.337824917980464	0.458703395797992	0.312150306832403	0.111283270885169	0.234135116697884	0.170367266118724	0.275588473993053	0.715130577015823	0.838556200955573	0.82355828986102	0.209748714816046	0.106015551813047	0.825109541390546	0.81887461223948	0.0625281393035628	0.746735782209724
cg14179581	0.721362475516266	0.837736433566382	0.138102210465647	0.818118886429466	0.128932915011793	0.0913417347946573	0.52904665151585	0.0895945301513426	0.639481716608684	0.801085591029487	0.868117726057317	0.233592692815009	0.699326288378712	0.660442087775849	0.746556722026244	0.841529823915061	0.137719931942628	0.799513506913236	0.27725491458155	0.0857839083305039	0.789937085533521	0.854117656070964	0.441423986298791	0.208627772437555	0.389548656208961	0.622025210243076	0.716114222008503	0.226734449822734	0.750698736340635	0.348164975925868	0.79712012420512	0.160849127930981	0.672499144793179	0.218204792284552	0.727241716277328	0.173382188816143	0.0918588942814834	0.278901256187681	0.124269754243985	0.256729758392316	0.6683047144949	0.749163520251949	0.731655893407761	0.557722863441036	0.0629455642144664	0.604055004746511	0.729272853347775	0.0676443976613978	0.394946138199781
cg02340083	0.870415695017843	0.876834913248738	0.0781532424399231	0.841860361883878	0.14638894422754	0.0762838029247606	0.630121723302491	0.0612013762218604	0.298957517903104	0.92359127230538	0.950969771831135	0.115409791417461	0.801234375113761	0.792848391806159	0.774667167265911	0.943674316900568	0.0510531634023733	0.888607358033299	0.0930405807322815	0.0871109269938442	0.898715581081663	0.937757358649797	0.401323717996521	0.0998856658414807	0.299109748461845	0.548658237382281	0.909066129189485	0.118319444106281	0.863240729206366	0.22284845622416	0.909981830075721	0.120637687975332	0.812192622901975	0.132126586336194	0.270795753864088	0.202745007021132	0.10278035203874	0.259085629378835	0.0924094490503859	0.134676930743701	0.719263207261164	0.831869375672861	0.601260186140845	0.0893355216044543	0.152179595494872	0.160703687283852	0.707440931792457	0.0598177330907867	0.558938899844994
cg00009292	0.902734160337535	0.891084821167226	0.134205693941495	0.570353032698341	0.221309701856674	0.151880819018654	0.686116798900207	0.130693529729403	0.277921946351037	0.927366204636499	0.939480317897816	0.206854642816233	0.725476535962653	0.779321505531761	0.443823546636671	0.928005537334318	0.13202009084155	0.921109413417094	0.103853404356134	0.103563802803538	0.851330139383568	0.919237412009661	0.27981281604033	0.118519564127333	0.249507739848925	0.304850037482292	0.813187293066657	0.173433223902075	0.932562067856426	0.21280141710193	0.931593327026562	0.177086052538127	0.823609572302409	0.231952934281347	0.355925344009705	0.237364430159432	0.28743466555571	0.352774171383657	0.119389655528379	0.195299134187879	0.731685447150756	0.834850263712351	0.418996023395653	0.104955386886854	0.333117101486279	0.253771099733731	0.757578468039608	0.113734430958138	0.671464138794005
cg18122419	0.713230068037022	0.762295668196886	0.0483354994384622	0.264589919448193	0.0722208423274886	0.0488019298254199	0.460181140799826	0.0702687773621561	0.146223551026227	0.849015841318489	0.904869985375472	0.0620960642937628	0.0967984513638616	0.513341960831798	0.063640238623678	0.900606984746209	0.0402325107317857	0.64574458208472	0.0605846209655116	0.0470861669395033	0.53374644846165	0.85496518937269	0.159151364556601	0.0381694949604856	0.100158793481055	0.137071936079401	0.879355427378761	0.0634192358652632	0.599187299123066	0.108204763324487	0.814460210613293	0.0703382368175061	0.540008220571891	0.111748252877737	0.294679007876516	0.0831673759916622	0.148927740897654	0.216619844934149	0.0665959858868627	0.095807009091209	0.448953846906813	0.419140128065717	0.122722415281624	0.062964977526944	0.175101441953301	0.122122631117911	0.196591876048617	0.0632164852107651	0.53350756082488
cg17088073	0.799367621971232	0.854030047425502	0.086267655395236	0.298831196619063	0.0903328901208219	0.0913636640522995	0.515274302366296	0.0918632024254926	0.568746995389764	0.849900085196762	0.858567497047722	0.0761091623839778	0.526006337446074	0.511798843113151	0.0920641704153462	0.847290879185744	0.0952647883563415	0.796012024789817	0.078518741720544	0.0902219805225215	0.826017937257685	0.875464712719331	0.209538989831305	0.0688345552395091	0.124386502858377	0.362910028221254	0.846003268578137	0.081876415765701	0.427794998675697	0.18543592483793	0.854014340384498	0.0725150959439015	0.61014957171836	0.0997777903231665	0.45332448540464	0.148504328010476	0.145615103113963	0.241610071295313	0.174190368446428	0.11791546074474	0.543291046545522	0.824584941430258	0.509210649163958	0.104011708075662	0.0881279170174366	0.0980914112506643	0.793085231559604	0.0967447560771313	0.419113155617224
cg17603689	0.858453190515998	0.846783889953075	0.144740336788555	0.829080986610913	0.26090846705419	0.184050272151687	0.695242926670256	0.169083404602497	0.673754800459993	0.927004208586083	0.974611880472383	0.411155547540151	0.670895863323528	0.727590150912224	0.477997945378706	0.945581852538074	0.142024856973096	0.83290119726049	0.154954220013391	0.191297147969472	0.85800093014542	0.948281604017458	0.499575610830614	0.184873064727394	0.192390523936842	0.627115622064913	0.899684233965515	0.11848197138754	0.877623579947684	0.593779737921406	0.866809058183153	0.215404332898485	0.780124140371779	0.275690343124519	0.271941235766993	0.336227243643193	0.0904223333890315	0.176729906471839	0.258023074680318	0.245594971259062	0.597383148122818	0.811109566091537	0.604269131643859	0.108865437671425	0.0577388957267142	0.187874059304536	0.622831785067536	0.115334886177912	0.728878313608762
cg22711792	0.738174857064023	0.801452040128049	0.0430234377155065	0.7807011300164	0.16516784455216	0.0408781147159703	0.580667015978603	0.0322019202197521	0.540227274585288	0.898219962991604	0.943856605444381	0.0926149711563869	0.704533742764227	0.612083552737669	0.0694441607190509	0.930474215978153	0.038406414894991	0.759882180960332	0.0311217514768387	0.0625373879858013	0.814763130651604	0.916477312922625	0.219387864039516	0.076346776204556	0.167115537864713	0.579570955750929	0.851067056642621	0.0577295651387776	0.835425023575009	0.241016975171864	0.811501978809978	0.0900126619971921	0.656197926154863	0.117130005505649	0.170929359410037	0.139463879569334	0.0686711706658511	0.181543941248636	0.0583041931919266	0.104195007918865	0.369108790748902	0.731483039657768	0.447547474540877	0.0603314012861056	0.0276569460398201	0.113179602605022	0.672045396097811	0.0453352726336456	0.639398534522209
cg23097402	0.903619570467825	0.883998379134437	0.140933095359501	0.865345954172002	0.385944660978296	0.187253160020939	0.772164183409657	0.146196292621135	0.832833213642459	0.914921512727796	0.943626131701793	0.35657908763441	0.843350005049936	0.784955134895491	0.193254648248937	0.939941263024899	0.147530826146859	0.904276849763752	0.144584217312471	0.59535220795615	0.900946120323393	0.922121692016356	0.446465071929893	0.369821436154401	0.234551009922997	0.837784497099311	0.927873910843213	0.195524464831436	0.93279419454746	0.474219500231935	0.914305917657383	0.234997288165401	0.85895417307961	0.212649032426645	0.478570912236842	0.366663010890419	0.205869281332884	0.247747622369215	0.168001649132843	0.291421773390792	0.682627283410644	0.870133061781992	0.684592600008908	0.153730802124386	0.221338996936106	0.344684581336813	0.84219541371053	0.126020394258266	0.764626893633456
cg21774338	0.755469000942048	0.869658000608943	0.52856778678596	0.82487055546038	0.345806925074185	0.155363762332679	0.549028604862458	0.396018919261957	0.687367109836793	0.795035464963241	0.86513784605959	0.310548675227365	0.704482263051247	0.679598987857058	0.227061953331988	0.846683632023472	0.333972242571426	0.835584576573204	0.185509776721319	0.188777070639386	0.780901139218217	0.848613870132847	0.360322082723985	0.549681263776167	0.279591480898334	0.758553588201306	0.802568932356623	0.396718030212757	0.764922779113443	0.355662899176465	0.784323367427223	0.225705036862434	0.715403973959422	0.229104516718585	0.185859410459944	0.273697281147446	0.19567041485537	0.186189276231877	0.30804550797192	0.406498971005718	0.63648535630878	0.802949661843562	0.649630639800656	0.195277372208245	0.274785279177644	0.284825347911679	0.322501721331676	0.173722481688051	0.66137560886517
cg10512745	0.823419332903695	0.868255301196401	0.0526497210886467	0.403233641945915	0.36625089555627	0.0302540261624922	0.524338491878673	0.0558458405497639	0.645365616697421	0.918886862961498	0.971159601562028	0.0561364268445038	0.365141904627914	0.27472068416679	0.0129953304961839	0.921175945506255	0.0223729973351868	0.858820566244654	0.0441648265726765	0.0276391860061333	0.835232239120282	0.947943712967778	0.271567205161327	0.0280241708930915	0.064936100869903	0.70542050876931	0.91202981727839	0.0667003538742068	0.159788665103783	0.0352253972672117	0.887746066970431	0.0648881433498926	0.771579863097664	0.0565436965730748	0.0974852747002084	0.362721931109263	0.0651589147010671	0.120179327208222	0.0542072694961138	0.0520568861561127	0.549708448079495	0.797611002152202	0.61807125859823	0.0648412763785786	0.0399084882744669	0.150817183007874	0.0573109454558167	0.0395376061405903	0.651436019513183
cg09792881	0.73437162998577	0.801758753641203	0.0405933988286664	0.33105585029824	0.401260703866362	0.0396318789806875	0.388800495739334	0.0485943138220743	0.652836815627619	0.853750979376098	0.93656715714245	0.0228701876711088	0.226518357633991	0.267351199742628	0.0814854359522563	0.830548391988486	0.0649967955030262	0.795295935527056	0.0385260950044056	0.032105789569354	0.787836227735696	0.913405175899677	0.206261640664721	0.0443957044041591	0.0549788768417409	0.690361731366449	0.83981165218313	0.104796412332695	0.0929043397790317	0.02321785802477	0.816094129730651	0.0549607251358738	0.731450512287363	0.0293886869009307	0.0760317589791724	0.381584671915389	0.061366624051823	0.100850512393609	0.0474473947719329	0.096475609902976	0.542294103497632	0.722258998824353	0.580781929880314	0.0519105534932877	0.0298041836872613	0.270934809172737	0.0443660835287693	0.031222002033559	0.635881663588312
cg03989480	0.788756202843073	0.830346850704362	0.247254683791891	0.819077009654298	0.326973676072692	0.171260340708832	0.523257755757579	0.183665964679381	0.62179286732391	0.825984153715965	0.897508519802789	0.423697416503832	0.559869603136166	0.66074425646689	0.28634642268824	0.776609335629401	0.150957477309516	0.8284089496952	0.290540722779056	0.202249026552437	0.80616723607366	0.877033231019213	0.365445864954287	0.225191516734389	0.28726087061623	0.592695867988029	0.819644431594091	0.307427740679384	0.501182955283142	0.369094887219478	0.807833518923802	0.155990457824396	0.694634358446824	0.110926114309987	0.216626868546644	0.238172467437129	0.106974301417418	0.214652135166511	0.195151876008876	0.386365633279839	0.534280121536619	0.803353763255003	0.580133424819446	0.131487565647599	0.0603988381224998	0.304531047299112	0.303562270945664	0.114304548668005	0.585833490868499
cg16809460	0.762824172140302	0.807056413824757	0.17248817056819	0.82194917145237	0.251415834719026	0.0834094846840819	0.418729535701786	0.134711193026765	0.519495227784923	0.798859042861609	0.907062212715279	0.268783990789709	0.437155671607314	0.624445359504358	0.103351735526538	0.739933835889121	0.105895025556753	0.806319807231035	0.13978777475544	0.0722320432416299	0.779647459190999	0.899832047514306	0.216702552286681	0.12604519714105	0.203175544024422	0.525225345765974	0.782819472847032	0.246014833770264	0.289742431279793	0.263410836616741	0.816257009418332	0.0937252130752079	0.694660918604921	0.0847490459988863	0.209224307072018	0.159006450063209	0.127112494151067	0.223039624399857	0.146916523743126	0.210272042247309	0.432294470071953	0.77733912831346	0.55570645894316	0.123752858504935	0.0905110307378057	0.231535599529202	0.141708818855538	0.0617525056082035	0.52832713199619
cg07362328	0.788629698606419	0.776859630147763	0.235911088167675	0.777171217194565	0.263318569024936	0.113455569565808	0.466527301545773	0.180413168971329	0.587759086109173	0.781411559885759	0.87789850723165	0.227564785247492	0.479745841897046	0.696044087476752	0.128434679883305	0.66923640170495	0.181884165211225	0.784687901964541	0.135555182093862	0.167164191236582	0.780709451129775	0.853230744935101	0.402670111389196	0.133755577297434	0.215440093459538	0.558780512721355	0.751105866128289	0.300089744429122	0.326092903443098	0.154063483592883	0.737451853559641	0.119999544877732	0.679678616947602	0.141550806900128	0.371727826229138	0.246738264392396	0.134206676374741	0.317914445793619	0.148353790528068	0.213614916185951	0.48479857497746	0.758466451213306	0.558946080910815	0.107473202850789	0.0648724600842561	0.14584226212801	0.460666913946993	0.169967406985135	0.523695641440347
cg00945234	0.738013694782048	0.723371160560517	0.15682514768257	0.699973370402525	0.199681540322561	0.100304002256891	0.372456862377569	0.181793272924551	0.461158879590857	0.706673905217569	0.858433773915989	0.166662519622129	0.29356409487498	0.603345471283493	0.110027949876233	0.535710403029314	0.179266044493121	0.710188148251136	0.0968196584848145	0.161436099646319	0.74941894790946	0.83226369845856	0.267378113668134	0.101305099005492	0.14091378082909	0.430134164769351	0.638275343298491	0.0976508560262699	0.30244714382961	0.115944497894692	0.618334775745274	0.103490742125415	0.6154091863859	0.0810283871034736	0.337269479692905	0.193936227552129	0.0833389892263746	0.240876149621397	0.112249087386844	0.160727436320949	0.412399009949031	0.7215480485194	0.525347581125579	0.128062996825717	0.0577475411267564	0.145845532865678	0.280330401921926	0.127512022166364	0.45692978551343
cg16732616	0.802977793515125	0.802132612908994	0.0334478335439769	0.839578075742226	0.0693923414239093	0.0266790369922437	0.295694249409544	0.0201905173599598	0.373486139465974	0.855003192228489	0.743604593408381	0.0604310129459301	0.015503614526051	0.592919144992451	0.0108348818976346	0.638256566860755	0.0095506372424826	0.786508959428279	0.018442887526706	0.0262580932787698	0.822544193586523	0.873704644777181	0.218045707518478	0.0119055665492104	0.0563205294072474	0.511950650842731	0.86294307189001	0.0346159417481206	0.0472167316913235	0.0273509617916195	0.741287866690865	0.035768815641105	0.806122995076242	0.043629503344546	0.0398174643837313	0.307527228858701	0.0386283139427345	0.135339333569513	0.0663305324211016	0.0478641082806116	0.593424389055207	0.788455451563204	0.685880200602988	0.0378396966949101	0.0302146183252239	0.0436394093851445	0.53758195538428	0.0324342737228599	0.636109500916065
cg25191628	0.769714579047578	0.82813472621308	0.0380892039549939	0.367192670641635	0.0802730584003065	0.0432081049967183	0.317907684218609	0.0321139743090622	0.300960578846929	0.856282197143125	0.545509276932217	0.0476735948153451	0.0454704404760199	0.289692644245717	0.045301693401737	0.497803489488389	0.0250778315221516	0.741551084398625	0.0172772393537657	0.0276089734234146	0.80882838010241	0.880785927889774	0.123408621718689	0.0358349992947276	0.0430147486987968	0.377547319083232	0.656066257680958	0.0533005241396608	0.20053016029194	0.0749714787926953	0.69536308341644	0.0317647630712222	0.805870489016377	0.0484919493217301	0.0518337024709671	0.196100772565595	0.0682647652725026	0.210239605677937	0.0562219759150531	0.0968042196711139	0.499099742422007	0.820916267615693	0.586506855516109	0.0534396915765089	0.0268231378686887	0.072116020587213	0.646675192937508	0.0399062810556091	0.360491120842062
cg10375890	0.854493299656268	0.685025633565751	0.0876815200258776	0.329171185452284	0.12910471814855	0.18558788905621	0.338563929006438	0.10179664412673	0.309554125802882	0.959475155334448	0.602552339117218	0.158489192915824	0.280770887680575	0.731982209807476	0.0592746031590666	0.357163771128464	0.0721420428266021	0.718621112235634	0.0937855997213366	0.0844715611421208	0.916671900030063	0.0785976207620825	0.488129236394194	0	0.114891306904332	0.551322463295762	0.934865198347541	0.0876157196759882	0.384234536914671	0.115258497396508	0.884795585967771	0.161436598685707	0.875383045038778	0.173357518069226	0.141182907209177	0.137177123177854	0.134934767333159	0.269995968793721	0.0925943002390167	0.160449886941553	0.209853260746338	0.89724292623362	0.885800800483653	0.069350939259132	0.0869281949355724	0.245834856352592	0.261384122686718	0.0847655369791117	0.644579148659965
cg04166042	0.847950717394203	0.800053994816086	0.0874292793855496	0.102816913035119	0.199723405330009	0.0603207702666654	0.593100235693185	0.107305620469152	0.337692890417943	0.908350236448936	0.866992720046492	0.149984527536833	0.675246313331578	0.785641781906382	0.384627829395977	0.630895364325639	0.0527675478320808	0.809523621580469	0.0852413413970202	0.0818811871927804	0.858836780758266	0.128453143805319	0.617249219977795	0.152953532011927	0.255289804995678	0.634262512012058	0.888722878848823	0.0616459706534122	0.51702554308472	0.29350475894556	0.877056953175568	0.154770481455517	0.794298599610559	0.216466366213838	0.403582451977211	0.26559903541222	0.0907282007249347	0.181235106906073	0.117975468909925	0.128370867247615	0.430065740506899	0.82661272244716	0.781124971854507	0.110742615171439	0.0548422013529047	0.180497952111272	0.473688201096884	0.0675621830878211	0.706400162297012
cg09275956	0.820668062140489	0.778021481633664	0.084512781218091	0.0942851294760035	0.207919930668311	0.145724247339701	0.523548610888505	0.124798801744007	0.261366794683316	0.887192014346709	0.814947315629803	0.185593492138828	0.620137157423759	0.735585916580166	0.215081596212429	0.624131104243285	0.114382394788325	0.799908115535474	0.109083511865329	0.165201655616334	0.868681912107786	0.261527723228956	0.528320242953732	0.138753223125907	0.128408290608974	0.515389660933574	0.81655808805604	0.130638671263726	0.327984840312213	0.218789892413846	0.873665522774975	0.171396900664424	0.764262053635936	0.222562629637203	0.241949708107383	0.180719645100449	0.116477921100263	0.18673008604347	0.0993808340663399	0.168260507544988	0.315682756365981	0.796635592652124	0.733447698725516	0.0910514476675602	0.141294686371604	0.210470573825168	0.456276678237462	0.105442427832102	0.638143466285182
cg21140898	0.767198639308074	0.595383225450609	0.386463463580126	0.12726838400148	0.390671950111294	0.362517536859914	0.50906676757052	0.0889000015806432	0.512251576262195	0.902271817034469	0.138616927284827	0.444895127455418	0.0789893235664543	0.776277727829013	0.850622654068001	0.770847061858521	0.129919407684748	0.878343580381122	0.698454372058395	0.225741778108216	0.823828763535675	0.785528332923542	0.842578735974762	0.201506703354635	0.567453401717967	0.657660416128057	0.099540512650135	0.855846566601283	0.807600884534987	0.0911012612795879	0.89723910288274	0.507186687668872	0.836220703843016	0.538404272429884	0.494427427551615	0.750857841287368	0.17799472875997	0.523978290527315	0.426835971774191	0.611459969191067	0.424542085468923	0.840474322458777	0.549530170374299	0.876521989107981	0.421740642248332	0.394666759297856	0.886495129527116	0.0960346952157675	0.330308496399363
cg23461147	0.141040974225565	0.039704312449756	0.542341307929608	0.771453731894274	0.0266312585903259	0.0355493362127811	0.617320133227045	0.0238061878784783	0.0587233147459799	0.0202381094240008	0.0365097623794223	0.0413816440311559	0.0283199039183921	0.708217472923129	0.628327530356466	0.0269643052503768	0.0224375170936529	0.0221930245210562	0.0319517378091289	0.0498426894131396	0.0351002520860404	0.872700542725919	0.804687653609145	0.613829125754368	0.0993090317018957	0.0701002291995173	0.031371308039735	0.601357240093363	0.814508057007775	0.0892974258964669	0.0371921564157194	0.030186439689548	0.0512774847562888	0.0253661060742655	0.52669087108216	0.0421056919617737	0.0456868606642188	0.690345752858784	0.312007569675702	0.153657386748447	0.57238204938919	0.0358577414925766	0.0457237493022259	0.46036787682524	0.0374970228000856	0.0399249682468653	0.751562339051202	0.600079945643921	0.0712486216045386
cg14415166	0.218973462188246	0.0681447364223977	0.562882594337434	0.84035664072215	0.0911277532549447	0.0269942124670575	0.659557855137172	0.0502168639454549	0.0828594528891575	0.125026559296239	0.0599433878525584	0.0880560388624347	0.0926832527520723	0.770428431241355	0.672702786761333	0.0389085572947175	0.0334694211888372	0.0543491432502328	0.0345622492192221	0.0864732861416506	0.0921597686091532	0.931421449666907	0.886705962970176	0.707539072470294	0.134888233902964	0.0543325193283527	0.0562203046296802	0.617803253717913	0.905985006808494	0.0673813167558894	0.1081529682598	0.0693728039550452	0.0671829629540547	0.112094113146191	0.367513894812102	0.0851668625758502	0.186006731992676	0.684836678707526	0.382221676194281	0.198326215006656	0.615921146472154	0.0565898978330035	0.0723203216931551	0.53483485957986	0.0870923679255919	0.0666453731054672	0.844290097746624	0.685460668138234	0.130915134360563
cg22812770	0.369248027080147	0.144106630140683	0.547438809322027	0.7880741965553	0.192747943362077	0.110431351352186	0.641702107139664	0.126651670543433	0.109631783447465	0.177153292287224	0.0857236600162907	0.363083879767565	0.0897274742924981	0.750101010970687	0.688922574508062	0.369408052324742	0.0951590248490967	0.0863508090039446	0.0877112262276162	0.0794966537539303	0.0873957900421972	0.895864024629812	0.823819039728479	0.71515297568274	0.589651422683514	0.158709278348865	0.478362867224019	0.594215791610603	0.870363611271023	0.340888103748829	0.0857815747651486	0.114372435137464	0.0908654740508281	0.0962494066342676	0.228046048256403	0.0836839627417374	0.0872019538125686	0.651701637657983	0.647426192659701	0.238497956357299	0.566097464769549	0.081493804838047	0.0645322183854546	0.543598138698476	0.0474185958270411	0.12369018009498	0.77461974016895	0.631653222579191	0.529083314811831
cg24173884	0.550219324551094	0.273196477374258	0.596440356406947	0.833171476957132	0.34880446859864	0.177576483797051	0.670032640950092	0.472883812533868	0.269311910441887	0.248922711921802	0.0837586923923184	0.402350653796197	0.112474417577175	0.698902784389786	0.575834909311231	0.503938387477412	0.149636727058468	0.117618065676631	0.13112275941473	0.191591072109581	0.108877294623202	0.894988478082934	0.813099386963114	0.668157826839917	0.655921006991282	0.267998555462716	0.605804615787882	0.505902538072534	0.81349484475649	0.584079931426727	0.0744788858930889	0.183417142548177	0.0902307135327279	0.14855364024604	0.39872161233556	0.123444917195449	0.0835043085872447	0.706128537182431	0.763138258756139	0.365071732403711	0.613274398591659	0.119114044334759	0.113015438139456	0.824736545258579	0.0513943391193994	0.29510884428162	0.780486847489884	0.565918780131541	0.523899807618544
cg06612871	0.418351065329296	0.659836849269189	0.715444252824491	0.806726400969947	0.388350618735636	0.537171596552158	0.488386042098181	0.0690004419021451	0.31037164944278	0.184812865798368	0.875766279728682	0.759399613774837	0.301071469777337	0.0982744768406857	0.746521546851258	0.532171280772694	0.880533535232509	0.193305997706805	0.318068674222398	0.511410287006393	0.394903037047178	0.588185087512368	0.479719868261156	0.503590678657275	0.335090195255099	0.73643481902371	0.247017188273327	0.714939348789777	0.559785354316362	0.235624244866924	0.0737046232197839	0.625657879299776	0.0936979933489778	0.806717569198003	0.0728625213096273	0.687313989745952	0.792616507931897	0.166578401616363	0.315601399416013	0.68375834851536	0.176229482781634	0.115283406859142	0.123528911168277	0.496988546538075	0.823652149734209	0.749450897016118	0.0822147978169326	0.821337379839897	0.475761702053637
cg20950465	0.519661099960132	0.703701150178381	0.747905959104797	0.79290715168427	0.637523372632636	0.659994472596843	0.690276454973754	0.145670680838475	0.439398079491634	0.385130752121243	0.958224154708711	0.887205222834915	0.293074703186746	0.203226702446418	0.796285294235807	0.72705024289993	0.939319289259596	0.366540449058539	0.402337482375933	0.709588908700096	0.663556486430202	0.754281554562453	0.681419687993277	0.691782759160303	0.30518917328527	0.855265780374874	0.176207802901689	0.805704389628854	0.770270466311355	0.290527897240749	0.164563888958948	0.763354616325288	0.161574550058776	0.873303648776809	0.0613734151316866	0.83336028119616	0.896336959680882	0.406970554540631	0.285554358009424	0.79336554105806	0.283903639454897	0.151692089404632	0.175133611366822	0.65322334789593	0.815607416553253	0.783815166766306	0.193368786609187	0.900524395321081	0.659804548359433
cg16557944	0.358336821709127	0.649019908253767	0.711743934137759	0.805969412674257	0.467447089580145	0.506880346863107	0.524827493402768	0.0625198825054918	0.252254764954488	0.158784708049358	0.908259052224565	0.748452452451974	0.127883989934046	0.0856479310097025	0.711771346919685	0.579665783283842	0.865474601220386	0.260764891376241	0.286651602329413	0.562921485010729	0.418539536401692	0.63006126250972	0.501010669013087	0.543878351849741	0.187730087782361	0.750607697562952	0.097144705859971	0.642134681288356	0.597989111759045	0.0950869126995752	0.0647640331405567	0.593550622900104	0.0654581866091727	0.793415591273528	0.057838512112729	0.700880862196044	0.747192969056567	0.363720138495226	0.215084407608026	0.67168359329037	0.223924556028085	0.0811160069657289	0.081485279232868	0.479321549905664	0.733679408281942	0.66486243331485	0.0823440574124027	0.824945062722352	0.524791393343279
cg23272399	0.752161640284357	0.700017068566793	0.713521585453973	0.846711278481587	0.325571888684239	0.59735737934675	0.590848902939931	0.0627872461101281	0.426035423037335	0.265619589254387	0.927518249661392	0.869914840739464	0.420782323568289	0.101304311582917	0.809203459895267	0.654306179065593	0.951738860996835	0.179626873143514	0.208677902154087	0.612964560068432	0.684986968761806	0.602441005861912	0.507711612491192	0.597565719283841	0.471757406346877	0.807012181075094	0.3148344999712	0.857742790036935	0.725122428223273	0.281582635259309	0.150966227624183	0.735247212974624	0.158651818019404	0.734773120767458	0.091814993856097	0.828841572081357	0.889821746677136	0.219362696109977	0.356665027780144	0.782497267577322	0.172397790843897	0.104030350028812	0.137001189409047	0.621507765171458	0.885297245018132	0.719118103087378	0.102886019246027	0.912042728466347	0.724658016909261
cg17526999	0.0681972868828457	0.46117374773728	0.147062716710629	0.0612079872238559	0.196979450942142	0.885001338039677	0.605205103513971	0.0365118603940111	0.0611106512394255	0.172749209411972	0.753703639338788	0.683085802680078	0.0193587010100821	0.0323239090181807	0.800682726316634	0.466585061821285	0.475398490364134	0.0254577248645512	0.0363872709719302	0.652975741531563	0.318904346112861	0.059279665685666	0.514541907177266	0.0347117507160686	0.0705247305569566	0.505424926999463	0.0632127299719205	0.599685566167962	0.884503314443037	0.0398560714677773	0.0607489768093669	0.756724988664893	0.0548616669788073	0.910652407025972	0.123924161409525	0.792010392035471	0.919871384674955	0.384593848033188	0.0755223163638964	0.714858852970315	0.587731565668327	0.0563146860775796	0.0755910866241656	0.0532718822283559	0.791865703931782	0.771575238478359	0.0496373057243678	0.678961788563856	0.315492861809541
cg05651283	0.386054854738981	0.615156280022559	0.370557428537007	0.256491229593124	0.446509387238256	0.904759309797123	0.709130093812627	0.216651258548078	0.384998089502423	0.526375645152826	0.853838397281134	0.777692591917368	0.251730389913016	0.371034507528152	0.842777465965667	0.565453280770158	0.611753853389305	0.318264307553467	0.22055028637131	0.747348018946529	0.546891900644691	0.423665447839898	0.706885744166275	0.272168714846602	0.251831461826433	0.615275012054981	0.274949733104655	0.742424238300421	0.907374974625538	0.357363952278757	0.37444921560127	0.816985190851359	0.317496465231396	0.895231474237634	0.329737420729829	0.871203898365773	0.877660181779809	0.482775886338287	0.236158444631528	0.805307390263849	0.685259159400841	0.275973732778994	0.307282054968479	0.167239276009941	0.895932128013253	0.849641605040141	0.248156303422998	0.752369043343142	0.445688491565391
cg11279444	0.206491243853333	0.603255953386248	0.324160392483766	0.112298708411019	0.16697437603779	0.900131360691152	0.586278318324157	0.0813980125384042	0.294945693302095	0.339042549645529	0.829510682126264	0.732958976254821	0.137326060631381	0.149905943868004	0.828202617823049	0.422065925086292	0.460683909543914	0.108579168352287	0.0907440876718743	0.699915857335732	0.504155931387677	0.137788124137818	0.64782082816959	0.117916053652879	0.133634105887842	0.487454420295523	0.0955004394730286	0.735369932292755	0.878581260772665	0.130413441340948	0.139834402648175	0.815032557501357	0.113599613511736	0.798591933502152	0.17762548303764	0.848845325876167	0.835019690328137	0.398512536070704	0.126212856185676	0.786289065881944	0.666755782194898	0.0923688676426691	0.104615906350904	0.0968591445332073	0.874338559032448	0.852427512879921	0.0776482002820293	0.726407920107572	0.334107300819897
cg18146843	0.364649266674243	0.493514157515124	0.471635760068102	0.513498138608814	0.177065177611052	0.891778323740793	0.479416633633812	0.0664688722732133	0.336590828390606	0.356059307558827	0.818719491504358	0.700222870559561	0.155120337802722	0.181739320783242	0.757877220046173	0.337945552435542	0.47196410380907	0.146320670671113	0.050494674746691	0.588129009486933	0.580797439010335	0.0732379108659756	0.515210211774268	0.147506164572359	0.290775066653692	0.347602485491872	0.137342021472879	0.684277851850467	0.843160958244781	0.120991451588545	0.0878234484013726	0.821503028406291	0.123107097991354	0.798692141719926	0.192803824593252	0.82570692752013	0.831318135180781	0.245638808247893	0.287367408710179	0.671158375576455	0.577245426546534	0.0729027958969349	0.111807092232004	0.555826722035639	0.849509134667343	0.7924349013767	0.142648736996439	0.598189902765756	0.46468349374689
cg02996142	0.762600870486342	0.355377576043815	0.675196866149323	0.788132348694855	0.097616492782839	0.459793602732093	0.428311067836115	0.111153761628598	0.111810061727687	0.501000607857067	0.894946514958202	0.62865843421363	0.129897732771292	0.642150295059152	0.703044445486997	0.877150840367843	0.745786188044211	0.12190322662752	0.585992793090553	0.47420650123524	0.359586138940594	0.832152852622333	0.790295480313713	0.713435110975903	0.786788913962417	0.135349467522045	0.788427269573651	0.845751309623414	0.0699791942462226	0.828995582985702	0.269154944419877	0.571357027052853	0.122041079182591	0.825235922391207	0.40881597953831	0.612836718830671	0.832487095510264	0.713721324086092	0.659171967447048	0.816917013324007	0.682636801608492	0.276865686434296	0.13412362930709	0.825918903327331	0.748667588606459	0.700154129136141	0.771271256812254	0.838142949050039	0.257701363613079
cg24577420	0.690715476193197	0.279412259094637	0.540804598888178	0.765201047861443	0.0839147946245119	0.333252884112434	0.374851250225875	0.0563434838207584	0.105538295949363	0.407581542679781	0.839263763829393	0.574395628482079	0.105390945250347	0.621478480353621	0.643367731265861	0.830358332480441	0.565300097846123	0.13460701146007	0.477209635751591	0.408720877219268	0.234051991892222	0.837306566231586	0.746561345948703	0.533300251034287	0.701623262399797	0.10352348107317	0.621757572070797	0.779552901386126	0.0584934027259561	0.79433940408252	0.18084909680263	0.493092809991516	0.0976246379358302	0.733931137395392	0.406659375822951	0.54123324718374	0.756573491618923	0.459470858370797	0.584816643607034	0.669143206673553	0.650684959213469	0.239205937543913	0.103657823268967	0.761041231377151	0.432626537622769	0.63059059259237	0.713137146279272	0.779995107353644	0.198951243748872
cg02892898	0.817197882992377	0.358891417251505	0.695253464518795	0.838060358698879	0.0501412569995897	0.407897095745437	0.571860925878699	0.0623114855913557	0.129643989635818	0.677692814614094	0.940660188951962	0.762352637525423	0.0541823694568298	0.709681112488383	0.789768836201451	0.92962528156583	0.772072315135741	0.0866212895541067	0.682840964634623	0.581904925310768	0.214677957279342	0.837919264038345	0.850226356862289	0.677217535342983	0.820299284188586	0.0601433630614022	0.897230792530371	0.943111124175011	0.0388277445762929	0.893161433716963	0.284046976438836	0.668129812064215	0.120203472039707	0.840344377354791	0.308809612374376	0.703750580726675	0.900086482866811	0.529255152209669	0.6346732389909	0.815300298905116	0.67589045009219	0.360693268633648	0.0950281463120618	0.866619971681504	0.641839871378678	0.786948725371426	0.805976202998961	0.901815767349374	0.335416608670731
cg09128567	0.0887391930721744	0.550789209988793	0.653196448674178	0.660430231767884	0.133824989874228	0.0285355664669892	0.0380876503039709	0.0245466830805165	0.61408069561543	0.704336988883323	0.022789258018344	0.676130016960153	0.0264871166016284	0.369558748257623	0.0160715970591915	0.013136467784372	0.828718208511153	0.0169020858084039	0.771097870762503	0.0209516535980485	0.0184800264849153	0.935707722498723	0.0288331221230814	0.918571859036771	0.232513809296603	0.455733188966864	0.0306592962170409	0.88225459688021	0.100933832072534	0.0156585928006563	0.0433189820465307	0.0140540974548918	0.0242725223546335	0.614531033801935	0.314863000145259	0.546312520189305	0.0782750971268428	0.449294803877638	0.0708537595770622	0.0550781157196741	0.739107267513291	0.0401219417116284	0.0420838707764326	0.0258027926388793	0.522029394264255	0.808587644585861	0.0398024884016701	0.0404101106544706	0.0147780363136478
cg12017577	0.0646915564630656	0.400233979509487	0.642480926664587	0.6038929637058	0.180339208053467	0.0389792059426746	0.0661850299312964	0.0473524110420303	0.505924673293425	0.506877437185105	0.0301514657230886	0.468044275001871	0.0448946755466037	0.0745993789978876	0.0417225537473317	0.0388923505652928	0.787184536768432	0.0379070775964719	0.672256534767843	0.0543257544452909	0.0609018798876699	0.8892804213906	0.0508975096937749	0.871025023790529	0.124784973076499	0.410486504712934	0.0494884549821562	0.701444687207476	0.0682703565112884	0.0386574598502718	0.049152368201766	0.0772454818833547	0.0345685066479933	0.54430145240767	0.291537773754911	0.597822431615174	0.0824894478503418	0.267602917932666	0.0707380297025339	0.0688992713946147	0.725728880347277	0.0503445461245186	0.0531979793067406	0.0612588936473851	0.455454103218082	0.763599590485244	0.0494387966629133	0.0373198657879456	0.046760496282221
cg19756821	0.614351178002292	0.561782997345064	0.266425290068572	0.513448845786777	0.110700243349167	0.187232339600062	0.667884114400769	0.0864602621346559	0.0940014479796561	0.079690634262519	0.460372067999686	0.733226834604013	0.0865469706844531	0.795761030748455	0.811362292102944	0.775431242448414	0.771357589235839	0.0691734285941456	0.349281806271337	0.088548737735478	0.420654802074468	0.123197164879877	0.82564609071751	0.52983767523809	0.593004233500518	0.151289380019542	0.655678185602612	0.945773250535565	0.280200504257111	0.128147120156665	0.186731886125665	0.512677379335979	0.0724166517166151	0.742844228750667	0.0976688123157924	0.138643618537881	0.262655593764853	0.146041949406632	0.537037625676574	0.77595166058359	0.116216501779989	0.0489022351173371	0.0450366227644568	0.35950947914045	0.374849503320757	0.147975133675689	0.0770626392600114	0.600817300990261	0.65728572125313
cg09072162	0.145407608917118	0.311161565902212	0.286408057064293	0.851151409105582	0.144974216167611	0.259611653849359	0.436083992886808	0.161200494309443	0.182719565332048	0.892885228008362	0.955760131225915	0.213896373751592	0.667545537522504	0.753422708640139	0.451018996785012	0.911743767936156	0.720348021259522	0.423913638569253	0.570201236153807	0.719498658142782	0.409179963846078	0.902462295906856	0.806637743249452	0.0912234975387332	0.694346488164217	0.69744979801634	0.618280632420084	0.211230825974598	0.794399662662198	0.819396242407025	0.889752573831063	0.645898051730276	0.0964116042774775	0.849177666058625	0.17366368301115	0.233925277297429	0.892500818701846	0.332460894338844	0.701610157422019	0.751686547723421	0.646132499432378	0.819693575432143	0.0590279168254358	0.162478797557809	0.384851825609847	0.828511083543495	0.815389742539642	0.070836307344756	0.576050415586084
cg08920610	0.0920443975802907	0.143973947895728	0.0645352116424224	0.706014736596441	0.0558027406368414	0.0605835154039607	0.347048136791613	0.038235615920521	0.18764015240525	0.653992765960013	0.635990927510586	0.121808215075079	0.41585038352408	0.613803398784027	0.347113343972943	0.55733460218357	0.401971202538605	0.21694441193455	0.551417234007974	0.031394391021395	0.170231854400079	0.823129265079899	0.693169544316826	0.0431649515030308	0.513830085911216	0.543163489177452	0.0906819030048376	0.141233802735187	0.518967036955083	0.468904400929769	0.769889399907444	0.246566304270864	0.072635628263478	0.350930821080729	0.077601680205387	0.0437862598943681	0.541530043412929	0.148017114907294	0.397983302253483	0.51942113358267	0.436254439805101	0.508647797269743	0.0416659084327319	0.0487893589426474	0.0421188485637708	0.672176307905781	0.67078887707574	0.0296794469251271	0.367637407402698
cg25795075	0.27936401188481	0.308599291750982	0.231012219770179	0.891532782512471	0.197041431582902	0.314675025023831	0.468376229199007	0.0798995345108458	0.485706984909006	0.909815182965156	0.860086777349833	0.575771150194986	0.368258885068699	0.829644578813272	0.825854746272787	0.828841982677857	0.779230096242688	0.684239611886951	0.755937202164324	0.491496593770214	0.461957266059469	0.944368149228123	0.903291108526704	0.195464496447734	0.740537620417592	0.738014183668279	0.456835772555705	0.60441792606026	0.729668997902729	0.906484695837013	0.910352568498802	0.428024574444776	0.35682006861807	0.654512824839271	0.189472982864609	0.176769143213163	0.728381788816762	0.263562619568934	0.288563983248925	0.735646173902607	0.540100824579987	0.760052297409648	0.13983241989445	0.109613556388746	0.240268071510157	0.886146163312565	0.848511615883283	0.0917276817918813	0.482019784994476
cg19249107	0.309523316607208	0.198323161494092	0.10564844041503	0.856248935226358	0.128630130135554	0.157745052277781	0.379224499897232	0.0516707324789859	0.36721404654579	0.884992331843509	0.868924033483342	0.304448809682879	0.196739502255007	0.816974820141867	0.836335816922353	0.812705738067	0.663596663780939	0.547082368521276	0.717910661197242	0.377101519177788	0.249883461390037	0.964722535116122	0.883506591823134	0.0490897467816401	0.600004147405673	0.800386540719928	0.27974933467624	0.436642212146509	0.758073307875773	0.953679727638724	0.908101243487856	0.259812162153206	0.0776767310047162	0.32294506924804	0.366596826646368	0.0810871310864503	0.574896958087104	0.307318188755068	0.142468833173816	0.693801795218742	0.363945145153982	0.670790952492782	0.0556743538973017	0.115562710728827	0.143402537304311	0.866713543490363	0.826772090414433	0.0377699279011825	0.310732971848265
cg26246897	0.437136668799898	0.168279900603936	0.0534624054887878	0.0840501342964754	0.149516639847118	0.112560327001186	0.0652601560662948	0.177346308128619	0.0607841987447567	0.258693210807043	0.95598694507978	0.753248741519034	0.032933424564804	0.752618826777886	0.095587412790026	0.612152113031598	0.703937369551745	0.0836455105769635	0.0345001795039298	0.122961030486774	0.218980314536283	0.663769188335285	0.843640538755095	0.364325641178023	0.181745937643487	0.0681282682994886	0.917232567659771	0.755063208657515	0.115442552737244	0.636153453803494	0.662584229547022	0.629387291055591	0.0583358021608923	0.573683877866963	0.479093175965358	0.307923629196394	0.298564814974545	0.298361555578416	0.0757236389903325	0.815371606082426	0.0478723115153235	0.0663260738815471	0.166953764241492	0.13349703488775	0.647873953642268	0.789744366437495	0.0465833833137512	0.083814680639763	0.0353369003295969
cg20690488	0.132655220747882	0.27161305399007	0.335770712561377	0.252748648689697	0.632256853774072	0.353676294790542	0.701515806429239	0.0308311321045377	0.793864156289268	0.751757173956559	0.981309114482429	0.587043923881344	0.024249054706489	0.680723671681828	0.684714333716634	0.103056611967234	0.466525552141775	0.267485486963827	0.0372874837159082	0.0413660626830691	0.375908598557892	0.906243673487642	0.75594895217042	0.900362048714091	0.324416404151614	0.304874601620305	0.0649878366823978	0.72422831367105	0.135090721475891	0.0339456956310602	0.849974115726716	0.71580347708829	0.0829925243353758	0.728414973127043	0.0945322323315555	0.301201137766474	0.107953007136125	0.697631312570939	0.590209806572487	0.696104738929045	0.750186256159383	0.0713880287437887	0.0902549696193964	0.351696439604252	0.25368399527291	0.928220367193185	0.865277338966212	0.150891173022175	0.0410047569671726
cg04996523	0.0494647844682013	0.220814078623772	0.13317000647547	0.585278766729806	0.528342886987939	0.143812167872252	0.57501170731134	0.0450826999881756	0.786617862184825	0.69489855327069	0.957649759952575	0.572283862006057	0.0314768508553173	0.604819184857914	0.313543899616379	0.0524171763965656	0.352682700912967	0.0806184683492935	0.0245376384704744	0.0352074571614916	0.389738763907269	0.914938241563215	0.642073870683774	0.752476898158809	0.116735658238079	0.150553298234574	0.0551616575321146	0.695746294569624	0.0489991725105639	0.0257320173319061	0.762342157632392	0.663625987840365	0.097287588154791	0.552791057358889	0.144557400217749	0.300830970773326	0.0950156620088727	0.464198304868349	0.455540514279102	0.578684883424193	0.684432036625707	0.0675625949686221	0.0494821993168378	0.111157900813553	0.174129039936531	0.809532788567791	0.784811479151345	0.325105862211209	0.0294112025900998
cg02814457	0.0840955123984165	0.126140079570704	0.0607156137615816	0.491936448261866	0.550077860354208	0.109906146590769	0.626647422134414	0.0439813342962638	0.814231395021904	0.746173911565623	0.957782623474687	0.579758504117286	0.0663958599372767	0.509989059558452	0.254740982682366	0.0747791820788624	0.264847008729136	0.0837541268038319	0.0634741817293939	0.0978113330318188	0.19631850688406	0.914259218954378	0.71603745760508	0.531663943965131	0.0742875087216122	0.100789168692606	0.0505558957652114	0.512849233522931	0.0733138304158979	0.0539122137780788	0.751552883885212	0.651707544425419	0.0706663207224406	0.522800347495507	0.178524537399642	0.143899742946589	0.126691574458601	0.319036688467185	0.0719374861437533	0.543634867331207	0.564566212098015	0.0718474271017586	0.0417779798806632	0.0691368325895563	0.158331569877604	0.872457508185731	0.78429954245683	0.0627859237289172	0.0508883447620183
cg03009196	0.117262333764035	0.223584303419285	0.0821184347498104	0.31924996268351	0.587036057782552	0.169347790678878	0.641568559993633	0.0509293035592502	0.854824139274011	0.757517506802889	0.954416427676995	0.580902543494919	0.0813041087287226	0.716786390229872	0.434875412432062	0.128728355973639	0.411656319157062	0.105045238135373	0.0374002091699251	0.0886416782405008	0.432056963621181	0.937380372107061	0.728800389667644	0.625396081600304	0.106170416779179	0.162876380463724	0.0424345256954656	0.639203088067486	0.112452748891519	0.0923654812660091	0.829414622089473	0.724899379479798	0.0797179962821903	0.632853419764908	0.192568648377778	0.263129691636917	0.125290031984266	0.460082015150914	0.106418197679223	0.711097865710185	0.676836697743115	0.077019403599641	0.0887333567463817	0.106314888985791	0.312315004105603	0.904049994166247	0.82448140691328	0.147601732920387	0.0824039852864083
cg16667730	0.18847568082686	0.276486353826249	0.0943185614328131	0.623659005707239	0.588176205429404	0.219959633787215	0.668786977978812	0.041708238929312	0.752084091141672	0.730146941001778	0.937756412291136	0.258494393855799	0.0245149767250176	0.618505504794479	0.632252348987063	0.072788962817463	0.387036362115736	0.277257082789023	0.0375895184237238	0.0502369394767477	0.358416663940864	0.92271900186322	0.703057176037412	0.515986239292829	0.211000285879257	0.352723221629914	0.0603509018924946	0.689511359431179	0.0832941138624275	0.0494621727144302	0.791544725486138	0.686110913934814	0.0968061517518023	0.5401740970799	0.070488213711598	0.215951778598505	0.0650618927668615	0.695082529945668	0.189969801989728	0.670757396589488	0.696686118515256	0.0720401376187882	0.0790450896309929	0.439954035287105	0.248087887558252	0.870235989232292	0.802167706479263	0.122602572074625	0.0518984302032345
cg27061049	0.338402941936363	0.415205153287516	0.136420212640497	0.851413814955061	0.561738403899915	0.490681727194643	0.556367795800533	0.130569623717338	0.819931960571092	0.727045583505433	0.953286515158597	0.565780664538826	0.0846835027202485	0.689226221167746	0.81830917338355	0.194086746428172	0.615285179537969	0.331407804449082	0.0715296688138782	0.0990946044582023	0.667010472050631	0.90891143140799	0.715827978537715	0.766936629947607	0.476024784154731	0.566893074550351	0.0773063289304476	0.913053840107021	0.20024000329056	0.0596836418324912	0.839835004319651	0.705746662119107	0.259788662493709	0.670697837869152	0.449202731627306	0.374196150112594	0.185274741162656	0.782757177236116	0.688947124261657	0.713709316033041	0.780666680488807	0.146897431881539	0.135101614378346	0.264558986469574	0.325617619408091	0.816857223712677	0.860975148314834	0.258609991700363	0.422169710765088
cg06661242	0.148954134612643	0.54466339264642	0.702245060067191	0.821382681951075	0.56314206728698	0.124336076214651	0.429128325070895	0.0851128958888573	0.67396713236972	0.822762798714618	0.305353876276992	0.364550016764033	0.108365473427195	0.534372639512246	0.0962258507763	0.285188363428455	0.648323368883434	0.559144784236295	0.0873403536771228	0.085373353402597	0.402431808011948	0.123677822335256	0.691709985703861	0.850908029228731	0.783491834870539	0.419168951807445	0.0997752932006913	0.254443235089461	0.0825889239147767	0.513776989395225	0.791983810060689	0.580252786823879	0.285940292075782	0.647335717682961	0.228223667137626	0.338177724916427	0.39226243294986	0.649986538986623	0.761981709482364	0.507287192477331	0.703911722929872	0.126076849478819	0.166025056317161	0.136536801407034	0.540676568717385	0.72130780696126	0.109046298912679	0.793131869410923	0.095075870909249
cg09062708	0.842627254782844	0.55596201692519	0.352164646679614	0.377521191260144	0.247648329130022	0.16011536779352	0.298052516481513	0.852545604062961	0.172060858887741	0.679074361403467	0.15070550818347	0.690028638443813	0.698803986500712	0.887049628878559	0.906566443396789	0.310834372949342	0.646733642871385	0.40141890780022	0.783218090403773	0.823280419455987	0.733139730137111	0.863937108810625	0.351185636554498	0.399658344667024	0.514675650536487	0.587961331860787	0.547387628997185	0.841112755960651	0.224277547295494	0.439087894902986	0.756154273358714	0.0697087093405676	0.533092569779821	0.141528190153875	0.358803876784892	0.0871477282928721	0.143280643439462	0.233752028636479	0.618029297924744	0.130763217087288	0.406847332847094	0.906764296654426	0.699787752360496	0.775464181226936	0.231153406335991	0.162528440097488	0.625645030223279	0.180470291685164	0.556544069307056
cg15575375	0.826299908139571	0.566694608196969	0.383814345130434	0.358263840522286	0.265534250031815	0.206333967431363	0.449729827276222	0.892228982008186	0.247899295548489	0.771059514614798	0.185174575956899	0.790537935909975	0.721616444772628	0.93129952127943	0.94962700405671	0.395560042998233	0.721591879614462	0.395754892370412	0.793818883469326	0.836442346610309	0.738685279761124	0.899207715262047	0.465354868779966	0.499270795980146	0.595485468320875	0.652094517918251	0.572947682701182	0.872853108131348	0.388944482949443	0.4377346598888	0.782378305293855	0.0777864519696658	0.544472690321235	0.110335795588147	0.350716313558826	0.0994937981360865	0.182136050209055	0.231732809607657	0.656528190939842	0.146737768639159	0.385181472101505	0.922757035721809	0.455789084467626	0.836511401514356	0.482757994887808	0.165548972232535	0.720511224908448	0.215612324750471	0.697631099121218
cg01550545	0.235901041224742	0.663932471667046	0.633053074861009	0.886948536558227	0.399987750702633	0.567962336952982	0.823618855543528	0.90295062895897	0.221965376309606	0.157553902373345	0.856230023775205	0.829612344099564	0.84661527643976	0.794594363696755	0.868087710796228	0.770063562449341	0.703353899486254	0.346516092393284	0.911650998658452	0.853462269982962	0.243028686859111	0.686949606984824	0.552801420304473	0.85740389965905	0.91483826639679	0.474817630883939	0.897367438304475	0.869424132787751	0.666001747331361	0.85085177587277	0.230698392207241	0.155397729090134	0.459395484972901	0.410147277342173	0.726579598495625	0.251214558698128	0.307948648485151	0.427195448664556	0.871422368186347	0.515887020049833	0.520084385317717	0.558219839638133	0.357216154693904	0.882172146876456	0.278781577080226	0.286216874126373	0.8973639045723	0.831612811515179	0.84506049427281
cg13462557	0.611652102856579	0.104363564367816	0.0919647108919191	0.549390375551473	0.181258929438364	0.126839197999662	0.0796058200952667	0.595283805749721	0.142530963601237	0.0655315370047243	0.58609405674238	0.0937618844571468	0.826799896376282	0.637928686141728	0.906480735725768	0.635407092898585	0.621442957090893	0.63560912131355	0.639584525107231	0.8963456679041	0.655195520317702	0.785342177407595	0.623758974199684	0.0805549703026233	0.0966667727703105	0.109879287826312	0.0918915234553406	0.878043737855774	0.537672088893794	0.593347242639634	0.0716975613565033	0.583762034540456	0.546077488613339	0.613449392036346	0.580423449665274	0.570830887661045	0.574913473582957	0.240262237511988	0.519609462397269	0.641296226279689	0.589087585733687	0.605368849733726	0.894577826155495	0.157304666257955	0.500439137894111	0.471841018497852	0.573372870980899	0.471654965361516	0.0689300301743804
cg24693225	0.077223295468929	0.17693818383083	0.0371032331210595	0.114160307940765	0.189859610260158	0.571810002514516	0.282828096505382	0.0358426547889028	0.0957363979314323	0.884155693624371	0.0944969618594934	0.253645391726233	0.0519564249751623	0.529652638747829	0.650068503499363	0.0132335041756247	0.467632070045971	0.522810152516552	0.385195720734648	0.0822398854635987	0.5114181884854	0.861738615990216	0.750088564290091	0.0484728466162526	0.086911501968561	0.0270568681646087	0.0527024963205687	0.82270350297979	0.116533274411432	0.0689179335915631	0.583432903067431	0.863270296559508	0.0647316399943394	0.526312724536145	0.178661284052218	0.275265831872744	0.787637871175221	0.233556502399326	0.0592987591741439	0.738437320371367	0.0269673345091065	0.0335363142002226	0.057853976432291	0.0502699312877816	0.698855641238866	0.68095490784395	0.361337175160127	0.0396275484241674	0.0485349833276775
cg23166865	0.332201505557927	0.677642781444999	0.0582194231084242	0.74427793575004	0.655442902241469	0.831590871031833	0.76264798297806	0.133070993814732	0.667611601429136	0.927252961514358	0.774875632415397	0.67617672615723	0.146615736585688	0.815648366872636	0.84703424934229	0.194466581426987	0.84118393437664	0.784628649120674	0.173447587292024	0.683042302874614	0.8266534307051	0.939685147674277	0.890375706562481	0.445285165384875	0.524167476160827	0.742120133466245	0.2100529025171	0.933687673653606	0.808791146168818	0.795010147387419	0.850847239570488	0.937267107176824	0.435899423317823	0.842696097065295	0.362470714978684	0.716151043463456	0.953350137632659	0.189857071897728	0.354838787490445	0.895666512832955	0.10524614580276	0.295703124326953	0.372622381039825	0.0850386870255697	0.947571903236583	0.88989215266787	0.710258279311668	0.119821334044933	0.418447757157258
cg25761793	0.165945325271156	0.127618189138375	0.545314495575655	0.622617354856176	0.670904260877152	0.265585501744988	0.58782339547064	0.551159792027839	0.238580438702094	0.877479010990395	0.930093180287377	0.376073061148579	0.257535764046282	0.69867712763871	0.142824383165031	0.871175608146476	0.0815339659622041	0.118687050416178	0.0686523388238156	0.12016235874743	0.101879514312392	0.874141621138305	0.807983458779629	0.87397597478781	0.0986097930685562	0.358941525349494	0.19124340499913	0.370288661666319	0.846927152079337	0.859212644085905	0.817487117415253	0.534915029870004	0.116937912602119	0.262340599937127	0.660446905485441	0.272320918166989	0.745826645809595	0.276682902873324	0.237209209699082	0.560163739145269	0.652696626168252	0.127775909579516	0.178169169216212	0.220000171032082	0.841603467304253	0.762371078760628	0.507099253902497	0.141927829380058	0.281251490424281
cg17941572	0.202011378682332	0.181480866594663	0.0671054309263242	0.872688658516438	0.460369852601009	0.0602492995632562	0.589534261014605	0.600017287647274	0.0803473744192786	0.9219391166834	0.969222951256768	0.462958271506641	0.458395736715667	0.292093764902581	0.0914286877794453	0.288445286211649	0.0339264722410118	0.607559672962804	0.0804512849108184	0.0405344800858079	0.17080538308009	0.819613058760111	0.506217114127013	0.60246332323609	0.133980725440574	0.22777200438836	0.10275883909553	0.0659900728072348	0.8888828108855	0.619725653680139	0.910900074882586	0.294113191909828	0.195332892278508	0.110087771161776	0.706281798701112	0.146739090354871	0.124749634070123	0.359634561709866	0.0969207286885586	0.071097390560102	0.758360884095665	0.26521868913829	0.722176692571004	0.0812250203541857	0.223360238138448	0.764216045866612	0.659195614832537	0.0608987938593176	0.675390098871743
cg10785263	0.256098421867897	0.148807490796002	0.116218864242727	0.840867481009057	0.63520536839398	0.127201472786328	0.124262044053784	0.514641380379739	0.111581818408085	0.584314854846048	0.914634127796433	0.297459367716692	0.134831147745802	0.295054657021949	0.0999861026325732	0.0913954669046873	0.069929390659256	0.627944701936434	0.124995661247565	0.079887622750241	0.239952018684324	0.879697797813891	0.477114429317357	0.623612303050742	0.129879953622003	0.263598991477297	0.0838979716920701	0.0860155433549025	0.365366816706371	0.621957106743864	0.812079159835024	0.242801613209747	0.158258009070672	0.102255268766942	0.253319426804978	0.118383340847421	0.0939929805635346	0.178601851496362	0.118483081012198	0.221702078746757	0.596309296357645	0.129515698419557	0.729249001514153	0.109383414133859	0.115440612876425	0.083919183730496	0.617046775781057	0.080296172775863	0.551329661423601
cg06962177	0.410507416400074	0.122182040022742	0.0461829073274728	0.900095848242257	0.71506940144427	0.129004559650801	0.0717425300605853	0.842248797897975	0.123627119693895	0.763616084895734	0.977707046467078	0.467982477781387	0.333248587170479	0.470721230762568	0.0804277645323662	0.0337748011663836	0.0752649203372326	0.741989882183315	0.0393987676085947	0.0890723956919565	0.462787848588147	0.965211969633968	0.659780584745388	0.710459455873252	0.0539760560479598	0.411209427170727	0.056450384591707	0.0547070795274489	0.751274961488625	0.735206508913292	0.9134262955648	0.415657429603984	0.188165103212092	0.0719239655429412	0.532374235104689	0.16615766030921	0.0540881044055786	0.0923821016523554	0.0695685719193426	0.321419339194684	0.602015288335153	0.12717104970824	0.822839757634748	0.0365417447793434	0.0462956555172713	0.0514436234569524	0.399216178870736	0.041531022784466	0.694409764241018
cg10847834	0.742940016837095	0.209350565410687	0.116387301359958	0.845951898595026	0.495326389822889	0.465891939087913	0.406033513210789	0.704053804321415	0.114686421808537	0.682755720674384	0.96529784524841	0.485376882811586	0.488634537454498	0.579820989150625	0.0720881843030841	0.182657088292102	0.0944907613433923	0.642689598838949	0.187229590764531	0.164986471371303	0.296397984214599	0.867058921341084	0.636141359846221	0.641212853401773	0.303322316220442	0.232268690743372	0.154914245886152	0.248300315122341	0.796607154628816	0.897830714019618	0.898223542279423	0.383509319175967	0.2720003878553	0.102150064025944	0.591661929611687	0.204094186721488	0.204652187668108	0.24620081400827	0.149406608948968	0.236455530543746	0.488793232159132	0.268671293633049	0.848400290780374	0.3797988962351	0.226850740710719	0.133278404647525	0.699241744448289	0.0845504668128913	0.711438234029375
cg10249375	0.0610265262716434	0.148739419407994	0.0503470354472218	0.913103149529505	0.819854319061954	0.0682881882970409	0.730405312307337	0.690491341458413	0.0525450228774133	0.945549381346299	0.984163648724388	0.159527791406464	0.109569822249998	0.816681193578376	0.879477916200255	0.62659430040733	0.163974334039868	0.807614437252993	0.593782145875697	0.613699815052752	0.570165225316747	0.954694519423418	0.878549671710794	0.487454713040064	0.218340870423631	0.857937963129243	0.071635784642122	0.32505092628404	0.869165104715526	0.840391097827098	0.945463968692456	0.477211766511526	0.42134365689378	0.29753886349542	0.386110221932289	0.0952850820080197	0.277479256644285	0.221346336922632	0.0954646650805985	0.653227120222074	0.810762194863683	0.751599474948751	0.887410669949492	0.088527808398975	0.250096410950818	0.792756710759141	0.785179772555739	0.77692580187793	0.446846965368466
cg14792081	0.368216676592776	0.128059433311062	0.042639464053255	0.847202310036081	0.081617658238782	0.906336624263368	0.685999387184906	0.0321604013768594	0.105616598291512	0.74019788876534	0.688295353128323	0.612526562360784	0.0339698191406915	0.222213403592432	0.707909230617712	0.0669044258884098	0.346316120036077	0.635403887348175	0.515477497226317	0.0291339838935307	0.840952971902064	0.944252239580682	0.759876296365931	0.906223244140913	0.445105978520891	0.819878433240738	0.0367327598330139	0.785026205234725	0.877489092965726	0.687616070363016	0.834356754227298	0.62641993629653	0.685902436819751	0.85202442706454	0.106644695166431	0.639664837036323	0.916823016890933	0.800791253328565	0.36064763561894	0.74869647857258	0.707913017289457	0.797894086883631	0.0661325629589193	0.0418995670107494	0.977395797373766	0.818259931346443	0.791546395670646	0.892416021697312	0.0939962889347574
cg15583014	0.209399381660005	0.0760355769816488	0.0460547836044751	0.640777257698588	0.0761905396140851	0.786438410717877	0.34578206569882	0.0467001235375261	0.0388707534823256	0.50698532354326	0.401076082663991	0.290736728927884	0.0252101204973842	0.0846107255291396	0.393967478877052	0.0344500402620599	0.04609412681331	0.236942241010198	0.33093521431559	0.0489553472389179	0.592709419171707	0.773369803444559	0.354208929653648	0.627904692613154	0.275074207155132	0.554539190705962	0.043813882041777	0.552310933556686	0.676848529189953	0.362284455617418	0.605672458703326	0.348293011102232	0.399994968740713	0.416213628963003	0.0867756071407241	0.227829902012597	0.609238469170236	0.213985904592858	0.149446974549241	0.443046242655082	0.409895269855083	0.582323313375992	0.0590579603742538	0.0587255631416422	0.635823977349913	0.510731445938099	0.612691269116909	0.70457622483024	0.0372016309646733
cg01081395	0.0294630778504363	0.0725670025663776	0.0638238191547449	0.0905253668189507	0.780682215328925	0.526703171007021	0.504719529922348	0.513870699959409	0.754259848024497	0.516589427673285	0.734242723987631	0.389695876539943	0.226368459357623	0.578686345181491	0.0569889631540972	0.0235461248127263	0.467953448592262	0.614358506117232	0.0398339193621086	0.518407911011127	0.599464506174086	0.47760103253009	0.897440327389192	0.0689990967888097	0.391224097697813	0.520549453089933	0.366366078601476	0.758081061547874	0.486185876791231	0.0360167495461036	0.498737964670652	0.537821178315775	0.493393492579838	0.869421298721086	0.362388650197196	0.0503789729090105	0.102527803201401	0.123965721717582	0.0843747748764938	0.587120882989189	0.512379630391704	0.508878489439509	0.555931523294518	0.0891860518248293	0.582713144104445	0.465092153987178	0.0758262305034552	0.0584785318781634	0.318489806106753
cg05492172	0.868571839117945	0.113156314092257	0.101387791246916	0.157486320435041	0.119600574157284	0.0612415515010709	0.908324735520739	0.911470463822959	0.147440086975928	0.552812215906209	0.894648716167802	0.553001887912653	0.837408257651551	0.0847928614968676	0.647838036003911	0.03182142345717	0.677508800912041	0.0865707499678583	0.590796804865909	0.611272194200073	0.606942250238182	0.74517610678823	0.113658077156103	0.82587319421665	0.576461474298377	0.635255046598882	0.0790763651597317	0.569026173982211	0.0705029953285773	0.607574418550083	0.0706666687947802	0.57518168084524	0.523031825353866	0.791949901482181	0.535860686618488	0.595129420450014	0.158308199480957	0.270391064158334	0.624574626181542	0.571525525636145	0.614143138356218	0.600628824146507	0.907403050602953	0.121926918816678	0.563730814360008	0.651912762255553	0.1136487632059	0.0813859532406576	0.416835276842897
cg25339566	0.3811532465866	0.56678807759454	0.25180981702279	0.638132721343412	0.402061123857165	0.101409029300114	0.650501547242588	0.0373964472519401	0.150834385832908	0.916287251558284	0.711092198866028	0.271609592600035	0.146865185641469	0.791941062439456	0.661471803185083	0.661605994954764	0.673521494568387	0.348050027248751	0.670313851871147	0.0937036394943822	0.714618861664609	0.942114527950002	0.193320285721334	0.323929579729146	0.570340069148045	0.836624390414692	0.205522078182562	0.684683038351774	0.174707364826018	0.267474382527024	0.819753548548696	0.373705662259952	0.224869540030492	0.188993457568714	0.148769197369114	0.056531972750931	0.187964294862953	0.219618150144541	0.787781753556942	0.354111350596973	0.774909050797432	0.384828504855046	0.122820953298524	0.143782340921371	0.225411620319687	0.592648948523711	0.648015087874349	0.288966342070774	0.586352489938016
cg13184736	0.279870884853363	0.396245807947043	0.371426048094772	0.804408449354805	0.156847601451046	0.936047156759055	0.584931664638073	0.0894854219908484	0.452990346771343	0.627458402986812	0.975204715596991	0.321843787473028	0.127641324201729	0.84209153196795	0.132237779885728	0.889336358586591	0.953579115119598	0.066004128677803	0.071288392951926	0.0514474848417973	0.644631236130929	0.428428046989938	0.872506834852115	0.183527956466487	0.572984931366956	0.176549858438132	0.0172049202979256	0.956488959749594	0.923392098726387	0.170398667869785	0.271456678468847	0.925360510448239	0.112112895004761	0.853953622750156	0.351296870190626	0.756090591198658	0.78501859316484	0.266948510801701	0.114558251693587	0.8939823105658	0.230389379576953	0.114167124785681	0.0708397231031502	0.0562411489777389	0.891314124468417	0.806308479257077	0.0858200274481692	0.373087359333246	0.199111948219826
cg13399816	0.175193731172137	0.307065200203527	0.18149317027289	0.632572206492458	0.180391978434398	0.658433029866742	0.354422231061131	0.145035525173503	0.25315045624679	0.407553782891423	0.869618766946901	0.346335692603026	0.154551551482565	0.695341128311986	0.286258121440981	0.788282737959345	0.790258582524317	0.143772141672346	0.138301797745979	0.113227649376566	0.296799143735769	0.727028126522092	0.76275115353903	0.230294209853411	0.406539003169129	0.244160640319235	0.40467995851032	0.6740660599904	0.791417745196474	0.114832082610422	0.226006521511125	0.781423325650036	0.132128612626613	0.747412452435709	0.284170283826269	0.442447429934527	0.609991604976574	0.254356187712163	0.171214460275044	0.69440051172164	0.219310206906955	0.19996051722128	0.144169502933111	0.136703972397096	0.795275391188562	0.65709432838287	0.0908556363104077	0.153794329864701	0.211482310231075
cg25189904	0.412112692464817	0.468474191570579	0.256110272502865	0.676288208578334	0.264032809639896	0.848930986991443	0.450094758968291	0.242333407398437	0.393629683719011	0.532533700033405	0.905396226449139	0.337055003274363	0.195868320022171	0.833417047722777	0.1967674598261	0.690005688607786	0.909494105085732	0.157856164758602	0.157262819713205	0.153192475294072	0.550015079894634	0.463654851067219	0.694656038824143	0.291079472866388	0.342966915393313	0.262981413705303	0.168142938079295	0.868546431774549	0.734017643428031	0.15529564017686	0.361962649893761	0.880242453369386	0.186523138702971	0.814656625088664	0.400425949540335	0.57136385565161	0.743760741056636	0.360083299826401	0.25573345204935	0.798195049835531	0.327097935200722	0.298444832571797	0.222263296820178	0.146657114453858	0.806744352170756	0.732939693278162	0.133408825458859	0.224434541536034	0.209621019966224
cg20457732	0.361959984720516	0.402516832568234	0.102934349301584	0.891144308826651	0.615900833657787	0.670516070815548	0.501422155006478	0.170658783003113	0.604830299512662	0.940174084528563	0.945334573458482	0.681371674024672	0.0856907912842527	0.873701257328169	0.625326627313236	0.359026641681971	0.500844936043524	0.267655979092495	0.132014500836587	0.319733353465729	0.861680296105978	0.91498006598074	0.911060603596736	0.273544596631883	0.18033413266204	0.729084631305552	0.0936167148503609	0.766299121513313	0.553716135851389	0.690119965450203	0.928424937280384	0.942784392866582	0.184245105941272	0.907881067028881	0.272121408525759	0.405633256971963	0.683465618618191	0.444647352209903	0.083602474337097	0.750887445833843	0.494458414798461	0.527593163733935	0.132667063651933	0.719435604608146	0.703670548208871	0.881096261812787	0.842223587626997	0.177116953372367	0.237195690100932
cg03537032	0.341652246870406	0.752274320967257	0.181061510600835	0.167132982675793	0.658638342552786	0.365700081483938	0.505702660291771	0.0961107368326819	0.579815820567806	0.804951498382827	0.469389485329504	0.205440715649919	0.183862262334384	0.477905921724665	0.223401964943299	0.363536188224908	0.83270693310132	0.188574380231788	0.13357367411994	0.122489061581991	0.604711721531864	0.85618716497651	0.645446771606313	0.56765418700244	0.629890622098581	0.614328250460522	0.5438397754856	0.817163937115412	0.609002066067063	0.21447449461513	0.797631294296411	0.886422358129466	0.157177367430839	0.819134064490567	0.268126978077139	0.623956070116797	0.837214478660302	0.296322418440983	0.34915696767082	0.671463260554346	0.356425050279007	0.610261341382165	0.176537892755997	0.620847268547165	0.859071421162406	0.721914967863573	0.770150536244936	0.164449350916437	0.266803365124776
cg27393126	0.178792079925918	0.767173736074361	0.18080063303993	0.630716575066289	0.732387680696409	0.342586184044056	0.697310275941245	0.092838077538096	0.567908160050766	0.91116581572254	0.478299019573134	0.281602738694159	0.132991151743518	0.273348880601865	0.155496938595536	0.371912373883121	0.87312973832292	0.191553309995236	0.0825323038424241	0.12529262502956	0.387220879219379	0.9378119202338	0.733707387636823	0.75444285721048	0.243441050773241	0.590945417236756	0.720105531129569	0.763547706178645	0.549622565690173	0.189065121947713	0.901634844053064	0.946314706065558	0.172384379775659	0.8937752012387	0.155010819362252	0.717393996198896	0.88974912560208	0.181357751991375	0.158729681765021	0.700619978201639	0.262988262732905	0.350498780304443	0.180584244976855	0.648329029802113	0.882127713958598	0.821847642114671	0.785080652206643	0.159045930292798	0.250006175307396
cg00325531	0.0585542641585263	0.552287221231109	0.383114703643855	0.637965148769062	0.797722220325252	0.834878277519425	0.452312187397004	0.397778676311963	0.437041013007888	0.715347324442355	0.891843209629854	0.540959223715344	0.177326189156809	0.705119745349912	0.816849792093645	0.61207047382375	0.568992296687186	0.110384252835626	0.219026175086342	0.3932691168425	0.170670644773608	0.907769829153506	0.755128503983898	0.386576926034021	0.135456796455033	0.296065278866031	0.510345891086365	0.839001336285427	0.402861017183869	0.178826435271842	0.866229390066338	0.741763536459354	0.0755866996502621	0.724539138854409	0.371351579374617	0.744461801275836	0.803801841646118	0.233029441298547	0.20981053854949	0.815061656163881	0.184824093114571	0.5625175053505	0.162391324569128	0.140455040539657	0.687195286460189	0.826639371352498	0.785476044912731	0.0763282596816844	0.267230540880553
cg26688527	0.108860811493103	0.199523613367813	0.127960402670949	0.145313244022233	0.414581874759542	0.457686850648253	0.347285690262206	0.151209364130251	0.194478645071674	0.509767843575819	0.904874404903252	0.277823520351293	0.197146306767316	0.799720483385011	0.784248403706538	0.524699820404652	0.0783455171694712	0.0945548091664855	0.0844128727166363	0.457100582458735	0.263580211540501	0.836124854510601	0.839232598981224	0.559239347105417	0.139370782142763	0.290268702473326	0.0935060715231714	0.513056297608266	0.674874542125432	0.148839957221886	0.796206935248569	0.660245125442324	0.117577749345826	0.750094455208821	0.319084957949689	0.573729388238669	0.828341752129737	0.228423005591412	0.155497877690571	0.690951326823873	0.538614851344513	0.566314738727493	0.139573017899788	0.113700887048865	0.441717531998282	0.66008483461849	0.76887286685469	0.120472554950533	0.271724715824969
cg20594809	0.293865982662235	0.413693462192899	0.263141897465793	0.136730476400559	0.618954418654709	0.759394207313722	0.468470110348134	0.553086269191343	0.688342587597487	0.684075200946603	0.832908062891483	0.451768888638217	0.464519002055594	0.658318905674422	0.583177383603079	0.850195625158825	0.257651282611922	0.15614208766731	0.144383353496611	0.642487644026542	0.831468898941614	0.816612713771785	0.795071106018905	0.233157137400597	0.331929472460794	0.729293497919831	0.135839624762565	0.721447128527267	0.490767395240646	0.514113318411537	0.730266735520157	0.857589562155415	0.254821428419798	0.7683252252785	0.282631632081094	0.830620222368194	0.783689508819723	0.223015394820654	0.21835238636853	0.768660318473818	0.290589050336366	0.589690279494034	0.160346978094931	0.560669699380965	0.648642930260088	0.748087009921739	0.61273630330722	0.109163808460467	0.257105206801432
cg05449257	0.2344800603607	0.341037293298474	0.16948122802996	0.114264735615549	0.571876477798305	0.776813955959978	0.441798604736889	0.481044716645449	0.550061407550485	0.806053464488385	0.893174394328402	0.363189436014363	0.612617343681484	0.733783853703351	0.738922973738649	0.542990745981505	0.558999322063842	0.160038048710225	0.11914763347741	0.638442384726715	0.675163342022137	0.778020437340465	0.805883581740062	0.668217671439935	0.240037358611998	0.670238466888718	0.480929540282335	0.740830761048866	0.471110488712074	0.421811301409393	0.786453946998068	0.835186000425074	0.145804853478478	0.748114150910083	0.247319370165412	0.772556669712583	0.763738198731905	0.148114138946675	0.170199436093547	0.785193926833795	0.163080881153496	0.534681288677432	0.124057382079145	0.337286532767583	0.814331054291763	0.779490115482228	0.789203026487047	0.0790077023909542	0.455054310357756
cg22694818	0.0885803318555088	0.086592393248013	0.0760909506714014	0.815145570961321	0.0351698203048287	0.252261011262815	0.653466802893891	0.0631277947175731	0.035582862692812	0.653739720709185	0.920645813592597	0.364300301172496	0.0520752794460848	0.767659980612047	0.606101297432779	0.170050391942649	0.0467609695026482	0.0956718323191972	0.0388601901234309	0.251274911482052	0.0569575856902322	0.932791391203892	0.824649286505122	0.0873213555136144	0.1079592173957	0.410237230318785	0.0559602924577869	0.192716300732748	0.811462924318026	0.536231251496374	0.0797593409834362	0.496308325160207	0.0740480896297747	0.543591629408796	0.367531438125496	0.213749100279133	0.454851634171018	0.15461300970816	0.0940512078690737	0.269008930282407	0.608708314444094	0.126856224944353	0.0863452570465287	0.0553837595086274	0.0570936922540415	0.874349206738033	0.837705390429289	0.0581407243430399	0.542170522203789
cg04677630	0.668917979639178	0.660353338250009	0.37289867872671	0.173216094980919	0.794687311107229	0.891424180835653	0.833280748816863	0.813272827408713	0.805687459589661	0.718135491538427	0.876994540123006	0.631147508165132	0.347908984313511	0.836562806070917	0.344031521002778	0.799415079945563	0.436380806007698	0.219219506524562	0.370344570871807	0.6799350916858	0.849183974441738	0.722632419406488	0.856098703321686	0.130638795669646	0.262264824990455	0.718367024507973	0.150892712332752	0.826663183737605	0.468284005167493	0.32212575379982	0.800603934397848	0.890821489004095	0.453948316157782	0.815268576447036	0.537329270130607	0.877067259042756	0.853245456433662	0.306591165424131	0.30979640872538	0.795821563204021	0.510762750347571	0.570199886413345	0.326961137889717	0.53004306638517	0.707791665622534	0.723844678195757	0.705721737818316	0.105472831204946	0.348963386667176
cg09148021	0.699142000810739	0.252659738262625	0.0672684770418676	0.788972690295683	0.100660930386621	0.3494877141599	0.139631380883371	0.0563452093801475	0.251503049253216	0.708010437932328	0.126011061053686	0.305665100638399	0.0605424930934138	0.815480857105931	0.747298209594116	0.161660379198401	0.28562313581805	0.200291189632396	0.0541295427959146	0.588730569892745	0.632194869766386	0.814607195312617	0.885792971975685	0.0514446985492956	0.0948876210262968	0.409364434517278	0.064920260968293	0.426243342563511	0.555059924269319	0.561482442273722	0.254882285898832	0.659262103245034	0.247743901923133	0.595640041091498	0.166195032446808	0.39364646159225	0.0706102966124067	0.133010156342762	0.0804040745001342	0.589849917801891	0.0610773565211637	0.188767396978915	0.0836559450938444	0.0939165467359096	0.552712251718507	0.227830809109068	0.0541481600600696	0.0557512749167603	0.050516983834589
cg04912843	0.0687021436778101	0.233142779738728	0.297997622227858	0.682275249646666	0.556049538491452	0.0949124889163578	0.518042668935648	0.0415341940264468	0.0936360765110365	0.675649302550716	0.936154643861914	0.194668281204162	0.0527526198164341	0.614799049380812	0.0503415808823489	0.744529508612663	0.672606552087455	0.0566365187458863	0.364084416999178	0.0733824904460401	0.16515829865892	0.837849752133893	0.751648489286102	0.652081706215842	0.44933727763849	0.657544631435932	0.0631259581203179	0.602453371084353	0.766522984099944	0.430976024400459	0.787190530716576	0.237354063435757	0.0640581662348545	0.705832449115701	0.239050397252317	0.101613533377069	0.872465673925028	0.268528559994483	0.128245719037093	0.617789727085786	0.57347304568613	0.155555508828131	0.0605000906911989	0.0672731776064193	0.82277035623812	0.716663282958283	0.680338641477738	0.0446024818610789	0.195741813971178
cg24719487	0.148069044023414	0.1657201814644	0.176204323990808	0.76351301450551	0.447818821362619	0.104322851490983	0.414903958271968	0.0588874857295609	0.163313551362356	0.790679402790121	0.926280323249395	0.317803966484388	0.106894913357091	0.522383174824552	0.0924339069933142	0.736850340984485	0.591802650815382	0.0901190237045362	0.378246952419231	0.536094939245769	0.246268587915703	0.85079870926217	0.6900958347393	0.418931896435943	0.393692436905684	0.608386927329733	0.0819673001954642	0.68660524424726	0.806206306406207	0.83139677749393	0.807687370779086	0.30651146282339	0.0661045520505062	0.636194771532021	0.162600191020241	0.157532108721244	0.647082061487452	0.342757529933405	0.115565599514757	0.66354962283611	0.550632555237497	0.249077409784077	0.0654435805432606	0.134602645481138	0.79520150039297	0.722200104537249	0.701605368543968	0.0959297152159034	0.306298949481827
cg03681926	0.251404711229419	0.508106812834889	0.447823475007587	0.158128131473826	0.155520368744075	0.810971020160506	0.142362888338736	0.108657411782088	0.17628730762407	0.339478602977024	0.105239241603865	0.192927749670223	0.105040561804772	0.637033723718722	0.144467265960884	0.445919129508581	0.832927682202904	0.105792888288485	0.124624193203097	0.102806544498968	0.129784311077345	0.163888397441346	0.714940646046365	0.648995650935538	0.623927219876293	0.122212914137819	0.425425065640505	0.868712623653817	0.49493964829885	0.140485475985438	0.101928064896634	0.64676629766604	0.0937879910363728	0.814512399060063	0.153866384301631	0.198554527613636	0.809064855996279	0.329852958977777	0.500571543505792	0.860399608704086	0.117714201408538	0.532870282614876	0.127929493531363	0.207089549522356	0.849303417816329	0.804774678493638	0.105035515224578	0.0915847729279674	0.280956261867148
cg07908237	0.336348570381267	0.561114644051537	0.27772532247495	0.150300969008365	0.112156416942156	0.850663384183926	0.0991368270326716	0.104538264676383	0.199005007283803	0.362174794075237	0.112438002096407	0.164080295371132	0.11398286518687	0.750264770223871	0.16453322523123	0.476500831529807	0.89897714180842	0.124853343135849	0.106767207594769	0.124045178422906	0.146543400235041	0.154539565832838	0.813720224073299	0.668320664081555	0.577928993189292	0.0968735398622719	0.201646751839262	0.876945752087509	0.498400224199813	0.0779194322908036	0.107114159004337	0.758739549890005	0.0903420155143722	0.77075130917857	0.488371287054606	0.162993035957948	0.768407505451767	0.256758204836377	0.391772483508695	0.869333597900343	0.145462086526459	0.458402250651078	0.122740095607284	0.319330073429244	0.785248909863115	0.799698973079887	0.129303216717609	0.110836919075766	0.174504561844706
cg10806543	0.564471679648564	0.67482677725569	0.420649778320082	0.0709906222899075	0.0597338227679239	0.942089698243204	0.147877320627174	0.0677349559068294	0.384003644162697	0.710368905877755	0.0729387316795784	0.345014048427613	0.0951793104382854	0.840295193868208	0.0821545507137821	0.702670486670218	0.960990403596303	0.0922700588300605	0.0539896368119963	0.0689775446719936	0.0982432362656986	0.0863031176988478	0.917778179821211	0.874921246118822	0.761473159180746	0.092358396669769	0.47934149738259	0.972337792881383	0.748707052229691	0.0791792733840001	0.102955778946483	0.911559583323129	0.0818763813392657	0.886807299415802	0.222259624634088	0.307540823646746	0.914080360611398	0.466674553719363	0.483531626491342	0.949614112601299	0.0855894963510939	0.65561146234894	0.0807928552911902	0.34139615499119	0.953303657243012	0.936893696849648	0.0652561051418883	0.0900321484320994	0.435262037456487
cg14790630	0.218686809317414	0.605480330957838	0.570558663490981	0.103884547285087	0.168113151911308	0.721193247513364	0.142165120258985	0.103962121563138	0.297026879634794	0.441308893142425	0.107022268023178	0.260891091387733	0.13074108379891	0.705963895409917	0.121359310154512	0.574310169002731	0.856755764963315	0.113749840208172	0.103029209541022	0.124900552772178	0.134160732427547	0.169786953769738	0.781698681346026	0.7653783639827	0.526892564888335	0.130543862209272	0.614307104616561	0.863089377812686	0.601499019683057	0.121770075384663	0.141944210483083	0.594668499360283	0.107181947108205	0.774036206954697	0.599841658157249	0.192914222521914	0.762853932154353	0.368357307885103	0.263237450154145	0.850274904203768	0.153626727103405	0.602374490694458	0.147171831033896	0.337314866129387	0.894855224969927	0.811810131173535	0.119508159923438	0.0904499509580556	0.33713833280608
cg07807165	0.554480808938099	0.636442381867418	0.591371152133097	0.104255849728254	0.178611217483094	0.878300956217067	0.256288773341102	0.106278768300287	0.355873668178566	0.588964941377802	0.100550913002437	0.283212629180568	0.226800232884589	0.731840545059493	0.146793684516534	0.629394631961818	0.880575182693624	0.179366463635738	0.119389809435119	0.116055577516768	0.159845025216175	0.102378907545875	0.830018363265111	0.785275538353946	0.709254159079135	0.154860830908512	0.562382413094706	0.881404550867467	0.592733477299715	0.0878122083924861	0.126640383491154	0.847220797032472	0.0796150874984373	0.851641911561425	0.659684302814128	0.334479664146567	0.875165645091747	0.63058020526838	0.568998197992976	0.90244661704967	0.112327216870984	0.607658189150243	0.143709895388416	0.832833949930199	0.901843515662303	0.891841190781621	0.0876089319980638	0.0668764385396795	0.47479251438877
cg02531516	0.305606787194174	0.503922637089679	0.482091699768673	0.155261529968152	0.292495764400488	0.747878962454336	0.214484918521053	0.179122682952539	0.366978630829831	0.505215926790293	0.15222498206813	0.326010088873993	0.229379134093908	0.617993074068471	0.164457277977883	0.491903147641143	0.825150377762216	0.145905805353022	0.239920690298344	0.143763617143636	0.172570324362896	0.213255943819948	0.676254102210699	0.666574349221501	0.558717165340312	0.243761610418714	0.500875289638379	0.797359942606967	0.489691581413527	0.178451827087683	0.173653189931575	0.637114938225819	0.146387040369742	0.711198097021646	0.30942597744112	0.28384977218941	0.740795964352972	0.544362226177767	0.51787863891185	0.787013726249319	0.169722495970776	0.51589185103624	0.187910783237663	0.717174676033068	0.753451165361595	0.730497896338354	0.142037813540162	0.162444697207367	0.432317621037516
cg18116902	0.59852699128793	0.656699931671497	0.616165805120735	0.194630556923979	0.357280068758105	0.790939614877167	0.385408775356292	0.207300116427139	0.424537728918236	0.573805297366439	0.147002665544962	0.382621380343831	0.304033989233851	0.73360858481351	0.192865756772132	0.623368626786698	0.839430669856502	0.19579172458214	0.3190647067012	0.236892427503476	0.21914831871677	0.167982936714691	0.794282337235372	0.745710210253431	0.766889523959319	0.28177976165465	0.586238008827923	0.836892945372039	0.583608718951204	0.205389683828868	0.198606104221986	0.782956758893885	0.142185223352621	0.818437095759544	0.360582652989415	0.419028353413292	0.820552683337679	0.514841527140949	0.607011135865653	0.841910653298955	0.178686823645003	0.605087622293994	0.240447069035606	0.764039483433721	0.836373084665322	0.793185032193536	0.171415194201957	0.167258341009455	0.559012442167506
cg26347197	0.394955721262668	0.527184400160199	0.485157429669433	0.0593984583061332	0.0946376270331221	0.90695848049302	0.197833654530416	0.0881794141204916	0.20025020225683	0.580895512408699	0.056732869194505	0.285692711520823	0.115207235736171	0.639211075272052	0.0382829057707591	0.51212134126397	0.900019661265146	0.0550115976834663	0.146381285787065	0.0754735271233785	0.0640336720107964	0.0525734821918696	0.743714777023901	0.661766362337592	0.757285595517426	0.0703148091307574	0.511496328507973	0.928875223942409	0.529338398484264	0.0924068190210827	0.079061778755837	0.870326418952439	0.0642760963306168	0.799768614736443	0.258910122340415	0.259188124545005	0.883232090401264	0.374057188175167	0.352805898036253	0.854311993178678	0.0702257707472623	0.446068755270376	0.0970518019187035	0.769029812436367	0.765161583074788	0.769018619345352	0.0700925103718837	0.0475450995918838	0.488534024073051
cg02483449	0.771805626001004	0.706105004722285	0.72921981783706	0.273730778844245	0.304713771838786	0.902837213938695	0.434651848977164	0.623189643686031	0.469667865867527	0.538996432796902	0.0960175791107652	0.402192744266112	0.500870088986363	0.773904392840076	0.271865836180304	0.63826645584904	0.910787663814915	0.220949444334802	0.316290617567898	0.219950721239905	0.517246119586113	0.0960096329249721	0.864911415939483	0.823052170667904	0.7802798401824	0.276888575360333	0.554697755904712	0.907741262448653	0.590969249103815	0.458436744675355	0.194450508444946	0.880699142916953	0.320836270163602	0.873082066950045	0.439098239567699	0.48823782327398	0.851942917813373	0.448023265982804	0.548316386741563	0.886413995839608	0.182994661517243	0.573176678003042	0.355873261531523	0.879568781412755	0.733117699834576	0.862030253429639	0.17874953913591	0.113816358577345	0.633145760344053
cg19869443	0.826383543436988	0.534159556369984	0.164888760301816	0.239149086471407	0.334917603276859	0.202693531597219	0.289780636817947	0.111753489560183	0.485143391421149	0.833603659868054	0.0986568824828318	0.343284829577234	0.388544399896651	0.813247355066382	0.229186498743049	0.603639365775574	0.640976571560496	0.830355016856505	0.330477886296714	0.734884790161021	0.826606134040323	0.727572926554537	0.827286336942495	0.16969661017746	0.487069522822127	0.740827420907445	0.0835030766331762	0.0908002433061812	0.363942864295819	0.225242987716443	0.786481073372058	0.0743156226598531	0.668793814633857	0.245131367668962	0.289235552908435	0.488793929246099	0.122515991603439	0.392478291900727	0.486616601160013	0.17770999034585	0.588028493595907	0.856892741048148	0.787703293244917	0.352784642792148	0.320133975353225	0.299841144948655	0.148534969167566	0.572297934340139	0.376309326589719
cg13683218	0.181427434450714	0.243851646053495	0.0473308041055506	0.786785757065936	0.0532486407702458	0.0301700156852596	0.291676665569382	0.0302870007772906	0.0482319068985533	0.920316650447385	0.0749708530573397	0.102290858814622	0.085467486304557	0.67380336639024	0.02861371529762	0.611129999644913	0.100884240353286	0.200921702011891	0.014470618964635	0.637433427669622	0.744584095142696	0.896829065420318	0.846224643974635	0.0395191110773941	0.19644610793587	0.70369373495903	0.407440684950497	0.0361233650537821	0.369867982059772	0.603051881665257	0.848366643910557	0.0322195048995683	0.0563228899918912	0.611580857536508	0.399118142853092	0.0566635049407209	0.560000034509801	0.232689339189578	0.092120589505522	0.100239062727967	0.626024816897354	0.814683846238269	0.0521569346353498	0.083190179199764	0.349943313157833	0.746070860142025	0.711274252295252	0.07008669556215	0.0260450373615795
cg24395801	0.690943593110088	0.473645094537631	0.133647547447468	0.780965690427023	0.0874946754997427	0.0570681588307263	0.423533955281236	0.0255371812708689	0.0201883447269823	0.891217802457203	0.0548735849418965	0.360617589073228	0.482006154303989	0.702459398289587	0.0748538096397868	0.747269200294449	0.212997951164352	0.443186387785227	0.286845035692981	0.724837702618362	0.78504600488128	0.91870177941336	0.789679955713081	0.217343092169758	0.490025722032976	0.745515207037662	0.543908770429729	0.154864335920222	0.75761665273548	0.657942198909188	0.853076613589073	0.284689691971428	0.240134021309766	0.615480281031124	0.405494102130393	0.090603328535683	0.516924124046663	0.169502809346562	0.16580711534694	0.144618370583045	0.671902518557144	0.715451336192374	0.236343051261189	0.176000132903369	0.477676558052616	0.771319561723732	0.782534003023583	0.0670621154155889	0.40005021682109
cg21913319	0.859133360571944	0.634826533270886	0.174229772593311	0.892687153158944	0.0664700907239894	0.073600798512443	0.641142754884916	0.0752669335272014	0.10329307140347	0.948395410814032	0.0403717553513894	0.578536417318952	0.659648932221983	0.837055047468099	0.0936794443218208	0.858274886505769	0.438172028326707	0.658382365637401	0.435174102292226	0.851787767725569	0.913482573987492	0.966562698921958	0.897405081214315	0.248150129775246	0.676510090950405	0.875094641175589	0.743329361860757	0.240805188205083	0.876722174224241	0.790007308214192	0.933918582633049	0.449859227336324	0.441753384680173	0.804657571047246	0.664019873131349	0.236743842722583	0.698100587173888	0.244890938742228	0.287499326427218	0.291102201216516	0.815021123110945	0.88600569304186	0.440665646226759	0.224977692320693	0.807389087110533	0.907784142638575	0.867116745425918	0.0757710267070529	0.570534220910941
cg24700222	0.441949366945056	0.422505848993161	0.0798031557656738	0.841511645508077	0.0834683018097428	0.0326414104853217	0.267357631344483	0.0291555735351573	0.100917637069201	0.922046781707527	0.0723539859528673	0.257269690720515	0.517143321416965	0.500799477631008	0.0790802316665827	0.804886956548802	0.120155727059545	0.293149989312488	0.15765928602855	0.628112977200781	0.783051934880029	0.917518057062601	0.767091559107958	0.044366840765147	0.355848922555209	0.721154714044634	0.554867422710174	0.176625976975711	0.815872124016536	0.779175401622223	0.905426888867069	0.110921515596605	0.198384982590449	0.758048910864626	0.411938010487762	0.0911765775023031	0.668133386990551	0.320180152271929	0.16118279141029	0.117716422664457	0.725818613922495	0.849561788813554	0.238295383331773	0.137646602017645	0.442386801025303	0.746999624143711	0.832968661897357	0.0671046687750773	0.249194035586897
cg14563196	0.811796718909081	0.710110858673633	0.226772050525088	0.154184848039668	0.642509005407163	0.834903056250015	0.644260309743931	0.121580526287085	0.689555527030235	0.798349988490934	0.821038618472237	0.317159722228987	0.237166232205327	0.660923445902842	0.760941596505294	0.838334183264014	0.867012446308244	0.649575403180096	0.380876280710853	0.0852321930514646	0.771776092191153	0.854230884273232	0.824365567578071	0.0946655233476767	0.418790567154613	0.60801279196837	0.470952087682822	0.879840942131173	0.461807229607875	0.503275755256716	0.770185700236858	0.855082210075766	0.483441793133689	0.811111815897363	0.364568138102534	0.802796877255398	0.811954904969085	0.29808180726313	0.17291248774811	0.835688004349592	0.135354085664191	0.732230631960298	0.193716783174379	0.188782231790654	0.574037125415916	0.576166005133653	0.571358135601395	0.406393434533326	0.209657713898434
cg24353213	0.42532835433315	0.810141939479167	0.639386953463675	0.800443908865795	0.384728072170517	0.706930907893393	0.432775222329818	0.097616101880543	0.568692090763966	0.801702314963854	0.718880967239242	0.447811800163252	0.12451675077818	0.751754012217249	0.202943357880782	0.145392168289934	0.876110785658415	0.80376487464458	0.121690998649407	0.112857777560361	0.829762025973182	0.763831589524585	0.842929549895537	0.693142189425503	0.844410563029006	0.830699399763035	0.0981803440558605	0.895872609797507	0.117076979492543	0.128604438679559	0.827987003438948	0.895277268655687	0.630298787642579	0.693898979337936	0.360429110428056	0.395777967206539	0.738604586585237	0.687462939853564	0.534807514880498	0.749220526085226	0.784913945684524	0.787778173393882	0.383625895246363	0.242771912234609	0.690119360481673	0.694402135293142	0.151548221552062	0.110701533968182	0.0757436343384618
cg14565265	0.247593904573595	0.861761078900624	0.668637246736158	0.705678383099347	0.46315847910224	0.768454534940494	0.683699068577346	0.0582716404165901	0.811810636926538	0.868115424931107	0.785553194193252	0.705269480942848	0.0863063539082195	0.795139781386007	0.0673829642333842	0.0512519079818975	0.946825279997815	0.85935172601044	0.0477270525161066	0.0703819481912424	0.885171273593046	0.936730927372773	0.88744901832788	0.755057722020422	0.889867139116909	0.859506590828524	0.0761294010394512	0.958588277429343	0.0683416587528557	0.066469224746148	0.894818107887177	0.94354106608439	0.721290513054168	0.765832554305059	0.153463708172029	0.655949264207028	0.892480870902101	0.65301784621788	0.645756211681366	0.92221902928541	0.772444031951002	0.78560698237761	0.069988657262396	0.0634346984976062	0.975228023173933	0.865859379885897	0.0704651366700212	0.0555111906117648	0.0796930416406537
cg10463708	0.136194332169918	0.752688124846824	0.522028649954313	0.561544884978998	0.224977769523756	0.536493326688907	0.459775821987263	0.0832742161932637	0.610593412106648	0.701145527774298	0.641261661145215	0.434265714892165	0.0783470286212834	0.641262139723261	0.0806143223563148	0.135880632095957	0.838206081822135	0.74095684932669	0.05926753757866	0.0894754946320934	0.782513022169641	0.837039906109439	0.792705188742377	0.58131352928265	0.782700142213385	0.760135384928134	0.0762214690786639	0.815177971468423	0.0478677866396629	0.0609590782336938	0.760499401075427	0.834393939677384	0.440530011289929	0.594282885020792	0.105259369856082	0.358489310166466	0.751527466122996	0.551941830816711	0.499798550117374	0.802167061066585	0.731519098028631	0.716227953817594	0.0819118741149276	0.0858313500162756	0.723251725629963	0.642249955170428	0.104348109615175	0.0718582571041298	0.0641170097346884
cg04436714	0.22968967373131	0.708500638142123	0.526061042177178	0.548649237294696	0.24817151992882	0.5896993159783	0.448272498520773	0.110644989218776	0.624706080468511	0.724651536689221	0.610491940518216	0.427654892034304	0.0977318233760909	0.653898691788924	0.202053832151487	0.219675949696296	0.814807987546093	0.702149871840449	0.106889777460254	0.0990563615161468	0.738967974531593	0.786023948498975	0.766760298289822	0.543573093922525	0.725865611553625	0.720018881782601	0.0879741266497213	0.827196911212444	0.0894480281731357	0.11803234276291	0.735944222650748	0.757084903216639	0.455619623955607	0.614645830163557	0.0870247795603608	0.360273600494871	0.690704885981542	0.710126553664841	0.503609112251185	0.753174709099859	0.68765617021424	0.693024171524189	0.128858718574822	0.12167209192438	0.699298750060165	0.669834744990895	0.125994567219052	0.116678863735007	0.105874467151982
cg27634845	0.684900396260282	0.748111280890952	0.269610911929902	0.153519268539752	0.621445433515662	0.70554758286494	0.674650397208664	0.402945237688406	0.692470939973857	0.778159643427782	0.7899328519463	0.22725231526836	0.585908589999703	0.70922958209793	0.702002588083991	0.761757809121865	0.354076677779273	0.831819513660362	0.133687169934846	0.240838167253365	0.791526128349306	0.437780563053792	0.79576504801315	0.204588586113135	0.287171357688344	0.758330329836013	0.114646398373582	0.762474685964266	0.543990101060768	0.405509592288023	0.794293863263851	0.841972341768783	0.712407983860296	0.661710856157414	0.201634373657994	0.754503706504549	0.607424789291011	0.163019771991894	0.247754478238384	0.710193268245799	0.223503371898799	0.810621300108944	0.792936025551857	0.458262865055065	0.55789804029092	0.673616213250886	0.631566522696781	0.100653873483674	0.17805073459916
cg16375948	0.16584876149694	0.616201989521083	0.0643463560186965	0.178267956735629	0.55689149799735	0.0470734057189507	0.553326380865399	0.0424835594177435	0.600103691382651	0.889791698114869	0.0752594029925497	0.524112448218035	0.0388116019863768	0.723366125620559	0.635623408096083	0.0704035527210636	0.124655902354168	0.499142741862598	0.0447623037065174	0.239271338536426	0.853509255126109	0.921527389798861	0.804033537293932	0.0314820080144771	0.6865510340291	0.785944998289302	0.0610491767805568	0.136277226301593	0.0781495516522165	0.0741694206514212	0.871241870399664	0.43381694978706	0.687305158286172	0.112389999441367	0.195033619027838	0.0884977130591729	0.120841650624063	0.25113674471594	0.537281859696663	0.168712351616656	0.0727784276623817	0.783472746052364	0.27520475815946	0.368419075094788	0.469502751351056	0.605113222422735	0.79550657564463	0.0571576892732999	0.0599365137107054
cg24884703	0.460359981872973	0.835006903352578	0.758981484285516	0.781795448410232	0.737132284612753	0.0491343022658106	0.648042333482448	0.0310569077391736	0.716767440396416	0.955008265987147	0.970036370282222	0.930701703855339	0.731559060534334	0.791348054723998	0.831205700516222	0.291454724649263	0.116285771281664	0.644052327878344	0.252776880056106	0.843950947900729	0.900900518858675	0.958935847289436	0.883889116328989	0.294877968450061	0.770078026313338	0.846474496039455	0.700064211816446	0.201401890172367	0.478173286895353	0.441352735543762	0.921710358990396	0.510421413757681	0.738124068855106	0.05038282847487	0.461787193941444	0.196741023883792	0.104662649618438	0.597273120065515	0.535304929202397	0.0681603197798075	0.748546901533365	0.860122942754369	0.319139990264455	0.67376333353865	0.291684589781429	0.729060663752977	0.865790144022121	0.690746816075088	0.654446933142182
cg02368058	0.433890631406178	0.630570959843545	0.193610481124563	0.81206132265391	0.458505329028792	0.0608626528075449	0.133484384163305	0.0800173975140241	0.117744978455414	0.788398917230452	0.536839569071071	0.725269176494793	0.313889510759031	0.36334486771727	0.537255765931552	0.0787035336486592	0.104432034990933	0.184410522327601	0.0889577919204435	0.279127051357319	0.776473735870662	0.761124327352039	0.806078898855343	0.222898005859448	0.548509354065698	0.71937823344828	0.121123277468988	0.16103945583561	0.118296801282981	0.143930910329095	0.765928928941831	0.451236216904551	0.455503588811524	0.118611891552393	0.269299838331286	0.110178554156839	0.170035817725225	0.169941120018244	0.633227717982007	0.114921577486607	0.731524737931279	0.748316384162204	0.303355969838699	0.486239469251707	0.294876220463544	0.429281694802541	0.769439740664215	0.127386855322316	0.473290905581662
cg01984304	0.490551956478883	0.647193653264416	0.264217972329545	0.806488173421012	0.438666947052016	0.0929131477448894	0.220330741506535	0.0910374363811046	0.161079748343778	0.800643526198202	0.567224893663007	0.767969771773018	0.592623443769327	0.463449381531889	0.649645950847472	0.241890592861017	0.122134013561103	0.299359691940233	0.0830546874941253	0.459973289317848	0.713272993107572	0.852573662549872	0.746513740286298	0.341556290940808	0.636313563925159	0.665496335156811	0.156881146011829	0.204057036784444	0.165989120414663	0.37322466226362	0.771208954721962	0.488400901890983	0.49031486310765	0.12867195498634	0.192024156225881	0.134913086556502	0.082542836058808	0.189116086210352	0.654477947910965	0.177125357343617	0.660920644892185	0.739271181258103	0.306440632993584	0.457514396384626	0.514772398946724	0.447488522516082	0.729908320475053	0.0849267233129104	0.400512386827181
cg00000165	0.399594957017525	0.723035103352466	0.246158573334139	0.29479969890769	0.225214613666473	0.106535441997418	0.122641989988191	0.159504070446388	0.23852571164187	0.841999050778293	0.638003005376103	0.752269355587838	0.73080767219349	0.381373310717676	0.183175866550457	0.133069213010443	0.172522891740791	0.263029321514865	0.181644275828685	0.20075685141668	0.768858609425785	0.754886368502883	0.801283541528045	0.311201148009313	0.708972795239408	0.770128636471565	0.218994562347911	0.342637878782648	0.153559663918942	0.117292350703335	0.805158002858435	0.386014518003229	0.572577826442331	0.18403228350656	0.430252042848125	0.148632686891266	0.291844785610746	0.308874113435747	0.753370050793077	0.174296374295877	0.260817465218992	0.820322476001771	0.454417833506928	0.592232044889384	0.516886165517189	0.210494075674708	0.828407638274486	0.300081552852799	0.587201260509255
cg13200838	0.561874691050638	0.604773406708435	0.184317320566952	0.579238353112245	0.277458844559219	0.06660177615801	0.0888838213122195	0.067812572597638	0.197317343653819	0.837436685406872	0.516731883624519	0.627687640975451	0.651805567168345	0.318435729185285	0.119690937376664	0.0995920965314589	0.119582897595019	0.231554442177472	0.0602758230954427	0.091122409092508	0.834448138145019	0.89719570626192	0.814210254438308	0.200805309309173	0.627157895281688	0.720751131253455	0.417341178254558	0.254567337100719	0.207608013515639	0.0904632985056205	0.808938419161243	0.37838777847869	0.496109262842485	0.126032024629471	0.2353002568452	0.105821086658135	0.100589842777612	0.363066322342392	0.663660600577709	0.0925065418147012	0.256774546632667	0.779943283983731	0.293160993497841	0.48227934049285	0.58997736939447	0.298176059064991	0.790056459116204	0.12361022418729	0.5107261838106
cg12071888	0.542063522880257	0.559031344192108	0.188132556228408	0.731747308101061	0.333340928896614	0.107211983165648	0.564775611816203	0.0675786419999809	0.297082374230027	0.899091282673631	0.537533640722525	0.759969404086581	0.735835659726438	0.347215004064775	0.167515236347541	0.201328327968251	0.248234075638765	0.209457334542534	0.124416921980786	0.147946894636625	0.891271236943121	0.934594670876911	0.880115299166539	0.160388644882475	0.723991548591786	0.788705082168478	0.301086263397021	0.383202265655913	0.437600000191151	0.179969656060261	0.907463386544996	0.462052882482371	0.664150448969704	0.184655780467285	0.358448385009593	0.192162903175662	0.140010968163859	0.167875676998613	0.748065664933831	0.20650816370617	0.286145779990699	0.888024887461954	0.345857143948406	0.607755030131729	0.377074791632467	0.22123159843858	0.778686343589306	0.118984376091842	0.432184181693003
cg13078798	0.810987927811391	0.578026387548508	0.433502322237707	0.130174132934406	0.787740895413742	0.122324123928301	0.0847075820016278	0.0849787526276841	0.19219118529373	0.114857279019081	0.113580916300431	0.51949014866979	0.809074102777255	0.137007213140854	0.593762851431394	0.582985992794527	0.606710821410028	0.118663642980084	0.107410237932393	0.561224312760112	0.848259798025672	0.548354850208453	0.561943128502152	0.557476215476274	0.550700737048611	0.146261473933344	0.0989314731484554	0.0908943631559899	0.831131262250573	0.550764258353836	0.857314619448883	0.133332392313892	0.542559755522324	0.50612747819768	0.293550323215228	0.526748034516448	0.170414124560908	0.258678503458712	0.546109730108221	0.627689888100113	0.163634091190541	0.597205497491796	0.605114292155136	0.589260303271015	0.350866049774517	0.152790561172521	0.88127276378424	0.500807927426091	0.123257580053195
cg18146737	0.766190598909329	0.878743130263967	0.592546332275416	0.914549062041054	0.592875667843686	0.214229190930996	0.602717424883362	0.411463781207927	0.491884502757516	0.918076366255666	0.962498169184027	0.290939595006677	0.275382844128406	0.856851950830931	0.632979616606543	0.382973750494365	0.297210634395376	0.846137268165918	0.51569812322824	0.337103627644535	0.828406037296353	0.89448197573216	0.819861259574806	0.663486266213223	0.49244187694941	0.723795949549405	0.253327465156708	0.447441073217782	0.76397134865573	0.297676435801452	0.889676345921033	0.559761882899302	0.564355986602389	0.214434621396725	0.64619958774188	0.189993323044848	0.197708753495053	0.371620176903863	0.364133487286204	0.446946408597579	0.907441727321152	0.898686654713774	0.552424332238251	0.258674086941845	0.336987448663137	0.838255490157569	0.843261829336098	0.293107068659745	0.608767211220386
cg12876356	0.532618185071018	0.850219385664869	0.483202016958998	0.853321513230845	0.348545648528806	0.19166133319947	0.467267063430706	0.313361518893062	0.28117203577439	0.836216392811232	0.882510745429828	0.225163724405626	0.279703504001678	0.836400953326557	0.46919187083259	0.347861639167073	0.247620297499685	0.771007465643061	0.465443944455032	0.258975167417486	0.771819929941343	0.793239192739181	0.794594889343537	0.540455049910479	0.335357795905486	0.450907174069257	0.201222163954486	0.217508692481801	0.421958735189197	0.235010495357832	0.78870176028611	0.334159878559656	0.380063060376571	0.179261694751321	0.293818714594835	0.162819967307574	0.223627732460074	0.285032965590904	0.283135321075168	0.358610250679683	0.855209204522848	0.859096680571684	0.466200205693937	0.243646424398617	0.184653722678786	0.771859920995226	0.801800762626477	0.170871369399372	0.531325754423713
cg18316974	0.899393173819302	0.946558490764353	0.643042565302074	0.959679235926598	0.441475472081943	0.333171020538502	0.692885390633588	0.410844031007541	0.455050118834269	0.953931455089073	0.959787396462307	0.400686577269233	0.303264247587387	0.938781443547049	0.66300684917667	0.26520436207451	0.342815823709107	0.923469551069888	0.473148260022966	0.634740253724095	0.917459169474812	0.929384024621964	0.901311316973571	0.680395976667875	0.564493830234555	0.754961021131429	0.558318595925321	0.303885142352118	0.721050252178362	0.481102254005557	0.918314332720226	0.617130281122237	0.564927979871601	0.309901069449661	0.584668575280474	0.270924103025034	0.472798831562076	0.476678733842672	0.344244976287963	0.46691935997595	0.947713484658415	0.952212334595962	0.649805006971415	0.316147139862908	0.256550816566246	0.924686601080225	0.900902083547127	0.200519675682428	0.808666283366908
cg09935388	0.867449396854624	0.888197580796588	0.51009024319014	0.883296809499642	0.29988198755073	0.154332931262045	0.491799888657414	0.303232625920913	0.181421324928608	0.841305783694881	0.912777027414516	0.192585205899729	0.18737014827931	0.873242911782916	0.575447333907246	0.365456622660416	0.360297512359535	0.855073198014189	0.249775631854503	0.273684390106354	0.805785020958475	0.840338343957385	0.856872102637914	0.589542712351187	0.421701610389425	0.535070497263341	0.180001564057883	0.152736353236839	0.395680428776954	0.325537044474387	0.842895572421827	0.421382002189617	0.28118333067284	0.135947293371608	0.510792998578803	0.183418215081214	0.20740051574042	0.223215588662217	0.308101270410094	0.318904621956863	0.87437148767615	0.856435635092772	0.58662005787858	0.273343256282923	0.278742649870492	0.624379274408699	0.862539562067238	0.150355990250869	0.67619217049842
cg14179389	0.885029309745594	0.904126044542667	0.384207247095819	0.91040041310885	0.256380524869481	0.11108522611139	0.70940411923469	0.157923542500896	0.197469360107208	0.942845059369899	0.967442736417586	0.140071832531698	0.12462731501468	0.835079688779466	0.731497491231284	0.120678995227183	0.148830244726694	0.888254482842651	0.199819502496913	0.112233119415499	0.924088193324214	0.952027152840565	0.910838424723089	0.632435527904543	0.529715516323528	0.496329481952015	0.14820229832946	0.141682533458623	0.297131912316749	0.289352638396857	0.924108686969762	0.523581680374023	0.261430038696859	0.108764391530566	0.247690304993334	0.120993209074017	0.231720944795093	0.222422471794194	0.186265658546687	0.403883225960238	0.869005109471436	0.91358154066044	0.586985990493268	0.121297124833616	0.075735436543446	0.813727650782874	0.911980887493066	0.075384125488279	0.666700436904712
cg12271549	0.806728437708607	0.832079643979674	0.34919337012356	0.387795442844291	0.865472176203908	0.863500427035727	0.81083304024219	0.898552686290444	0.810932277234896	0.728699682151559	0.72617909708881	0.566069451638389	0.781430729988413	0.478350404492096	0.381174160504732	0.810623781049287	0.860398725576003	0.870298870520461	0.386245422162558	0.389101779500065	0.855940683169718	0.812321408480342	0.866982443165592	0.407896369081252	0.362272983235066	0.894313839857243	0.169892410647903	0.844632472511606	0.614761145767542	0.392680207769228	0.849516423086337	0.870300300717555	0.760424702273119	0.824293990341522	0.377649747601047	0.862786148888911	0.831544991046898	0.307763460917699	0.309695070626878	0.84157434047756	0.370737297605296	0.32431589040469	0.86801099111603	0.259032198708995	0.755460571776714	0.806119932030816	0.747197643157077	0.158756645598287	0.712031434000291
cg16133827	0.807079243442722	0.709903834222397	0.49816210687412	0.474182001816939	0.668604535668176	0.720207588239641	0.538341556764971	0.473702646265286	0.647766466415459	0.642330213482851	0.157377504299501	0.506219519657553	0.676044580089343	0.137243810605108	0.173629562403348	0.309499287404619	0.684903313220256	0.732429127919282	0.228289587978972	0.175898663884599	0.645227183703448	0.370939848037759	0.741854979906724	0.502611874509755	0.156963932625947	0.733437986767214	0.403433895952641	0.647966625751097	0.134164634179496	0.154071607752522	0.743119087409408	0.752940742018075	0.508205917574558	0.735847287860933	0.289428688782053	0.695909778638536	0.731066540250173	0.264237106046782	0.346933628026145	0.794172239077046	0.17876196810693	0.224027442234049	0.743204900107308	0.780825428252001	0.768677054898948	0.629923280299932	0.262745423154759	0.315353358582127	0.478054712752765
cg22158212	0.711301851737271	0.710877194275016	0.478533280158576	0.0848656209227816	0.21500129114015	0.790420176940543	0.287028276005278	0.0820197696543065	0.286121520157059	0.708442153942909	0.111249084164008	0.402966064561865	0.455296812264614	0.167091136553702	0.569987451796809	0.224020089090961	0.763840361594502	0.442494352513706	0.0799363705068624	0.0832492463010733	0.464738051967448	0.860397582430394	0.666542558115543	0.199527439334919	0.516171968985013	0.603790440357936	0.0434457327182445	0.381886991940729	0.452913756758282	0.329454799402345	0.802230159498516	0.82880404974581	0.219955419125236	0.781584853997811	0.12441506638948	0.514757006475762	0.771106581680533	0.138763139239285	0.131278303536156	0.806624039161614	0.18973868116913	0.514870844952008	0.181434483280205	0.517885235874453	0.863091964839917	0.115588823073356	0.435016981260688	0.171500120290561	0.149542614889673
cg08730623	0.766601166988147	0.698952512763527	0.113695757760228	0.120742092760124	0.174041100631981	0.805203596781259	0.272455979062384	0.0814002230853757	0.129298857955547	0.766403778606565	0.0867839724535296	0.270171897319146	0.323462990484057	0.118133947958014	0.525850426579442	0.0984147418786015	0.76875903728774	0.583570377337823	0.0647895544295625	0.0899737993399329	0.402659645367446	0.626719025506587	0.7724432527229	0.115238980589242	0.293700755313759	0.720394284837265	0.0940686569721631	0.427045016900394	0.154129953547225	0.237231972729118	0.8325999431767	0.869048883348873	0.298727970171855	0.741158930103894	0.409592637168733	0.670050283627629	0.794210208867525	0.198598986597569	0.131499971723906	0.758534724557839	0.157765304710873	0.509094749316476	0.311107304577505	0.114047558454483	0.768895823941515	0.263976391334156	0.30324670977862	0.122417504700408	0.133530509502871
cg03208936	0.776111318284586	0.721111574996873	0.0570321665089191	0.106273537655189	0.18843208338309	0.918657393464071	0.282495943257967	0.0344964492350237	0.0272466219363113	0.86347738515484	0.0507902435787866	0.452773508605561	0.221488710659454	0.17597497278047	0.554521475190479	0.116087215279021	0.775431918186232	0.570254526775314	0.0528981509389043	0.0700213569609886	0.427668041243902	0.480331372337936	0.636885628628829	0.0487804077347095	0.732096807301655	0.709586984315921	0.375318273393157	0.550040247588982	0.480302212253142	0.280601756351382	0.882789848764924	0.926902316103472	0.303347002145002	0.75902437583262	0.401642640897158	0.791148236589702	0.833732140910442	0.236020709484344	0.355012294951474	0.721697390065511	0.0640153683752617	0.557895950252182	0.37820057531657	0.0762635401039972	0.65361831818458	0.246683336947983	0.227865308037252	0.100864018979582	0.129991783123014
cg19236995	0.740966461044632	0.703512262173223	0.112685700020833	0.122021748850357	0.398713048183127	0.809959518856524	0.255049233592689	0.0839956119668147	0.18178066851173	0.723020026029808	0.115728502604555	0.394587822072838	0.268425891799103	0.138452398474386	0.278970503725807	0.149480095400033	0.718602133909103	0.575655977484338	0.0645622021421923	0.111633842924717	0.363116966212763	0.70675671299245	0.595907301827483	0.0837327051823456	0.357786938232724	0.715520777228271	0.121999376219315	0.458514946668513	0.155043013307015	0.191924262633705	0.796364226523118	0.917007824779441	0.298722202851068	0.748405323797504	0.212828740979479	0.651162463163286	0.845567312375637	0.201800344008967	0.157566002462623	0.749228539942647	0.143748394055138	0.319650650108491	0.374774501824964	0.121411776599444	0.561419627170457	0.244010216146325	0.202596087486219	0.0897694712290102	0.111220540462382
cg26390542	0.768116617633807	0.708822685701735	0.398658006456697	0.129718004582764	0.422775696470611	0.814236926759212	0.276476183932235	0.0971867384012902	0.234364761178068	0.788973989423715	0.15580730124219	0.363669111107581	0.440040699297833	0.18542766375933	0.51466438109179	0.425337163303321	0.768541181768632	0.592795185790257	0.0685704245382695	0.124928809066749	0.586431307425727	0.435846966895263	0.802780390033812	0.17150487158397	0.489469680287158	0.752287543360605	0.0972774564156139	0.456570726256189	0.529362809166526	0.278862908949392	0.794630809056353	0.866149199877938	0.390718570026466	0.797389020694587	0.353781751026399	0.688000575721386	0.796492955010419	0.13079219034362	0.420003688620785	0.801544147361192	0.279856103075664	0.490436830105065	0.482937238332522	0.113843558173767	0.718219108080549	0.29921059248501	0.250639500092282	0.126866231407307	0.158545315244268
cg14035771	0.837934366298738	0.677798251862508	0.184114462187776	0.110587928413893	0.31107100965095	0.652832968906059	0.111373850479042	0.054506356936837	0.194664633385303	0.807691553801573	0.141707851385956	0.379308657602163	0.341211989619198	0.0540619661211007	0.51936220777585	0.133814791572884	0.678175909843662	0.612108296334033	0.069177625050909	0.0678376700773372	0.462831664136765	0.445395497837962	0.656023652394684	0.156171148684388	0.498347987286365	0.766900091218553	0.0642010486946888	0.383621658044487	0.365769828441258	0.217730475447655	0.787548112161087	0.855004520505518	0.279821905458278	0.79210837925674	0.152190550050526	0.667843292137372	0.787285575420978	0.249351382182591	0.189228764084601	0.773863285996426	0.104695292580605	0.540018565687592	0.406958591187241	0.0763336332431163	0.62332262428453	0.28083263063019	0.336912423009512	0.168155184108685	0.127451248510837
cg10695831	0.682740432268481	0.648599281048375	0.18846155557213	0.147791474546375	0.407077344296822	0.416661379566888	0.0941846380276835	0.103807437092935	0.1947555669224	0.7663069947603	0.415426677281961	0.129992808827971	0.11544405893453	0.210982200079511	0.478579471632741	0.162738500085847	0.836297799679234	0.641358765151311	0.162256252402733	0.146957278038859	0.74535004573744	0.179152476617481	0.687369900939788	0.124554328574792	0.307609880369618	0.650975015277681	0.141094576216635	0.485806192181932	0.233378403758333	0.113186555375286	0.738045799707051	0.571836095859143	0.402571702907664	0.730460649355452	0.0873564678910488	0.700716405593463	0.452147951802979	0.200376030684526	0.169788074777237	0.707387641625654	0.179902626636814	0.505257701921487	0.53960750443922	0.14767411863582	0.464305100475197	0.679382416094622	0.306070217194872	0.155692155669547	0.106699035554194
cg21525592	0.196072671448232	0.692745626538567	0.0564411003053036	0.0772879198881392	0.555726592889168	0.561926044387816	0.0356547976875712	0.0540671512362097	0.125784168179087	0.904913947414874	0.317893062876453	0.0917111302765612	0.0348095688530488	0.238718995503059	0.0425739845975375	0.0509541389979457	0.924967565373951	0.378166279508189	0.0345036389794002	0.0396488335793738	0.776596374735379	0.134608589175226	0.504642492028769	0.0415329299697298	0.123770566312049	0.766263944083309	0.0551181513872553	0.618336324757762	0.0571896410933305	0.0620786993916644	0.847237790935838	0.673008230633585	0.275771891966723	0.771288763378767	0.0806458212082485	0.798815651687592	0.497140923262564	0.112966197904522	0.0820382335754877	0.807497436543387	0.0740426588823559	0.248270443160912	0.169846122952159	0.0645220534706206	0.514218221397724	0.79813918193467	0.095935559109719	0.0426025020666307	0.0540905200149997
cg09011883	0.181483521281068	0.751243241327638	0.0874578474039799	0.111684249834732	0.61219568484655	0.551888290183587	0.061708062945037	0.0646887960505897	0.148493042466181	0.809310734808418	0.230440657349115	0.0889740268587022	0.108670327379591	0.150305582983918	0.103591048514879	0.11027628719651	0.804411559030112	0.267836843262318	0.2251648144802	0.105095604114137	0.390339042546129	0.140138549010621	0.448342385182666	0.114452155947274	0.161238314866339	0.670106664009091	0.0831061464127267	0.612641849032387	0.0994462506859615	0.0984601773712711	0.813337718778249	0.624601125257715	0.196029068816357	0.821988878480584	0.141143006599811	0.659917646367362	0.676975056988724	0.166418418197532	0.101697588803326	0.794177591944599	0.0893048107295712	0.273388727730758	0.0856928914167459	0.0814258493331045	0.691230412751812	0.850275369765972	0.0789864303068833	0.0956007370226604	0.0845307198735101
cg03520644	0.866604846395862	0.619404366664656	0.0985092109687831	0.84522546110883	0.553085162327883	0.77233015219785	0.583374881826195	0.246062255360535	0.678048350373084	0.483319259642152	0.784457179444573	0.609310935007395	0.0578240352558414	0.613598111295857	0.875105789672689	0.53807676764006	0.90979865969912	0.194355362913173	0.274103515662023	0.319138715940731	0.52210705172361	0.928602702301963	0.630833845603201	0.446026743264897	0.259221493726217	0.26044226811156	0.144937955828878	0.960864956580136	0.900202055238853	0.0885228837889961	0.787669008772473	0.927638080458498	0.474784897961373	0.887554954910405	0.496145270027759	0.892569351924072	0.922939852811116	0.25233415845495	0.322419711642748	0.886243710615902	0.614129594802831	0.577842905392947	0.0912632248685567	0.353394340608828	0.770709070976645	0.831567480782055	0.831537997380468	0.110538364124955	0.272800785505804
cg20266770	0.805428110764509	0.811218312770109	0.272874690734308	0.25845091980028	0.599944231430113	0.741059654061616	0.449535712512761	0.554372907644678	0.629048081782445	0.824315616969898	0.122821518226357	0.319095788348962	0.174281921755989	0.245612103877232	0.143120013988913	0.269205124925184	0.418935060652918	0.829936842646052	0.15720773172679	0.450594991012676	0.790492122362737	0.448700975559374	0.456897229442719	0.187821268476158	0.151657584942692	0.609998014837188	0.116479119396651	0.755970898048252	0.371515043556958	0.370643949233922	0.854481831592282	0.87459572735632	0.819240800903294	0.7583530573614	0.418549099508441	0.831626048362782	0.577786575426692	0.190455729423033	0.266137309208314	0.593228511075374	0.234543286988019	0.831157422786454	0.876044777831004	0.148970156117208	0.435803360516274	0.662544757492984	0.745674565816125	0.115748631095211	0.248868805759724
cg13069337	0.82807893374665	0.655801065423209	0.330640646705349	0.186568703508821	0.743464382293207	0.810989398165444	0.737448249945975	0.337223413425485	0.773063971505557	0.71584911826491	0.171225354301587	0.406116258749446	0.243563701906775	0.31184684956462	0.272810855844771	0.419106372760983	0.188637988129514	0.844043420067271	0.34209944451894	0.275602821936719	0.808886218170461	0.405593404478417	0.244896414511643	0.382368635857202	0.207848486428578	0.688932382372417	0.124141809659416	0.657633439189775	0.247622737900467	0.294618026182917	0.751661056236229	0.801486276828566	0.783697736668193	0.763503294284398	0.416978729782521	0.727318339530489	0.599024482774093	0.288826664839319	0.259599608477611	0.612786228961874	0.507381805914247	0.826967886491554	0.843537613183286	0.180803523349658	0.607831701723281	0.642358061329309	0.36794942891247	0.130828953738738	0.321044299940714
cg21606490	0.792743643956494	0.809358831166875	0.238401116645037	0.817686116806504	0.699325791711012	0.567294008557754	0.50703735491604	0.400514900526094	0.749479129131813	0.824564541590627	0.56727096824859	0.366705364152946	0.194374854637618	0.677239748388858	0.752462865515477	0.583129100398537	0.297729918650775	0.805415617863134	0.461037283117445	0.139150913033228	0.815318344552462	0.85343298634854	0.660887930408283	0.679774985230362	0.322127838323089	0.685790101115684	0.514673813555609	0.636362401995734	0.216756737341501	0.102824272708372	0.805917293365277	0.11782702575779	0.727745216373482	0.822731741941482	0.385591812332234	0.0946759432605726	0.403782986826648	0.0970122349321831	0.24940492978318	0.725267303361026	0.163965307715995	0.782265184730551	0.796903519575871	0.262259888895049	0.599499921997786	0.732434882968874	0.784903875228703	0.446431588358502	0.232223844551853
cg24506221	0.478212073737164	0.466501336459228	0.952542692020199	0.894283384982691	0.33280149932368	0.252098243453211	0.893510996007099	0.0778387510883536	0.778660943450094	0.429051782481111	0.963566198513513	0.834362772557866	0.289971472884658	0.881283570411323	0.888188116240691	0.863257954881659	0.642871138229968	0.275724696992386	0.105344308936522	0.250073901205014	0.768314354024597	0.491017944036832	0.850672222943479	0.183297530199757	0.358312325199553	0.774537326181229	0.397255575402983	0.406481892171775	0.345455218732868	0.342964851229629	0.940102682475968	0.332017776382453	0.269460062036827	0.318117731192319	0.28617979955449	0.269591079213982	0.727620314373222	0.493838917839204	0.290377613637815	0.862901552104941	0.846962182132023	0.864181000851864	0.887847720986925	0.173355571118294	0.890887198792885	0.84463008721518	0.932907272949308	0.367701645561587	0.889341173176772
cg18786873	0.186186726074443	0.0912241340037946	0.64629657276775	0.777932394968296	0.07177051818186	0.058076210963292	0.631467092011227	0.0463902759607701	0.155150297599938	0.742792138793306	0.737277028765541	0.0797291269615993	0.160953935857186	0.743751461926497	0.763376193622069	0.732321502785893	0.0507891640033941	0.0492539140084753	0.661410713023386	0.0864414662433595	0.478691014620099	0.934376750767265	0.658927389146171	0.564496193749415	0.613851343681862	0.799550494223973	0.0631074906555582	0.0573313976734291	0.792749294377782	0.546590868263191	0.851713318212909	0.0940425974596287	0.222600115072098	0.0675414737654321	0.327222563989106	0.0756418981701624	0.121503586809425	0.583121443655406	0.118277082834962	0.126711429644939	0.671572221823373	0.730918016846759	0.13994577804922	0.111050365583033	0.0357151476646197	0.363474672527947	0.774888369209779	0.890981245264941	0.40916273753528
cg06215569	0.0870183821656604	0.102373080236395	0.55446177743679	0.817881366700417	0.043736818334191	0.0631018900145029	0.593047648467369	0.104696024136213	0.0589675657810616	0.570399245121199	0.611714323692486	0.0909991827712969	0.204792146081859	0.542730787570099	0.768928613488542	0.574989980205624	0.0607245624866544	0.0423806015872099	0.611889418885696	0.0955044423747749	0.116703394895566	0.766699749160717	0.140111195928403	0.436494979564512	0.583863579332665	0.5587630189102	0.0678048088914861	0.0642695144379227	0.527873559486618	0.185507951315312	0.490694596535696	0.0783716606642677	0.11925453698459	0.198181775953264	0.36702728438388	0.064221384320299	0.124232945610754	0.611795796159221	0.180449620947441	0.0726563635888104	0.774374747467045	0.338040477054034	0.0849410519594677	0.114162918825748	0.0370623530920311	0.0651713465351669	0.789369790662243	0.778693267067108	0.31376787853884
cg22494858	0.369467367649859	0.126171376931417	0.639300459362841	0.796386316429492	0.178049303672262	0.127920404503255	0.417623981336582	0.111517083418326	0.213807548732066	0.577150352990522	0.708107310759442	0.0993260324815673	0.194848782370968	0.578576053314399	0.765986899040017	0.578902001806962	0.111236052429862	0.153472328935175	0.576403784573354	0.188613665148868	0.465991362476171	0.850118049191719	0.423933077561567	0.684027915452591	0.590332266516613	0.749421422743819	0.175641139405368	0.146474806557063	0.531198230015699	0.467997551978448	0.707652015723444	0.124091328839374	0.192471837218128	0.122393560672532	0.287157891184802	0.0878750576146339	0.0975001932236928	0.611360070071905	0.426700800117341	0.18947448643366	0.690032320848701	0.680479153992092	0.158899347307146	0.384959118218253	0.0785622605216413	0.160329847370157	0.757478055089903	0.753088932993814	0.413746182404558
cg24939845	0.317707695782415	0.111138897588086	0.210457431132201	0.782950428235822	0.103646096762773	0.113199540331681	0.583829434764274	0.0860145291610714	0.26886076469074	0.519444967530613	0.71310375295802	0.124834175443615	0.071486206784826	0.614679404554909	0.761627551446337	0.492496811846207	0.113956529972606	0.112463641951527	0.266310586589493	0.060087017225972	0.580499169191946	0.915470761150226	0.519941853679165	0.112109121622448	0.332343960010403	0.819557448577799	0.100155226726333	0.0800261016364944	0.740342754845475	0.262300822153601	0.732246713098232	0.268766919651966	0.138931147539505	0.29209790516411	0.168787323709449	0.0926836153670299	0.237836092060687	0.423891111108687	0.172150600238319	0.121907899673734	0.691259721504506	0.20573718607663	0.0841512761389731	0.183640845385603	0.177796859791187	0.378938733564469	0.783292251529603	0.298577063894096	0.30150483154841
cg01016662	0.73110208169062	0.598447994540045	0.0474365103167271	0.861158264262956	0.571988405336139	0.629093597230063	0.504470044814116	0.489421989540785	0.159877218909912	0.927507922522462	0.970574361988842	0.570987818596313	0.0527962071338117	0.71811887072662	0.813787805407897	0.949858698931465	0.169400729744497	0.136991768359616	0.528570286667484	0.40985930896065	0.688591698408802	0.945950569892788	0.870227167483512	0.0331418851913184	0.375901910018201	0.272395913896525	0.828928092996407	0.668086669771963	0.860849186305907	0.934159990756144	0.883465607141785	0.89920038317418	0.157557428465106	0.881502187402381	0.374219648782926	0.623323045481651	0.682516609940376	0.293175362765129	0.0679477602782877	0.644762136556074	0.683960965019255	0.79543874124779	0.0640807063906418	0.160478497137868	0.634968213522498	0.780586633893212	0.80846907323575	0.125579773727888	0.08395137760208
cg13902210	0.714262415121735	0.0323247118123026	0.0886688282131581	0.708924711525865	0.110356250015194	0.0593938861330214	0.619619228739107	0.0175785786266251	0.592618568712611	0.658773772366729	0.0496838307043421	0.215243523423673	0.167078406764452	0.695560412023952	0.664987331449417	0.599948008596962	0.0426464085065618	0.0510447921045999	0.50493176950475	0.105002660156249	0.209917337575316	0.613927826263497	0.726336733107158	0.0373822803356517	0.150496233730147	0.0277811848710009	0.112486872091737	0.0374340708091111	0.0750726078468339	0.303558913816953	0.71191694271413	0.40767872650751	0.0701543563342312	0.69555767186814	0.149988947544502	0.0836291810750131	0.172280769104724	0.104827443647162	0.0557920625868447	0.112217553485522	0.633015549354715	0.340319641630515	0.0392365893293422	0.069114535766392	0.31173713428439	0.567369300442481	0.485356511421862	0.0343333336576439	0.599442510139718
cg04678902	0.81136775990454	0.134058644850274	0.157454808088128	0.868239218601091	0.272180359912858	0.185620070996626	0.723690829836083	0.0551903959796869	0.599115615659254	0.901635664783252	0.0302355437085751	0.42194160452546	0.100499875202651	0.752836392339797	0.798850025437229	0.678967038911129	0.213626753568842	0.265725593474202	0.567244984581327	0.224290137288993	0.409573851143302	0.378257994870298	0.848025256374796	0.158092569655853	0.192194494930671	0.215452613251848	0.581612953654631	0.0753383502850014	0.116124216863894	0.662658410059917	0.856560559490759	0.679420093812169	0.232340444177568	0.854826647555831	0.135360077613036	0.110113364311254	0.60326698219135	0.259221894166202	0.158591005496333	0.266556654845108	0.75291950589319	0.701005898600699	0.154268571411718	0.151519391066535	0.609316069776438	0.658597586638769	0.681953926033437	0.0808699382229814	0.693986541089285
cg17379806	0.752724299129165	0.671708288316729	0.236261627716304	0.333875452353114	0.61743951849339	0.740668360033418	0.646152296627511	0.132388342441637	0.725146761251643	0.768178013159564	0.408335519421738	0.170989638835557	0.281444622535409	0.543506083702171	0.693806557298968	0.752694345585015	0.254046261979644	0.759090960413243	0.367788399954786	0.222776974289849	0.778980077757622	0.405465403487118	0.603455997141191	0.196409976891596	0.339658950036547	0.704420984917125	0.0792004616341121	0.328407894459756	0.268659520137571	0.317276269309365	0.726586022457582	0.793397566608713	0.727433113362014	0.696254507855458	0.154689535690263	0.714822657233749	0.549124929103635	0.195113162614962	0.415793838503648	0.370058015829464	0.732325923931979	0.717851844312319	0.557349434535457	0.162438502521882	0.573685847510745	0.553694645707595	0.675961084220033	0.114390938285507	0.20708257256854
cg07318155	0.789598898734205	0.622202854123437	0.768029792255918	0.211290667381346	0.232643545854011	0.213416448858894	0.0760835019832138	0.0851202206023326	0.55193650928323	0.657847378038955	0.722995698199374	0.175026338373091	0.187067820865458	0.605459927051494	0.149562303322046	0.335555235584483	0.640640832078576	0.805570087907042	0.715603711358057	0.112475426898679	0.634531528384736	0.135421257856263	0.599020381763442	0.18674553336381	0.816377743287476	0.393375144269863	0.154099638324273	0.375553973945147	0.353707244464596	0.123267988018371	0.796685709787731	0.122507884075689	0.214033369697846	0.355485791735897	0.602613698065082	0.0987788179148761	0.205752935753945	0.407959709820417	0.218784003942355	0.523425842953288	0.72929653369669	0.16420449112441	0.144426539860319	0.407485730485301	0.74248149540893	0.156369626004419	0.124416185334522	0.202336866761377	0.213910905825749
cg13547268	0.894733567923247	0.635497087319642	0.777158194185358	0.0721023881140887	0.156417231013589	0.180095740390864	0.0640804385841217	0.0282276789061349	0.630740204920425	0.802702087099943	0.618421274539351	0.0990060411151306	0.129841198834528	0.602063181642685	0.0724238031543507	0.162791872374363	0.713236458152111	0.859702555472291	0.821695097929218	0.0509931302501673	0.596366143105073	0.136296435656679	0.636869464463524	0.120521909526123	0.868702811253706	0.360447196653413	0.0555764655508587	0.400167379977756	0.177661697664598	0.0673320584361486	0.917468025337142	0.0976651111481666	0.200589036034219	0.341972753835484	0.660265531641709	0.0983425091583527	0.0846162542221798	0.448892674960912	0.101109253836526	0.573148686212453	0.782308125728166	0.0932217565628485	0.0789962520267767	0.573606146758661	0.871350725160244	0.0817770371749336	0.0639156025205211	0.103230361878671	0.178878493006087
cg21220708	0.763418546408624	0.539323442976297	0.638135412221623	0.297921692965378	0.13768688321997	0.20557348899999	0.150601328064077	0.141798793042607	0.292784657879532	0.655793070956369	0.618005851582377	0.0769419570398169	0.132287913676593	0.378887472508871	0.0183523781496025	0.258956396581747	0.551638437043869	0.763304551095649	0.696831354709447	0.141114410672559	0.450892897073516	0.0989970886873721	0.287543781797706	0.0912471457196257	0.804014294994806	0.155242138411479	0.315478252851445	0.246248210059795	0.131253703936243	0.0776538916574051	0.862204607624518	0.117579593189592	0.248414794266927	0.274651290732648	0.606877339648061	0.18785725993157	0.27220373638975	0.370711935124408	0.203486605037792	0.208383863443066	0.702441457223399	0.34590319899073	0.217951716123712	0.605201927555396	0.655949301845672	0.152215379067538	0.193373265490898	0.154178342068425	0.10625680680684
cg10440578	0.12391543492269	0.619122450528953	0.125147014931171	0.840270006654325	0.354563973771392	0.615606542824982	0.443300824448289	0.127489748229024	0.131024461714319	0.740504027522193	0.456822348115254	0.366261900499581	0.0248352718959256	0.428619933660005	0.615760878589238	0.500620446656736	0.684698164309077	0.149167437557817	0.24263455843641	0.0439610306102412	0.155888891474694	0.83821789791251	0.829947559586188	0.0500613134854922	0.21158330592718	0.298817551556837	0.124321873398578	0.407738727010639	0.914436226761961	0.237285067539704	0.90974927623894	0.511444126529516	0.354939962571755	0.415030415292601	0.429153864810938	0.644251269555604	0.653407035489203	0.389391879916303	0.342008561366281	0.438770125584954	0.445319500345456	0.18591330885632	0.105151800377976	0.0972051197144906	0.706325259904544	0.669536685182392	0.755917280935621	0.101715415782453	0.304677996725398
cg13655674	0.699211857449237	0.479709729549905	0.679290745114449	0.830867556691473	0.199738251975423	0.0986730395917852	0.401287131061525	0.0807060468478666	0.224193707754529	0.796955025563903	0.891604325242781	0.26960220834214	0.382508596807276	0.644058269960476	0.713353710784969	0.456890049606201	0.0995792540595136	0.1527018919649	0.579210263685452	0.234097879005645	0.280228886564575	0.839584348698375	0.749414081949022	0.257632025269422	0.769267593639653	0.666892703139646	0.12059701179103	0.123222517878228	0.434117340860859	0.28762878551766	0.765689989652859	0.225638434716327	0.224032240354267	0.167428719377366	0.435980557625899	0.314712024799961	0.075614712469849	0.542064810244686	0.220212201361565	0.164330441299009	0.717478187070646	0.295742393002198	0.177941591114888	0.847011543758194	0.0618851908807987	0.584304781879159	0.750577041007871	0.825045853805055	0.133875662096704
cg06158650	0.49667705648795	0.298437849575574	0.643205877060521	0.798168322463013	0.185794472071226	0.0760777452258252	0.494335116571106	0.10846310737054	0.188950613204589	0.794812853761234	0.865737180367442	0.375112187349187	0.390569217894393	0.62491021316424	0.731198686340341	0.615605550583214	0.0763176825383911	0.169454887262682	0.602414226934686	0.179381466862362	0.0939466076132464	0.869515655548666	0.691648262354414	0.306992851091511	0.631545366234403	0.417868940744871	0.130695739562209	0.138421712074005	0.515313079483871	0.296933424896823	0.708390374626355	0.155317534655939	0.191850421268871	0.0631195733034343	0.671799657904005	0.0622903407911241	0.0809150155212726	0.67413140440343	0.228173173165081	0.16997762186908	0.704937536196106	0.187528500449363	0.198009135618903	0.79456433450247	0.0666465883168881	0.547150610592759	0.746117920958376	0.763957330888604	0.265949666848644
cg18944010	0.843638294450087	0.328359713026754	0.669170374687292	0.84269426843692	0.205758176393559	0.0857502672847366	0.477429671080364	0.0921906522260695	0.236307449878524	0.845438678683448	0.910229580414204	0.43644841344331	0.699512997956565	0.740022796258335	0.782560933669411	0.711838135247562	0.10124444110092	0.21910825100545	0.640530282878715	0.60836466428742	0.335430993684416	0.89136850731615	0.830470018666455	0.219354163989706	0.71240012011925	0.616406533615812	0.799261413802699	0.271772626585567	0.645997680712339	0.737301905194465	0.813480477354795	0.26662089140737	0.267124991125064	0.179354625177439	0.711017880655997	0.0996986418042839	0.105959353510555	0.74017532304182	0.187536321455508	0.185858020390084	0.736822312067115	0.542737839045292	0.294440597646334	0.844880184275583	0.0920392572743881	0.669967729988478	0.799200869806392	0.830439558338582	0.306436692885465
cg27517681	0.808589026372554	0.325046142959126	0.316931975342431	0.184772997551218	0.235517564676267	0.1639448472552	0.22775165479481	0.242872874132419	0.328193877395376	0.863194444955478	0.647446401750082	0.367132685047895	0.754628638498437	0.382674251676442	0.808485856788879	0.844899875346507	0.209575319957091	0.287632827778614	0.739967316925977	0.579746094252547	0.375884604648026	0.685385953027117	0.7131597055676	0.137379186632284	0.558506634954982	0.814421968012939	0.826094280961785	0.644978618851579	0.625544916682007	0.854553724560855	0.869640206174396	0.352405585014086	0.622890445977165	0.356266960010418	0.277675402896525	0.142518803179674	0.192242700349955	0.479513920839942	0.180216494705021	0.253872039078215	0.679148278236584	0.777478269081533	0.320082782950167	0.509039601114929	0.241448454013156	0.770080765807818	0.852239081600163	0.672880265327758	0.299450963614259
cg24884142	0.921883032525187	0.371212276656564	0.223702416241536	0.450942254790829	0.345572097443074	0.34194054085523	0.384012428071338	0.175431338449077	0.728654410479994	0.937793114510649	0.717825722578936	0.636997158709906	0.815557833100696	0.565028200997554	0.869570016241564	0.954602277788386	0.170693467726532	0.70570123155274	0.719903290395732	0.850688414127544	0.879181816876343	0.832257666049576	0.91598084556988	0.077139849632082	0.532275165284138	0.848011608312419	0.929708296413841	0.845262773833657	0.916551884866237	0.950574516165273	0.932310096001467	0.810570820422891	0.831393324025587	0.616427530866875	0.266683625092086	0.239397195130104	0.195091049984359	0.243578776025733	0.089734781816533	0.412680903469599	0.349673548821225	0.846483915941101	0.7294876366373	0.652441894213281	0.224935321886963	0.832255077938118	0.873956544444361	0.330478832679801	0.567974022606749
cg07817024	0.742579211785192	0.575865968806712	0.803993892445918	0.816084425475125	0.207341815859141	0.169888742897688	0.493208899190126	0.226217361929066	0.207255269071782	0.643767788074516	0.821181629789605	0.285509352238336	0.423482465152588	0.664627933686058	0.789119382734213	0.183542163446945	0.380858324194148	0.325532241624731	0.748692432320618	0.283579238364974	0.314843484861414	0.647065950026154	0.734156577424742	0.78116022416213	0.864164983291085	0.677380265431664	0.525497806279867	0.244315197787891	0.278276079483469	0.496083833503606	0.79915897628908	0.161720004497521	0.376277012757666	0.213460446126365	0.548674445397905	0.157018821746984	0.266744492053515	0.736232290730357	0.820270223708497	0.249746264296933	0.818207972081239	0.696130360624564	0.311564276953278	0.818045812638916	0.366532386315119	0.510104492766472	0.840489505173151	0.771368885597957	0.571344373013104
cg07530798	0.841290462470034	0.577883750499203	0.76532650925404	0.876703191211699	0.260037717745356	0.0438159394462538	0.437168408443094	0.155560807277663	0.11074453652529	0.516717022887379	0.875232443429362	0.319575477362219	0.432647317690015	0.775043978073879	0.843145850232125	0.204675920349971	0.0820794947811598	0.150303996706919	0.790404680246711	0.270345311876717	0.255061983460487	0.891253406786152	0.844614900982873	0.887344288423954	0.864925098312937	0.676826099205316	0.166099087606296	0.105864959471884	0.378847729166248	0.269017350079566	0.835151854376383	0.0829516505667191	0.272754206915206	0.106548722510198	0.618861296147525	0.158507373726035	0.172208021395239	0.800478689296973	0.805568738668222	0.187337947961262	0.797777536659315	0.183448082777829	0.270030402237898	0.919135499837469	0.268445453447165	0.452466319835153	0.860808559623711	0.885795156914755	0.563129805793092
cg07961512	0.747129389058931	0.637743871240004	0.814503058136995	0.84066173792938	0.305700695796114	0.105118893731836	0.595249425261854	0.352114150696028	0.211275349551251	0.274814623446235	0.837959652063338	0.260286023725186	0.191009210479471	0.744771242416324	0.758650504039954	0.452875012516573	0.157935000030893	0.242069878677988	0.821811484645681	0.27340237251022	0.198441433913942	0.762432407236932	0.448317038381711	0.774701740756088	0.862049020096932	0.400374587562388	0.229588739757072	0.238775847880628	0.546465194514183	0.164575795489129	0.539724557846107	0.120398116043514	0.453326598565907	0.12044794728473	0.491385388822716	0.163812766941823	0.525353518822059	0.561719907605748	0.763484061475073	0.265229254047554	0.723628751740378	0.302679506039469	0.362845666282916	0.872798598707022	0.213625757116931	0.275268240618104	0.839393472490822	0.862406704020643	0.388606225270628
cg17326555	0.843807561066312	0.585355375229165	0.717195925719617	0.883473877990826	0.365180013463137	0.0697491726484292	0.605411002142291	0.206942094027043	0.113070477140229	0.578478989424271	0.845622858391482	0.515139212307345	0.414133884229847	0.777104765940636	0.825995895777773	0.296140414693442	0.0302714423179906	0.184437715771323	0.808629896530534	0.242073313177344	0.29111977628055	0.951417477279208	0.876835717574822	0.925216620829341	0.809295104754019	0.706582786551831	0.117511234174211	0.0897977505105284	0.78738689461015	0.33849552615226	0.849645463668081	0.0931765032264912	0.30855708011003	0.0741281802059881	0.620644946362526	0.0804676893561386	0.104423492579541	0.831588435665329	0.811972769170285	0.232870903996112	0.701868069704538	0.172282038824979	0.370674325914693	0.866691450249426	0.0729070091922758	0.548965661972824	0.82248040966586	0.912794900028557	0.629465333264085
cg22871653	0.673307193954722	0.538573095167642	0.715937719283161	0.80852718679515	0.315644709559032	0.106524102686738	0.460951925464199	0.186294312699303	0.173473799357267	0.295168740019326	0.766069569149823	0.349492684170066	0.317591430258122	0.654818280264365	0.729555066647495	0.418371239049475	0.130169299656925	0.18423999125813	0.696741783108519	0.270977041418831	0.193544667647522	0.888106061870746	0.761090336358941	0.879154625993632	0.763707321908084	0.5876388929525	0.107620052264262	0.105339555280928	0.372661434630646	0.193933116472648	0.554570704678439	0.122197878352502	0.199104116962955	0.138410694315132	0.399199741173713	0.0929965402915829	0.122211986385859	0.694383727927273	0.775512438994185	0.257139988890018	0.732188871800825	0.167726859119825	0.298699636432787	0.843059420189785	0.0832053552033416	0.340070210128859	0.753103893806314	0.819680846754425	0.556732051024451
cg24035245	0.850106281231846	0.641533871678442	0.802421984426048	0.894950104227545	0.468536420849318	0.101285529125989	0.716062804737173	0.233465992390094	0.247914829316954	0.682844663381596	0.92786190484046	0.611449823106963	0.509794762381136	0.804012671586193	0.877365348133252	0.470276261028863	0.0603618875801659	0.340871775392734	0.833407961365541	0.412954319119603	0.414936935155169	0.955707104175391	0.895664090399723	0.938471225007059	0.848630411755996	0.792302930633275	0.1621965723128	0.135869704703923	0.702444379403915	0.502819139033459	0.886177491691811	0.129449995701882	0.385981916799379	0.17743514464456	0.724996242026809	0.161633294763258	0.106741248060107	0.631359459183299	0.855350458018491	0.406367219914297	0.831167713345633	0.193631503304466	0.371054703364089	0.92294838898897	0.0892446382547068	0.691344264760746	0.848613147169317	0.936894088328441	0.720728771493401
cg24041917	0.642145895226735	0.49341636641542	0.691525502531336	0.811711824266113	0.268145840871185	0.0751291149801802	0.433105054257814	0.148291640731874	0.177127554253501	0.347260354187954	0.778794506127608	0.329360756413813	0.254327657798331	0.675525150793578	0.739821506978971	0.348365746506423	0.099849901278421	0.190453445578598	0.53320018885847	0.215981409565006	0.231521219798779	0.813195313284912	0.745242700455172	0.840694235617219	0.743862568433154	0.505912420237751	0.103656145087355	0.0936978165669501	0.486042568431622	0.291645934394206	0.541228301709645	0.0937230626364103	0.165953992363155	0.109241731642087	0.710360654101976	0.0807723034561502	0.0919622045135408	0.649479667473553	0.745705098349454	0.233750394147275	0.689817080349596	0.130898413081506	0.21216582581214	0.802597009867971	0.0826306899161989	0.545622567021115	0.743678070255647	0.764393225779634	0.421005167059679
cg25386234	0.84426708505749	0.386222147506712	0.724101819362942	0.821453042821998	0.300201442218128	0.127101617980508	0.516564627583832	0.223787969225165	0.281999279646649	0.841710857643839	0.845503000619861	0.419060794803351	0.58622431580746	0.767621804534694	0.815961435788619	0.597693595481873	0.203335209229067	0.320217101272793	0.742984874448148	0.514604381562036	0.482191548670596	0.863377602514017	0.849426110065197	0.840159457853904	0.791710881369906	0.775861902005648	0.204716606957527	0.189545754443545	0.580152403340064	0.64065552507575	0.833594640370522	0.388317171506875	0.407136520085211	0.227388119473111	0.395414874176942	0.124180295661134	0.146602874671577	0.648031352628367	0.774077696943872	0.317794480110266	0.747268559417641	0.501010655536611	0.331573121634386	0.84541123165104	0.112539631909107	0.778050648329343	0.80144073139695	0.80657528290287	0.501988033316668
cg24434800	0.827735889593068	0.447289940398736	0.76829823124412	0.863258245838467	0.185754265348592	0.118401425525872	0.572143642275584	0.325232440704165	0.260889696304422	0.886972465452439	0.909342088093395	0.535333502133869	0.627605154854813	0.78380235056934	0.855590309755101	0.43052795289389	0.119077602476876	0.341075677125142	0.774315179318499	0.37179623146588	0.432148681190148	0.840531055273792	0.838314403305251	0.851443443999612	0.83528871319008	0.756030454701188	0.193179455155991	0.264945288555541	0.48025029358049	0.662193882072599	0.894460469236185	0.448792692840868	0.463944812374325	0.201224664290755	0.520374946375457	0.125021914860707	0.170382069077248	0.82292348714115	0.786789101568971	0.277834577656087	0.769544873889479	0.446229393601995	0.35786692703553	0.869282671084215	0.138468392367369	0.747502362651111	0.864588729453198	0.757020929881792	0.59693605360479
cg27268556	0.799316281249983	0.264195637595663	0.666090272874428	0.779784862026198	0.293679392363775	0.098401161674965	0.409101208826192	0.178136016609506	0.285685041642335	0.803269356986681	0.890779033085648	0.358905288405953	0.529426868904011	0.651587580315952	0.767090812820174	0.352883339224152	0.124168098646361	0.224008802666324	0.57933991587619	0.220343194457885	0.303778035701137	0.837046480910159	0.740434495923709	0.84634399661146	0.75456376610522	0.646916964548987	0.416567957603061	0.187948033688181	0.439350735980613	0.529628858569867	0.749799761882839	0.281731493026023	0.253230895758881	0.0735226398645704	0.488545399511537	0.0882710766645852	0.0807222365458791	0.662006900456778	0.726054746910302	0.218318111346484	0.690960994188146	0.205223253333635	0.235109569965344	0.769648073702382	0.0841235157317833	0.740362699071908	0.684802715601388	0.600888461782313	0.460448567890651
cg12659883	0.762066858134567	0.24697868203119	0.752664302202311	0.861114376559499	0.18124477002163	0.13631512184926	0.399540120130246	0.134285214235313	0.275523673391027	0.79113897792637	0.88741023779848	0.261959258361365	0.28759941991834	0.758648521858848	0.785030390488821	0.311095841551903	0.0774142843402496	0.13328357580552	0.709007731937957	0.135906967091132	0.228873134282616	0.821992158533934	0.821630707536409	0.866663382781498	0.839164627157376	0.540399939759102	0.150217732644552	0.200906142458594	0.525601683087872	0.631638218667076	0.847331104004173	0.196958413349964	0.164346751619784	0.33147073108856	0.626518785691646	0.156312153123267	0.236766790906857	0.583755535165756	0.790850194625498	0.0858159161240075	0.745306523098965	0.267219598621054	0.174946842718177	0.907466621635477	0.338701256485924	0.666266504503049	0.798774996041459	0.843047534923451	0.381758619535008
cg01550055	0.644098050233981	0.0994594335028991	0.482737111792614	0.677554761114458	0.145699287322079	0.106661695049412	0.308765097693251	0.0700060493787533	0.072601791386384	0.335075342654155	0.647137798604651	0.292334540700943	0.0572979881907401	0.560475985711573	0.597893170504387	0.165825287758279	0.0422594140772052	0.0613661620097426	0.388986163581249	0.0544366562063736	0.075095675604389	0.805813495078249	0.518901695513787	0.701164499710737	0.619930559649895	0.186320113859191	0.0514844665884814	0.0787659850461351	0.0892175912168671	0.166921786802608	0.552086992301017	0.102995043438862	0.0638811226360308	0.0583404567510177	0.231901392032272	0.10975215725191	0.072734037035004	0.553783657276377	0.617664295897856	0.113604620055274	0.416603979076826	0.0651283474925343	0.134422172267225	0.373869537016098	0.0639918346739113	0.45903653381405	0.598271196634655	0.561179842156276	0.188880362024938
cg02063759	0.789254707767478	0.218277429424311	0.705992304980722	0.826576113294328	0.24932884268616	0.120850127860714	0.422900941268305	0.0950617894777328	0.204521128677927	0.496184553559148	0.884337162476247	0.333582739812257	0.116836657789924	0.771609411215749	0.765608778652023	0.399625841399229	0.136492034695798	0.115958096828142	0.671181279426577	0.150987767835566	0.178382937890192	0.901063948590816	0.846380254420155	0.867090425376757	0.800618168674733	0.465037998222197	0.103706831759231	0.104590474865184	0.251780897562599	0.243723570552641	0.814705814455305	0.112214569823646	0.116337198647844	0.175841238390103	0.679457468057391	0.105394040908612	0.167705861763894	0.728904351494162	0.771802180598479	0.230833968078235	0.757756161258589	0.152755815293354	0.180757361188357	0.84545519144729	0.0871928072803446	0.769998178907127	0.77327244355836	0.825960344870058	0.337469616017303
cg01439876	0.779719478476804	0.143300209445083	0.684823085343771	0.813717356095245	0.20607231899655	0.0788196998348763	0.496567842163136	0.0382849707165623	0.172407336692589	0.48702675402512	0.859013293171943	0.394682203748535	0.0866875907082211	0.732134941617169	0.775930330978966	0.108314662786105	0.0816216542821209	0.100635130619596	0.565308303447503	0.10970704204868	0.133357136136804	0.898133608204972	0.817294384856381	0.84668114250412	0.82987482040608	0.371971701137656	0.0942658880690124	0.0979533607268934	0.149199581426918	0.146650288580286	0.836235907691241	0.102254593066742	0.127850175134494	0.177872006147797	0.453044372212914	0.118514221588327	0.186122198196004	0.389253534684957	0.739787237034358	0.185193952425451	0.671551329821356	0.0907592082882374	0.10384161280974	0.862241359793375	0.093465922979122	0.740331636472866	0.781367276273632	0.848822722197344	0.386869113415883
cg11649715	0.818179235291282	0.377724438717853	0.828861409887903	0.873776012103329	0.261230588682254	0.394887130426587	0.680736228841909	0.292776867693014	0.126595364689629	0.505014719572637	0.880984765331995	0.658565929443158	0.162158348087988	0.875303997527264	0.86701631253227	0.646569212108345	0.164048232863209	0.134960491645071	0.821817636631262	0.235008298249942	0.16141795624044	0.904182326394617	0.88385224214348	0.887035115790759	0.846392194410524	0.683746444790066	0.183219864490474	0.181896625884971	0.296296956890674	0.216157136422972	0.846788237298176	0.206410793874342	0.197097240029266	0.29193238828515	0.625980959543436	0.172281118796428	0.465991849414244	0.695552377134304	0.847214754453838	0.231364883952832	0.843795080557975	0.318919480079617	0.28514842987036	0.860617936351441	0.127704612906295	0.854069555288796	0.84398277080201	0.872971769719906	0.475740768553459
cg17592360	0.704338628814466	0.200209061400956	0.746631618730534	0.797290178749954	0.166312592565299	0.146248525688653	0.380582531013271	0.130327033904841	0.171912566632373	0.380996403078256	0.868138062351612	0.264127130495809	0.207535827423216	0.65693962656453	0.754891172092192	0.231752556120022	0.10180075484963	0.152169775255568	0.639241629524717	0.16431277360364	0.0824885305990296	0.800343188222199	0.787150219053221	0.842165433635674	0.836537753349743	0.356210276939979	0.17407802519229	0.116291632959406	0.213139357769378	0.184042545818249	0.834296732574391	0.104427464424953	0.165143837331026	0.145669920350397	0.535530471477973	0.118863876379451	0.283142278707284	0.626220014113688	0.786633800949541	0.131095164527069	0.7528148943224	0.179377640942703	0.192548504539132	0.867700937988286	0.139109773670819	0.625960710287938	0.792330999238251	0.738626501570804	0.294507697250259
cg01912586	0.80317646842593	0.114490779605205	0.630675166651012	0.810900105287084	0.0780281639575192	0.055767588134638	0.42861927941623	0.0523542920158751	0.0877892701903322	0.14884577233218	0.82078067516335	0.207777411158208	0.0395036238800594	0.633320967340566	0.711287051924629	0.0180399311108333	0.0510362293813566	0.0215403339201238	0.39970245196883	0.092762176240778	0.0564984980117042	0.844248610669084	0.77714267463467	0.867677096108667	0.834479752814058	0.183702988191502	0.0747479044401774	0.086857403426594	0.116212954926092	0.0458394857167239	0.63470825676094	0.0356915411528752	0.0701673376306745	0.104560277001089	0.577477667776561	0.0868836092057963	0.158026284144776	0.677888686672691	0.704846908542219	0.0626753751088032	0.62814107743803	0.0428339516353401	0.0639789855203502	0.838533585390163	0.139131697454809	0.543572420178965	0.807670879423542	0.804386863810939	0.113911782139728
cg03216846	0.865709955404456	0.22605732699212	0.784003360255377	0.882586981702824	0.353289349890062	0.196174717923691	0.63738517781243	0.0868319620024294	0.278303038593569	0.502798129888858	0.963806954594925	0.676865326798231	0.169756405427192	0.793429412569263	0.855757906619118	0.792313467353274	0.10025293465539	0.238042587848149	0.784490928720769	0.199864683040953	0.114969866599223	0.952017658632657	0.866969890090144	0.921041824628947	0.89265752429092	0.624522543347705	0.532570409043124	0.0980633962694971	0.869877819365782	0.143651549633495	0.774958629435736	0.321863816700711	0.334430594740627	0.329138973420269	0.651497912929122	0.168463567858779	0.158852921796876	0.719103710714265	0.886627489279644	0.239098714648986	0.818703358103619	0.17293694171394	0.0887083188436891	0.912793379917118	0.109891987234006	0.860134757997959	0.8704884683198	0.935334919731141	0.5429990612026
cg17147211	0.81912798576644	0.142253901609078	0.737356555853044	0.862694235598181	0.0768799240448366	0.0396422397494451	0.588826271113839	0.0324612295188899	0.0760371743317453	0.346564455587258	0.943834710777556	0.439228079293779	0.275310304897427	0.657461049914453	0.834599275261612	0.0705563636220637	0.00496385064701202	0.0475896585163938	0.758777350144081	0.0738765572159368	0.0368029329339627	0.957047979186565	0.82376955360666	0.923327044762662	0.863230049219518	0.317097045960143	0.0496099813368016	0.067862029520464	0.440686147529556	0.0600843789270623	0.645689182251583	0.112915594340778	0.139846498177488	0.125753096073727	0.361973629579079	0.0268322711471611	0.0956546795233516	0.787068515321224	0.815940015931845	0.139206316443123	0.755936146047328	0.059483100643231	0.148063373315495	0.888614108972547	0.0418727135089209	0.68832181948828	0.842885346254576	0.917586797074117	0.361692590309313
cg10589949	0.762927702817988	0.269839151852023	0.693154335386501	0.817605955578541	0.29857960198107	0.163151508135665	0.42512678966432	0.120055475320388	0.452029020007159	0.482268734273671	0.890291098366989	0.426477346926085	0.233570997541245	0.678210718169701	0.736984460309383	0.396774710325339	0.168177435379743	0.238936812216242	0.603414217054336	0.149201503258987	0.322955030758485	0.846582327263898	0.747915094742537	0.860911705269834	0.781448196796945	0.567799012447911	0.440790544653757	0.131084444370189	0.641661521917552	0.236573023768825	0.569058263237609	0.229668376554151	0.261159940158618	0.333164231916056	0.147339333565978	0.151892983648911	0.176452453831803	0.665084804321358	0.740294703087371	0.29596878409323	0.720491185169024	0.48267304692175	0.184093759984518	0.836800516285558	0.102521859461621	0.668476581238203	0.761831919133764	0.806069947035773	0.317274475168853
cg11905982	0.610008567715546	0.189045195534478	0.71016825723041	0.82688224059477	0.243161335971482	0.126489952724181	0.47425205891576	0.114804464519108	0.203371344903995	0.276806979649048	0.752674088973174	0.307152866576152	0.151065227598585	0.588866044460824	0.7777650879853	0.167251798906069	0.167574134226842	0.137791964779174	0.624343317375529	0.145470708947974	0.147277193044243	0.814668292741241	0.544038739046808	0.855982660935002	0.801209158047246	0.318774557120851	0.114355248788194	0.113739187893136	0.214355158024872	0.177115154784498	0.386948627651735	0.118656015306451	0.125603781291064	0.112715466521373	0.17786052178428	0.11685999310159	0.137277910404647	0.661316600747535	0.747199803227535	0.21399863533175	0.743610775008226	0.152269803103327	0.144323525666549	0.596004183136166	0.106514703052798	0.505448903745937	0.760872878047043	0.747120450316145	0.308240297552103
cg03994465	0.788681100684702	0.237493959971166	0.767213898485627	0.830720864233344	0.211757360209424	0.111465254894924	0.483572009492437	0.0889378064673804	0.183492636895779	0.393050411098647	0.893074534489147	0.357709740207721	0.140199740516535	0.689447525231025	0.801004929345956	0.147203786788658	0.123629601290856	0.129269330035934	0.667180673237307	0.115535833061992	0.190766050657632	0.84469816327869	0.748971371576098	0.876022147841349	0.831423609537142	0.374840889426639	0.1056663180738	0.119173074588733	0.516599887625494	0.196740649780509	0.645003656943636	0.111380727537906	0.161290822464231	0.0973741383176097	0.252388172330675	0.102917276197913	0.153020026098266	0.732228550377999	0.800487124716247	0.207186199715624	0.772295650249406	0.150687373300755	0.196850926122428	0.68625334410906	0.0818746467367125	0.599539516261619	0.793944898412033	0.831208294939698	0.320602042869088
cg15724945	0.829694417315506	0.281914186684974	0.762971774059831	0.851544423197761	0.399101830675269	0.274122899012596	0.514379940574639	0.406473080804358	0.436135322964963	0.794676323202063	0.904974137878548	0.351300306220545	0.550800879450134	0.806612403004737	0.81794506599173	0.424423595285238	0.179094004460424	0.315404915321689	0.740624320272636	0.300042001248189	0.521446573580541	0.819086193118125	0.865085582125847	0.889698455869486	0.841849030939214	0.717506141915465	0.254606218369918	0.271095778736201	0.360630838424857	0.367219882072566	0.774839650796248	0.480858086731797	0.507732935781961	0.346991291482605	0.685098809516794	0.184272062666291	0.217458267581952	0.62482930326269	0.823638858449224	0.267319784770917	0.772268626663258	0.347770675402473	0.547140572644485	0.875507029634725	0.25282466547352	0.731594445078256	0.832398352006271	0.871936110628544	0.548806450892259
cg09232478	0.827497145017431	0.280289537876199	0.751235679792065	0.862514080115242	0.538005360951406	0.20232350456008	0.493577657324502	0.177728870523471	0.280279665979803	0.651377362457085	0.915430525546213	0.348058438661983	0.38917483264777	0.793560393620298	0.818645387601377	0.638843898010415	0.102546700772396	0.328721809028052	0.805169656651525	0.283781095981334	0.281875679104864	0.898261004634509	0.85007479914586	0.910371373977868	0.832441121847224	0.619502656048266	0.125470295686219	0.178455848430466	0.152560094125987	0.39249868916537	0.738365746817083	0.209113663278685	0.357667572798779	0.227352085354025	0.757508328495621	0.105463708609803	0.26182101078937	0.817691901900142	0.820495036040208	0.20986185725505	0.796986696521129	0.243022731488416	0.317319191641757	0.85852391938363	0.219858660425681	0.799932819655049	0.813282002122026	0.860772429899663	0.54896739532498
cg10572355	0.828939401662752	0.28816943882807	0.72012419657069	0.859161175178843	0.225047419533611	0.302684069920165	0.503659672563951	0.210507185299749	0.165801957896358	0.457742566861242	0.865089994118582	0.418424300594158	0.242393741038166	0.735370053667067	0.82839649049903	0.47679738757536	0.130982767961481	0.202941874199136	0.762326786368937	0.505011804852693	0.194910573405295	0.929279857417331	0.760395693405015	0.916398861429941	0.831760869855044	0.464925198108787	0.101868370063964	0.149331961372042	0.140033872567486	0.245971131930366	0.335720833741505	0.11718273719961	0.195084347662789	0.131853024164415	0.60322496948507	0.0911673412048358	0.109354123450461	0.814512072899009	0.831169447044547	0.174972948810125	0.786626623369802	0.220658440108784	0.267141671157896	0.872757435141741	0.0873300740968932	0.705918741599574	0.809690448361096	0.8697427815874	0.531780168219059
cg13476854	0.638119345617113	0.131076098415512	0.664039627841023	0.767592424892117	0.144901437116737	0.0545431296030464	0.449460795586015	0.0917086350589353	0.102483549329831	0.0860342685521447	0.658615887415123	0.256139309360273	0.110611138988726	0.503399713232666	0.690247793185433	0.183170076714194	0.081016685760411	0.0402319629336461	0.577183703379234	0.363463053179387	0.0752210381006145	0.817889689780332	0.522433367248322	0.795509056253418	0.748616327864955	0.325700877978164	0.0614495796275065	0.057766883882547	0.0669083173387378	0.0771136610695455	0.0635273353330641	0.0486461141762399	0.103711536952353	0.0617845656996706	0.29937453871574	0.0479975041198023	0.0688987584144272	0.708523741239826	0.722780298596882	0.161987563369742	0.688758727445887	0.0804479156103336	0.117325644450854	0.517869680318217	0.0415662984400359	0.307273833228567	0.718327497693725	0.76430457242771	0.434685828113602
cg24306982	0.808267246464332	0.136540150847261	0.683160337734791	0.826220458350652	0.13535412819278	0.0843629423516674	0.643127481138607	0.0799721441460044	0.115840745877445	0.235773177369183	0.761657516227017	0.526678060543628	0.204257347573762	0.663484410258801	0.796232069357158	0.534040222806882	0.060791250911354	0.0901775950075622	0.728525973216534	0.165327915643343	0.115763443915893	0.930611109910372	0.728655222546941	0.865348126981169	0.796223397719977	0.470849911399759	0.0661372876073399	0.0652416937419173	0.163656007197976	0.22314702402625	0.108807530338832	0.062617722806356	0.0937183460550222	0.0752495949029324	0.532687251059987	0.0674391852515214	0.0631116661220189	0.862420393790694	0.763479772912525	0.116135024908912	0.711173707075354	0.236073647967592	0.0931472701352563	0.693486023414992	0.0517148346267846	0.425241988055978	0.780322766231854	0.865746522116354	0.614520699661648
cg16145113	0.761463755496838	0.285570595632225	0.736804217511386	0.83363061723111	0.506440812530735	0.167903081623264	0.524868410707527	0.17737111398304	0.229657404057607	0.31039381507539	0.892638239983083	0.379944591658313	0.330270666923818	0.757828908026015	0.764873156578336	0.575402741314761	0.220072477029333	0.309111018822173	0.723829400453402	0.209838611159782	0.313424783597192	0.894037275942759	0.701700408058058	0.864875696602812	0.823352795794339	0.508419774071654	0.231309994947245	0.164259822875595	0.244714438869994	0.244415495465179	0.178877250380257	0.300730716576044	0.256056125996342	0.278264947254624	0.575924676295796	0.207109513023617	0.38598040201304	0.686271760123916	0.806926679946836	0.354194130617611	0.783241600007535	0.254553381221796	0.295643299112703	0.845540462577953	0.213183976165452	0.369521725235809	0.795375069660182	0.863725288017515	0.527699953739435
cg22002034	0.728435159483659	0.215275668608015	0.692336099601819	0.826925573555245	0.277881979002066	0.110618807815267	0.428791168840034	0.357016583585283	0.226553901464661	0.225130429237034	0.855601925381554	0.319585537237201	0.197527406216453	0.767092116784579	0.755325591481618	0.453568355940649	0.163384189124693	0.215375057812262	0.685274080893707	0.169077349487099	0.257033229882241	0.898922424441686	0.710456565073359	0.859559249511498	0.789274080990833	0.450871806366222	0.119012579191534	0.192805721126278	0.268984193347429	0.3424229581504	0.145930110414532	0.12512010232415	0.223035322925824	0.118924302622148	0.0990272993941689	0.0971088733760679	0.160713095681469	0.771348778557329	0.745649791830373	0.248631498417645	0.732080367591985	0.177529225288431	0.246817344437255	0.824112323557767	0.0940291091616297	0.280450989871979	0.750752120544125	0.784261634435281	0.493862798284665
cg14609025	0.746490793658336	0.124727895739456	0.593432531878042	0.785224284653407	0.0770661997018937	0.0642830880240005	0.0492677838016746	0.0391104535424218	0.0519325323625082	0.125286776847886	0.799506886713296	0.197192656865664	0.0256896417748077	0.621844833473664	0.664713155755666	0.0189815228384538	0.0367939160223459	0.0146229766271548	0.285399495497946	0.0384609009764397	0.0562617343419399	0.645151606793216	0.645891659657945	0.835163799276452	0.737182758846393	0.188182914076369	0.081620827898672	0.0642029954463545	0.0608006719348058	0.03707254030636	0.0467744596601221	0.0318885778001773	0.10674339209597	0.0473745632301169	0.254074552255881	0.0737182402545976	0.156906516907354	0.691659508387841	0.606762975024984	0.0998128822507085	0.59658728289631	0.107593288997265	0.0842665600852872	0.777768131660469	0.0509216092551719	0.0442893656036425	0.347791174571684	0.845850908897676	0.291838267046095
cg09628195	0.803151103138533	0.135360263729261	0.682306133776748	0.846147214155938	0.113362221179064	0.0805342285510866	0.0960583603884326	0.073704865046042	0.137320933984087	0.15205813925883	0.809045778326095	0.263401179950227	0.045599949838205	0.727110862139251	0.707414725338694	0.264311750893993	0.121824458013836	0.0627580545478369	0.533383227835727	0.0659949552164156	0.13577234015802	0.618959977800125	0.755049466020691	0.799892369429378	0.800305688354152	0.31818480374621	0.113954415682941	0.101663756234059	0.0706680505728583	0.0681138413752918	0.0831854458644826	0.0846709856433704	0.0991190770077086	0.10059212957889	0.504697957172403	0.126115507342504	0.135674575762349	0.603209207220433	0.311583896787264	0.186456336799351	0.759024141914515	0.108769232356796	0.120206598893344	0.768028246754335	0.118671625646103	0.106273840307538	0.172244733687785	0.871768019190974	0.43824723886401
cg19084726	0.677013077819918	0.370843067318988	0.0536497212879721	0.686003826479922	0.547009031549727	0.0541764343213125	0.626533432806305	0.0431138550644699	0.0689089960221774	0.894575538230181	0.0666404418997452	0.11399605170831	0.0454726134976204	0.768900152852755	0.789983153152229	0.10517345559658	0.490050593275559	0.459603833805596	0.0380964747340987	0.0244498038889268	0.819546145655829	0.64720663372834	0.833346448792933	0.0462160481951937	0.431418088263846	0.737502971983171	0.0723400339513012	0.530095965368525	0.708622904890478	0.571819600858454	0.776984156369597	0.405743137211262	0.536849444043804	0.631892901435358	0.0883805699287658	0.308900730161287	0.609032430038021	0.105218643090657	0.441042699914729	0.460592275491673	0.477975337450959	0.605028243896571	0.406958883653514	0.0644809316913317	0.326407313159689	0.720578482852275	0.710355912167708	0.0400477034547427	0.223837441816825
cg16260424	0.300022409340187	0.327247440828818	0.586250400047268	0.85096482596023	0.259678068325405	0.709970781846599	0.326016818712089	0.700009312970735	0.175114547470222	0.0947635499305902	0.908221146924016	0.729055222735135	0.597498665590561	0.762721598548638	0.832580419281021	0.882774718804225	0.884252266216422	0.153433160099255	0.605919515213746	0.660294459318508	0.150562658939141	0.87951768558368	0.830317402729063	0.871831773167413	0.592423893069468	0.249668793748669	0.829216322822108	0.872611521531588	0.835806197155216	0.835166284987609	0.113165565699708	0.874919765692277	0.135968926159756	0.774099942797181	0.456491239312459	0.868351170706726	0.875012259447568	0.443999894906896	0.616719122763608	0.840355540210239	0.563118349941968	0.214470775788745	0.139044078884823	0.430018135969319	0.815543512809709	0.655614838544478	0.765228612591671	0.802489228236323	0.484534854578871
cg21170529	0.76068396970899	0.683420344080484	0.475288780854945	0.608336578159144	0.138891544418249	0.0833687744085276	0.0748403440949776	0.546967968481572	0.493564850793692	0.809810589826087	0.0930546372700298	0.458950728506366	0.555019100885975	0.64387792249791	0.119722504253971	0.498948931344149	0.285665145475246	0.830231421419376	0.631667296098811	0.706076927235061	0.78706244647501	0.130746315260654	0.349702192568073	0.339093807658693	0.715263596356789	0.751204685585352	0.749909440656614	0.71474913863732	0.0741531483786883	0.873783114618924	0.861211900619284	0.0487151551717443	0.705810202304994	0.127980042418655	0.458101899074138	0.0891766316188283	0.207371238943573	0.343757737563381	0.773765260411678	0.125029218044885	0.711875505868425	0.748762577282884	0.660496623839527	0.517517863336886	0.376284799399837	0.178575060181083	0.102384237822066	0.376674325660587	0.232267378032262
cg20449590	0.526443136183278	0.197513279356191	0.252680071610283	0.869382526949588	0.121651107491659	0.478727074830778	0.563781091021486	0.100357145293937	0.268758589937136	0.669541498998986	0.943534743395342	0.208799497702858	0.341324329059426	0.851815492634444	0.869888975984634	0.549164097992052	0.73508118818328	0.111026026515157	0.712045260380784	0.169627646573037	0.18445388801011	0.939281424977478	0.321279226845034	0.82663177959517	0.332760457304591	0.114819884118987	0.652110048214212	0.341399412045879	0.873638513020654	0.609149493008223	0.417797661093265	0.47212776568583	0.204546446491741	0.588539702548587	0.489625338691498	0.150797707491726	0.535735256615412	0.790183788327938	0.166647078368904	0.612913069016267	0.849076617944184	0.154734278022786	0.170466419462159	0.353271023801516	0.399799249846633	0.816316150187634	0.891829718510479	0.398379704908116	0.638218820095528
cg15022772	0.0628400766514347	0.609617247929725	0.237451389786361	0.506951898738953	0.18264044986837	0.219834490624216	0.0730920239594605	0.0644347236763479	0.226046002703107	0.392532976308535	0.166052205316974	0.065679935527886	0.119876385787418	0.605116523516066	0.105131432181389	0.0374659753055754	0.595403679901074	0.27206743142985	0.171583861208367	0.0915558470515925	0.215170582425723	0.328746671857818	0.872131439531781	0.0683176505130243	0.53420874225403	0.813365805247182	0.11578479685446	0.797679949144865	0.0586589082316966	0.079363262077079	0.61301122821913	0.696546710945161	0.291471739170963	0.634941842999643	0.41983664437216	0.0698131672659438	0.662291497916479	0.316566307355269	0.113222398204402	0.63770226111175	0.145785418758312	0.177905720740977	0.209134356603108	0.0982650228063532	0.733254395306378	0.7756168497541	0.101729331072383	0.0820111610851214	0.388010138666982
cg02909688	0.268039072782783	0.434171969066672	0.0945441585906253	0.0969807349607813	0.113336591801452	0.164025740262713	0.068094994584736	0.0821194524228795	0.137310321748311	0.558858244366547	0.311496956033801	0.231392721071805	0.0982084365575087	0.641840259968333	0.4823473461532	0.416762141401444	0.836158105611103	0.18974916072935	0.0792663876829109	0.49309621407104	0.443035702428705	0.148223059036246	0.782115974210122	0.127521820590309	0.253888801163801	0.530530472892299	0.768673924260944	0.835261916129759	0.488692063970506	0.80788334255866	0.749931537999843	0.754344402873764	0.112350529890714	0.712738120413516	0.0989991055991669	0.488788826265778	0.791406539484017	0.133638513579213	0.0792124931907129	0.737568476026186	0.475822490066703	0.795051951116751	0.273572507674565	0.0943964109313571	0.86810675620218	0.71327460816006	0.762193619530811	0.083967734999515	0.425643215725686
cg05959459	0.389483621545646	0.451536978978528	0.344984536731953	0.124005740564219	0.150367838959925	0.178781005570286	0.163287355074156	0.164638470366822	0.137917262105131	0.570930796766495	0.369623951264135	0.220017094103802	0.120475226858394	0.665985145052186	0.528772281961873	0.425409060879362	0.828610348550624	0.219327704356313	0.282197818385594	0.506897900947355	0.509387096138771	0.161226672699456	0.81070932390469	0.129682096357085	0.332273080420215	0.536931137737154	0.335365329109843	0.833438142502204	0.489191782372757	0.791255913207577	0.76421091231637	0.754526819274653	0.109021526350722	0.765582661940713	0.264923982404642	0.510563109826658	0.751692732972637	0.109659292779502	0.136010396314016	0.716305892467864	0.466442225522754	0.781523553780159	0.226164676477194	0.155221612786112	0.830206325537811	0.704164881268484	0.744049027982105	0.311125811152202	0.478574722428789
cg09805707	0.276259300873937	0.396379386965183	0.181036198103487	0.802408170598954	0.269563046336522	0.0992647918312875	0.604927408550453	0.0928913331159771	0.224560011020942	0.630478337484523	0.820557774314858	0.526121483614255	0.492724844598316	0.791705749910741	0.805890135931277	0.73709419766278	0.148602917478138	0.0725685694565085	0.160812436552832	0.404292443189792	0.331003323705595	0.909423327701987	0.254952664970147	0.39222601490404	0.114374149317823	0.790343111444969	0.19824640557469	0.144140277632181	0.918544478133049	0.811302372050011	0.935194653707474	0.177069052763773	0.459460630574672	0.797035361915176	0.441715783021346	0.174032534618064	0.848878249318125	0.590805854643338	0.303996178902857	0.159719663536321	0.622104201450068	0.540907992576902	0.083471814628835	0.564536899733163	0.420135683096949	0.764834488446018	0.803093677288497	0.133922340142778	0.505282321077106
cg22700790	0.664977638050968	0.109979429739264	0.176535424491278	0.779949808609181	0.365472699633369	0.164685387908268	0.549121636609828	0.113561830578277	0.330905602711732	0.499524987973398	0.871135536001196	0.379279027166641	0.336353837419765	0.79956153026416	0.851224437314607	0.74058312400944	0.242981184903824	0.126623604256958	0.15498389326487	0.318625207109558	0.412844888734732	0.888037224527461	0.417804781326981	0.25038440085865	0.156695267234011	0.877184127406707	0.906724034945343	0.120582860712677	0.441704162571331	0.751765427785069	0.91568416931272	0.627038817172414	0.129040800790253	0.314458336501812	0.277965116343141	0.126931971425957	0.165298315005453	0.460408130612413	0.133795128146958	0.623849225516337	0.652822188403727	0.47795171226348	0.130249547215033	0.499722902301855	0.11525726324602	0.252997812820238	0.857234973790195	0.208134754660428	0.370381825704891
cg10185505	0.79228399486672	0.509989572935092	0.529209197542071	0.19496652194602	0.246914685144342	0.306358551221463	0.448912978196357	0.770654721595027	0.446162207763819	0.747574362420596	0.0876062914407883	0.664105156200832	0.778213245776368	0.336228698840105	0.363815553600646	0.285667769444369	0.2811750550406	0.82431420807292	0.422870340131026	0.454388088562155	0.875366646342135	0.127675535780342	0.722474632192876	0.304515091853502	0.397923989195607	0.459083824477377	0.353078893000168	0.80578046947384	0.123132325448706	0.0935348153633852	0.566349766047598	0.119065786852912	0.767131968096604	0.29345207114297	0.384855303528697	0.1757302604882	0.149163771144234	0.312490768385642	0.814511969738385	0.296440693776697	0.264809025492401	0.884780063741174	0.60818038319153	0.528463379743526	0.216544147022059	0.155781144624511	0.914448736482265	0.153253578502889	0.85768988493124
cg25066665	0.787234690204541	0.401486718137545	0.362038011195154	0.157588124865891	0.242463803231183	0.3443944962477	0.482456963755701	0.863490456460502	0.507759404038682	0.853887233852264	0.0988010495991188	0.686931554945254	0.821271280256208	0.208864692347227	0.26891965186714	0.166338496278576	0.129520415929289	0.767108251424408	0.295729328492415	0.374056151660675	0.831295171128913	0.102288380784974	0.657841617309549	0.175821342734108	0.319985545587621	0.337075043171797	0.326389947340845	0.781914626152208	0.154323258404152	0.086133204895497	0.628428306686497	0.0703351895006738	0.88171964252992	0.190557300872843	0.336220838442748	0.156171929134853	0.156581080104915	0.382393312377672	0.72518291674408	0.19563936185985	0.165734849999508	0.884649617233118	0.430403318963682	0.465013779602162	0.422437504614476	0.247068236845738	0.883437481582729	0.0917511272594632	0.895240020455891
cg12749132	0.369187488875735	0.0620787438250307	0.794950622409789	0.897965755480377	0.0767908501242316	0.0424117484734114	0.59071882261765	0.0346698533643824	0.0475421164401803	0.898407915451519	0.966369167663741	0.308471205923652	0.442440519002175	0.802250250383588	0.853047390842247	0.873898403359007	0.690532883174145	0.0137579646063318	0.75273636721885	0.0154809545333539	0.231247807411306	0.951248655581287	0.854862803112027	0.759222524096914	0.551779462340915	0.316948023497003	0.645042236334952	0.0799946920096993	0.75789766021555	0.100240118878365	0.902486529322964	0.541750408688021	0.0409376866884278	0.38452859637162	0.811725192016071	0.0739560043074497	0.150461063872839	0.547160918846255	0.0850635339596072	0.107194014790319	0.789498744464562	0.738778465099532	0.0432525709823669	0.0583490073478755	0.466803901571067	0.814697429412951	0.743432283497624	0.0536538194526246	0.721646527639224
cg23231729	0.0509150672586222	0.210723727062752	0.207992157761361	0.0345331876108304	0.0614662378931208	0.0294064403655336	0.676819626356662	0.0278108798623197	0.336004494751816	0.0619465814829203	0.683346426473021	0.0609055594860234	0.0210827331759058	0.788374777593808	0.0261446471625544	0.316510367479771	0.586808904658612	0.0172303224431084	0.0301194683131346	0.027315671443689	0.0386488895478831	0.0740572815550378	0.304964181069282	0.724452872907852	0.602812053139076	0.0181445007175999	0.0360276625505667	0.150048440617666	0.773092099165708	0.0487001395134754	0.667072039137179	0.0743298734169237	0.0557493040443204	0.237539616112715	0.638064135044925	0.0467527704029176	0.0773650955531836	0.718885467955752	0.0679169871803666	0.143079395860939	0.752776027436648	0.0479976881718933	0.05919671857611	0.0506918108540959	0.0382449189567238	0.117433189637071	0.0525840488908804	0.940540022273122	0.101813670825827
cg03147210	0.256314512415102	0.56584114322204	0.528637842810531	0.0778315125067262	0.0514038081058508	0.156776732580228	0.732897266707884	0.0466081010638161	0.625105010664972	0.168576146353184	0.771211303827629	0.29570860931707	0.0451980982797382	0.797828702997212	0.0437118412547113	0.611456790040699	0.863002680280532	0.0682540779035905	0.13062077448814	0.628574610681479	0.257781319261789	0.076438512365915	0.76290660197271	0.850091547966551	0.712643311398731	0.0684120572611263	0.109011654146061	0.591483679039656	0.89550460969563	0.0923492864186608	0.838483442818178	0.274582839842409	0.0998211074878041	0.628513032137504	0.445174143425577	0.311954797538109	0.100221983700932	0.594901136124101	0.254405241879102	0.489116844062281	0.795760484940828	0.0986489789467109	0.0721848213180095	0.0828457687465693	0.0971836184163665	0.369844825159085	0.0601264102418203	0.927631649820025	0.487593230270816
cg06366009	0.537598668810814	0.142278045275527	0.133012932467081	0.802283885618547	0.282020467255344	0.164681333565676	0.0792940736178793	0.0544341067774383	0.191178331004034	0.787701694524861	0.358335985251588	0.146175689308387	0.0740809133242664	0.670148016993656	0.744219187159136	0.762293953013596	0.488473142534842	0.402142651857889	0.0509101875131746	0.0540462598536638	0.649163470601826	0.822769818290443	0.597424646080732	0.123032111674244	0.410387644241489	0.61334336613023	0.216242827172399	0.436607636587995	0.476354820511765	0.0951360981189815	0.745770281458083	0.617698914970686	0.407494921513037	0.284978270935458	0.350496055696853	0.188868984061699	0.702524478244333	0.154940935804613	0.308790845578288	0.259202240284719	0.127370887543217	0.727623503829532	0.121828768689794	0.101092727602901	0.342301399855229	0.58527273161653	0.0825482570008538	0.131968659043702	0.20550133359189
cg25004833	0.624711680721434	0.549023826778531	0.223628327565148	0.858242743926079	0.301964297994983	0.251188913011183	0.10966183922703	0.0804799258923701	0.407206872494114	0.851427227217082	0.907123726651057	0.410776734769004	0.0923626846034291	0.738932075772775	0.813234470403085	0.854621588620088	0.72930636678144	0.558266356949136	0.0871188245347434	0.0780246153689819	0.762231133047127	0.828968698178462	0.798527502426185	0.199088388428265	0.423919502596481	0.705231440947327	0.361514524009248	0.495702935899204	0.691971437425298	0.235969924433991	0.839513189016373	0.750111499355636	0.64149471287675	0.381925437062046	0.285889611832882	0.375906931001422	0.854224015493658	0.267823037849468	0.405418062087724	0.292072815569252	0.217412445924291	0.818613596279657	0.262145475863923	0.175277598690054	0.430283585995275	0.606800151516882	0.102079831328989	0.295448300807947	0.288607535764423
cg03106313	0.405896652391092	0.101352448792229	0.0634185465763269	0.869695058834727	0.447075027093827	0.14164226644308	0.100810402280272	0.0470535506447893	0.265839421243947	0.904405961900947	0.856286298267283	0.139893754837629	0.0479752715585282	0.768403644129923	0.780548592379618	0.855813225578105	0.786179180330358	0.411475288752287	0.0676608267569951	0.0769364272660747	0.600193028246813	0.909971386311333	0.706297146992398	0.0913762409996704	0.401862485445893	0.729410508006662	0.277202967843294	0.491732290113181	0.687749883962764	0.112792357361099	0.902952988969702	0.760491822142527	0.540820819748488	0.427877891974349	0.141843522052974	0.19996932109493	0.85429340732222	0.162553396002443	0.0876929287893642	0.220091814498485	0.0959843253627822	0.833772677998678	0.0838695843371629	0.0808747068639057	0.287292183893642	0.797881354342249	0.0754929854092851	0.125679241092757	0.321998132777265
cg03724763	0.47513195869637	0.124450256053444	0.08062777710658	0.759236798682895	0.246801455855262	0.132156254622896	0.111699177999712	0.0760013211929703	0.216354274900093	0.87229145344524	0.630908455093196	0.251137701252456	0.102436872164321	0.676322324203474	0.734973520422844	0.669327023763118	0.654587390951949	0.313642337039497	0.0589681128511298	0.127180350116783	0.717451299103516	0.80806495564952	0.752086939201264	0.133597247647586	0.558560313601648	0.564715665569382	0.532602533760024	0.464473716494867	0.63953133961018	0.202396056815746	0.822355731734488	0.708877121801351	0.450002583533963	0.280913974184779	0.17294636978168	0.312112749659396	0.652582488932271	0.195229455423838	0.129560168376286	0.286915203733097	0.0948596515511485	0.788941233735064	0.0824808267144013	0.0757875367883755	0.700593078521513	0.599252166955847	0.113725667194628	0.163263890993925	0.288416253836505
cg12052258	0.577367301715175	0.200829629912793	0.170329723370945	0.798781900220399	0.279019769311836	0.209851384130703	0.0769215194420358	0.0675622921992431	0.249213374082341	0.834528081352147	0.630567394620702	0.132550997416879	0.0773124430186098	0.718701128044871	0.664178719663926	0.651744280816169	0.584036309522076	0.40072106262753	0.0628046239288834	0.0709785645803873	0.753731188609134	0.827734731443931	0.750072201152462	0.195192962984825	0.424200597371185	0.617577751097127	0.416464809711687	0.465086160124414	0.652164810005913	0.173149986702716	0.78524226600062	0.77006895732928	0.461022566843502	0.320275675941765	0.214946136236335	0.354414926024091	0.815404815916463	0.20537873604178	0.242717621780765	0.282028084088913	0.120517263649275	0.834365976142449	0.142276452423851	0.111974304747677	0.732922284713365	0.675014123575529	0.0765237348279026	0.297749812931157	0.266870277072976
cg07240554	0.829906954953457	0.185093869593768	0.077074865460883	0.928980379066517	0.638156851681576	0.190836220011921	0.0556935798125531	0.021620097356175	0.378114979582538	0.944087664220983	0.977148165633513	0.246531256941188	0.0380441844928868	0.887531068483319	0.853745295245778	0.86397242309602	0.96267593616068	0.459495741230754	0.0365861327698898	0.0561552274493165	0.880882913050935	0.961702708944777	0.901449357307953	0.0988743130522618	0.537950064741539	0.783785390457322	0.68592370424289	0.722569809141174	0.923418004801307	0.287215863969086	0.925555060414207	0.964253690118353	0.652031101806627	0.755514702929495	0.294154511180651	0.625122366175478	0.949142451378031	0.721721581272683	0.133678956368846	0.516034439229785	0.104107378177888	0.890646143374908	0.076008477253779	0.105917917645168	0.773428383765312	0.84828500891041	0.0502354394156889	0.429960978210979	0.456092154048542
cg26257241	0.512397743373012	0.173241578617435	0.161614683239957	0.848932777222705	0.422737008822606	0.152942506124602	0.0878004092107685	0.0947988678694078	0.270981372440639	0.84760458309085	0.614133665960499	0.125297916591368	0.0897187516649579	0.779224848681097	0.647721201297657	0.676274191078893	0.633647803168306	0.284946417105486	0.0680002490857247	0.0949211391233987	0.703229015469218	0.872719355291339	0.734109414652848	0.193398721962936	0.483675353647225	0.592802709556893	0.591155445956157	0.500814349408794	0.576903989605081	0.211926071549756	0.847300410974697	0.548848556675429	0.478810118333313	0.295289460879733	0.328069828849169	0.384563470603166	0.81507787347399	0.268448892971398	0.185801965152554	0.283930508222205	0.187816109713874	0.824027642375315	0.144570935626912	0.126581580914012	0.517146771988304	0.75513723996731	0.100825628015441	0.226879187096757	0.30698250202076
cg12447069	0.654497235090262	0.0422326112738478	0.0698255744491859	0.875113155298042	0.260995215854479	0.0724450978095172	0.0565143178080488	0.051742541394738	0.228918484839744	0.890271755265229	0.915860088579883	0.0868888319312803	0.0194159682786259	0.570267358956545	0.534266856089212	0.599305067324962	0.802701120241297	0.133618295006235	0.0685708412082629	0.0615250943517681	0.621675413306259	0.825673059695386	0.614402779689227	0.0619079923933761	0.311378246371473	0.312922544282107	0.32009022977507	0.311060316337907	0.178700924409702	0.191417767536103	0.872978897673081	0.758828208736209	0.25573773753095	0.318952993079135	0.364947604576952	0.378376952956882	0.785578156196948	0.360521115476394	0.113221596472771	0.14713886032545	0.116492004561749	0.777245357171435	0.0916253023705496	0.0634758110747342	0.630153767775978	0.687861108671839	0.0617716806359288	0.134441164761872	0.159699431243168
cg11112162	0.790274757598092	0.182803340316543	0.136985631224987	0.898708921781656	0.360851975083694	0.302677470013821	0.0723006565680453	0.0343342227310415	0.295212935633148	0.926957938113701	0.948185390270079	0.144928999837408	0.0521925385880519	0.739782562826062	0.72588690799645	0.727633874891995	0.86780701698212	0.328169160687906	0.0586588728816291	0.0406394796588858	0.802878644443023	0.903595254089991	0.836754817022177	0.0541009516620667	0.469189667555608	0.624639845257654	0.593158237252057	0.673119541520602	0.568312402403977	0.344972036496794	0.925468141356835	0.889110571316531	0.61981836035183	0.519361846513429	0.368779259944731	0.574578764315025	0.894550331914149	0.273788359656803	0.194737231982042	0.314106903226116	0.138599343592571	0.840339486102867	0.112527563694391	0.079944592206492	0.680418053947958	0.84464018463182	0.0734646077059831	0.345119851062296	0.33243453686481
cg15025200	0.13375214079379	0.50243583999961	0.329854946465931	0.719447579102729	0.542185610701285	0.168940197652535	0.326286291702696	0.116148754644557	0.709990312639804	0.162708107317202	0.948848120434878	0.73158674349232	0.0796927403878883	0.807398440490086	0.607731903252996	0.600033831789068	0.821349570570756	0.0609849927354272	0.120171296475881	0.222765278036683	0.462794515715995	0.185255866141437	0.73446417300938	0.61120054512516	0.336244372744246	0.0890276265137159	0.131674602630212	0.455722550828976	0.689470671471628	0.885996779076761	0.106059006190593	0.681301735544346	0.112205588966671	0.567838309747171	0.422206794190657	0.753166287184861	0.362420194375322	0.258436662665543	0.101914168034888	0.295533024496963	0.489175638613749	0.164713878947919	0.35584470674931	0.0994247407145455	0.615409893643914	0.851970652296102	0.319600679826998	0.100873869274861	0.283453649480797
cg13498757	0.282929765055705	0.198289443260462	0.694131003539185	0.474363345536079	0.639562926953239	0.0674741866660094	0.407997062649086	0.192493097871514	0.857133551167531	0.0765990889030101	0.97395814769551	0.756442192618547	0.13409952498521	0.780603884324373	0.661966707127954	0.122828065005727	0.958877705313994	0.0341002493125473	0.130976617123222	0.664928036231526	0.809011561599546	0.787659975330934	0.909938887314984	0.676281000653327	0.0599086625830283	0.0586256404191982	0.707651994913154	0.679838502947191	0.67609995666119	0.976845595422163	0.0825806263373447	0.653581983739532	0.0859705409720783	0.918226947618093	0.681935780919039	0.247185961670419	0.274186392022109	0.199850949347042	0.118029947848431	0.726240387169691	0.471473523797532	0.0921744952778727	0.222446557242417	0.0503684213022494	0.834955423427195	0.887803979749287	0.48481540640372	0.639886787122522	0.688420676597505
cg02453376	0.244502731096933	0.588977173970197	0.807747513127952	0.613898232923829	0.231095280933602	0.86982086375479	0.845278082502124	0.926143686125152	0.147436711264111	0.848091841353659	0.453570931636018	0.825300313649069	0.834284264125823	0.403709600168306	0.233876113217057	0.0215142729289803	0.804582545321523	0.915919416159287	0.445978246502257	0.856841738670783	0.818849633364862	0.804804230099225	0.601618371373602	0.884553986817277	0.19458762198831	0.321890625528941	0.492511284181784	0.100238827663232	0.197063547070635	0.364817226189194	0.498219745102726	0.920128078799342	0.87101190893173	0.744475924510808	0.640442493115867	0.524283948048429	0.76589714844921	0.474383545882295	0.861999888795905	0.859379166002624	0.400165195096601	0.853711812806315	0.288966963500302	0.728031110683244	0.64002985988032	0.786815281032657	0.652364452458829	0.514478022414044	0.408785991514692
cg08948808	0.788160843504553	0.517221644211806	0.383471892461572	0.183027603859527	0.565979397658042	0.397051971261644	0.739052845978927	0.410269854128548	0.763896466189298	0.808693992401568	0.0906276350300285	0.239062380395562	0.294679495704214	0.793765811440916	0.774761487169309	0.747819436088557	0.0936925789024206	0.413707785824581	0.342052876545671	0.232320573611026	0.768828969328492	0.5625940598197	0.583908970693649	0.198997333721877	0.23145612577208	0.709798347472299	0.112461014208252	0.087411924299024	0.434695584859302	0.535309099618642	0.797635083914465	0.842409190869442	0.815072007952285	0.34454908430177	0.414884375167616	0.716037059360707	0.477510054979521	0.238325831229521	0.289050110150524	0.418072109233103	0.545670853039212	0.780712458003971	0.648586604284084	0.170825126858813	0.258505982671017	0.297682315813932	0.767847069929686	0.119319756549117	0.287781171020557
cg06872500	0.622081562042107	0.610308760014066	0.662828519755725	0.82215268363155	0.0460778245953484	0.263569832616594	0.0226190937670872	0.0139841809801317	0.100048052425276	0.919968624044188	0.973262295872087	0.663402438940566	0.0585281039397863	0.729960244943548	0.0454742848330843	0.747124753463787	0.848708654295004	0.142816516425842	0.735212502781669	0.649703371800786	0.491735347280785	0.934784111043697	0.678155159918304	0.167459793798082	0.610884049130974	0.607715269070256	0.0837522165196741	0.796018901121632	0.0353213590861175	0.0257992281014943	0.860238806238948	0.203633967395333	0.0334523703678539	0.56775427651391	0.544296025592343	0.0543393543907506	0.913375780749471	0.407615661200529	0.116753888135505	0.594746274964649	0.0432667550730894	0.580096601870004	0.0502142700151211	0.0306054549760952	0.747158291002253	0.809045703579835	0.035144855762772	0.594287306616943	0.632569408211413
cg13112903	0.631801796096565	0.653642770171948	0.707765292634725	0.856563706380168	0.0576831430543217	0.244524668593416	0.0417385976890962	0.0454335842235422	0.0970148612794668	0.932392378695796	0.976258451729212	0.696677449052579	0.0841219601659849	0.764952099645828	0.0396069928571625	0.726932025063327	0.857954497759534	0.133943779979588	0.763588532708144	0.658480710470992	0.42474458071589	0.939005817312309	0.689812162773757	0.191705834221128	0.620273242943628	0.595067579841698	0.136130270210279	0.819724701995235	0.048089880832913	0.0554887356344888	0.898301307894105	0.185041491979857	0.0543584637552035	0.633029502188334	0.613676317034123	0.0510980979338701	0.898581344305176	0.459042090994956	0.147049492350145	0.635143939873488	0.054850410489308	0.63008430668078	0.0735380858719151	0.0477121973056374	0.822741768811615	0.834841606851085	0.0399742015436166	0.649878512611484	0.66505703525805
cg01434197	0.558266976521933	0.571306325423521	0.665698226779073	0.822752936468349	0.0646671100942487	0.210339748014352	0.046120967937864	0.0294772660362354	0.0943897247855443	0.912367448330529	0.957345994102713	0.637872793000659	0.0446399276373756	0.725451683806213	0.0537112561115702	0.663915646066106	0.811661795021526	0.0759064703560105	0.70823186781342	0.542610079161434	0.262663475042901	0.931800545862267	0.625048985780494	0.168281476228658	0.548923056692494	0.462380201760657	0.0793161979949959	0.79090889191234	0.036910265968011	0.0272553500229266	0.860798574423108	0.155393437988273	0.055723534902896	0.586500199266926	0.450291225493138	0.0849266536090282	0.88657573431756	0.336178326537991	0.0931175005037919	0.514106407873517	0.0568487742879701	0.520499031978985	0.0356439600697747	0.0427299564370049	0.73122288707984	0.808091515236077	0.0412334270706363	0.644077956009794	0.57000482749081
cg14802247	0.732182075053597	0.65464877942652	0.709886636146687	0.833953596834505	0.130727037040183	0.529523252443675	0.105873591079397	0.0564903119058363	0.23132723821933	0.91762796989224	0.909677428649345	0.708937934599481	0.383578696219945	0.764421792268603	0.491908852101348	0.746063528676904	0.844998716807875	0.319222315266886	0.742524110259625	0.661944409209466	0.669975989537403	0.92804293852021	0.73854895498238	0.518931079740388	0.69604613476269	0.689794705265099	0.298636374908502	0.814085483464967	0.138495398703361	0.300155666727738	0.872642535138161	0.526690202738736	0.140091935469707	0.667054722019281	0.178210519169299	0.22934952921799	0.83708065243758	0.278976127975366	0.458790934820835	0.739436525162617	0.133009084426427	0.606388598234399	0.214700905772553	0.135795363440068	0.817670058813226	0.808254252428354	0.0728612206206541	0.607858682080034	0.665053936207095
cg08644993	0.677238457917671	0.62741714325162	0.663474064406483	0.830595466739223	0.181027521463092	0.429674936231608	0.112425465377241	0.0782058420854567	0.194081230533403	0.922504025050583	0.864477532521947	0.651510862263644	0.326879533595464	0.757268387369499	0.358126554406858	0.716437613079379	0.798050823168817	0.271510244187111	0.725471245624453	0.607828481789287	0.55768626046376	0.891137475543476	0.704804668197527	0.33762248468558	0.653060938303152	0.653489058802177	0.207849041543147	0.766532207125402	0.143404902801835	0.211270734217402	0.862880602319988	0.391681015586099	0.124242371251806	0.618965488127541	0.172265331852799	0.140108657472422	0.724239573610884	0.264563566137209	0.302099836000801	0.65321837436796	0.128816270452683	0.602586020593457	0.140796824222289	0.11716982792218	0.794826776684099	0.791131459905765	0.109336863313206	0.607445940174526	0.663054782281666
cg13946767	0.832704846738087	0.468360291007073	0.279022414521809	0.191981190377313	0.514477122002999	0.900048994184424	0.35559281994583	0.801152338234388	0.408881611033252	0.446043067602587	0.927153207936045	0.862075066807779	0.73988659868339	0.838803407384954	0.342127985532879	0.886879758743736	0.691558772566652	0.630775685840331	0.315057170259426	0.757345400100468	0.566666323724793	0.370156050558817	0.744668055455842	0.175015070095927	0.155217975692051	0.569248361053623	0.898101630513001	0.919806598176385	0.847866208025597	0.850489678818332	0.238381206007746	0.905147044300682	0.359177147444853	0.854758846103702	0.292598229405586	0.850457496453812	0.862596915966965	0.372418831767344	0.309003900783076	0.831449270239072	0.38024794204666	0.268374298359036	0.655932957080901	0.201026241102106	0.832973319025523	0.791876657794412	0.138262764858559	0.162452860861739	0.400617271088222
cg11343894	0.863448352397694	0.351356371851978	0.26981099593552	0.138523135241381	0.419654087065871	0.757915227645616	0.321736121245336	0.797116050028186	0.345496019881933	0.398686814335401	0.877699239035426	0.820882163610468	0.747187925483699	0.833168926064181	0.39926261994742	0.898459652913966	0.687236808178576	0.463520224734257	0.35758571348243	0.732237634567323	0.56031755238381	0.293433380853374	0.790159123237751	0.212992253009727	0.125887896912031	0.483563620198635	0.773096952746785	0.91658778037306	0.784042947494299	0.797509322135432	0.175657046401551	0.845990427552749	0.321163554193183	0.811348349883489	0.243462961680389	0.746363232296144	0.791334998451523	0.262289726624243	0.323579509960863	0.854017611024891	0.31054652416023	0.254315015087111	0.489489725802825	0.137262859414184	0.800012910468743	0.815905853851591	0.130562033343243	0.134867686030166	0.354283291305769
cg11596404	0.784465730884085	0.321198464443527	0.33825607994571	0.174218377050458	0.437296032190608	0.641269170009739	0.337686460779838	0.833695497794154	0.334198889090437	0.32555498961257	0.903561292342266	0.795625859406848	0.731444062675961	0.860811976747051	0.503476449156624	0.923165422600956	0.649043111759558	0.411395706407647	0.442257515776582	0.752021593322668	0.51579376768208	0.125221248914125	0.807386858891366	0.213086483508484	0.107129808190193	0.48287542316981	0.870371244829734	0.91942791289724	0.790745975982337	0.802899099373322	0.124626026356966	0.662517065701908	0.369316821800086	0.817332785573008	0.278512606717569	0.723055258786012	0.798036361141488	0.744354724485256	0.37920808565039	0.765465605949413	0.397299791854706	0.271856511006573	0.4331002664498	0.108761980914979	0.782926770118146	0.793984082935444	0.0632148378234354	0.114150831776612	0.426950633479324
cg19335413	0.843736602149352	0.425284017083411	0.267857604251165	0.198344668885423	0.510543272528667	0.773716956106844	0.328468905634626	0.801958835264842	0.47409437622494	0.434106546696016	0.883277667711692	0.845892406324338	0.747159587031701	0.800585849698495	0.456894853246889	0.904384142563127	0.666461501915326	0.528399043159366	0.339754416611991	0.771094890659315	0.621961573096634	0.601843595233557	0.762381012915626	0.212846391657395	0.157895863222983	0.547962495493286	0.876936835808059	0.909966482927558	0.755004630079047	0.861250635115266	0.238392144955587	0.879062604067166	0.304068768480501	0.831657039205964	0.246858586109875	0.822775502142493	0.80671358819905	0.0863869331147059	0.349594904337789	0.809533074946957	0.363626724650774	0.261863122400989	0.472335199720791	0.160214312413736	0.85391410929639	0.807999821810553	0.100390332631692	0.0895307476791286	0.441147851334073
cg02873163	0.888814087127988	0.358868509213551	0.234942686792454	0.104941170196246	0.209537084772457	0.808253522738872	0.233240553529147	0.873305874672421	0.255415179482574	0.23440095680137	0.948801860202051	0.874326389873607	0.794354443168999	0.860082641182292	0.324946183536848	0.944821163878589	0.677216888283196	0.372448154068889	0.248407345673178	0.815416480401991	0.514439603415684	0.302042633536923	0.845167362917472	0.0992275935238997	0.0654845019833982	0.422864808234917	0.918715171785863	0.953530818445186	0.83290656832344	0.872733440849445	0.0911718082418943	0.90711255057519	0.234912184778231	0.913644018144672	0.172552106551145	0.870336304893145	0.888927499247811	0.188654118859726	0.279114863557724	0.880384070473754	0.267632082801257	0.200337615788055	0.370987176010362	0.0765186767383852	0.826856023446866	0.864579819756845	0.0505651382850742	0.0649402662885455	0.331443247457972
cg02331910	0.840528168211429	0.398409831673045	0.277301078386901	0.142852919432493	0.39068343309917	0.799461960424565	0.319300083309036	0.825858143301526	0.344272345416669	0.334843524058395	0.924563000875767	0.85522126946964	0.780020066613537	0.811091004115464	0.394226699991855	0.921888017094885	0.683279165081464	0.464057001888512	0.31284305545554	0.790192025690736	0.573161529374745	0.43534361206472	0.805956099966901	0.155288620045843	0.110841971410896	0.495793961049593	0.868385324996108	0.932380513657203	0.827854894364937	0.839770913866526	0.149602202144416	0.884331874713167	0.310145975867327	0.883652925313679	0.160603895520862	0.823244808188026	0.885518422721085	0.186140911449956	0.322870855592062	0.849650307517236	0.271935705575158	0.246090550389292	0.459722863315315	0.136406297026373	0.845917982018437	0.829284141711924	0.0778470683792865	0.0971055623978668	0.290796870318807
cg23597057	0.162767630233729	0.854539573429551	0.200982209502769	0.104431612044742	0.52979627859563	0.279045886002461	0.716873622036791	0.124845112055332	0.373681867353658	0.272698796107716	0.967134905133763	0.507590411415419	0.18258999733549	0.787317269622901	0.189614353159691	0.952632863403672	0.168435040674062	0.168911218629243	0.129450082661157	0.801849435441224	0.250273038930245	0.947499703182274	0.747322616172299	0.171952485987334	0.122268021955062	0.467484836046321	0.797480793498804	0.239276488634966	0.91821451889698	0.396798376923723	0.313805087161645	0.277226681444955	0.192263162746253	0.811993981452341	0.13671419340468	0.584078049498694	0.710569095500805	0.183360022583963	0.171615935366166	0.578532108548891	0.108854199402603	0.149353265721201	0.169187675228773	0.145670014296482	0.653825245760152	0.853377293758087	0.538232680312944	0.126698519287175	0.671485356736469
cg21386140	0.0747966192461108	0.89052550912976	0.147870112843772	0.0945176505994367	0.52394497792718	0.210759183977227	0.720958593535476	0.0303262036457301	0.238093342397055	0.104213773132056	0.948007050293668	0.484009610001082	0.0767772848382273	0.780906752071886	0.0577706558259372	0.950517555164603	0.049642242218784	0.0682243730065984	0.0667062861246776	0.817800941802717	0.0803601140818432	0.956130181219507	0.833644071980148	0.0708155384599227	0.077897746337272	0.365556482299765	0.92731276231042	0.231160906681864	0.909252253931529	0.0858181472805587	0.223873823373926	0.19308685228903	0.10039410071425	0.816795989032714	0.18525820335766	0.553755017586616	0.770361946107175	0.228495853376768	0.103764507237162	0.521104299925485	0.100303143073561	0.0716621447382477	0.126524291185778	0.0751593993780732	0.674552430300395	0.847393278745378	0.539738767010281	0.0909407743255996	0.632710318763979
cg26022183	0.804971419763172	0.775446778829752	0.658109397015396	0.895232970531734	0.262826442997649	0.0751736502192328	0.7189819573105	0.700924273105435	0.792188925347953	0.832704659540081	0.934955077044621	0.903746422522124	0.800258698545903	0.707865643292739	0.840577711803364	0.928570512275129	0.3443611393999	0.566208356051974	0.781014652005666	0.818030609896271	0.821010030827415	0.111412928013738	0.399298256421394	0.22365222368158	0.820978154702955	0.758089047168347	0.898177350762521	0.197107354512566	0.892558572306632	0.94654222250487	0.555639365615262	0.115675030142637	0.576728568342536	0.0347004232872728	0.407713020394458	0.048158210073974	0.116683534699335	0.43200987221924	0.144226069231165	0.304032684683272	0.481208257886075	0.793244707643134	0.0743686581645975	0.522040077372298	0.0835836951190174	0.793390354921346	0.853900339253082	0.380382762148441	0.779991304553503
cg22377142	0.170243710271573	0.529964255628472	0.520336923196756	0.131920056065956	0.175166343331983	0.638367052645476	0.0614868251797086	0.118074129582467	0.429448434236565	0.800272703772287	0.865536590006459	0.687711298961888	0.439741368840738	0.756451778301599	0.119861434364499	0.589806016944945	0.886971093724284	0.13812073471987	0.0599071633545656	0.424627728321886	0.578917127312268	0.0850924252827399	0.807888865278237	0.630954210770181	0.484637770004896	0.295519271147322	0.831935225016954	0.896617488829253	0.498304249723964	0.842837474542338	0.497365887423784	0.602028053109921	0.159705683876814	0.765857040496058	0.340658312488216	0.479959924629762	0.590503493814668	0.239146515430918	0.331527209883582	0.636029891872362	0.675340360130361	0.154068941257643	0.652782659935356	0.532374096926574	0.500620212719672	0.389849049713167	0.0713615400177074	0.331367194570929	0.574761023374996
cg21786334	0.154957554104746	0.597100548162019	0.416052210039334	0.095460293244903	0.126226048130251	0.49592842181029	0.0859405468459519	0.101242264766217	0.511911296480675	0.810950945102921	0.825787198515603	0.655700003610372	0.549144598442419	0.715255659815797	0.0893840102402482	0.645237290233563	0.786166070312116	0.187540143394096	0.100956793353241	0.542671397820858	0.627739159542403	0.118020163668355	0.803037490555819	0.430714946984672	0.605758957563982	0.241378238399644	0.72433489701043	0.874674176148912	0.560681077920558	0.827327532307083	0.58835484441724	0.546988988370214	0.124311454513654	0.785774648493163	0.197228104668415	0.331459146464009	0.567889479678949	0.12662227382266	0.245195321418378	0.652832566402615	0.697737469826392	0.294065419481656	0.502763446829875	0.637995850308115	0.483498003329202	0.481166284945728	0.0887233145902275	0.215528182800911	0.5798306084305
cg20963814	0.0973707674768329	0.490166310598548	0.170382102804776	0.0782845826893462	0.154262128498072	0.397606139658769	0.0433381806956207	0.0543951286559504	0.331598583251428	0.93637132652549	0.854695796458985	0.753331982469049	0.465306764112096	0.761093397568601	0.0336978799653241	0.651556893508018	0.852716610993645	0.0256118429880786	0.024014100530525	0.56395193423331	0.604749391123297	0.0823450463392647	0.868997098020849	0.177156095827826	0.529438108864371	0.10522909088361	0.674623444956348	0.84705313587447	0.630393655116709	0.873767294869693	0.622926953708448	0.482102506362483	0.0683676810890967	0.873482122367756	0.175602360644122	0.289837691605275	0.500431031916316	0.0849426382807966	0.104832415968469	0.570430589089421	0.575752877035786	0.1030221616204	0.272230601063622	0.370085822617921	0.371874348381267	0.387441433880989	0.0625161857737016	0.0784611393142162	0.5057578144489
cg06794398	0.13387015350028	0.565658392739826	0.334928457998975	0.107168152641217	0.103795462175383	0.471481637303838	0.0694702042448705	0.0631209835888797	0.367965412319353	0.841246932205303	0.789933214048046	0.708102984682437	0.43864991894301	0.724683486605324	0.0572282886451678	0.638902118029376	0.784514769719338	0.125807368640587	0.0341793631600776	0.502568732552577	0.574301429391506	0.0819207590325282	0.819827891903946	0.36313342410061	0.536227019460169	0.17495079919883	0.644558290855856	0.868082025541576	0.52662845294324	0.801777449937472	0.574783912115221	0.508368881725088	0.119120472997761	0.807441798499265	0.181640835789727	0.39403263824489	0.493281704647354	0.111076395844088	0.218997675994284	0.61441985488339	0.638978205768156	0.188173789724692	0.474320673067597	0.57343802576758	0.380926694789205	0.349623346485823	0.076461658916914	0.174898060848623	0.461826000832627
cg23217622	0.632328636111089	0.427976417754211	0.36936014085672	0.862589072463457	0.0485819101812732	0.462694157910318	0.630271219526807	0.0495615972808047	0.788838713636355	0.93565141419015	0.221117568902994	0.594341235812645	0.149714675757166	0.756564084351204	0.813659197964325	0.652822315374777	0.509924600699471	0.180488921573654	0.79821677925873	0.631402176799985	0.83964877302427	0.938578190160506	0.855501385398974	0.921718506849423	0.57073010778777	0.817935372836564	0.0539930833258066	0.393580023108494	0.0418015033663563	0.0122938818618681	0.858956349717167	0.748111006611952	0.451803756473397	0.631271361403358	0.0819705744842757	0.274169281912874	0.671954891197348	0.32741105466934	0.30037254930433	0.698126257499419	0.711843516146089	0.685799908002802	0.0922976894018938	0.222050383923881	0.685208426958914	0.710401594177209	0.800933575598663	0.719981457553285	0.735720069652155
cg13689003	0.0284293034390288	0.485930498071897	0.0333296374421294	0.800032527389677	0.0350654726100388	0.0245791132815719	0.734702793634002	0.0290055132074508	0.0446789969896985	0.775909877071757	0.303897849739733	0.613730460351847	0.253426782239614	0.653065529003668	0.743853735244781	0.516696301667128	0.531093842651458	0.0205383371338835	0.0353117702225325	0.736799539145457	0.0290908518378075	0.939371119925271	0.713983732313505	0.752641166884592	0.0296202105903236	0.0928383058986911	0.0302187042450305	0.04761659585673	0.0247899512392304	0.016923779080553	0.757570655465114	0.0313263475830503	0.0291080265390921	0.336957951086788	0.105327524047149	0.0312195828618425	0.0649092802276558	0.28264543785187	0.0355245829980128	0.0698160809998733	0.740111347139355	0.044031196805642	0.0394234007993225	0.0378029147317553	0.0298709751780525	0.7174672396339	0.66379136749332	0.0540323765592772	0.323530650256719
cg16269733	0.403572347729257	0.233856745597633	0.753643475168304	0.873002630064296	0.371471170915448	0.0500424929948982	0.775178882891791	0.15633832330759	0.354839113670267	0.91657772441086	0.958275515863279	0.69024479912243	0.78094517670728	0.728763050097945	0.757855804953745	0.942728953304626	0.736323659440573	0.0982419860961519	0.57495456942286	0.6976832477486	0.162053465269559	0.928684293959067	0.788570808939003	0.877586270259085	0.656428906227578	0.22041471693035	0.901973772602286	0.180631405129367	0.882426172624488	0.904307870129697	0.468120295875258	0.332490683989398	0.124827401191631	0.850470148166711	0.428227510003591	0.554308737188117	0.156532075722566	0.678034585569469	0.666081248825635	0.0998804090195463	0.709951451357679	0.814644132340069	0.0974754296853505	0.846023330825733	0.075789659016396	0.794062748803715	0.782969214817265	0.897776770580367	0.665575525327308
cg05364122	0.504408488917372	0.256769682451241	0.653153585440579	0.37777406869281	0.146488865873892	0.122092806569033	0.676688127101014	0.153739452400751	0.181045939428231	0.697245473195173	0.952216413666275	0.62140789492975	0.346794709582431	0.761692303454885	0.102675407305899	0.913891220901236	0.491041360520226	0.114207836340529	0.0578051549400048	0.679830673894643	0.559419332810548	0.159283519813619	0.792655734750097	0.321926268316282	0.590401924955525	0.171545976453316	0.254199837004161	0.665317438636786	0.112952375691625	0.241944234428191	0.0960664074698109	0.363886595782662	0.146215962342304	0.567060449683835	0.134563039489472	0.137494234953538	0.350939084208618	0.179400456608893	0.157504324236648	0.299683237186353	0.190465166477213	0.118865594316841	0.0971486763240327	0.128984326756747	0.693003275631727	0.697470367189638	0.10153367232294	0.393292978780543	0.522463591270228
cg09785555	0.810907801455175	0.246704329657526	0.710576204756824	0.847767389697584	0.0696866410420391	0.0915648792078489	0.617459182541601	0.0977679801241818	0.356335858699949	0.873768291065049	0.938907914495392	0.607930043763619	0.724484739227548	0.762522773135014	0.820464879930919	0.882686329962581	0.693603817191211	0.115975559517516	0.605537119453947	0.21292282113304	0.329729952994291	0.823776206652515	0.874728937454964	0.760417092181898	0.385035483212599	0.186990931648615	0.696879789308257	0.681046241762276	0.759690996037539	0.837029990092052	0.30749534815579	0.308386125183433	0.135432133584125	0.646134125653749	0.218273317761304	0.14871844354074	0.656707938595897	0.615840865411265	0.240165636442761	0.335955608057787	0.681679554646464	0.770975013589901	0.10296777126931	0.47832974578605	0.246509365333121	0.410056422554405	0.586716162461936	0.848161256825882	0.600725305106843
cg08495825	0.839234058312118	0.319426068958276	0.765008191961933	0.888164900796148	0.0636623697854525	0.11038287732892	0.69541251224037	0.0729651877749587	0.484544141395789	0.930956713840856	0.975659339683215	0.741049139521978	0.817699042972252	0.821503837519227	0.850931056128198	0.925077458163898	0.789201030579395	0.153974369285776	0.584130628045939	0.341502417340677	0.46036065495141	0.874928740567527	0.903527824726239	0.823716237144184	0.571844856303588	0.343114399554221	0.827939047084013	0.827829767080872	0.864257797073832	0.893661108174366	0.403911824824666	0.370661537526809	0.219080936691132	0.713043987551622	0.217258964663355	0.181221624886073	0.65062240179591	0.643949367019427	0.419773742575826	0.454062747316025	0.78428619274911	0.808519950831156	0.115589398842968	0.59272967461664	0.406593254248049	0.531640157740089	0.663498349963963	0.896645929721375	0.73071903001078
cg07377195	0.74815561099934	0.524581586851034	0.369712952666704	0.167179666279408	0.551550547362077	0.774673598799144	0.803551535814317	0.447733518268171	0.748303805122386	0.635519591970867	0.806839341695997	0.583835983264744	0.743369048932425	0.661438535577498	0.557197293753717	0.674328025005978	0.192771997314668	0.573223994686199	0.55211078234793	0.126173368636298	0.809713434636351	0.799330005064399	0.298204984248136	0.572553421460933	0.189154900264386	0.29092939573669	0.0862031512680818	0.815371146421895	0.448371318083877	0.821764886562801	0.713267647524309	0.88590671075715	0.642302462654163	0.662691609605215	0.373557470918174	0.765612337586835	0.51719893509871	0.268710431718501	0.246748371263157	0.732448859569717	0.680414721106713	0.174703193088651	0.781874429520241	0.685179580076902	0.562693048270367	0.245548721005412	0.198967137186162	0.10307005344791	0.254390092358055
cg20406235	0.863183677998945	0.540824139833249	0.425251320663899	0.0704665194389538	0.511512721435605	0.44954294422565	0.0386083066502784	0.0336448041975143	0.504750431292198	0.831597403137567	0.129235782946106	0.477109282751602	0.315983247902239	0.712240907654201	0.126636699440907	0.674267748530768	0.764014355540331	0.574250869579674	0.0404429422308302	0.0549845845778174	0.588046627562671	0.0863736770625516	0.0298462633864252	0.217142947319882	0.282227738235137	0.239914886796782	0.130644137706522	0.598234445628275	0.0376998012363286	0.225044528740663	0.728867430017399	0.580099348945586	0.338683580986522	0.565164946557278	0.151844472374547	0.159948981433248	0.402063977997805	0.355663593675231	0.109024731356768	0.644336592210645	0.491720145329265	0.248034303453227	0.0868948716802704	0.0846209135695167	0.282998732745242	0.634178470492142	0.0572028004158988	0.0410629524356173	0.0409242347486877
cg13552867	0.108683009616435	0.160254622373149	0.432376136043541	0.400906080420962	0.322727363292497	0.900904434734467	0.533833862485601	0.525846727808	0.342253054512418	0.243005716590424	0.946007240736641	0.829697713638617	0.161034656297386	0.576850547320587	0.637466251182769	0.883051096211832	0.130351211049433	0.11027872299352	0.550008079016256	0.334831821376232	0.119611688527456	0.92641218067897	0.572135945082882	0.879496777394447	0.146659877279026	0.109176487471558	0.507332284787386	0.228864383416984	0.84948912317977	0.631113320461812	0.117828177433447	0.14605275425445	0.121480972404735	0.357895040706084	0.252582326073438	0.119836664851373	0.790300966884008	0.665346655940107	0.159252441976771	0.735503433464617	0.149659235196761	0.160132908134618	0.166131004808865	0.392927370448577	0.381508350798507	0.343731580751033	0.714065757705795	0.479901584901373	0.52915297722292
cg20489026	0.0205019888844406	0.0366999698118125	0.360620632430504	0.512506193101686	0.0701184661948218	0.859261562800347	0.534470685353865	0.0765757357235426	0.0253458852152536	0.0683754706708429	0.9412262508916	0.808806225181286	0.0239177665996334	0.637638721420938	0.670858144532075	0.824384094933127	0.00844903350765984	0.00523970162817219	0.634437661508577	0.566329392273459	0.0348966038959858	0.872126867989284	0.556680686252725	0.827444886725345	0.0492541613788698	0.043274840865155	0.59784563942966	0.0785365742679506	0.79054309913834	0.635604618768332	0.0250523491775964	0.0242036593175016	0.0478259473137965	0.505559253642475	0.0718784642334585	0.0251561305590615	0.847550256342407	0.722573547733492	0.0339007130504022	0.711276631273885	0.0753445681899302	0.0511676926921566	0.0402155696974665	0.0667447378915665	0.386534611077278	0.597911979667172	0.67754992563636	0.521573689785395	0.527076959446121
cg15580417	0.0315602317814442	0.126839623639696	0.535275055290582	0.599934380547139	0.321943602717322	0.867126384190623	0.657143112398437	0.351297919635484	0.0338567665340785	0.0582175017297463	0.938330422475935	0.802631936401409	0.149988129357758	0.716540790684793	0.731466267084954	0.81914114324055	0.0136904021451333	0.0389874672716654	0.697189412287689	0.656003435118878	0.188752656214453	0.857467116098754	0.707140702372316	0.808393542317884	0.0828498881221	0.0249511336366376	0.560448140176167	0.250952004794281	0.805179075348645	0.669677198002703	0.0498997454070654	0.05141562796251	0.125271103373387	0.59431991428966	0.538673679155003	0.0317403404499085	0.784754154874497	0.730684816051614	0.0612036885261031	0.766783484185768	0.196800399293587	0.11365404440908	0.101727244333195	0.231179287842688	0.626110318059059	0.687327007744917	0.719029540205407	0.623144153958647	0.613928900525333
cg10400707	0.891058237057444	0.45055097711696	0.866175676918935	0.864180347179441	0.371135336603956	0.173987668674083	0.601208209871708	0.622343509903049	0.557674553747711	0.705765577005626	0.157824157513989	0.611003618113014	0.832123279738328	0.577677858966056	0.769228535271761	0.230076851112259	0.533188099421072	0.528477287718127	0.451960052632865	0.745233578819452	0.840133068524508	0.899966586740575	0.659687788369179	0.916254903347298	0.793747590278165	0.483097576107048	0.924513276289083	0.707069458801841	0.851978351681296	0.661815014164573	0.657627782924635	0.139286021805074	0.639389517802081	0.170652688289469	0.740991830606833	0.154091697142505	0.244368889474912	0.634501201032605	0.917330202809303	0.203331916481199	0.744800866833071	0.56587055509403	0.513929201287423	0.223677426480374	0.23070442650319	0.248557773051517	0.242501390645352	0.932061980670673	0.854346766146798
cg20968048	0.19988929087624	0.892494906518476	0.733673367746306	0.883404517240143	0.347471081661555	0.549418896691116	0.847174348696796	0.563395976787982	0.123929320352042	0.306710206357982	0.90003194262506	0.322982632437147	0.390196514876223	0.84903159603666	0.852804761399639	0.36476104480473	0.305352349886721	0.37560171046322	0.858647063354391	0.440015928380291	0.353476255645774	0.722032936306648	0.272017898640815	0.393064695372344	0.619678510563628	0.387220326700931	0.854940450152698	0.564513545211781	0.853278512231623	0.883806159203281	0.868055094369696	0.865091839958437	0.886775093857351	0.272022320823687	0.510687750896798	0.868344840073093	0.409887254744928	0.561822602222563	0.629235517602794	0.765969089653716	0.640363419619296	0.544487789398421	0.596955142860679	0.853523363215372	0.497393454915834	0.690922290684237	0.877349840994639	0.498722127066343	0.815040943512051
cg00439656	0.54951640652985	0.525256449599692	0.056146565673965	0.503481940341198	0.874577168413429	0.859676686527266	0.482494855772699	0.554858469467416	0.086498981706983	0.853875499313732	0.535922562359392	0.590980706000328	0.0415125369782242	0.538931407149772	0.450137049165943	0.886696796787444	0.0750662715476699	0.578735642123757	0.0592786851369604	0.0648052101255956	0.567727788345448	0.0836686010078221	0.566018546018696	0.0689438140794773	0.509572519349662	0.558327839132255	0.0690857914353256	0.0523563425388887	0.502163251530024	0.513364451998201	0.447099147352214	0.52875179150219	0.52589317951512	0.530969998299521	0.549965484652354	0.86524572856597	0.102972312738884	0.640848260499842	0.535218426989305	0.852276047289872	0.55313038728904	0.555499819436448	0.542642063072227	0.541155125315327	0.0925035004655361	0.0681862844383354	0.494714165197918	0.469225993944053	0.474785174420939
cg16432061	0.348269639660253	0.317983168070226	0.675831163698001	0.145510534221849	0.153120887601878	0.268620836557438	0.41716923273099	0.113962236360085	0.20664039409403	0.10250318179855	0.687534108480342	0.678145344342596	0.680787094985545	0.594812156279479	0.548216946732169	0.862683200020008	0.803482739881821	0.146726679924042	0.184328737136441	0.733582195981842	0.226704389508061	0.848443177385684	0.817497513116299	0.459736622623789	0.462042195777474	0.246102398348838	0.785320522844301	0.861797819335146	0.673774022251076	0.537216138274902	0.127336481949997	0.577805979362074	0.124883090215622	0.792239684278635	0.366300302319206	0.170585249434963	0.844240670737526	0.273413601751621	0.430638514977223	0.808490982333916	0.190230130642934	0.157871102076279	0.133564687226665	0.610380165476553	0.900488780559706	0.737896380965235	0.222403066403612	0.0750762937817736	0.556511722598773
cg02574731	0.0894940900388999	0.197719284628701	0.109696971874242	0.713250984663955	0.086568507127134	0.068313881554163	0.376660990550774	0.0580178640646245	0.319885894054506	0.915432137918731	0.246009803141263	0.358504275182958	0.769939914725935	0.751026802373235	0.678290443617753	0.105770808940969	0.0362508297262815	0.650494226240967	0.0339769168968553	0.772395686115058	0.680298257403757	0.0666299947949513	0.519172914304396	0.348562818576424	0.330625424549384	0.810294618635039	0.592196324504684	0.177782858966819	0.643185408577977	0.60606705033623	0.674542462736801	0.251044486206616	0.275509241082574	0.0884508275284333	0.249334794754858	0.142270313674252	0.0979551532091388	0.213293836514002	0.624002778620609	0.11753242586001	0.400082014026859	0.145833533598411	0.125733619885784	0.45605847176509	0.125983201640703	0.0637233787018853	0.109255749748786	0.0786308447218345	0.582083603443989
cg07706715	0.0747102368726691	0.215522645181818	0.0731967737841677	0.872658217803103	0.0821628086899752	0.0509936800649113	0.248986830374046	0.0130087405258451	0.210887995045194	0.905879752496884	0.443024828124384	0.260179589074916	0.766767737745123	0.754443534763867	0.647908447696191	0.0394613302388614	0.0282044843596737	0.677469711802155	0.0312548812359223	0.78032670977187	0.672198449125544	0.0353833156456407	0.383478442211715	0.210776145885076	0.322230887466374	0.805084627724907	0.657938176446233	0.0777241122497801	0.660917684561976	0.695929270904825	0.680955902222175	0.405493249370136	0.248581872666727	0.0567735852189857	0.552776949422557	0.147443452299809	0.167700150961062	0.317956613380602	0.42259550364461	0.037937336799901	0.358052263708996	0.102939874851483	0.0820519446006222	0.437505352398113	0.120964865697216	0.102075853978917	0.101570674718569	0.0908233160942338	0.616432130794602
cg13080267	0.484285765030211	0.173834375270633	0.557042916038606	0.542509057700376	0.706916174346953	0.774969791059445	0.182693965764999	0.512712913339523	0.243598908179436	0.19916381166924	0.528334958012706	0.736370858440979	0.217566087198035	0.701982352384271	0.439723293160356	0.216250437618642	0.799846944399993	0.537420939113659	0.557819422740213	0.476272225819111	0.251439308553653	0.219124328334187	0.50492883789972	0.54039330001859	0.17110042198644	0.763645320280535	0.150531856053952	0.160370315453885	0.441589604117376	0.784271752239548	0.162821534023722	0.809779519136765	0.169000640349303	0.258281040296584	0.404083596465307	0.799120617805885	0.381198032905502	0.253596669411999	0.601201483495477	0.731252397873548	0.548694706011135	0.20961259246205	0.200353545554254	0.550308044456339	0.436464771813217	0.672403023498991	0.16733248809061	0.735383972025048	0.16086312738293
cg06325209	0.812037019130893	0.564487740258067	0.482884212202856	0.17447163845212	0.289417531014526	0.849860218082842	0.391616391631501	0.854918687192378	0.719585977228256	0.568244185050889	0.874981806000362	0.804365950770402	0.784824937316808	0.852104063028407	0.266081669861632	0.829171394923664	0.861569964567269	0.764826313239098	0.307518306219144	0.55974913257138	0.503576534860826	0.812844079523645	0.832622432405291	0.144838860222126	0.174109667968103	0.326357292734739	0.80905479355903	0.853460738506029	0.150979681653235	0.520111512079947	0.780137241668987	0.795876481730084	0.470029435038247	0.721230858997042	0.364840721572687	0.456153378230891	0.669596810530983	0.204076166556677	0.301249985108496	0.792765503393183	0.336012087459536	0.248612324236414	0.828764906203647	0.159146058238563	0.746013721698067	0.793186514441449	0.159298274175753	0.101881641865726	0.677372667188147
cg22740835	0.829622963632427	0.610111540926211	0.553498281745337	0.187544129616458	0.318247917374181	0.827999106894321	0.377999413161736	0.80522454841255	0.804451954828832	0.615170183350225	0.868577854036602	0.793816078434131	0.822131260207766	0.875921535248423	0.355853111180209	0.808230070504443	0.904690980622589	0.818293024519537	0.391382886353591	0.632972688409741	0.616253998332285	0.87898572921088	0.88969230025009	0.130618167886472	0.237397424744769	0.433494297357263	0.818459987742164	0.814339912845875	0.195156333971993	0.559078644000663	0.78189191324232	0.750882512867372	0.487930276342853	0.764176426657386	0.262948395677149	0.491054835908649	0.64951941959602	0.228171420248373	0.3394146731712	0.831208489473086	0.423143345551395	0.308403141041121	0.828580491418102	0.17117980078031	0.845715692869666	0.880103626111291	0.235540153555028	0.123963095897971	0.719964063273859
cg13420177	0.862098244296332	0.545196897908172	0.44171206575289	0.157616662600984	0.27894846823279	0.886293645131837	0.435582223632353	0.893885762155677	0.725534146496204	0.535246249226992	0.885565097003528	0.697983610743552	0.75024214701867	0.835884948412015	0.197808786686545	0.836937990423278	0.677789825835931	0.792630350570912	0.270153513587763	0.543457803571669	0.475379411783388	0.794987139895052	0.854391742935064	0.0831640544281877	0.129307327638714	0.296605646359342	0.725629210660526	0.846162355380984	0.154830253248684	0.516797468605234	0.793928771363169	0.78501205502078	0.445226445835807	0.726935890593074	0.373045417095478	0.438000216793588	0.629745666481203	0.225513006717225	0.25852962990347	0.777159530697752	0.293244525090787	0.21341366117577	0.830703473202869	0.145294425220055	0.784316818451586	0.758825757959179	0.148713623979973	0.0884167696862292	0.478253872891512
cg09820101	0.187164940899573	0.411351136996778	0.413983898473443	0.850025296730102	0.253149803519098	0.18364789632807	0.584861568246542	0.184945432249267	0.442215174159268	0.821976205483854	0.182533869558874	0.0816249471580252	0.174339988418605	0.79118883438179	0.713729922747415	0.135598742331696	0.324907924118103	0.316211956328781	0.487924605273602	0.330168028592461	0.83707887898891	0.809310799473963	0.833410230658657	0.705253171897141	0.652407647470761	0.751849748959712	0.251205490794584	0.515551729580589	0.524470152207384	0.223378866539081	0.870139486717836	0.212484607931747	0.443017605389508	0.371326938987624	0.487330995800458	0.176830770326374	0.248260039415771	0.753552715697065	0.772463413055031	0.399014982379661	0.529450841596266	0.810158364713286	0.48890004826202	0.628963089333222	0.424419342245765	0.205973951750076	0.868892516773384	0.6035235149331	0.228929838059793
cg08713212	0.205904165881691	0.0625208015476047	0.0426247177608563	0.860383989803252	0.0398255592980201	0.0471330229456981	0.623198830313083	0.0371817162847585	0.111715101297744	0.892021977957982	0.0483915369337077	0.0555190312771163	0.0811275890153344	0.807718301968128	0.686288113076765	0.108237919208739	0.117288513341252	0.121765410697574	0.0390903406235551	0.0492478506609321	0.914280680463422	0.960330428627641	0.79995722711567	0.0806470217238724	0.430097920589002	0.572739699434433	0.0350184976147298	0.649459141821523	0.2393335209943	0.082245812272926	0.924901090482454	0.0670413460175296	0.0766432803337115	0.321351866717589	0.211332836914524	0.0353915009496843	0.0926065771148713	0.529709288110818	0.248305272865114	0.144293157629129	0.0584361533405731	0.297617613220673	0.0638424762184125	0.0648671915410943	0.0947448313795307	0.0467022135201705	0.848560648892134	0.0545385920566235	0.0371101594650506
cg21270847	0.921995997973589	0.711089894262501	0.728238562455533	0.947695356819208	0.589670452585263	0.43587403183514	0.627031917176899	0.972508150313258	0.35729154582707	0.93640319780949	0.185433353731343	0.38605841606135	0.229874050827355	0.269513413905121	0.953870537967725	0.295862287191341	0.467486092990245	0.952930402717347	0.951712814325823	0.206006803897336	0.90535683164273	0.896604818912436	0.173078005264548	0.94032126535551	0.971596902177506	0.775651035770372	0.858976317485214	0.455663061068567	0.402708203486052	0.423388603237992	0.956752582620598	0.760224449997649	0.971408506603499	0.378356649139566	0.59141553354932	0.793939403800144	0.582851361624365	0.756721747014212	0.94574986960408	0.442202098241785	0.946961419716649	0.952751708598512	0.957452073183057	0.960786449620017	0.133642617151269	0.0591230339413375	0.944892761059108	0.937794174619749	0.57710345404813
cg26337312	0.828480665159835	0.575695302869355	0.369469088188216	0.788111897981744	0.645119434980888	0.203546709523894	0.259912210261953	0.101445095858426	0.31840569092777	0.910910530997753	0.140958173585428	0.286365480746718	0.131471579334862	0.698567399624444	0.503650121980741	0.121558566929505	0.0681851551583754	0.823631498295498	0.0710322512289139	0.0743962787272584	0.528625844619374	0.909263027482652	0.188980020518713	0.173493114852735	0.559574197532374	0.709619593393025	0.131541110681972	0.586120157739231	0.274185622996055	0.0318595598739186	0.716018554722212	0.493491598323443	0.714594916843466	0.131749848619756	0.416595686214826	0.134060412783537	0.0860905986199984	0.788570358982578	0.548990609021761	0.31510995032428	0.656990457721235	0.176915082626494	0.455406546696014	0.822336203274905	0.0485731042816315	0.17860383267647	0.113313558541784	0.752666312358853	0.14070340680718
cg07135032	0.838852691267153	0.709180714879372	0.5426707376051	0.808717999494605	0.738999399113538	0.277826336265597	0.265093945986922	0.0354790176753446	0.473099341792634	0.912030376630448	0.0807662553732174	0.429350924600135	0.0322795141219114	0.761535511637686	0.660554611158001	0.144675568830561	0.0738900422809269	0.836480853635989	0.0857597947313419	0.113162531180524	0.665863951673143	0.958587178743634	0.248814673632739	0.0833633099998957	0.830816120863115	0.800013509199565	0.174713217274241	0.650163257758512	0.679431977685241	0.0612218571874403	0.837553439626054	0.454724890980828	0.786495475863749	0.0967050454313505	0.414682802458293	0.0857661461484575	0.110228020237577	0.806942166830849	0.602438305790674	0.452580624015076	0.708636445501376	0.22010394255422	0.550829485106425	0.868136386151333	0.0589557376087255	0.154973157290702	0.0919731912787827	0.779631813319806	0.159419326941502
cg14417498	0.848178263180965	0.648138028519889	0.36493253351222	0.819168309070831	0.727498965678728	0.21124842990911	0.0544261327830947	0.0317711870635301	0.376973518479534	0.916292910755394	0.0770820388715137	0.408792830310098	0.0411339300636204	0.778163669500121	0.639907089754659	0.0399578530201196	0.0223604193912382	0.847530795633094	0.0303356518197878	0.0398509676716332	0.6183796667206	0.948774791992645	0.281872832776787	0.0772710706470179	0.662420603716257	0.778331375926002	0.118309183959702	0.642550259494902	0.365811660606305	0.0467958792293369	0.786228234813149	0.413426510613423	0.759266959294607	0.0615461256646365	0.233025967972439	0.0905383899659352	0.0551035665062155	0.808870169806005	0.527991114274296	0.372549697099941	0.714589316894375	0.162264920632529	0.489025992823278	0.86378501763972	0.0455723821045039	0.0613764840998042	0.202028693526708	0.754345046600509	0.0489573470829462
cg27636676	0.72596934668145	0.508948978522429	0.176917162528839	0.821785764895801	0.464873674879943	0.112944439489136	0.174637746501346	0.0882658651293075	0.187340877462683	0.79022982384627	0.514690130691651	0.111895232235349	0.113644195470276	0.579178323090036	0.506853936663551	0.254454603675768	0.0659961369017666	0.79413823828558	0.056993457250718	0.0581433220603439	0.281197221571104	0.811939522001148	0.383691272979694	0.134013365540096	0.650460681705641	0.608225044907427	0.42237119088873	0.786968325269482	0.526005732024245	0.074828789538942	0.449251410953177	0.57208879083271	0.621307530166941	0.183335980610554	0.51380694711828	0.0993136488211648	0.254299528417934	0.599552778707334	0.44237320283876	0.194880745267249	0.703636567023781	0.166425563267974	0.275290733936463	0.831655499567903	0.378199507408061	0.120209629025194	0.0959223643056421	0.693801747016646	0.0577404536784973
cg26522592	0.625871811083522	0.516174481400998	0.474919958819	0.812260356223454	0.579273877813304	0.219989033766524	0.347790072054111	0.0563781229110112	0.294807808731667	0.813720150401799	0.567996909592285	0.252503944609787	0.105550402163624	0.706466116124702	0.548215453852118	0.33940233358397	0.0740528859203117	0.772426549448573	0.0633264559983143	0.0908883150335169	0.472732458495598	0.830730492771537	0.528189081937821	0.176464794942336	0.577757784641801	0.618928823450417	0.672874837513485	0.818470729429356	0.658967073096049	0.0810574506307831	0.501542471581165	0.708143270552959	0.607624224528701	0.15566158383869	0.224914027116876	0.136336644989735	0.0728548995951703	0.683653662637001	0.430837419990729	0.215275588365127	0.662117674680532	0.156297714151067	0.344383377640203	0.801167738469806	0.0620080473284737	0.14670585008736	0.481164675472331	0.506617170458871	0.0786947668917722
cg19924619	0.76797025984031	0.475172294084752	0.468301928624579	0.73037352783238	0.510676285274879	0.231560469005239	0.440268582659826	0.0404402765406482	0.211401014963434	0.857350994878222	0.532298209897407	0.297913088478284	0.119545244943413	0.695409030415779	0.41629490231099	0.592555777256379	0.0484371925964677	0.775148904932314	0.0473909515563314	0.0421761645554021	0.379241391282752	0.885859423519497	0.612595965595372	0.14204933219813	0.820266989581159	0.696530130996048	0.864800789846032	0.933967152448043	0.81389167677567	0.146208858955356	0.578422010959323	0.817362926436473	0.645597107848333	0.137184427627673	0.453198827746648	0.644370270600032	0.112328930405742	0.637660807348902	0.435618873812339	0.286478086630576	0.622637627510422	0.106736860800846	0.234281834265988	0.804008803862134	0.0746998207720299	0.188832949171841	0.745827880513681	0.487806873031936	0.202723835253603
cg10815625	0.731769523083535	0.337712954338591	0.327361613635136	0.660877629818543	0.364956578573256	0.171670626443054	0.299852974583927	0.0841573719627026	0.183359771250789	0.821489314875661	0.44587969655425	0.173155755201955	0.0395032621672202	0.689824670440132	0.302020064983471	0.339164953946155	0.0904028043597957	0.754533147512645	0.0479411998906025	0.0886683316519175	0.339901156161258	0.819373835132938	0.404036547326617	0.130841883267456	0.700251828631049	0.6440596046272	0.705472041382645	0.801045740647846	0.780577130083957	0.12124900805757	0.335204680584705	0.723243571033675	0.562362096149444	0.209373003095509	0.287497311401768	0.139812733653403	0.12100829649027	0.57075401524968	0.257792587762294	0.135712929367116	0.566303408481965	0.0990475265167047	0.120085250741298	0.75637723917854	0.0947299326510582	0.134971337385837	0.509650867403312	0.286944805690757	0.0592450968870845
cg08291024	0.795899287638179	0.555364604502454	0.689697254533759	0.836386365190979	0.620386835577019	0.252121196406631	0.436587361048163	0.0661907416482061	0.357011590417843	0.845728969268365	0.633873385511889	0.294430366072081	0.109192411249051	0.699022705389922	0.539258847619433	0.760070872003693	0.0923627686594332	0.780083351250834	0.136176366673963	0.11078592332866	0.386847766359261	0.903879348642018	0.612385097328667	0.167999793948147	0.746412467644847	0.653268751355936	0.848746124923309	0.888261506085184	0.825336233029997	0.190420894206159	0.517443079320135	0.79829216151207	0.585938287063091	0.174364585902329	0.459409377746917	0.294105967943836	0.118365423363192	0.749033619684908	0.418612180080483	0.362470146029616	0.73357988370898	0.127211079054703	0.216579524005605	0.862147810493656	0.0736766691825772	0.379847650030321	0.661365328777355	0.486027365506617	0.0889052114806411
cg27361091	0.744760839231472	0.535273848900558	0.670790465388802	0.820686316588964	0.543766204094869	0.246758823382663	0.39906396986223	0.0807270319583629	0.318310268553026	0.824134489656599	0.559877265458169	0.334278976940683	0.142135181564537	0.614093777739641	0.522298760222135	0.702548456239011	0.164079444224254	0.727243345288616	0.170911483682754	0.109774420138744	0.399445859011483	0.832955232357021	0.66305341698246	0.19048308781508	0.775683319585375	0.571340598402855	0.789118933151717	0.854818270797402	0.751098822487051	0.181698280753518	0.46202911227804	0.762152799728636	0.541181901327507	0.195464594778846	0.245093164108363	0.270735482209358	0.109958721956164	0.748294084590038	0.37134160138559	0.351304284282175	0.695804879883402	0.109067532645581	0.216350766867175	0.834648326715134	0.0682059419082998	0.371322088573756	0.626268779484661	0.432070648788534	0.171371569091285
cg02885925	0.402007206019624	0.144304308533068	0.129558585763914	0.0483409879778879	0.100965623277518	0.413725640748475	0.557816423865199	0.0363642820353572	0.13368973435102	0.322831011932541	0.964837583413779	0.212550069759449	0.28230237926201	0.662669999935523	0.0287079385172898	0.773971584326104	0.0337103973472423	0.0978983436728885	0.256780317867119	0.208036027435305	0.528342420059534	0.021885079049033	0.77411516191595	0.0301588926478284	0.435098599939869	0.199895168694519	0.0350212784035296	0.948531485649968	0.62422530426778	0.783953396444225	0.604690917448247	0.806295499715113	0.151794934216362	0.634097778330754	0.0812067447561573	0.475495939752532	0.600729142605901	0.131102128081882	0.0783621226002625	0.569345395536686	0.0614306149378427	0.0485024014949568	0.0766667162782993	0.0916210043864111	0.345330727433362	0.57464336131281	0.512474993120744	0.0390650989184583	0.482861283596937
cg03077645	0.613052434595241	0.224762226041818	0.375997094250269	0.0609049315086349	0.254953268322717	0.46187860857671	0.601358088166736	0.0382437936267687	0.336289737603965	0.429985051331772	0.94743685596403	0.3025721888541	0.444907792118095	0.706404561191906	0.0501470878471857	0.777388801576296	0.0841890979277898	0.179741086719763	0.515297050266793	0.296297112415327	0.594257490538162	0.0505456549022667	0.817391806722886	0.058144997086128	0.508695359428914	0.2548000998495	0.0750124762496192	0.945492376782927	0.689760468483098	0.787898109679881	0.658307964093952	0.816446436112803	0.254848906968618	0.645298456289368	0.0786527777760057	0.53507322072335	0.596131437007378	0.157927535137489	0.150247055416107	0.63968744749515	0.0938093374128671	0.0502849128685753	0.132377008181644	0.221008825358116	0.400925778146431	0.614092151207506	0.562615292320646	0.051431941512172	0.554223189685995
cg26436962	0.669778850363024	0.230819081258508	0.269234624131131	0.0826621042365501	0.325077789786492	0.516166991606717	0.64397929139064	0.0806352916388389	0.309596001433225	0.450571702065789	0.948572550929035	0.312470444980572	0.433629775523399	0.802080157977248	0.128503616336869	0.826455032532807	0.178662053413752	0.239155633943924	0.578836550795212	0.416805036936792	0.664676507771917	0.116856413221549	0.85713762064562	0.129523949707738	0.512971635626078	0.328480585919463	0.105960533091366	0.933111051208011	0.771026792784457	0.81187581091108	0.71542492095195	0.834199664241625	0.267599825626375	0.713853369335164	0.107942947670989	0.553767707847467	0.628090218718186	0.219135666222508	0.178895214042919	0.663204037596772	0.111596211292329	0.104706680128094	0.142716646511715	0.161438983694863	0.454678201602249	0.695781217746579	0.530851465997417	0.0673884606401301	0.521171777154961
cg26248173	0.298116149122951	0.576341849001307	0.0810146083237539	0.112752464802915	0.770670214805804	0.741147380280401	0.692345305891629	0.0961246053864857	0.815120477060363	0.948899017097377	0.983106450123115	0.797666311742868	0.134948120324432	0.812830251294363	0.366866412232651	0.922794853826146	0.822526029123682	0.757764737650676	0.666914821629417	0.661783969947336	0.767969561496805	0.965157489719368	0.175955456696904	0.159032996847534	0.487400472740913	0.77650654550124	0.423481051645222	0.939682170955658	0.926966685771493	0.178732597783548	0.919017249142104	0.478420895554925	0.424820236631226	0.888747139914019	0.2142193787978	0.244769720162179	0.899945654147879	0.251604735690444	0.12705530259569	0.867572415605529	0.319182881644761	0.843859473047188	0.321730647951294	0.133487979266268	0.976820586808107	0.723167005122791	0.790530593237887	0.849343081667565	0.239918136211373
cg15473017	0.268338125148907	0.411472584921766	0.146495901741924	0.145913394468501	0.610132293918097	0.403793265256992	0.572449562005097	0.134892625571	0.713070051858742	0.786346292484163	0.866715760611767	0.542804080411561	0.197104906206607	0.710181325879983	0.23352737515687	0.752887811019774	0.536815740551937	0.539735883480291	0.444213321021069	0.558474000496969	0.513347101778282	0.847310289925606	0.157474868426593	0.216605251223568	0.437374536222774	0.7213224164027	0.245794966082587	0.502736737747256	0.766606377238998	0.171404987158169	0.791148517118974	0.356490094955535	0.286458287129625	0.744793645739625	0.243987730261913	0.145413813726434	0.758845384168884	0.190936837469402	0.166702159301935	0.648231319444526	0.232454736551779	0.642674666257314	0.225123387932137	0.120030977984542	0.828313652700247	0.545560920718883	0.747169600207552	0.462221944254163	0.15298484111861
cg25147376	0.569850349850767	0.75709911038068	0.263537181655068	0.0792650361808128	0.63863711820826	0.912768849368483	0.630504791170101	0.675171440450262	0.687076446181579	0.866645753808058	0.93963322010185	0.838186993650099	0.666164630155059	0.541230324072575	0.0283471196542805	0.799844088890144	0.85489384279765	0.637735004988625	0.036132016326954	0.511099831650054	0.684565614869869	0.0422520182404796	0.667726054408069	0.138646258982319	0.0893616322914232	0.66537697993645	0.855549842786183	0.951177007940121	0.794326246064883	0.841215066898212	0.790117772512243	0.906421651541217	0.7376684059263	0.607798167222536	0.0817984328673548	0.922765637383139	0.783132237874838	0.167607722516006	0.0788541173734709	0.800399490527192	0.164340602029883	0.718516708150726	0.760302932584557	0.0626845476741392	0.620458466043253	0.646354857398846	0.183411783191567	0.203279142543182	0.641597166946317
cg21609640	0.706495905895873	0.730050724562904	0.206630813463453	0.0995731382788292	0.623216543586694	0.868031929580783	0.479149522134715	0.614214262728664	0.66428752307134	0.854234575704437	0.922604391174856	0.834390303633356	0.594994174107947	0.604186691737727	0.0419564640556498	0.813500653332078	0.875852374943768	0.718472961215201	0.1066859034642	0.639493926906657	0.691595805977279	0.0453048343397204	0.699923165478793	0.351976205855779	0.107675746095004	0.694726983671244	0.800908399845036	0.935523028937124	0.755666309546803	0.849877626359942	0.766344217879709	0.890141998947574	0.666268228422712	0.668296075872599	0.101894832691249	0.905086582262106	0.744477533841573	0.0503031548374749	0.0622138590586862	0.794015806188241	0.197019701313264	0.674362700588355	0.688601447596643	0.048994548737003	0.679660198434068	0.662272079733932	0.148298553616084	0.184588827264501	0.619452501048774
cg26875805	0.615892346666047	0.686390084201973	0.181255755805588	0.0793785895079859	0.59352158179348	0.842083185312673	0.425261990835799	0.578794485785988	0.629713708125816	0.827597959495424	0.919487016914115	0.791720805110063	0.525119378056046	0.518322294879575	0.036691880136378	0.775664105096499	0.835448967480121	0.638773259800175	0.263729330162687	0.547712084009002	0.657386359325899	0.0421165328659296	0.629359654338227	0.183882197506727	0.113023217780001	0.656394806687755	0.768802780194182	0.908626083574872	0.73271866817459	0.811235198820838	0.712634382506343	0.862629244259062	0.626306376665849	0.57842566063703	0.0662799196334827	0.878559978371869	0.791082676416082	0.166129244495346	0.0898695186417934	0.74381098299315	0.211018662159115	0.626639931256202	0.670989642233059	0.0759922416966407	0.543944462379114	0.617204236045263	0.165031652533801	0.147166715488507	0.594296965535924
cg21161394	0.200862810761707	0.671195705647641	0.223086526427956	0.389092951575001	0.632069689277342	0.937029983178053	0.0637220751474618	0.709061279747769	0.366701256736918	0.574260146281968	0.962866396160242	0.871558650241028	0.403835907515952	0.563542724771662	0.774031888429257	0.90545497694186	0.890453143824481	0.174857619090614	0.442970876297031	0.738977165195388	0.163984002538302	0.0656355972138351	0.558525195594349	0.27806395105358	0.0998658015848646	0.184034969418949	0.897701167632626	0.956747511986697	0.887206676227014	0.680859118398141	0.816322698722028	0.931749791713949	0.336995645450589	0.797601845622116	0.171129224489143	0.949694312209052	0.913999681872158	0.128013952613405	0.243512645657553	0.885836913337508	0.330737791408556	0.427411489790687	0.0709210831690092	0.0586549985534642	0.844175814238374	0.737001702132518	0.0624717467396307	0.805344580346967	0.698021684578459
cg02648847	0.261781363815974	0.672330874571081	0.376588689762782	0.391266608534308	0.522077474313167	0.902596319348829	0.0759706959195179	0.676479476202745	0.30967164935227	0.422343527459152	0.899840502123982	0.829749036310214	0.460727708590252	0.596742456129224	0.805389252430304	0.89045151837856	0.895676548650381	0.128651436666625	0.595989583336341	0.685697664980423	0.172278048004441	0.208333645549872	0.419633462489287	0.246420186578198	0.133859343054177	0.211164283866419	0.840883508196403	0.906220520198318	0.811856652048876	0.624145086350357	0.768024730952729	0.889688277691541	0.338437899530936	0.729922940462289	0.22321084182385	0.892894572529681	0.841400264092863	0.295090616197595	0.280204614958164	0.830067973713622	0.338703843625851	0.510987560142959	0.150626411808447	0.121770600493767	0.751000899550398	0.629062581913077	0.094730428301965	0.823738617972066	0.672195482986106
cg12446199	0.297985267201152	0.660194139931514	0.132960859959475	0.243147464888487	0.679625361223513	0.945952070506578	0.0420204436657524	0.675022415586391	0.390227083130593	0.307504421744467	0.979319692714756	0.890055442619645	0.362601966921818	0.616471742621482	0.840314890389827	0.94243530967506	0.947730882502098	0.0684056767346695	0.183411303712704	0.788715923336979	0.0752180057861211	0.102209856462773	0.527624454637289	0.15758169773337	0.111625151360254	0.0950118156820734	0.905519583577395	0.972252875298114	0.849818172514697	0.692456772396191	0.853244010456132	0.953901174512354	0.166104971360662	0.8457688847233	0.23781101360091	0.970061810987622	0.918308477963538	0.24237214021066	0.19592249308714	0.915950081854201	0.126372906633699	0.334107033330165	0.0645848590646532	0.0471857475606701	0.868064017261196	0.760980811559446	0.0586111037214419	0.849611123265077	0.653065113594309
cg06900257	0.168465402654004	0.545938297806896	0.15143561432649	0.153332501094295	0.510895729152887	0.833954099213861	0.081139008972044	0.647066369692242	0.256876530678126	0.189925002499946	0.909557841894123	0.693933562575778	0.2123118804891	0.557839559268786	0.768315900231824	0.823249635784706	0.772346981650275	0.0820912467741446	0.163501905186938	0.612586536926465	0.141733246728546	0.105978551387817	0.399936252546531	0.130391390094803	0.124445802391273	0.099690708458569	0.738975067252747	0.635040364122978	0.429370597612043	0.533151938252482	0.569810675683111	0.884373415452353	0.127742355719244	0.77535956336597	0.279344496330978	0.728657499111468	0.730920704126672	0.234719963405303	0.182663147011105	0.812339718475947	0.151356071440203	0.210346143609917	0.107778094609689	0.121653581226166	0.71617796442885	0.640207956572953	0.110102310212684	0.540083055151201	0.322567757599731
cg19302854	0.288744461263676	0.342327686660047	0.455530459655123	0.140105638344371	0.184401883419362	0.272074056776291	0.562072245620163	0.104514904323091	0.443685892475319	0.208896185631812	0.300990896746231	0.254674466949112	0.11620587554354	0.809690890813132	0.156566153248625	0.153970496925685	0.798000749774615	0.12957340020426	0.100591937017691	0.622439629827828	0.188379367999157	0.263916282974151	0.758006482708625	0.794350351950404	0.357645057461546	0.128499894519458	0.596533974709579	0.487233200446459	0.144509481865962	0.122942472680272	0.738733067606429	0.39533435042945	0.12532930574792	0.573942088752204	0.291563054082205	0.246295797011221	0.675064879471593	0.288488448947499	0.24890528549108	0.78640958066064	0.398837923321919	0.133441190329879	0.134469687187663	0.652116323267966	0.686082122513616	0.82715056679494	0.112341085299074	0.381826464478593	0.149106575145376
cg10994639	0.125680248433136	0.29431572837757	0.370874872428324	0.260926242670483	0.400922266948113	0.364618697535106	0.789116173848422	0.0672692556917389	0.579500795092867	0.322074001570107	0.33880471621214	0.213929641180209	0.161169110966465	0.875277624558852	0.238282953241856	0.178712653246923	0.88981455596394	0.0851536438805333	0.0431257621570422	0.633908010092782	0.301611035506757	0.149958915570905	0.862046539561184	0.900620479302654	0.23315078815263	0.110346974075703	0.785012618548958	0.560308538074613	0.208905312744688	0.13333511773306	0.904412278333563	0.618379651322819	0.171734716723404	0.558275117375458	0.504762830944474	0.260189255810883	0.869517719373922	0.557328361132237	0.229545937915563	0.863577948584114	0.485765153634696	0.200126566009181	0.216516561557775	0.78266259501542	0.614974270190658	0.883878924323665	0.20414183000808	0.339711184370223	0.135145036299097
cg04405332	0.411132705574937	0.319108693919506	0.384520796935337	0.12719904018853	0.39242910468135	0.343119739643035	0.673482522889543	0.140113311885088	0.507175979458288	0.215450446419088	0.230038333011881	0.295809593278644	0.19278947817945	0.849099591706619	0.186577180612577	0.175637775614858	0.837362138909314	0.136674235996739	0.12721699239684	0.670261353015144	0.366351061422502	0.150372038128068	0.798834943656576	0.816833319627488	0.22347803761552	0.143033177706335	0.684341392978448	0.565424820547773	0.137508672023579	0.104331131321606	0.83798373414905	0.574671533668459	0.131470868450685	0.533567490088153	0.489139581638169	0.249320512043428	0.892508377489818	0.452579958182035	0.203413313571739	0.881475130010405	0.398754960210912	0.148058631984196	0.114192016195951	0.677580214329602	0.492486630738574	0.899088985931016	0.125335137290137	0.395418440724316	0.245535154580625
cg01364478	0.113942526838904	0.451908298567518	0.455781471215311	0.245702776472244	0.534178545824405	0.218027666826602	0.299753917242646	0.126779342476488	0.384784410669469	0.362169679316627	0.852855335238685	0.476044172957954	0.177999521789546	0.549888106283844	0.120040739883041	0.0960514271255846	0.794668173088614	0.55673026146431	0.175941856016876	0.741419205463865	0.309408273356721	0.682116346552765	0.786898440958471	0.278660309864082	0.391244145033695	0.620265588929038	0.129401433152406	0.479806654997461	0.182611575127433	0.124547377912531	0.784399835662756	0.620401020890207	0.187488159273075	0.787662419673262	0.154536148631542	0.306929635471383	0.133932617816884	0.664734230808673	0.160231004304116	0.637938366440389	0.514226186271028	0.634999432816911	0.239998199567827	0.526961901806984	0.777391924028639	0.781263306847506	0.128990189079426	0.159023556855739	0.196791673814599
cg19219378	0.715903917504523	0.463605460624471	0.411418042073227	0.246270274867261	0.795872081123906	0.850124525466371	0.603910930708252	0.834117004878202	0.742808476612977	0.835084376147252	0.878590144577467	0.801936207534675	0.765793077880562	0.87640126778803	0.333622563671062	0.837272725759183	0.77618903467311	0.736167337418111	0.365162096406302	0.802498627209656	0.854833553604118	0.151849829028624	0.842231609151031	0.196605861692371	0.224840408122306	0.614302191730844	0.616339489348918	0.262459503447859	0.363621155683047	0.847647249108856	0.83142457088605	0.868301339395856	0.734952634548988	0.797497168762944	0.364249385229583	0.848092742884917	0.833482505394499	0.175296252082364	0.309910731589212	0.849297976334865	0.384227061399382	0.870792714292449	0.805961068651481	0.173792832134235	0.798583455699696	0.833196879133268	0.596131060796179	0.156015048304553	0.529318347263155
cg24002149	0.843211771873352	0.467449960541494	0.438326865427188	0.198267136353323	0.766121391368074	0.854943557514019	0.615945248020637	0.885613930465705	0.753185725505809	0.88041760986877	0.842301971550244	0.762340057866741	0.644220050023507	0.911302775813818	0.256091650656539	0.867986050009895	0.76759471503859	0.803592739234682	0.390995400270271	0.785101113610702	0.885847158838328	0.0505351474323162	0.804008546867282	0.0947052998224918	0.206240311721843	0.660704200752909	0.379312607986374	0.268530980167494	0.360135263840283	0.774846175145667	0.881809514710057	0.886454312016	0.772649873986523	0.833414238512573	0.308452759473203	0.852402958804619	0.841335026554923	0.291842191617636	0.316634142416697	0.865825535844829	0.377773260322507	0.886188033485107	0.851585515188966	0.16480854890182	0.659917941967073	0.765841444752435	0.660892328469961	0.122128740502692	0.624381186947507
cg09281118	0.867368935868328	0.476697852680882	0.42884047058479	0.255234094836552	0.797293576959094	0.90166156716827	0.619292022169063	0.900465987161633	0.76234750347883	0.884360884444253	0.896810334920202	0.83991993830744	0.79383736201996	0.907036455184954	0.348477331432778	0.875943830832465	0.839687514639367	0.782463514976203	0.407788123347835	0.838156281664896	0.898958013567744	0.103360489440779	0.889070432383062	0.166108623875496	0.231765606720106	0.656936917649917	0.643843003189827	0.280599361580046	0.402749036114375	0.803187089071223	0.878843655805042	0.895674739224191	0.749108511600463	0.86918304848133	0.262650077861929	0.875959134875074	0.904196934535116	0.287165525009673	0.348465287272711	0.87740546476588	0.394647271592018	0.898854503300019	0.844280467526578	0.211876396916871	0.863072980195048	0.836745910931971	0.619360341797465	0.162920328901566	0.59791291292622
cg17178220	0.84688183987196	0.424057392099016	0.389996234084588	0.216565978201229	0.761762038029734	0.849154001982324	0.5560558632278	0.878453908445994	0.737140897265349	0.867920419061145	0.895605541596426	0.771543240708966	0.756106298593407	0.889299077936272	0.311337495739388	0.822023831890902	0.794518220352279	0.712807573608771	0.360309471340671	0.784511743852588	0.861705393840081	0.103123414790829	0.8401442106496	0.142919943120904	0.215638262130113	0.617348289271662	0.593261561704335	0.240457075445374	0.34564477346337	0.757322480425824	0.845158075812264	0.890586850448655	0.717924330232172	0.813012575951595	0.20159378958951	0.844351306742006	0.858708533030921	0.207242621703078	0.288965769632033	0.862656704781573	0.373942105746784	0.879290209554661	0.821145565206635	0.166359423335883	0.854516640675934	0.8366610399852	0.599189902393576	0.136604209707193	0.534762674423948
cg03322057	0.768214678576422	0.420930132411238	0.342783145830862	0.202884874450359	0.623161925569477	0.837914182699708	0.336003460368628	0.809209885339368	0.632036004831184	0.8277351644289	0.834774753288088	0.635106999623918	0.326331516881515	0.818602351508562	0.164887147548884	0.826589000332907	0.677428315358638	0.761125494216999	0.310194833732867	0.564329551616901	0.786067465895524	0.14231871687842	0.805206386600932	0.123362615892172	0.156306655317442	0.626877471937999	0.581968041044428	0.278345786902812	0.293807751419132	0.79051431886482	0.8526849256376	0.870206860368563	0.734728927616652	0.673155744669281	0.445441875581636	0.808548388062504	0.648076808777656	0.191577278108294	0.216888792822166	0.77453475183244	0.268782819719481	0.856566749174244	0.836210662233895	0.169337589419989	0.509718399684971	0.661342893184697	0.637810224868317	0.110951440446358	0.322404611084205
cg11036631	0.752765786048449	0.635598332667031	0.312926512841272	0.717621460119512	0.543833355052624	0.800551760903117	0.254422930213972	0.609109800112044	0.593526312620889	0.809231915866313	0.835788726176527	0.625606596607465	0.406001802820898	0.727169946480848	0.0729245370018331	0.837159820278682	0.663428384667861	0.779688180553124	0.0782096646181181	0.688185568992225	0.754017197640861	0.113613340124843	0.749754977587456	0.143074244042187	0.0964205145124081	0.777123334819714	0.221557246180771	0.573530913800526	0.301800167305204	0.594581134592501	0.819665749474956	0.868337110474921	0.689675330298015	0.806716282664517	0.350551136332326	0.843457155798558	0.633426657792106	0.258315062810471	0.131021138450409	0.709673212780457	0.242268260030233	0.744420582740248	0.785003263463641	0.701275719376626	0.62282626873633	0.553275052665321	0.824484035388481	0.133344306695056	0.141296673523445
cg13077693	0.765655951905278	0.401024989167139	0.104863310455766	0.117778069620612	0.5276764353714	0.869147803563932	0.269053696909927	0.102205252616753	0.544354615279722	0.521288991957692	0.71014433607167	0.601540913633744	0.702756513647309	0.0415643617596349	0.0706960447340593	0.596669727536571	0.807392979613905	0.310305837132425	0.0497634326249671	0.707312852922775	0.286416013930757	0.253421381520531	0.780786235574866	0.0990115125960065	0.0904022773487467	0.394548007544643	0.180179506753281	0.59035622967859	0.213646076794571	0.49911033175247	0.585422197147751	0.855409092495842	0.348951194829844	0.732241894619935	0.337945100705362	0.728167778644227	0.655765191611686	0.162059993764568	0.118739100032954	0.772668767489161	0.157568832406065	0.732065770487035	0.654640684183144	0.118634932544883	0.447391919890109	0.557056309563477	0.129873802870672	0.0689517969172504	0.303154220456479
cg14599154	0.115282110323774	0.233461253610334	0.184901100348687	0.594777042583689	0.508912092368679	0.0563765360004557	0.544955725750531	0.0652621046428196	0.274924602970164	0.896513921091679	0.0323127127297103	0.0717694516587899	0.0549203610982956	0.735298043179466	0.790298090972633	0.0520203095995838	0.0963458073733351	0.380377033270425	0.104336062074427	0.218844303133	0.693435237554437	0.882992020500329	0.738826227428696	0.25827217598423	0.568102260480083	0.665928842444545	0.0470606971077227	0.452978063031338	0.481049879617868	0.0306163694207116	0.739246420258715	0.0732815941090395	0.52259685805014	0.136808162717435	0.0851496518845755	0.08854943914978	0.0502220027310537	0.0749939747779357	0.189022008721256	0.206265289260262	0.122676048772282	0.266495164422603	0.703968502643202	0.068868558705027	0.111599299908479	0.0417555592190389	0.774524646778878	0.150317152800587	0.15735791717329
cg24932457	0.141636160120481	0.100628233843069	0.651890210834849	0.690155275670088	0.564604536146127	0.701581180173246	0.71114797589651	0.137159196817983	0.106259670435132	0.880648584435	0.831923064458081	0.0484786898672005	0.0681354327274553	0.815224657010732	0.903262278071305	0.913954090303819	0.908832681089238	0.196759623833492	0.283680578726275	0.0515994760832865	0.271393585550194	0.973337506821018	0.642194118466525	0.56712008507055	0.641364985437348	0.244875491057648	0.068864263792962	0.073497132091696	0.682018425073196	0.0583903625542572	0.936311102298518	0.0445940228073618	0.131415730487102	0.916702358754374	0.207651073552242	0.0883170479063838	0.889967884558122	0.275042191419906	0.0850593460058007	0.838787125876159	0.25257107169129	0.134535405175989	0.241642041379359	0.0621213272029249	0.622333946186286	0.934416587394093	0.822772186011032	0.0819894778960435	0.319626372471572
cg21577836	0.178401675121455	0.116586977864525	0.533549758332239	0.591057477702403	0.409478578281537	0.586135379702321	0.608323450265642	0.113267428320612	0.20667708653603	0.948558338637164	0.718419184399196	0.117645268472523	0.137401544864524	0.771710577389502	0.860237473020213	0.853224881430766	0.95530711451266	0.325597051980849	0.587596600793127	0.119592144272798	0.230775827774724	0.97065015837863	0.566414515756418	0.295707884367334	0.391977559870525	0.217765123707972	0.106482928085719	0.112234187678158	0.310680071284759	0.0566879973119866	0.900770167575442	0.16041220219313	0.160323348814027	0.870251625651981	0.160620833833306	0.110397388647469	0.911722371709445	0.443490216311814	0.152446476616776	0.782394172479275	0.509586915938504	0.144751352186868	0.164669807751288	0.0677511999756134	0.818022722234482	0.903325726422906	0.7086431259853	0.0712109350906091	0.336724243215475
cg22473425	0.800486073680379	0.341932676176815	0.36541147651041	0.165891366489666	0.566189011019216	0.663966687264701	0.599702527578103	0.309493516057065	0.669557095252721	0.79348745811502	0.165367440432861	0.154359625421148	0.404463746984472	0.749517002147796	0.64233643358464	0.838200522250346	0.174913578132438	0.643233761338524	0.34753499638996	0.202310422071747	0.779502225815145	0.787259984908095	0.395853263518396	0.0636462365684726	0.181019052016335	0.359837412740268	0.150788049178609	0.141103645869496	0.145572835869232	0.281354571598339	0.790702797722939	0.864833078352235	0.597742051666282	0.75380659962043	0.476834324255602	0.747206131123929	0.330418468249483	0.207108055813857	0.375542768740193	0.682427860488667	0.271842211258985	0.710122993004974	0.486868881379921	0.147555918390428	0.465520999271691	0.709727549659676	0.351275467568062	0.156571425486534	0.262525309786937
cg24969431	0.0500615716280616	0.118367578807542	0.0552273681280994	0.0434879364833934	0.0699177349892493	0.0870097047817571	0.568316258412865	0.127515710904187	0.0363202336827968	0.674899046425731	0.979499299170004	0.150446010459345	0.166356836146528	0.758674893531924	0.0339047416004317	0.833060761123272	0.482910761474643	0.0235254112143375	0.0424027489267006	0.0285161319773273	0.0305337913946241	0.942262511045028	0.68624188239329	0.566875580215021	0.0431811963085877	0.0293957942683375	0.0480891905984864	0.474984018213089	0.681501107600463	0.0573707651774149	0.712235807467618	0.0433323710396089	0.0355598783746676	0.564842667329665	0.0614578753248541	0.0391220791716468	0.164455737827435	0.203597763173797	0.0380116944082479	0.687497354925844	0.112994407489455	0.0324698558841633	0.0371367666062318	0.0334764409532549	0.0375730417042652	0.0472221226509405	0.0338335983374676	0.0358145967362964	0.111340904397076
cg15545772	0.114366463157348	0.259916115253894	0.581138603973403	0.513874893079282	0.342891075298976	0.0609577855826019	0.548972748466626	0.0434419913938748	0.0999761295570693	0.746046254741032	0.976969397086634	0.556380010107665	0.0739133140275035	0.774534934218223	0.0445020914026036	0.880486623555583	0.877047538780798	0.0779635113922533	0.034299508046006	0.0773338778421767	0.0816484848227582	0.949316031481724	0.733989522362963	0.507830816683702	0.0771215383888576	0.0916582127649991	0.0639840137908159	0.461883045530498	0.854940623109907	0.609266289271323	0.714957491319096	0.217016005935712	0.0607849206088651	0.672730015244296	0.212413617642708	0.0950470397283779	0.118420553594839	0.139739987607506	0.0625468066753953	0.720109893556064	0.374085643125192	0.0697291644306935	0.0310057939456316	0.0474410827123731	0.0975187164351718	0.195617013038461	0.0539879315428756	0.0596862145309927	0.171152229848207
cg23217419	0.668236643452434	0.523550602193797	0.386086628046417	0.11470703223489	0.303220518117195	0.806961112951449	0.203721141955731	0.0622781031726363	0.350758193244352	0.639733952801361	0.797212949385745	0.480995753419743	0.161954713203554	0.180759883849669	0.167229591672581	0.302453369789598	0.555777380372337	0.473877875419738	0.105966240011778	0.0944060975829662	0.69026721939397	0.241187485112604	0.69831254446959	0.117261803897825	0.46330198560662	0.317354853084172	0.117206960798293	0.784531695218536	0.450959052836178	0.0837724436449301	0.746122750552791	0.83108640949651	0.635223251013397	0.727356242237934	0.20884610986263	0.815753063388675	0.716388566013987	0.16343040633155	0.654185946338727	0.690916358428651	0.162989979947115	0.756835208692908	0.281293209534066	0.149601279037364	0.686972689808656	0.645925935128982	0.105916983008713	0.0947052984244385	0.543606366705942
cg04578935	0.761094015897055	0.477333456311374	0.289101870328167	0.112595660329604	0.252439194514456	0.781133747147473	0.0986652237157905	0.0988951576296722	0.381284790484109	0.622191419806154	0.713924733549847	0.567926321454334	0.151655096036276	0.198967856476716	0.118515520939916	0.251115704300929	0.580047326983255	0.447655254854333	0.0896574967838801	0.0985704524286539	0.755939003596717	0.191719942673549	0.789573562297449	0.146628601926726	0.546933682108693	0.242767665063718	0.141432394228046	0.750715681335396	0.29588103558496	0.100719810048695	0.743638520121734	0.823850874003052	0.653865318820577	0.772593396483113	0.144303085562524	0.784790437990584	0.71534698031301	0.103591895251778	0.576907804174154	0.684463742851424	0.112535723892547	0.766729241553266	0.223040872287213	0.128571212819084	0.828753234105761	0.684161722210252	0.11396893364936	0.0933180484997354	0.580524152074984
cg00354179	0.467166108892254	0.312703954342337	0.168078834591462	0.1230716669404	0.226590197971559	0.864217883051974	0.075200299158207	0.0649551514893206	0.156473941104297	0.450439074798381	0.579727386505357	0.605269458353933	0.105717582681916	0.0985273302667875	0.0838566114940166	0.13646517738033	0.508397956970753	0.343467854951592	0.0503110965153831	0.0821516890911097	0.516587181252021	0.0870430170098563	0.704483770531797	0.0898592292503984	0.330182872455106	0.129541144507097	0.157632410594444	0.643209322207279	0.155221314401296	0.07943595818804	0.797840473027537	0.875186057655375	0.691605187831718	0.725284512150204	0.215112407039169	0.895874531007479	0.783126774762306	0.208811163436855	0.43639200025488	0.720617169071367	0.0955714602164711	0.68031317549929	0.110518848781788	0.104043100687936	0.676044152423145	0.706420994556352	0.114238060853666	0.0864868706274573	0.443276657268153
cg23056823	0.48976398310719	0.406268606214292	0.179987735759741	0.0582816930675273	0.400243521956424	0.881278198734948	0.0485464269895511	0.0527817767103164	0.156736649243008	0.585638999443439	0.667444982387845	0.688424940027612	0.0603018277154257	0.0554078100946041	0.0583225223674475	0.0660316517212155	0.67922691698031	0.494791333348797	0.0427998374467402	0.0542438422947314	0.502667114300948	0.0749593199661926	0.762994497029533	0.0673455223441233	0.177454722012385	0.0751437906892507	0.179623532052825	0.65537177656823	0.0491725749371766	0.0626221665903948	0.83625826798075	0.916710845873258	0.768513495852397	0.790623144992478	0.0760186199003667	0.915978680858704	0.80810481789687	0.100465035165484	0.287656443607844	0.777487618317651	0.0616629309301584	0.737061234260079	0.0657811316918721	0.0475187579276813	0.733187063696542	0.767045726254579	0.0691600715189496	0.0419569641009556	0.44410916965026
cg07730364	0.484765441040421	0.392145770880309	0.215531046286014	0.0884736172980752	0.253974347416061	0.840482383581578	0.0625087348376816	0.0793198789716255	0.247888108778502	0.416147500630639	0.64707444445248	0.556918863366308	0.136204317949453	0.0695527546602666	0.0678347335128216	0.141945095119389	0.619219115012318	0.249419444643866	0.0575668347522467	0.0677236663310117	0.499743746693087	0.0993057221847488	0.738572258470798	0.0756254558716687	0.18599293249753	0.0946738909061045	0.123564467410025	0.573110163794331	0.0666444087348899	0.0592629276405751	0.78370488219773	0.832001792457303	0.756156479439133	0.75192378280539	0.0658495094558182	0.840469582172852	0.815557739305129	0.0735811881155471	0.36350340319774	0.724953632733706	0.103017487298526	0.771335807424812	0.0943637181720275	0.0817644581784488	0.77509638788829	0.668848762794925	0.0855528118337021	0.0733363482322068	0.342627299280615
cg26280553	0.488445349935294	0.451098273117874	0.169655413638434	0.104188658816719	0.549794824807253	0.932812690794287	0.144823341758273	0.0831759357226597	0.247594725108258	0.610619162713856	0.873589931489103	0.800070956561435	0.096883020698455	0.149680871407402	0.0872963141758089	0.0715626626984529	0.745773943530452	0.31838955244866	0.0973730832142638	0.109047355207304	0.606357430011315	0.107005902015434	0.840667225227534	0.0826235007521657	0.171203541652819	0.108795412013781	0.247353654906842	0.778601975733672	0.192229257634163	0.0987594223255874	0.919073354157397	0.939382435689628	0.874772874980632	0.892407083093368	0.0979327118168049	0.877131083955311	0.862112346644087	0.163472009361373	0.220654680658229	0.870157269281744	0.0864349557502815	0.901015833293113	0.140723600040417	0.102477527953446	0.923631823406671	0.862603727018634	0.0805291925624935	0.0961072691399468	0.289821087205931
cg12604950	0.313806045404042	0.407360852867843	0.161243779427525	0.115294842632298	0.426160660984327	0.84393194225862	0.0648888744390317	0.0726556611512193	0.139124570054339	0.371179444848985	0.731111545320348	0.636213234578886	0.0964718138490626	0.0953085985706463	0.0840272665487437	0.126476718264158	0.640592979053868	0.2254811762666	0.0727174731885463	0.110763344507759	0.45592071444727	0.126010084762495	0.775733192279021	0.0927013296629481	0.137629498337346	0.119612594725598	0.15831724487821	0.476175142039974	0.127342479067285	0.0840336109555023	0.808870134617241	0.761986729703817	0.746156870218558	0.823670632686385	0.106835922122951	0.671408175977311	0.790426892888413	0.158694186576719	0.195058136083043	0.758729268256467	0.11116365140515	0.79355229037399	0.101168420500025	0.115202130650112	0.792833801719385	0.717947117555934	0.0874827642419637	0.0854956414343521	0.200651844391902
cg02156380	0.70027103554598	0.497745625079932	0.29114586516411	0.115220705876468	0.261524967146162	0.832020192440978	0.0981794049171527	0.130426306883701	0.328065368142342	0.63372885641265	0.822549544927112	0.548369199077987	0.127431951741598	0.251477872590032	0.183897406706441	0.216997686425974	0.611077098054727	0.356435339419776	0.17333754119956	0.147942388097161	0.79355138562379	0.131980714056398	0.714926618899129	0.106041686917803	0.46237811518684	0.226181252896922	0.137840565673187	0.814347087483744	0.423096776228957	0.0745927721586995	0.785466455963496	0.859755257808172	0.683305020609531	0.790802908895127	0.163395640139102	0.834607247623484	0.752613385926914	0.164837703764653	0.559713291292634	0.715764306476803	0.178132149289122	0.792622452139621	0.155517246295656	0.0814230466172333	0.800066938286377	0.692792960079407	0.104346611225197	0.087966084336468	0.492638849602128
cg06692785	0.738820144892966	0.564815432877312	0.361293072379409	0.169703003257535	0.357944135594758	0.767036580009663	0.172255371492617	0.297251166407374	0.377308980281165	0.719112792418151	0.861835548227326	0.577026988125944	0.159371633025188	0.316534280719336	0.261161717020675	0.262116365108194	0.645408078715952	0.4631832718278	0.285506047901691	0.23525120127595	0.828898696593531	0.0849100861412493	0.686773634984968	0.110414492930738	0.537556394237553	0.320398555902455	0.153450658019897	0.74867818037822	0.535415578123458	0.0822322246903748	0.788818905107935	0.827670247931293	0.689471017624952	0.730882961952719	0.255087475041123	0.804535137414149	0.726086572781678	0.174292692306498	0.66469626843447	0.696900737149405	0.304678560012779	0.823895683059374	0.197094880589232	0.145269979539518	0.776606620819385	0.718894125313465	0.168622257873612	0.106513578725278	0.655630120876841
cg21790369	0.360101019105641	0.249393924507395	0.118673123726958	0.176653725845419	0.680785475507261	0.28305173830808	0.149378511928576	0.0787724295478561	0.144808344426371	0.794469562330409	0.96147136510702	0.560786338577586	0.141025948682805	0.678195198608095	0.0779524502113807	0.426675378320491	0.229642790892026	0.858861958414257	0.399413333093227	0.155232615840152	0.511516727337578	0.894099167349366	0.205617994662893	0.52016101367454	0.154015592870271	0.576197205599116	0.12921704641312	0.71453261397451	0.745175704440152	0.154533068372631	0.218924722044069	0.827210046843479	0.448679778290273	0.80979146593579	0.170903356502688	0.853618406534049	0.937370102151642	0.222967179242923	0.148769915848256	0.264990483846608	0.378877646951204	0.219307118323164	0.136384323770745	0.120375301548324	0.449424822716454	0.125899079407834	0.624584106112813	0.0724676624205782	0.406095660480488
cg13654031	0.284851051183126	0.644867697026158	0.164602335273261	0.152775335756605	0.314016529980671	0.912659293743754	0.337945639802364	0.192931197764496	0.69679725615853	0.360832312472393	0.878654021198865	0.607465419322332	0.12811765747791	0.366183155663424	0.101720419197738	0.632225429835026	0.532346241010433	0.525193886188191	0.0851436589695015	0.0677774112400303	0.467079849538268	0.181606578323488	0.681120833128943	0.187143158410744	0.219249042147381	0.556675186275799	0.112168848908012	0.490278742924669	0.328359148909854	0.148662109427543	0.719710722957017	0.892178851512928	0.408145279637919	0.841361408563864	0.467015531218322	0.506260510695655	0.679554519157498	0.20399506645215	0.114086110794865	0.728396656068658	0.111962892877082	0.165401681922601	0.250052702978996	0.142835381055284	0.662625286144543	0.596348876965578	0.212582284103059	0.0765917929094648	0.118113248825887
cg13741580	0.242878431688625	0.117048492776242	0.128945340066335	0.554659045348714	0.177209041282002	0.0601266784471319	0.080072283244455	0.0973948916904391	0.167145059990134	0.691291298185734	0.813091428400463	0.513424948714327	0.686605388202182	0.120384352333966	0.0447576263827508	0.0103466135525151	0.148711834010068	0.0576573911602874	0.283398061548924	0.0293823084062157	0.0337905190130226	0.906700287477233	0.252165565745728	0.0472279841445409	0.0930196900281676	0.798452457320078	0.875805273937784	0.0827360940877906	0.609683297250667	0.918594357267871	0.874081777817027	0.618915856256614	0.0702904519776184	0.475695988795745	0.222664336606326	0.132017935682507	0.146824455134911	0.191941495002353	0.094879109304598	0.363071762511568	0.596150643471126	0.123928210243051	0.0804495414147159	0.0653391537592285	0.277912906273073	0.0940244088303223	0.621894536093011	0.0499721500550841	0.562111315069733
cg24085809	0.576015755598265	0.276755305504649	0.245492966389416	0.671029324135995	0.461434946082837	0.202463777253918	0.15989846796858	0.260709733568699	0.343838841181402	0.838542719974261	0.885626003755184	0.668631072893621	0.78243527675768	0.626113870695529	0.186441753442595	0.472605624613989	0.409221581957978	0.316737859546301	0.636410167214733	0.163259473925053	0.224160052536596	0.956625206022272	0.628022538993988	0.216799094429734	0.141377495664247	0.866005802713537	0.903777121096111	0.186576180396109	0.747844974966977	0.935047202081434	0.903930779791486	0.775003494791992	0.189291489948486	0.621421017422669	0.23019082073116	0.356545413664068	0.139984643357566	0.22218272147649	0.112224406030327	0.60711473463223	0.693520781455924	0.236802669259029	0.126449348792865	0.127635758709014	0.798170097777258	0.296141570324858	0.738011131714901	0.105387017835036	0.681989229985881
cg17521338	0.331955435916987	0.118864000978672	0.107993293758843	0.572863281650011	0.214621490634554	0.0667011631638989	0.0444289813683592	0.0904480689374962	0.146554899952145	0.791241647955388	0.834655999948441	0.538044072074988	0.662803064102317	0.225614809905929	0.0441679109660633	0.129652124376817	0.151027680059528	0.073644808092507	0.3400162139752	0.0970130194613749	0.110123631119829	0.928823821960474	0.296148196456318	0.0532050971454413	0.0682748782611089	0.803560305190582	0.904521886449049	0.0690540978862176	0.608945285630173	0.912611281444626	0.856158854416965	0.733263529957331	0.0639746438624604	0.474880137125217	0.176564744960461	0.154866826456084	0.157984427873006	0.201998938678268	0.0655655587828818	0.375005276007922	0.633940291248386	0.0955056566130504	0.0643298860082765	0.072174029852412	0.291663293911957	0.202508088793075	0.188953002791987	0.0548494290905067	0.55075109893902
cg13501359	0.274492807898592	0.108807808473608	0.134728852268876	0.602406717553972	0.230133233967961	0.0633781969408661	0.0652693247021774	0.11812528619545	0.207311004412651	0.750635483236512	0.839777456773905	0.55580600629606	0.665773606965892	0.251705019095189	0.0549887593663988	0.0590675728642574	0.176441201451128	0.0815466104138328	0.340902662643829	0.0533278907969117	0.0670800175229081	0.92177874877141	0.359835793441541	0.0607621711001191	0.0751965790871557	0.810786699848736	0.880605348061189	0.0839725656615403	0.60851771785238	0.923918850628945	0.866380510386553	0.634855622705992	0.0978990386748783	0.441867170954517	0.186097265116111	0.187104161683204	0.135479980500396	0.164129197444506	0.103674155083435	0.374743296123194	0.555421917363388	0.1257278090967	0.0713080252521751	0.0841018439553409	0.328926718584624	0.091146838172202	0.104779672586355	0.0605165491064124	0.566431553543822
cg27225220	0.678410892220198	0.57832491670376	0.378392523819934	0.90698224852071	0.493461657919165	0.167270112686755	0.179327276391059	0.4634351291537	0.425610070775857	0.863614306897398	0.881993013233395	0.708885366719034	0.854620856815046	0.762652963225975	0.155139831199244	0.57915519243534	0.609712385933879	0.634565350931497	0.835222233996456	0.157211627251328	0.197092230086479	0.890753902819962	0.635228316923179	0.354488953263076	0.228115406322391	0.901052637689035	0.893927854217808	0.3016713158394	0.841207689811461	0.894673797252938	0.890867773854484	0.903210142328929	0.388626097876989	0.719562416662152	0.535702499178971	0.419290940588158	0.257562522896123	0.210996381809187	0.207558711665488	0.590238953075181	0.864732068910356	0.460427539549096	0.280277440868232	0.205432402171529	0.801337372056464	0.653059855023581	0.404822360110887	0.197703151141245	0.769616338633859
cg15544654	0.724438300209584	0.625577138327804	0.229784839980561	0.876120293693818	0.393473795403077	0.170888185988123	0.216572289874676	0.124211841704732	0.359999959809827	0.829752246652956	0.892171863123302	0.642329566241077	0.711630153170379	0.734202397834739	0.114192620755484	0.671482056574803	0.533975614458417	0.818500409590246	0.71637758770368	0.106383964292898	0.340157340194414	0.8243630500561	0.293867060778016	0.303680401635645	0.295405254416033	0.829651246688118	0.856841610970452	0.261196170288467	0.555118075117053	0.888059536250545	0.828086103815357	0.895920888522876	0.569811070319583	0.52691111236661	0.48199400525989	0.297155369278776	0.170268356181305	0.212332916290353	0.179560775394038	0.586763347701929	0.78917162156072	0.598549423759897	0.232096430660208	0.162870379221881	0.665079259340998	0.521863332983505	0.79183412281456	0.120783003412121	0.599404983177789
cg10513702	0.793421029182005	0.121790125134169	0.0564783671208173	0.630607517749855	0.0498449397023167	0.0355006542086491	0.45903298921408	0.0204052423707851	0.0784565230274802	0.660950113797268	0.962757980252668	0.109277275939199	0.0743136573956048	0.803132359524982	0.00964808653294201	0.593717975523943	0.947666285574786	0.257646294491983	0.148273604277739	0.0341815994765352	0.0598445182438406	0.928538479886704	0.715249735886184	0.0237776026678256	0.102187084714665	0.85737299197308	0.322552637383225	0.149808589620058	0.624877850102113	0.514201879889225	0.198578532492303	0.372455045584054	0.131966893356925	0.237295887976095	0.447489339331916	0.0465087288613899	0.104131209764124	0.239492209534117	0.0695890857965266	0.212645300819462	0.502798502938649	0.185671032324322	0.0735340987963702	0.0574601411353886	0.258244998162995	0.81327528200957	0.845665222228953	0.0682177863691725	0.192041146744059
cg16112880	0.950084526302858	0.0910887576349298	0.610448610313445	0.603967691918269	0.656599978333564	0.0544891723216756	0.964119983578387	0.0556939800841706	0.683328132719187	0.57313072216044	0.0518964382662885	0.533001986665572	0.0512025894728263	0.0494589681877174	0.0626395029828078	0.963203750079021	0.653857652316871	0.632053553865413	0.64869943157288	0.627426522395156	0.658686562334077	0.560426664543432	0.0558719652533598	0.0745829819421455	0.965022833260574	0.068454785955557	0.084969111878144	0.57544387612127	0.0406709558877743	0.580840498739809	0.0786149513668039	0.594999017140181	0.57486711718708	0.932576900595419	0.637160225450259	0.0679031994696955	0.520407521705429	0.162863786438083	0.0880513212188013	0.0883446092220794	0.620377184360721	0.596798541929163	0.603083966978108	0.0941229450520641	0.133539175326851	0.0643437267529482	0.589356997048192	0.0835207431939954	0.0530474294062867
cg02838178	0.39950142852398	0.372754776823765	0.725435043851958	0.839439880209505	0.660135423987779	0.236062215454565	0.637598690807173	0.0476159063114341	0.43291223764105	0.688142741862578	0.948518942448835	0.323629455254454	0.379605767462062	0.751524301199232	0.780223523942885	0.849731405828026	0.714379097444962	0.0714254875722404	0.720046216918609	0.0549411281387171	0.485957870809396	0.912247947499533	0.809198473174802	0.805173004205159	0.219971020317366	0.245285503882742	0.581420832469564	0.36127635562324	0.844740877385221	0.480263398044392	0.830535735091785	0.556575499576231	0.138492665655033	0.738452039152893	0.110597844711266	0.267575768004858	0.516607996448834	0.785935599423486	0.239876939434204	0.668490905749271	0.808241949960541	0.300940348131679	0.125030322483728	0.191536289983267	0.68400904277462	0.774487298563144	0.600643361441433	0.870592673528213	0.450305553731695
cg21298511	0.46094161846642	0.705045235037459	0.636494944291665	0.873691123331225	0.155852600379952	0.241474831989477	0.7062027172349	0.0481267583391403	0.297476449992121	0.281474497311161	0.318714270669396	0.589925613299148	0.0754124436233112	0.787150196124811	0.26176684097137	0.676161494644474	0.879044708919253	0.139377924903714	0.0479872663764209	0.0527905358766211	0.618714430478532	0.72314437007671	0.786169979875831	0.704866576854816	0.487688201750862	0.379460707196433	0.171999460801456	0.595999947585389	0.168904680302251	0.743613415816586	0.494341616770489	0.450097307633056	0.10926740737461	0.501342484038429	0.0721702835255029	0.18502842927819	0.677518183852771	0.230655113837673	0.646221751509218	0.560018495106983	0.446100003771268	0.407808657890671	0.127713935819698	0.162391017549664	0.562211069418594	0.794612440582057	0.122360490173541	0.254608576341945	0.560585599116622
cg17771587	0.283262635836814	0.715130721025108	0.688784171737977	0.845427580995301	0.0705395250892559	0.104447117168464	0.668138540445781	0.0514893086924281	0.215652038972143	0.122278420659644	0.258484873188243	0.513526687305491	0.0694198958191904	0.764795600993385	0.0601192912307174	0.611420821470103	0.940203577735688	0.0576472144740113	0.0476061880003916	0.0680483742771361	0.293521748953226	0.723880638355211	0.768925126377721	0.712802282480971	0.304361956409064	0.167630857694626	0.145905337107497	0.551520853869051	0.0755470903298206	0.723414511558825	0.436439209526671	0.284584027782292	0.0677029220186521	0.57251229663847	0.081668680804148	0.08680127892808	0.640191947113696	0.278529351333712	0.637680722269097	0.250814109907494	0.292512953239307	0.301878408638479	0.0494879253542314	0.10581985429792	0.40850957897406	0.779667960824981	0.0411466166524972	0.207406300281221	0.496128749080337
cg17646100	0.28309934553849	0.654897986769844	0.619645009901314	0.824526244902013	0.0472429517822242	0.0422246870376643	0.578698904574553	0.0446381039128865	0.204161208293844	0.0850683067662929	0.251054310844604	0.465820375559018	0.0380149943546856	0.693886882747718	0.0306459661062144	0.550873922472268	0.909654497684876	0.0400477107304711	0.0409609050088248	0.0531989993567787	0.208932598838161	0.647954628716375	0.690451697105874	0.653946109326308	0.259791434516635	0.145734805687141	0.121929848366303	0.537562208905442	0.0634527731966133	0.654908785893033	0.38726795836735	0.263794994513931	0.103014808972593	0.491107693955525	0.105594807503018	0.070336949645401	0.636275595129659	0.352673244882536	0.594154821511434	0.21010456039034	0.235356813238666	0.267521796718443	0.061303495784003	0.0936175212594968	0.332600624578929	0.729939782941803	0.0586749888103772	0.184868118861788	0.420822427189559
cg19099833	0.333440867063166	0.654203354955861	0.658759557154823	0.793629641702235	0.0581093533430628	0.206752465039171	0.681731209788651	0.0337196171842891	0.145566053086204	0.166271852102886	0.392581431304735	0.574609862678131	0.037717180269666	0.706415045572786	0.038738609290725	0.645061660445278	0.873029360742316	0.155221550999207	0.0358690213597677	0.0592124588676497	0.221053342582013	0.748725147112568	0.720015258765597	0.694419338432849	0.388560257612701	0.39591488932684	0.24567115018786	0.566940034466581	0.102613134518176	0.698887045984387	0.468191358020484	0.325781903984203	0.0763215602284764	0.566746604603585	0.0655060181605135	0.129088863331058	0.600690854240772	0.415483935773388	0.623279366741601	0.471955416903828	0.411431581847708	0.420388119804001	0.101053796548644	0.175408629670359	0.538715173492501	0.750703781830268	0.0812719397160989	0.352620051556077	0.537833011937443
cg18342253	0.466110304512112	0.713436560362287	0.636496186232754	0.876571330333502	0.249434796935108	0.357963757071944	0.688244774885302	0.0991803214507987	0.396417190431079	0.370061067367654	0.368438758048509	0.506714883781715	0.180635584102953	0.768171357936796	0.162906692176867	0.614416928660063	0.905336784472575	0.192765365081282	0.0868270542461941	0.129798752079214	0.641122319866708	0.736692614139846	0.775676359045261	0.703452816421679	0.328734582810454	0.264152975635746	0.186475057333943	0.705452653712224	0.184015108160508	0.687840474594972	0.487650369626789	0.53544382821448	0.145212287732647	0.645144622624822	0.102879903572912	0.289821608454573	0.729497894078886	0.443785796957609	0.670466314366253	0.639316081983535	0.410137897154353	0.416812053105749	0.181205549972929	0.150251587425163	0.594263781255324	0.836375988568384	0.136800748444172	0.226890403512495	0.481329490566335
cg12263426	0.370272497149826	0.138295434099072	0.159242129073127	0.142645039297766	0.0796958389465611	0.457429286522273	0.0776116341675936	0.119438599505389	0.205763389569886	0.188790452934121	0.0750644732744336	0.563051151376155	0.421817860984567	0.680629242791031	0.259096328550269	0.721041204812666	0.423783858425882	0.0648988748956117	0.217808018164164	0.709291892644786	0.320371859625532	0.667474574227866	0.805005784437264	0.118649443671807	0.386974045543358	0.189451168432715	0.787507885816889	0.345558769583725	0.0790263449088634	0.635984113630105	0.0886568106248748	0.747948313623102	0.0788380544939234	0.784525104775294	0.202338494953863	0.588475336915833	0.67339038559864	0.111539890276242	0.399675049378948	0.454853554165811	0.110399464401902	0.226813366514871	0.0981881524445249	0.47657734110012	0.667149985647863	0.671549990249902	0.760815969452652	0.106454694516703	0.316738022793342
cg17721249	0.819957353664209	0.832571450907659	0.764540491924975	0.148912437255996	0.0956674939465388	0.0323620985915372	0.432810809857472	0.480940824688684	0.471535877113101	0.941076113179218	0.0601982777996647	0.690221943378374	0.307563467145963	0.500696709078392	0.0253832355690114	0.519016348866444	0.0628505493722118	0.873844836197927	0.587515454437288	0.596273271750719	0.839709136333689	0.936333412255969	0.87729240873135	0.397737463719506	0.903417860778431	0.805478342350964	0.0799598920221555	0.0853535883236684	0.104117376060666	0.383973321350093	0.793057061599166	0.0261486626907152	0.663775781170393	0.131596452465362	0.570672993195239	0.219748508409347	0.167178523493886	0.446217130108414	0.100884491467891	0.195108155426626	0.695871883269904	0.857158098429109	0.32866189383847	0.60602739509112	0.0624221394384968	0.751967578074978	0.7770148104593	0.109835970351335	0.688536913916215
cg26253438	0.789629604675497	0.735465384714075	0.676364458220801	0.123769094283089	0.101817911989221	0.0401122819149465	0.495699528165388	0.551743387791908	0.521060997627002	0.906821582700776	0.0404564036133489	0.68974197857577	0.373016881916925	0.552103233358028	0.00836885106725874	0.574277246083906	0.14518344132011	0.790522216144798	0.628664222451853	0.615480271760306	0.792597774622929	0.911887472115257	0.817545389567936	0.48648451601128	0.808356716307475	0.762279440546196	0.0739098728395731	0.0925557313924803	0.140510841480624	0.398473021869006	0.733575977532546	0.0191379700468277	0.653788159167541	0.093077104009736	0.409826370301468	0.339100653418749	0.100344618511516	0.388104917133555	0.0982436489149646	0.193289342266898	0.619854524646575	0.782879515322329	0.353621215070883	0.716773572150507	0.0233083522560574	0.703480953709021	0.732696601124895	0.169313043392557	0.662911015011326
cg15732851	0.832261792085029	0.835948714038275	0.761790194002258	0.144339883364284	0.215649117738131	0.0999238614358703	0.551241653800263	0.6261063137749	0.661153154931792	0.904556630982023	0.113218334363487	0.716079294042224	0.515923159673567	0.687137277781568	0.0756483849011798	0.640111605966216	0.42527562820691	0.849433269474908	0.689861930693021	0.668456419473252	0.842292542550428	0.871772661712854	0.871211862360804	0.543161910981042	0.864311718910212	0.791666813436754	0.121751742960567	0.137606152070912	0.236901796908738	0.459241890473196	0.789000405708233	0.126492242921632	0.658448212618148	0.167640339952848	0.52899244939213	0.388289402011872	0.149240957367732	0.415093545443735	0.116126152217895	0.298890668999386	0.659363479529236	0.82708534701454	0.435258096684243	0.675557163901659	0.0750543064148796	0.78432694818927	0.78375344069495	0.202323484127373	0.686325118237879
cg09462567	0.778008518336581	0.326056915203353	0.188572429695859	0.809733665019145	0.77076431431931	0.415494193882674	0.552225984256869	0.107156697619485	0.110524264480364	0.917088604236151	0.959970654337808	0.722935640030285	0.19229788996308	0.798074767880888	0.832639345482976	0.944662372777031	0.719801517711815	0.337395072727556	0.0565451200221231	0.196347491308788	0.826401325862023	0.23566142794006	0.873373110105492	0.449598965200961	0.410158627822854	0.362264575471378	0.488158484637967	0.632014190419435	0.886883722757496	0.866742999377832	0.905576701966103	0.816044808873932	0.279265156306153	0.826367452380473	0.197401387070188	0.565213469059069	0.867893192028915	0.259171665450624	0.174514475284005	0.549912841617127	0.218169508477389	0.825762752755059	0.701367460414166	0.0695421855710297	0.941399719233277	0.819607824970289	0.457714922781514	0.181353663121375	0.156943879306503
cg15962547	0.657578703595532	0.381334691024682	0.34875147261625	0.788862283953764	0.647487104780579	0.34031029405242	0.352308727222974	0.174297667163386	0.204853815522358	0.783845950620696	0.862372689178366	0.539967109388875	0.1982012437049	0.678316193397839	0.738672599679327	0.840592361738451	0.535075831868038	0.384754959469022	0.0991529746201168	0.11379643389888	0.644139804315269	0.132226488824763	0.756171479776188	0.407500035364452	0.534522317009405	0.322896854453467	0.228302995243635	0.37878228544976	0.753038203365592	0.521251986383918	0.756084852995906	0.665515403107058	0.285642429545944	0.727585417666825	0.286460802928452	0.400777361848768	0.647256204614494	0.138280729672929	0.188681050756279	0.494848290010449	0.235549392667397	0.765171858311685	0.568851445413622	0.105945612353476	0.816263096628317	0.693764311990078	0.457857209862472	0.125186943792977	0.200357454937664
cg05807885	0.722077318457925	0.319617321470887	0.368271899315483	0.575933249949183	0.626226529135558	0.337548102008354	0.279855054322805	0.136027272183154	0.14697376425661	0.836847957847747	0.912877877281551	0.546739616849129	0.220113615954481	0.730015171415325	0.773231611928658	0.921659486494235	0.51619643497721	0.357285722759166	0.111053436667646	0.122839986222703	0.716230933174839	0.20948260234943	0.815542209724033	0.358944250329359	0.511820995154278	0.292065896890441	0.229588345921032	0.4393993647311	0.810446816249777	0.563952773917893	0.824605576848883	0.669557734606692	0.267266638100328	0.763935159707599	0.257788497161932	0.396947702922807	0.701183755769353	0.18864756554406	0.199335237905519	0.441550456999045	0.212289320705695	0.798833388009396	0.624319941868679	0.101837354393836	0.881502242910161	0.713639636467645	0.265815890572358	0.158891682340507	0.259339672537578
cg22817352	0.699250829673455	0.687282470991975	0.742094952271368	0.146420557231347	0.171120243030466	0.409150116368334	0.101539914345141	0.0906349007917848	0.686199702611083	0.161078365614905	0.0846836515972834	0.79905295717593	0.793166923537107	0.820505979925842	0.815146451245341	0.114146663304825	0.828194695277887	0.264367873048841	0.175907876605686	0.308485892214032	0.0936305447303799	0.676606480682192	0.737109156066297	0.827952396132394	0.800094763236637	0.433163069219566	0.68623231649203	0.889469624237651	0.135884050009569	0.674136949960096	0.140952059798293	0.153543997079664	0.233922414476382	0.173407185356267	0.235682449371363	0.16442813800342	0.09960540584782	0.335903069720772	0.721306720125353	0.666188398942201	0.471268717389208	0.120194259451718	0.104514788813053	0.776847009392241	0.0810118022490964	0.424662130166299	0.70552004790361	0.685334624921441	0.694744488231127
cg12303813	0.184660885461442	0.306643876059067	0.720660086496244	0.884760257791949	0.277190471994443	0.0956492455056159	0.503784927200688	0.196247993317752	0.126079921138905	0.12873333046363	0.0798206298648878	0.153857739152684	0.335520807331579	0.489566655830415	0.83046395095155	0.0783302573701463	0.128196843733516	0.187930518971501	0.670081784228237	0.221199045509904	0.163780487312536	0.875079734137604	0.130849309422544	0.592198177223111	0.833501401658387	0.276171053884644	0.848389606989605	0.466228518358874	0.141450611596972	0.255110229812865	0.144234558810087	0.0712933733428394	0.235584220015458	0.198391483501622	0.468671335024835	0.0819446846148653	0.0840282990793137	0.682615297244747	0.844655279349356	0.245323247739949	0.564939585564872	0.21167016344543	0.175153337410093	0.874241995912616	0.0645024747989709	0.2304820759087	0.796680842509777	0.823428261367077	0.356888266889925
cg22577136	0.663078011402814	0.434083746405466	0.102367497092012	0.0835902153003893	0.12607284435338	0.640416548988189	0.0712828443279707	0.115547291771254	0.220321143014263	0.464705410034237	0.572591893015697	0.492759307093832	0.199636715171002	0.255813184871007	0.339583465029895	0.766359214914798	0.770877699795597	0.525389834367142	0.0560865388835534	0.135779636646081	0.605623267585986	0.67472571548464	0.714670541809463	0.257521269972443	0.41805333257405	0.637611937986754	0.086407804933614	0.771730556205182	0.0774798678927729	0.138961381113664	0.71489909369824	0.83875362344498	0.360987723494975	0.798307018107901	0.246921865614549	0.793065812865497	0.722867420858733	0.184516271712168	0.234531963801392	0.76797982383922	0.0868196940755354	0.131647169386705	0.710606974350122	0.0880433953184007	0.828101575872362	0.679388369300035	0.0798749852029658	0.0626148964804127	0.338574517176808
cg19399219	0.827696213812328	0.822703445016971	0.236110376215087	0.152246965398991	0.693909723757607	0.897134927151557	0.766860308038726	0.377825664117685	0.719298076752733	0.85589445134573	0.307873349117574	0.360041312533978	0.18533213590721	0.82594494365131	0.785459853608064	0.858488917286615	0.195843333087387	0.894995532691397	0.648747613777273	0.302279374166877	0.84952896466256	0.798701912450583	0.810690993795095	0.147429507712328	0.35330200119899	0.79444831706819	0.120379426663356	0.86726661814623	0.274452391548849	0.469816354406315	0.862703943642349	0.938103052757489	0.791731814492357	0.843147680879783	0.436432805589521	0.865279350615517	0.813018903516841	0.431113151366711	0.28395649666858	0.74778035707266	0.763001163898588	0.895254411150379	0.876623940201384	0.616335224530624	0.684079106082668	0.769828488846913	0.753004735685491	0.2054546751293	0.342919677551946
cg10236452	0.142228803630087	0.402314413757119	0.0581189440935472	0.444973512113569	0.0701587497945435	0.08724034884676	0.607868776760354	0.0843286665270548	0.348374329787521	0.957262724518342	0.686006053912326	0.952203221684538	0.198847705387628	0.731008287701659	0.641502747900458	0.542517730839714	0.62600114520829	0.59819106005537	0.460061057022662	0.0706424951443026	0.337063406010791	0.092279051153945	0.552241806476187	0.883229468824465	0.124716430889463	0.531695991295932	0.147606195369864	0.915440282412699	0.189383553262101	0.537518581746133	0.836215102450983	0.073523579526694	0.255289612760379	0.475955228879102	0.0805578575792669	0.142836686326753	0.190482332545587	0.0945134084832165	0.912794515868009	0.563176523268111	0.578619204932442	0.993094335031979	0.218466502325702	0.0768091087316933	0.5852244000015	0.662941770902048	0.0697572091566763	0.108176755875243	0.504056948830178
cg10210594	0.242001752364494	0.673238708119074	0.144540721206408	0.709126926759393	0.119822136786421	0.129956171148305	0.778209774148142	0.0900355362436577	0.543925406532985	0.865251250838531	0.879554291112357	0.70039527875473	0.103796129869904	0.85166155125238	0.811154683805709	0.741931478489527	0.773413001870574	0.765360306488599	0.731873885274885	0.0604982521740821	0.349506536822087	0.134019494639726	0.721251813078057	0.944826529835236	0.303670561712237	0.702742800906283	0.319991528164746	0.971266393652059	0.265025857565202	0.48601375030394	0.928610458703008	0.101802701816586	0.291554995597018	0.751143286024368	0.176064242951889	0.186599234783798	0.45230095729594	0.183449777825093	0.209117429963218	0.710119462469027	0.783227471615316	0.901820058150415	0.270410426543561	0.0992485424262181	0.880612283242028	0.774273247035882	0.120856356952329	0.215986980912758	0.696232325879926
[truncated: 4,564 more rows]
[truncated: 5 more columns]
