# Supplementary material for: Imaging and multi-omics datasets converge to define different neural progenitor origins for ATRT-SHH subgroups
Source: Nat Commun. 2023 Oct 20;14:6669. doi: 10.1038/s41467-023-42371-7 (PMC10589300; doi:10.1038/s41467-023-42371-7)
Supplement: Supplementary file 15 — Source Data [file 41467_2023_42371_MOESM15_ESM.zip › Source_Data/Figure8.xlsx]

## Sheet: Figure8_A
	Figure 8A
cleaved-Notch1 antibody
GAPDH antibody

## Sheet: Figure8_B
symbol	log2FoldChange	padj
WASH7P	-0.0618516604360519	0.77036006618124
LOC729737	0.0931106666381663	0.9067786239488
LOC100133331	0.264033197388884	0.57937133630839
LOC100288069	0.443171983350344	0.345270663589851
LINC00115	0.226784394650014	0.754109605660558
LINC01128	-0.200371770799069	0.371509749339924
SAMD11	0.959174497738858	0.000381021694648633
NOC2L	0.0576868128444031	0.497204606304935
KLHL17	0.158918615238988	0.455212023676418
HES4	-2.76053310911436	6.2348965138743e-144
ISG15	-0.255617102482033	0.127226016896317
AGRN	-0.745645667483106	5.65544367313679e-11
LOC100288175	-0.885416536380951	0.00319828311501776
C1orf159	0.0173065112583004	0.950791815558021
SDF4	-0.113379695554523	0.199630675156441
B3GALT6	0.00410549246619979	0.993153932435246
C1QTNF12	0.443992119064722	0.412033699981654
UBE2J2	-0.00612687167464065	0.968498884727149
SCNN1D	0.250615856844349	0.514370493909579
ACAP3	0.27084199563615	0.186414330459567
SNORD167	0.507494897691579	0.327222001370675
PUSL1	-0.293537500799182	0.0934509815147677
INTS11	0.0908985040926194	0.636606219168725
CPTP	-0.129662974044639	0.387729105360395
TAS1R3	-0.458887583360491	0.396362282749143
DVL1	0.22871444676443	0.0225179845350982
AURKAIP1	-0.152987657748174	0.206009842573513
CCNL2	0.175261777080911	0.391419045100573
LOC148413	0.238846627478981	0.0777637102388481
MRPL20	-0.0709080460013139	0.667977791633711
ANKRD65	-0.170417257464552	0.788475902147188
LINC01770	0.503577655229755	0.263383336926563
VWA1	-0.195258179436927	0.127150970539066
ATAD3C	-0.21878309078546	0.708573170475824
ATAD3B	0.113949183084637	0.619350455788805
ATAD3A	-0.14680305086994	0.419945907502194
TMEM240	-0.147737204497276	0.556169602638554
SSU72	-0.0113414597758301	0.930795619337937
FNDC10	-0.101999399332229	0.780223361418417
MIB2	0.204655540031486	0.138721667257972
CDK11B	0.0684576865253181	0.692099746654465
SLC35E2B	0.326987112658615	0.00763327056390143
CDK11A	0.0277814492588132	0.935684108575844
SLC35E2A	0.281970878272822	0.10690656387701
NADK	0.0854175560752483	0.280853845503744
GNB1	-0.0978891525843347	0.334538067138778
CALML6	0.298079206863466	0.582137798830205
TMEM52	0.658516438389219	0.013089618032361
GABRD	0.771075547631726	0.00533287484088707
PRKCZ	0.475162115394805	8.4746863144974e-05
PRKCZ-AS1	-0.315486773705147	0.516448977413257
FAAP20	-0.126957318134853	0.305824069968038
SKI	-0.102452725430901	0.3471381991405
MORN1	0.229506605796341	0.376343381480311
LOC100129534	-0.0817985558680217	0.875247897315344
RER1	-0.173600603826043	0.0320051626944804
PEX10	-0.35309972097654	0.0115546953512563
PANK4	0.0578013574167833	0.662203970045307
HES5	-1.698499296074	7.04748670762533e-05
TNFRSF14	0.131683855335228	0.684384526423842
LINC00982	0.288144934664658	0.201694793578173
PRDM16	-0.175313102348529	0.0876908033297681
ARHGEF16	0.885955518544822	0.0316815807243728
MEGF6	0.602187340273897	0.0201898553733257
TPRG1L	-0.0310843736222214	0.872321916758874
WRAP73	-0.0113002594649752	0.938373953035438
TP73	-0.180782622623967	0.833073097464567
TP73-AS1	0.324573642609877	0.0184659638055281
SMIM1	0.297385074243783	0.471383188288601
LRRC47	-0.0233571599847977	0.866403730598528
CEP104	0.27089004643527	0.00604623264617207
DFFB	0.32087615106318	0.076047472795407
C1orf174	0.0200502053197903	0.919371243412915
NPHP4	-0.125544688512452	0.65073073872635
KCNAB2	0.5032870694951	6.81451123122719e-05
CHD5	-0.315735653979303	0.418009174420451
RPL22	0.39390551401358	1.09528858621468e-05
LOC102724450	-0.0349411667646506	0.97904617454522
RNF207	-0.159851358766556	0.678662387805742
ICMT	-0.379175160908029	0.0728401458263323
GPR153	-0.397737181827334	0.0524339019540444
ACOT7	-0.331073286470779	0.00250670729669231
HES2	-0.860901745000767	0.0191048266544016
TNFRSF25	0.018317972585365	0.974104667811915
PLEKHG5	0.259909382648743	0.332692582669046
NOL9	0.204507079056186	0.114447677010137
TAS1R1	0.108813479193837	0.724799155785628
ZBTB48	0.209629897467194	0.122964690607665
KLHL21	0.0739678471798735	0.67677473592225
PHF13	0.0383087568920057	0.71489280609026
THAP3	-0.118607623682019	0.305259813668872
DNAJC11	0.0683048221219456	0.662155656935723
CAMTA1	-0.470487926611565	2.2866423478962e-05
VAMP3	-0.118671139436876	0.307690395266379
PER3	0.320498593203982	0.0135967464422404
PARK7	-0.0675165444424442	0.632910060852632
ERRFI1	0.0518501291415127	0.791327537859298
SLC45A1	0.071480250315126	0.765440769992822
RERE	0.193634031532446	0.154990346507864
ENO1	-0.411786836654251	0.000288530068121857
GPR157	0.35606703309049	0.583799616910262
MIR34AHG	0.119109737025879	0.738085054305713
LNCTAM34A	0.0965017604674514	0.781301740725667
H6PD	0.210972623258549	0.0973568263329713
SPSB1	-0.32269011571263	0.171498727935596
LOC100506022	-0.0941328103322257	0.808874987986894
SLC25A33	-0.375491550221693	0.014116057263663
TMEM201	-0.109939377791687	0.692413598649068
PIK3CD	-0.0262344976207081	0.926288220122505
PIK3CD-AS2	0.0431413101655445	0.870436464956472
CLSTN1	-0.0571764768409464	0.791430745087841
CTNNBIP1	-0.186865918172758	0.0650171865397067
LZIC	-0.269603870696729	0.0124345864222517
NMNAT1	-0.0473367747389392	0.76878743833721
UBE4B	0.176442273319053	0.0328084663651816
KIF1B	0.10744672733789	0.469043608210972
PGD	-0.193581746094957	0.201847967144276
CENPS	0.117238327421546	0.87163861207911
DFFA	0.108875491826913	0.502901129776995
PEX14	-0.124453759443255	0.469114739330375
CASZ1	0.813590910234687	9.88880392319629e-07
C1orf127	0.597316417205243	0.332043453974906
TARDBP	-0.050720048641335	0.772099468109418
SRM	0.202711665987229	0.312652790973737
EXOSC10	-0.0450551597672975	0.705039014449468
MTOR	0.111387772160993	0.407701478424113
UBIAD1	0.179082592202017	0.0979379987538852
DISP3	0.462210565986532	0.00343713618440896
FBXO2	-0.869558614383904	2.22935325078645e-08
FBXO44	-0.0868953349237428	0.750865658144386
FBXO6	0.300844917404191	0.487791645031923
MAD2L2	-0.563087035328617	3.63547208099067e-08
DRAXIN	-0.0931422577703987	0.677485078160174
AGTRAP	-0.228491682293764	0.149961810109737
MTHFR	0.0556963792979392	0.705509653005251
CLCN6	-0.0448303521352152	0.777202889522671
KIAA2013	0.066600936881814	0.446333698595843
PLOD1	0.497575784404666	0.796224725356278
MFN2	0.00206364986203418	0.993857520855706
MIIP	-0.332191492542748	0.0116105681225509
TNFRSF1B	-0.468903664277466	0.537785965410912
VPS13D	0.151216910119997	0.136478241363109
DHRS3	1.08220726482108	0.587634541722084
PRAMEF12	-0.138424611281032	0.686156441303436
PRAMEF1	-0.295838232540326	0.444291858938513
PRAMEF11	0.244412680350668	0.767437800698734
PRAMEF2	-0.519058816576177	0.234911728530814
PRAMEF4	-0.214409961548506	0.746626975917358
PDPN	0.744284968164812	0.0623993035569833
PRDM2	0.222464855933108	0.00888982345580076
KAZN	-0.343206124899768	0.00293323799926118
TMEM51-AS1	0.834527766660726	0.0779018121794281
TMEM51	0.0828466722878289	0.717791749758429
EFHD2	-0.0795185461838577	0.710755199859981
CASP9	-0.0694833796319404	0.691040297765838
DNAJC16	0.0307615125139121	0.855184210313568
DDI2	0.433498484555628	0.0398038662965595
RSC1A1	0.476038473809646	0.0415262514645208
PLEKHM2	0.0862059683002648	0.383106250647674
SLC25A34	-0.094693990214576	0.872801769130181
FBLIM1	0.98431099053087	0.0717360200655884
UQCRHL	0.238110572454299	0.1255927829723
FLJ37453	0.128662009663234	0.679291875955703
SPEN	0.1693346595796	0.156461932036834
ZBTB17	0.155473519411111	0.119819441420835
EPHA2	-0.203195163670239	0.508484293046151
ARHGEF19	0.310759793534528	0.188875308852195
CPLANE2	0.169013229991394	0.475132732336731
FBXO42	0.172736205559683	0.0259827879402625
SZRD1	-0.0959641013076543	0.384365183126012
NECAP2	-0.116181719286107	0.306733630693689
CROCCP3	0.14557154343376	0.692327465341104
NBPF1	-0.181489478398908	0.328815851695467
CROCCP2	-0.0984715070815554	0.633348999165956
MST1P2	0.42981239548593	0.266722548949055
CROCC	-0.169369020866828	0.378310937660766
ATP13A2	0.362338054409092	0.00327494796273357
SDHB	-0.0918711466249014	0.468782844382168
PADI2	0.627095873241734	0.30291050037796
RCC2	-0.0482920149239804	0.703997245602834
ARHGEF10L	-1.02219183959227	1.86998542774355e-24
IGSF21	0.433242298563678	0.437415203273069
KLHDC7A	-3.54422378911068	0.0472164088726965
ALDH4A1	0.174908521913051	0.282682166286276
IFFO2	0.092134690888901	0.689210391009041
UBR4	-0.0101623307162432	0.975223372751336
LOC101927895	0.0217054840753239	0.97904617454522
EMC1	-0.165916634792311	0.044622707406733
MRTO4	-0.0679915462848418	0.619600022807501
AKR7L	-0.289974848601938	0.580226600912653
AKR7A3	0.0905023419816567	0.900907203254011
LOC100506730	-0.0680213207928361	0.765947850649563
AKR7A2	0.0564778138067823	0.676435299894878
PQLC2	-0.201938530101719	0.175881495538975
CAPZB	-0.0418727992499944	0.741978168599559
MINOS1	-0.20941260094378	0.152515354973255
NBL1	0.109284262654399	0.895987623248756
TMCO4	0.0792474070214838	0.983870968091301
OTUD3	0.075244928445868	0.711961456759581
CAMK2N1	-0.22164952245351	0.539944177529502
MUL1	-0.0641592529448375	0.728576708039541
FAM43B	0.115319089539511	0.567581348051593
PINK1	0.079857057463505	0.638801713324111
PINK1-AS	0.0901895465075966	0.793183807221356
DDOST	-0.065459524001469	0.512410832396932
KIF17	0.852903766596774	0.0452927766093727
SH2D5	0.606678771813123	0.0107270016751534
HP1BP3	-0.238851647254804	0.0398008184406139
EIF4G3	-0.200326845189942	0.0307646405494536
ECE1	-0.214620502228277	0.100474983221811
LOC100506801	0.125154398525857	0.903725591205352
NBPF3	0.21286994037618	0.17693259373956
ALPL	-1.20301811105685	0.000818352180023711
RAP1GAP	-0.707843851973716	7.02293968148784e-05
USP48	-0.0212196523497312	0.862078911226378
LDLRAD2	-0.646485247678885	0.126076816946292
HSPG2	-0.511034828429083	0.00695269803677227
LINC00339	0.0838048202271895	0.744474525986167
CDC42	-0.281493208254634	0.00868243386137127
WNT4	0.653002747352433	0.0529979063453363
ZBTB40	0.102967136395723	0.510796850536609
EPHB2	0.234639608953398	0.160551498345905
KDM1A	0.206317984446136	0.00673149668162538
LUZP1	0.402617793592111	8.23296786067183e-05
HTR1D	0.390820514750454	0.0896833389105453
LINC01355	-0.292128065149466	0.689074115926239
HNRNPR	-0.181067075857907	0.220402227413678
ZNF436	-0.762155408322722	1.15556349752492e-12
ZNF436-AS1	0.232450363406073	0.495954752673137
ASAP3	-0.543114730668052	3.79530995257635e-08
E2F2	-0.0893779133116367	0.850769381877989
ID3	0.264800721885232	0.584519540558948
RPL11	0.41073965932616	0.000449006108876051
ELOA	0.165249971083968	0.0426994241031565
ELOA-AS1	-0.123743577858926	0.753935642729673
PITHD1	-0.115103552123156	0.417322130213645
LYPLA2	0.296843714386615	0.00175099204565575
GALE	-0.521937708929932	0.00959937521712222
HMGCL	0.062615211150694	0.749749179442633
FUCA1	0.014817263842461	0.951529032794197
PNRC2	0.0238097356227374	0.887572669044426
SRSF10	-0.181282242878926	0.395254059406269
STPG1	-0.633624695191055	0.0263317641572003
NIPAL3	-0.00243231334702501	1
RCAN3	-0.21850043218866	0.428180526503331
SRRM1	0.235276307914616	0.0415262514645208
CLIC4	-0.674906151106369	0.000335870274658538
RUNX3	-1.9026860352813	3.80887846819973e-70
SYF2	0.0617539274261011	0.763226339208509
RSRP1	-0.172507109373081	0.582128580433351
TMEM50A	-0.150873922129796	0.102956614730359
MACO1	0.201676139850784	0.301933520845233
LDLRAP1	0.0570720764750968	0.787862784904772
MAN1C1	0.52589147923369	0.00181647636259243
SELENON	0.0621387405069848	0.644176825358106
MTFR1L	-0.0648891366644577	0.496685581898904
AUNIP	-0.69637561584055	0.0538482308513415
PAQR7	-0.461115023733909	0.0116105681225509
STMN1	-0.459279893853111	0.0405520563933115
PAFAH2	0.0628434937458491	0.773335035270982
EXTL1	-0.217044772957578	0.445197365840676
PDIK1L	-0.00664188707277719	0.980347373307485
ZNF593	0.0454304378001936	0.843789569644666
CEP85	0.234711409256887	0.106688005588311
SH3BGRL3	0.191002532562718	0.189624850421623
UBXN11	-0.280247751866653	0.0674682029759101
DHDDS	0.313236092595664	0.000219422585795687
HMGN2	0.311172269167573	0.0774217324253841
RPS6KA1	0.404590997290279	0.0741446278136622
LOC101928728	-1.10071144306869	0.044622707406733
ARID1A	-0.153926353541134	0.0198281094598984
PIGV	-0.463467899501594	0.00469204407902247
ZDHHC18	-0.253099777073247	0.01003910097646
SFN	-0.990221451694273	0.0200781446674147
GPN2	0.0161868397719103	0.934329187223338
GPATCH3	0.0412674739223981	0.808465477334061
NUDC	-0.26471619852395	0.0473915038364446
TRNP1	-1.85742673535694	5.58305100036597e-34
TENT5B	-1.63134181872723	1.56454759871624e-17
SLC9A1	0.0430356724471566	0.753602311844277
WDTC1	0.378531711415031	1.04302761160968e-06
TMEM222	-0.231615815762273	0.0150785257988937
ACTG1P20	0.574321146213367	0.151683055189678
SYTL1	0.0233661525077175	0.973674201063634
MAP3K6	-0.515331658108099	6.95764786317926e-05
GPR3	-0.34435394711784	0.422393935891168
WASF2	0.113944186856697	0.233359237247616
AHDC1	0.487207430117799	1.62853812141565e-07
IFI6	-0.143064253897279	0.463065015740759
FAM76A	-0.15202655811361	0.267575244921615
STX12	-0.269515730764339	0.00294942831068324
PPP1R8	-0.108651897443538	0.32605900788211
THEMIS2	-0.609737058012287	0.00770734313763209
RPA2	-0.266658717790154	0.0506494105507822
SMPDL3B	-0.173292012753999	0.662621649338037
XKR8	-0.448549678600113	0.0013414375860393
EYA3	0.0100400695711051	0.954189699788485
DNAJC8	-0.3197320221603	0.00142057567600357
ATP5IF1	-0.160588081508681	0.316659694837732
SESN2	-0.530122413917935	0.00478331026430094
MED18	-0.158154154051136	0.274345295963208
PHACTR4	-0.003652165392459	0.981210798001486
RCC1	-0.0190967780455592	0.961102824633477
SNHG3	0.338723555761282	0.0349673897999658
TRNAU1AP	-0.147421740236286	0.287311898724207
SNHG12	-0.0906497518107072	0.808132600563736
RAB42	0.302129358561993	0.44533251122202
TAF12	0.107142861531571	0.383172022134148
GMEB1	0.0468696000531385	0.787869171220817
YTHDF2	0.126872491747192	0.273027987195023
EPB41	0.225611709392154	0.00531482315532574
TMEM200B	-0.228247000291109	0.878222938539478
SRSF4	0.221784103730155	0.0722481318149725
MECR	-0.000832278256824225	1
PTPRU	-0.332814497659603	0.0151488650996394
MATN1-AS1	0.598792068786599	0.155730277814199
LAPTM5	-0.435367047931594	0.4083742906223
SDC3	-0.189229813605488	0.148877156540011
PUM1	0.215473063856495	0.000498781673767456
NKAIN1	0.322879974828868	0.0918101726703183
SNRNP40	0.045211382002529	0.816055432510974
ZCCHC17	-0.105944757520072	0.533637330946608
SERINC2	0.326875453600839	0.310241205701059
PEF1	-0.228468396113527	0.0147370376106873
COL16A1	0.408030596352211	0.585651097988981
ADGRB2	0.333515393629496	0.0182659835306837
PTP4A2	-0.15717583268944	0.148986024391452
KHDRBS1	-0.0302330575840421	0.749833797837746
TMEM39B	0.226566046962985	0.0439641210211618
KPNA6	0.155291441734739	0.0569706949855432
TXLNA	-0.0367378662600391	0.742829492255737
CCDC28B	0.507000124631887	0.0366090265813546
IQCC	0.0202749768526387	0.964167900941334
TMEM234	-0.321286471609685	0.148409946977695
EIF3I	0.0190175056401862	0.891048309755523
MTMR9LP	-0.051478872172305	0.887866856259572
FAM167B	-0.646344761926846	0.444291858938513
HDAC1	0.0779206136174098	0.481041432813297
MARCKSL1	0.142286436734702	0.645844542834833
FAM229A	0.299658219534671	0.501963667264771
BSDC1	0.0742991803154803	0.649683794904659
ZBTB8B	0.250927834483031	0.572083151544609
ZBTB8A	-0.226479213465934	0.0490627233588789
ZBTB8OS	-0.0464140501877501	0.834596337302674
RBBP4	0.000271046938585656	1
SYNC	-1.23989209008779	0.504723252883017
KIAA1522	-0.200316999738985	0.316809425475947
YARS	-1.19356655929829	9.51606471420213e-07
S100PBP	0.0997932729297274	0.431179314767427
FNDC5	-0.328811826541728	0.258992137107696
TMEM54	-0.629412710558904	0.000521461493649208
RNF19B	-0.0513383765693254	0.793297488354054
AK2	-0.0121321637166516	0.920657893054408
AZIN2	0.150163347604851	0.694616523768182
TRIM62	0.226582098332135	0.310770067246706
ZNF362	-0.0963145820491641	0.327729285378167
PHC2	0.387350828818289	3.34912121364909e-05
ZSCAN20	0.170996443823975	0.353780987405766
SMIM12	-0.137283501160682	0.592421937925925
DLGAP3	0.333005494816347	0.252712108133585
LOC653160	0.278002845566043	0.481598547732079
TMEM35B	-0.193536292515322	0.387041709046332
ZMYM6	0.0217497105862198	0.881257586652501
ZMYM1	0.114822844798487	0.407358383616853
SFPQ	-0.126314854430705	0.58058243016576
ZMYM4	0.0375072122492187	0.685780957662788
KIAA0319L	0.135410190264784	0.258318175058084
NCDN	0.121024913391132	0.395676308589367
TFAP2E	0.363597154734517	0.372049434896678
PSMB2	-0.143465623045639	0.175729483954754
C1orf216	-0.378526684141704	0.156628372280839
CLSPN	-0.274334098107731	0.582642353318999
AGO4	0.195847741042791	0.0846710075549752
AGO1	0.233643535420191	0.00632469028411453
AGO3	-0.0052695481413193	0.984821343452523
TEKT2	0.646721510385241	0.784642994456275
ADPRHL2	-0.316370143147186	0.0336482098301186
TRAPPC3	-0.0313042874242823	0.825855099485375
MAP7D1	0.29486912486815	2.24184188036708e-08
THRAP3	0.093585860528566	0.250785724956721
SH3D21	0.399163844126899	0.329269090189072
EVA1B	-0.543365658440065	0.0113339846060943
STK40	-0.808651976011362	0.000709147372561111
LSM10	-0.541956574918939	2.2866423478962e-05
OSCP1	-0.0806431697727532	0.754744100719644
MRPS15	-0.182439600132689	0.153614846332019
CSF3R	1.54576500536501	0.061904106736161
GRIK3	0.630059590951886	0.404721439494366
LINC01137	0.288061877892995	0.388008399191335
ZC3H12A	0.360942963091746	0.108680402214869
MEAF6	-0.0919657589230519	0.386651155106702
SNIP1	0.00745443953327816	0.972903615699483
DNALI1	-0.138006042568158	0.475291862914144
GNL2	-0.0552065827652974	0.627247908860548
C1orf109	0.141464236222719	0.216636329006464
CDCA8	-0.170206355149951	0.781329847159419
EPHA10	0.560581418182523	0.027357988299568
MANEAL	0.214044447645113	0.0604082894864693
YRDC	0.183395171497477	0.260967700853059
C1orf122	0.135422593996305	0.334893347658213
MTF1	0.1394902654432	0.196331532667541
INPP5B	-0.45696795242158	0.0245337227151831
SF3A3	-0.000670066848502885	1
FHL3	0.0117165258783185	0.970985392138941
UTP11	-0.1528888253055	0.310156855310249
POU3F1	0.119950444368139	0.874277908956758
RRAGC	-0.375691833145169	0.00296470520435148
RHBDL2	-0.278121374172002	0.457231795471161
AKIRIN1	-0.136785145172403	0.261738510205586
NDUFS5	-0.0661735692491936	0.724962098514617
MACF1	-0.0393562971463907	0.867441219166727
KIAA0754	0.384614098372461	0.171190739094049
BMP8A	-0.813062629177596	0.409394926015882
PPIEL	0.355039810632682	0.347959972594295
PABPC4	0.18103640875908	0.00378695573065809
HEYL	-0.88043826202647	0.75921025448175
HPCAL4	-0.156656531831515	0.875734162260835
PPIE	0.0279534497164467	0.874033742319561
BMP8B	-0.168995799540818	0.341706019651985
OXCT2	0.0491852397711528	0.969799950850599
TRIT1	0.269481347300124	0.0363026650052431
MYCL	0.927215296041415	8.0749211057654e-09
MFSD2A	0.717013976439847	0.00576955460558627
CAP1	-0.163599169462906	0.0779957000819091
PPT1	-0.336708900685192	0.00373061557148545
RLF	0.101306801780862	0.385555527278009
ZMPSTE24	-0.115384336496793	0.575527659305788
COL9A2	-0.490203475956683	0.563200018206051
SMAP2	0.35487921717521	3.43270115992005e-05
ZFP69B	-0.528269715558046	0.0270592207838339
ZFP69	-0.0473762057514628	0.82077215595155
EXO5	-0.104184592429792	0.646930152608785
ZNF684	0.0565089312152054	0.853563969816827
RIMS3	0.366847108009793	0.0228556385584092
NFYC-AS1	0.199991612402853	0.674425496610915
NFYC	-0.0615587126526626	0.611371350137861
KCNQ4	0.349701040791477	0.148926787219918
CITED4	0.25641416686922	0.210319495769424
CTPS1	0.0179672970170058	0.963129138348919
SLFNL1-AS1	0.659612174695632	0.285496872495855
SCMH1	-0.0958036450358512	0.413042414684447
FOXO6	0.606116865433113	0.0773686610113397
EDN2	0.481601606870497	0.721606197068099
HIVEP3	-0.118446287530546	0.64491901900962
FOXJ3	0.46694310513245	5.69788969783966e-12
RIMKLA	1.05003801026127	2.29876948206745e-05
ZMYND12	0.686625974719691	0.146060616594362
CCDC30	0.0836710201794379	0.852811713372121
PPCS	0.103597883910985	0.499988366470267
PPIH	0.0496717686427708	0.866300135898094
YBX1	0.00783996954626024	0.9639573021312
P3H1	0.00986238372329225	0.961102824633477
C1orf50	0.210147108882357	0.101451048796056
TMEM269	0.472876237954219	0.386922085302381
SVBP	0.0134269981396488	0.960442946678888
ERMAP	0.0684166150802154	0.773321257818676
ZNF691	-0.0135259944631977	0.965035194258507
SLC2A1	0.343979463436383	0.0409965077579929
FAM183A	2.79208762558391	0.129003295258325
EBNA1BP2	-0.173550967664552	0.116651857379702
CDC20	-0.292591355698942	0.531878971888353
ELOVL1	-0.0914039031353069	0.460603352702073
MED8	-0.523578590381997	2.48827492156554e-05
SZT2	0.152538841622852	0.410779707310306
HYI	0.472885588337494	0.0101339861971653
PTPRF	-0.00859770337713373	0.968090960473747
KDM4A	0.0286248057229514	0.822373632807967
KDM4A-AS1	-0.431740126169522	0.604264572269927
ST3GAL3	-0.303097239066321	0.0399964364748448
ARTN	0.00234001417793213	1
IPO13	0.130588414093422	0.313205339329701
DPH2	0.210356626076591	0.201365943883285
ATP6V0B	-0.277834586615553	0.0141806243165237
B4GALT2	-0.158132155619805	0.235239532763831
CCDC24	-0.332470139205605	0.33740605426519
SLC6A9	-1.9209325049111	1.86850125326627e-06
DMAP1	0.119117133528158	0.315624319887463
ERI3	-0.218443489856044	0.0311541887963154
ERI3-IT1	-0.134725909268961	0.8918430826742
RNF220	0.15827328601241	0.0297860654068056
TMEM53	-0.0527327372004508	0.878685047625919
ARMH1	0.163257645814374	0.794780746093541
KIF2C	-0.543257099040318	0.160104735255602
RPS8	0.239782179082569	0.0377510115205698
SNORD55	0.851276347815477	0.0598209248922769
PLK3	-0.224713396075038	0.149118366889685
BTBD19	-1.14127337417877	0.00524707434000325
PTCH2	0.122516872789445	0.704167834502142
EIF2B3	0.0149963068523986	0.948144317665297
HECTD3	0.169841370337571	0.102590352590705
UROD	-0.129136708592005	0.280938691091118
ZSWIM5	0.783230214927706	0.000236849736583821
LINC01144	0.0985900742216179	0.825855099485375
HPDL	-1.75943513354751	0.456291852831764
MUTYH	-0.0350489797909382	0.857799039518219
TOE1	-0.469544776239718	0.0267714804279541
TESK2	0.642883942658196	0.00103526781800791
CCDC163	0.0598997877767877	0.85347386746509
MMACHC	0.00295594857601785	0.994767441586217
PRDX1	-0.328689088335797	0.00368809668067754
AKR1A1	0.00369349822326669	0.992792325265677
NASP	-0.0430099342843511	0.875861581579462
CCDC17	0.785655470577294	0.0899825631713874
GPBP1L1	0.226992904583279	0.00042779322187088
TMEM69	0.0647733298056389	0.745242736611504
IPP	0.13757503970166	0.288250969694401
MAST2	0.435670598341868	2.87494923122052e-07
PIK3R3	0.37762353462462	0.000178483610048439
TSPAN1	-0.0993009684491084	0.896946199684585
POMGNT1	-0.0945126332513197	0.404056811468084
LURAP1	-0.000721205606194752	1
RAD54L	-0.0346269502866679	0.961806215753117
LRRC41	0.142283644676241	0.155637622420698
UQCRH	0.153599652992399	0.304741805158506
NSUN4	-0.046946466287471	0.689210391009041
FAAH	0.297439916434932	0.160008163391569
DMBX1	-0.157933427449615	0.833254800109404
MKNK1	0.148805670880671	0.175738252347576
MOB3C	0.324093245065651	0.133455253742526
ATPAF1	-0.0493796016539964	0.692224357940954
EFCAB14	-0.0856274696174158	0.429422296295447
STIL	-0.139035500399005	0.731468497776085
CMPK1	-0.0120818506422728	0.94871465895865
FOXD2-AS1	-0.188807606456683	0.461405031620935
FOXD2	0.391245567981929	0.218382282443214
TRABD2B	-0.787847770607438	0.0973953951555028
SPATA6	-0.249322502676508	0.0198782715180114
AGBL4	-2.75938819554636	0.144143419557438
BEND5	0.357492728983048	0.323866769305901
DMRTA2	-0.420939414715522	0.0961305829553543
FAF1	-0.0378647305044037	0.755616940530921
CDKN2C	0.10641023154007	0.701671088806857
RNF11	0.0526636803752189	0.71336664645353
EPS15	-0.218019970740599	0.417204099961267
OSBPL9	0.000741975147495703	1
NRDC	0.0323092001463582	0.70646446661359
RAB3B	0.98625198493923	4.13772500594538e-12
TXNDC12	-0.400269448218599	1.34371104069717e-05
BTF3L4	-0.101693812126036	0.487791645031923
ZFYVE9	0.0686265507753959	0.607103457561343
CC2D1B	0.00157497287492001	0.999650044489203
ORC1	-0.218966295993075	0.612989060170442
PRPF38A	-0.00146512937735543	0.999650044489203
TUT4	0.178923372532925	0.298463113489926
COA7	0.119857935417059	0.506497433268305
ZYG11B	0.0987038418214084	0.272479107674044
ZYG11A	0.0117688996639636	0.974579357947313
ECHDC2	-0.243172916700667	0.902464370190648
SCP2	-0.0833926723892471	0.548458065633634
CPT2	0.133863247539669	0.326349647589806
C1orf123	-0.354868240732892	0.00331329176218624
MAGOH	-0.314815687423029	0.0426033777343063
LOC100507564	0.086138712631539	0.919113587317447
LRP8	-0.0379670466828084	0.875247897315344
NDC1	-0.072718268778191	0.796790263007503
YIPF1	-0.173268832488279	0.310493735176373
HSPB11	-0.246546957181338	0.340421873966825
LRRC42	-0.197167355744937	0.114158962414481
TMEM59	0.22611759204871	0.00221917743523977
TCEANC2	0.194264365091279	0.179711903838732
CYB5RL	0.0277864833887313	0.908129314358363
MRPL37	0.0569707375066841	0.655177924176116
SSBP3	0.553680734563649	5.08843268490272e-08
ACOT11	-0.783132664721708	0.777139509212298
PARS2	0.264331781144223	0.187158929745553
DHCR24	-0.12035165325568	0.747779126902741
USP24	0.185177842144135	0.0445351200522241
LOC100507634	0.464756906021783	0.407450771747985
PLPP3	0.679332002658798	0.000434535090389229
PRKAA2	0.430460904361984	0.00453182919772808
DAB1	-2.26443363407174	4.11754275307043e-46
OMA1	0.323272846388215	0.019417142438211
MYSM1	0.291145551823031	0.173166359895465
JUN	0.184016309827544	0.40991316693406
FGGY	0.249809904540673	0.300656384001738
HOOK1	0.827575021756487	0.0248206553624296
CYP2J2	0	1
NFIA-AS2	-0.880449444733549	0.760647074645831
NFIA	0.412542614224039	1.73489730283183e-06
TM2D1	-0.0978107041217654	0.473203739201063
PATJ	0.178864952172748	0.448073447441388
USP1	-0.192457638192253	0.40008611474998
DOCK7	0.0591327527685477	0.671503767289357
ATG4C	-0.112595385313373	0.636352147369658
FOXD3-AS1	0.421803606514681	0.444483771745005
FOXD3	0.378374232899241	0.402228988191445
ALG6	0.0699711433736317	0.671832056469595
ITGB3BP	-0.3449872794756	0.123144667892768
EFCAB7	0.0135437486939794	0.972903615699483
PGM1	0.452962885942376	3.97453897174537e-07
ROR1	0.676817578033954	0.0019719920029732
CACHD1	-0.454723258863415	0.00304137005862685
RAVER2	-0.0664269626233071	0.780837016226247
JAK1	-0.620564123408457	1.91201755734383e-06
AK4	0.0309208437883838	0.943510412192796
DNAJC6	0.186922018525067	0.795338439528568
LEPROT	-0.15993593721143	0.059567022730751
LEPR	0.416033881734162	0.206733688842571
PDE4B	0.220003974475123	0.753665044657505
WDR78	0.402307228658113	0.163952472951932
MIER1	0.118854971621874	0.27914087162023
SLC35D1	0.282709002890746	0.00546666364812232
SERBP1	0.182502462346571	0.051599704374157
GADD45A	-0.631452058637795	4.91904329407909e-05
GNG12	-0.624356638144118	1.88712774954936e-07
WLS	-0.50677672750009	0.00373218425882783
DEPDC1	-0.48756596733361	0.120549042600223
LRRC40	-0.232523587526125	0.0439286082905059
SRSF11	0.0655996431798919	0.707823003332155
ANKRD13C	-0.00526632060094796	0.977653447053469
HHLA3	-0.734970527746703	0.00682148543031689
CTH	0.493660547980817	0.0230953039080441
PTGER3	0.788006427383042	0.556169602638554
ZRANB2	-0.0466184301304733	0.73654935112102
MIR186	0.145185572828743	0.847108523888707
NEGR1	0.643389167344933	0.261533045338673
LRRIQ3	0.194516855494263	0.72589663059257
FPGT	-0.143253352082377	0.350729933616344
CRYZ	-0.352776095084672	0.0650348011319797
TYW3	0.153685372611035	0.176922479679901
SLC44A5	0.607827070667469	0.172729078321978
ACADM	-0.174994597487824	0.202663129021312
DLSTP1	0.292962590530654	0.668072787461305
RABGGTB	0.0672601526348921	0.627021031742928
ST6GALNAC3	1.52938122216332	0.0756671495953321
ST6GALNAC5	1.11652413239774	0.0261986132912893
PIGK	-0.280790773561875	0.0278456836242412
AK5	-0.728804364343588	0.337198200258911
ZZZ3	0.127291666680522	0.116507832008524
USP33	0.0144940345611313	0.906741257847859
MIGA1	0.113756963012678	0.436866093554646
NEXN	-1.16961584660175	1.59539792236543e-07
FUBP1	0.00281947764478795	0.988463804059942
DNAJB4	-0.164009289379888	0.205467451019921
IFI44	0.0777676758834328	0.965298139552335
ADGRL2	0.613129529717534	0.0247071981722317
TTLL7	0.323822383745394	0.0541936204507798
PRKACB	-0.151239466417613	0.196592805975748
SAMD13	-0.257676454265903	0.308298258027564
RPF1	-0.0282179567478461	0.887572669044426
GNG5	-0.00806920996201935	0.973674201063634
CTBS	-0.273053097035382	0.2039405632212
LINC01461	-0.0533471489893946	0.951529032794197
SSX2IP	0.0887916270167388	0.436090788149495
LPAR3	-0.745691399914747	0.117725937204348
MCOLN2	0.62562164901944	0.0248206553624296
WDR63	0.467952831065351	0.191480630701667
SYDE2	0.742992663673012	0.323887794844939
C1orf52	-0.265779011736143	0.0406905757014717
BCL10	-0.193918535708295	0.150043903598071
DDAH1	-1.09564602070638	3.89946661874398e-07
CYR61	-1.43098729511901	1.55829915846023e-05
ZNHIT6	-0.283110449256234	0.00327494796273357
ODF2L	-0.295171149323917	0.09679097746
LOC105378828	0.345256218108738	0.592803609847922
SH3GLB1	0.232396441008394	0.00568704806662261
SELENOF	-0.115565170936322	0.242389479642351
HS2ST1	0.32627337565908	2.77674570563398e-07
LINC01140	0.727206185635544	0.280020611505662
LMO4	0.10594019661374	0.345123682253285
PKN2	-0.0460295752462484	0.706005112026352
GTF2B	0.141439794502515	0.349358817043414
KYAT3	0.0462372054141788	0.743027437411529
RBMXL1	-0.133245932995773	0.278743758105108
GBP1	-0.10751178024745	0.949592868522397
LRRC8B	0.261715309404761	0.0747183058014597
LRRC8C	0.00461595299610927	0.998707941526591
LRRC8D	-0.144143509544551	0.260250546809705
GEMIN8P4	-0.483473539141798	0.269078627651576
ZNF326	-0.040815115848775	0.834578624410646
BARHL2	0.450824978692735	0.361721389323584
LOC105378853	0.0388316180762019	0.935962171690908
ZNF644	-0.0239889404718427	0.87914819439553
HFM1	0.211011741883259	0.54587759791827
CDC7	-0.181919623847365	0.743991741852736
TGFBR3	0.443470213304737	0.0268585245777144
EPHX4	-0.238113129147127	0.818144989928363
BTBD8	1.29897868039656	0.0249020735672505
KIAA1107	0.381392061184972	0.25004706317189
GLMN	-0.153935061069102	0.401201389427183
RPAP2	0.183483369319213	0.153098652930602
EVI5	0.0804334683036781	0.514267895970975
RPL5	0.352504586130497	0.000248192769132033
FAM69A	0.416191587871438	0.0225179845350982
MTF2	0.163591231157846	0.2774764209302
TMED5	-0.209115887113254	0.0587825902688663
CCDC18	-0.388977510086305	0.327854276843581
CCDC18-AS1	0.520396996578792	0.144366281696065
DR1	-0.0844200674417391	0.394358194131689
FNBP1L	0.152201010993107	0.319223928559041
BCAR3	-1.25062309318103	9.82769403940165e-05
DNTTIP2	0.127026094086404	0.433940641766174
GCLM	-0.433419345240637	0.00189741778419932
ABCD3	-0.131591747053919	0.227560307187657
F3	-0.43070037387339	0.249699330645989
SLC44A3-AS1	-0.530964108718227	0.52316011916041
SLC44A3	-0.221211620462619	0.620705196810068
CNN3	-0.338196502792911	0.000123775430192249
LOC729970	-0.130768399089295	0.686968945018603
ALG14	-0.609267967517614	0.00308202319667447
TMEM56	0.486707325258068	0.300656384001738
RWDD3	-0.129132963305223	0.574333184827452
PTBP2	-0.0783538293799791	0.712780446596735
DPYD	0.52593380303887	0.403496114412084
SNX7	0.560664053181198	0.00184264743697559
FRRS1	0.581485705696699	0.0373208247680186
AGL	0.249001317361431	0.0327548600951096
SLC35A3	0.00527935792496723	0.979867409452419
MFSD14A	0.0244413181413222	0.863635950407398
SASS6	-0.375363736049623	0.0936979719128902
TRMT13	0.0263740983426612	0.919113587317447
LRRC39	-0.0287467919552161	0.970035981480175
DBT	0.207946097793232	0.129366964457066
RTCA-AS1	-0.269422980274705	0.536599074588089
RTCA	-0.174654785960596	0.131711516303081
CDC14A	0.312331914581265	0.00669434117594262
EXTL2	-0.330579175239784	0.000235138766806114
SLC30A7	-0.0151128709412795	0.927419708195828
DPH5	0.298610527950231	0.032235654675381
LOC102606465	0.0319812439214955	0.929767174187603
COL11A1	0.099267432818746	0.694716336381644
RNPC3	0.13164418236166	0.61739052515617
AMY2B	0.435109146066511	0.312886962850228
PRMT6	-0.072067423513694	0.710311552413488
SLC25A24	-0.0717921461060944	0.751587177911747
FAM102B	0.422300146155133	6.37287529873008e-05
HENMT1	0	1
PRPF38B	0.246959554850512	0.023329599559636
STXBP3	0.177427492128354	0.130708920730144
AKNAD1	-0.379067093207358	0.184002895803424
GPSM2	0.309301474446869	4.71504211015551e-05
CLCC1	-0.0565908230366697	0.486216763018467
WDR47	-0.105093323026337	0.268524584874263
TAF13	-0.0784692384669328	0.806848943174055
TMEM167B	0.0712542006220411	0.740102309786262
SARS	-1.08801656128375	8.68511427684902e-06
CELSR2	0.255582005256912	0.0161532284128881
PSRC1	-0.552081345200099	0.0403760394819799
SORT1	-0.138908824084265	0.641021262178688
PSMA5	-0.174481383280563	0.124869144167109
SYPL2	0.802912980623458	0.000329964447023432
ATXN7L2	0.623828002991695	0.0177429007262295
CYB561D1	0.457542660760495	0.0230139643640831
AMIGO1	0.434409936234981	0.00636717060787232
GPR61	1.55260795742231	2.09130638456863e-05
GNAI3	0.289363531426307	0.00556513819881146
AMPD2	0.935573465613746	7.71689186205653e-22
GSTM4	0.0834709840010159	0.982518791506549
GSTM2	1.66816100890386	0.0961305829553543
GSTM1	1.04310502804171	0.710311552413488
GSTM3	0.598932742828126	2.37260433672662e-05
CSF1	-0.067008987603515	0.743027437411529
AHCYL1	0.183098360858396	0.0342737769372583
STRIP1	-0.00253868062379656	0.996501101163881
KCNC4	0.0731165159675273	0.802613501629514
RBM15	0.0956772796061541	0.543531407459233
SLC16A4	0.0768413919312008	0.916864358529167
LAMTOR5	-0.200496372726094	0.0550734668845418
LRIF1	-0.0971188417607768	0.473719496846997
DRAM2	0.0646539022238397	0.750354274335675
CEPT1	0.0696921452159394	0.540237457304173
CHI3L2	-0.378133679334101	0.119044402726832
PIFO	0.0570268313513285	0.929832557858513
OVGP1	0.0177359898669636	0.985736248986358
WDR77	0.16201311575019	0.388406386095347
ATP5PB	-0.0355406957988263	0.813367953331243
RAP1A	-0.278360242363603	0.0446547634399966
INKA2	0.240871948260112	0.179829988680904
INKA2-AS1	-0.170636684239792	0.436094638457607
DDX20	0.0732603138015856	0.709965849998547
KCND3	-0.62319496722597	0.167559042792625
CTTNBP2NL	-0.217391128527249	0.0520224825783474
WNT2B	-0.35651861077934	0.494658205400743
ST7L	-0.273808291417144	0.00984132791232674
CAPZA1	-0.181980632705642	0.0778520475926337
MOV10	-0.0577592280174209	0.835587472546398
RHOC	-0.651162476633494	2.38570204588171e-07
PPM1J	-0.336527852678076	0.37807801702961
SLC16A1	-0.0329308182595331	0.786143753647159
SLC16A1-AS1	-0.132475369768232	0.837534880041005
LRIG2	0.0981496049962756	0.577815771783181
MAGI3	0.00720211427435236	0.977682659190142
PHTF1	-0.397144480712745	0.00932978896327838
RSBN1	0.00819383432114812	0.970231048366439
AP4B1	-0.256498940460062	0.209072170022947
DCLRE1B	-0.352990477588046	0.0429449533009117
HIPK1	0.0535018910930808	0.636606219168725
OLFML3	1.13750439447762	0.0851546604622537
TRIM33	0.152185509042772	0.161309726034102
BCAS2	-0.249200939176326	0.0849630439000969
DENND2C	0.31280754368793	0.374049129882703
NRAS	-0.166338980474533	0.153234388404304
CSDE1	0.241502530504508	0.00146381494116015
SIKE1	-0.0560431142818454	0.663779959657192
TSPAN2	1.04314769401981	0.731028800017456
VANGL1	-0.389501402340757	0.0451137308053057
SLC22A15	-0.309257952456423	0.889403539139478
ATP1A1	-0.0570862551200462	0.840830022654339
ATP1A1-AS1	0.474868875394111	0.126329243725686
CD58	-0.275106021137733	0.047319852623197
IGSF3	-0.15002432023217	0.230315663057553
PTGFRN	0.249302432401581	0.346528980433523
CD101	0.956834397631588	0.395841900167367
LOC101929099	0.0586066588031237	0.961365280472177
TTF2	0.167493861039287	0.539944177529502
TRIM45	-0.162252326355815	0.55099334178232
MAN1A2	0.170490843028166	0.0173811405743383
GDAP2	0.167213919529812	0.250985252239556
WDR3	0.208778344786347	0.0168392527176342
SPAG17	0.751041841645057	0.286196676218016
TBX15	-0.473231348592736	0.00795529899183833
WARS2	0.057152064501379	0.822620091503423
LOC101929147	0.0719521882192467	0.760269028274148
ZNF697	0.216955504118124	0.149099246103531
PHGDH	-2.18718836750976	3.72634302029831e-22
NOTCH2	0.0845531047767784	0.433951305865925
FAM72B	-0.409083042520478	0.333944356896064
HIST2H2BA	0.552809259378364	0.414780425556892
SRGAP2D	-0.267701303963126	0.459015011618663
ANKRD20A12P	0.292824882761174	0.42367281293029
LINC01138	-1.57319688585176	0.0663371089738409
NBPF19	0.860424446670683	0.073383177469025
NBPF8	-0.0850628460314104	0.689306995882365
NBPF9	-0.0603465287641075	0.907065598705518
LOC100996724	-0.592326519112134	0.12582671253468
PDE4DIP	-0.53120456284917	0.00682148543031689
SEC22B	-0.24940811273796	0.0066085396255528
NOTCH2NLB	-0.102757465613434	0.710755199859981
NBPF25P	0.231941691009675	0.4083742906223
NBPF10	0.176813040825668	0.503804464444438
TXNIP	-0.212880121186471	0.851217846562516
POLR3GL	0.0592940041911826	0.762054116007459
ANKRD34A	0.325600339017888	0.293679955726975
LIX1L	-0.111302861207527	0.334452611077746
RBM8A	-0.0266864996419211	0.854788638785696
GNRHR2	0.466502438057497	0.441167438520886
PEX11B	-0.0224196579043356	0.891974305507152
ITGA10	0.788266051266004	0.0695564480506884
PIAS3	0.0830651164602513	0.401790028156334
NUDT17	0.179455689427453	0.407796467455566
POLR3C	0.0322479433296133	0.850842949743208
RNF115	-0.197563955358499	0.0362614895895499
GPR89A	-0.0637031068653046	0.806882212636506
NBPF11	0.610887776049609	0.104154351508583
NBPF12	0.406338726196137	0.149545549664127
LOC728989	-0.562537795403471	0.292652222365848
PRKAB2	0.267622278233435	0.0131695613657008
CHD1L	0.0473670147103043	0.702687225844863
PDIA3P1	-0.525512167083978	0.000582293338337585
FMO5	0.666698882211988	0.667739069027168
BCL9	0.307673013061015	0.000830432106552133
ACP6	0.331844935280385	0.131542909571392
GPR89B	0.0955842696258519	0.820270648126233
LOC100996740	-1.17977441556643	0.107183037011825
NBPF26	-0.436549985873473	0.0144325313532061
NBPF15	0.190501778118642	0.0811068762632062
LSP1P5	-0.0411263831659851	0.92332796045032
HIST2H3PS2	0.111388072448582	0.766220369370313
HIST2H2BF	0.392838469381256	0.604538935782438
HIST2H3D	0.582490245739299	0.698222623946466
HIST2H2BC	0.412675135173239	0.433400995582216
HIST2H2BE	0.0618035868983665	0.734704983594929
BOLA1	-0.520608804318344	0.437896636664912
SV2A	0.382856755611733	0.683939893907128
SF3B4	-0.190844743724115	0.0936843892747439
MTMR11	-0.0461352730015324	0.903422086868167
OTUD7B	0.181992810155995	0.0343851548884255
VPS45	-0.25586714227376	0.0057803758848982
PLEKHO1	-0.114780012309794	0.488851990616537
ANP32E	-0.277512503338529	0.0698604256802857
CA14	0.317781955134651	0.42568821928785
APH1A	-0.170166646727328	0.126516734484737
C1orf54	-0.455079335948259	0.279108233800602
CIART	-0.429941856081003	0.478345777749342
MRPS21	0.0471659777173903	0.688817032997874
PRPF3	-0.213335091882951	0.173037969627918
RPRD2	0.0649288801007019	0.583618874625811
TARS2	0.0855808598105171	0.471633777062788
ECM1	0.0891548352669069	0.825855099485375
FALEC	0.726445571796157	0.228380904648237
ADAMTSL4	0.0166171031698098	0.980758760033564
MCL1	-0.507360510563805	3.24257958883932e-07
ENSA	-0.236518438003006	0.0182002405757461
GOLPH3L	0.208211214879278	0.119271442566335
CTSK	-0.0859560464757719	0.845105512197949
ARNT	0.206712660138855	0.0400463791633986
SETDB1	0.255723449921695	0.00333262086226637
CERS2	-0.0694888095828564	0.493762580818343
MINDY1	0.190045122409414	0.226203779989312
PRUNE1	0.274223407326225	0.0111359841296842
C1orf56	0.387703087701785	0.0520105290878427
CDC42SE1	0.0115689768479457	0.946764784498958
MLLT11	-0.0537992937439559	0.782463036929288
GABPB2	-0.215513590047993	0.311489326794721
SEMA6C	0.339782129123624	0.0155105075520583
LYSMD1	0.169451661804474	0.403102702391668
TMOD4	0.476110763436987	0.36033100909775
VPS72	-0.00455484537464505	0.983870968091301
PIP5K1A	0.0470979776301513	0.689431429791256
PSMD4	-0.0046144842757096	0.977653447053469
ZNF687	0.250138567126773	0.00445230210462565
PI4KB	0.0915180379913392	0.285955482188616
RFX5	0.159626844655291	0.360965989048566
GBAT2	-0.213025505820426	0.64068691492681
PSMB4	-0.0713999284685597	0.405331993779463
POGZ	0.00602371579054348	0.972903615699483
CGN	-0.127185428116348	0.604278289594959
TUFT1	-0.0599036624805947	0.78683662540699
SNX27	-0.102831022092562	0.162310747973916
CELF3	-0.483048035499322	0.226203779989312
RIIAD1	-1.13666195813897	0.000138789900836228
MRPL9	-0.212336651807434	0.0165549446931253
OAZ3	-0.579240288118247	0.150185563728867
TDRKH	-0.0421969499571964	0.83010831570737
TDRKH-AS1	0.146306859213274	0.685064278637348
S100A10	-0.619510506471896	9.01952948887407e-10
S100A11	-1.37417556346438	0.080850208111506
TCHH	-0.00748650540950004	0.998707941526591
FLG-AS1	0.489061076372797	0.304741805158506
S100A9	0.91589451554016	3.1616543735635e-06
S100A6	2.50844122247367	0.210436141541379
S100A5	-0.794038349925581	0.250063326714755
S100A4	-0.763205436973842	4.40019537066492e-05
LOC101928034	-0.323619348211011	0.510354410424472
S100A3	-2.41343582419181	5.56276527212896e-12
S100A2	-1.02058245366541	2.23524487421932e-05
S100A16	-0.313504110327514	0.0218637115341545
S100A13	0.487457661250562	0.0709040053774339
S100A1	0.619348001845411	0.00532355053127958
CHTOP	-0.129538800999855	0.0597463060263838
SNAPIN	-0.239786397760983	0.00111613019664491
ILF2	-0.109599462127059	0.459469999502432
NPR1	0.678061183938561	0.202163654677688
INTS3	0.0664718515375461	0.74403369099343
SLC27A3	0.0102799262389259	0.985682680765558
GATAD2B	0.194947630135599	0.0478370136544743
DENND4B	0.237523507203312	0.0529392448606304
CRTC2	0.177249350739958	0.220760038459181
SLC39A1	-0.183426953390542	0.0828054475416637
CREB3L4	0.217519679856467	0.455489763726841
JTB	-0.0675598162055357	0.508166212686317
RAB13	0.118187418124906	0.450898427343149
RPS27	0.339698387500463	0.0150555672362554
TPM3	-0.377415701318921	0.00425339112881373
C1orf43	0.0945297608023286	0.327930847924812
UBAP2L	0.0104354193680321	0.916006180469106
HAX1	-0.790472745483203	1.66881577231612e-10
ATP8B2	0.237276769896698	0.0772802345607433
IL6R	-0.2136325752225	0.766678984388326
UBE2Q1	0.165361616389735	0.0232978902097666
CHRNB2	0.259802662355241	0.725776844484866
ADAR	0.234993827599326	0.029736557711749
KCNN3	-0.489838497659537	0.0117941953399675
PMVK	-0.378660151749576	0.000522938126155191
PBXIP1	-0.58529141576391	3.26683740354987e-05
PYGO2	-0.139507570230794	0.032736388031939
LOC101928120	-0.183347563492996	0.694072718255827
SHC1	-0.0387852338110556	0.863359671195547
CKS1B	-0.522531625420715	0.00162189877281508
FLAD1	0.105795141398732	0.274546357215124
ZBTB7B	0.322564578933321	0.0165574841092059
DCST2	0.739826069353082	0.170923824139675
DCST1-AS1	-0.0127000825865227	0.991703608368669
ADAM15	-0.179190062685302	0.173166359895465
EFNA4	0.0671248097231936	0.78452009855751
EFNA3	-0.170729176022827	0.594102348645868
EFNA1	-0.918284973540987	1.09222127551232e-05
SLC50A1	-0.152342194324826	0.141135255095935
DPM3	-0.0645920842996828	0.743226412172644
KRTCAP2	-0.480621971999791	1.05070126022484e-07
TRIM46	-0.460802203054273	0.020014450910728
MUC1	-0.282963975914351	0.539685201365908
MIR92B	0.184003808776826	0.767437800698734
THBS3	-1.1107587605536	4.15516386782934e-19
MTX1	-0.00518315839534703	0.985268585457919
GBAP1	-0.256877603864131	0.426589071715265
GBA	-0.552672768203368	2.97589981434372e-07
FAM189B	0.183389255519041	0.161843405639977
SCAMP3	-0.0917106686314184	0.422505844977631
CLK2	0.0804524417297336	0.686783900078005
HCN3	-0.0773234281497118	0.785615677458512
FDPS	-0.208185028824925	0.450291600434057
RUSC1-AS1	-0.0908322669517538	0.884889488604695
RUSC1	-0.159157910587588	0.187869735051505
ASH1L	0.186055439827387	0.088550626220788
ASH1L-AS1	0.253834747777033	0.492609750642364
MSTO1	-0.247926110565225	0.648442360668889
MSTO2P	-0.107725744442461	0.786621518537161
YY1AP1	-0.00722274226095161	0.959281550413971
DAP3	-0.0211900197377469	0.87689228352969
GON4L	-0.0669794491879156	0.701716443324532
SYT11	-0.054631685915021	0.740657199086104
RIT1	-0.250209574505899	0.0161195088121879
KHDC4	-0.0253169670192765	0.92332796045032
ARHGEF2	-1.17106131032821	0.00144153062261826
SSR2	0.0299592243830854	0.858824684132704
UBQLN4	0.166923088292804	0.0515109575304311
LAMTOR2	-0.024054891853135	0.910363250095592
MEX3A	0.402035272340997	0.00222236948633484
LMNA	-0.33141736936609	0.00603414621534702
SEMA4A	0.441460049177141	0.668724559519128
SLC25A44	0.0153618010370866	0.91817069021454
PMF1	-0.228008334770708	0.133678291403098
PAQR6	0.445840764012907	0.0151897251052077
SMG5	0.116476374475	0.417204099961267
TMEM79	-0.00973379292651861	0.980654438307811
CCT3	-0.0441331791097615	0.802458311945798
MEF2D	0.533736418250326	2.04014502853248e-06
IQGAP3	-0.65580546029599	0.0838398105855292
NAXE	0.0809481332151601	0.581395309081909
GPATCH4	0.0614019841176911	0.719533496825291
BCAN	-0.286249400234613	0.671627634394462
NES	-1.32587744308132	2.02961510975907e-12
CRABP2	0.0796189171119262	0.889066159634718
ISG20L2	0.132019235932264	0.270238054587781
RRNAD1	0.339367021740958	0.0584531981509006
MRPL24	-0.226458959859181	0.0248206553624296
HDGF	0.141011350453515	0.123914111937608
PRCC	0.00227854146130768	0.991356115185678
NTRK1	0.846578427341362	0.147841978265162
ARHGEF11	0.16142824054226	0.0730123828933167
ETV3	0.113082283218198	0.385699234998618
KIRREL1	-1.1643537867064	5.13872639559717e-11
CADM3	0	1
DUSP23	0.253875253235872	0.408449570763083
CFAP45	1.50709951819925	0.309703433218874
TAGLN2	0.598467501463063	0.001025245449725
IGSF9	0.478304412703495	0.143680224021924
PIGM	0.0144166484494102	0.941127325346605
KCNJ10	0.147779131706713	0.743975060845553
KCNJ9	-0.938474398028933	0.518005008775063
IGSF8	0.0116751869281936	0.964340021997988
ATP1A2	-3.70867298767998	0.0166869377190974
PEA15	-0.744352506183164	3.12594003771729e-10
DCAF8	0.205044225807717	0.0920769824067655
PEX19	0.0994903706305131	0.358657538399183
COPA	-0.10408905033527	0.359438340665065
NCSTN	-0.167816990318928	0.0584531981509006
VANGL2	0.216400641004997	0.159631328573467
F11R	1.18418243956367	0.000438565964472738
USF1	0.247522863129176	0.00917743072656738
KLHDC9	-0.276040099648244	0.381906596306537
PFDN2	-0.178130990327673	0.241715280965446
NIT1	-0.122834813292202	0.491830477264198
DEDD	-0.0454792280603718	0.639494602591287
LOC112543491	0.39114859987859	0.619859668753793
UFC1	0.213445381510708	0.0370214181536794
USP21	0.132721128632571	0.332130877070099
PPOX	0.116877847285395	0.622815086251253
B4GALT3	0.205130085523228	0.0628996546855514
NDUFS2	0.217697971754613	0.000833154680959363
TOMM40L	-0.0415080252725412	0.782009307328359
SDHC	0.122947543908141	0.160040304493684
HSPA6	0.64119199225262	0.469058348525749
FCRLB	0.611776209021711	0.268312469427505
DUSP12	-0.205858560992289	0.0949814053710915
ATF6	-0.4729991128317	0.0107103055783002
OLFML2B	-0.48305671380663	0.220349011633779
NOS1AP	0.479551554098718	0.00132251365859929
C1orf226	0.237739216210935	0.0894228856170841
UHMK1	0.159786933339689	0.0448817998285586
UAP1	-0.340592310227969	0.00211598155775051
DDR2	-0.167372238017727	0.763835759052765
HSD17B7	0.193568313476335	0.303850510157845
RGS5	-0.223460202390967	0.276506545769211
NUF2	-0.528482864032789	0.0757677336645165
PBX1	0.195773496531875	0.00654211893648095
MGST3	-0.343713756653298	0.00853655497469719
ALDH9A1	-0.311588083592018	8.66618252270463e-06
TMCO1	-0.237632317336283	0.00783086495287088
LOC100147773	-0.602709154974654	0.369465150247328
UCK2	0.191805633205716	0.124035351540982
FAM78B	1.00909050059569	0.0347113700217368
POGK	0.00531584724527809	0.965564445880924
TADA1	-0.0513211217043224	0.72970582651159
ILDR2	0.194727908506556	0.0895198609836293
MAEL	0.0322881629532975	0.947396861715727
POU2F1	0.156379357616184	0.479900655815989
CREG1	0.0315774188349702	0.914951285870317
MPZL1	-0.0374480320354702	0.768954985598805
MPC2	-0.0439942705582641	0.755117587100937
DCAF6	0.108694485684207	0.34611569555181
GPR161	-0.39033841307786	0.00184063582358181
TIPRL	-0.203013821579407	0.0417574665643698
SFT2D2	0.270823044060693	0.0673020113741571
TBX19	0.237876755734972	0.504723252883017
ATP1B1	-0.344162226814352	0.00675096433564455
NME7	-0.157359432108149	0.179160347861886
BLZF1	-0.368299113676932	0.00102387175247902
CCDC181	-0.203416005047946	0.475397118857534
SLC19A2	0.275355917405396	0.0467893132986933
METTL18	-0.00244515607757513	1
C1orf112	-0.253602916270318	0.433760687332849
SCYL3	0.0149453186708286	0.93781841531118
KIFAP3	-0.188015141504737	0.0829378234007432
GORAB	-0.372347654567575	0.0129128612858407
PRRX1	0.889981369377448	0.0315213781753859
FMO4	0.0611104563054325	0.955650413048072
PRRC2C	0.112355142300509	0.233100988629102
MYOC	1.92318553613755	0.40878631452846
VAMP4	-0.111918443141031	0.504993213886724
METTL13	0.197315023376842	0.150279676510932
DNM3	0.0671508133711841	0.802458311945798
DNM3OS	0.01615162226609	0.993857520855706
PIGC	-0.071398525747615	0.641398259915082
SUCO	-0.0101155228685398	0.941142907635813
TNFSF4	0.484207957891134	0.142170280746018
LOC100506023	0.177475119012871	0.674874051761036
LOC101928673	0.258288762835991	0.632817814580898
PRDX6	0.12710711236541	0.104653650297561
SLC9C2	-1.30732376427256	0.113962135598669
ANKRD45	-0.227046145497051	0.42241094227775
KLHL20	0.184655987238627	0.0832354770424988
CENPL	-0.304710976727455	0.139559873558611
DARS2	0.0691894319061687	0.664776951039375
GAS5-AS1	-0.0135926282126135	0.987432564050632
GAS5	0.396743245910227	0.016810427184693
SNORD81	0.135424344145973	0.885950406452162
SNORD47	0.63673399127237	0.21504546869721
SNORD80	0.34126670253091	0.44671108661642
SNORD79	0.828160165431192	0.503762011116259
SNORD44	0.219297065363574	0.808559473506003
SNORD76	0.264009932983239	0.806814218740473
ZBTB37	0.285353536474434	0.329749701254571
RC3H1	0.0979388530665528	0.484110736790094
RABGAP1L	0.132547407910043	0.458699510214558
CACYBP	-0.257155594111378	0.0820401485336176
MRPS14	0.0262725333930196	0.886030921381631
KIAA0040	0	1
COP1	-0.0968759394445274	0.449118293867249
ASTN1	0.235839596098758	0.861246098215931
CRYZL2P	1.92431583891804	0.408052296929692
RASAL2-AS1	-0.670361775629216	0.190420464817753
RASAL2	-0.859922375724792	2.29268628957409e-11
C1orf220	0.551446552368906	0.187747088002816
RALGPS2	0.366246488409998	0.0888949001152446
ANGPTL1	0.14970529434264	0.689013486217518
FAM20B	0.00672424072721401	0.96028023058139
TOR3A	-0.0960890466576852	0.582128580433351
ABL2	0.24592217252584	0.0490400871412626
SOAT1	-0.513889363263113	6.63336933096853e-06
AXDND1	0.127514822732282	0.918441587500377
TOR1AIP2	-0.149945471646642	0.0613895262423398
TOR1AIP1	-0.0407459910629066	0.752514183651228
CEP350	0.120783353704661	0.27473179257686
QSOX1	-0.223074470055159	0.103230589422316
FLJ23867	-0.161124733013333	0.414437943352772
LHX4	0.422174938396214	0.233359237247616
LHX4-AS1	-0.00206527372939357	1
ACBD6	-0.227773631504916	0.0158673878363286
XPR1	-0.127906048518948	0.156155731731487
KIAA1614	-0.122429025789731	0.886898672221084
KIAA1614-AS1	0.0802592527453238	0.84835832792313
STX6	0.0913205526937923	0.279960411425899
MR1	-0.0447759602455575	0.864446585625658
IER5	-0.207535166789601	0.0444251542745906
CACNA1E	0.751936674316295	0.282682166286276
GLUL	0.122448279859073	0.0713618191820729
RGS16	0.917270913722797	1.05904320999037e-15
LINC01686	0.58820774698233	0.176559931297372
NPL	0	1
LOC647070	0.103035346758394	0.879270620740642
DHX9	0.106284738016133	0.622971673919353
LAMC1	-1.16083054451012	1.38379015780821e-13
NMNAT2	-0.550228664155766	0.0522434827098931
SMG7	-0.0236288022980496	0.795743151286738
NCF2	-0.133059372224038	0.848489176068274
ARPC5	-0.224517410533037	0.0792894557473443
RGL1	0.0679355199796254	0.658230650319774
COLGALT2	0.269917446895144	0.0405085635188761
TSEN15	-0.847450266939601	2.97905384863456e-07
C1orf21	0.486014230497129	0.0652221638152107
EDEM3	-0.135085347258341	0.177118628184528
FAM129A	-1.66220625012382	0.00330377498402467
RNF2	0.121647710343437	0.413413168907278
TRMT1L	0.285643783963431	0.013778132040422
SWT1	0.104063606684503	0.725776844484866
IVNS1ABP	0.329231805825745	0.000167332887454057
HMCN1	0.219005846249291	0.804482564134496
TPR	0.0738573570684621	0.399845563752796
ODR4	-0.0588362309925716	0.588471583299535
OCLM	0.203457674467474	0.78535639189544
PLA2G4A	-1.37871161007179	0.55563497787822
LINC01037	0	1
BRINP3	-0.530022688259051	0.499902476728037
MIR4426	0.6791162305554	0.0385952346025962
RGS2	0.940269281997903	3.764016619637e-09
UCHL5	-0.11535515311621	0.323537944991685
TROVE2	0.0414963723156411	0.788475902147188
GLRX2	-0.132909396033257	0.561917960965187
CDC73	0.158386558427863	0.144757320519043
B3GALT2	-0.341870365203376	0.227840967394872
KCNT2	-2.77804667662286	0.159427670810702
ASPM	-0.298236849658333	0.475709550892368
ZBTB41	0.171337416564829	0.155540234533324
CRB1	0.884752697015693	1.28351589164798e-10
DENND1B	-0.374182126709757	0.1563665286086
C1orf53	-0.337855045905567	0.218139418961121
LHX9	-0.205544349843018	0.703294007429631
NEK7	0.226583542713009	0.0832484947531175
ZNF281	0.265754672806412	0.00276113588972532
KIF14	-0.422017867327358	0.385969066796293
DDX59	-0.0828777594897484	0.534047694906197
LOC101929224	0.643061302625196	0.610564239405021
CAMSAP2	0.160566435706032	0.113832706160948
INAVA	0.475238697594114	0.279819249879674
KIF21B	0.155380348805986	0.721288581532343
TMEM9	-0.316646352923569	0.00125593627920397
IGFN1	-0.466594963477343	0.195125253761844
TNNI1	0.454720615670057	0.531215329945828
PHLDA3	-1.76116861655541	0.455611460084691
NAV1	-0.0866602180617314	0.689306995882365
IPO9	-0.0327025086946026	0.820834402143369
SHISA4	0.031154741629612	0.838535794774586
LMOD1	-1.48430904878807	0.412717462627988
TIMM17A	0.00128241386061175	1
RNPEP	0.0608315545251248	0.671100820814722
GPR37L1	1.28502104554422	0.0268608139711373
ARL8A	-0.215738775025595	0.129003295258325
PTPRVP	-0.595738537880937	0.63572259513782
UBE2T	-0.570505086617877	0.026708384678112
PPP1R12B	0.168999946044116	0.282078616094988
SYT2	1.12090201114549	0.0114840336419306
KDM5B	0.355333799031651	7.46258157364328e-05
PCAT6	0.722289650421673	0.0633807894008871
RABIF	-0.43565986046776	0.0119421630325417
KLHL12	0.0332208680963437	0.748975417111096
ADIPOR1	-0.106067982676549	0.288636582819601
CYB5R1	-0.117351961803391	0.445477710430697
TMEM183A	0.153479638172137	0.388797294748035
PPFIA4	0.697094592327234	0.0101309124396975
ADORA1	-0.2251961092098	0.556688304309681
CHI3L1	-1.9426103784259	0.000138578952282977
LINC01353	1.66211998971544	0.0292245073202172
LINC01136	0.14439294950512	0.921194491866108
BTG2	0.591870256545866	1.16504016268685e-06
FMOD	-0.0848673259954443	0.856507199365215
PRELP	0.322877779239263	0.306733630693689
ATP2B4	0.47065707763182	3.35928395101603e-06
LINC00260	0.658239542779882	0.332714505718268
ZC3H11A	0.199194903442744	0.00277204825219183
ZBED6	0.453028591973053	1.21233847824388e-05
SNRPE	0.226025810196484	0.108281783451664
SOX13	0.947283361245327	1.59939692450284e-15
ETNK2	-0.0340547293843109	0.914742298517343
PLEKHA6	0.10458348097067	0.668072787461305
PPP1R15B	-0.185220132252088	0.18700643515234
PIK3C2B	0.0596373109503938	0.803968754420427
MDM4	-0.00316285894200979	1
LRRN2	-0.736267176397894	6.1679841431204e-05
NFASC	0.0535104236419151	0.858375124308214
CNTN2	0.720822340274064	0.389410265594913
TMEM81	0.177056529342338	0.649605216500366
RBBP5	0.17064559655127	0.0630745768332791
DSTYK	0.010100888969988	0.94871465895865
TMCC2	0.443872722949364	0.000397502769625879
NUAK2	0.561164063851873	3.44972184442247e-10
KLHDC8A	-0.01423629466408	0.984920535827777
CDK18	-0.535806976437534	0.507202904936404
MFSD4A	-0.366547204824075	0.164606423462473
ELK4	0.018477601367868	0.920205482854613
SLC45A3	-0.16078267208632	0.769234278286338
NUCKS1	-0.0363086236308447	0.837229883691817
RAB29	0.020660727541715	0.925570471846068
SLC41A1	0.200757434555108	0.0325092122985079
LOC284581	-0.799514708999433	0.765440769992822
SRGAP2	-0.0185105196858723	0.934110788439659
IKBKE	-0.0414401195131991	0.856841344217941
RASSF5	0.123201689912174	0.838835001678023
EIF2D	0.0274436703716985	0.888075740858639
DYRK3	-0.157017165078555	0.489561814987827
MAPKAPK2	0.0592875418785086	0.677293427918314
YOD1	0.223959346918189	0.101546826489683
PFKFB2	0.144678856869564	0.442570698077368
CD55	-0.239529457450024	0.592421937925925
CD46	0.0962092680336026	0.25015919798553
MIR29B2CHG	-0.575776710639527	0.533784613283732
CD34	-1.27375518127191	0.00471755447240083
PLXNA2	0.493108965572565	0.0115073512808075
LAMB3	-2.00970335241983	6.70975632083557e-13
TRAF3IP3	-1.203576036314	0.00230688467201679
C1orf74	-0.182525508041308	0.392066735776489
UTP25	0.167871453469543	0.268066700026164
SYT14	-0.0840310270118823	0.937853178607793
SERTAD4-AS1	1.02412499481041	0.397814371140074
SERTAD4	0.439579117744241	0.503804464444438
HHAT	0.0210302092779939	0.958008178372287
KCNH1	0.753852882597108	0.104142792291729
RCOR3	0.0120358447603498	0.954843384212717
TRAF5	-0.150534933550477	0.454016182383513
LINC00467	-0.199342341983849	0.378080725868931
SLC30A1	0.0588958050511049	0.826812288415014
NEK2	-0.454346916081723	0.166206782573836
LPGAT1	-0.378062817591048	4.34913137947491e-05
INTS7	-0.387357513111486	3.5758379638949e-05
DTL	-0.575524560690665	0.0448421604015181
PPP2R5A	-0.263301338186283	0.0331265245108633
TMEM206	-0.254456891358846	0.0362795231401006
NENF	-0.21827451059389	0.0429242054452122
ATF3	-1.13495819635875	0.00869842416616171
NSL1	-0.332985308506591	0.0147370376106873
TATDN3	-0.105893067045493	0.391419045100573
FLVCR1-DT	-0.584484951570821	0.0908637769529613
FLVCR1	0.129133182336474	0.278625529088584
VASH2	0.307480232993666	0.431551468006905
ANGEL2	0.090066489062218	0.494271959972555
RPS6KC1	-0.164580432063231	0.194727100749473
PROX1	0.320715184863695	0.662658790648982
SMYD2	-0.484922365017943	0.000346931038915475
PTPN14	0.412719941029768	0.000425321705993328
CENPF	-0.0913873738445242	0.852553428430572
KCTD3	0.0325284112969078	0.771659176646671
GPATCH2	-0.036058720312341	0.853589617874927
SPATA17	-0.837353211377777	0.117725937204348
RRP15	-0.0307233027225464	0.900113260206194
TGFB2	-0.690234083695722	5.30686340244248e-05
LYPLAL1	-0.434482384589094	0.00817511317489834
EPRS	-0.549369901605197	0.00130547595511509
BPNT1	0.17716452615354	0.112158624415639
IARS2	0.193449569106274	0.0179632869136732
RAB3GAP2	0.0510346210373664	0.734197030271528
AURKAP1	-0.256584024314608	0.848491697642157
MARK1	-0.215564728026541	0.55717442445971
C1orf115	0.0756351312663808	0.845035823641085
MARC2	-0.613604702342501	0.00440422644191465
MARC1	-0.500093905979736	0.7549102410408
HLX	0.715927253741777	0.123114919884054
DUSP10	0.838265281234116	1.14370753478097e-07
TAF1A	-0.240036164110456	0.282078616094988
TAF1A-AS1	-0.475670769367049	0.375674627800236
MIA3	0.180973892629785	0.0109848100437485
AIDA	-0.111595697356208	0.356061258077378
BROX	-0.0969949820278869	0.362147243421281
DISP1	0.150427407341341	0.227753001482707
TLR5	0.242215232450429	0.492175059788808
SUSD4	-1.15928858730953	0.000770717467056518
CAPN2	0.0982786088398598	0.553645571389456
TP53BP2	0.153279571818733	0.0613895262423398
GTF2IP20	-0.0369804588467751	0.933638642741991
LOC100287497	-0.396798312293345	0.23128308621066
FBXO28	-0.0455101107968601	0.748439587212637
DEGS1	-0.548082437780699	1.97270536834915e-07
NVL	0.0437465193194113	0.716577323889646
CNIH4	-0.253219283222104	0.0360298832116831
WDR26	0.423451791162796	1.46164038258339e-07
CNIH3	0.129761126660474	0.7549102410408
DNAH14	0.16156252113881	0.296914619252768
LBR	0.0371688021997541	0.879847812041468
ENAH	-0.386703802189984	1.61832769877526e-06
SRP9	-0.107564398398104	0.514267895970975
EPHX1	-0.189091648180214	0.281619854990017
TMEM63A	0.096408582953017	0.69885777760218
PYCR2	-0.268950980695364	0.0272539848185141
LEFTY2	-1.83199680426191	2.19400123990847e-07
SDE2	-0.116216307749868	0.506426030504598
LINC01703	0.0739502347312154	0.91347708669071
ACBD3	-0.0721800300050326	0.734002964206981
MIXL1	0	1
LIN9	0.0454026211977928	0.864004571951982
PARP1	0.192679524060528	0.0582822549675977
STUM	0.534739591843368	0.164398593214023
ITPKB	-0.461780261207352	0.363156507842241
PSEN2	0.0190917042070624	0.93781841531118
COQ8A	0.699289638448016	6.86020590388452e-05
CDC42BPA	-0.25747449028774	0.00425129307900337
ZNF678	0.119681604189977	0.328758109915668
SNAP47	0.132852987178661	0.1956801491718
JMJD4	-0.0178631724096814	0.921678192013754
WNT9A	-0.197415687803927	0.645006708517324
ARF1	-0.125520632349062	0.278625529088584
C1orf35	-0.13938127322316	0.270766802416189
MRPL55	-0.283495851638095	0.0411182038885773
GUK1	-0.279389438540396	0.0110903659889711
GJC2	0.113671993082521	0.811828124226651
IBA57	0.016296248855391	0.953455790779376
OBSCN-AS1	-0.256296191010301	0.719530411241375
OBSCN	-0.325022541294077	0.156628372280839
TRIM11	0.14308514013703	0.260250546809705
HIST3H2A	0.403911426625113	0.0215734505785174
HIST3H2BB	1.20530615010049	0.130013459834039
RNF187	-0.278832870578264	0.0963541352371647
RHOU	0.387344702626838	0.0407716013623305
DUSP5P1	-0.293790105261126	0.490667464300798
LOC105373159	-0.00878475826751703	0.982820570688042
RAB4A	0.192439979094263	0.0414058252013302
CCSAP	0.316232947705038	0.0157022623759231
NUP133	0.222919769513102	0.024269686319254
ABCB10	-0.053352345287655	0.783532238535773
TAF5L	-0.117993854335554	0.44671108661642
URB2	0.195387736190915	0.352073202720601
GALNT2	-0.371936598022335	0.000218053951995863
PGBD5	0.484693382161645	0.478345777749342
COG2	0.126778184986062	0.253476630287994
C1orf198	-0.0598886920324415	0.719599805016652
TTC13	-0.0266605044627671	0.808833616504245
ARV1	-0.120617010592985	0.567571802927102
FAM89A	0.00510740886932692	0.988540953480043
C1orf131	-0.145388426976435	0.237388994648182
GNPAT	0.07916010083311	0.533699179054577
EXOC8	0.105911859546981	0.52316011916041
SPRTN	-0.0309131642668029	0.856240769515392
EGLN1	-0.00582053850299998	0.977843504902391
TSNAX	-0.22778192236447	0.0859375335141312
SIPA1L2	-0.415522678966346	0.499425787352023
MAP10	1.08316753821994	0.492175059788808
NTPCR	0.13680583190742	0.288914908220332
PCNX2	0.00174528021241247	1
MAP3K21	0.840917629861647	0.00508433972268408
KCNK1	2.11123267273775	0.10264231672823
SLC35F3	1.05116198294856	0.115255788336327
COA6	-0.0923704389213261	0.589747382832594
TARBP1	0.520325144064666	0.00135263264053042
IRF2BP2	-0.322165507538248	0.0267121020166797
TOMM20	0.191150082816751	0.0279336794109233
RBM34	0.0059426926437003	0.977843504902391
ARID4B	0.175343597567548	0.118020278170642
GGPS1	-0.223436406893544	0.026770545018011
TBCE	-0.441607950410837	2.77059419692738e-06
B3GALNT2	-0.183125383645586	0.206549841871193
GNG4	0.0651829268182638	0.738641225471378
LYST	-0.401845644394729	0.000550147237231956
NID1	-0.805581843147235	1.37788114086455e-16
GPR137B	-0.433946837538009	0.00539783286014774
ERO1B	0.755402983133515	1.37185639501169e-05
EDARADD	-0.596450274198489	0.421006259703592
LGALS8	-0.880457824737478	0.759080702774507
HEATR1	0.126626026584526	0.271601354334516
ACTN2	-0.560087442466879	0.0207577443391377
MTR	0.167517951196124	0.151379838488681
FMN2	-0.226587707449962	0.593883777713306
RGS7	-1.23333644392752	0.361721389323584
FH	-0.0671097640977392	0.508735812081029
OPN3	0.511460989327445	0.00144559870497909
CHML	-0.0113362182710714	0.966793223798088
EXO1	-0.357940044022145	0.344558367139071
MAP1LC3C	0.616998605783873	0.140944362588642
PLD5	0.0453494517784416	0.875861581579462
LINC01347	0.194500479283534	0.570619143815363
CEP170	0.199833152794901	0.0113382802861021
SDCCAG8	0.0532401935102434	0.792535372383397
AKT3	0.287320632651301	0.00843300546205632
ZBTB18	0.359872750448809	4.17238246156832e-05
ADSS	-0.243998382770866	0.0240261856841666
CATSPERE	-0.213204864887232	0.737758793972342
DESI2	-0.234205285315346	0.0510570761233143
COX20	-0.433870355624497	1.55702299227327e-05
HNRNPU	0.0163124135922908	0.917218558061573
LOC101928068	0.14207115932578	0.848363387804461
EFCAB2	-0.684374729619716	2.51358355329458e-05
KIF26B	0.173140231329109	0.0456621418450878
SMYD3	0.0901453274675851	0.5708348009824
TFB2M	0.224801117192313	0.0988577596697048
CNST	0.177569778821292	0.143191092269384
SCCPDH	-0.109964548536745	0.344249059318035
LINC01341	0.735423544371933	0.209072170022947
AHCTF1	0.1235939058695	0.0656729802300072
ZNF695	0.1741917742884	0.722991935931186
ZNF670	0.302914661281355	0.0136832331931656
ZNF669	0.244763920986871	0.143437647542625
FLJ39095	-0.970470450345717	0.0547220890187392
C1orf229	0.0813419786802319	0.98653481467025
ZNF124	0.390154352682794	0.0192296835286781
MIR3916	0.277432798923271	0.434067382154915
ZNF496	0.416723403662216	6.54934024907494e-07
TRIM58	1.04312433836081	0.7122354180891
SH3BP5L	-0.0690018595398778	0.568665087212539
ZNF672	0.195236688679787	0.0424235681040524
ZNF692	0.299608627357396	0.162305629935144
PGBD2	-0.148705159951071	0.634211766794416
FAM110C	0.877287791751423	1.4509387610007e-06
SH3YL1	0.00368864874139502	0.9977955273078
ACP1	-0.187919750036995	0.0368131279478753
ALKAL2	0.276599138153622	0.528146174611387
TMEM18	-0.283829356358674	0.013519759612068
LOC101060391	0.355425386069504	0.287015231312874
SNTG2	0.281420923551265	0.488082270069904
PXDN	-0.338132459755384	0.0103566652996846
EIPR1	-0.0334284793495302	0.838211356761168
TRAPPC12	0.117717800784141	0.250469206246753
ADI1	-0.064513866839529	0.596132312430359
RNASEH1	-0.0264256489989053	0.846804333570699
RNASEH1-AS1	-0.181991033690673	0.381482803845577
RPS7	0.119510279098241	0.42568821928785
COLEC11	0.0785115651928958	0.883230625656843
SOX11	0.473168977188657	0.0968441184684812
CMPK2	-0.12557100145273	0.888183548167448
RSAD2	0.44098935390859	0.54736598912878
RNF144A-AS1	-0.154268235245027	0.845347693475744
RNF144A	0.0520060854820813	0.784642994456275
ID2	1.00349081323437	0.00494330252339261
KIDINS220	0.0995858628507317	0.208929548029724
MBOAT2	-0.0872461348381903	0.478345777749342
ASAP2	-0.287285705230573	0.115202964295356
ITGB1BP1	-0.329851344170249	0.0017493613531828
CPSF3	-0.024045350525905	0.87540378105807
IAH1	-0.201052576853965	0.107158224004199
ADAM17	-0.425328506282404	8.79514461081325e-08
YWHAQ	-0.233759037881464	0.00942544919227233
TAF1B	-0.0124747523573586	0.951949204086067
GRHL1	0.249911219016186	0.31760592573348
LOC101929882	-0.709896114803771	0.205992226361635
KLF11	-0.301874433283337	0.125060580810437
CYS1	-1.0143876270419	0.0100512660952564
RRM2	-0.26302294274202	0.663913597995438
C2orf48	-0.730479804348822	0.110324892604534
HPCAL1	0.207180758505506	0.0827754070253233
ODC1	-0.0445539842528942	0.74823744729089
LOC101929715	0.311910933592691	0.499099161086837
NOL10	-0.0848290389366058	0.580666260222666
RN7SL832P	0.325285981822465	0.577900207974835
ATP6V1C2	0.00151009658690259	1
PDIA6	-0.203132417101198	0.0228946594246985
KCNF1	1.04313348383965	0.716577323889646
PQLC3	-0.0306486064736057	0.847108523888707
ROCK2	-0.248593483758079	0.0626572004447168
E2F6	-0.20308136229742	0.215776005786235
GREB1	0.552208300607427	1.15205685641539e-05
LPIN1	0.625573565367723	2.49887405949872e-13
TRIB2	0.404690012940594	0.00236627767054325
FAM84A	-0.153013612712603	0.427456611405299
NBAS	0.207528522629916	0.10579798392224
DDX1	0.021676726557622	0.909149673867015
MYCNOS	0.411080824280894	0.2774879542179
MYCN	0.290510036505695	0.0628981160666373
FAM49A	0.175319001564086	0.797674798935972
SMC6	-0.111831707483724	0.507202904936404
GEN1	-0.162649631513546	0.713916275684621
KCNS3	0.385169702060904	0.534830991769292
RDH14	0.266187931036529	0.37795288575843
LINC01376	0.444876967567562	0.55563497787822
OSR1	0.791821279265098	0.122477058394442
TTC32	-0.177538197868941	0.58058243016576
WDR35	0.0623742368961922	0.602681463102424
LAPTM4A	-0.17140818756557	0.138337992597918
SDC1	-1.01994592787807	0.00213324429792919
PUM2	0.177622253121917	0.0028240894983646
RHOB	0.0207809759639592	0.902464370190648
HS1BP3	0.0077038114433233	0.979558308207918
GDF7	-0.195379923111143	0.545898651057849
LDAH	-0.140419914834351	0.274721630339563
KLHL29	0.435809894372889	0.0677833181916446
ATAD2B	0.29402578368228	0.00305614921262349
UBXN2A	-0.053299712661468	0.719196776642187
WDCP	0.188912183882011	0.17288792299084
FKBP1B	-0.416833830107778	0.0384098678428603
SF3B6	-0.0981588179399805	0.510499168256827
FAM228B	-0.347158920020116	0.182989807937727
TP53I3	-0.0915959153820786	0.595200079431103
PFN4	0.188864343837838	0.771310024483155
ITSN2	0.0552725979288638	0.683535625644857
NCOA1	0.229519845325873	0.0550830723823928
PTRHD1	-0.0659633208358868	0.716946178303207
CENPO	-0.39461328195422	0.189087692247825
ADCY3	-0.101998211481503	0.364893446518796
DNAJC27	0.0115954619174448	0.97028411429659
DNAJC27-AS1	0.322511816941551	0.37807801702961
EFR3B	0.023755744725474	0.92530496122999
DNMT3A	0.219972439117566	0.00190622288309051
DTNB	0.042755504077817	0.828460819287769
ASXL2	0.0967358886855045	0.423401929457801
KIF3C	-0.203584210647969	0.0882532097186133
RAB10	-0.273862026849482	0.0245000046420117
GAREM2	-0.472908396280065	0.00546666364812232
HADHA	0.16795738066537	0.139693064985496
HADHB	-0.0762915597014912	0.630491376592832
SELENOI	0.0230497895329453	0.907674636328168
SLC35F6	-0.505905803995682	4.43007577526446e-05
CENPA	-0.552472178205971	0.285914138218697
DPYSL5	-0.236332906616363	0.651408204579605
MAPRE3	-0.295846618926394	0.0363026650052431
TMEM214	-0.21711828688786	0.012193418024754
AGBL5	-0.191900164902839	0.15953721890525
OST4	0.0160791462800623	0.92599685740552
KHK	-0.969991210529548	5.21791871767796e-07
CGREF1	-0.695475465988249	0.346220038763881
PREB	-0.0610931567950473	0.483583270084664
SLC5A6	0.12673446452428	0.461405031620935
ATRAID	-0.187144675025172	0.108025752301351
CAD	0.120531782697243	0.261938368847561
SLC30A3	0.0664957809412484	0.891341931115979
UCN	0.407182744423185	0.362810377957415
MPV17	0.0125044573535335	0.936794999334518
GTF3C2	0.240270602390245	0.000161724805267557
EIF2B4	0.0716707398226168	0.511142754460316
SNX17	-0.14302498431298	0.17693259373956
ZNF513	0.0800448869139417	0.512709788771216
PPM1G	0.0346322296420432	0.867989383495975
NRBP1	-0.043061206656921	0.671832056469595
KRTCAP3	0.186244441296344	0.802349157028116
IFT172	0.174504955804363	0.485120578434774
FNDC4	-0.773957745317401	0.00305092894771006
ZNF512	0.0050533857209872	0.977160635932919
CCDC121	0.224449421398904	0.154443194734206
GPN1	0.0306806398426733	0.807783328006311
SUPT7L	0.0277712858978652	0.854962284194763
SLC4A1AP	-0.0627651011188453	0.611111299071561
MRPL33	-0.0352775358320279	0.847108523888707
RBKS	-0.901575228737084	0.17013581249284
BABAM2	-0.167716338224726	0.171989525399793
FOSL2	-0.643474314844171	0.00042365417002755
PPP1CB	-0.173800573346331	0.0879046348328718
TRMT61B	0.0383819729402097	0.832086440900493
WDR43	0.112349039796051	0.493762580818343
CLIP4	0.163839207763119	0.341889384512745
ALK	0.343430152840209	0.774941412968641
YPEL5	0.0901872582034922	0.552840002906198
LBH	-1.5388757617273	5.72681422633097e-11
LCLAT1	-0.295198723457216	0.0581355365816758
EHD3	0.0980534163017968	0.667482848945235
MEMO1	-0.0867320992722661	0.528563529423403
DPY30	-0.117441499530009	0.470447284694629
SPAST	-0.0881283057802868	0.363578205107461
SLC30A6	0.0950130373380958	0.488851990616537
YIPF4	0.0927747374736844	0.531441285295891
BIRC6	0.266680287557118	0.00391092055446553
TTC27	0.0160496358565759	0.947396861715727
LTBP1	-0.744869018314963	2.87819957933906e-05
FAM98A	0.0482808027978137	0.745663469848102
LOC100288911	-0.53288109544204	0.0899825631713874
CRIM1	-0.699547653422799	4.25566056908547e-05
FEZ2	-0.425176149194563	0.0179760232519878
STRN	-0.0803335141639722	0.645857059222756
HEATR5B	0.252116367838502	0.0525288240993211
GPATCH11	-0.0104191831087296	0.960511741935284
EIF2AK2	0.0748403441519293	0.590662508554891
CEBPZOS	-0.238429062721136	0.0113382802861021
CEBPZ	0.200972327506672	0.0921385663302149
NDUFAF7	0.0768536489962814	0.580226600912653
PRKD3	-0.0197927572314024	0.950647737106221
CDC42EP3	-0.752276640939649	5.37577478610442e-08
RMDN2	-0.0847630043826074	0.91463455637121
CYP1B1	-0.243930754714803	0.802458311945798
ATL2	0.09310654280681	0.310787517176545
HNRNPLL	0.0750862110135261	0.492175059788808
GALM	-0.260824667629868	0.33652374222688
SRSF7	-0.162701109402292	0.262285339430835
GEMIN6	0.146044057783019	0.467465197366074
DHX57	0.148664892478923	0.135462046061029
MORN2	-0.442372254624801	0.00948588110979603
SOS1	0.177922398892608	0.0235164718399207
MAP4K3	0.0296828345216849	0.822044006208544
LOC728730	0.0262394433010384	0.950647737106221
TMEM178A	0.323658231252004	0.286917248601484
THUMPD2	0.124807156999985	0.406972401025576
SLC8A1	1.08281989148361	0.300071863028562
PKDCC	-0.13210319937858	0.607928826580246
EML4	0.0137667063930743	0.946505559957518
COX7A2L	-0.166209846129596	0.243587897814327
KCNG3	-0.660268871275508	0.0698604256802857
MTA3	0.104879922260272	0.3455280272152
OXER1	0	1
HAAO	0	1
ZFP36L2	0.296261528329958	0.00140967807376696
LINC01126	0.326661200054798	0.493224680846978
THADA	0.0359435521237521	0.808871495687025
PLEKHH2	0.607744610564482	0.194727100749473
DYNC2LI1	-0.0270791145035546	0.914115710577689
LRPPRC	0.291927596133448	4.94385960072952e-05
PPM1B	0.105549743071923	0.337719042003102
PREPL	-0.259831859094635	0.0665538362703153
CAMKMT	-0.0372879330505769	0.866348890032383
LINC01833	-0.880460399420284	0.759076397931502
SIX3	0	1
SRBD1	-0.182508187287246	0.236474168825592
PRKCE	0.438452867707444	8.4746863144974e-05
EPAS1	0.398664902332718	0.352073202720601
ATP6V1E2	-0.258808274132457	0.367794096708624
RHOQ	-0.600942038532955	0.000328974261271965
PIGF	-0.0194638601064507	0.926288220122505
CRIPT	0.0487304082065411	0.762918165035183
SOCS5	-0.0940908714298182	0.558446376433213
LINC01119	-0.48998494095587	0.456556887716927
MCFD2	-0.0110168078902097	0.951529032794197
TTC7A	-0.272989148466001	0.0179147625515846
CALM2	-0.081208918663729	0.675319438813807
MSH2	0.142392739494804	0.57992321146718
KCNK12	0.0457006631589331	0.94477547115345
MSH6	0.0390525590035785	0.787605557487177
FBXO11	0.0723866827501481	0.55717442445971
FOXN2	0.0669930068711843	0.692978289122425
PPP1R21	0.0796378318014734	0.506697886093469
STON1	-0.996409907490339	1.40860863129005e-07
NRXN1	0.823692568742062	0.00823459913188498
CHAC2	-0.230029650448983	0.576423562806495
ERLEC1	-0.277456888029717	0.0556142794229582
GPR75	-0.0195034991424795	0.982820570688042
PSME4	0.214493238389904	0.0435873402869915
ACYP2	-0.317825679347196	0.136856914275842
SPTBN1	-0.114867462017655	0.255156095445594
EML6	0.936679951908357	1.02739027015941e-08
RTN4	-0.270931762385432	2.02293587491067e-06
CLHC1	-0.0854228161808014	0.750900415206291
RPS27A	0.31728548835686	0.000720633058893954
MTIF2	0.179213725132728	0.121009649811719
PRORSD1P	-1.92616384831341	0.0851526323660361
CCDC88A	-0.357613735282624	0.001292885022692
CFAP36	-0.337834149150366	0.0054469514552313
PPP4R3B	0.0585273770533943	0.520707199805211
PNPT1	0.080797754226759	0.462229141932901
EFEMP1	1.47570619951473	1.28013873142312e-06
MIR217HG	1.54267686260193	4.21830690984251e-05
CCDC85A	2.06476843464006	0.000379580171740808
VRK2	-1.76127595045436	0.456665408022981
FANCL	-0.43758703648257	1.40870097169897e-05
BCL11A	-0.0438146189293917	0.931721328269864
PAPOLG	0.117472513164087	0.361721389323584
REL	0.442547891343981	0.00351018297970454
PUS10	0.010835486741675	0.97904617454522
PEX13	0.110720319126756	0.423876247580052
KIAA1841	-0.39873465142958	0.0936979719128902
LOC339803	-0.142510029349718	0.439339487294459
C2orf74	-0.0951647653763291	0.748200960471614
AHSA2P	0.264707069612498	0.402851198387532
USP34	0.265501071409365	0.000671317996110316
XPO1	-0.0200704907671706	0.883700820175042
FAM161A	-0.159558231033046	0.492913352723124
CCT4	0.00048934281535326	1
COMMD1	-0.129953356280633	0.433405851320562
B3GNT2	0.439299793023501	0.000711760660861141
TMEM17	-0.368392681767804	0.259519019612289
EHBP1	-0.0268870525491134	0.806527456492546
OTX1	0.359030539398617	0.0589767115113635
WDPCP	0.0100118720367669	0.974291926632162
MDH1	-0.114984518302748	0.459469999502432
UGP2	0.0216444015865263	0.930535097033914
VPS54	0.25481004372556	0.0130415300503211
PELI1	0.310714324240581	0.0754660253715351
LOC100507006	-0.145007452764141	0.773946883635532
LGALSL	-0.00205996319515406	1
AFTPH	0.236675197229491	0.00773845690456958
SERTAD2	0.383724155321292	0.001956828023079
SLC1A4	-1.58927219191498	7.38438281599389e-23
CEP68	-0.025602320246529	0.825855099485375
RAB1A	-0.1208996856749	0.314664279457135
ACTR2	-0.0991160437934794	0.322216053287961
SPRED2	-0.175930417657947	0.358152504850593
MEIS1	-0.0529155581620286	0.816007237711848
ETAA1	0.190175476388715	0.140868348765873
C1D	-0.0962466311232491	0.676152960595794
WDR92	-0.0141387477500955	0.95941680721542
PNO1	-0.0247135085989266	0.921008165753726
PPP3R1	-0.14910828392451	0.196099139454447
CNRIP1	0.279494563350911	0.627374001746913
FBXO48	-0.47394987164024	0.328557745911349
APLF	-0.172326057845172	0.732172398363488
ANTXR1	-0.199975994529102	0.158977289647565
GFPT1	-0.313020480253298	0.00110066689178597
NFU1	-0.376003956711296	0.00729701311853452
AAK1	0.0330626996247577	0.840714411215105
ANXA4	0.518710555618378	0.0886318526604593
GMCL1	0.136546065908551	0.180427010665852
SNRNP27	-0.122919402107608	0.386651155106702
MXD1	0.218790912684905	0.2120356958104
ASPRV1	-0.265858334279826	0.581395309081909
PCBP1-AS1	-0.214043641674113	0.335010411581378
PCBP1	-0.00958802829436181	0.950656620181338
LINC01816	0.689603437238042	0.264021105957828
C2orf42	-0.0315790272651155	0.885470061493188
TIA1	0.163597845852809	0.173152851283316
PCYOX1	-0.225419901985976	0.0307398749020302
SNRPG	-0.168351227293832	0.440229087148697
FAM136A	-0.0693630903842588	0.580009392494653
TGFA	0.523998584860174	0.302788468712412
ADD2	-0.135278962916577	0.604500691627713
CLEC4F	0.0386483019948536	0.955493021242955
CD207	-0.0347079086793798	0.955584998223057
VAX2	-0.0665020520427845	0.751747323755227
ATP6V1B1	0.191002764340672	0.552772062971038
ATP6V1B1-AS1	-0.843915529448955	0.279819249879674
TEX261	-0.312197908962317	0.0630745768332791
NAGK	-0.600796346464114	1.07042643929514e-11
MCEE	0.178963336839796	0.52419403652382
MPHOSPH10	-0.00607376999240876	0.97612514301864
PAIP2B	0.912389240357435	2.84582097975068e-05
ZNF638	0.05832114024244	0.597970838040719
CYP26B1	-1.67073737051783	2.00634628130835e-08
EXOC6B	-0.047947546525102	0.74823744729089
SPR	-0.0159785078774979	0.96246024299729
EMX1	-0.0648439512975087	0.910715720729816
SFXN5	-0.205630923200608	0.36716937922896
RAB11FIP5	0.153213834114725	0.164358985788648
SMYD5	-0.175537278786635	0.191290994172074
PRADC1	0.0447722032049512	0.873648832578897
CCT7	0.0253534663228567	0.852960813251815
FBXO41	0.0746496021389732	0.803680718401284
ALMS1	0.105938506158232	0.570491395310357
ALMS1-IT1	-1.212425289611	0.0630211725230449
TPRKB	-0.0160992195646069	0.945836831561253
DUSP11	-0.180372017937065	0.177781665044028
STAMBP	0.0873201171609508	0.308308925625588
DGUOK	-0.0115851818176072	0.954829809743817
TET3	0.226410239514896	0.17693259373956
BOLA3	-0.298024798808122	0.143794449771907
BOLA3-AS1	-0.377691112358388	0.0309956733252815
MOB1A	-0.0657553058273913	0.558205966731448
MTHFD2	-1.7418285478017	1.46760724918525e-09
SLC4A5	0.338774950049251	0.486375216459115
DCTN1	0.158048934162706	0.0295540793750442
C2orf81	0.0496210171844563	0.825214745245145
WDR54	-0.0440416293077914	0.865450167566026
RTKN	0.132449447880461	0.183493009137255
WBP1	0.208949183544921	0.579233070805697
MOGS	0.231842493009548	0.123932219342457
MRPL53	0.0350362399434934	0.848552442954649
CCDC142	0.0872182478442005	0.641763801162413
TTC31	-0.024443460505194	0.874342671133073
LBX2-AS1	0.911918915889194	0.182508367440992
PCGF1	-0.0305821657968342	0.909149673867015
TLX2	1.00954303444636	0.00193099194092784
DQX1	0.867173691323461	0.0553746222823752
AUP1	0.0391212480520685	0.765440769992822
HTRA2	-0.0107308769072648	0.95941680721542
LOXL3	-0.347584259635251	0.226715776020385
DOK1	0.028321472287245	0.908713039593773
SEMA4F	-0.107103019642196	0.361600072375963
HK2	-0.124454071688461	0.675319438813807
POLE4	-0.391603435935753	0.0235064178539691
TACR1	-0.966165359245367	0.115981577330597
MRPL19	0.0983514876785993	0.296595446937793
GCFC2	0.149170265355936	0.157881510585538
REG1A	-1.54526405889281	0.327930847924812
CTNNA2	0.505733122478878	0.229068133258158
SUCLG1	-0.145484375026436	0.199586616779331
DNAH6	-0.276734966646188	0.636947321297811
TRABD2A	0.0168669427040035	0.991356115185678
TMSB10	-0.742477483759751	9.04181548413447e-08
KCMF1	-0.36047520334926	1.16964110482411e-05
TCF7L1	-0.607471785101884	8.74457944366322e-06
TGOLN2	-0.0956000522299226	0.375121370347359
RETSAT	0.0422420329487968	0.698157560350285
ELMOD3	-0.0201080283261741	0.92332796045032
CAPG	-0.0491868651870174	0.947396861715727
SH2D6	0.372421319156248	0.326846870545686
PARTICL	0.28026978304812	0.415806825291739
MAT2A	0.231715865213406	0.166227292304852
GGCX	0.159275918889045	0.146218060354079
RNF181	-0.228874366792868	0.0697129463416732
TMEM150A	0.302788775009801	0.0964870243051212
USP39	-0.0361620715270016	0.829191693962499
C2orf68	0.113693712666432	0.321099802072525
ATOH8	0.983289697022465	1.22803985730459e-12
LOC284950	0.663620766218599	0.137531699648006
ST3GAL5	0.790723347162777	3.01115258792876e-05
POLR1A	0.18734984326979	0.153461676618431
PTCD3	0.0692937956978724	0.525992280477579
IMMT	-0.259467776438375	0.0072935329766004
MRPL35	-0.0742953496096345	0.555872686444975
REEP1	0.536743344679895	0.0548051379428157
KDM3A	0.158953549058764	0.0694889374767201
CHMP3	0.192972114694103	0.753602311844277
RNF103	0.0305009688893576	0.823383452394337
RMND5A	-0.048306227610653	0.755316851300735
CD8A	0.669185217903525	0.577806715001644
RGPD1	0	1
LOC285074	0.277819408513815	0.0557323071798097
CYTOR	-0.362833809118573	0.0419630519431057
KRCC1	-0.24220022057615	0.19213399553859
THNSL2	0.339061691755698	0.0637086007198765
EIF2AK3	0.26389311420114	0.00417379763734086
LOC101928403	-0.288448034868238	0.678802975647732
RPIA	0.211107802163375	0.0584531981509006
ANKRD36BP2	-0.611386843709032	0.0737529514895743
LSP1P4	0.00785694449787322	0.985257302164282
FAM95A	1.04311955988804	0.71336664645353
ANKRD20A8P	-0.460026635253547	0.15701449013429
MAL	0	1
MRPS5	0.142414154981909	0.128138769939658
ZNF514	-0.00156488664647136	1
ZNF2	0.0118032928337013	0.962316792534554
PROM2	0.195644006884273	0.705243246581294
KCNIP3	-0.022757268315975	0.973291008695741
FAHD2A	0.0175851835409503	0.928020030729473
TRIM43B	-0.127996140594845	0.724525146384508
TRIM43	-0.268360214380618	0.543531407459233
LINC00342	-0.00584819563041123	1
ANKRD36C	-0.0165161107970089	0.975749200487998
FAHD2CP	0.107463769488113	0.765440769992822
ADRA2B	0.648189564234115	0.398748198061927
DUSP2	0.0555520932133263	0.968093397746646
STARD7	0.0523644515397048	0.692413598649068
STARD7-AS1	-0.389864481468526	0.202904798351615
TMEM127	-0.174438487372332	0.173536574756925
CIAO1	0.0664592061164511	0.4444967465582
SNRNP200	0.128923911985996	0.0814914546245934
ITPRIPL1	0	1
NCAPH	-0.266942818386015	0.606189202686271
NEURL3	-1.5774310430017	0.0339020288657029
ARID5A	-0.446272181227073	0.0754660253715351
KANSL3	0.115901440422833	0.177976517078525
FER1L5	0.350948306574215	0.628306443694194
LMAN2L	-0.242785300792978	0.0443867551629037
CNNM4	0.162601525312455	0.3023981019926
CNNM3	0.192998502368471	0.0937812214640681
ANKRD23	0.351143058907162	0.269914171213203
ANKRD39	0.26941270878251	0.165268853179097
SEMA4C	0.278700019305433	0.0111511070391054
FAHD2B	-0.481123147500273	0.0255306013889008
ANKRD36	0.119170469877171	0.734187895185914
ANKRD36B	0.232416977852946	0.367794096708624
COX5B	0.0325549327690979	0.825214745245145
ACTR1B	0.075371982435951	0.628306443694194
C2orf92	0.375551917868316	0.397139730210604
TMEM131	0.149825775712736	0.0650348011319797
INPP4A	0.164631735325637	0.155637622420698
COA5	-0.00161385203323718	0.998740090235505
UNC50	-0.149832102933526	0.259519019612289
MGAT4A	0.538495797269388	0.0100228050757866
KIAA1211L	0.212698265767594	0.0362114898010168
TSGA10	0.762667701031193	4.8504468070431e-05
C2orf15	0.64566612702945	0.0779097433283529
LIPT1	0.020465154144101	0.940859579264977
MITD1	0.106144817610568	0.468782844382168
MRPL30	0.255988312907852	0.00658501975302614
LYG1	-0.0292127828418529	0.974104667811915
TXNDC9	-0.100415908474588	0.636833396023424
EIF5B	-0.00317865977065859	0.987876329285907
REV1	0.197158558681395	0.133603788143312
AFF3	-0.303692078638177	0.628727510063184
LONRF2	0.0789143579429171	0.886049755574613
CHST10	-0.238972689107659	0.08319403614589
PDCL3	-0.161696898571416	0.404721439494366
NPAS2	0.539490555265831	0.00387188975995804
RPL31	0.295829924193273	0.0380080886735355
TBC1D8	0.204585282783507	0.280257115770058
CNOT11	0.0109504507753985	0.936338406389825
RNF149	-0.110218069509587	0.332583093804111
MAP4K4	0.189474229920769	0.0539738640382008
IL1R1	-0.954090217246688	0.00493940494463169
IL18R1	1.05233745288338	0.0511214396886425
SLC9A4	0.253327928717948	0.518699907248822
SLC9A2	0.130606402910875	0.636151770640759
MFSD9	0.029423816033011	0.897036543875563
TMEM182	-0.348193209354925	0.357326368497105
LINC01114	0	1
PANTR1	0	1
POU3F3	0.0332548494694045	0.972008859383505
LINC01159	1.92643460666424	0.4083742906223
MRPS9	-0.01995351659639	0.89070438639183
TGFBRAP1	0.342324490129998	0.00147359980251262
C2orf49	-0.352939779013529	0.00273448354249783
FHL2	-0.812690821751032	0.000554969468497121
NCK2	-0.00330876325537114	0.994047018117306
UXS1	0.0477373045430099	0.671251306496114
GCC2	-0.173145449793159	0.234911728530814
LIMS1	-0.392538165363661	7.52623905575373e-05
RANBP2	0.211634605580871	0.0295971857328763
CCDC138	-0.141274134687034	0.504723252883017
SH3RF3	-0.424154275224317	0.119271442566335
2010-09-01	-0.3032722997725	0.0430555657158884
SOWAHC	-0.427403524422357	0.0155983019335685
NPHP1	-0.235923927484593	0.291328811362087
MTLN	-0.353211244031371	0.115202964295356
BUB1	-0.0660727639099851	0.902979875356971
BCL2L11	0.307506984773208	0.00021111350534775
MIR4435-2HG	-0.293101989453044	0.0286288116967193
ANAPC1	0.27284517704968	0.0202013861000624
MERTK	0.219852211959522	0.273027987195023
TMEM87B	0.158316156305496	0.202640830113519
FBLN7	-0.103496954660107	0.788402926030949
ZC3H8	0.170322036199901	0.334710571364793
ZC3H6	0.348289993586592	0.164715194340579
TTL	-0.119201333674264	0.256785961778382
POLR1B	0.339774199627921	2.28789609374404e-05
CHCHD5	-0.202195162882892	0.0728677847669392
SLC20A1	-0.176274932945159	0.333135730284477
CKAP2L	-0.44386208999091	0.179669103796266
PSD4	-0.423767203891194	0.309553940040806
CBWD2	-0.0612078571128606	0.758504468901155
WASH2P	0.0863861026864657	0.63129777891637
DDX11L2	-0.22886472137224	0.74823744729089
RPL23AP7	-0.104752143228466	0.708634047233642
RABL2A	-0.167432869415328	0.312562338816432
SLC35F5	-0.122762725089374	0.179230293065607
ACTR3-AS1	0.511527204901844	0.578593105625558
ACTR3	-0.255196461608547	0.030846995608712
DDX18	0.0948328080131059	0.371727110995279
CCDC93	0.121164843718152	0.36475916882183
INSIG2	-0.10554092470763	0.560957706298241
STEAP3	0.121318748026692	0.632357285817352
C2orf76	0.0930057060695545	0.726974937269681
DBI	-0.118989305001625	0.671832056469595
LOC107105282	1.06158087266077	0.138997668148587
TMEM177	0.122618558136087	0.432092894180882
PTPN4	0.240752124545133	0.0312433549941473
EPB41L5	0.0227696837821222	0.899726418432023
TMEM185B	-0.678435096976993	1.00476564625145e-10
RALB	-0.0955762589553799	0.357236378836899
INHBB	0.13435626203821	0.600162418765002
GLI2	0.30149777814439	0.00142783011962753
CLASP1	0.128942190590887	0.143650584502572
NIFK-AS1	0.0565963497316911	0.824735134605496
NIFK	-0.00208814111256948	0.998031747853295
TSN	-0.245674991440223	0.0686681421291854
GYPC	0	1
BIN1	0.247560239470178	0.112151321585788
CYP27C1	-0.52386767158185	0.30674813569642
ERCC3	0.172219388289701	0.0370910781018913
MAP3K2	0.123842414673938	0.222079298056751
IWS1	-0.0624435352540782	0.596573381449165
[truncated: 12,371 more rows]

## Sheet: Figure8_C
symbol	log2FoldChange	padj
WASH7P	0.324731628693045	0.0420704741605707
LOC729737	0.36792725478457	0.405791805657732
LOC100133331	0.284049512303066	0.575345961208733
LOC100288069	0.280169160697382	0.492793953363217
LINC00115	0.604563551425597	0.376450500782575
LINC01128	-0.0823697281554361	0.738327163539044
SAMD11	0.219607383079166	0.56807923683163
NOC2L	-0.000909717827957841	0.99876465854657
KLHL17	0.544767165925141	0.00158605061557878
HES4	-2.22342942399837	8.11420181160735e-82
ISG15	-0.632634734507679	1.76865606095831e-05
AGRN	-0.47793352903843	0.000160308333100153
LOC100288175	0.454736585339893	0.315280501870657
C1orf159	0.417937297688746	0.0224132180319419
SDF4	-0.0453675301132011	0.676784314040451
B3GALT6	-0.157248095511349	0.378730911610454
C1QTNF12	0.948524879599562	0.0932194783500969
UBE2J2	-0.063439046778818	0.561954683874997
SCNN1D	0.726692095493538	0.0211948785756033
ACAP3	0.314808251178349	0.125131383600783
SNORD167	0.186297812708181	0.759672535114402
PUSL1	0.0813432470652882	0.724971113192283
INTS11	0.176327275508085	0.311831445146361
CPTP	-0.0788367087285314	0.65849867699579
TAS1R3	0.0925171520638191	NA
DVL1	0.327481526753625	0.000770162250791098
AURKAIP1	-0.000431653195233168	1
CCNL2	0.221065714078542	0.270266474326962
LOC148413	-0.0719875930114382	0.706323912590308
MRPL20	-0.216626614914582	0.129809635033769
ANKRD65	0.986716927792704	0.277385126557422
LINC01770	0.657126373546452	0.286493760294592
VWA1	0.138019326056437	0.349540307407356
ATAD3C	0.812101118571204	0.247225369848451
ATAD3B	0.416214183672626	0.0265857000439204
ATAD3A	0.0432859031489988	0.853314723551792
TMEM240	0.289419363939118	0.221150711626005
SSU72	-0.032124483847985	0.789300261459862
FNDC10	0.223467296839174	0.495636576409271
MIB2	0.254183726207381	0.0672224081509778
CDK11B	-0.104011506386792	0.54873313853537
SLC35E2B	0.153360489921409	0.287413600699483
CDK11A	0.342924144241467	0.135956730624754
SLC35E2A	0.19941174582053	0.311269877489168
NADK	-0.00162977992759033	0.993889273097251
GNB1	-0.201600160315476	0.0269065384466919
CALML6	0.29569899935808	0.62551833555272
TMEM52	0.800288028645536	0.00512978537141797
GABRD	0.581829433980953	0.109286286684061
PRKCZ	0.0926180390159306	0.595053736846952
PRKCZ-AS1	0.6597693218328	0.118148250624472
FAAP20	0.365585715047597	0.000372051120919334
SKI	0.246583996274632	0.00848812089505614
MORN1	0.24372889421264	0.35762617273678
LOC100129534	0.141771038895929	0.795601779486069
RER1	-0.198990107796567	0.0142372903629263
PEX10	-0.041320038459705	0.846952016705928
PANK4	0.164661159196597	0.151087187900579
HES5	-1.21637904610781	0.00945388387360788
TNFRSF14	0.281893059043254	0.286044691696377
LINC00982	0.571715624947296	0.00349889212914831
PRDM16	0.20653451239209	0.0381703523219373
ARHGEF16	0.792834758939036	0.0984827866544898
MEGF6	0.65191935291614	0.0308904125581386
TPRG1L	-0.0795924682898347	0.6626695277115
WRAP73	0.0213974825801978	0.886392519812244
TP73	0.020780948778751	0.994017438029133
TP73-AS1	0.284464439089223	0.0401472206051146
SMIM1	0.674509820073604	0.0723403058638902
LRRC47	-0.262017978786049	0.00525097076723037
CEP104	-0.0149182498531586	0.933623057270936
DFFB	0.407546108221245	0.0265857000439204
C1orf174	0.123047444765022	0.409254606781614
NPHP4	0.0455744483894996	0.889819957467256
KCNAB2	0.424115764062089	0.00148701707015731
CHD5	0.0277751498175106	0.96248916147659
RPL22	0.187656639403439	0.0730554666330687
LOC102724450	0.54517572569892	0.253489629243764
RNF207	0.456270930411261	0.127052250269234
ICMT	-0.457781229789687	0.029934105516801
GPR153	0.327943877962541	0.158969934746567
ACOT7	0.115108687674891	0.410314200962205
HES2	-1.00356969122839	0.714015865252629
TNFRSF25	0.761744693423421	0.00892616893841774
PLEKHG5	0.491176332869416	0.0435062705219652
NOL9	0.00265639748435974	0.994437062552252
TAS1R1	0.281979090831167	0.43726358890045
ZBTB48	0.356116187415285	0.00444352576075058
KLHL21	0.3065223572827	0.0252903105857075
PHF13	0.208755880893395	0.00671527960299995
THAP3	0.117081311297008	0.290837879385808
DNAJC11	-0.145837844248612	0.305251494079921
CAMTA1	0.2368023542076	0.088502838223581
VAMP3	-0.188190782740083	0.0882890609867159
PER3	-0.0799390106425891	0.638566694350561
PARK7	-0.158716196201904	0.197666170542483
ERRFI1	-0.221337004749735	0.174693951141931
SLC45A1	0.341765535029491	0.0656336066362617
RERE	0.1600693732853	0.276054231886492
ENO1	0.0425926596393296	0.811792039744735
GPR157	0.257625620432304	0.62368154392702
MIR34AHG	-0.045557119601805	0.919026602750664
LNCTAM34A	0.0763412622634772	0.882766217453122
H6PD	-0.0748806351362565	0.638633127548201
SPSB1	0.526843558387176	0.0384277355667274
LOC100506022	-0.40886361914026	0.187967011013566
SLC25A33	-0.0365808034781928	0.879043919126179
TMEM201	0.032757968053428	0.924631903635567
PIK3CD	0.622079144748129	0.00242436382395262
PIK3CD-AS2	0.246337611955098	0.249438216799919
CLSTN1	-0.0312257125891599	0.901064715514563
CTNNBIP1	-0.364414397209686	0.000106352043349531
LZIC	-0.247473961820925	0.0255565651297726
NMNAT1	-0.184962590817804	0.158829247815507
UBE4B	-0.0086715859597616	0.950551398938179
KIF1B	-0.204306926436404	0.125371676537775
PGD	-0.0715650030450762	0.706546628772184
CENPS	-0.802774323140811	NA
DFFA	0.0736373218440227	0.685213893562596
PEX14	-0.11640880353517	0.506093857876584
CASZ1	-0.153986970210149	0.59821504541632
C1orf127	-0.839251797178962	0.170823522852043
TARDBP	-0.141359526765859	0.355483647807051
SRM	-0.25279006651659	0.203542122009998
EXOSC10	0.0242252359138741	0.85705587874122
MTOR	-0.226113841745822	0.0669646225571891
UBIAD1	-0.118499823392991	0.316840883036086
DISP3	-0.226488873545711	0.17484723644776
FBXO2	-0.210055647698575	0.301733811015794
FBXO44	0.395903741720274	0.0629350626526871
FBXO6	-0.0189583943152541	0.953520871586751
MAD2L2	0.159252101220082	0.227700804407282
DRAXIN	0.164362328420467	0.39938489106256
AGTRAP	-0.0385978445802916	0.851332547866557
MTHFR	0.319267898650524	0.000994315787189941
CLCN6	0.129527424751001	0.317106432299851
KIAA2013	0.0356506743875651	0.735992588766054
PLOD1	0.178767537828941	0.238191309418943
MFN2	-0.245116156028095	0.0022877872807861
MIIP	0.145729663855718	0.369621772069773
TNFRSF1B	0.456705259635781	0.126857689359185
VPS13D	-0.0445381400833565	0.73390245266981
DHRS3	0.575535952200895	0.404591834988137
PRAMEF12	0	1
PRAMEF1	0	1
PRAMEF11	0	NA
PRAMEF2	0.82631160822814	0.789509001589583
PRAMEF4	0	NA
PDPN	-0.0351256867041905	0.965859582299629
PRDM2	-0.0451103210648171	0.72223881741246
KAZN	-0.102510576552599	0.485457733247402
TMEM51-AS1	0.655378287463471	0.178923719544939
TMEM51	0.34867826104735	0.0468440365648752
EFHD2	-0.0321711978555887	0.900064314370141
CASP9	0.0134666387368069	0.951882445515693
DNAJC16	0.0874590754062064	0.538345830777039
DDI2	0.174121180982051	0.500844015758324
RSC1A1	-0.0835308450360241	0.80262201257797
PLEKHM2	-0.0176519159020275	0.896107711615577
SLC25A34	0.325914806124945	0.493548196158038
FBLIM1	0.000338704780503867	1
UQCRHL	0.13435816851196	0.474010648421158
FLJ37453	0.495740400055925	0.0409557702218575
SPEN	0.0725248110428249	0.614494478636395
ZBTB17	0.0505767496773526	0.712636240207191
EPHA2	-0.231852071888998	0.513841381970913
ARHGEF19	0.784203737826663	0.00147028821218172
CPLANE2	0.396915147555893	0.0363930515357279
FBXO42	-0.0550862346926608	0.600241147951159
SZRD1	-0.24965682700334	0.00848150770405748
NECAP2	-0.090012888678947	0.466354502073663
CROCCP3	0.306668041148226	0.344607651789268
NBPF1	0.0631521570752787	0.785086316775273
CROCCP2	0.635885380195815	2.9371219045685e-06
MST1P2	0.599322471391148	0.0940115222037411
CROCC	0.765084814848472	2.58444447632941e-07
ATP13A2	-0.0762319144110153	0.663359672410918
SDHB	-0.282482208313702	0.00887237412011572
PADI2	0.753462583144053	0.0528724293158605
RCC2	-0.0922793396150313	0.426161755856393
ARHGEF10L	-0.605515111743646	4.62435334531254e-11
IGSF21	2.72371556331314	0.167875742840271
KLHDC7A	-0.895673088904575	0.64974297666767
ALDH4A1	0.232958550228368	0.137346123602718
IFFO2	0.257904772693964	0.212734953672691
UBR4	0.0536019558983404	0.827817087825733
LOC101927895	0.251801213286042	0.671043379916197
EMC1	-0.0813028449698366	0.397100582680463
MRTO4	0.0716705563193816	0.614822557943639
AKR7L	0.660949248246724	0.170197515067655
AKR7A3	0.865535977360139	0.0796205833125709
LOC100506730	0.426786279229983	0.0108139231354318
AKR7A2	0.0919872494836897	0.454978372715359
PQLC2	-0.180520658643697	0.249875649844466
CAPZB	0.296916244631912	0.00120271830158958
MINOS1	-0.30907923737508	0.0292456518469422
NBL1	-0.13723390749156	0.773107065730726
TMCO4	-0.234245390790697	0.668822787071514
OTUD3	0.137821127030501	0.466114581241769
CAMK2N1	-0.17766261647503	0.590847518131373
MUL1	-0.250998482066724	0.0836717853102708
FAM43B	0.214884997764375	0.266025943309721
PINK1	-0.3540356748375	0.0116905677741455
PINK1-AS	0.00971889578552527	0.98791704115693
DDOST	0.0411999908192128	0.715592018588252
KIF17	0.921238588455349	0.0202185303305169
SH2D5	1.68306886708973	2.60809910769119e-07
HP1BP3	-0.267979723844593	0.0225562385855471
EIF4G3	-0.265667266812146	0.0033633040524617
ECE1	0.114913628765777	0.46739720952801
LOC100506801	1.19782932461247	0.142511665397133
NBPF3	0.250208211143526	0.0729447214427401
ALPL	0.398805684116834	0.285379179074545
RAP1GAP	0.31282043963775	0.0383529872521662
USP48	0.0469206833952322	0.66736297699226
LDLRAD2	-0.42204191864468	0.40988321671968
HSPG2	-0.381901541727571	0.0636210598630747
LINC00339	0.220042615388381	0.333847715333169
CDC42	-0.176214423272889	0.143514677509601
WNT4	0.562158733273063	0.30600528925947
ZBTB40	-0.0212634399440797	0.921328261332552
EPHB2	0.0109959774283329	0.969830122838464
KDM1A	-0.0382920217950792	0.727498439490212
LUZP1	-0.168677258664162	0.204951178638663
HTR1D	0.0701741438179694	0.953231517696838
LINC01355	0.439054914475862	0.545007932970708
HNRNPR	-0.370163354820148	0.00555724986999687
ZNF436	-0.0504045693964012	0.791105500062108
ZNF436-AS1	0.483912623983377	0.191483148890006
ASAP3	0.171358036365926	0.267278162807104
E2F2	0.246724228547429	0.552674987837882
ID3	-0.137822887184327	0.807189124654013
RPL11	0.112256821976331	0.464495579472447
ELOA	-0.146743075278731	0.0764341840595701
ELOA-AS1	0.264488616215637	0.56885368852534
PITHD1	-0.437634138006172	0.000156828924104747
LYPLA2	0.151700992811511	0.212348196465996
GALE	0.0583131471527837	0.868770436498307
HMGCL	0.193761538484359	0.249295261609681
FUCA1	-0.00398856571711165	0.991572343355066
PNRC2	-0.066893528662504	0.649888896368238
SRSF10	-0.1695020517925	0.45094027381126
STPG1	-0.0243648107156723	0.962829692299942
NIPAL3	0.278194056171953	0.216802530974229
RCAN3	0.12738911219928	0.709059952382381
SRRM1	0.190988260102218	0.121284756943208
CLIC4	-1.03512714120951	2.00092445473823e-08
RUNX3	1.57955656400088	0.0414584891934922
SYF2	-0.120969162207664	0.524310596302993
RSRP1	0.333575904685652	0.236853981806139
TMEM50A	-0.164364479608215	0.0851511103612306
MACO1	0.227547554271735	0.347771750864889
LDLRAP1	-0.155213196515684	0.444790615413222
MAN1C1	0.440748041354229	0.0278023308575656
SELENON	-0.233256578023405	0.0315232037738339
MTFR1L	0.276040111037726	0.00043968106923909
AUNIP	-0.490206245067088	0.222051908958721
PAQR7	0.381828084583973	0.0418050951540802
STMN1	0.00347069150086221	0.997657649073651
PAFAH2	-0.18568184750267	0.333012615135359
EXTL1	0.257959742830911	0.535325965236154
PDIK1L	-0.110177079048173	0.487118472997756
ZNF593	0.266228186362798	0.139426711617439
CEP85	0.13007124208018	0.436106459278854
SH3BGRL3	-0.17572859223678	0.258034373275104
UBXN11	0.204021281214321	0.233649965012931
DHDDS	0.00616833530190889	0.972880351492171
HMGN2	0.250817110300544	0.185048556658962
RPS6KA1	0.56721343995733	0.00571203139058006
LOC101928728	-0.193467151310073	0.7208987183674
ARID1A	-0.216526656635985	0.000770522895642607
PIGV	0.098520221214335	0.652775131784511
ZDHHC18	0.0621155198379614	0.645970168710293
SFN	-0.311889944939525	0.575363333061544
GPN2	-0.0715408829043749	0.671043379916197
GPATCH3	0.0158340201242993	0.941695466441037
NUDC	-0.201427307282867	0.169792201203165
TRNP1	-0.144890414120875	0.638290192734338
TENT5B	0.705862623298268	0.000977383683212713
SLC9A1	-0.0630391426628733	0.63561163034816
WDTC1	-0.0427628028259966	0.729100372105042
TMEM222	-0.329116282088761	0.000716564682670254
ACTG1P20	0.253612371659074	0.588577221142146
SYTL1	0.958967647923494	0.0741416683802142
MAP3K6	-0.0223327225132383	0.924509370193223
GPR3	0.82658075809999	0.0109970588187671
WASF2	0.277640882487336	0.000829463471143155
AHDC1	0.596445422131133	6.00354689999557e-13
IFI6	0.0312888265746921	0.902249658800648
FAM76A	0.321050555657687	0.00547224530616161
STX12	-0.113309927177961	0.286582054113966
PPP1R8	-0.220363317534923	0.0267964070023804
THEMIS2	0.176965046663723	0.582300475886278
RPA2	0.0285210879168375	0.892406764836407
SMPDL3B	-3.2967147438638	0.0675426928230601
XKR8	0.0228633983540907	0.934257800249905
EYA3	-0.0288670704479967	0.85634810261415
DNAJC8	-0.208066936992375	0.0651602691042352
ATP5IF1	-0.276984908187832	0.0641899271674716
SESN2	-1.29486022655253	9.84684859773355e-14
MED18	-0.0474109088965596	0.815076174558471
PHACTR4	-0.224791094604654	0.00383137203265071
RCC1	0.160100371626575	0.567231839478467
SNHG3	0.61754127697437	1.82370899798089e-05
TRNAU1AP	-0.0285453596315969	0.876104154717571
SNHG12	0.550693081673487	0.0362165637387697
RAB42	0.343863449845094	0.058205485146982
TAF12	-0.114829303154716	0.335899990350088
GMEB1	-0.0483848096615288	0.771012089737312
YTHDF2	-0.0559063624169117	0.694004669483302
EPB41	-0.0171605553816885	0.901184843024158
TMEM200B	1.06802688872316	NA
SRSF4	0.287260531378765	0.0197028717229747
MECR	0.208243996589158	0.216971964826131
PTPRU	0.0698216228293672	0.721776625059342
MATN1-AS1	0.822378164279233	0.0270578512161359
LAPTM5	-1.20608571146289	NA
SDC3	-0.519474278841198	5.2111213794372e-06
PUM1	-0.166488679533848	0.0122702359430994
NKAIN1	0.303180308681192	0.227926994980305
SNRNP40	-0.0723099740886623	0.708150406035165
ZCCHC17	-0.0971739275616642	0.596931567310559
SERINC2	0.361273577654751	0.334281536858241
PEF1	-0.0369473770841312	0.803863163316541
COL16A1	0.196424357132368	0.832810370575931
ADGRB2	0.5333139306147	4.49021324145365e-05
PTP4A2	-0.304331806661682	0.0020396913635596
KHDRBS1	-0.147025475915742	0.0431804794674727
TMEM39B	0.190721839948541	0.0929696942031168
KPNA6	-0.00517922438213461	0.972805397634161
TXLNA	0.0324265423515408	0.787632151647553
CCDC28B	0.402185638996576	0.0460102483470823
IQCC	0.14431313396817	0.648819004894692
TMEM234	-0.034559868733347	0.921328261332552
EIF3I	0.0155029795920881	0.921239482552311
MTMR9LP	0.666152839364148	0.000966756162283816
FAM167B	0.986842948808571	0.0386429530936705
HDAC1	0.153410893559481	0.122820796320052
MARCKSL1	0.334720770424182	0.258034373275104
FAM229A	0.430573697623138	0.33424021603842
BSDC1	0.246691479773129	0.0662554005411443
ZBTB8B	0.147395191599261	0.657470192217015
ZBTB8A	-0.201094516454098	0.0777628100532429
ZBTB8OS	-0.121398775701353	0.561954683874997
RBBP4	-0.0360412827435172	0.821747607781061
SYNC	-0.133824592618351	0.597168682167302
KIAA1522	0.741638713377569	1.02205535217347e-05
YARS	-1.21543132265099	1.40896560667216e-06
S100PBP	0.0358143524802526	0.811480290982499
FNDC5	-0.59916304214778	0.0622707577494936
TMEM54	0.197859591748248	0.416319465045481
RNF19B	-0.137721268409567	0.420957466345396
AK2	0.021257809719353	0.859989664193738
AZIN2	0.227404184377388	0.489214236547289
TRIM62	0.241064463820782	0.364516776391825
ZNF362	-0.228636972869677	0.00621229127805238
PHC2	0.068102698895713	0.619952423145998
ZSCAN20	0.169321198912988	0.37546905331614
SMIM12	-0.225992138085211	0.358257622910265
DLGAP3	0.0497368861418405	0.904101173685372
LOC653160	0.198348863013752	0.624066758995488
TMEM35B	-0.0620264582009304	0.80095491833838
ZMYM6	0.217785104021843	0.0175709979274569
ZMYM1	0.0821038035943084	0.564820824422236
SFPQ	-0.0600744653448102	0.822677429910294
ZMYM4	-0.11675015465697	0.11067298064088
KIAA0319L	-0.241647610306179	0.0230000232991265
NCDN	0.346563838932504	0.00227368534209047
TFAP2E	0.367973645103633	0.228300504931929
PSMB2	0.0432415650551622	0.760544264749546
C1orf216	0.0224563929005565	0.861921831653036
CLSPN	-0.0772517243156504	0.902631476400042
AGO4	-0.171402929356942	0.153005797250057
AGO1	0.0251118201912213	0.850287678316051
AGO3	0.0629808454274328	0.720608502505052
TEKT2	-1.00758304371203	NA
ADPRHL2	-0.0650973540110013	0.754644308571889
TRAPPC3	-0.157391669414921	0.168409210537777
MAP7D1	0.0842010345449625	0.22804989862361
THRAP3	0.0295512844150538	0.779181127787832
SH3D21	0.52011521318826	0.193414791053689
EVA1B	-0.102462682810743	0.744746047942377
STK40	-1.08499610962452	3.9063717627653e-06
LSM10	-0.468916186135546	0.000804592042400319
OSCP1	-0.207053057233382	0.384066038758067
MRPS15	-0.175675735020824	0.204536948201661
CSF3R	0.855689119770239	NA
GRIK3	-0.0336210180847435	0.979811081851453
LINC01137	-0.152889963512087	0.764111284915598
ZC3H12A	0.355202291020891	0.178892237252902
MEAF6	-0.023426037567774	0.862436153978965
SNIP1	-0.0206862482272781	0.912694565368193
DNALI1	0.197772002659601	0.287664138185419
GNL2	0.0179374765434221	0.899339818397436
C1orf109	0.0283242666843854	0.861914962456099
CDCA8	-0.146000461029024	0.824609623812583
EPHA10	0.215245910108829	0.489060767722916
MANEAL	0.112975145167626	0.397109549928028
YRDC	-0.236132978901618	0.160229159643341
C1orf122	-0.537353657746352	4.07682255791569e-06
MTF1	0.069710227431733	0.583262805047862
INPP5B	-0.745244101008338	0.000119640617755322
SF3A3	-0.181537717515624	0.0381935948332142
FHL3	0.384287661026428	0.00485472239239418
UTP11	-0.308773276318668	0.0173335929388539
POU3F1	-1.93030409809658	0.2659212610441
RRAGC	-0.24943246172906	0.0681951331743052
RHBDL2	0	1
AKIRIN1	-0.329937659204783	0.00294715998010226
NDUFS5	-0.168705552450685	0.308866856401365
MACF1	-0.07950068278372	0.718618026069056
KIAA0754	-0.0432008777187667	0.919666173376388
BMP8A	0.0724732152453435	0.865465965184248
PPIEL	0.648660698814032	0.0572266540060063
PABPC4	0.169603681793987	0.00862851551705866
HEYL	0.29364657717243	0.224994638418002
HPCAL4	0.451666967688736	0.388752449463714
PPIE	0.280032090409249	0.0178299353882588
BMP8B	0.280141062881756	0.0371630322773089
OXCT2	0.537064192964242	NA
TRIT1	0.0548199411630231	0.787759119806545
MYCL	0.73721477307826	0.00873390064462201
MFSD2A	0.140851397634585	0.821196779368882
CAP1	-0.139232567045549	0.164791320458133
PPT1	-0.0699277524090693	0.665420024314822
RLF	0.0943804844512068	0.4480875623342
ZMPSTE24	-0.326604831279301	0.0570045528892777
COL9A2	0.382100993875783	0.463420383146404
SMAP2	0.0972981889039344	0.43149075714577
ZFP69B	-0.702811668751463	0.00200576649935906
ZFP69	0.25456981956775	0.109524666559117
EXO5	0.0260299701466017	0.922094127508634
ZNF684	0.00834296925207906	0.986348220827963
RIMS3	0.36884217064109	0.0318789087995359
NFYC-AS1	0.67287934511544	0.11310439385217
NFYC	-0.129380225926778	0.222953661269301
KCNQ4	0.926799291010361	1.23798630011422e-05
CITED4	0.111820007615731	0.762938775526176
CTPS1	-0.055279431930438	0.866461005773498
SLFNL1-AS1	0.638247350624188	0.42446134403519
SCMH1	0.0668163495849833	0.611349210499526
FOXO6	0.141877549013913	0.695029454699
EDN2	-1.13148136583608	0.621359088032204
HIVEP3	0.182021844989521	0.437173169995008
FOXJ3	0.129025858247662	0.143465817261033
RIMKLA	0.160340135662609	0.705127483136508
ZMYND12	-0.0734829116099041	0.895511501696291
CCDC30	-0.168997140108431	0.694604195312731
PPCS	0.049065690840966	0.801410687372305
PPIH	0.0580489650428026	0.847090994973992
YBX1	-0.0259501608465483	0.858202156183717
P3H1	0.150695322449567	0.230043120742853
C1orf50	0.179193246323475	0.19404526106883
TMEM269	-0.458208956538412	NA
SVBP	0.0771136937455625	0.698340559367498
ERMAP	0.210098676765857	0.216753607076636
ZNF691	0.162948118518208	0.423886938548792
SLC2A1	0.0505467537830463	0.840898153128896
FAM183A	0.854242418901172	NA
EBNA1BP2	-0.297473782231635	0.0061134873953268
CDC20	-0.0531712262501489	0.934623033150713
ELOVL1	0.231803187935833	0.0323249962005081
MED8	-0.644079619224945	2.0971242703659e-07
SZT2	0.0317020938920398	0.900157117493594
HYI	0.111136312283606	0.499855069907349
PTPRF	0.278188740307917	0.0174600930335982
KDM4A	-0.574591090075336	8.24380765699324e-13
KDM4A-AS1	0.672651156439861	NA
ST3GAL3	-0.137066338964365	0.386044568203599
ARTN	0.512271176617944	NA
IPO13	-0.195074658632988	0.111864820565215
DPH2	-0.0565966823653626	0.807189124654013
ATP6V0B	-0.307762997018046	0.00840712794374371
B4GALT2	-0.119916585193592	0.413528094317891
CCDC24	0.26588474611639	0.52857695673299
SLC6A9	-2.40885227628608	3.2471525947687e-09
DMAP1	0.388963825128092	0.000162688736729718
ERI3	-0.20747466473606	0.0562580819816807
ERI3-IT1	0.508837593555566	NA
RNF220	0.0162991331384888	0.883079990247131
TMEM53	0.321192280405621	0.324973442808755
ARMH1	0.763905443149079	0.142061228921343
KIF2C	-0.371750440586093	0.390126323629146
RPS8	0.196318441605908	0.110758487546941
SNORD55	0.130800503505119	0.846879136445212
PLK3	-0.377061096027941	0.0260358994197133
BTBD19	-0.0285113260837009	0.977596605511867
PTCH2	0.482401689018404	0.0607150684146976
EIF2B3	0.179228727910264	0.254726251983071
HECTD3	0.215815270117168	0.0357335133074836
UROD	0.0782690852949789	0.570164621968361
ZSWIM5	0.0481737291339779	0.880887860876849
LINC01144	-0.0873981214940151	0.880964554558947
HPDL	0.417540307464496	0.0108881442232971
MUTYH	0.137691892836256	0.364486547029685
TOE1	-0.199125950550358	0.441649024632124
TESK2	0.213692978359123	0.525080567342904
CCDC163	0.157292923342271	0.597062233270947
MMACHC	0.0375820691618267	0.849160995757665
PRDX1	-0.214830179329573	0.0882890609867159
AKR1A1	0.262739720202604	0.0583326707389162
NASP	-0.0311497690441225	0.920122998431004
CCDC17	0.773396098581253	0.169675062318252
GPBP1L1	-0.00349993200563837	0.980838557090752
TMEM69	0.0900107238586081	0.642602882590129
IPP	-0.0503524714760062	0.751910010500334
MAST2	0.343069709056024	0.000169490681546289
PIK3R3	-0.254705038601709	0.0384771376136671
TSPAN1	0.34321967845894	0.618637669663307
POMGNT1	0.0200169370936301	0.893634417676214
LURAP1	0.0132905295511595	0.972880351492171
RAD54L	0.193839449156834	0.72628774239787
LRRC41	0.0899281816910972	0.425431550773382
UQCRH	0.142969777644165	0.356463246303104
NSUN4	0.048048941022913	0.675499181042063
FAAH	0.381948692797305	0.0349227488539999
DMBX1	0.370943928199026	0.662955155021073
MKNK1	0.129579054331098	0.283890012453183
MOB3C	0.0805740410476228	0.777856131816471
ATPAF1	-0.253315885521496	0.00618943915220749
EFCAB14	-0.30770436882424	0.000451436970490828
STIL	0.0214413153595808	0.969830122838464
CMPK1	-0.114194183058636	0.377695699876764
FOXD2-AS1	0.313158243327017	0.186519839082839
FOXD2	0.632545053087657	0.105582759228653
TRABD2B	0.0257213102739459	0.969830122838464
SPATA6	0.0859952411362146	0.460174986726234
AGBL4	0.144781993640624	0.780492735384761
BEND5	0.0348080461789589	0.968820251458204
DMRTA2	0.0214687063687464	0.99235755932376
FAF1	0.120678516001149	0.226401975349277
CDKN2C	-0.169361751141868	0.525080567342904
RNF11	-0.0533047567139897	0.718053311037273
EPS15	-1.15533154393143	2.55125678933704e-08
OSBPL9	0.0934355625127418	0.561954683874997
NRDC	-0.0250400864322635	0.78904362366704
RAB3B	0.652507353882069	6.90398181584469e-05
TXNDC12	-0.315124465253332	0.00145691561194193
BTF3L4	-0.294644295474387	0.0161012412353379
ZFYVE9	-0.148810655465121	0.202547676949625
CC2D1B	0.190882960907925	0.0636914842357366
ORC1	0.151317049055828	0.75268241305948
PRPF38A	-0.0129200940113046	0.932039837227335
TUT4	0.165841754731154	0.357348423099442
COA7	-0.181767376125208	0.287664138185419
ZYG11B	-0.0578390805995064	0.57475121433095
ZYG11A	0.0978184567330697	0.694847836193798
ECHDC2	0.244467467976343	0.627703207370993
SCP2	-0.14878865238266	0.243586668016118
CPT2	-0.143314992177569	0.350597016006679
C1orf123	0.0326823210002348	0.863643185836199
MAGOH	-0.375074195245802	0.0180055251305292
LOC100507564	0.0814286644729308	NA
LRP8	0.0974598743589261	0.642546619388654
NDC1	0.0318993253380605	0.925127998223118
YIPF1	-0.148062833484991	0.477220222963109
HSPB11	0.264451071433638	0.338981730547606
LRRC42	-0.00599625930314194	0.982383377187825
TMEM59	0.066283629287421	0.494970018747619
TCEANC2	0.0950595225721645	0.590010398627192
CYB5RL	0.177445583023127	0.282198226069791
MRPL37	0.0206063653716622	0.898116495364696
SSBP3	-0.00880258990741446	0.967123770570468
ACOT11	0.411600450022147	NA
PARS2	-0.113595291715165	0.650101725145306
DHCR24	0.223824423469568	0.517463295148864
USP24	0.0352409542456745	0.789156463563924
LOC100507634	0.15905293791205	NA
PLPP3	-0.200836325724876	0.411522806216927
PRKAA2	0.0439676586084749	0.789300261459862
DAB1	-1.22528313748262	0.000310329543936273
OMA1	0.091161095553174	0.616683374830798
MYSM1	0.307991575106164	0.155379280363834
JUN	0.329171098027415	0.113481622001499
FGGY	0.297280885481368	0.25868979318676
HOOK1	-0.690073709586866	0.675690010035422
CYP2J2	0.603585129114146	NA
NFIA-AS2	-0.374147474799475	NA
NFIA	-0.147052924436918	0.137138563864009
TM2D1	-0.262225174471048	0.0106948993602265
PATJ	0.0292204841723012	0.927664158351691
USP1	-0.0903193175984019	0.739515003304956
DOCK7	-0.114596772591734	0.347230173699951
ATG4C	0.0591866241676612	0.825482101630248
FOXD3-AS1	0	NA
FOXD3	0	1
ALG6	0.0669216944495944	0.698774815800838
ITGB3BP	0.00405766364105187	0.995972405093492
EFCAB7	0.37913144310356	0.0829236178175493
PGM1	-0.0347785783723902	0.81904657854448
ROR1	0.00790186108562889	0.990190562430306
CACHD1	-0.213120729555794	0.268422373064684
RAVER2	0.014337987090937	0.964055001266111
JAK1	-0.201330092723205	0.225377125273204
AK4	0.203033029499984	0.489060767722916
DNAJC6	0.118071559964781	0.715046492680313
LEPROT	-0.170604983295184	0.0573959516987708
LEPR	0.292669382705156	0.316674534156966
PDE4B	-0.471819597345432	0.550018874001963
WDR78	0.356531010425392	0.327644691116498
MIER1	-0.0909753237159772	0.502249338640391
SLC35D1	-0.284058531827916	0.00980802727284261
SERBP1	0.00602014835197806	0.972577951037982
GADD45A	-0.443805246576439	0.0298407970438958
GNG12	-0.520292984976482	0.000148251201470054
WLS	-0.281316902214473	0.200210499570496
DEPDC1	-0.279855768032337	0.436081982856753
LRRC40	-0.249493452708092	0.0402464910934287
SRSF11	0.0811788494598794	0.638745175495567
ANKRD13C	-0.228046457169016	0.0158267351871575
HHLA3	0.00155466686438817	1
CTH	0.0571885816800831	0.846401025802004
PTGER3	1.07046664081541	NA
ZRANB2	-0.0927693659091163	0.460984300789669
MIR186	0.264226602123489	NA
NEGR1	-0.0243006415644513	0.954700371140785
LRRIQ3	0.45072616547762	0.309305016873519
FPGT	-0.181405985628888	0.212903261436033
CRYZ	-0.181901932045799	0.384619127391783
TYW3	0.0703578202665466	0.600691214040233
SLC44A5	0.325162011622429	0.393067547293277
ACADM	-0.191570691235761	0.161164749005696
DLSTP1	-0.177297749463198	NA
RABGGTB	0.0291683002035053	0.853498673033357
ST6GALNAC3	0.0562927002791687	0.877187626430497
ST6GALNAC5	-0.273946726535287	NA
PIGK	-0.398985039141645	0.0018958923618032
AK5	0.775901747908308	0.3215598934692
ZZZ3	-0.0781117594056312	0.375105925564252
USP33	-0.135870193995211	0.116320006632912
MIGA1	0.164072758330073	0.210871138664885
NEXN	-0.340828261949781	0.169792201203165
FUBP1	-0.0394870453383121	0.727498439490212
DNAJB4	0.0883310748856114	0.603007572516489
IFI44	-0.740308863496632	0.0717982791890756
ADGRL2	0.106247570651402	0.828115607571715
TTLL7	0.126407963913813	0.539246140850153
PRKACB	-0.420990460885643	2.80673765163566e-05
SAMD13	0.152708552789793	0.559647565947162
RPF1	-0.218793589944748	0.11917696947006
GNG5	0.150407186209172	0.29405358496338
CTBS	-0.00997866049944075	0.980605600739194
LINC01461	0.105562768436562	NA
SSX2IP	0.0360230878691241	0.795601779486069
LPAR3	0.351342819371854	NA
MCOLN2	0.434376884294568	0.155370059846724
WDR63	-0.0981502946037895	0.927547810137303
SYDE2	-0.879168175228598	NA
C1orf52	0.00961964628080026	0.968820251458204
BCL10	-0.402945910922919	0.00119539342884382
DDAH1	-0.572059510421023	0.0201672530164513
CYR61	-1.04803129138456	0.00360997268739337
ZNHIT6	-0.310109719987006	0.00165046166216698
ODF2L	-0.151715397045392	0.45094027381126
LOC105378828	-0.114803269953416	0.930803097996576
SH3GLB1	-0.169423326708582	0.0750598962510193
SELENOF	-0.274056125459327	0.00175668674220944
HS2ST1	-0.00582472039708504	0.965998348450923
LINC01140	0.284075438211712	0.581334183541991
LMO4	-0.0686435638575205	0.583635594152243
PKN2	0.0451400436799059	0.722492281646086
GTF2B	-0.0431398552145283	0.817197398111706
KYAT3	-0.0910317385712919	0.481293593021311
RBMXL1	-0.356931264206431	0.000585327447197549
GBP1	-0.589217964404206	0.352635512515878
LRRC8B	-0.0835907489994811	0.705384309145319
LRRC8C	-0.170208098046887	0.621030854948742
LRRC8D	0.00416131199187279	0.987913445147112
GEMIN8P4	-0.417373215064366	0.437608347286592
ZNF326	-0.132006359933707	0.427899963460117
BARHL2	-1.25278499678969	NA
LOC105378853	0.158033923715655	0.680908076668943
ZNF644	-0.149187762731618	0.203865747671675
HFM1	0.281641012979216	0.545626329269253
CDC7	-0.0973235654948768	0.877948325031863
TGFBR3	-0.125982394320271	0.617893247178429
EPHX4	-0.683252068431723	NA
BTBD8	0.915633355400557	0.0728596513945135
KIAA1107	0.300931669964127	0.339432146519852
GLMN	0.193143581779728	0.249295261609681
RPAP2	-0.207354757905489	0.115515759966911
EVI5	-0.198419418616281	0.0446347587689472
RPL5	0.227830062452994	0.0332689539132025
FAM69A	0.0758981384569953	0.791105500062108
MTF2	0.225010032527783	0.127142647991967
TMED5	-0.22039056878414	0.047507873843657
CCDC18	-0.343937021436635	0.412566109050184
CCDC18-AS1	0.494729041154544	0.189943783711831
DR1	-0.0544547650070743	0.624235459185336
FNBP1L	-0.231605178629845	0.198252713253913
BCAR3	0.0918576950528185	0.877159482734289
DNTTIP2	-0.0383858399967818	0.853574810767854
GCLM	-0.190008303186676	0.254070910135818
ABCD3	-0.376741559590001	0.000108371700169914
F3	-0.498206790213402	0.193490743297638
SLC44A3-AS1	-0.179364489137403	0.740262385457425
SLC44A3	-0.113308149111913	0.706446850379491
CNN3	-0.17442144828195	0.07992158633784
LOC729970	0.170575079128028	0.458586047208845
ALG14	-0.477067124221225	0.0316557599655353
TMEM56	-0.284225573815631	0.535857557491329
RWDD3	-0.0048656737445411	0.992197024369601
PTBP2	0.0972022652766367	0.651097662500895
DPYD	0.150197364119767	0.90533992201166
SNX7	0.0998317658637332	0.675690010035422
FRRS1	0.139201003710846	0.578101509947351
AGL	-0.0282124385035221	0.882766217453122
SLC35A3	-0.00622907970222121	0.973913488858395
MFSD14A	-0.11114556544857	0.318218766053497
SASS6	0.0770530324503813	0.798424907761583
TRMT13	0.119212790756826	0.565393870003117
LRRC39	0.369013744909753	0.461297595566562
DBT	-0.050223924305472	0.788556556284828
RTCA-AS1	-0.269567287211702	0.497284713966753
RTCA	-0.0234312792784214	0.891904278595286
CDC14A	0.190462069625659	0.112328099426953
EXTL2	-0.235941804255532	0.0134324886354905
SLC30A7	-0.10645290296241	0.402075127185453
DPH5	0.152552513486032	0.38131422053948
LOC102606465	0.110725344139896	0.715122152697119
COL11A1	-0.410775808542809	0.0328208158235357
RNPC3	-0.0113382896099433	0.978086380580147
AMY2B	0.484490833433936	0.2659212610441
PRMT6	-0.239353408821323	0.133199794617527
SLC25A24	0.0162097181848574	0.954964225833681
FAM102B	0.189599843335346	0.114442442455786
HENMT1	-0.384624936716291	0.498699125192574
PRPF38B	0.14555517700373	0.254761477862635
STXBP3	0.0188154779988467	0.921239482552311
AKNAD1	-0.0190771847415817	0.949825342966606
GPSM2	-0.139870722917219	0.11326548024044
CLCC1	0.136168387189758	0.0737981476310178
WDR47	-0.17625244779698	0.0387118922689541
TAF13	-0.47588622266845	0.0566044484352431
TMEM167B	-0.182372351609247	0.334506031986333
SARS	-1.19004530504742	1.97211748976483e-06
CELSR2	0.431431094638474	1.41291100815508e-05
PSRC1	0.0983459690842426	0.80095491833838
SORT1	-0.140668653035276	0.651097662500895
PSMA5	-0.199838397766571	0.0882399489637402
SYPL2	-0.0565544983503816	0.896107711615577
ATXN7L2	0.835795082729458	0.00108493903266887
CYB561D1	0.558662463254086	0.00393242807079191
AMIGO1	0.285337191109927	0.0827522990022326
GPR61	1.1293619979717	0.00376977083106173
GNAI3	-0.118376924758191	0.359842433089683
AMPD2	0.371917143307529	0.000993045301825677
GSTM4	0.204057282339734	0.219086190401423
GSTM2	0.267992680761564	0.236106972688193
GSTM1	-0.108628272401077	0.456947766036563
GSTM3	0.170649254776292	0.347583126089723
CSF1	-0.250898656600084	0.111197992905959
AHCYL1	0.0717323222328818	0.514893913777055
STRIP1	-0.33136469295188	0.00516808363862588
KCNC4	0.294678328745078	0.093798300874483
RBM15	0.164461075975713	0.250409434915674
SLC16A4	0.0551999796080258	0.921328261332552
LAMTOR5	-0.0692536415270865	0.60292009992544
LRIF1	-0.280687744477262	0.0150673075082528
DRAM2	0.0463248580183494	0.839089494177322
CEPT1	-0.0197612806713358	0.887429915454947
CHI3L2	0.00287834828143964	0.999070258372576
PIFO	0.282347166063206	0.133199794617527
OVGP1	0.397202426802776	0.592072919687661
WDR77	0.0857010298188936	0.698574335186596
ATP5PB	-0.176567894281506	0.133451428351725
RAP1A	-0.426267066470354	0.00165345723845744
INKA2	-0.202854930628036	0.750106454755249
INKA2-AS1	-1.09727906839909	0.704426144446761
DDX20	-0.0637525430698957	0.759784188959168
KCND3	0.467843748701229	0.380031575856705
CTTNBP2NL	-0.444709641647899	1.40736964718926e-05
WNT2B	0.253639418421244	0.619099702667203
ST7L	0.00519237310978844	0.981596802945802
CAPZA1	-0.253384386191016	0.0113276910366978
MOV10	0.33206734928843	0.109919116270117
RHOC	0.0635983487383721	0.750106454755249
PPM1J	0.267019345175626	0.588577221142146
SLC16A1	-0.189355384765736	0.0372105069700064
SLC16A1-AS1	0.439607051597111	0.366324634130755
LRIG2	0.19138214483724	0.220101028547572
MAGI3	0.243556167330099	0.118711776399306
PHTF1	0.107123391971345	0.590418946488348
RSBN1	-0.0248016407676667	0.895511501696291
AP4B1	-0.0373515642218952	0.898116495364696
DCLRE1B	-0.0221677124015411	0.938263887497701
HIPK1	-0.0892509068392708	0.40496110018278
OLFML3	0.0383809490479314	0.931896029198049
TRIM33	-0.218425159562331	0.0386429530936705
BCAS2	-0.474342655913257	0.000432350770527005
DENND2C	0.101341885666883	0.788556556284828
NRAS	-0.179799456531633	0.127910262010417
CSDE1	0.0399035367869354	0.719181074202317
SIKE1	-0.0418387802779713	0.761848556926242
TSPAN2	0.365019061758002	NA
VANGL1	-0.365544036194329	0.0771522778900148
SLC22A15	-0.29365737572996	NA
ATP1A1	0.0396605368575943	0.901184843024158
ATP1A1-AS1	0.168339815561856	0.608418408897119
CD58	-0.13788192642872	0.336076757142422
IGSF3	0.224285078955737	0.0732897951199568
PTGFRN	-0.230658331785687	0.406748378193595
CD101	0.688518405074109	NA
LOC101929099	-0.314904017935097	NA
TTF2	0.243500719158511	0.362720945196498
TRIM45	0.130811108099375	0.652084759073296
MAN1A2	-0.24833534966503	0.000347062330635425
GDAP2	-0.00608171396127603	0.983313479552746
WDR3	0.0394895416806847	0.748447817618008
SPAG17	-0.174594081146913	0.673883350269517
TBX15	-0.0936024163344607	0.66555235211627
WARS2	0.0989580317440401	0.66215510297817
LOC101929147	0.22026518801324	0.242636646427739
ZNF697	-0.0242843478344301	0.915284578599036
PHGDH	-1.13485931670044	5.70190450059823e-06
NOTCH2	0.0307106210285503	0.818314429343193
FAM72B	0.138055291277092	0.796405424142715
HIST2H2BA	0.125421117985104	0.818125045138843
SRGAP2D	-0.0655845007198324	0.862210507537485
ANKRD20A12P	0.946927601713663	0.120645147071879
LINC01138	-0.517579197937208	NA
NBPF19	-0.477093763068847	0.233755544898256
NBPF8	0.249645072125176	0.119272597884433
NBPF9	-0.110399664678217	0.766237608897163
LOC100996724	0.600720480610756	0.159039092683123
PDE4DIP	-0.107196752766728	0.697508137162465
SEC22B	-0.33428429034747	0.000233950111826497
NOTCH2NLB	-0.199716119871577	0.392923880808053
NBPF25P	-0.0912308698218565	0.751199533839313
NBPF10	-0.123525249538079	0.625926333572756
TXNIP	-0.193888465318649	0.872203424253849
POLR3GL	0.118847813809625	0.47882772348851
ANKRD34A	0.262590705621537	0.322121941810715
LIX1L	-0.0052985393444119	0.977649857269501
RBM8A	-0.320482511331075	0.000863037840669737
GNRHR2	0.226225484074421	NA
PEX11B	-0.0731995008142899	0.584736472130262
ITGA10	1.36970225841796	0.00108493903266887
PIAS3	0.287196196365108	1.40217726083479e-05
NUDT17	0.0396106202250634	0.856333742598275
POLR3C	-0.210055891261485	0.0729027486029599
RNF115	-0.127834576169131	0.143160258985482
GPR89A	-0.160110267048719	0.399482899744005
NBPF11	0.186242306234865	0.598455864965169
NBPF12	0.0035186720740187	0.997091635935175
LOC728989	-0.21662715369659	0.744054971475683
PRKAB2	0.266332579681383	0.0125744783680248
CHD1L	-0.0600080270655989	0.599942462849749
PDIA3P1	-0.226881900282178	0.104406759068143
FMO5	0.391290022132857	0.0184222287962837
BCL9	0.0102518343978531	0.950551398938179
ACP6	0.281638679501088	0.197094958738995
GPR89B	-0.268246812245802	0.314956626261694
LOC100996740	0.434207461404812	NA
NBPF26	0.180052805169079	0.411723766404228
NBPF15	0.15019639162024	0.1573438517647
LSP1P5	0.0608329698081954	0.841750361654853
HIST2H3PS2	0.122220627178232	0.727521234032274
HIST2H2BF	0.314412648527295	0.40988321671968
HIST2H3D	0.59599088319192	0.172457932596255
HIST2H2BC	0.303063328973977	0.522684358646495
HIST2H2BE	-0.0700580795526203	0.664304035950634
BOLA1	-0.0379334710611277	0.895916853240433
SV2A	-0.0671597741673534	0.83025033442113
SF3B4	-0.328094980843279	0.0018048738445618
MTMR11	0.506929120420169	0.045096732862372
OTUD7B	-0.100109817831001	0.305045420988947
VPS45	-0.223206483787728	0.021513841223936
PLEKHO1	0.227863736460934	0.514675117824695
ANP32E	-0.144536360868592	0.415588382194035
CA14	0.337366405734922	0.348787550018849
APH1A	-0.113770303692783	0.348695861758835
C1orf54	0.182614039482817	0.770891631833809
CIART	0.642845423405311	0.412222942177064
MRPS21	0.09747826602382	0.326007169125663
PRPF3	-0.131795401191279	0.440069406626207
RPRD2	-0.0712513959247294	0.538216747514233
TARS2	0.222537011950095	0.0130505650273399
ECM1	0.41278453868801	0.270125171972266
FALEC	0.554524647476651	0.31025802319227
ADAMTSL4	0.287580159949532	0.244891457339801
MCL1	-0.20593505694243	0.0823525345094646
ENSA	-0.24409251603033	0.015459751000911
GOLPH3L	0.340727214031004	0.00433921058998268
CTSK	0.535357035005122	0.0452172526464509
ARNT	0.175669747633455	0.0779756411894567
SETDB1	0.172686102431313	0.0555908086275251
CERS2	-0.0408081793486389	0.720017135036696
MINDY1	0.15497037550946	0.316682415437806
PRUNE1	0.174460513429528	0.10614027900196
C1orf56	0.143872764092151	0.435304870207312
CDC42SE1	-0.0482038858867205	0.725585517703359
MLLT11	0.071296706387014	0.706432240518393
GABPB2	-0.180329339396151	0.353394043515354
SEMA6C	0.6135350530084	2.30599408108921e-06
LYSMD1	-0.0430581427551086	0.860214277027744
TMOD4	0.316710420082261	0.597929695768162
VPS72	0.0034759341865275	0.988330102798919
PIP5K1A	0.0841821464858117	0.416360821901872
PSMD4	-0.0318159596264692	0.785086316775273
ZNF687	0.268494989310549	0.0013640482357175
PI4KB	0.0216816651500302	0.840400145519911
RFX5	-0.0969935036538956	0.622684155267057
GBAT2	-0.318935602612093	0.458799820820475
PSMB4	0.000564556578656014	1
POGZ	-0.0771367732116019	0.472898191652204
CGN	0.245625880598807	0.285379179074545
TUFT1	0.0465404571992045	0.856638409663111
SNX27	-0.055349325043765	0.49628072765195
CELF3	0.246335247392773	0.600197596285138
RIIAD1	-0.260227091008822	0.320132075679466
MRPL9	-0.21870363521094	0.0111911341543197
OAZ3	0.0349977736859368	0.935241331580618
TDRKH	0.132330474285837	0.378118230213951
TDRKH-AS1	0.261777698339109	0.365697873352581
S100A10	-0.400537773146558	0.000310870911505172
S100A11	-0.404722138996374	0.000108933639348789
TCHH	0.287645492847151	0.608288022154001
FLG-AS1	-0.15714498238812	0.646784184977778
S100A9	-0.431477397424257	0.649337918215306
S100A6	0.477571456830414	0.109460382761531
S100A5	0.236054751750733	NA
S100A4	-0.104950835087849	0.707883356295535
LOC101928034	0.819492649320622	0.0197028717229747
S100A3	-1.59192013294688	0.194287276575279
S100A2	0.128280689677237	0.802729355185372
S100A16	-0.81967395502517	0.410427895062836
S100A13	0.515402792827282	0.107550469518139
S100A1	-2.325630353796	0.0612706734377733
CHTOP	-0.149094561792815	0.0289238545704838
SNAPIN	-0.251979132740825	0.000325195189915933
ILF2	-0.335761129154245	0.00684476570182722
NPR1	0.465813407012545	0.436379037703518
INTS3	0.262928315677721	0.0980992565973252
SLC27A3	0.882436967463711	0.000138654152626123
GATAD2B	0.0494213486393588	0.694975039904719
DENND4B	0.334163822291966	0.00318863355379862
CRTC2	0.140827061616799	0.337912475127962
SLC39A1	0.172592101080077	0.109856620756169
CREB3L4	0.723024761679305	0.0020618720176174
JTB	0.0027703547818121	0.988074751297831
RAB13	0.26666170992268	0.05024934214277
RPS27	0.336768567814136	0.0191965712381917
TPM3	-0.224515838643744	0.128961226351804
C1orf43	-0.0254652031977234	0.836141996845396
UBAP2L	0.139730486030004	0.0240835013578933
HAX1	-0.540506318408682	3.96463075553991e-05
ATP8B2	0.224177846170212	0.0968120328709529
IL6R	0.939491985898564	0.173751932096024
UBE2Q1	0.0711627431597446	0.389374106097564
CHRNB2	-0.00119051211356242	1
ADAR	-0.271350523147414	0.0121497291152543
KCNN3	-0.647863615699663	0.000748436347837003
PMVK	-0.281159844244365	0.012445306746846
PBXIP1	-0.333009314396765	0.0358745395224644
PYGO2	-0.12783872181136	0.0398392275926162
LOC101928120	-0.363940013211217	0.327459731366482
SHC1	0.203770041331034	0.241649460985911
CKS1B	-0.127375039377482	0.552573642718001
FLAD1	0.0357041896240597	0.78165697475448
ZBTB7B	0.324675659941549	0.0152618774662904
DCST2	0.806851948220518	0.0690600620419844
DCST1-AS1	0.656430305088341	0.0947574960779753
ADAM15	0.166466568279348	0.213566114277726
EFNA4	0.474448295575888	0.00457857307789082
EFNA3	0.831283487091912	0.000206668813304991
EFNA1	0.227514712449921	0.405474284491803
SLC50A1	0.163932306257336	0.088502838223581
DPM3	0.220918137722677	0.124669704878525
KRTCAP2	-0.183647600452069	0.0649501297602308
TRIM46	0.436426156132337	0.0310151713161507
MUC1	0.036776342168681	0.955178110950667
MIR92B	-0.269635594981637	0.43403500149127
THBS3	0.174002793474585	0.30642947077093
MTX1	0.108568421697864	0.448372824884623
GBAP1	0.577616928581449	0.0358745395224644
GBA	-0.303019453299873	0.00873497989128908
FAM189B	0.482168387398704	7.71325344633566e-06
SCAMP3	-0.0560167899924294	0.642620282092003
CLK2	0.163198495525197	0.348574371255065
HCN3	0.375550544992458	0.0555997570593404
FDPS	0.448837144996323	0.0634861318651795
RUSC1-AS1	-0.0794673077122421	0.908849710544295
RUSC1	0.238110738068446	0.0267917864861893
ASH1L	-0.00197780428617642	0.995972405093492
ASH1L-AS1	0.144517797162754	0.704426144446761
MSTO1	0.104134265993164	0.81892721804001
MSTO2P	0.322350739033244	0.293216218911748
YY1AP1	0.0387312397902155	0.698574335186596
DAP3	-0.0596047313595775	0.60767309078113
GON4L	0.0939872225604215	0.568916473283583
SYT11	-0.0338275889747205	0.853498673033357
RIT1	-0.0563802890189307	0.675690010035422
KHDC4	0.113932552861056	0.585996710091902
ARHGEF2	-0.491372575065298	0.266873254345602
SSR2	0.0770295972884706	0.607966571857918
UBQLN4	0.292731906976959	0.000126990625514218
LAMTOR2	-0.0403370874678918	0.835013287051487
MEX3A	0.420068614507228	0.00198593657268675
LMNA	0.246905231951661	0.0588173072531104
SEMA4A	0.980130000483748	0.0272237787255148
SLC25A44	-0.210647305966625	0.0153617730511177
PMF1	-0.244601898280585	0.0482323480425964
PAQR6	-0.231095607882644	0.241769556916418
SMG5	-0.0284398368314859	0.878342565303166
TMEM79	-0.138456232507516	0.533877400627746
CCT3	-0.128601309457612	0.395345301101632
MEF2D	0.253049403696862	0.0453446992674437
IQGAP3	0.0389105894515187	0.951340106395687
NAXE	0.0159981813766213	0.934343252488778
GPATCH4	-0.187706599053395	0.166939041193952
BCAN	-0.133532540575069	0.834535576024548
NES	0.250284112218916	0.235028429496249
CRABP2	0.357657802944886	0.251037801717739
ISG20L2	0.121284475169869	0.300605836359312
RRNAD1	0.347785730623743	0.0436551901345856
MRPL24	-0.0698801255248071	0.567231839478467
HDGF	0.118136647100782	0.223362690645561
PRCC	-0.055274696734592	0.540544345117554
NTRK1	1.68672505020933	2.34829426887686e-08
ARHGEF11	-0.0535048835627767	0.618386613591419
ETV3	-0.140295176382974	0.212734953672691
KIRREL1	0.490170467246744	0.00189710350557083
CADM3	-0.0312542259981956	0.955373394085907
DUSP23	0.111378803064528	0.713622708078286
CFAP45	0.236013545506995	NA
TAGLN2	0.303499339838709	0.131441126216047
IGSF9	0.902929358550752	0.00285501449697829
PIGM	-0.173651205097364	0.142061228921343
KCNJ10	-0.102905310694052	0.860076723704805
KCNJ9	0.613397202949041	NA
IGSF8	0.356390089809902	0.0120988979954329
ATP1A2	-0.797643162512789	2.22542243473283e-05
PEA15	-0.354500195631821	0.0079466893679113
DCAF8	0.144353920500018	0.272507000848487
PEX19	-0.144908666463338	0.138667172061347
COPA	-0.193321727015535	0.0569497945350235
NCSTN	-0.171503651835624	0.0528492604829068
VANGL2	-0.0781238656125854	0.636095950314268
F11R	0.411080127546896	0.356575292825544
USF1	0.0690999572788441	0.563813806111617
KLHDC9	0.219766763019466	0.491167089545372
PFDN2	-0.138825662322991	0.375625110624238
NIT1	0.0655784104057724	0.73991331314662
DEDD	-0.0616733840850367	0.428489641372859
LOC112543491	0.283910841367653	NA
UFC1	-0.000176795264078982	1
USP21	0.174794860469044	0.148676412279895
PPOX	0.354992752355119	0.0491767882332896
B4GALT3	0.0615700689997495	0.635974254139956
NDUFS2	-0.197969831685691	0.0024805512739735
TOMM40L	-0.101792858033922	0.412244938310232
SDHC	0.073045161733397	0.433800493456513
HSPA6	-0.774428691314784	NA
FCRLB	-0.582045875015311	0.143781803931851
DUSP12	-0.343851724004395	0.00158122300857925
ATF6	-0.688750040409095	0.00011890916308479
OLFML2B	-1.21650467165581	0.000268884330508705
NOS1AP	-0.131953146106178	0.554353622340035
C1orf226	-0.0542893895627853	0.799368871820184
UHMK1	-0.0636525872005005	0.502249338640391
UAP1	-0.110350402170309	0.40706246532936
DDR2	-0.567254614240572	0.18104731425305
HSD17B7	0.309086833991107	0.054901941304519
RGS5	-0.397229302146511	0.0412997145484078
NUF2	-0.273358685064416	0.427899963460117
PBX1	-0.214223714696106	0.00299416896761875
MGST3	0.0929807183856261	0.561954683874997
ALDH9A1	-0.29865131881078	9.98815179665666e-06
TMCO1	-0.263623163836943	0.0025956549971098
LOC100147773	0.288939880273526	0.499855069907349
UCK2	0.154051688663015	0.224836351251879
FAM78B	0.134533722473012	0.721650473009015
POGK	-0.018253670557669	0.848867713437916
TADA1	0.0188028025683878	0.911776103102208
ILDR2	0.0437139671810722	0.783112619950244
MAEL	0.215865632132141	0.495636576409271
POU2F1	0.0752002578740148	0.77128392231966
CREG1	-0.032230578232007	0.912818688591637
MPZL1	-0.228571686423578	0.0136187774418548
MPC2	0.0470281504411364	0.736118207599545
DCAF6	0.266428436926448	0.0248168052692394
GPR161	-0.303847936603577	0.0318111321347713
TIPRL	-0.234127415195891	0.013591559972496
SFT2D2	-0.301001931904495	0.0109602269862302
TBX19	0.383783710919451	0.104462301000033
ATP1B1	0.029814403100016	0.883952116348874
NME7	-0.238085473145877	0.0139641428945569
BLZF1	-0.155648655715586	0.168532927744936
CCDC181	-0.158568643439429	0.526371941337535
SLC19A2	0.0709649013054229	0.62977066799737
METTL18	0.0573867497390679	0.777450479089236
C1orf112	0.0942258683652108	0.801325038263771
SCYL3	0.0253062668108393	0.855401011652658
KIFAP3	-0.26418150696747	0.0046626404533793
GORAB	-0.17963469918974	0.132643859186947
PRRX1	-0.385428265969247	5.17828511139005e-06
FMO4	0.789012587084061	NA
PRRC2C	-0.061290965555569	0.569605563729167
MYOC	0.34321304044042	0.254025463349177
VAMP4	-0.2021235919852	0.159338295268058
METTL13	0.0126364067661543	0.953231517696838
DNM3	-0.0837941645294764	0.66008921893753
DNM3OS	-1.66247256495425	NA
PIGC	0.0831555361446725	0.533797449595899
SUCO	-0.244952983610006	0.00125454911662082
TNFSF4	-0.338304002904158	0.232784854967027
LOC100506023	-0.326914375403173	0.234215974784817
LOC101928673	-0.156998714471722	0.763856799494419
PRDX6	-0.305479362734998	8.27010147709234e-06
SLC9C2	0.116560855008068	NA
ANKRD45	-0.182256775827048	0.468244901735056
KLHL20	-0.363731311534803	4.48392953211917e-05
CENPL	-0.285595180261277	0.156013902982805
DARS2	0.0549183454573336	0.714822017433481
GAS5-AS1	-0.0155344003051728	0.983121079619919
GAS5	0.290225970544427	0.0998496986172002
SNORD81	0.525163736715028	NA
SNORD47	0.420110734588044	0.280808173816202
SNORD80	0.695791109674596	0.0218860273950797
SNORD79	0.485780349282563	NA
SNORD44	0.745549303858146	NA
SNORD76	0.630431203561766	NA
ZBTB37	-0.00656194206000041	0.990190562430306
RC3H1	0.00835442089819033	0.968680154852093
RABGAP1L	-0.0356396268822835	0.867571409761615
CACYBP	-0.227310945932261	0.13436606216485
MRPS14	-0.147605790879437	0.246582954097689
KIAA0040	-0.389556564198011	0.443121251035522
COP1	-0.141973615878039	0.213318036203192
ASTN1	-0.568841770451149	NA
CRYZL2P	0.0678248686811391	0.860214277027744
RASAL2-AS1	-0.364908308386742	0.395011634395372
RASAL2	-0.0432660046657016	0.832768926574147
C1orf220	0.379668071246998	0.309481869697914
RALGPS2	0.54025753282239	0.0343237445429189
ANGPTL1	-0.056647968089707	0.918495312623675
FAM20B	0.0374395830755258	0.699583306593264
TOR3A	-0.0467273565408127	0.81353941500953
ABL2	0.0309989082976519	0.859989664193738
SOAT1	-0.239655328682581	0.0635048286631416
AXDND1	0.671661388572691	NA
TOR1AIP2	-0.0614040084702662	0.489502471129678
TOR1AIP1	-0.202320484552918	0.0299766478321989
CEP350	-0.0570141694901195	0.652696984956124
QSOX1	-0.0579062679107914	0.749942414374613
FLJ23867	-0.159471878410137	0.447342172095048
LHX4	-2.00728430873484	0.332877224242599
LHX4-AS1	-0.0836510979585285	0.850227207389473
ACBD6	-0.167004819074395	0.0779196644896042
XPR1	-0.360153132480941	1.51713522487868e-06
KIAA1614	0.128329782998372	0.378969800252134
KIAA1614-AS1	-0.231628252017338	0.305026670021141
STX6	-0.210531287349835	0.00232374677703622
MR1	-0.0485209420953242	0.85003000708976
IER5	-0.0360481452252588	0.806244329225556
CACNA1E	0.177306814798425	0.657030602756529
GLUL	-0.142564779503304	0.0335716225076421
RGS16	0.506597536410572	6.49512859171602e-05
LINC01686	0.68920821830019	0.0963395250160968
NPL	-0.583264012473716	0.0308318695172354
LOC647070	0.162149753214786	0.751615658292797
DHX9	-0.0725825371217361	0.762938775526176
LAMC1	-0.44310498687056	0.0164173356876033
NMNAT2	-0.908420370794355	0.0109970588187671
SMG7	0.0583658058835091	0.451955447197253
NCF2	0	1
ARPC5	-0.282520936489507	0.0242196889080855
RGL1	-0.0982590451367758	0.545712463285907
COLGALT2	-0.55900489316583	2.11875464400655e-06
TSEN15	-1.24760708066788	1.0502556113973e-14
C1orf21	0.0595576311746029	0.88119242142484
EDEM3	-0.43052084463913	6.19215973785498e-08
FAM129A	-2.48536694102097	7.52115241552875e-06
RNF2	-0.121872272260845	0.389054667551748
TRMT1L	0.029694707624627	0.855401011652658
SWT1	0.146811916831081	0.560907970211734
IVNS1ABP	0.0202786418442264	0.887907397015857
HMCN1	-0.0523542474623722	0.944129172088933
TPR	0.0105700288077954	0.932513201547204
ODR4	-0.166221850346531	0.034035728587522
OCLM	0.751749833312353	0.101414468702481
PLA2G4A	0.504778523093551	0.40692734263148
LINC01037	0.319684156298615	NA
BRINP3	-1.58755381029009	0.505711412927696
MIR4426	0.378828325300626	0.296347323603604
RGS2	0.700581352083056	1.38120600879272e-05
UCHL5	-0.0750573375051034	0.519584579978304
TROVE2	-0.160849728962429	0.178796292934898
GLRX2	-0.229896346092787	0.243853932215142
CDC73	-0.0999867236809782	0.406748378193595
B3GALT2	-0.365218473556575	0.266874981617917
KCNT2	-1.52296954870584	0.0106857225814897
ASPM	-0.289559308968836	0.502249338640391
ZBTB41	-0.112919199678668	0.370033815690102
CRB1	-0.255948876927642	0.130799342027401
DENND1B	-0.198576458901363	0.285018837538906
C1orf53	-0.394493363879697	0.0709258877383533
LHX9	-0.517168144510484	0.248075260781149
NEK7	-0.175091446801882	0.179905307266175
ZNF281	-0.0296739771895269	0.818989299270902
KIF14	-0.123124065200895	0.842823375786683
DDX59	0.0288595461570368	0.835722206165217
LOC101929224	0.894725755445484	NA
CAMSAP2	0.0342190503153136	0.808734744115629
INAVA	-0.0761524605579482	0.891492102969606
KIF21B	0.514851175414639	0.12607964465317
TMEM9	-0.219729250064199	0.0409905384530105
IGFN1	-1.62501768235015	0.000160308333100153
TNNI1	-1.09727897736541	NA
PHLDA3	-0.338179737495799	0.043104883622127
NAV1	-0.298533534057858	0.07992158633784
IPO9	-0.181650271717923	0.0920054145765803
SHISA4	0.310078644973019	0.00293482834379764
LMOD1	0.582193879688698	0.468007654235311
TIMM17A	-0.200383198434521	0.110100579060605
RNPEP	0.0209611561007644	0.903436026094609
GPR37L1	1.58236400442574	0.000256590601126622
ARL8A	-0.188373562218905	0.196315320946999
PTPRVP	0.497881405790189	0.466886546025623
UBE2T	-0.557728381839043	0.0358745395224644
PPP1R12B	0.101451505908784	0.529077414467917
SYT2	-0.995836523341585	0.459510071956128
KDM5B	0.10842666459097	0.340360541760439
PCAT6	0.712099194890514	0.0960204851329199
RABIF	-0.384810209729186	0.0258135880159444
KLHL12	-0.0764656684672227	0.34481781186114
ADIPOR1	-0.123123639584577	0.195959988802443
CYB5R1	-0.0340967526616569	0.85667216551495
TMEM183A	-0.0078990728379065	0.978008714877857
PPFIA4	0.43732907856722	0.111056370710206
ADORA1	0.0936313510873084	0.850285796047236
CHI3L1	-0.810756896544804	0.0786510531528729
LINC01353	0.219718097876894	NA
LINC01136	0.122122703267179	NA
BTG2	0.598284285558585	1.94252556288727e-06
FMOD	-1.8764871520398	0.0663875800922428
PRELP	-0.133755527243152	0.582553902006647
ATP2B4	0.144768363641018	0.259263927930247
LINC00260	0.490925486402274	0.50073995069523
ZC3H11A	0.00343786659114582	0.980605600739194
ZBED6	-0.0108635297364737	0.953231517696838
SNRPE	0.0767873123026232	0.666743385724354
SOX13	0.761383696139173	1.26804071361531e-09
ETNK2	0.239298696617718	0.295000167698683
PLEKHA6	0.303712584155076	0.0981660523211004
PPP1R15B	-0.65276580952717	1.42894826692589e-08
PIK3C2B	-0.514975372071068	0.00290613047098044
MDM4	0.150329089282723	0.614410166019424
LRRN2	-0.0990928656477206	0.607966571857918
NFASC	0.0797640213033587	0.727511098808642
CNTN2	-0.0932048743040008	0.885938772146854
TMEM81	-0.130326507323708	0.714217112869078
RBBP5	-0.16829886875019	0.0484766474026587
DSTYK	-0.11716577424101	0.245640933629622
TMCC2	0.0877894459029714	0.582935851821963
NUAK2	0.276214226647397	0.00965510586375938
KLHDC8A	1.74584019830606	0.412853468393526
CDK18	0.690012621328706	0.0225562385855471
MFSD4A	-0.0979375714623484	0.767024791895303
ELK4	0.0277632067064994	0.86870017770462
SLC45A3	0.105145535218316	0.871234451448272
NUCKS1	-0.057571472046308	0.737131826326864
RAB29	0.0460363375447828	0.813534195228831
SLC41A1	0.0663069631999575	0.541576360192108
LOC284581	-0.235719550139316	0.273597121269186
SRGAP2	0.204134211869293	0.166976675345357
IKBKE	0.50011994709712	2.03692374393709e-06
RASSF5	0.482177237983927	0.0880727446122077
EIF2D	0.153942711945375	0.292627645457584
DYRK3	0.147613509468622	0.417921547764427
MAPKAPK2	-0.362719060943696	0.000648880971605074
YOD1	0.0139034431354439	0.948372067165815
PFKFB2	-0.267266268700612	0.109311834771331
CD55	0.333599254994391	0.340982934828624
CD46	-0.000318519227078129	1
MIR29B2CHG	0.30385697603457	NA
CD34	-0.363524080327561	0.00843962935434455
PLXNA2	0.0696812210183318	0.811242183454791
LAMB3	-0.945250287575226	0.00138179427697133
TRAF3IP3	-0.262140399875682	0.512934860314272
C1orf74	0.220328982800352	0.152232169600462
UTP25	0.198136647939779	0.139756132678107
SYT14	-0.575907418226603	0.177916403277778
SERTAD4-AS1	-0.617621462948857	NA
SERTAD4	0.237270009754974	0.769416720433126
HHAT	-0.0559954689305623	0.797407270449818
KCNH1	-0.390814520445547	0.284872066706706
RCOR3	-0.233230174754429	0.0527606426844221
TRAF5	0.190628177488313	0.318902551027205
LINC00467	-0.382634272361433	0.0706016084146326
SLC30A1	-0.320321022091855	0.111647206007984
NEK2	-0.333485274794882	0.350124145104975
LPGAT1	-0.312439821591584	0.00155378530043018
INTS7	-0.0733607910004829	0.531586377726256
DTL	-0.128795627149071	0.741353494588965
PPP2R5A	0.0484175504937162	0.788556556284828
TMEM206	-0.551331455702242	4.04228132824114e-07
NENF	-0.0514431715157188	0.713622708078286
ATF3	-2.03564227258754	9.82280769146111e-07
NSL1	-0.198765712740973	0.184456733774704
TATDN3	-0.263780381113122	0.00733972493488431
FLVCR1-DT	-0.0313068012019709	0.942561711323289
FLVCR1	0.0890503828875361	0.448691352802181
VASH2	1.19886295936236	0.00423464031594984
ANGEL2	-0.185046814300138	0.0951351604064742
RPS6KC1	-0.212957411621649	0.0576190718210846
PROX1	0.415518306493426	0.505870876696655
SMYD2	-0.0600742206720514	0.762179755139394
PTPN14	-0.162648555012057	0.253855766659004
CENPF	-0.215543333984482	0.629511719234815
KCTD3	-0.0847005559729679	0.355282463587544
GPATCH2	-0.332274786267593	0.00829692170988372
SPATA17	-0.492704227386666	0.282079560154753
RRP15	-0.1402430479008	0.445052840965327
TGFB2	-0.167011308868421	0.629586243230295
LYPLAL1	-0.11053094980426	0.61548946467047
EPRS	-0.685495935799405	5.9819996956498e-05
BPNT1	0.0354913961827572	0.80407662497897
IARS2	0.142061494056138	0.0997434307082362
RAB3GAP2	-0.312735961615872	0.00333335086235445
AURKAP1	-0.126722945977046	NA
MARK1	-0.186575130108202	0.391444783500738
C1orf115	0.292701934005124	0.118443546265103
MARC2	-0.10697189899368	0.628627092055656
MARC1	0.0715512012948184	0.676285554216066
HLX	0.318252997741949	0.191483148890006
DUSP10	0.434080291700621	0.0100325257634013
TAF1A	0.104067571907286	0.632853729616166
TAF1A-AS1	0.0520394285680186	0.944508473301342
MIA3	0.134422665542465	0.0711968452521172
AIDA	-0.0620167456892588	0.647375828903091
BROX	-0.0198026729308282	0.878736305677672
DISP1	-0.0098758369580646	0.961006285527508
TLR5	0.470575253820489	0.0732897951199568
SUSD4	0.039031412065139	0.969830122838464
CAPN2	-0.0439282880442625	0.822454003477812
TP53BP2	-0.0766625109087162	0.417659887383617
GTF2IP20	0.239080010865281	0.450383376688818
LOC100287497	-0.533019579616241	0.0789672424002907
FBXO28	-0.301791509516148	0.00221226130224492
DEGS1	-0.461129677467445	1.87319016380155e-05
NVL	0.0427789034838258	0.706323912590308
CNIH4	-0.384015122781656	0.000583431509424095
WDR26	0.0751016916618418	0.50073995069523
CNIH3	-0.0070669296970809	0.994509646694779
DNAH14	0.165945503765389	0.216669510380061
LBR	-0.087159572509995	0.696150116925839
ENAH	-0.228549799944731	0.0130505650273399
SRP9	-0.208882712639868	0.160666574801181
EPHX1	-0.152493669207011	0.418496067362802
TMEM63A	0.370430242787788	0.0529600446111848
PYCR2	-0.428161472428822	0.000227608764548863
LEFTY2	-0.198714427304707	0.638567086524225
SDE2	-0.318696382014071	0.0237008480196754
LINC01703	0.7098423178226	0.0407409154220579
ACBD3	-0.133628004374475	0.485401698308924
MIXL1	0.89229197905216	NA
LIN9	0.088156998374288	0.706323912590308
PARP1	0.400789692101105	1.40736964718926e-05
STUM	0.34334379129344	0.429031371686382
ITPKB	0.506020748943175	0.146836041592875
PSEN2	0.199936061048963	0.207162985423373
COQ8A	0.626174632108103	0.000615313018807716
CDC42BPA	-0.223840359670857	0.0153617730511177
ZNF678	0.176394905291525	0.0859546523344862
SNAP47	0.14478911545691	0.129897851902851
JMJD4	0.118268618264355	0.366665537937087
WNT9A	0.214325803941088	0.591175333576603
ARF1	-0.150105901865546	0.18891132568441
C1orf35	0.0715766026716227	0.592356117780762
MRPL55	0.196216473377658	0.173751932096024
GUK1	-0.142325713444698	0.263471501427565
GJC2	-0.192744979622722	0.640854688454665
IBA57	0.230821460773088	0.148228303569578
OBSCN-AS1	0.781677950260665	0.0891240148210975
OBSCN	0.702337659016953	0.000372413566339935
TRIM11	-0.142907960902048	0.261463631297962
HIST3H2A	0.235973042311584	0.183297887415313
HIST3H2BB	0.410038778893963	0.390126323629146
RNF187	-0.466236336537528	0.0031363452469508
RHOU	0.0424969269841185	0.88652991622987
DUSP5P1	0.233627918302239	0.623237281615163
LOC105373159	-0.0227250984658697	0.940264075145158
RAB4A	0.118672909100667	0.237286395240055
CCSAP	-0.0976257577289996	0.551671431837988
NUP133	0.144366550685486	0.174693951141931
ABCB10	-0.2210061104554	0.146402411310915
TAF5L	0.0557943073462483	0.746728689319564
URB2	0.115297631447779	0.624662392630448
GALNT2	-0.280845346468142	0.0102843367598459
PGBD5	0.170165247858474	0.863955101723246
COG2	-0.315044903597827	0.000667932970912502
C1orf198	-0.0411824675762974	0.81904657854448
TTC13	-0.0449320360825171	0.602901939435685
ARV1	-0.306949673019754	0.0729875859949889
FAM89A	0.10265625339344	0.61986719789949
C1orf131	0.0557147666512984	0.702921962814132
GNPAT	-0.0227168623224932	0.88318550444172
EXOC8	-0.105530392970815	0.513551710536261
SPRTN	-0.308453723522825	0.00431709666023781
EGLN1	-0.262620763255024	0.0109221977119903
TSNAX	-0.386487069349991	0.000955601916964317
SIPA1L2	-0.105741365318346	0.902249658800648
MAP10	-0.0925992874786389	0.766911374176107
NTPCR	0.0281543276749791	0.864583602535947
PCNX2	-0.000990342984435802	1
MAP3K21	0.356537147756413	0.33388862174336
KCNK1	0.163403050895229	0.775488824640875
SLC35F3	-0.249747049320181	NA
COA6	-0.116013530854833	0.459865328923912
TARBP1	0.301044184515898	0.0991250910488869
IRF2BP2	-0.0912263660654123	0.632977323508067
TOMM20	-0.0818847683499834	0.433544781010336
RBM34	-0.0564631016115064	0.684490060863351
ARID4B	-0.0111195134420266	0.953045786271281
GGPS1	-0.196362736920726	0.0509272952592596
TBCE	0.0246136894785834	0.865465965184248
B3GALNT2	-0.34741064842586	0.0099370425069464
GNG4	0.00178174625448604	0.998710820404935
LYST	0.0108794379290764	0.962680769777694
NID1	-0.615198138380735	1.57641034589591e-09
GPR137B	-0.450905186353763	0.00093157148687909
ERO1B	-0.0401482222388455	0.893503582912732
EDARADD	-0.423293356432997	NA
LGALS8	-0.0028643318747408	0.997806222260258
HEATR1	0.0848808230394797	0.489537309776257
ACTN2	0.303641055580513	0.277495906339248
MTR	-0.017445621521337	0.922671722890222
FMN2	-0.31493570663042	0.207415266020058
RGS7	0.125807740620961	NA
FH	-0.339684022940126	8.4757701384174e-06
OPN3	0.0784574598343732	0.734127452102368
CHML	0.0709703390817689	0.72223881741246
EXO1	-0.0706094123367288	0.887438595268625
MAP1LC3C	-0.693498514212442	0.607478324936814
PLD5	0.292241642866958	0.01916760509702
LINC01347	0.353330592044052	0.250572225309728
CEP170	-0.0514071963345947	0.614101663414204
SDCCAG8	-0.0479611598061601	0.817946029807907
AKT3	0.00983876805284521	0.966015121014288
ZBTB18	-0.0171123952020646	0.918256231078751
ADSS	-0.0331662189792691	0.837641052116152
CATSPERE	0.245352433173476	0.711004637933391
DESI2	-0.248030957826779	0.0438426798804463
COX20	-0.351346734305075	0.000859079913696377
HNRNPU	-0.169302788093442	0.111056370710206
LOC101928068	-0.229068699417754	0.674549976498909
EFCAB2	-0.587587690616484	0.000480595097454857
KIF26B	-0.0137328487781043	0.921239482552311
SMYD3	0.194685356806327	0.12517892152665
TFB2M	0.0434234512018582	0.808288971111845
CNST	0.0471274153159053	0.750934288303581
SCCPDH	0.0298211156726194	0.837641052116152
LINC01341	-0.488201783706506	NA
AHCTF1	0.120712785632963	0.0548166231977201
ZNF695	-0.0957892557242448	0.823405505123323
ZNF670	0.0458120887172405	0.806622270538699
ZNF669	-0.0153341106292234	0.954981035113336
FLJ39095	0.646293908352434	0.164739923735218
C1orf229	0.118098723815133	0.872034962129365
ZNF124	0.00787393070608689	0.983101035703167
MIR3916	0.220989509180439	0.517876543547171
ZNF496	0.138068114962273	0.175299219798107
TRIM58	-0.281292709633959	0.466886546025623
SH3BP5L	-0.105870672521168	0.327635817421143
ZNF672	0.127103102716587	0.200210499570496
ZNF692	0.552775239709823	0.00474670418743199
PGBD2	-0.2187071462967	0.464824729065558
FAM110C	0.180687746540763	0.866058951149441
SH3YL1	0.126095567454451	0.61267825195844
ACP1	-0.220116374089144	0.0163891959329956
ALKAL2	-1.95929494676078	0.413889862559684
TMEM18	-0.116140069505316	0.410928027368488
LOC101060391	1.78495945569227	0.0248936575186077
SNTG2	-0.969078111733087	0.40988321671968
PXDN	0.112130290471827	0.493991377737487
EIPR1	0.159262229796726	0.266363417685374
TRAPPC12	-0.16977429093136	0.0882874953512298
ADI1	-0.295922431011213	0.00270612610887456
RNASEH1	-0.28661336958846	0.00317290607069009
RNASEH1-AS1	-0.268025577412462	0.177035994096125
RPS7	0.170558129473434	0.235260715653376
COLEC11	0.754658251052831	0.281507786217331
SOX11	0	1
CMPK2	-0.566539104000106	0.175546313255367
RSAD2	-1.01870740324518	0.0124107766616666
RNF144A-AS1	0.4393331613034	0.391877708311779
RNF144A	0.174732733741846	0.248998625227633
ID2	-0.00710214041985022	0.996359213363112
KIDINS220	0.0161064943433051	0.886597380008005
MBOAT2	0.072482443779243	0.586923395178339
ASAP2	-0.247621321204733	0.225377125273204
ITGB1BP1	0.0319526997946661	0.839373024808014
CPSF3	-0.163379944308756	0.172929915925917
IAH1	0.0765230235326755	0.560653380278024
ADAM17	-0.480482617875602	3.65398268751802e-09
YWHAQ	-0.108309000050324	0.317760864626402
TAF1B	-0.0134317805792351	0.950551398938179
GRHL1	0.294416819181492	0.665328923535746
LOC101929882	0.386950146499293	0.538836164458203
KLF11	0.0151007744950019	0.964138794048422
CYS1	-0.553356109487554	0.233065905334256
RRM2	-0.204604646425109	0.75441386413721
C2orf48	0.417507591149984	0.434174414908807
HPCAL1	-0.0875449548724675	0.597929695768162
ODC1	-0.164350661363169	0.147296689534836
LOC101929715	0.705500921416766	0.0366783434719989
NOL10	-0.00185783797244334	0.997657649073651
RN7SL832P	0.0144129691711598	0.991478353717273
ATP6V1C2	-0.873015388190483	0.0225289822941983
PDIA6	-0.00723697536530118	0.964138794048422
KCNF1	0.0593907631520774	NA
PQLC3	0.21035664727564	0.0836937460442141
ROCK2	-0.154912105025451	0.317628497424967
E2F6	-0.0960799241747879	0.633962319935161
GREB1	0.320656667418989	0.0826657938950186
LPIN1	0.336042525056722	0.000439646370162056
TRIB2	-0.261144741158591	0.129010229075416
FAM84A	-0.236239810129466	0.206062501138352
NBAS	-0.017100386930106	0.93384783428056
DDX1	-0.192519895263802	0.14687530451889
MYCNOS	-0.218100080381343	0.621347561269269
MYCN	0.0468970872013404	0.835172581497076
FAM49A	0.240737986830371	0.47529449567867
SMC6	-0.161276040516683	0.322145215772765
GEN1	-0.0223171171463326	0.971966422436636
KCNS3	0.505485319257925	0.506086581495584
RDH14	0.103620354141162	0.771353477538831
LINC01376	0.449192475458618	NA
OSR1	0.158720293973267	0.811792039744735
TTC32	-0.0420805794477576	0.930803097996576
WDR35	-0.180900788213007	0.0806830696413219
LAPTM4A	-0.164597254787117	0.169743756541192
SDC1	-0.0063990232563037	0.996359213363112
PUM2	-0.0305598488666491	0.718112654500091
RHOB	-0.0619541436350965	0.672930741960048
HS1BP3	-0.00571271899322694	0.986527869632559
GDF7	0.12664176849054	0.735513211039701
LDAH	-0.203465753329946	0.104813986678665
KLHL29	0.383938833393876	0.451737900412939
ATAD2B	-0.253624192423982	0.0237008480196754
UBXN2A	-0.126429625625159	0.299601878610246
WDCP	0.271357885040004	0.0463122788407013
FKBP1B	0.334459182040677	0.401555217448798
SF3B6	-0.228641366210577	0.0801294994941695
FAM228B	0.177063080176206	0.595036957369765
TP53I3	-0.0139010238695784	0.954678205627898
PFN4	0.380596017992677	0.500844015758324
ITSN2	-0.0206992669496775	0.905052846097169
NCOA1	-0.15191656587885	0.29455559518448
PTRHD1	-0.0163270831181935	0.941830861323361
CENPO	-0.0330925970825111	0.944129172088933
ADCY3	0.208015146439426	0.0292456518469422
DNAJC27	0.17018332702627	0.400739765847173
DNAJC27-AS1	0.188362847480312	0.694680556783785
EFR3B	0.20478994722502	0.277924438507646
DNMT3A	0.155732353533433	0.05024934214277
DTNB	0.0648702181016754	0.755059019201227
ASXL2	-0.0642766713166091	0.630964890307194
KIF3C	0.206259702069497	0.0968248982351257
RAB10	-0.372500178191783	0.00188230257543356
GAREM2	0.0390072519267313	0.903765204407678
HADHA	0.0675062366090416	0.630714416848428
HADHB	-0.0526115947265605	0.765710798100358
SELENOI	-0.26719945490225	0.0427849168222876
SLC35F6	-0.404023743021717	0.00260633390978039
CENPA	-0.271350926907566	0.661858951226981
DPYSL5	0.232922709515553	0.690388646648701
MAPRE3	-0.100512471083872	0.574646657903578
TMEM214	-0.298269550743166	0.00031806633745366
AGBL5	-0.107999216915492	0.498935265173907
OST4	-0.0821740270630303	0.548061210575845
KHK	0.0695054424680077	0.816763328686969
CGREF1	0.330558055954572	0.108617073815046
PREB	-0.0547907914278269	0.565705067827691
SLC5A6	0.245515252227488	0.120059886870884
ATRAID	-0.0773376359462034	0.595345278940922
CAD	0.239339538146118	0.012445306746846
SLC30A3	0.786494261951268	0.443018047798359
UCN	0.889839554285935	0.057283627422699
MPV17	0.16596572870442	0.101467691421233
GTF3C2	0.127595136292468	0.0882613255008646
EIF2B4	0.0518284249720501	0.676784314040451
SNX17	-0.251359854798309	0.0113577588496806
ZNF513	0.148308891246734	0.178796292934898
PPM1G	0.0813213472222758	0.670439470351356
NRBP1	-0.145286788695739	0.0786485086696559
KRTCAP3	0.793296143684803	0.192815748209562
IFT172	0.155433561675748	0.537563941876735
FNDC4	-0.474834062203744	0.114442442455786
ZNF512	0.0212511522379755	0.875098959090953
CCDC121	0.0390322375843999	0.842830627815383
GPN1	-0.201245083736808	0.0324315012260548
SUPT7L	0.0131468637099017	0.941848285248784
SLC4A1AP	-0.0530022634827196	0.689154369741285
MRPL33	0.0203410476814312	0.923411697336641
RBKS	-0.178131952208831	NA
BABAM2	-0.225992400336492	0.0676093961145265
FOSL2	0.0132909727885067	0.97100147788
PPP1CB	-0.367814623815798	7.02371784386228e-05
TRMT61B	0.0835688203072193	0.634103705824725
WDR43	-0.226600408699817	0.122524883705985
CLIP4	0.190913254231793	0.250959729724453
ALK	-0.093485661976182	0.864939988586242
YPEL5	-0.0194723764235871	0.926284084883205
LBH	-0.633958984767862	0.602901939435685
LCLAT1	-0.271447083521065	0.102087427852882
EHD3	-0.412038566185942	0.0196232597229428
MEMO1	-0.168518221828312	0.170029874469507
DPY30	0.141955602348904	0.372739246238692
SPAST	-0.168239954950484	0.0463689062853766
SLC30A6	-0.0284846791436552	0.865695552269549
YIPF4	-0.422399200213376	0.000296475923303599
BIRC6	0.0659662101418602	0.598582882570323
TTC27	0.0850097130667912	0.612061137468536
LTBP1	-0.018991927612242	0.968316211815584
FAM98A	-0.134256120454576	0.29579190127671
LOC100288911	-0.350492923199911	0.553070817404387
CRIM1	-0.699812305000636	0.00119059655645875
FEZ2	-0.354479355091291	0.0664360912194573
STRN	-0.000403281812107942	1
HEATR5B	0.174733220710148	0.213641544396124
GPATCH11	-0.171414797481707	0.170870657788572
EIF2AK2	-0.398913924732137	3.92342923171784e-05
CEBPZOS	-0.249294710086274	0.0104480775334141
CEBPZ	0.0696444759394882	0.639597853056906
NDUFAF7	0.252979106998344	0.0276359500463336
PRKD3	-0.145341114615761	0.551172772268521
CDC42EP3	-0.416258448380085	0.00517582031046549
RMDN2	-0.236883115734731	0.594627133326731
CYP1B1	0.610385644310698	0.200210499570496
ATL2	0.0557675744120185	0.588577221142146
HNRNPLL	-0.293048806158567	0.0018048738445618
GALM	0.0404154393816238	0.91191829311241
SRSF7	0.0428520296297595	0.822726357479611
GEMIN6	0.159985560061072	0.420155639240051
DHX57	-0.00251807873008758	0.991909019645206
MORN2	-0.197517554232248	0.339313371270817
SOS1	0.0185058140318045	0.876898228872059
MAP4K3	0.0918472409648182	0.405053176931873
LOC728730	-0.0145482490822817	0.972880351492171
TMEM178A	0.50425412908734	0.0519184175681429
THUMPD2	0.305434019884898	0.00990498691926014
SLC8A1	0.185808990117976	NA
PKDCC	-0.442635694165451	0.0649573788177311
EML4	0.0455356940153897	0.798424907761583
COX7A2L	-0.133459768406445	0.389499008680598
KCNG3	-0.639136375880496	0.337296365575946
MTA3	0.162748453837598	0.106242175738975
OXER1	0.305895353225998	NA
HAAO	0.161723584737091	0.672427644021814
ZFP36L2	0.0346122217027506	0.811782795795649
LINC01126	0.757294945668535	0.125195094860526
THADA	0.0459582543718612	0.768838669867845
PLEKHH2	-0.30285781415864	0.191483148890006
DYNC2LI1	-0.0225401342753076	0.933018802659911
LRPPRC	0.0796955032064802	0.395345301101632
PPM1B	-0.201954583071237	0.0999159182165932
PREPL	-0.20640405284074	0.175687377573225
CAMKMT	-0.0843956837389313	0.703859536781767
LINC01833	-0.159546209148226	0.699583306593264
SIX3	0.140383366235606	0.793280252846095
SRBD1	-0.268440826229511	0.0674273403460706
PRKCE	0.0731378285498302	0.681336381136759
EPAS1	-0.0257731846632184	0.971300866370853
ATP6V1E2	-0.497048018620608	0.0589323404664962
RHOQ	-0.939333854093507	1.82888304087743e-08
PIGF	0.053151895412748	0.777288874496199
CRIPT	0.0642918067875097	0.696046018480972
SOCS5	-0.018319664997519	0.935863420677787
LINC01119	0.0515025001102369	NA
MCFD2	-0.476663592312854	8.32861278234789e-07
TTC7A	0.363552572674967	0.00127174850040062
CALM2	-0.0776050930506545	0.701902605943532
MSH2	0.0703674239191831	0.814103184844243
KCNK12	0.169795963248491	0.569603145977767
MSH6	0.237621743521418	0.0246840724117963
FBXO11	-0.121562210940307	0.277924438507646
FOXN2	0.103929642742518	0.495573466890707
PPP1R21	0.0853981326380392	0.470390397967253
STON1	0.7984218791656	0.00371711502619694
NRXN1	-0.216120560670164	0.635785494429842
CHAC2	-0.545708256280605	0.119002397195348
ERLEC1	-0.306989816315608	0.0363797844782297
GPR75	0.0915765863672081	0.909385830639393
PSME4	-0.156010378699215	0.195249094139359
ACYP2	-0.580060970296746	0.00516962616725623
SPTBN1	0.0543343224613008	0.655078398803011
EML6	0.451891209537685	0.0139243956950948
RTN4	-0.180098998992127	0.00419093661311224
CLHC1	0.034568512463816	0.921328261332552
RPS27A	0.214270386924714	0.0382732350483909
MTIF2	0.0657961828216234	0.663359672410918
PRORSD1P	0.490951001488131	0.277495906339248
CCDC88A	0.0896082112694965	0.544708201213153
CFAP36	0.0642532186225661	0.71145651100389
PPP4R3B	-0.0932532157262195	0.265910829889826
PNPT1	-0.00975731116367002	0.953728023849975
EFEMP1	0.248609670190029	0.664291376478984
MIR217HG	0.476538627841299	0.401271114574197
CCDC85A	0.500243412964011	NA
VRK2	-0.182473990268199	0.517876543547171
FANCL	-0.124815943068943	0.346797051561926
BCL11A	-0.0341586758739507	0.95665591685198
PAPOLG	-0.119719429393661	0.385379446055951
REL	0.183285606213861	0.345865469816352
PUS10	-0.000636038878863197	1
PEX13	-0.156224952568249	0.241224268662623
KIAA1841	-0.0773103328238491	0.816800289698896
LOC339803	-0.0932927112657324	0.634626872872735
C2orf74	-0.190648738447372	0.424876330099149
AHSA2P	0.423881573093645	0.153498006855393
USP34	-0.0179806538515322	0.889499232455918
XPO1	0.0966330274962156	0.370308432532286
FAM161A	0.324908281197552	0.0979087216818386
CCT4	-0.0676711736734811	0.5981971681851
COMMD1	-0.0210672853440478	0.925126734801166
B3GNT2	0.246916552707757	0.156903070838396
TMEM17	-0.295180770698752	0.311914715302629
EHBP1	0.0720315455559578	0.435139896819428
OTX1	0.396511965872084	0.59975154451528
WDPCP	0.259530007692685	0.181884340378012
MDH1	-0.00630193353382418	0.981834884039542
UGP2	-0.306140000258555	0.0567776423686735
VPS54	-0.0260254780114891	0.87232982082615
PELI1	-0.205180353967331	0.297664040989533
LOC100507006	0.279435196330185	0.535857557491329
LGALSL	0.00911734150814056	0.971300866370853
AFTPH	0.0248221668981653	0.859138094492645
SERTAD2	0.0532941519584119	0.786440481205472
SLC1A4	-1.37958332538175	1.74692522861312e-16
CEP68	0.0214294557847439	0.856688249919762
RAB1A	-0.191688787495869	0.0904962961125201
ACTR2	-0.300292438709745	0.00038105028192712
SPRED2	-0.189715737415483	0.325373168630957
MEIS1	0.34443997372057	0.197206089119845
ETAA1	0.187088501570821	0.177916403277778
C1D	-0.339529212660204	0.0649025633517878
WDR92	-0.255202116677093	0.136775086610947
PNO1	-0.389322774794661	0.0222702784542927
PPP3R1	-0.115366063470128	0.357891207015869
CNRIP1	0.00837106895338386	0.981760087049008
FBXO48	-0.335330968996902	0.536148525100169
APLF	-1.6707825482209	0.00118170211336748
ANTXR1	-0.479011542779398	0.000219919799819141
GFPT1	-0.200067345552169	0.0542902612849347
NFU1	-0.313661774023941	0.0362094986270798
AAK1	-0.233629195659962	0.0500493077429785
ANXA4	0.0545833424376495	0.812054475410115
GMCL1	-0.151627266392016	0.133481363604202
SNRNP27	-0.0381487437117044	0.834629077852792
MXD1	-0.196735754014212	0.348546688030265
ASPRV1	0.15713157428181	0.749942414374613
PCBP1-AS1	-0.279259782295195	0.194805710305356
PCBP1	0.0332507789812945	0.800617238848289
LINC01816	0.243730701537915	0.66116454637178
C2orf42	-0.227293212158629	0.167904653666344
TIA1	0.0953418439480686	0.494970018747619
PCYOX1	0.0928519316633081	0.447030543777833
SNRPG	-0.0621608955683201	0.81937488913879
FAM136A	-0.0403484361893812	0.787759119806545
TGFA	-2.53235485603953	0.22994235296699
ADD2	0.478530457979307	0.0315232037738339
CLEC4F	-0.0205608518822273	0.985440645919563
CD207	0.250308472988295	0.638860531989007
VAX2	0.0580034105561632	0.822454003477812
ATP6V1B1	0.178943117568649	0.613703681202864
ATP6V1B1-AS1	-0.00338957439577993	1
TEX261	-0.530096335424919	0.000909477654387722
NAGK	0.117232187462329	0.265749184770026
MCEE	-0.0634799457532187	0.850287678316051
MPHOSPH10	-0.186614482314723	0.0980795521640418
PAIP2B	0.042091438378539	0.912167686679199
ZNF638	-0.0403224450553087	0.741353494588965
CYP26B1	0.235211965566046	0.785369464302126
EXOC6B	-0.199889470718961	0.0826975748783122
SPR	0.239813681674645	0.263503694088561
EMX1	0.826311611866947	0.789403053171932
SFXN5	-0.382588150917044	0.0763059740005382
RAB11FIP5	-0.0538254815865439	0.706323912590308
SMYD5	0.0487777626895301	0.773885651539255
PRADC1	-0.0438622064977219	0.878140830968492
CCT7	0.017983607190772	0.906508819836542
FBXO41	0.654802740332088	0.00214263449438279
ALMS1	0.109663524673534	0.558233498433878
ALMS1-IT1	0.370650929024927	0.539559716465295
TPRKB	0.198209920167903	0.245507158851327
DUSP11	-0.0771231658065894	0.622837533606442
STAMBP	-0.0116427453804406	0.928220382139085
DGUOK	0.136534517346851	0.347663410735607
TET3	-0.0169827072014856	0.951860577718014
BOLA3	-0.192517861494371	0.421258841374838
BOLA3-AS1	0.0627677590392317	0.794389531628667
MOB1A	-0.180522929733814	0.0563362609911878
MTHFD2	-1.54464122696375	3.09325519806695e-07
SLC4A5	1.05798238591316	0.008448723219243
DCTN1	0.0369025909110476	0.711049079864918
C2orf81	0.345964681799342	0.0327089808528538
WDR54	0.321939446612147	0.0809086854342162
RTKN	0.325526986097477	2.0914092231666e-05
WBP1	0.49591149314913	0.13746976825141
MOGS	0.298817009224914	0.0427824578301437
MRPL53	0.072999469759963	0.675531418936938
CCDC142	0.175851889913984	0.279411560370894
TTC31	0.211308665453857	0.03481384642721
LBX2-AS1	1.46355287982167	NA
PCGF1	-0.0934230292939254	0.687488604024264
TLX2	2.71199907388142	0.16495585537153
DQX1	0.239525235473725	0.683857190734992
AUP1	0.162778584200592	0.122820796320052
HTRA2	0.137333601306616	0.332551735679899
LOXL3	0.377314844438914	0.178808504562111
DOK1	0.124899845390289	0.510044854753447
SEMA4F	-0.104827258408188	0.38853641532771
HK2	-0.257891883900044	0.377671794575896
POLE4	-0.383862152646166	0.0351847603135276
TACR1	1.28122592929752	0.41714022772889
MRPL19	-0.129475551559977	0.158022583742602
GCFC2	0.00961911702937134	0.954542895053926
REG1A	0	1
CTNNA2	-0.0543824259733302	0.80095491833838
SUCLG1	-0.186458742347802	0.104523238211994
DNAH6	0.422645452882213	0.404064833440787
TRABD2A	0.151210887490775	0.939309153471119
TMSB10	-0.113549873096062	0.577436636466524
KCMF1	-0.234723301045226	0.0148925389370528
TCF7L1	-0.0772141501631785	0.726210868619079
TGOLN2	-0.138691169097995	0.17495483688312
RETSAT	-0.048146659108006	0.67584349671068
ELMOD3	0.0218247253281208	0.922729192651767
CAPG	-1.02860823648313	NA
SH2D6	0.0857190002849669	0.878907386269707
PARTICL	-0.00907195610915486	0.991478353717273
MAT2A	0.0767097341789342	0.720608502505052
GGCX	0.115965707866955	0.331493427062804
RNF181	-0.136933771803354	0.34481781186114
TMEM150A	0.453782594096942	0.00656991828786636
USP39	-0.0090926611443941	0.967704124216289
C2orf68	0.0294617646010378	0.84234052603315
ATOH8	0.531216858642587	0.000492287241897197
LOC284950	0.282867170150684	0.579622006015481
ST3GAL5	0.308736020662798	0.129923888126055
POLR1A	-0.0335678012384446	0.85705587874122
PTCD3	0.00911931637759695	0.953231517696838
IMMT	-0.222706205990567	0.0321655301500216
MRPL35	-0.20062772375099	0.0610556644116466
REEP1	-0.00542809887443199	0.996648363728257
KDM3A	-0.170567036042659	0.0746086427414074
CHMP3	0.149702795167897	0.831199504762755
RNF103	-0.100118234460584	0.376517925799704
RMND5A	-0.380434186973955	0.000826390448847266
CD8A	0.404250626590111	NA
RGPD1	0	NA
LOC285074	0.182285644374169	0.364480204606019
CYTOR	-0.0676459136073813	0.788018549682213
KRCC1	-0.371483579257441	0.0566322959037314
THNSL2	0.028826241411768	0.921997693579548
EIF2AK3	0.0614582421991386	0.640863330759441
LOC101928403	-0.358706788916191	0.576592400707094
RPIA	-0.0104583544443173	0.953231517696838
ANKRD36BP2	0.306919588150071	0.439239765389353
LSP1P4	-0.0392862156489366	0.893279332816225
FAM95A	0.22833353060279	0.632881428035705
ANKRD20A8P	0.375853515156011	0.182901929054798
MAL	0.175828240998019	0.699454518094468
MRPS5	0.269993371265362	0.0017814020172985
ZNF514	0.258341058454262	0.195653485856193
ZNF2	0.0800955671333176	0.657470192217015
PROM2	0.216362332700149	0.681996687838649
KCNIP3	0.130121091411528	0.72503165347632
FAHD2A	0.292033221005282	0.0263998674563935
TRIM43B	-1.09727905654275	0.705352211868719
TRIM43	0	1
LINC00342	0.386530782777434	0.488437388095958
ANKRD36C	0.260630955665112	0.427271785432404
FAHD2CP	0.0759991955031661	0.84318128048491
ADRA2B	0.458702942568352	NA
DUSP2	-0.156515116631469	NA
STARD7	-0.0625643924325117	0.638267001781338
STARD7-AS1	0.000872788356512418	1
TMEM127	-0.288881340489778	0.0165555244008031
CIAO1	0.0163807244966765	0.887438595268625
SNRNP200	0.107558239951714	0.173491735180716
ITPRIPL1	0.412044064245832	0.0435062705219652
NCAPH	-0.218183571102299	0.696183403423041
NEURL3	-0.204334146357705	NA
ARID5A	0.135258144771733	0.695060862274482
KANSL3	0.0859288673526234	0.33523102277494
FER1L5	0.161133812512269	0.820400373010096
LMAN2L	-0.120692564141085	0.392923880808053
CNNM4	0.253886999002193	0.0746086427414074
CNNM3	0.114703602983633	0.370476517397226
ANKRD23	0.388464531166935	0.228892857618228
ANKRD39	0.229967966544013	0.263433660503312
SEMA4C	0.230334993642192	0.0542821001132137
FAHD2B	0.13994051354885	0.60987922734751
ANKRD36	0.268964307313096	0.37546905331614
ANKRD36B	0.413552611644234	0.0486240255427848
COX5B	-0.208619191366822	0.0675216531977313
ACTR1B	0.238354051928838	0.0665777980016519
C2orf92	0.401375562001927	0.452146846857987
TMEM131	-0.0331303483371268	0.768578733607746
INPP4A	0.0440981502985917	0.78165697475448
COA5	-0.275706972976233	0.00329841004776896
UNC50	-0.22408940973541	0.0811197465505006
MGAT4A	0.141625542152502	0.699454518094468
KIAA1211L	-0.246716017083413	0.680703392435641
TSGA10	-0.0696687568977854	0.860494476803677
C2orf15	1.44214535520119	0.433075410766854
LIPT1	0.0213152731419232	0.938570682703316
MITD1	-0.0288852588414805	0.882635754732684
MRPL30	-0.0591463634954964	0.658954724323101
LYG1	-0.136722670636208	0.885091390584148
TXNDC9	-0.189601867352347	0.330927212597461
EIF5B	-0.0782840099466561	0.485150116065387
REV1	-0.0452189715799354	0.8051016665703
AFF3	0.302859877306404	0.568153088283537
LONRF2	-0.782072780206883	0.0455848385284824
CHST10	-0.290407499229886	0.0273316813172184
PDCL3	-0.276158138354518	0.129010229075416
NPAS2	0.140285915308125	0.56261915140851
RPL31	0.241948404925491	0.111056370710206
TBC1D8	0.346568834896188	0.049275351431685
CNOT11	-0.0464319229757781	0.69382087271042
RNF149	-0.0702474018596352	0.554699928682142
MAP4K4	-0.102778777574914	0.376532021599461
IL1R1	-0.208233443904295	0.52093252976961
IL18R1	0.0390484229770385	0.922094127508634
SLC9A4	-1.09727906279203	0.704806694839439
SLC9A2	0.339102897772388	0.220745807671489
MFSD9	0.153213312855383	0.388212605695935
TMEM182	-0.0516513465953019	0.89880556982444
LINC01114	-0.470543173499075	0.182046943132307
PANTR1	-0.420253279176659	0.030754516470061
POU3F3	-0.154585683571078	0.353754554581071
LINC01159	0.0569846295880985	0.897329385930444
MRPS9	-0.059689193517654	0.657470192217015
TGFBRAP1	0.21312308057436	0.0749173665069235
C2orf49	-0.0851512655667683	0.584165646781032
FHL2	-0.289356206509176	0.395345301101632
NCK2	-0.0834121587416659	0.663045264907547
UXS1	-0.0595741078557331	0.607986964795261
GCC2	-0.0161374295008754	0.94027623418861
LIMS1	-0.342421079472056	0.000902886917980035
RANBP2	-0.170241432716389	0.102049641440635
CCDC138	0.0270847322170512	0.922671722890222
SH3RF3	-0.105738949554327	0.814781714628174
2010-09-01	-0.168368315381386	0.380124358030158
SOWAHC	-0.106069432885596	0.67584349671068
NPHP1	0.0803473945501387	0.791443217322782
MTLN	-0.25074326976244	0.266977865554588
BUB1	-0.117822125317239	0.817491776416378
BCL2L11	0.250556339026962	0.00381391004966981
MIR4435-2HG	-0.218844490781181	0.12876897253927
ANAPC1	0.199898492551833	0.110758487546941
MERTK	0.335993567750823	0.0378862599044911
TMEM87B	0.293759408294699	0.0088354423950307
FBLN7	-0.0776194526013265	0.851992242849535
ZC3H8	-0.137394515052441	0.487800360965175
ZC3H6	0.411504001162493	0.0910384433700732
TTL	-0.391685593946444	8.91151158317487e-06
POLR1B	0.0237996519347819	0.853574810767854
CHCHD5	-0.0726998513769596	0.639091139209804
SLC20A1	0.0864292634127732	0.681538376951678
CKAP2L	-0.322011188991129	0.37546905331614
PSD4	0.21509843634457	0.765538170250976
CBWD2	0.163671883371789	0.334694011697073
WASH2P	0.378598875376657	0.00815061356207771
DDX11L2	0.127740220966602	0.846769177633262
RPL23AP7	0.0051602142750099	0.991572343355066
RABL2A	-0.118014704494379	0.550757002067609
SLC35F5	0.0356729434095669	0.759390531294018
ACTR3-AS1	-0.499826504191309	NA
ACTR3	-0.31795070038032	0.00717878262013843
DDX18	-0.0560269013701197	0.645141479765601
CCDC93	0.0117340557996372	0.95389814050503
INSIG2	-0.130367215475814	0.458683466002279
STEAP3	0.558054027650232	0.00236017535195907
C2orf76	0.103541269894454	0.715633623501979
DBI	-0.0929342436154547	0.760544264749546
LOC107105282	0.913028617450717	NA
TMEM177	0.0995318098337198	0.563813806111617
PTPN4	0.028436683255853	0.867474355239605
EPB41L5	-0.19307467082239	0.154713011889704
TMEM185B	-0.298623764214836	0.010911340387441
RALB	0.0366438518655848	0.779176504752032
INHBB	1.68370825010929	0.326760186913729
GLI2	0.145995697876529	0.191602298718947
CLASP1	-0.0352772770732524	0.766159388396126
NIFK-AS1	0.0238488078071075	0.936197208701267
NIFK	-0.0201146785367156	0.910832179139072
TSN	-0.309591383089389	0.0210516002765435
GYPC	-0.597237601601792	0.008448723219243
BIN1	0.246472506778593	0.190258378499742
CYP27C1	0	1
ERCC3	0.157967707104508	0.0732897951199568
MAP3K2	-0.0743207796625904	0.515348988832359
IWS1	-0.157140934593997	0.131355990793075
[truncated: 12,371 more rows]

## Sheet: Figure8_D
Overlap Results
Collection(s):	GO:BP
# overlaps shown:	10
# genesets in collections:	7763
# genes in comparison (n):	267
# genes in universe (N):	41014
Gene Set Name	# Genes in Gene Set (K)	Description	# Genes in Overlap (k)	k/K	p-value	FDR q-value
GOBP_REGULATION_OF_CELL_POPULATION_PROLIFERATION	1779	Any process that modulates the frequency, rate or extent of cell proliferation. [GOC:jl]	61	0.0343	5.55E-27	4.31E-23
GOBP_CELL_ADHESION	1541	The attachment of a cell, either to another cell or to an underlying substrate such as the extracellular matrix, via cell adhesion molecules. [GOC:hb, GOC:pf]	56	0.0363	5.96E-26	2.32E-22
GOBP_RESPONSE_TO_ENDOGENOUS_STIMULUS	1643	Any process that results in a change in state or activity of a cell or an organism (in terms of movement, secretion, enzyme production, gene expression, etc.) as a result of a stimulus arising within the organism. [GOC:sm]	53	0.0323	3.51E-22	9.04E-19
GOBP_TISSUE_DEVELOPMENT	1998	The process whose specific outcome is the progression of a tissue over time, from its formation to the mature structure. [ISBN:0471245208]	58	0.0290	4.66E-22	9.04E-19
GOBP_TUBE_DEVELOPMENT	1155	The process whose specific outcome is the progression of a tube over time, from its initial formation to a mature structure. Epithelial and endothelial tubes transport gases, liquids and cells from one site to another and form the basic structure of many organs and tissues including lung and trachea, kidney, the mammary gland, the vascular system and the gastrointestinal and urinary-genital tract…	43	0.0372	2.45E-20	3.8E-17
GOBP_ANIMAL_ORGAN_MORPHOGENESIS	1058	Morphogenesis of an animal organ. An organ is defined as a tissue or set of tissues that work together to perform a specific function or functions. Morphogenesis is the process in which anatomical structures are generated and organized. Organs are commonly observed as visibly distinct structures, but may also exist as loosely associated clusters of cells that work together to perform a specific f…	40	0.0378	3.45E-19	4.46E-16
GOBP_POSITIVE_REGULATION_OF_DEVELOPMENTAL_PROCESS	1388	Any process that activates or increases the rate or extent of development, the biological process whose specific outcome is the progression of an organism over time from an initial condition (e.g. a zygote, or a young adult) to a later condition (e.g. a multicellular animal or an aged adult). [GOC:ai]	45	0.0324	6.1E-19	6.77E-16
GOBP_REGULATION_OF_MULTICELLULAR_ORGANISMAL_DEVELOPMENT	1471	Any process that modulates the frequency, rate or extent of multicellular organismal development. [GOC:obol]	46	0.0313	9.59E-19	9.3E-16
GOBP_REGULATION_OF_CELL_DIFFERENTIATION	1641	Any process that modulates the frequency, rate or extent of cell differentiation, the process in which relatively unspecialized cells acquire specialized structural and functional features. [GOC:go_curators]	48	0.0293	2.2E-18	1.9E-15
GOBP_ANATOMICAL_STRUCTURE_FORMATION_INVOLVED_IN_MORPHOGENESIS	1244	The developmental process pertaining to the initial formation of an anatomical structure from unspecified parts. This process begins with the specific processes that contribute to the appearance of the discrete structure and ends when the structural rudiment is recognizable. An anatomical structure is any biological entity that occupies space and is distinguished from its surroundings. Anatomical…	42	0.0338	2.44E-18	1.9E-15
Gene/Gene Set Overlap Matrix
Entrez Gene Id	Gene Symbol	Gene Description	GOBP_REGULATION_OF_CELL_POPULATION_PROLIFERATION	GOBP_CELL_ADHESION	GOBP_RESPONSE_TO_ENDOGENOUS_STIMULUS	GOBP_TISSUE_DEVELOPMENT	GOBP_TUBE_DEVELOPMENT	GOBP_ANIMAL_ORGAN_MORPHOGENESIS	GOBP_POSITIVE_REGULATION_OF_DEVELOPMENTAL_PROCESS	GOBP_REGULATION_OF_MULTICELLULAR_ORGANISMAL_DEVELOPMENT	GOBP_REGULATION_OF_CELL_DIFFERENTIATION	GOBP_ANATOMICAL_STRUCTURE_FORMATION_INVOLVED_IN_MORPHOGENESIS
3491	CCN1	cellular communication network factor 1 [Source:HGNC Symbol;Acc:HGNC:2654]	GOBP_REGULATION_OF_CELL_POPULATION_PROLIFERATION	GOBP_CELL_ADHESION	GOBP_RESPONSE_TO_ENDOGENOUS_STIMULUS	GOBP_TISSUE_DEVELOPMENT	GOBP_TUBE_DEVELOPMENT	GOBP_ANIMAL_ORGAN_MORPHOGENESIS	GOBP_POSITIVE_REGULATION_OF_DEVELOPMENTAL_PROCESS	GOBP_REGULATION_OF_MULTICELLULAR_ORGANISMAL_DEVELOPMENT	GOBP_REGULATION_OF_CELL_DIFFERENTIATION	GOBP_ANATOMICAL_STRUCTURE_FORMATION_INVOLVED_IN_MORPHOGENESIS
3280	HES1	hes family bHLH transcription factor 1 [Source:HGNC Symbol;Acc:HGNC:5192]	GOBP_REGULATION_OF_CELL_POPULATION_PROLIFERATION	GOBP_CELL_ADHESION	GOBP_RESPONSE_TO_ENDOGENOUS_STIMULUS	GOBP_TISSUE_DEVELOPMENT	GOBP_TUBE_DEVELOPMENT	GOBP_ANIMAL_ORGAN_MORPHOGENESIS	GOBP_POSITIVE_REGULATION_OF_DEVELOPMENTAL_PROCESS	GOBP_REGULATION_OF_MULTICELLULAR_ORGANISMAL_DEVELOPMENT	GOBP_REGULATION_OF_CELL_DIFFERENTIATION	GOBP_ANATOMICAL_STRUCTURE_FORMATION_INVOLVED_IN_MORPHOGENESIS
596	BCL2	BCL2 apoptosis regulator [Source:HGNC Symbol;Acc:HGNC:990]	GOBP_REGULATION_OF_CELL_POPULATION_PROLIFERATION	GOBP_CELL_ADHESION	GOBP_RESPONSE_TO_ENDOGENOUS_STIMULUS	GOBP_TISSUE_DEVELOPMENT	GOBP_TUBE_DEVELOPMENT	GOBP_ANIMAL_ORGAN_MORPHOGENESIS	GOBP_POSITIVE_REGULATION_OF_DEVELOPMENTAL_PROCESS		GOBP_REGULATION_OF_CELL_DIFFERENTIATION
388585	HES5	hes family bHLH transcription factor 5 [Source:HGNC Symbol;Acc:HGNC:19764]	GOBP_REGULATION_OF_CELL_POPULATION_PROLIFERATION	GOBP_CELL_ADHESION	GOBP_RESPONSE_TO_ENDOGENOUS_STIMULUS	GOBP_TISSUE_DEVELOPMENT	GOBP_TUBE_DEVELOPMENT	GOBP_ANIMAL_ORGAN_MORPHOGENESIS		GOBP_REGULATION_OF_MULTICELLULAR_ORGANISMAL_DEVELOPMENT	GOBP_REGULATION_OF_CELL_DIFFERENTIATION	GOBP_ANATOMICAL_STRUCTURE_FORMATION_INVOLVED_IN_MORPHOGENESIS
1311	COMP	cartilage oligomeric matrix protein [Source:HGNC Symbol;Acc:HGNC:2227]	GOBP_REGULATION_OF_CELL_POPULATION_PROLIFERATION	GOBP_CELL_ADHESION	GOBP_RESPONSE_TO_ENDOGENOUS_STIMULUS	GOBP_TISSUE_DEVELOPMENT	GOBP_TUBE_DEVELOPMENT	GOBP_ANIMAL_ORGAN_MORPHOGENESIS		GOBP_REGULATION_OF_MULTICELLULAR_ORGANISMAL_DEVELOPMENT
4091	SMAD6	SMAD family member 6 [Source:HGNC Symbol;Acc:HGNC:6772]	GOBP_REGULATION_OF_CELL_POPULATION_PROLIFERATION	GOBP_CELL_ADHESION	GOBP_RESPONSE_TO_ENDOGENOUS_STIMULUS	GOBP_TISSUE_DEVELOPMENT	GOBP_TUBE_DEVELOPMENT	GOBP_ANIMAL_ORGAN_MORPHOGENESIS			GOBP_REGULATION_OF_CELL_DIFFERENTIATION
6591	SNAI2	snail family transcriptional repressor 2 [Source:HGNC Symbol;Acc:HGNC:11094]	GOBP_REGULATION_OF_CELL_POPULATION_PROLIFERATION	GOBP_CELL_ADHESION	GOBP_RESPONSE_TO_ENDOGENOUS_STIMULUS	GOBP_TISSUE_DEVELOPMENT		GOBP_ANIMAL_ORGAN_MORPHOGENESIS	GOBP_POSITIVE_REGULATION_OF_DEVELOPMENTAL_PROCESS	GOBP_REGULATION_OF_MULTICELLULAR_ORGANISMAL_DEVELOPMENT	GOBP_REGULATION_OF_CELL_DIFFERENTIATION	GOBP_ANATOMICAL_STRUCTURE_FORMATION_INVOLVED_IN_MORPHOGENESIS
1051	CEBPB	CCAAT enhancer binding protein beta [Source:HGNC Symbol;Acc:HGNC:1834]	GOBP_REGULATION_OF_CELL_POPULATION_PROLIFERATION	GOBP_CELL_ADHESION	GOBP_RESPONSE_TO_ENDOGENOUS_STIMULUS	GOBP_TISSUE_DEVELOPMENT		GOBP_ANIMAL_ORGAN_MORPHOGENESIS	GOBP_POSITIVE_REGULATION_OF_DEVELOPMENTAL_PROCESS	GOBP_REGULATION_OF_MULTICELLULAR_ORGANISMAL_DEVELOPMENT	GOBP_REGULATION_OF_CELL_DIFFERENTIATION
654	BMP6	bone morphogenetic protein 6 [Source:HGNC Symbol;Acc:HGNC:1073]	GOBP_REGULATION_OF_CELL_POPULATION_PROLIFERATION	GOBP_CELL_ADHESION	GOBP_RESPONSE_TO_ENDOGENOUS_STIMULUS	GOBP_TISSUE_DEVELOPMENT		GOBP_ANIMAL_ORGAN_MORPHOGENESIS	GOBP_POSITIVE_REGULATION_OF_DEVELOPMENTAL_PROCESS	GOBP_REGULATION_OF_MULTICELLULAR_ORGANISMAL_DEVELOPMENT	GOBP_REGULATION_OF_CELL_DIFFERENTIATION
1601	DAB2	DAB adaptor protein 2 [Source:HGNC Symbol;Acc:HGNC:2662]	GOBP_REGULATION_OF_CELL_POPULATION_PROLIFERATION	GOBP_CELL_ADHESION	GOBP_RESPONSE_TO_ENDOGENOUS_STIMULUS	GOBP_TISSUE_DEVELOPMENT		GOBP_ANIMAL_ORGAN_MORPHOGENESIS	GOBP_POSITIVE_REGULATION_OF_DEVELOPMENTAL_PROCESS		GOBP_REGULATION_OF_CELL_DIFFERENTIATION
864	RUNX3	RUNX family transcription factor 3 [Source:HGNC Symbol;Acc:HGNC:10473]	GOBP_REGULATION_OF_CELL_POPULATION_PROLIFERATION	GOBP_CELL_ADHESION	GOBP_RESPONSE_TO_ENDOGENOUS_STIMULUS	GOBP_TISSUE_DEVELOPMENT			GOBP_POSITIVE_REGULATION_OF_DEVELOPMENTAL_PROCESS	GOBP_REGULATION_OF_MULTICELLULAR_ORGANISMAL_DEVELOPMENT	GOBP_REGULATION_OF_CELL_DIFFERENTIATION
6347	CCL2	C-C motif chemokine ligand 2 [Source:HGNC Symbol;Acc:HGNC:10618]	GOBP_REGULATION_OF_CELL_POPULATION_PROLIFERATION	GOBP_CELL_ADHESION	GOBP_RESPONSE_TO_ENDOGENOUS_STIMULUS		GOBP_TUBE_DEVELOPMENT	GOBP_ANIMAL_ORGAN_MORPHOGENESIS				GOBP_ANATOMICAL_STRUCTURE_FORMATION_INVOLVED_IN_MORPHOGENESIS
1960	EGR3	early growth response 3 [Source:HGNC Symbol;Acc:HGNC:3240]	GOBP_REGULATION_OF_CELL_POPULATION_PROLIFERATION	GOBP_CELL_ADHESION	GOBP_RESPONSE_TO_ENDOGENOUS_STIMULUS		GOBP_TUBE_DEVELOPMENT		GOBP_POSITIVE_REGULATION_OF_DEVELOPMENTAL_PROCESS	GOBP_REGULATION_OF_MULTICELLULAR_ORGANISMAL_DEVELOPMENT	GOBP_REGULATION_OF_CELL_DIFFERENTIATION	GOBP_ANATOMICAL_STRUCTURE_FORMATION_INVOLVED_IN_MORPHOGENESIS
1012	CDH13	cadherin 13 [Source:HGNC Symbol;Acc:HGNC:1753]	GOBP_REGULATION_OF_CELL_POPULATION_PROLIFERATION	GOBP_CELL_ADHESION	GOBP_RESPONSE_TO_ENDOGENOUS_STIMULUS		GOBP_TUBE_DEVELOPMENT					GOBP_ANATOMICAL_STRUCTURE_FORMATION_INVOLVED_IN_MORPHOGENESIS
7422	VEGFA	vascular endothelial growth factor A [Source:HGNC Symbol;Acc:HGNC:12680]	GOBP_REGULATION_OF_CELL_POPULATION_PROLIFERATION	GOBP_CELL_ADHESION		GOBP_TISSUE_DEVELOPMENT	GOBP_TUBE_DEVELOPMENT	GOBP_ANIMAL_ORGAN_MORPHOGENESIS	GOBP_POSITIVE_REGULATION_OF_DEVELOPMENTAL_PROCESS	GOBP_REGULATION_OF_MULTICELLULAR_ORGANISMAL_DEVELOPMENT	GOBP_REGULATION_OF_CELL_DIFFERENTIATION	GOBP_ANATOMICAL_STRUCTURE_FORMATION_INVOLVED_IN_MORPHOGENESIS
2335	FN1	fibronectin 1 [Source:HGNC Symbol;Acc:HGNC:3778]	GOBP_REGULATION_OF_CELL_POPULATION_PROLIFERATION	GOBP_CELL_ADHESION		GOBP_TISSUE_DEVELOPMENT	GOBP_TUBE_DEVELOPMENT		GOBP_POSITIVE_REGULATION_OF_DEVELOPMENTAL_PROCESS	GOBP_REGULATION_OF_MULTICELLULAR_ORGANISMAL_DEVELOPMENT	GOBP_REGULATION_OF_CELL_DIFFERENTIATION	GOBP_ANATOMICAL_STRUCTURE_FORMATION_INVOLVED_IN_MORPHOGENESIS
384	ARG2	arginase 2 [Source:HGNC Symbol;Acc:HGNC:664]	GOBP_REGULATION_OF_CELL_POPULATION_PROLIFERATION	GOBP_CELL_ADHESION		GOBP_TISSUE_DEVELOPMENT	GOBP_TUBE_DEVELOPMENT
23657	SLC7A11	solute carrier family 7 member 11 [Source:HGNC Symbol;Acc:HGNC:11059]	GOBP_REGULATION_OF_CELL_POPULATION_PROLIFERATION	GOBP_CELL_ADHESION		GOBP_TISSUE_DEVELOPMENT	GOBP_TUBE_DEVELOPMENT
3915	LAMC1	laminin subunit gamma 1 [Source:HGNC Symbol;Acc:HGNC:6492]	GOBP_REGULATION_OF_CELL_POPULATION_PROLIFERATION	GOBP_CELL_ADHESION		GOBP_TISSUE_DEVELOPMENT		GOBP_ANIMAL_ORGAN_MORPHOGENESIS	GOBP_POSITIVE_REGULATION_OF_DEVELOPMENTAL_PROCESS		GOBP_REGULATION_OF_CELL_DIFFERENTIATION
4254	KITLG	KIT ligand [Source:HGNC Symbol;Acc:HGNC:6343]	GOBP_REGULATION_OF_CELL_POPULATION_PROLIFERATION	GOBP_CELL_ADHESION		GOBP_TISSUE_DEVELOPMENT			GOBP_POSITIVE_REGULATION_OF_DEVELOPMENTAL_PROCESS	GOBP_REGULATION_OF_MULTICELLULAR_ORGANISMAL_DEVELOPMENT	GOBP_REGULATION_OF_CELL_DIFFERENTIATION
7010	TEK	TEK receptor tyrosine kinase [Source:HGNC Symbol;Acc:HGNC:11724]	GOBP_REGULATION_OF_CELL_POPULATION_PROLIFERATION	GOBP_CELL_ADHESION			GOBP_TUBE_DEVELOPMENT	GOBP_ANIMAL_ORGAN_MORPHOGENESIS	GOBP_POSITIVE_REGULATION_OF_DEVELOPMENTAL_PROCESS	GOBP_REGULATION_OF_MULTICELLULAR_ORGANISMAL_DEVELOPMENT		GOBP_ANATOMICAL_STRUCTURE_FORMATION_INVOLVED_IN_MORPHOGENESIS
6376	CX3CL1	C-X3-C motif chemokine ligand 1 [Source:HGNC Symbol;Acc:HGNC:10647]	GOBP_REGULATION_OF_CELL_POPULATION_PROLIFERATION	GOBP_CELL_ADHESION			GOBP_TUBE_DEVELOPMENT		GOBP_POSITIVE_REGULATION_OF_DEVELOPMENTAL_PROCESS	GOBP_REGULATION_OF_MULTICELLULAR_ORGANISMAL_DEVELOPMENT	GOBP_REGULATION_OF_CELL_DIFFERENTIATION	GOBP_ANATOMICAL_STRUCTURE_FORMATION_INVOLVED_IN_MORPHOGENESIS
84034	EMILIN2	elastin microfibril interfacer 2 [Source:HGNC Symbol;Acc:HGNC:19881]	GOBP_REGULATION_OF_CELL_POPULATION_PROLIFERATION	GOBP_CELL_ADHESION			GOBP_TUBE_DEVELOPMENT		GOBP_POSITIVE_REGULATION_OF_DEVELOPMENTAL_PROCESS	GOBP_REGULATION_OF_MULTICELLULAR_ORGANISMAL_DEVELOPMENT		GOBP_ANATOMICAL_STRUCTURE_FORMATION_INVOLVED_IN_MORPHOGENESIS
653499	LGALS7B	galectin 7B [Source:HGNC Symbol;Acc:HGNC:34447]	GOBP_REGULATION_OF_CELL_POPULATION_PROLIFERATION	GOBP_CELL_ADHESION
6541	SLC7A1	solute carrier family 7 member 1 [Source:HGNC Symbol;Acc:HGNC:11057]	GOBP_REGULATION_OF_CELL_POPULATION_PROLIFERATION	GOBP_CELL_ADHESION
6809	STX3	syntaxin 3 [Source:HGNC Symbol;Acc:HGNC:11438]	GOBP_REGULATION_OF_CELL_POPULATION_PROLIFERATION	GOBP_CELL_ADHESION
5328	PLAU	plasminogen activator, urokinase [Source:HGNC Symbol;Acc:HGNC:9052]	GOBP_REGULATION_OF_CELL_POPULATION_PROLIFERATION	GOBP_CELL_ADHESION
2246	FGF1	fibroblast growth factor 1 [Source:HGNC Symbol;Acc:HGNC:3665]	GOBP_REGULATION_OF_CELL_POPULATION_PROLIFERATION		GOBP_RESPONSE_TO_ENDOGENOUS_STIMULUS	GOBP_TISSUE_DEVELOPMENT	GOBP_TUBE_DEVELOPMENT	GOBP_ANIMAL_ORGAN_MORPHOGENESIS	GOBP_POSITIVE_REGULATION_OF_DEVELOPMENTAL_PROCESS	GOBP_REGULATION_OF_MULTICELLULAR_ORGANISMAL_DEVELOPMENT		GOBP_ANATOMICAL_STRUCTURE_FORMATION_INVOLVED_IN_MORPHOGENESIS
131405	TRIM71	tripartite motif containing 71 [Source:HGNC Symbol;Acc:HGNC:32669]	GOBP_REGULATION_OF_CELL_POPULATION_PROLIFERATION		GOBP_RESPONSE_TO_ENDOGENOUS_STIMULUS	GOBP_TISSUE_DEVELOPMENT	GOBP_TUBE_DEVELOPMENT					GOBP_ANATOMICAL_STRUCTURE_FORMATION_INVOLVED_IN_MORPHOGENESIS
2261	FGFR3	fibroblast growth factor receptor 3 [Source:HGNC Symbol;Acc:HGNC:3690]	GOBP_REGULATION_OF_CELL_POPULATION_PROLIFERATION		GOBP_RESPONSE_TO_ENDOGENOUS_STIMULUS	GOBP_TISSUE_DEVELOPMENT		GOBP_ANIMAL_ORGAN_MORPHOGENESIS
81606	LBH	LBH regulator of WNT signaling pathway [Source:HGNC Symbol;Acc:HGNC:29532]	GOBP_REGULATION_OF_CELL_POPULATION_PROLIFERATION		GOBP_RESPONSE_TO_ENDOGENOUS_STIMULUS	GOBP_TISSUE_DEVELOPMENT			GOBP_POSITIVE_REGULATION_OF_DEVELOPMENTAL_PROCESS		GOBP_REGULATION_OF_CELL_DIFFERENTIATION
348	APOE	apolipoprotein E [Source:HGNC Symbol;Acc:HGNC:613]	GOBP_REGULATION_OF_CELL_POPULATION_PROLIFERATION		GOBP_RESPONSE_TO_ENDOGENOUS_STIMULUS		GOBP_TUBE_DEVELOPMENT		GOBP_POSITIVE_REGULATION_OF_DEVELOPMENTAL_PROCESS
8862	APLN	apelin [Source:HGNC Symbol;Acc:HGNC:16665]	GOBP_REGULATION_OF_CELL_POPULATION_PROLIFERATION		GOBP_RESPONSE_TO_ENDOGENOUS_STIMULUS		GOBP_TUBE_DEVELOPMENT					GOBP_ANATOMICAL_STRUCTURE_FORMATION_INVOLVED_IN_MORPHOGENESIS
8140	SLC7A5	solute carrier family 7 member 5 [Source:HGNC Symbol;Acc:HGNC:11063]	GOBP_REGULATION_OF_CELL_POPULATION_PROLIFERATION		GOBP_RESPONSE_TO_ENDOGENOUS_STIMULUS			GOBP_ANIMAL_ORGAN_MORPHOGENESIS	GOBP_POSITIVE_REGULATION_OF_DEVELOPMENTAL_PROCESS	GOBP_REGULATION_OF_MULTICELLULAR_ORGANISMAL_DEVELOPMENT	GOBP_REGULATION_OF_CELL_DIFFERENTIATION
6586	SLIT3	slit guidance ligand 3 [Source:HGNC Symbol;Acc:HGNC:11087]	GOBP_REGULATION_OF_CELL_POPULATION_PROLIFERATION		GOBP_RESPONSE_TO_ENDOGENOUS_STIMULUS			GOBP_ANIMAL_ORGAN_MORPHOGENESIS
9181	ARHGEF2	Rho/Rac guanine nucleotide exchange factor 2 [Source:HGNC Symbol;Acc:HGNC:682]	GOBP_REGULATION_OF_CELL_POPULATION_PROLIFERATION		GOBP_RESPONSE_TO_ENDOGENOUS_STIMULUS				GOBP_POSITIVE_REGULATION_OF_DEVELOPMENTAL_PROCESS		GOBP_REGULATION_OF_CELL_DIFFERENTIATION
4916	NTRK3	neurotrophic receptor tyrosine kinase 3 [Source:HGNC Symbol;Acc:HGNC:8033]	GOBP_REGULATION_OF_CELL_POPULATION_PROLIFERATION		GOBP_RESPONSE_TO_ENDOGENOUS_STIMULUS					GOBP_REGULATION_OF_MULTICELLULAR_ORGANISMAL_DEVELOPMENT	GOBP_REGULATION_OF_CELL_DIFFERENTIATION
148022	TICAM1	toll like receptor adaptor molecule 1 [Source:HGNC Symbol;Acc:HGNC:18348]	GOBP_REGULATION_OF_CELL_POPULATION_PROLIFERATION		GOBP_RESPONSE_TO_ENDOGENOUS_STIMULUS
5031	P2RY6	pyrimidinergic receptor P2Y6 [Source:HGNC Symbol;Acc:HGNC:8543]	GOBP_REGULATION_OF_CELL_POPULATION_PROLIFERATION		GOBP_RESPONSE_TO_ENDOGENOUS_STIMULUS
3667	IRS1	insulin receptor substrate 1 [Source:HGNC Symbol;Acc:HGNC:6125]	GOBP_REGULATION_OF_CELL_POPULATION_PROLIFERATION		GOBP_RESPONSE_TO_ENDOGENOUS_STIMULUS
115908	CTHRC1	collagen triple helix repeat containing 1 [Source:HGNC Symbol;Acc:HGNC:18831]	GOBP_REGULATION_OF_CELL_POPULATION_PROLIFERATION			GOBP_TISSUE_DEVELOPMENT	GOBP_TUBE_DEVELOPMENT	GOBP_ANIMAL_ORGAN_MORPHOGENESIS	GOBP_POSITIVE_REGULATION_OF_DEVELOPMENTAL_PROCESS		GOBP_REGULATION_OF_CELL_DIFFERENTIATION	GOBP_ANATOMICAL_STRUCTURE_FORMATION_INVOLVED_IN_MORPHOGENESIS
3400	ID4	inhibitor of DNA binding 4, HLH protein [Source:HGNC Symbol;Acc:HGNC:5363]	GOBP_REGULATION_OF_CELL_POPULATION_PROLIFERATION			GOBP_TISSUE_DEVELOPMENT		GOBP_ANIMAL_ORGAN_MORPHOGENESIS	GOBP_POSITIVE_REGULATION_OF_DEVELOPMENTAL_PROCESS	GOBP_REGULATION_OF_MULTICELLULAR_ORGANISMAL_DEVELOPMENT	GOBP_REGULATION_OF_CELL_DIFFERENTIATION
7262	PHLDA2	pleckstrin homology like domain family A member 2 [Source:HGNC Symbol;Acc:HGNC:12385]	GOBP_REGULATION_OF_CELL_POPULATION_PROLIFERATION			GOBP_TISSUE_DEVELOPMENT		GOBP_ANIMAL_ORGAN_MORPHOGENESIS		GOBP_REGULATION_OF_MULTICELLULAR_ORGANISMAL_DEVELOPMENT
5600	MAPK11	mitogen-activated protein kinase 11 [Source:HGNC Symbol;Acc:HGNC:6873]	GOBP_REGULATION_OF_CELL_POPULATION_PROLIFERATION			GOBP_TISSUE_DEVELOPMENT			GOBP_POSITIVE_REGULATION_OF_DEVELOPMENTAL_PROCESS	GOBP_REGULATION_OF_MULTICELLULAR_ORGANISMAL_DEVELOPMENT	GOBP_REGULATION_OF_CELL_DIFFERENTIATION
26471	NUPR1	nuclear protein 1, transcriptional regulator [Source:HGNC Symbol;Acc:HGNC:29990]	GOBP_REGULATION_OF_CELL_POPULATION_PROLIFERATION			GOBP_TISSUE_DEVELOPMENT				GOBP_REGULATION_OF_MULTICELLULAR_ORGANISMAL_DEVELOPMENT
467	ATF3	activating transcription factor 3 [Source:HGNC Symbol;Acc:HGNC:785]	GOBP_REGULATION_OF_CELL_POPULATION_PROLIFERATION			GOBP_TISSUE_DEVELOPMENT
23576	DDAH1	dimethylarginine dimethylaminohydrolase 1 [Source:HGNC Symbol;Acc:HGNC:2715]	GOBP_REGULATION_OF_CELL_POPULATION_PROLIFERATION				GOBP_TUBE_DEVELOPMENT		GOBP_POSITIVE_REGULATION_OF_DEVELOPMENTAL_PROCESS	GOBP_REGULATION_OF_MULTICELLULAR_ORGANISMAL_DEVELOPMENT		GOBP_ANATOMICAL_STRUCTURE_FORMATION_INVOLVED_IN_MORPHOGENESIS
7453	WARS1	tryptophanyl-tRNA synthetase 1 [Source:HGNC Symbol;Acc:HGNC:12729]	GOBP_REGULATION_OF_CELL_POPULATION_PROLIFERATION				GOBP_TUBE_DEVELOPMENT			GOBP_REGULATION_OF_MULTICELLULAR_ORGANISMAL_DEVELOPMENT		GOBP_ANATOMICAL_STRUCTURE_FORMATION_INVOLVED_IN_MORPHOGENESIS
4854	NOTCH3	notch receptor 3 [Source:HGNC Symbol;Acc:HGNC:7883]	GOBP_REGULATION_OF_CELL_POPULATION_PROLIFERATION				GOBP_TUBE_DEVELOPMENT				GOBP_REGULATION_OF_CELL_DIFFERENTIATION	GOBP_ANATOMICAL_STRUCTURE_FORMATION_INVOLVED_IN_MORPHOGENESIS
887	CCKBR	cholecystokinin B receptor [Source:HGNC Symbol;Acc:HGNC:1571]	GOBP_REGULATION_OF_CELL_POPULATION_PROLIFERATION				GOBP_TUBE_DEVELOPMENT
23529	CLCF1	cardiotrophin like cytokine factor 1 [Source:HGNC Symbol;Acc:HGNC:17412]	GOBP_REGULATION_OF_CELL_POPULATION_PROLIFERATION						GOBP_POSITIVE_REGULATION_OF_DEVELOPMENTAL_PROCESS	GOBP_REGULATION_OF_MULTICELLULAR_ORGANISMAL_DEVELOPMENT	GOBP_REGULATION_OF_CELL_DIFFERENTIATION
2670	GFAP	glial fibrillary acidic protein [Source:HGNC Symbol;Acc:HGNC:4235]	GOBP_REGULATION_OF_CELL_POPULATION_PROLIFERATION						GOBP_POSITIVE_REGULATION_OF_DEVELOPMENTAL_PROCESS	GOBP_REGULATION_OF_MULTICELLULAR_ORGANISMAL_DEVELOPMENT	GOBP_REGULATION_OF_CELL_DIFFERENTIATION
5376	PMP22	peripheral myelin protein 22 [Source:HGNC Symbol;Acc:HGNC:9118]	GOBP_REGULATION_OF_CELL_POPULATION_PROLIFERATION									GOBP_ANATOMICAL_STRUCTURE_FORMATION_INVOLVED_IN_MORPHOGENESIS
10763	NES	nestin [Source:HGNC Symbol;Acc:HGNC:7756]	GOBP_REGULATION_OF_CELL_POPULATION_PROLIFERATION
22809	ATF5	activating transcription factor 5 [Source:HGNC Symbol;Acc:HGNC:790]	GOBP_REGULATION_OF_CELL_POPULATION_PROLIFERATION
115572	TENT5B	terminal nucleotidyltransferase 5B [Source:HGNC Symbol;Acc:HGNC:28273]	GOBP_REGULATION_OF_CELL_POPULATION_PROLIFERATION
6472	SHMT2	serine hydroxymethyltransferase 2 [Source:HGNC Symbol;Acc:HGNC:10852]	GOBP_REGULATION_OF_CELL_POPULATION_PROLIFERATION
146	ADRA1D	adrenoceptor alpha 1D [Source:HGNC Symbol;Acc:HGNC:280]	GOBP_REGULATION_OF_CELL_POPULATION_PROLIFERATION
6285	S100B	S100 calcium binding protein B [Source:HGNC Symbol;Acc:HGNC:10500]	GOBP_REGULATION_OF_CELL_POPULATION_PROLIFERATION
2173	FABP7	fatty acid binding protein 7 [Source:HGNC Symbol;Acc:HGNC:3562]	GOBP_REGULATION_OF_CELL_POPULATION_PROLIFERATION
388610	TRNP1	TMF1 regulated nuclear protein 1 [Source:HGNC Symbol;Acc:HGNC:34348]	GOBP_REGULATION_OF_CELL_POPULATION_PROLIFERATION
7477	WNT7B	Wnt family member 7B [Source:HGNC Symbol;Acc:HGNC:12787]		GOBP_CELL_ADHESION	GOBP_RESPONSE_TO_ENDOGENOUS_STIMULUS	GOBP_TISSUE_DEVELOPMENT	GOBP_TUBE_DEVELOPMENT	GOBP_ANIMAL_ORGAN_MORPHOGENESIS	GOBP_POSITIVE_REGULATION_OF_DEVELOPMENTAL_PROCESS		GOBP_REGULATION_OF_CELL_DIFFERENTIATION
286204	CRB2	crumbs cell polarity complex component 2 [Source:HGNC Symbol;Acc:HGNC:18688]		GOBP_CELL_ADHESION	GOBP_RESPONSE_TO_ENDOGENOUS_STIMULUS	GOBP_TISSUE_DEVELOPMENT		GOBP_ANIMAL_ORGAN_MORPHOGENESIS	GOBP_POSITIVE_REGULATION_OF_DEVELOPMENTAL_PROCESS	GOBP_REGULATION_OF_MULTICELLULAR_ORGANISMAL_DEVELOPMENT	GOBP_REGULATION_OF_CELL_DIFFERENTIATION	GOBP_ANATOMICAL_STRUCTURE_FORMATION_INVOLVED_IN_MORPHOGENESIS
6696	SPP1	secreted phosphoprotein 1 [Source:HGNC Symbol;Acc:HGNC:11255]		GOBP_CELL_ADHESION	GOBP_RESPONSE_TO_ENDOGENOUS_STIMULUS	GOBP_TISSUE_DEVELOPMENT				GOBP_REGULATION_OF_MULTICELLULAR_ORGANISMAL_DEVELOPMENT	GOBP_REGULATION_OF_CELL_DIFFERENTIATION
2200	FBN1	fibrillin 1 [Source:HGNC Symbol;Acc:HGNC:3603]		GOBP_CELL_ADHESION	GOBP_RESPONSE_TO_ENDOGENOUS_STIMULUS			GOBP_ANIMAL_ORGAN_MORPHOGENESIS		GOBP_REGULATION_OF_MULTICELLULAR_ORGANISMAL_DEVELOPMENT	GOBP_REGULATION_OF_CELL_DIFFERENTIATION
11170	FAM107A	family with sequence similarity 107 member A [Source:HGNC Symbol;Acc:HGNC:30827]		GOBP_CELL_ADHESION	GOBP_RESPONSE_TO_ENDOGENOUS_STIMULUS
5054	SERPINE1	serpin family E member 1 [Source:HGNC Symbol;Acc:HGNC:8583]		GOBP_CELL_ADHESION		GOBP_TISSUE_DEVELOPMENT	GOBP_TUBE_DEVELOPMENT	GOBP_ANIMAL_ORGAN_MORPHOGENESIS	GOBP_POSITIVE_REGULATION_OF_DEVELOPMENTAL_PROCESS	GOBP_REGULATION_OF_MULTICELLULAR_ORGANISMAL_DEVELOPMENT	GOBP_REGULATION_OF_CELL_DIFFERENTIATION	GOBP_ANATOMICAL_STRUCTURE_FORMATION_INVOLVED_IN_MORPHOGENESIS
947	CD34	CD34 molecule [Source:HGNC Symbol;Acc:HGNC:1662]		GOBP_CELL_ADHESION		GOBP_TISSUE_DEVELOPMENT	GOBP_TUBE_DEVELOPMENT	GOBP_ANIMAL_ORGAN_MORPHOGENESIS	GOBP_POSITIVE_REGULATION_OF_DEVELOPMENTAL_PROCESS	GOBP_REGULATION_OF_MULTICELLULAR_ORGANISMAL_DEVELOPMENT	GOBP_REGULATION_OF_CELL_DIFFERENTIATION	GOBP_ANATOMICAL_STRUCTURE_FORMATION_INVOLVED_IN_MORPHOGENESIS
1295	COL8A1	collagen type VIII alpha 1 chain [Source:HGNC Symbol;Acc:HGNC:2215]		GOBP_CELL_ADHESION		GOBP_TISSUE_DEVELOPMENT	GOBP_TUBE_DEVELOPMENT	GOBP_ANIMAL_ORGAN_MORPHOGENESIS				GOBP_ANATOMICAL_STRUCTURE_FORMATION_INVOLVED_IN_MORPHOGENESIS
4017	LOXL2	lysyl oxidase like 2 [Source:HGNC Symbol;Acc:HGNC:6666]		GOBP_CELL_ADHESION		GOBP_TISSUE_DEVELOPMENT	GOBP_TUBE_DEVELOPMENT		GOBP_POSITIVE_REGULATION_OF_DEVELOPMENTAL_PROCESS	GOBP_REGULATION_OF_MULTICELLULAR_ORGANISMAL_DEVELOPMENT	GOBP_REGULATION_OF_CELL_DIFFERENTIATION	GOBP_ANATOMICAL_STRUCTURE_FORMATION_INVOLVED_IN_MORPHOGENESIS
3914	LAMB3	laminin subunit beta 3 [Source:HGNC Symbol;Acc:HGNC:6490]		GOBP_CELL_ADHESION		GOBP_TISSUE_DEVELOPMENT		GOBP_ANIMAL_ORGAN_MORPHOGENESIS				GOBP_ANATOMICAL_STRUCTURE_FORMATION_INVOLVED_IN_MORPHOGENESIS
7059	THBS3	thrombospondin 3 [Source:HGNC Symbol;Acc:HGNC:11787]		GOBP_CELL_ADHESION		GOBP_TISSUE_DEVELOPMENT		GOBP_ANIMAL_ORGAN_MORPHOGENESIS				GOBP_ANATOMICAL_STRUCTURE_FORMATION_INVOLVED_IN_MORPHOGENESIS
80709	AKNA	AT-hook transcription factor [Source:HGNC Symbol;Acc:HGNC:24108]		GOBP_CELL_ADHESION		GOBP_TISSUE_DEVELOPMENT
27286	SRPX2	sushi repeat containing protein X-linked 2 [Source:HGNC Symbol;Acc:HGNC:30668]		GOBP_CELL_ADHESION			GOBP_TUBE_DEVELOPMENT		GOBP_POSITIVE_REGULATION_OF_DEVELOPMENTAL_PROCESS	GOBP_REGULATION_OF_MULTICELLULAR_ORGANISMAL_DEVELOPMENT		GOBP_ANATOMICAL_STRUCTURE_FORMATION_INVOLVED_IN_MORPHOGENESIS
302	ANXA2	annexin A2 [Source:HGNC Symbol;Acc:HGNC:537]		GOBP_CELL_ADHESION			GOBP_TUBE_DEVELOPMENT			GOBP_REGULATION_OF_MULTICELLULAR_ORGANISMAL_DEVELOPMENT	GOBP_REGULATION_OF_CELL_DIFFERENTIATION	GOBP_ANATOMICAL_STRUCTURE_FORMATION_INVOLVED_IN_MORPHOGENESIS
51330	TNFRSF12A	TNF receptor superfamily member 12A [Source:HGNC Symbol;Acc:HGNC:18152]		GOBP_CELL_ADHESION			GOBP_TUBE_DEVELOPMENT					GOBP_ANATOMICAL_STRUCTURE_FORMATION_INVOLVED_IN_MORPHOGENESIS
1600	DAB1	DAB adaptor protein 1 [Source:HGNC Symbol;Acc:HGNC:2661]		GOBP_CELL_ADHESION					GOBP_POSITIVE_REGULATION_OF_DEVELOPMENTAL_PROCESS	GOBP_REGULATION_OF_MULTICELLULAR_ORGANISMAL_DEVELOPMENT	GOBP_REGULATION_OF_CELL_DIFFERENTIATION
84959	UBASH3B	ubiquitin associated and SH3 domain containing B [Source:HGNC Symbol;Acc:HGNC:29884]		GOBP_CELL_ADHESION						GOBP_REGULATION_OF_MULTICELLULAR_ORGANISMAL_DEVELOPMENT	GOBP_REGULATION_OF_CELL_DIFFERENTIATION
10875	FGL2	fibrinogen like 2 [Source:HGNC Symbol;Acc:HGNC:3696]		GOBP_CELL_ADHESION						GOBP_REGULATION_OF_MULTICELLULAR_ORGANISMAL_DEVELOPMENT	GOBP_REGULATION_OF_CELL_DIFFERENTIATION
3910	LAMA4	laminin subunit alpha 4 [Source:HGNC Symbol;Acc:HGNC:6484]		GOBP_CELL_ADHESION						GOBP_REGULATION_OF_MULTICELLULAR_ORGANISMAL_DEVELOPMENT
87	ACTN1	actinin alpha 1 [Source:HGNC Symbol;Acc:HGNC:163]		GOBP_CELL_ADHESION								GOBP_ANATOMICAL_STRUCTURE_FORMATION_INVOLVED_IN_MORPHOGENESIS
4907	NT5E	5'-nucleotidase ecto [Source:HGNC Symbol;Acc:HGNC:8021]		GOBP_CELL_ADHESION
91624	NEXN	nexilin F-actin binding protein [Source:HGNC Symbol;Acc:HGNC:29557]		GOBP_CELL_ADHESION
55243	KIRREL1	kirre like nephrin family adhesion molecule 1 [Source:HGNC Symbol;Acc:HGNC:15734]		GOBP_CELL_ADHESION
57348	TTYH1	tweety family member 1 [Source:HGNC Symbol;Acc:HGNC:13476]		GOBP_CELL_ADHESION
56100	PCDHGB6	protocadherin gamma subfamily B, 6 [Source:HGNC Symbol;Acc:HGNC:8713]		GOBP_CELL_ADHESION
56110	PCDHGA5	protocadherin gamma subfamily A, 5 [Source:HGNC Symbol;Acc:HGNC:8703]		GOBP_CELL_ADHESION
56111	PCDHGA4	protocadherin gamma subfamily A, 4 [Source:HGNC Symbol;Acc:HGNC:8702]		GOBP_CELL_ADHESION
7402	UTRN	utrophin [Source:HGNC Symbol;Acc:HGNC:12635]		GOBP_CELL_ADHESION
50509	COL5A3	collagen type V alpha 3 chain [Source:HGNC Symbol;Acc:HGNC:14864]		GOBP_CELL_ADHESION
6382	SDC1	syndecan 1 [Source:HGNC Symbol;Acc:HGNC:10658]			GOBP_RESPONSE_TO_ENDOGENOUS_STIMULUS	GOBP_TISSUE_DEVELOPMENT	GOBP_TUBE_DEVELOPMENT	GOBP_ANIMAL_ORGAN_MORPHOGENESIS
249	ALPL	alkaline phosphatase, biomineralization associated [Source:HGNC Symbol;Acc:HGNC:438]			GOBP_RESPONSE_TO_ENDOGENOUS_STIMULUS	GOBP_TISSUE_DEVELOPMENT		GOBP_ANIMAL_ORGAN_MORPHOGENESIS
9021	SOCS3	suppressor of cytokine signaling 3 [Source:HGNC Symbol;Acc:HGNC:19391]			GOBP_RESPONSE_TO_ENDOGENOUS_STIMULUS	GOBP_TISSUE_DEVELOPMENT			GOBP_POSITIVE_REGULATION_OF_DEVELOPMENTAL_PROCESS		GOBP_REGULATION_OF_CELL_DIFFERENTIATION
114990	VASN	vasorin [Source:HGNC Symbol;Acc:HGNC:18517]			GOBP_RESPONSE_TO_ENDOGENOUS_STIMULUS	GOBP_TISSUE_DEVELOPMENT					GOBP_REGULATION_OF_CELL_DIFFERENTIATION
11167	FSTL1	follistatin like 1 [Source:HGNC Symbol;Acc:HGNC:3972]			GOBP_RESPONSE_TO_ENDOGENOUS_STIMULUS	GOBP_TISSUE_DEVELOPMENT
760	CA2	carbonic anhydrase 2 [Source:HGNC Symbol;Acc:HGNC:1373]			GOBP_RESPONSE_TO_ENDOGENOUS_STIMULUS	GOBP_TISSUE_DEVELOPMENT
8614	STC2	stanniocalcin 2 [Source:HGNC Symbol;Acc:HGNC:11374]			GOBP_RESPONSE_TO_ENDOGENOUS_STIMULUS	GOBP_TISSUE_DEVELOPMENT
5021	OXTR	oxytocin receptor [Source:HGNC Symbol;Acc:HGNC:8529]			GOBP_RESPONSE_TO_ENDOGENOUS_STIMULUS		GOBP_TUBE_DEVELOPMENT		GOBP_POSITIVE_REGULATION_OF_DEVELOPMENTAL_PROCESS	GOBP_REGULATION_OF_MULTICELLULAR_ORGANISMAL_DEVELOPMENT
8412	BCAR3	BCAR3 adaptor protein, NSP family member [Source:HGNC Symbol;Acc:HGNC:973]			GOBP_RESPONSE_TO_ENDOGENOUS_STIMULUS			GOBP_ANIMAL_ORGAN_MORPHOGENESIS
5139	PDE3A	phosphodiesterase 3A [Source:HGNC Symbol;Acc:HGNC:8778]			GOBP_RESPONSE_TO_ENDOGENOUS_STIMULUS				GOBP_POSITIVE_REGULATION_OF_DEVELOPMENTAL_PROCESS		GOBP_REGULATION_OF_CELL_DIFFERENTIATION
4023	LPL	lipoprotein lipase [Source:HGNC Symbol;Acc:HGNC:6677]			GOBP_RESPONSE_TO_ENDOGENOUS_STIMULUS				GOBP_POSITIVE_REGULATION_OF_DEVELOPMENTAL_PROCESS		GOBP_REGULATION_OF_CELL_DIFFERENTIATION
9518	GDF15	growth differentiation factor 15 [Source:HGNC Symbol;Acc:HGNC:30142]			GOBP_RESPONSE_TO_ENDOGENOUS_STIMULUS				GOBP_POSITIVE_REGULATION_OF_DEVELOPMENTAL_PROCESS			GOBP_ANATOMICAL_STRUCTURE_FORMATION_INVOLVED_IN_MORPHOGENESIS
57761	TRIB3	tribbles pseudokinase 3 [Source:HGNC Symbol;Acc:HGNC:16228]			GOBP_RESPONSE_TO_ENDOGENOUS_STIMULUS						GOBP_REGULATION_OF_CELL_DIFFERENTIATION
477	ATP1A2	ATPase Na+/K+ transporting subunit alpha 2 [Source:HGNC Symbol;Acc:HGNC:800]			GOBP_RESPONSE_TO_ENDOGENOUS_STIMULUS
2530	FUT8	fucosyltransferase 8 [Source:HGNC Symbol;Acc:HGNC:4019]			GOBP_RESPONSE_TO_ENDOGENOUS_STIMULUS
2805	GOT1	glutamic-oxaloacetic transaminase 1 [Source:HGNC Symbol;Acc:HGNC:4432]			GOBP_RESPONSE_TO_ENDOGENOUS_STIMULUS
4141	2001-03-01	methionyl-tRNA synthetase 1 [Source:HGNC Symbol;Acc:HGNC:6898]			GOBP_RESPONSE_TO_ENDOGENOUS_STIMULUS
7044	LEFTY2	left-right determination factor 2 [Source:HGNC Symbol;Acc:HGNC:3122]			GOBP_RESPONSE_TO_ENDOGENOUS_STIMULUS
1393	CRHBP	corticotropin releasing hormone binding protein [Source:HGNC Symbol;Acc:HGNC:2356]			GOBP_RESPONSE_TO_ENDOGENOUS_STIMULUS
92154	MTSS2	MTSS I-BAR domain containing 2 [Source:HGNC Symbol;Acc:HGNC:25094]			GOBP_RESPONSE_TO_ENDOGENOUS_STIMULUS
4053	LTBP2	latent transforming growth factor beta binding protein 2 [Source:HGNC Symbol;Acc:HGNC:6715]			GOBP_RESPONSE_TO_ENDOGENOUS_STIMULUS
23462	HEY1	hes related family bHLH transcription factor with YRPW motif 1 [Source:HGNC Symbol;Acc:HGNC:4880]				GOBP_TISSUE_DEVELOPMENT	GOBP_TUBE_DEVELOPMENT	GOBP_ANIMAL_ORGAN_MORPHOGENESIS		GOBP_REGULATION_OF_MULTICELLULAR_ORGANISMAL_DEVELOPMENT	GOBP_REGULATION_OF_CELL_DIFFERENTIATION	GOBP_ANATOMICAL_STRUCTURE_FORMATION_INVOLVED_IN_MORPHOGENESIS
84870	RSPO3	R-spondin 3 [Source:HGNC Symbol;Acc:HGNC:20866]				GOBP_TISSUE_DEVELOPMENT	GOBP_TUBE_DEVELOPMENT	GOBP_ANIMAL_ORGAN_MORPHOGENESIS				GOBP_ANATOMICAL_STRUCTURE_FORMATION_INVOLVED_IN_MORPHOGENESIS
25902	MTHFD1L	methylenetetrahydrofolate dehydrogenase (NADP+ dependent) 1 like [Source:HGNC Symbol;Acc:HGNC:21055]				GOBP_TISSUE_DEVELOPMENT	GOBP_TUBE_DEVELOPMENT	GOBP_ANIMAL_ORGAN_MORPHOGENESIS				GOBP_ANATOMICAL_STRUCTURE_FORMATION_INVOLVED_IN_MORPHOGENESIS
170690	ADAMTS16	ADAM metallopeptidase with thrombospondin type 1 motif 16 [Source:HGNC Symbol;Acc:HGNC:17108]				GOBP_TISSUE_DEVELOPMENT	GOBP_TUBE_DEVELOPMENT	GOBP_ANIMAL_ORGAN_MORPHOGENESIS
1116	CHI3L1	chitinase 3 like 1 [Source:HGNC Symbol;Acc:HGNC:1932]				GOBP_TISSUE_DEVELOPMENT	GOBP_TUBE_DEVELOPMENT		GOBP_POSITIVE_REGULATION_OF_DEVELOPMENTAL_PROCESS	GOBP_REGULATION_OF_MULTICELLULAR_ORGANISMAL_DEVELOPMENT		GOBP_ANATOMICAL_STRUCTURE_FORMATION_INVOLVED_IN_MORPHOGENESIS
26227	PHGDH	phosphoglycerate dehydrogenase [Source:HGNC Symbol;Acc:HGNC:8923]				GOBP_TISSUE_DEVELOPMENT	GOBP_TUBE_DEVELOPMENT
56603	CYP26B1	cytochrome P450 family 26 subfamily B member 1 [Source:HGNC Symbol;Acc:HGNC:20581]				GOBP_TISSUE_DEVELOPMENT		GOBP_ANIMAL_ORGAN_MORPHOGENESIS	GOBP_POSITIVE_REGULATION_OF_DEVELOPMENTAL_PROCESS	GOBP_REGULATION_OF_MULTICELLULAR_ORGANISMAL_DEVELOPMENT	GOBP_REGULATION_OF_CELL_DIFFERENTIATION
875	CBS	cystathionine beta-synthase [Source:HGNC Symbol;Acc:HGNC:1550]				GOBP_TISSUE_DEVELOPMENT		GOBP_ANIMAL_ORGAN_MORPHOGENESIS
166929	SGMS2	sphingomyelin synthase 2 [Source:HGNC Symbol;Acc:HGNC:28395]				GOBP_TISSUE_DEVELOPMENT				GOBP_REGULATION_OF_MULTICELLULAR_ORGANISMAL_DEVELOPMENT
55504	TNFRSF19	TNF receptor superfamily member 19 [Source:HGNC Symbol;Acc:HGNC:11915]				GOBP_TISSUE_DEVELOPMENT
23616	SH3BP1	SH3 domain binding protein 1 [Source:HGNC Symbol;Acc:HGNC:10824]				GOBP_TISSUE_DEVELOPMENT
2012	EMP1	epithelial membrane protein 1 [Source:HGNC Symbol;Acc:HGNC:3333]				GOBP_TISSUE_DEVELOPMENT
9119	KRT75	keratin 75 [Source:HGNC Symbol;Acc:HGNC:24431]				GOBP_TISSUE_DEVELOPMENT
144501	KRT80	keratin 80 [Source:HGNC Symbol;Acc:HGNC:27056]				GOBP_TISSUE_DEVELOPMENT
577	ADGRB3	adhesion G protein-coupled receptor B3 [Source:HGNC Symbol;Acc:HGNC:945]					GOBP_TUBE_DEVELOPMENT		GOBP_POSITIVE_REGULATION_OF_DEVELOPMENTAL_PROCESS	GOBP_REGULATION_OF_MULTICELLULAR_ORGANISMAL_DEVELOPMENT		GOBP_ANATOMICAL_STRUCTURE_FORMATION_INVOLVED_IN_MORPHOGENESIS
6301	SARS1	seryl-tRNA synthetase 1 [Source:HGNC Symbol;Acc:HGNC:10537]					GOBP_TUBE_DEVELOPMENT			GOBP_REGULATION_OF_MULTICELLULAR_ORGANISMAL_DEVELOPMENT		GOBP_ANATOMICAL_STRUCTURE_FORMATION_INVOLVED_IN_MORPHOGENESIS
8076	MFAP5	microfibril associated protein 5 [Source:HGNC Symbol;Acc:HGNC:29673]						GOBP_ANIMAL_ORGAN_MORPHOGENESIS
1297	COL9A1	collagen type IX alpha 1 chain [Source:HGNC Symbol;Acc:HGNC:2217]						GOBP_ANIMAL_ORGAN_MORPHOGENESIS
30846	EHD2	EH domain containing 2 [Source:HGNC Symbol;Acc:HGNC:3243]							GOBP_POSITIVE_REGULATION_OF_DEVELOPMENTAL_PROCESS			GOBP_ANATOMICAL_STRUCTURE_FORMATION_INVOLVED_IN_MORPHOGENESIS
1902	LPAR1	lysophosphatidic acid receptor 1 [Source:HGNC Symbol;Acc:HGNC:3166]							GOBP_POSITIVE_REGULATION_OF_DEVELOPMENTAL_PROCESS
7436	VLDLR	very low density lipoprotein receptor [Source:HGNC Symbol;Acc:HGNC:12698]							GOBP_POSITIVE_REGULATION_OF_DEVELOPMENTAL_PROCESS
8553	BHLHE40	basic helix-loop-helix family member e40 [Source:HGNC Symbol;Acc:HGNC:1046]								GOBP_REGULATION_OF_MULTICELLULAR_ORGANISMAL_DEVELOPMENT	GOBP_REGULATION_OF_CELL_DIFFERENTIATION
7274	TTPA	alpha tocopherol transfer protein [Source:HGNC Symbol;Acc:HGNC:12404]									GOBP_REGULATION_OF_CELL_DIFFERENTIATION
64843	ISL2	ISL LIM homeobox 2 [Source:HGNC Symbol;Acc:HGNC:18524]									GOBP_REGULATION_OF_CELL_DIFFERENTIATION
122953	JDP2	Jun dimerization protein 2 [Source:HGNC Symbol;Acc:HGNC:17546]									GOBP_REGULATION_OF_CELL_DIFFERENTIATION
5205	ATP8B1	ATPase phospholipid transporting 8B1 [Source:HGNC Symbol;Acc:HGNC:3706]										GOBP_ANATOMICAL_STRUCTURE_FORMATION_INVOLVED_IN_MORPHOGENESIS
4071	TM4SF1	transmembrane 4 L six family member 1 [Source:HGNC Symbol;Acc:HGNC:11853]										GOBP_ANATOMICAL_STRUCTURE_FORMATION_INVOLVED_IN_MORPHOGENESIS
170689	ADAMTS15	ADAM metallopeptidase with thrombospondin type 1 motif 15 [Source:HGNC Symbol;Acc:HGNC:16305]										GOBP_ANATOMICAL_STRUCTURE_FORMATION_INVOLVED_IN_MORPHOGENESIS
440	ASNS	asparagine synthetase (glutamine-hydrolyzing) [Source:HGNC Symbol;Acc:HGNC:753]
16	AARS1	alanyl-tRNA synthetase 1 [Source:HGNC Symbol;Acc:HGNC:20]
8565	YARS1	tyrosyl-tRNA synthetase 1 [Source:HGNC Symbol;Acc:HGNC:12840]
23204	ARL6IP1	ADP ribosylation factor like GTPase 6 interacting protein 1 [Source:HGNC Symbol;Acc:HGNC:697]
1831	TSC22D3	TSC22 domain family member 3 [Source:HGNC Symbol;Acc:HGNC:3051]
30011	SH3KBP1	SH3 domain containing kinase binding protein 1 [Source:HGNC Symbol;Acc:HGNC:13867]
2934	GSN	gelsolin [Source:HGNC Symbol;Acc:HGNC:4620]
79094	CHAC1	ChaC glutathione specific gamma-glutamylcyclotransferase 1 [Source:HGNC Symbol;Acc:HGNC:28680]
489	ATP2A3	ATPase sarcoplasmic/endoplasmic reticulum Ca2+ transporting 3 [Source:HGNC Symbol;Acc:HGNC:813]
5359	PLSCR1	phospholipid scramblase 1 [Source:HGNC Symbol;Acc:HGNC:9092]
775	CACNA1C	calcium voltage-gated channel subunit alpha1 C [Source:HGNC Symbol;Acc:HGNC:1390]
341	APOC1	apolipoprotein C1 [Source:HGNC Symbol;Acc:HGNC:607]
6515	SLC2A3	solute carrier family 2 member 3 [Source:HGNC Symbol;Acc:HGNC:11007]
114880	OSBPL6	oxysterol binding protein like 6 [Source:HGNC Symbol;Acc:HGNC:16388]
29968	PSAT1	phosphoserine aminotransferase 1 [Source:HGNC Symbol;Acc:HGNC:19129]
2617	GARS1	glycyl-tRNA synthetase 1 [Source:HGNC Symbol;Acc:HGNC:4162]
833	CARS1	cysteinyl-tRNA synthetase 1 [Source:HGNC Symbol;Acc:HGNC:1493]
84706	GPT2	glutamic--pyruvic transaminase 2 [Source:HGNC Symbol;Acc:HGNC:18062]
58526	MID1IP1	MID1 interacting protein 1 [Source:HGNC Symbol;Acc:HGNC:20715]
6817	SULT1A1	sulfotransferase family 1A member 1 [Source:HGNC Symbol;Acc:HGNC:11453]
160428	ALDH1L2	aldehyde dehydrogenase 1 family member L2 [Source:HGNC Symbol;Acc:HGNC:26777]
219970	GLYATL2	glycine-N-acyltransferase like 2 [Source:HGNC Symbol;Acc:HGNC:24178]
10797	MTHFD2	methylenetetrahydrofolate dehydrogenase (NADP+ dependent) 2, methenyltetrahydrofolate cyclohydrolase [Source:HGNC Symbol;Acc:HGNC:7434]
10577	NPC2	NPC intracellular cholesterol transporter 2 [Source:HGNC Symbol;Acc:HGNC:14537]
217	ALDH2	aldehyde dehydrogenase 2 family member [Source:HGNC Symbol;Acc:HGNC:404]
762	CA4	carbonic anhydrase 4 [Source:HGNC Symbol;Acc:HGNC:1375]
171389	NLRP6	NLR family pyrin domain containing 6 [Source:HGNC Symbol;Acc:HGNC:22944]
79899	PRR5L	proline rich 5 like [Source:HGNC Symbol;Acc:HGNC:25878]
83729	INHBE	inhibin subunit beta E [Source:HGNC Symbol;Acc:HGNC:24029]
7036	TFR2	transferrin receptor 2 [Source:HGNC Symbol;Acc:HGNC:11762]
29995	LMCD1	LIM and cysteine rich domains 1 [Source:HGNC Symbol;Acc:HGNC:6633]
1054	CEBPG	CCAAT enhancer binding protein gamma [Source:HGNC Symbol;Acc:HGNC:1837]
135138	PACRG	parkin coregulated [Source:HGNC Symbol;Acc:HGNC:19152]
6383	SDC2	syndecan 2 [Source:HGNC Symbol;Acc:HGNC:10659]
221178	SPATA13	spermatogenesis associated 13 [Source:HGNC Symbol;Acc:HGNC:23222]
55329	MNS1	meiosis specific nuclear structural 1 [Source:HGNC Symbol;Acc:HGNC:29636]
6273	S100A2	S100 calcium binding protein A2 [Source:HGNC Symbol;Acc:HGNC:10492]
116496	NIBAN1	niban apoptosis regulator 1 [Source:HGNC Symbol;Acc:HGNC:16784]
81706	PPP1R14C	protein phosphatase 1 regulatory inhibitor subunit 14C [Source:HGNC Symbol;Acc:HGNC:14952]
342979	PALM3	paralemmin 3 [Source:HGNC Symbol;Acc:HGNC:33274]
54762	GRAMD1C	GRAM domain containing 1C [Source:HGNC Symbol;Acc:HGNC:25252]
148170	CDC42EP5	CDC42 effector protein 5 [Source:HGNC Symbol;Acc:HGNC:17408]
124602	KIF19	kinesin family member 19 [Source:HGNC Symbol;Acc:HGNC:26735]
145483	FAM161B	FAM161 centrosomal protein B [Source:HGNC Symbol;Acc:HGNC:19854]
5602	MAPK10	mitogen-activated protein kinase 10 [Source:HGNC Symbol;Acc:HGNC:6872]
167359	NIM1K	NIM1 serine/threonine protein kinase [Source:HGNC Symbol;Acc:HGNC:28646]
55061	SUSD4	sushi domain containing 4 [Source:HGNC Symbol;Acc:HGNC:25470]
6536	SLC6A9	solute carrier family 6 member 9 [Source:HGNC Symbol;Acc:HGNC:11056]
6510	SLC1A5	solute carrier family 1 member 5 [Source:HGNC Symbol;Acc:HGNC:10943]
6509	SLC1A4	solute carrier family 1 member 4 [Source:HGNC Symbol;Acc:HGNC:10942]
6520	SLC3A2	solute carrier family 3 member 2 [Source:HGNC Symbol;Acc:HGNC:11026]
12	SERPINA3	serpin family A member 3 [Source:HGNC Symbol;Acc:HGNC:16]
797	CALCB	calcitonin related polypeptide beta [Source:HGNC Symbol;Acc:HGNC:1438]
2040	STOM	stomatin [Source:HGNC Symbol;Acc:HGNC:3383]
7439	BEST1	bestrophin 1 [Source:HGNC Symbol;Acc:HGNC:12703]
338596	ST8SIA6	ST8 alpha-N-acetyl-neuraminide alpha-2,8-sialyltransferase 6 [Source:HGNC Symbol;Acc:HGNC:23317]
345630	FBLL1	fibrillarin like 1 [Source:HGNC Symbol;Acc:HGNC:35458]
55160	ARHGEF10L	Rho guanine nucleotide exchange factor 10 like [Source:HGNC Symbol;Acc:HGNC:25540]
64333	ARHGAP9	Rho GTPase activating protein 9 [Source:HGNC Symbol;Acc:HGNC:14130]
50853	VILL	villin like [Source:HGNC Symbol;Acc:HGNC:30906]
79465	ULBP3	UL16 binding protein 3 [Source:HGNC Symbol;Acc:HGNC:14895]
80328	ULBP2	UL16 binding protein 2 [Source:HGNC Symbol;Acc:HGNC:14894]
80329	ULBP1	UL16 binding protein 1 [Source:HGNC Symbol;Acc:HGNC:14893]
10581	IFITM2	interferon induced transmembrane protein 2 [Source:HGNC Symbol;Acc:HGNC:5413]
23052	ENDOD1	endonuclease domain containing 1 [Source:HGNC Symbol;Acc:HGNC:29129]
388419	BTBD17	BTB domain containing 17 [Source:HGNC Symbol;Acc:HGNC:33758]
144195	SLC2A14	solute carrier family 2 member 14 [Source:HGNC Symbol;Acc:HGNC:18301]
55640	FLVCR2	FLVCR heme transporter 2 [Source:HGNC Symbol;Acc:HGNC:20105]
8676	STX11	syntaxin 11 [Source:HGNC Symbol;Acc:HGNC:11429]
81794	ADAMTS10	ADAM metallopeptidase with thrombospondin type 1 motif 10 [Source:HGNC Symbol;Acc:HGNC:13201]
91522	COL23A1	collagen type XXIII alpha 1 chain [Source:HGNC Symbol;Acc:HGNC:22990]
218	ALDH3A1	aldehyde dehydrogenase 3 family member A1 [Source:HGNC Symbol;Acc:HGNC:405]
493869	GPX8	glutathione peroxidase 8 (putative) [Source:HGNC Symbol;Acc:HGNC:33100]
283078	MKX	mohawk homeobox [Source:HGNC Symbol;Acc:HGNC:23729]
2520	GAST	gastrin [Source:HGNC Symbol;Acc:HGNC:4164]
51175	TUBE1	tubulin epsilon 1 [Source:HGNC Symbol;Acc:HGNC:20775]
8836	GGH	gamma-glutamyl hydrolase [Source:HGNC Symbol;Acc:HGNC:4248]
1978	EIF4EBP1	eukaryotic translation initiation factor 4E binding protein 1 [Source:HGNC Symbol;Acc:HGNC:3288]
5866	RAB3IL1	RAB3A interacting protein like 1 [Source:HGNC Symbol;Acc:HGNC:9780]
167410	LIX1	limb and CNS expressed 1 [Source:HGNC Symbol;Acc:HGNC:18581]
7975	MAFK	MAF bZIP transcription factor K [Source:HGNC Symbol;Acc:HGNC:6782]
23220	DTX4	deltex E3 ubiquitin ligase 4 [Source:HGNC Symbol;Acc:HGNC:29151]
57801	HES4	hes family bHLH transcription factor 4 [Source:HGNC Symbol;Acc:HGNC:24149]
154064	RAET1L	retinoic acid early transcript 1L [Source:HGNC Symbol;Acc:HGNC:16798]
11247	NXPH4	neurexophilin 4 [Source:HGNC Symbol;Acc:HGNC:8078]
116535	MRGPRF	MAS related GPR family member F [Source:HGNC Symbol;Acc:HGNC:24828]
56241	SUSD2	sushi domain containing 2 [Source:HGNC Symbol;Acc:HGNC:30667]
503542	SPRN	shadow of prion protein [Source:HGNC Symbol;Acc:HGNC:16871]
91107	TRIM47	tripartite motif containing 47 [Source:HGNC Symbol;Acc:HGNC:19020]
93082	NEURL3	neuralized E3 ubiquitin protein ligase 3 [Source:HGNC Symbol;Acc:HGNC:25162]
100131997	FAM27E3	family with sequence similarity 27 member E3 [Source:HGNC Symbol;Acc:HGNC:28655]
100506674	MRPS30-DT	MRPS30 divergent transcript [Source:HGNC Symbol;Acc:HGNC:53420]
100652739	RAET1E-AS1	RAET1E antisense RNA 1 [Source:HGNC Symbol;Acc:HGNC:48994]
10186	LHFPL6	LHFPL tetraspan subfamily member 6 [Source:HGNC Symbol;Acc:HGNC:6586]
101927559	CEBPB-AS1	CEBPB antisense RNA 1 [Source:HGNC Symbol;Acc:HGNC:51226]
101928728	ENSG00000260063	novel transcript, antisense to ARID1A
105371267	ENSG00000277639	novel protein
115811	IQCD	IQ motif containing D [Source:HGNC Symbol;Acc:HGNC:25168]
127707	KLHDC7A	kelch domain containing 7A [Source:HGNC Symbol;Acc:HGNC:26791]
145773	FAM81A	family with sequence similarity 81 member A [Source:HGNC Symbol;Acc:HGNC:28379]
149478	BTBD19	BTB domain containing 19 [Source:HGNC Symbol;Acc:HGNC:27145]
153469	JAKMIP2-AS1	JAKMIP2 antisense RNA 1 [Source:HGNC Symbol;Acc:HGNC:27203]
157773	C8orf48	chromosome 8 open reading frame 48 [Source:HGNC Symbol;Acc:HGNC:26345]
158763	ARHGAP36	Rho GTPase activating protein 36 [Source:HGNC Symbol;Acc:HGNC:26388]
192668	CYS1	cystin 1 [Source:HGNC Symbol;Acc:HGNC:18525]
202915	TMEM184A	transmembrane protein 184A [Source:HGNC Symbol;Acc:HGNC:28797]
221424	LRRC73	leucine rich repeat containing 73 [Source:HGNC Symbol;Acc:HGNC:21375]
26010	SPATS2L	spermatogenesis associated serine rich 2 like [Source:HGNC Symbol;Acc:HGNC:24574]
283487	PRECSIT	p53 regulated carcinoma associated Stat3 activating long intergenic non-protein coding transcript [Source:HGNC Symbol;Acc:HGNC:27492]
284485	RIIAD1	regulatory subunit of type II PKA R-subunit domain containing 1 [Source:HGNC Symbol;Acc:HGNC:26686]
3732	CD82	CD82 molecule [Source:HGNC Symbol;Acc:HGNC:6210]
375719	AQP7P1	aquaporin 7 pseudogene 1 [Source:HGNC Symbol;Acc:HGNC:32048]
379013	RNF138P1	ring finger protein 138 pseudogene 1 [Source:HGNC Symbol;Acc:HGNC:30342]
389652	ASNSP1	ASNS pseudogene 1 [Source:HGNC Symbol;Acc:HGNC:754]
400680	LINC00664	long intergenic non-protein coding RNA 664 [Source:HGNC Symbol;Acc:HGNC:44319]
54661	PCDHB17P	protocadherin beta 17 pseudogene [Source:HGNC Symbol;Acc:HGNC:14547]
56901	NDUFA4L2	NDUFA4 mitochondrial complex associated like 2 [Source:HGNC Symbol;Acc:HGNC:29836]
57529	RTL9	retrotransposon Gag like 9 [Source:HGNC Symbol;Acc:HGNC:29245]
57758	SCUBE2	signal peptide, CUB domain and EGF like domain containing 2 [Source:HGNC Symbol;Acc:HGNC:30425]
6274	S100A3	S100 calcium binding protein A3 [Source:HGNC Symbol;Acc:HGNC:10493]
646024	RAET1K	retinoic acid early transcript 1K pseudogene [Source:HGNC Symbol;Acc:HGNC:16797]
728882	FAM182B	family with sequence similarity 182 member B [Source:HGNC Symbol;Acc:HGNC:34503]
79446	WDR25	WD repeat domain 25 [Source:HGNC Symbol;Acc:HGNC:21064]
79642	ARSJ	arylsulfatase family member J [Source:HGNC Symbol;Acc:HGNC:26286]
80342	TRAF3IP3	TRAF3 interacting protein 3 [Source:HGNC Symbol;Acc:HGNC:30766]
83450	DRC3	dynein regulatory complex subunit 3 [Source:HGNC Symbol;Acc:HGNC:25384]
83648	FAM167A	family with sequence similarity 167 member A [Source:HGNC Symbol;Acc:HGNC:15549]
92689	FAM114A1	family with sequence similarity 114 member A1 [Source:HGNC Symbol;Acc:HGNC:25087]

## Sheet: Figure8_E
Overlap Results
Collection(s):	GO:BP
# overlaps shown:	10
# genesets in collections:	7763
# genes in comparison (n):	100
# genes in universe (N):	41014
Gene Set Name	# Genes in Gene Set (K)	Description	# Genes in Overlap (k)	k/K	p-value	FDR q-value
GOBP_REGULATION_OF_MULTICELLULAR_ORGANISMAL_DEVELOPMENT	1471	Any process that modulates the frequency, rate or extent of multicellular organismal development. [GOC:obol]	21	0.0143	5.28E-11	3.03E-7
GOBP_NEUROGENESIS	1669	Generation of cells within the nervous system. [GO_REF:0000021, GOC:cls, GOC:curators, GOC:dgh, GOC:dph, GOC:jid]	22	0.0132	7.8E-11	3.03E-7
GOBP_REGULATION_OF_NERVOUS_SYSTEM_DEVELOPMENT	456	Any process that modulates the frequency, rate or extent of nervous system development, the origin and formation of nervous tissue. [GOC:ai]	12	0.0263	1.34E-9	3.47E-6
GOBP_GENERATION_OF_NEURONS	1453	The process in which nerve cells are generated. This includes the production of neuroblasts and their differentiation into neurons. [GOC:nln]	19	0.0131	2.11E-9	4.09E-6
GOBP_TISSUE_DEVELOPMENT	1998	The process whose specific outcome is the progression of a tissue over time, from its formation to the mature structure. [ISBN:0471245208]	21	0.0105	1.25E-8	1.94E-5
GOBP_CELL_JUNCTION_ORGANIZATION	707	A process that is carried out at the cellular level which results in the assembly, arrangement of constituent parts, or disassembly of a cell junction. A cell junction is a specialized region of connection between two cells or between a cell and the extracellular matrix. [GOC:dph, GOC:jl, GOC:mah]	12	0.0170	1.65E-7	2.14E-4
GOBP_POSITIVE_REGULATION_OF_DEVELOPMENTAL_PROCESS	1388	Any process that activates or increases the rate or extent of development, the biological process whose specific outcome is the progression of an organism over time from an initial condition (e.g. a zygote, or a young adult) to a later condition (e.g. a multicellular animal or an aged adult). [GOC:ai]	16	0.0115	2.52E-7	2.79E-4
GOBP_REGULATION_OF_CELL_JUNCTION_ASSEMBLY	204	Any process that modulates the frequency, rate or extent of cell junction assembly. [GOC:TermGenie]	7	0.0343	7.35E-7	7.14E-4
GOBP_CELL_MORPHOGENESIS	1019	The developmental process in which the size or shape of a cell is generated and organized. [GOC:clt, GOC:dph, GOC:go_curators, GOC:tb]	13	0.0128	1.23E-6	1.06E-3
GOBP_CELLULAR_RESPONSE_TO_ENDOGENOUS_STIMULUS	1394	Any process that results in a change in state or activity of a cell (in terms of movement, secretion, enzyme production, gene expression, etc.) as a result of a stimulus arising within the organism. [GOC:mah]	15	0.0108	1.46E-6	1.14E-3
Gene/Gene Set Overlap Matrix
Entrez Gene Id	Gene Symbol	Gene Description	GOBP_REGULATION_OF_MULTICELLULAR_ORGANISMAL_DEVELOPMENT	GOBP_NEUROGENESIS	GOBP_REGULATION_OF_NERVOUS_SYSTEM_DEVELOPMENT	GOBP_GENERATION_OF_NEURONS	GOBP_TISSUE_DEVELOPMENT	GOBP_CELL_JUNCTION_ORGANIZATION	GOBP_POSITIVE_REGULATION_OF_DEVELOPMENTAL_PROCESS	GOBP_REGULATION_OF_CELL_JUNCTION_ASSEMBLY	GOBP_CELL_MORPHOGENESIS	GOBP_CELLULAR_RESPONSE_TO_ENDOGENOUS_STIMULUS
23767	FLRT3	fibronectin leucine rich transmembrane protein 3 [Source:HGNC Symbol;Acc:HGNC:3762]	GOBP_REGULATION_OF_MULTICELLULAR_ORGANISMAL_DEVELOPMENT	GOBP_NEUROGENESIS	GOBP_REGULATION_OF_NERVOUS_SYSTEM_DEVELOPMENT	GOBP_GENERATION_OF_NEURONS	GOBP_TISSUE_DEVELOPMENT	GOBP_CELL_JUNCTION_ORGANIZATION	GOBP_POSITIVE_REGULATION_OF_DEVELOPMENTAL_PROCESS	GOBP_REGULATION_OF_CELL_JUNCTION_ASSEMBLY	GOBP_CELL_MORPHOGENESIS	GOBP_CELLULAR_RESPONSE_TO_ENDOGENOUS_STIMULUS
3398	ID2	inhibitor of DNA binding 2 [Source:HGNC Symbol;Acc:HGNC:5361]	GOBP_REGULATION_OF_MULTICELLULAR_ORGANISMAL_DEVELOPMENT	GOBP_NEUROGENESIS	GOBP_REGULATION_OF_NERVOUS_SYSTEM_DEVELOPMENT	GOBP_GENERATION_OF_NEURONS	GOBP_TISSUE_DEVELOPMENT		GOBP_POSITIVE_REGULATION_OF_DEVELOPMENTAL_PROCESS
1746	DLX2	distal-less homeobox 2 [Source:HGNC Symbol;Acc:HGNC:2915]	GOBP_REGULATION_OF_MULTICELLULAR_ORGANISMAL_DEVELOPMENT	GOBP_NEUROGENESIS	GOBP_REGULATION_OF_NERVOUS_SYSTEM_DEVELOPMENT	GOBP_GENERATION_OF_NEURONS	GOBP_TISSUE_DEVELOPMENT		GOBP_POSITIVE_REGULATION_OF_DEVELOPMENTAL_PROCESS
10501	SEMA6B	semaphorin 6B [Source:HGNC Symbol;Acc:HGNC:10739]	GOBP_REGULATION_OF_MULTICELLULAR_ORGANISMAL_DEVELOPMENT	GOBP_NEUROGENESIS	GOBP_REGULATION_OF_NERVOUS_SYSTEM_DEVELOPMENT	GOBP_GENERATION_OF_NEURONS	GOBP_TISSUE_DEVELOPMENT				GOBP_CELL_MORPHOGENESIS
3196	TLX2	T cell leukemia homeobox 2 [Source:HGNC Symbol;Acc:HGNC:5057]	GOBP_REGULATION_OF_MULTICELLULAR_ORGANISMAL_DEVELOPMENT	GOBP_NEUROGENESIS	GOBP_REGULATION_OF_NERVOUS_SYSTEM_DEVELOPMENT	GOBP_GENERATION_OF_NEURONS	GOBP_TISSUE_DEVELOPMENT				GOBP_CELL_MORPHOGENESIS
54567	DLL4	delta like canonical Notch ligand 4 [Source:HGNC Symbol;Acc:HGNC:2910]	GOBP_REGULATION_OF_MULTICELLULAR_ORGANISMAL_DEVELOPMENT	GOBP_NEUROGENESIS	GOBP_REGULATION_OF_NERVOUS_SYSTEM_DEVELOPMENT	GOBP_GENERATION_OF_NEURONS	GOBP_TISSUE_DEVELOPMENT					GOBP_CELLULAR_RESPONSE_TO_ENDOGENOUS_STIMULUS
9283	GPR37L1	G protein-coupled receptor 37 like 1 [Source:HGNC Symbol;Acc:HGNC:14923]	GOBP_REGULATION_OF_MULTICELLULAR_ORGANISMAL_DEVELOPMENT	GOBP_NEUROGENESIS	GOBP_REGULATION_OF_NERVOUS_SYSTEM_DEVELOPMENT	GOBP_GENERATION_OF_NEURONS
1636	ACE	angiotensin I converting enzyme [Source:HGNC Symbol;Acc:HGNC:2707]	GOBP_REGULATION_OF_MULTICELLULAR_ORGANISMAL_DEVELOPMENT	GOBP_NEUROGENESIS	GOBP_REGULATION_OF_NERVOUS_SYSTEM_DEVELOPMENT			GOBP_CELL_JUNCTION_ORGANIZATION	GOBP_POSITIVE_REGULATION_OF_DEVELOPMENTAL_PROCESS	GOBP_REGULATION_OF_CELL_JUNCTION_ASSEMBLY		GOBP_CELLULAR_RESPONSE_TO_ENDOGENOUS_STIMULUS
118738	ZNF488	zinc finger protein 488 [Source:HGNC Symbol;Acc:HGNC:23535]	GOBP_REGULATION_OF_MULTICELLULAR_ORGANISMAL_DEVELOPMENT	GOBP_NEUROGENESIS	GOBP_REGULATION_OF_NERVOUS_SYSTEM_DEVELOPMENT				GOBP_POSITIVE_REGULATION_OF_DEVELOPMENTAL_PROCESS
3670	ISL1	ISL LIM homeobox 1 [Source:HGNC Symbol;Acc:HGNC:6132]	GOBP_REGULATION_OF_MULTICELLULAR_ORGANISMAL_DEVELOPMENT	GOBP_NEUROGENESIS		GOBP_GENERATION_OF_NEURONS	GOBP_TISSUE_DEVELOPMENT		GOBP_POSITIVE_REGULATION_OF_DEVELOPMENTAL_PROCESS		GOBP_CELL_MORPHOGENESIS	GOBP_CELLULAR_RESPONSE_TO_ENDOGENOUS_STIMULUS
64084	CLSTN2	calsyntenin 2 [Source:HGNC Symbol;Acc:HGNC:17448]	GOBP_REGULATION_OF_MULTICELLULAR_ORGANISMAL_DEVELOPMENT		GOBP_REGULATION_OF_NERVOUS_SYSTEM_DEVELOPMENT			GOBP_CELL_JUNCTION_ORGANIZATION	GOBP_POSITIVE_REGULATION_OF_DEVELOPMENTAL_PROCESS	GOBP_REGULATION_OF_CELL_JUNCTION_ASSEMBLY
147381	CBLN2	cerebellin 2 precursor [Source:HGNC Symbol;Acc:HGNC:1544]	GOBP_REGULATION_OF_MULTICELLULAR_ORGANISMAL_DEVELOPMENT		GOBP_REGULATION_OF_NERVOUS_SYSTEM_DEVELOPMENT			GOBP_CELL_JUNCTION_ORGANIZATION	GOBP_POSITIVE_REGULATION_OF_DEVELOPMENTAL_PROCESS	GOBP_REGULATION_OF_CELL_JUNCTION_ASSEMBLY
57633	LRRN1	leucine rich repeat neuronal 1 [Source:HGNC Symbol;Acc:HGNC:20980]	GOBP_REGULATION_OF_MULTICELLULAR_ORGANISMAL_DEVELOPMENT		GOBP_REGULATION_OF_NERVOUS_SYSTEM_DEVELOPMENT			GOBP_CELL_JUNCTION_ORGANIZATION	GOBP_POSITIVE_REGULATION_OF_DEVELOPMENTAL_PROCESS	GOBP_REGULATION_OF_CELL_JUNCTION_ASSEMBLY
50848	F11R	F11 receptor [Source:HGNC Symbol;Acc:HGNC:14685]	GOBP_REGULATION_OF_MULTICELLULAR_ORGANISMAL_DEVELOPMENT				GOBP_TISSUE_DEVELOPMENT	GOBP_CELL_JUNCTION_ORGANIZATION	GOBP_POSITIVE_REGULATION_OF_DEVELOPMENTAL_PROCESS	GOBP_REGULATION_OF_CELL_JUNCTION_ASSEMBLY	GOBP_CELL_MORPHOGENESIS
2303	FOXC2	forkhead box C2 [Source:HGNC Symbol;Acc:HGNC:3801]	GOBP_REGULATION_OF_MULTICELLULAR_ORGANISMAL_DEVELOPMENT				GOBP_TISSUE_DEVELOPMENT		GOBP_POSITIVE_REGULATION_OF_DEVELOPMENTAL_PROCESS			GOBP_CELLULAR_RESPONSE_TO_ENDOGENOUS_STIMULUS
10411	RAPGEF3	Rap guanine nucleotide exchange factor 3 [Source:HGNC Symbol;Acc:HGNC:16629]	GOBP_REGULATION_OF_MULTICELLULAR_ORGANISMAL_DEVELOPMENT				GOBP_TISSUE_DEVELOPMENT		GOBP_POSITIVE_REGULATION_OF_DEVELOPMENTAL_PROCESS			GOBP_CELLULAR_RESPONSE_TO_ENDOGENOUS_STIMULUS
23213	SULF1	sulfatase 1 [Source:HGNC Symbol;Acc:HGNC:20391]	GOBP_REGULATION_OF_MULTICELLULAR_ORGANISMAL_DEVELOPMENT				GOBP_TISSUE_DEVELOPMENT					GOBP_CELLULAR_RESPONSE_TO_ENDOGENOUS_STIMULUS
5167	ENPP1	ectonucleotide pyrophosphatase/phosphodiesterase 1 [Source:HGNC Symbol;Acc:HGNC:3356]	GOBP_REGULATION_OF_MULTICELLULAR_ORGANISMAL_DEVELOPMENT				GOBP_TISSUE_DEVELOPMENT					GOBP_CELLULAR_RESPONSE_TO_ENDOGENOUS_STIMULUS
2202	EFEMP1	EGF containing fibulin extracellular matrix protein 1 [Source:HGNC Symbol;Acc:HGNC:3218]	GOBP_REGULATION_OF_MULTICELLULAR_ORGANISMAL_DEVELOPMENT				GOBP_TISSUE_DEVELOPMENT
133522	PPARGC1B	PPARG coactivator 1 beta [Source:HGNC Symbol;Acc:HGNC:30022]	GOBP_REGULATION_OF_MULTICELLULAR_ORGANISMAL_DEVELOPMENT						GOBP_POSITIVE_REGULATION_OF_DEVELOPMENTAL_PROCESS			GOBP_CELLULAR_RESPONSE_TO_ENDOGENOUS_STIMULUS
5740	PTGIS	prostaglandin I2 synthase [Source:HGNC Symbol;Acc:HGNC:9603]	GOBP_REGULATION_OF_MULTICELLULAR_ORGANISMAL_DEVELOPMENT						GOBP_POSITIVE_REGULATION_OF_DEVELOPMENTAL_PROCESS
3642	INSM1	INSM transcriptional repressor 1 [Source:HGNC Symbol;Acc:HGNC:6090]		GOBP_NEUROGENESIS		GOBP_GENERATION_OF_NEURONS	GOBP_TISSUE_DEVELOPMENT		GOBP_POSITIVE_REGULATION_OF_DEVELOPMENTAL_PROCESS
266727	MDGA1	MAM domain containing glycosylphosphatidylinositol anchor 1 [Source:HGNC Symbol;Acc:HGNC:19267]		GOBP_NEUROGENESIS		GOBP_GENERATION_OF_NEURONS		GOBP_CELL_JUNCTION_ORGANIZATION		GOBP_REGULATION_OF_CELL_JUNCTION_ASSEMBLY
66000	TMEM108	transmembrane protein 108 [Source:HGNC Symbol;Acc:HGNC:28451]		GOBP_NEUROGENESIS		GOBP_GENERATION_OF_NEURONS		GOBP_CELL_JUNCTION_ORGANIZATION			GOBP_CELL_MORPHOGENESIS	GOBP_CELLULAR_RESPONSE_TO_ENDOGENOUS_STIMULUS
127833	SYT2	synaptotagmin 2 [Source:HGNC Symbol;Acc:HGNC:11510]		GOBP_NEUROGENESIS		GOBP_GENERATION_OF_NEURONS			GOBP_POSITIVE_REGULATION_OF_DEVELOPMENTAL_PROCESS		GOBP_CELL_MORPHOGENESIS
494470	RNF165	ring finger protein 165 [Source:HGNC Symbol;Acc:HGNC:31696]		GOBP_NEUROGENESIS		GOBP_GENERATION_OF_NEURONS					GOBP_CELL_MORPHOGENESIS	GOBP_CELLULAR_RESPONSE_TO_ENDOGENOUS_STIMULUS
92211	CDHR1	cadherin related family member 1 [Source:HGNC Symbol;Acc:HGNC:14550]		GOBP_NEUROGENESIS		GOBP_GENERATION_OF_NEURONS					GOBP_CELL_MORPHOGENESIS
90249	UNC5A	unc-5 netrin receptor A [Source:HGNC Symbol;Acc:HGNC:12567]		GOBP_NEUROGENESIS		GOBP_GENERATION_OF_NEURONS					GOBP_CELL_MORPHOGENESIS
5274	SERPINI1	serpin family I member 1 [Source:HGNC Symbol;Acc:HGNC:8943]		GOBP_NEUROGENESIS		GOBP_GENERATION_OF_NEURONS
284697	BTBD8	BTB domain containing 8 [Source:HGNC Symbol;Acc:HGNC:21019]		GOBP_NEUROGENESIS		GOBP_GENERATION_OF_NEURONS
92558	BICDL1	BICD family like cargo adaptor 1 [Source:HGNC Symbol;Acc:HGNC:28095]		GOBP_NEUROGENESIS		GOBP_GENERATION_OF_NEURONS
63973	NEUROG2	neurogenin 2 [Source:HGNC Symbol;Acc:HGNC:13805]		GOBP_NEUROGENESIS		GOBP_GENERATION_OF_NEURONS
79152	FA2H	fatty acid 2-hydroxylase [Source:HGNC Symbol;Acc:HGNC:21197]		GOBP_NEUROGENESIS			GOBP_TISSUE_DEVELOPMENT
27134	TJP3	tight junction protein 3 [Source:HGNC Symbol;Acc:HGNC:11829]					GOBP_TISSUE_DEVELOPMENT	GOBP_CELL_JUNCTION_ORGANIZATION
1134	CHRNA1	cholinergic receptor nicotinic alpha 1 subunit [Source:HGNC Symbol;Acc:HGNC:1955]					GOBP_TISSUE_DEVELOPMENT	GOBP_CELL_JUNCTION_ORGANIZATION
3679	ITGA7	integrin subunit alpha 7 [Source:HGNC Symbol;Acc:HGNC:6143]					GOBP_TISSUE_DEVELOPMENT				GOBP_CELL_MORPHOGENESIS
8549	LGR5	leucine rich repeat containing G protein-coupled receptor 5 [Source:HGNC Symbol;Acc:HGNC:4504]					GOBP_TISSUE_DEVELOPMENT
124093	CCDC78	coiled-coil domain containing 78 [Source:HGNC Symbol;Acc:HGNC:14153]					GOBP_TISSUE_DEVELOPMENT
5493	PPL	periplakin [Source:HGNC Symbol;Acc:HGNC:9273]					GOBP_TISSUE_DEVELOPMENT
1005	CDH7	cadherin 7 [Source:HGNC Symbol;Acc:HGNC:1766]						GOBP_CELL_JUNCTION_ORGANIZATION			GOBP_CELL_MORPHOGENESIS
79012	CAMKV	CaM kinase like vesicle associated [Source:HGNC Symbol;Acc:HGNC:28788]						GOBP_CELL_JUNCTION_ORGANIZATION
29780	PARVB	parvin beta [Source:HGNC Symbol;Acc:HGNC:14653]									GOBP_CELL_MORPHOGENESIS
2902	GRIN1	glutamate ionotropic receptor NMDA type subunit 1 [Source:HGNC Symbol;Acc:HGNC:4584]										GOBP_CELLULAR_RESPONSE_TO_ENDOGENOUS_STIMULUS
1395	CRHR2	corticotropin releasing hormone receptor 2 [Source:HGNC Symbol;Acc:HGNC:2358]										GOBP_CELLULAR_RESPONSE_TO_ENDOGENOUS_STIMULUS
3177	SLC29A2	solute carrier family 29 member 2 [Source:HGNC Symbol;Acc:HGNC:11004]										GOBP_CELLULAR_RESPONSE_TO_ENDOGENOUS_STIMULUS
4093	SMAD9	SMAD family member 9 [Source:HGNC Symbol;Acc:HGNC:6774]										GOBP_CELLULAR_RESPONSE_TO_ENDOGENOUS_STIMULUS
25924	MYRIP	myosin VIIA and Rab interacting protein [Source:HGNC Symbol;Acc:HGNC:19156]
2977	GUCY1A2	guanylate cyclase 1 soluble subunit alpha 2 [Source:HGNC Symbol;Acc:HGNC:4684]
10900	RUNDC3A	RUN domain containing 3A [Source:HGNC Symbol;Acc:HGNC:16984]
83873	GPR61	G protein-coupled receptor 61 [Source:HGNC Symbol;Acc:HGNC:13300]
114134	SLC2A13	solute carrier family 2 member 13 [Source:HGNC Symbol;Acc:HGNC:15956]
283455	KSR2	kinase suppressor of ras 2 [Source:HGNC Symbol;Acc:HGNC:18610]
1363	CPE	carboxypeptidase E [Source:HGNC Symbol;Acc:HGNC:2303]
2912	GRM2	glutamate metabotropic receptor 2 [Source:HGNC Symbol;Acc:HGNC:4594]
1013	CDH15	cadherin 15 [Source:HGNC Symbol;Acc:HGNC:1754]
8708	B3GALT1	beta-1,3-galactosyltransferase 1 [Source:HGNC Symbol;Acc:HGNC:916]
81849	ST6GALNAC5	ST6 N-acetylgalactosaminide alpha-2,6-sialyltransferase 5 [Source:HGNC Symbol;Acc:HGNC:19342]
22997	IGSF9B	immunoglobulin superfamily member 9B [Source:HGNC Symbol;Acc:HGNC:32326]
8787	RGS9	regulator of G protein signaling 9 [Source:HGNC Symbol;Acc:HGNC:10004]
153020	RASGEF1B	RasGEF domain family member 1B [Source:HGNC Symbol;Acc:HGNC:24881]
353149	TBC1D26	TBC1 domain family member 26 [Source:HGNC Symbol;Acc:HGNC:28745]
440503	PLIN5	perilipin 5 [Source:HGNC Symbol;Acc:HGNC:33196]
84519	ACRBP	acrosin binding protein [Source:HGNC Symbol;Acc:HGNC:17195]
259173	ALS2CL	ALS2 C-terminal like [Source:HGNC Symbol;Acc:HGNC:20605]
80704	SLC19A3	solute carrier family 19 member 3 [Source:HGNC Symbol;Acc:HGNC:16266]
55534	MAML3	mastermind like transcriptional coactivator 3 [Source:HGNC Symbol;Acc:HGNC:16272]
84940	CORO6	coronin 6 [Source:HGNC Symbol;Acc:HGNC:21356]
124930	ANKRD13B	ankyrin repeat domain 13B [Source:HGNC Symbol;Acc:HGNC:26363]
863	CBFA2T3	CBFA2/RUNX1 partner transcriptional co-repressor 3 [Source:HGNC Symbol;Acc:HGNC:1537]
266722	HS6ST3	heparan sulfate 6-O-sulfotransferase 3 [Source:HGNC Symbol;Acc:HGNC:19134]
84439	HHIPL1	HHIP like 1 [Source:HGNC Symbol;Acc:HGNC:19710]
197259	MLKL	mixed lineage kinase domain like pseudokinase [Source:HGNC Symbol;Acc:HGNC:26617]
283576	ZDHHC22	zinc finger DHHC-type palmitoyltransferase 22 [Source:HGNC Symbol;Acc:HGNC:20106]
22949	PTGR1	prostaglandin reductase 1 [Source:HGNC Symbol;Acc:HGNC:18429]
114794	ELFN2	extracellular leucine rich repeat and fibronectin type III domain containing 2 [Source:HGNC Symbol;Acc:HGNC:29396]
284716	RIMKLA	ribosomal modification protein rimK like family member A [Source:HGNC Symbol;Acc:HGNC:28725]
767	CA8	carbonic anhydrase 8 [Source:HGNC Symbol;Acc:HGNC:1382]
57523	NYNRIN	NYN domain and retroviral integrase containing [Source:HGNC Symbol;Acc:HGNC:20165]
23351	KHNYN	KH and NYN domain containing [Source:HGNC Symbol;Acc:HGNC:20166]
285180	RUFY4	RUN and FYVE domain containing 4 [Source:HGNC Symbol;Acc:HGNC:24804]
987	LRBA	LPS responsive beige-like anchor protein [Source:HGNC Symbol;Acc:HGNC:1742]
4147	MATN2	matrilin 2 [Source:HGNC Symbol;Acc:HGNC:6908]
728276	CLEC19A	C-type lectin domain containing 19A [Source:HGNC Symbol;Acc:HGNC:34522]
100033820	SNORD116-28	small nucleolar RNA, C/D box 116-28 [Source:HGNC Symbol;Acc:HGNC:33347]
100128285	DNM1P35	dynamin 1 pseudogene 35 [Source:HGNC Symbol;Acc:HGNC:35182]
100128640	ACVR2B-AS1	ACVR2B antisense RNA 1 [Source:HGNC Symbol;Acc:HGNC:44161]
100129722	STPG3-AS1	STPG3 antisense RNA 1 [Source:HGNC Symbol;Acc:HGNC:51176]
100130776	AGAP2-AS1	AGAP2 antisense RNA 1 [Source:HGNC Symbol;Acc:HGNC:48633]
100506775	LINC01353	long intergenic non-protein coding RNA 1353 [Source:HGNC Symbol;Acc:HGNC:50580]
101928504	ENSG00000273783	novel transcript, antisense to GTF2A1
104355290	MIR217HG	MIR217 host gene [Source:HGNC Symbol;Acc:HGNC:50537]
114795	TMEM132B	transmembrane protein 132B [Source:HGNC Symbol;Acc:HGNC:29397]
114800	CCDC85A	coiled-coil domain containing 85A [Source:HGNC Symbol;Acc:HGNC:29400]
134548	SOWAHA	sosondowah ankyrin repeat domain family member A [Source:HGNC Symbol;Acc:HGNC:27033]
149297	FAM78B	family with sequence similarity 78 member B [Source:HGNC Symbol;Acc:HGNC:13495]
27439	TMEM121B	transmembrane protein 121B [Source:HGNC Symbol;Acc:HGNC:1844]
30010	NXPH1	neurexophilin 1 [Source:HGNC Symbol;Acc:HGNC:20693]
51545	ZNF581	zinc finger protein 581 [Source:HGNC Symbol;Acc:HGNC:25017]
729359	PLIN4	perilipin 4 [Source:HGNC Symbol;Acc:HGNC:29393]
83876	MRO	maestro [Source:HGNC Symbol;Acc:HGNC:24121]

## Sheet: Figure8_F
Overlap Results
Collection(s):	GO:BP
# overlaps shown:	10
# genesets in collections:	7763
# genes in comparison (n):	105
# genes in universe (N):	41014
Gene Set Name	# Genes in Gene Set (K)	Description	# Genes in Overlap (k)	k/K	p-value	FDR q-value
GOBP_ORGANIC_ACID_METABOLIC_PROCESS	966	The chemical reactions and pathways involving organic acids, any acidic compound containing carbon in covalent linkage. [ISBN:0198506732]	27	0.0280	1.19E-20	9.25E-17
GOBP_CELLULAR_AMINO_ACID_METABOLIC_PROCESS	290	The chemical reactions and pathways involving amino acids, carboxylic acids containing one or more amino groups, as carried out by individual cells. [ISBN:0198506732]	18	0.0621	5.29E-20	2.05E-16
GOBP_SMALL_MOLECULE_METABOLIC_PROCESS	1848	The chemical reactions and pathways involving small molecules, any low molecular weight, monomeric, non-encoded molecule. [GOC:curators, GOC:pde, GOC:vw]	32	0.0173	2.4E-18	6.22E-15
GOBP_ORGANONITROGEN_COMPOUND_BIOSYNTHETIC_PROCESS	1821	The chemical reactions and pathways resulting in the formation of organonitrogen compound. [GOC:pr, GOC:TermGenie]	27	0.0148	7.64E-14	1.48E-10
GOBP_AMINO_ACID_ACTIVATION	45	The modification of an amino acid to an active form, for incorporation into a peptide, protein or other macromolecule. [GOC:jl]	8	0.1778	2.8E-13	4.35E-10
GOBP_TUBE_DEVELOPMENT	1155	The process whose specific outcome is the progression of a tube over time, from its initial formation to a mature structure. Epithelial and endothelial tubes transport gases, liquids and cells from one site to another and form the basic structure of many organs and tissues including lung and trachea, kidney, the mammary gland, the vascular system and the gastrointestinal and urinary-genital tract…	21	0.0182	1.57E-12	2.03E-9
GOBP_RESPONSE_TO_ENDOGENOUS_STIMULUS	1643	Any process that results in a change in state or activity of a cell or an organism (in terms of movement, secretion, enzyme production, gene expression, etc.) as a result of a stimulus arising within the organism. [GOC:sm]	24	0.0146	3.28E-12	3.63E-9
GOBP_TISSUE_DEVELOPMENT	1998	The process whose specific outcome is the progression of a tissue over time, from its formation to the mature structure. [ISBN:0471245208]	26	0.0130	4.61E-12	4.48E-9
GOBP_ANATOMICAL_STRUCTURE_FORMATION_INVOLVED_IN_MORPHOGENESIS	1244	The developmental process pertaining to the initial formation of an anatomical structure from unspecified parts. This process begins with the specific processes that contribute to the appearance of the discrete structure and ends when the structural rudiment is recognizable. An anatomical structure is any biological entity that occupies space and is distinguished from its surroundings. Anatomical…	21	0.0169	6.33E-12	5.46E-9
GOBP_ANIMAL_ORGAN_MORPHOGENESIS	1058	Morphogenesis of an animal organ. An organ is defined as a tissue or set of tissues that work together to perform a specific function or functions. Morphogenesis is the process in which anatomical structures are generated and organized. Organs are commonly observed as visibly distinct structures, but may also exist as loosely associated clusters of cells that work together to perform a specific f…	19	0.0180	2.55E-11	1.98E-8
Gene/Gene Set Overlap Matrix
Entrez Gene Id	Gene Symbol	Gene Description	GOBP_ORGANIC_ACID_METABOLIC_PROCESS	GOBP_CELLULAR_AMINO_ACID_METABOLIC_PROCESS	GOBP_SMALL_MOLECULE_METABOLIC_PROCESS	GOBP_ORGANONITROGEN_COMPOUND_BIOSYNTHETIC_PROCESS	GOBP_AMINO_ACID_ACTIVATION	GOBP_TUBE_DEVELOPMENT	GOBP_RESPONSE_TO_ENDOGENOUS_STIMULUS	GOBP_TISSUE_DEVELOPMENT	GOBP_ANATOMICAL_STRUCTURE_FORMATION_INVOLVED_IN_MORPHOGENESIS	GOBP_ANIMAL_ORGAN_MORPHOGENESIS
7453	WARS1	tryptophanyl-tRNA synthetase 1 [Source:HGNC Symbol;Acc:HGNC:12729]	GOBP_ORGANIC_ACID_METABOLIC_PROCESS	GOBP_CELLULAR_AMINO_ACID_METABOLIC_PROCESS	GOBP_SMALL_MOLECULE_METABOLIC_PROCESS	GOBP_ORGANONITROGEN_COMPOUND_BIOSYNTHETIC_PROCESS	GOBP_AMINO_ACID_ACTIVATION	GOBP_TUBE_DEVELOPMENT			GOBP_ANATOMICAL_STRUCTURE_FORMATION_INVOLVED_IN_MORPHOGENESIS
6301	SARS1	seryl-tRNA synthetase 1 [Source:HGNC Symbol;Acc:HGNC:10537]	GOBP_ORGANIC_ACID_METABOLIC_PROCESS	GOBP_CELLULAR_AMINO_ACID_METABOLIC_PROCESS	GOBP_SMALL_MOLECULE_METABOLIC_PROCESS	GOBP_ORGANONITROGEN_COMPOUND_BIOSYNTHETIC_PROCESS	GOBP_AMINO_ACID_ACTIVATION	GOBP_TUBE_DEVELOPMENT			GOBP_ANATOMICAL_STRUCTURE_FORMATION_INVOLVED_IN_MORPHOGENESIS
4141	2001-03-01	methionyl-tRNA synthetase 1 [Source:HGNC Symbol;Acc:HGNC:6898]	GOBP_ORGANIC_ACID_METABOLIC_PROCESS	GOBP_CELLULAR_AMINO_ACID_METABOLIC_PROCESS	GOBP_SMALL_MOLECULE_METABOLIC_PROCESS	GOBP_ORGANONITROGEN_COMPOUND_BIOSYNTHETIC_PROCESS	GOBP_AMINO_ACID_ACTIVATION		GOBP_RESPONSE_TO_ENDOGENOUS_STIMULUS
8565	YARS1	tyrosyl-tRNA synthetase 1 [Source:HGNC Symbol;Acc:HGNC:12840]	GOBP_ORGANIC_ACID_METABOLIC_PROCESS	GOBP_CELLULAR_AMINO_ACID_METABOLIC_PROCESS	GOBP_SMALL_MOLECULE_METABOLIC_PROCESS	GOBP_ORGANONITROGEN_COMPOUND_BIOSYNTHETIC_PROCESS	GOBP_AMINO_ACID_ACTIVATION
4677	NARS1	asparaginyl-tRNA synthetase 1 [Source:HGNC Symbol;Acc:HGNC:7643]	GOBP_ORGANIC_ACID_METABOLIC_PROCESS	GOBP_CELLULAR_AMINO_ACID_METABOLIC_PROCESS	GOBP_SMALL_MOLECULE_METABOLIC_PROCESS	GOBP_ORGANONITROGEN_COMPOUND_BIOSYNTHETIC_PROCESS	GOBP_AMINO_ACID_ACTIVATION
3376	IARS1	isoleucyl-tRNA synthetase 1 [Source:HGNC Symbol;Acc:HGNC:5330]	GOBP_ORGANIC_ACID_METABOLIC_PROCESS	GOBP_CELLULAR_AMINO_ACID_METABOLIC_PROCESS	GOBP_SMALL_MOLECULE_METABOLIC_PROCESS	GOBP_ORGANONITROGEN_COMPOUND_BIOSYNTHETIC_PROCESS	GOBP_AMINO_ACID_ACTIVATION
2617	GARS1	glycyl-tRNA synthetase 1 [Source:HGNC Symbol;Acc:HGNC:4162]	GOBP_ORGANIC_ACID_METABOLIC_PROCESS	GOBP_CELLULAR_AMINO_ACID_METABOLIC_PROCESS	GOBP_SMALL_MOLECULE_METABOLIC_PROCESS	GOBP_ORGANONITROGEN_COMPOUND_BIOSYNTHETIC_PROCESS	GOBP_AMINO_ACID_ACTIVATION
833	CARS1	cysteinyl-tRNA synthetase 1 [Source:HGNC Symbol;Acc:HGNC:1493]	GOBP_ORGANIC_ACID_METABOLIC_PROCESS	GOBP_CELLULAR_AMINO_ACID_METABOLIC_PROCESS	GOBP_SMALL_MOLECULE_METABOLIC_PROCESS	GOBP_ORGANONITROGEN_COMPOUND_BIOSYNTHETIC_PROCESS	GOBP_AMINO_ACID_ACTIVATION
26227	PHGDH	phosphoglycerate dehydrogenase [Source:HGNC Symbol;Acc:HGNC:8923]	GOBP_ORGANIC_ACID_METABOLIC_PROCESS	GOBP_CELLULAR_AMINO_ACID_METABOLIC_PROCESS	GOBP_SMALL_MOLECULE_METABOLIC_PROCESS	GOBP_ORGANONITROGEN_COMPOUND_BIOSYNTHETIC_PROCESS		GOBP_TUBE_DEVELOPMENT		GOBP_TISSUE_DEVELOPMENT
23657	SLC7A11	solute carrier family 7 member 11 [Source:HGNC Symbol;Acc:HGNC:11059]	GOBP_ORGANIC_ACID_METABOLIC_PROCESS	GOBP_CELLULAR_AMINO_ACID_METABOLIC_PROCESS	GOBP_SMALL_MOLECULE_METABOLIC_PROCESS	GOBP_ORGANONITROGEN_COMPOUND_BIOSYNTHETIC_PROCESS		GOBP_TUBE_DEVELOPMENT		GOBP_TISSUE_DEVELOPMENT
2805	GOT1	glutamic-oxaloacetic transaminase 1 [Source:HGNC Symbol;Acc:HGNC:4432]	GOBP_ORGANIC_ACID_METABOLIC_PROCESS	GOBP_CELLULAR_AMINO_ACID_METABOLIC_PROCESS	GOBP_SMALL_MOLECULE_METABOLIC_PROCESS	GOBP_ORGANONITROGEN_COMPOUND_BIOSYNTHETIC_PROCESS			GOBP_RESPONSE_TO_ENDOGENOUS_STIMULUS
81539	SLC38A1	solute carrier family 38 member 1 [Source:HGNC Symbol;Acc:HGNC:13447]	GOBP_ORGANIC_ACID_METABOLIC_PROCESS	GOBP_CELLULAR_AMINO_ACID_METABOLIC_PROCESS	GOBP_SMALL_MOLECULE_METABOLIC_PROCESS	GOBP_ORGANONITROGEN_COMPOUND_BIOSYNTHETIC_PROCESS
440	ASNS	asparagine synthetase (glutamine-hydrolyzing) [Source:HGNC Symbol;Acc:HGNC:753]	GOBP_ORGANIC_ACID_METABOLIC_PROCESS	GOBP_CELLULAR_AMINO_ACID_METABOLIC_PROCESS	GOBP_SMALL_MOLECULE_METABOLIC_PROCESS	GOBP_ORGANONITROGEN_COMPOUND_BIOSYNTHETIC_PROCESS
5831	PYCR1	pyrroline-5-carboxylate reductase 1 [Source:HGNC Symbol;Acc:HGNC:9721]	GOBP_ORGANIC_ACID_METABOLIC_PROCESS	GOBP_CELLULAR_AMINO_ACID_METABOLIC_PROCESS	GOBP_SMALL_MOLECULE_METABOLIC_PROCESS	GOBP_ORGANONITROGEN_COMPOUND_BIOSYNTHETIC_PROCESS
29968	PSAT1	phosphoserine aminotransferase 1 [Source:HGNC Symbol;Acc:HGNC:19129]	GOBP_ORGANIC_ACID_METABOLIC_PROCESS	GOBP_CELLULAR_AMINO_ACID_METABOLIC_PROCESS	GOBP_SMALL_MOLECULE_METABOLIC_PROCESS	GOBP_ORGANONITROGEN_COMPOUND_BIOSYNTHETIC_PROCESS
586	BCAT1	branched chain amino acid transaminase 1 [Source:HGNC Symbol;Acc:HGNC:976]	GOBP_ORGANIC_ACID_METABOLIC_PROCESS	GOBP_CELLULAR_AMINO_ACID_METABOLIC_PROCESS	GOBP_SMALL_MOLECULE_METABOLIC_PROCESS	GOBP_ORGANONITROGEN_COMPOUND_BIOSYNTHETIC_PROCESS
84706	GPT2	glutamic--pyruvic transaminase 2 [Source:HGNC Symbol;Acc:HGNC:18062]	GOBP_ORGANIC_ACID_METABOLIC_PROCESS	GOBP_CELLULAR_AMINO_ACID_METABOLIC_PROCESS	GOBP_SMALL_MOLECULE_METABOLIC_PROCESS
89874	SLC25A21	solute carrier family 25 member 21 [Source:HGNC Symbol;Acc:HGNC:14411]	GOBP_ORGANIC_ACID_METABOLIC_PROCESS	GOBP_CELLULAR_AMINO_ACID_METABOLIC_PROCESS	GOBP_SMALL_MOLECULE_METABOLIC_PROCESS
25902	MTHFD1L	methylenetetrahydrofolate dehydrogenase (NADP+ dependent) 1 like [Source:HGNC Symbol;Acc:HGNC:21055]	GOBP_ORGANIC_ACID_METABOLIC_PROCESS		GOBP_SMALL_MOLECULE_METABOLIC_PROCESS	GOBP_ORGANONITROGEN_COMPOUND_BIOSYNTHETIC_PROCESS		GOBP_TUBE_DEVELOPMENT		GOBP_TISSUE_DEVELOPMENT	GOBP_ANATOMICAL_STRUCTURE_FORMATION_INVOLVED_IN_MORPHOGENESIS	GOBP_ANIMAL_ORGAN_MORPHOGENESIS
83667	SESN2	sestrin 2 [Source:HGNC Symbol;Acc:HGNC:20746]	GOBP_ORGANIC_ACID_METABOLIC_PROCESS		GOBP_SMALL_MOLECULE_METABOLIC_PROCESS	GOBP_ORGANONITROGEN_COMPOUND_BIOSYNTHETIC_PROCESS			GOBP_RESPONSE_TO_ENDOGENOUS_STIMULUS
857	CAV1	caveolin 1 [Source:HGNC Symbol;Acc:HGNC:1527]	GOBP_ORGANIC_ACID_METABOLIC_PROCESS		GOBP_SMALL_MOLECULE_METABOLIC_PROCESS			GOBP_TUBE_DEVELOPMENT	GOBP_RESPONSE_TO_ENDOGENOUS_STIMULUS	GOBP_TISSUE_DEVELOPMENT	GOBP_ANATOMICAL_STRUCTURE_FORMATION_INVOLVED_IN_MORPHOGENESIS	GOBP_ANIMAL_ORGAN_MORPHOGENESIS
5106	PCK2	phosphoenolpyruvate carboxykinase 2, mitochondrial [Source:HGNC Symbol;Acc:HGNC:8725]	GOBP_ORGANIC_ACID_METABOLIC_PROCESS		GOBP_SMALL_MOLECULE_METABOLIC_PROCESS				GOBP_RESPONSE_TO_ENDOGENOUS_STIMULUS	GOBP_TISSUE_DEVELOPMENT
57761	TRIB3	tribbles pseudokinase 3 [Source:HGNC Symbol;Acc:HGNC:16228]	GOBP_ORGANIC_ACID_METABOLIC_PROCESS		GOBP_SMALL_MOLECULE_METABOLIC_PROCESS				GOBP_RESPONSE_TO_ENDOGENOUS_STIMULUS
26471	NUPR1	nuclear protein 1, transcriptional regulator [Source:HGNC Symbol;Acc:HGNC:29990]	GOBP_ORGANIC_ACID_METABOLIC_PROCESS		GOBP_SMALL_MOLECULE_METABOLIC_PROCESS					GOBP_TISSUE_DEVELOPMENT
114880	OSBPL6	oxysterol binding protein like 6 [Source:HGNC Symbol;Acc:HGNC:16388]	GOBP_ORGANIC_ACID_METABOLIC_PROCESS		GOBP_SMALL_MOLECULE_METABOLIC_PROCESS
160428	ALDH1L2	aldehyde dehydrogenase 1 family member L2 [Source:HGNC Symbol;Acc:HGNC:26777]	GOBP_ORGANIC_ACID_METABOLIC_PROCESS		GOBP_SMALL_MOLECULE_METABOLIC_PROCESS
10797	MTHFD2	methylenetetrahydrofolate dehydrogenase (NADP+ dependent) 2, methenyltetrahydrofolate cyclohydrolase [Source:HGNC Symbol;Acc:HGNC:7434]	GOBP_ORGANIC_ACID_METABOLIC_PROCESS		GOBP_SMALL_MOLECULE_METABOLIC_PROCESS
348	APOE	apolipoprotein E [Source:HGNC Symbol;Acc:HGNC:613]			GOBP_SMALL_MOLECULE_METABOLIC_PROCESS	GOBP_ORGANONITROGEN_COMPOUND_BIOSYNTHETIC_PROCESS		GOBP_TUBE_DEVELOPMENT	GOBP_RESPONSE_TO_ENDOGENOUS_STIMULUS
217	ALDH2	aldehyde dehydrogenase 2 family member [Source:HGNC Symbol;Acc:HGNC:404]			GOBP_SMALL_MOLECULE_METABOLIC_PROCESS	GOBP_ORGANONITROGEN_COMPOUND_BIOSYNTHETIC_PROCESS
467	ATF3	activating transcription factor 3 [Source:HGNC Symbol;Acc:HGNC:785]			GOBP_SMALL_MOLECULE_METABOLIC_PROCESS					GOBP_TISSUE_DEVELOPMENT
5366	PMAIP1	phorbol-12-myristate-13-acetate-induced protein 1 [Source:HGNC Symbol;Acc:HGNC:9108]			GOBP_SMALL_MOLECULE_METABOLIC_PROCESS
7436	VLDLR	very low density lipoprotein receptor [Source:HGNC Symbol;Acc:HGNC:12698]			GOBP_SMALL_MOLECULE_METABOLIC_PROCESS
3491	CCN1	cellular communication network factor 1 [Source:HGNC Symbol;Acc:HGNC:2654]				GOBP_ORGANONITROGEN_COMPOUND_BIOSYNTHETIC_PROCESS		GOBP_TUBE_DEVELOPMENT	GOBP_RESPONSE_TO_ENDOGENOUS_STIMULUS	GOBP_TISSUE_DEVELOPMENT	GOBP_ANATOMICAL_STRUCTURE_FORMATION_INVOLVED_IN_MORPHOGENESIS	GOBP_ANIMAL_ORGAN_MORPHOGENESIS
596	BCL2	BCL2 apoptosis regulator [Source:HGNC Symbol;Acc:HGNC:990]				GOBP_ORGANONITROGEN_COMPOUND_BIOSYNTHETIC_PROCESS		GOBP_TUBE_DEVELOPMENT	GOBP_RESPONSE_TO_ENDOGENOUS_STIMULUS	GOBP_TISSUE_DEVELOPMENT		GOBP_ANIMAL_ORGAN_MORPHOGENESIS
79094	CHAC1	ChaC glutathione specific gamma-glutamylcyclotransferase 1 [Source:HGNC Symbol;Acc:HGNC:28680]				GOBP_ORGANONITROGEN_COMPOUND_BIOSYNTHETIC_PROCESS
116496	NIBAN1	niban apoptosis regulator 1 [Source:HGNC Symbol;Acc:HGNC:16784]				GOBP_ORGANONITROGEN_COMPOUND_BIOSYNTHETIC_PROCESS
6536	SLC6A9	solute carrier family 6 member 9 [Source:HGNC Symbol;Acc:HGNC:11056]				GOBP_ORGANONITROGEN_COMPOUND_BIOSYNTHETIC_PROCESS
1978	EIF4EBP1	eukaryotic translation initiation factor 4E binding protein 1 [Source:HGNC Symbol;Acc:HGNC:3288]				GOBP_ORGANONITROGEN_COMPOUND_BIOSYNTHETIC_PROCESS
64131	XYLT1	xylosyltransferase 1 [Source:HGNC Symbol;Acc:HGNC:15516]				GOBP_ORGANONITROGEN_COMPOUND_BIOSYNTHETIC_PROCESS
3280	HES1	hes family bHLH transcription factor 1 [Source:HGNC Symbol;Acc:HGNC:5192]						GOBP_TUBE_DEVELOPMENT	GOBP_RESPONSE_TO_ENDOGENOUS_STIMULUS	GOBP_TISSUE_DEVELOPMENT	GOBP_ANATOMICAL_STRUCTURE_FORMATION_INVOLVED_IN_MORPHOGENESIS	GOBP_ANIMAL_ORGAN_MORPHOGENESIS
388585	HES5	hes family bHLH transcription factor 5 [Source:HGNC Symbol;Acc:HGNC:19764]						GOBP_TUBE_DEVELOPMENT	GOBP_RESPONSE_TO_ENDOGENOUS_STIMULUS	GOBP_TISSUE_DEVELOPMENT	GOBP_ANATOMICAL_STRUCTURE_FORMATION_INVOLVED_IN_MORPHOGENESIS	GOBP_ANIMAL_ORGAN_MORPHOGENESIS
1909	EDNRA	endothelin receptor type A [Source:HGNC Symbol;Acc:HGNC:3179]						GOBP_TUBE_DEVELOPMENT	GOBP_RESPONSE_TO_ENDOGENOUS_STIMULUS	GOBP_TISSUE_DEVELOPMENT	GOBP_ANATOMICAL_STRUCTURE_FORMATION_INVOLVED_IN_MORPHOGENESIS	GOBP_ANIMAL_ORGAN_MORPHOGENESIS
1490	CCN2	cellular communication network factor 2 [Source:HGNC Symbol;Acc:HGNC:2500]						GOBP_TUBE_DEVELOPMENT	GOBP_RESPONSE_TO_ENDOGENOUS_STIMULUS	GOBP_TISSUE_DEVELOPMENT	GOBP_ANATOMICAL_STRUCTURE_FORMATION_INVOLVED_IN_MORPHOGENESIS	GOBP_ANIMAL_ORGAN_MORPHOGENESIS
1960	EGR3	early growth response 3 [Source:HGNC Symbol;Acc:HGNC:3240]						GOBP_TUBE_DEVELOPMENT	GOBP_RESPONSE_TO_ENDOGENOUS_STIMULUS		GOBP_ANATOMICAL_STRUCTURE_FORMATION_INVOLVED_IN_MORPHOGENESIS
7424	VEGFC	vascular endothelial growth factor C [Source:HGNC Symbol;Acc:HGNC:12682]						GOBP_TUBE_DEVELOPMENT		GOBP_TISSUE_DEVELOPMENT	GOBP_ANATOMICAL_STRUCTURE_FORMATION_INVOLVED_IN_MORPHOGENESIS	GOBP_ANIMAL_ORGAN_MORPHOGENESIS
23462	HEY1	hes related family bHLH transcription factor with YRPW motif 1 [Source:HGNC Symbol;Acc:HGNC:4880]						GOBP_TUBE_DEVELOPMENT		GOBP_TISSUE_DEVELOPMENT	GOBP_ANATOMICAL_STRUCTURE_FORMATION_INVOLVED_IN_MORPHOGENESIS	GOBP_ANIMAL_ORGAN_MORPHOGENESIS
441478	NRARP	NOTCH regulated ankyrin repeat protein [Source:HGNC Symbol;Acc:HGNC:33843]						GOBP_TUBE_DEVELOPMENT		GOBP_TISSUE_DEVELOPMENT	GOBP_ANATOMICAL_STRUCTURE_FORMATION_INVOLVED_IN_MORPHOGENESIS
25932	CLIC4	chloride intracellular channel 4 [Source:HGNC Symbol;Acc:HGNC:13518]						GOBP_TUBE_DEVELOPMENT		GOBP_TISSUE_DEVELOPMENT	GOBP_ANATOMICAL_STRUCTURE_FORMATION_INVOLVED_IN_MORPHOGENESIS
55742	PARVA	parvin alpha [Source:HGNC Symbol;Acc:HGNC:14652]						GOBP_TUBE_DEVELOPMENT			GOBP_ANATOMICAL_STRUCTURE_FORMATION_INVOLVED_IN_MORPHOGENESIS	GOBP_ANIMAL_ORGAN_MORPHOGENESIS
79924	ADM2	adrenomedullin 2 [Source:HGNC Symbol;Acc:HGNC:28898]						GOBP_TUBE_DEVELOPMENT			GOBP_ANATOMICAL_STRUCTURE_FORMATION_INVOLVED_IN_MORPHOGENESIS
83931	STK40	serine/threonine kinase 40 [Source:HGNC Symbol;Acc:HGNC:21373]						GOBP_TUBE_DEVELOPMENT				GOBP_ANIMAL_ORGAN_MORPHOGENESIS
1277	COL1A1	collagen type I alpha 1 chain [Source:HGNC Symbol;Acc:HGNC:2197]							GOBP_RESPONSE_TO_ENDOGENOUS_STIMULUS	GOBP_TISSUE_DEVELOPMENT	GOBP_ANATOMICAL_STRUCTURE_FORMATION_INVOLVED_IN_MORPHOGENESIS	GOBP_ANIMAL_ORGAN_MORPHOGENESIS
1051	CEBPB	CCAAT enhancer binding protein beta [Source:HGNC Symbol;Acc:HGNC:1834]							GOBP_RESPONSE_TO_ENDOGENOUS_STIMULUS	GOBP_TISSUE_DEVELOPMENT		GOBP_ANIMAL_ORGAN_MORPHOGENESIS
55959	SULF2	sulfatase 2 [Source:HGNC Symbol;Acc:HGNC:20392]							GOBP_RESPONSE_TO_ENDOGENOUS_STIMULUS	GOBP_TISSUE_DEVELOPMENT
8614	STC2	stanniocalcin 2 [Source:HGNC Symbol;Acc:HGNC:11374]							GOBP_RESPONSE_TO_ENDOGENOUS_STIMULUS	GOBP_TISSUE_DEVELOPMENT
9518	GDF15	growth differentiation factor 15 [Source:HGNC Symbol;Acc:HGNC:30142]							GOBP_RESPONSE_TO_ENDOGENOUS_STIMULUS		GOBP_ANATOMICAL_STRUCTURE_FORMATION_INVOLVED_IN_MORPHOGENESIS
348980	HCN1	hyperpolarization activated cyclic nucleotide gated potassium channel 1 [Source:HGNC Symbol;Acc:HGNC:4845]							GOBP_RESPONSE_TO_ENDOGENOUS_STIMULUS			GOBP_ANIMAL_ORGAN_MORPHOGENESIS
4916	NTRK3	neurotrophic receptor tyrosine kinase 3 [Source:HGNC Symbol;Acc:HGNC:8033]							GOBP_RESPONSE_TO_ENDOGENOUS_STIMULUS
3490	IGFBP7	insulin like growth factor binding protein 7 [Source:HGNC Symbol;Acc:HGNC:5476]							GOBP_RESPONSE_TO_ENDOGENOUS_STIMULUS
27065	NSG1	neuronal vesicle trafficking associated 1 [Source:HGNC Symbol;Acc:HGNC:18790]							GOBP_RESPONSE_TO_ENDOGENOUS_STIMULUS
7035	TFPI	tissue factor pathway inhibitor [Source:HGNC Symbol;Acc:HGNC:11760]							GOBP_RESPONSE_TO_ENDOGENOUS_STIMULUS
3400	ID4	inhibitor of DNA binding 4, HLH protein [Source:HGNC Symbol;Acc:HGNC:5363]								GOBP_TISSUE_DEVELOPMENT		GOBP_ANIMAL_ORGAN_MORPHOGENESIS
84628	NTNG2	netrin G2 [Source:HGNC Symbol;Acc:HGNC:14288]								GOBP_TISSUE_DEVELOPMENT		GOBP_ANIMAL_ORGAN_MORPHOGENESIS
2239	GPC4	glypican 4 [Source:HGNC Symbol;Acc:HGNC:4452]								GOBP_TISSUE_DEVELOPMENT		GOBP_ANIMAL_ORGAN_MORPHOGENESIS
80709	AKNA	AT-hook transcription factor [Source:HGNC Symbol;Acc:HGNC:24108]								GOBP_TISSUE_DEVELOPMENT
200558	APLF	aprataxin and PNKP like factor [Source:HGNC Symbol;Acc:HGNC:28724]								GOBP_TISSUE_DEVELOPMENT
91156	IGFN1	immunoglobulin like and fibronectin type III domain containing 1 [Source:HGNC Symbol;Acc:HGNC:24607]									GOBP_ANATOMICAL_STRUCTURE_FORMATION_INVOLVED_IN_MORPHOGENESIS	GOBP_ANIMAL_ORGAN_MORPHOGENESIS
23017	FAIM2	Fas apoptotic inhibitory molecule 2 [Source:HGNC Symbol;Acc:HGNC:17067]									GOBP_ANATOMICAL_STRUCTURE_FORMATION_INVOLVED_IN_MORPHOGENESIS
170689	ADAMTS15	ADAM metallopeptidase with thrombospondin type 1 motif 15 [Source:HGNC Symbol;Acc:HGNC:16305]									GOBP_ANATOMICAL_STRUCTURE_FORMATION_INVOLVED_IN_MORPHOGENESIS
2670	GFAP	glial fibrillary acidic protein [Source:HGNC Symbol;Acc:HGNC:4235]
22809	ATF5	activating transcription factor 5 [Source:HGNC Symbol;Acc:HGNC:790]
1600	DAB1	DAB adaptor protein 1 [Source:HGNC Symbol;Acc:HGNC:2661]
26047	CNTNAP2	contactin associated protein 2 [Source:HGNC Symbol;Acc:HGNC:13830]
221336	BEND6	BEN domain containing 6 [Source:HGNC Symbol;Acc:HGNC:20871]
6196	RPS6KA2	ribosomal protein S6 kinase A2 [Source:HGNC Symbol;Acc:HGNC:10431]
146	ADRA1D	adrenoceptor alpha 1D [Source:HGNC Symbol;Acc:HGNC:280]
6541	SLC7A1	solute carrier family 7 member 1 [Source:HGNC Symbol;Acc:HGNC:11057]
6509	SLC1A4	solute carrier family 1 member 4 [Source:HGNC Symbol;Acc:HGNC:10942]
2913	GRM3	glutamate metabotropic receptor 3 [Source:HGNC Symbol;Acc:HGNC:4595]
83729	INHBE	inhibin subunit beta E [Source:HGNC Symbol;Acc:HGNC:24029]
116461	TSEN15	tRNA splicing endonuclease subunit 15 [Source:HGNC Symbol;Acc:HGNC:16791]
1831	TSC22D3	TSC22 domain family member 3 [Source:HGNC Symbol;Acc:HGNC:3051]
8739	HRK	harakiri, BCL2 interacting protein [Source:HGNC Symbol;Acc:HGNC:5185]
122953	JDP2	Jun dimerization protein 2 [Source:HGNC Symbol;Acc:HGNC:17546]
91543	RSAD2	radical S-adenosyl methionine domain containing 2 [Source:HGNC Symbol;Acc:HGNC:30908]
345630	FBLL1	fibrillarin like 1 [Source:HGNC Symbol;Acc:HGNC:35458]
7439	BEST1	bestrophin 1 [Source:HGNC Symbol;Acc:HGNC:12703]
343450	KCNT2	potassium sodium-activated channel subfamily T member 2 [Source:HGNC Symbol;Acc:HGNC:18866]
1054	CEBPG	CCAAT enhancer binding protein gamma [Source:HGNC Symbol;Acc:HGNC:1837]
493869	GPX8	glutathione peroxidase 8 (putative) [Source:HGNC Symbol;Acc:HGNC:33100]
25903	OLFML2B	olfactomedin like 2B [Source:HGNC Symbol;Acc:HGNC:24558]
80329	ULBP1	UL16 binding protein 1 [Source:HGNC Symbol;Acc:HGNC:14893]
9628	RGS6	regulator of G protein signaling 6 [Source:HGNC Symbol;Acc:HGNC:10002]
12	SERPINA3	serpin family A member 3 [Source:HGNC Symbol;Acc:HGNC:16]
64333	ARHGAP9	Rho GTPase activating protein 9 [Source:HGNC Symbol;Acc:HGNC:14130]
2060	EPS15	epidermal growth factor receptor pathway substrate 15 [Source:HGNC Symbol;Acc:HGNC:3419]
114088	TRIM9	tripartite motif containing 9 [Source:HGNC Symbol;Acc:HGNC:16288]
57801	HES4	hes family bHLH transcription factor 4 [Source:HGNC Symbol;Acc:HGNC:24149]
80830	APOL6	apolipoprotein L6 [Source:HGNC Symbol;Acc:HGNC:14870]
100287366	OSTM1-AS1	OSTM1 antisense RNA 1 [Source:HGNC Symbol;Acc:HGNC:43666]
100506544	L3MBTL2-AS1	L3MBTL2 antisense RNA 1 [Source:HGNC Symbol;Acc:HGNC:40847]
100507495	SDCBP2-AS1	SDCBP2 antisense RNA 1 [Source:HGNC Symbol;Acc:HGNC:44314]
101927559	CEBPB-AS1	CEBPB antisense RNA 1 [Source:HGNC Symbol;Acc:HGNC:51226]
441172	NHSL1-AS1	NHSL1 antisense RNA 1 [Source:HGNC Symbol;Acc:HGNC:40947]
83648	FAM167A	family with sequence similarity 167 member A [Source:HGNC Symbol;Acc:HGNC:15549]

## Sheet: Figure8_G
Overlap Results
Collection(s):	GO:BP
# overlaps shown:	10
# genesets in collections:	7763
# genes in comparison (n):	91
# genes in universe (N):	41014
Gene Set Name	# Genes in Gene Set (K)	Description	# Genes in Overlap (k)	k/K	p-value	FDR q-value
GOBP_REGULATION_OF_EXOCYTOSIS	215	Any process that modulates the frequency, rate or extent of exocytosis. [GOC:go_curators]	9	0.0419	1.37E-9	1.06E-5
GOBP_REGULATION_OF_VESICLE_MEDIATED_TRANSPORT	549	Any process that modulates the rate, frequency, or extent of vesicle-mediated transport, the directed movement of substances, either within a vesicle or in the vesicle membrane, into, out of or within a cell. [GOC:dph, GOC:tb]	12	0.0219	3.55E-9	1.38E-5
GOBP_REGULATION_OF_REGULATED_SECRETORY_PATHWAY	145	Any process that modulates the frequency, rate or extent of regulated secretory pathway. [GO_REF:0000058, GOC:pad, GOC:PARL, GOC:TermGenie, PMID:12526776]	7	0.0483	3.77E-8	9.74E-5
GOBP_RESPONSE_TO_INORGANIC_SUBSTANCE	561	Any process that results in a change in state or activity of a cell or an organism (in terms of movement, secretion, enzyme production, gene expression, etc.) as a result of an inorganic substance stimulus. [GOC:sm]	11	0.0196	5.02E-8	9.74E-5
GOBP_REGULATED_EXOCYTOSIS	243	A process of exocytosis in which soluble proteins and other substances are initially stored in secretory vesicles for later release. It is found mainly in cells that are specialized for secreting products such as hormones, neurotransmitters, or digestive enzymes rapidly on demand. [GOC:mah, ISBN:0716731363]	8	0.0329	7.53E-8	1.17E-4
GOBP_REGULATION_OF_SECRETION	626	Any process that modulates the frequency, rate or extent of the controlled release of a substance from a cell or a tissue. [GOC:ai]	11	0.0176	1.51E-7	1.7E-4
GOBP_EXOCYTOSIS	372	A process of secretion by a cell that results in the release of intracellular molecules (e.g. hormones, matrix proteins) contained within a membrane-bounded vesicle. Exocytosis can occur either by full fusion, when the vesicle collapses into the plasma membrane, or by a kiss-and-run mechanism that involves the formation of a transient contact, a pore, between a granule (for exemple of chromaffin …	9	0.0242	1.54E-7	1.7E-4
GOBP_SECRETION	954	The controlled release of a substance by a cell or a tissue. [GOC:ai]	13	0.0136	1.94E-7	1.88E-4
GOBP_REGULATION_OF_TRANSPORT	1793	Any process that modulates the frequency, rate or extent of the directed movement of substances (such as macromolecules, small molecules, ions) into, out of or within a cell, or between cells, by means of some agent such as a transporter or pore. [GOC:ai]	17	0.0095	3.83E-7	3.1E-4
GOBP_POSITIVE_REGULATION_OF_DEVELOPMENTAL_PROCESS	1388	Any process that activates or increases the rate or extent of development, the biological process whose specific outcome is the progression of an organism over time from an initial condition (e.g. a zygote, or a young adult) to a later condition (e.g. a multicellular animal or an aged adult). [GOC:ai]	15	0.0108	3.99E-7	3.1E-4
Gene/Gene Set Overlap Matrix
Entrez Gene Id	Gene Symbol	Gene Description	GOBP_REGULATION_OF_EXOCYTOSIS	GOBP_REGULATION_OF_VESICLE_MEDIATED_TRANSPORT	GOBP_REGULATION_OF_REGULATED_SECRETORY_PATHWAY	GOBP_RESPONSE_TO_INORGANIC_SUBSTANCE	GOBP_REGULATED_EXOCYTOSIS	GOBP_REGULATION_OF_SECRETION	GOBP_EXOCYTOSIS	GOBP_SECRETION	GOBP_REGULATION_OF_TRANSPORT	GOBP_POSITIVE_REGULATION_OF_DEVELOPMENTAL_PROCESS
84258	SYT3	synaptotagmin 3 [Source:HGNC Symbol;Acc:HGNC:11511]	GOBP_REGULATION_OF_EXOCYTOSIS	GOBP_REGULATION_OF_VESICLE_MEDIATED_TRANSPORT	GOBP_REGULATION_OF_REGULATED_SECRETORY_PATHWAY	GOBP_RESPONSE_TO_INORGANIC_SUBSTANCE	GOBP_REGULATED_EXOCYTOSIS	GOBP_REGULATION_OF_SECRETION	GOBP_EXOCYTOSIS	GOBP_SECRETION	GOBP_REGULATION_OF_TRANSPORT	GOBP_POSITIVE_REGULATION_OF_DEVELOPMENTAL_PROCESS
8913	CACNA1G	calcium voltage-gated channel subunit alpha1 G [Source:HGNC Symbol;Acc:HGNC:1394]	GOBP_REGULATION_OF_EXOCYTOSIS	GOBP_REGULATION_OF_VESICLE_MEDIATED_TRANSPORT	GOBP_REGULATION_OF_REGULATED_SECRETORY_PATHWAY	GOBP_RESPONSE_TO_INORGANIC_SUBSTANCE	GOBP_REGULATED_EXOCYTOSIS	GOBP_REGULATION_OF_SECRETION	GOBP_EXOCYTOSIS	GOBP_SECRETION	GOBP_REGULATION_OF_TRANSPORT
3071	NCKAP1L	NCK associated protein 1 like [Source:HGNC Symbol;Acc:HGNC:4862]	GOBP_REGULATION_OF_EXOCYTOSIS	GOBP_REGULATION_OF_VESICLE_MEDIATED_TRANSPORT	GOBP_REGULATION_OF_REGULATED_SECRETORY_PATHWAY		GOBP_REGULATED_EXOCYTOSIS	GOBP_REGULATION_OF_SECRETION	GOBP_EXOCYTOSIS	GOBP_SECRETION	GOBP_REGULATION_OF_TRANSPORT	GOBP_POSITIVE_REGULATION_OF_DEVELOPMENTAL_PROCESS
201294	UNC13D	unc-13 homolog D [Source:HGNC Symbol;Acc:HGNC:23147]	GOBP_REGULATION_OF_EXOCYTOSIS	GOBP_REGULATION_OF_VESICLE_MEDIATED_TRANSPORT	GOBP_REGULATION_OF_REGULATED_SECRETORY_PATHWAY		GOBP_REGULATED_EXOCYTOSIS	GOBP_REGULATION_OF_SECRETION	GOBP_EXOCYTOSIS	GOBP_SECRETION	GOBP_REGULATION_OF_TRANSPORT	GOBP_POSITIVE_REGULATION_OF_DEVELOPMENTAL_PROCESS
6813	STXBP2	syntaxin binding protein 2 [Source:HGNC Symbol;Acc:HGNC:11445]	GOBP_REGULATION_OF_EXOCYTOSIS	GOBP_REGULATION_OF_VESICLE_MEDIATED_TRANSPORT	GOBP_REGULATION_OF_REGULATED_SECRETORY_PATHWAY		GOBP_REGULATED_EXOCYTOSIS	GOBP_REGULATION_OF_SECRETION	GOBP_EXOCYTOSIS	GOBP_SECRETION	GOBP_REGULATION_OF_TRANSPORT
5582	PRKCG	protein kinase C gamma [Source:HGNC Symbol;Acc:HGNC:9402]	GOBP_REGULATION_OF_EXOCYTOSIS	GOBP_REGULATION_OF_VESICLE_MEDIATED_TRANSPORT	GOBP_REGULATION_OF_REGULATED_SECRETORY_PATHWAY		GOBP_REGULATED_EXOCYTOSIS	GOBP_REGULATION_OF_SECRETION	GOBP_EXOCYTOSIS	GOBP_SECRETION	GOBP_REGULATION_OF_TRANSPORT
8448	DOC2A	double C2 domain alpha [Source:HGNC Symbol;Acc:HGNC:2985]	GOBP_REGULATION_OF_EXOCYTOSIS	GOBP_REGULATION_OF_VESICLE_MEDIATED_TRANSPORT	GOBP_REGULATION_OF_REGULATED_SECRETORY_PATHWAY		GOBP_REGULATED_EXOCYTOSIS	GOBP_REGULATION_OF_SECRETION	GOBP_EXOCYTOSIS	GOBP_SECRETION	GOBP_REGULATION_OF_TRANSPORT
25837	RAB26	RAB26, member RAS oncogene family [Source:HGNC Symbol;Acc:HGNC:14259]	GOBP_REGULATION_OF_EXOCYTOSIS	GOBP_REGULATION_OF_VESICLE_MEDIATED_TRANSPORT			GOBP_REGULATED_EXOCYTOSIS	GOBP_REGULATION_OF_SECRETION	GOBP_EXOCYTOSIS	GOBP_SECRETION	GOBP_REGULATION_OF_TRANSPORT
5414	SEPTIN4	septin 4 [Source:HGNC Symbol;Acc:HGNC:9165]	GOBP_REGULATION_OF_EXOCYTOSIS	GOBP_REGULATION_OF_VESICLE_MEDIATED_TRANSPORT				GOBP_REGULATION_OF_SECRETION	GOBP_EXOCYTOSIS	GOBP_SECRETION	GOBP_REGULATION_OF_TRANSPORT
7018	TF	transferrin [Source:HGNC Symbol;Acc:HGNC:11740]		GOBP_REGULATION_OF_VESICLE_MEDIATED_TRANSPORT		GOBP_RESPONSE_TO_INORGANIC_SUBSTANCE					GOBP_REGULATION_OF_TRANSPORT
566	AZU1	azurocidin 1 [Source:HGNC Symbol;Acc:HGNC:913]		GOBP_REGULATION_OF_VESICLE_MEDIATED_TRANSPORT							GOBP_REGULATION_OF_TRANSPORT
23237	ARC	activity regulated cytoskeleton associated protein [Source:HGNC Symbol;Acc:HGNC:648]		GOBP_REGULATION_OF_VESICLE_MEDIATED_TRANSPORT							GOBP_REGULATION_OF_TRANSPORT
2696	GIPR	gastric inhibitory polypeptide receptor [Source:HGNC Symbol;Acc:HGNC:4271]				GOBP_RESPONSE_TO_INORGANIC_SUBSTANCE		GOBP_REGULATION_OF_SECRETION		GOBP_SECRETION	GOBP_REGULATION_OF_TRANSPORT
7015	TERT	telomerase reverse transcriptase [Source:HGNC Symbol;Acc:HGNC:11730]				GOBP_RESPONSE_TO_INORGANIC_SUBSTANCE					GOBP_REGULATION_OF_TRANSPORT	GOBP_POSITIVE_REGULATION_OF_DEVELOPMENTAL_PROCESS
4914	NTRK1	neurotrophic receptor tyrosine kinase 1 [Source:HGNC Symbol;Acc:HGNC:8031]				GOBP_RESPONSE_TO_INORGANIC_SUBSTANCE						GOBP_POSITIVE_REGULATION_OF_DEVELOPMENTAL_PROCESS
151835	CPNE9	copine family member 9 [Source:HGNC Symbol;Acc:HGNC:24336]				GOBP_RESPONSE_TO_INORGANIC_SUBSTANCE						GOBP_POSITIVE_REGULATION_OF_DEVELOPMENTAL_PROCESS
10156	RASA4	RAS p21 protein activator 4 [Source:HGNC Symbol;Acc:HGNC:23181]				GOBP_RESPONSE_TO_INORGANIC_SUBSTANCE
9283	GPR37L1	G protein-coupled receptor 37 like 1 [Source:HGNC Symbol;Acc:HGNC:14923]				GOBP_RESPONSE_TO_INORGANIC_SUBSTANCE
9033	PKD2L1	polycystin 2 like 1, transient receptor potential cation channel [Source:HGNC Symbol;Acc:HGNC:9011]				GOBP_RESPONSE_TO_INORGANIC_SUBSTANCE
348303	SELENOV	selenoprotein V [Source:HGNC Symbol;Acc:HGNC:30399]				GOBP_RESPONSE_TO_INORGANIC_SUBSTANCE
4843	NOS2	nitric oxide synthase 2 [Source:HGNC Symbol;Acc:HGNC:7873]						GOBP_REGULATION_OF_SECRETION		GOBP_SECRETION	GOBP_REGULATION_OF_TRANSPORT
57835	SLC4A5	solute carrier family 4 member 5 [Source:HGNC Symbol;Acc:HGNC:18168]								GOBP_SECRETION
3177	SLC29A2	solute carrier family 29 member 2 [Source:HGNC Symbol;Acc:HGNC:11004]								GOBP_SECRETION
3718	JAK3	Janus kinase 3 [Source:HGNC Symbol;Acc:HGNC:6193]									GOBP_REGULATION_OF_TRANSPORT
389816	LRRC26	leucine rich repeat containing 26 [Source:HGNC Symbol;Acc:HGNC:31409]									GOBP_REGULATION_OF_TRANSPORT
5457	POU4F1	POU class 4 homeobox 1 [Source:HGNC Symbol;Acc:HGNC:9218]										GOBP_POSITIVE_REGULATION_OF_DEVELOPMENTAL_PROCESS
864	RUNX3	RUNX family transcription factor 3 [Source:HGNC Symbol;Acc:HGNC:10473]										GOBP_POSITIVE_REGULATION_OF_DEVELOPMENTAL_PROCESS
79805	VASH2	vasohibin 2 [Source:HGNC Symbol;Acc:HGNC:25723]										GOBP_POSITIVE_REGULATION_OF_DEVELOPMENTAL_PROCESS
118738	ZNF488	zinc finger protein 488 [Source:HGNC Symbol;Acc:HGNC:23535]										GOBP_POSITIVE_REGULATION_OF_DEVELOPMENTAL_PROCESS
10855	HPSE	heparanase [Source:HGNC Symbol;Acc:HGNC:5164]										GOBP_POSITIVE_REGULATION_OF_DEVELOPMENTAL_PROCESS
140685	ZBTB46	zinc finger and BTB domain containing 46 [Source:HGNC Symbol;Acc:HGNC:16094]										GOBP_POSITIVE_REGULATION_OF_DEVELOPMENTAL_PROCESS
3373	HYAL1	hyaluronidase 1 [Source:HGNC Symbol;Acc:HGNC:5320]										GOBP_POSITIVE_REGULATION_OF_DEVELOPMENTAL_PROCESS
1440	CSF3	colony stimulating factor 3 [Source:HGNC Symbol;Acc:HGNC:2438]										GOBP_POSITIVE_REGULATION_OF_DEVELOPMENTAL_PROCESS
3299	HSF4	heat shock transcription factor 4 [Source:HGNC Symbol;Acc:HGNC:5227]										GOBP_POSITIVE_REGULATION_OF_DEVELOPMENTAL_PROCESS
6565	SLC15A2	solute carrier family 15 member 2 [Source:HGNC Symbol;Acc:HGNC:10921]
27443	CECR2	CECR2 histone acetyl-lysine reader [Source:HGNC Symbol;Acc:HGNC:1840]
6517	SLC2A4	solute carrier family 2 member 4 [Source:HGNC Symbol;Acc:HGNC:11009]
7087	ICAM5	intercellular adhesion molecule 5 [Source:HGNC Symbol;Acc:HGNC:5348]
2161	F12	coagulation factor XII [Source:HGNC Symbol;Acc:HGNC:3530]
5452	POU2F2	POU class 2 homeobox 2 [Source:HGNC Symbol;Acc:HGNC:9213]
126520	PLK5	polo like kinase 5 (inactive) [Source:HGNC Symbol;Acc:HGNC:27001]
8996	NOL3	nucleolar protein 3 [Source:HGNC Symbol;Acc:HGNC:7869]
6553	SLC9A5	solute carrier family 9 member A5 [Source:HGNC Symbol;Acc:HGNC:11078]
146429	SLC22A31	solute carrier family 22 member 31 [Source:HGNC Symbol;Acc:HGNC:27091]
83873	GPR61	G protein-coupled receptor 61 [Source:HGNC Symbol;Acc:HGNC:13300]
23526	ARHGAP45	Rho GTPase activating protein 45 [Source:HGNC Symbol;Acc:HGNC:17102]
1850	DUSP8	dual specificity phosphatase 8 [Source:HGNC Symbol;Acc:HGNC:3074]
3674	ITGA2B	integrin subunit alpha 2b [Source:HGNC Symbol;Acc:HGNC:6138]
8515	ITGA10	integrin subunit alpha 10 [Source:HGNC Symbol;Acc:HGNC:6135]
8639	AOC3	amine oxidase copper containing 3 [Source:HGNC Symbol;Acc:HGNC:550]
56144	PCDHA4	protocadherin alpha 4 [Source:HGNC Symbol;Acc:HGNC:8670]
51168	MYO15A	myosin XVA [Source:HGNC Symbol;Acc:HGNC:7594]
4861	NPAS1	neuronal PAS domain protein 1 [Source:HGNC Symbol;Acc:HGNC:7894]
124093	CCDC78	coiled-coil domain containing 78 [Source:HGNC Symbol;Acc:HGNC:14153]
126549	ANKLE1	ankyrin repeat and LEM domain containing 1 [Source:HGNC Symbol;Acc:HGNC:26812]
93233	ODAD1	outer dynein arm docking complex subunit 1 [Source:HGNC Symbol;Acc:HGNC:26560]
5493	PPL	periplakin [Source:HGNC Symbol;Acc:HGNC:9273]
285180	RUFY4	RUN and FYVE domain containing 4 [Source:HGNC Symbol;Acc:HGNC:24804]
55876	GSDMB	gasdermin B [Source:HGNC Symbol;Acc:HGNC:23690]
83850	ESYT3	extended synaptotagmin 3 [Source:HGNC Symbol;Acc:HGNC:24295]
84940	CORO6	coronin 6 [Source:HGNC Symbol;Acc:HGNC:21356]
10044	SH2D3C	SH2 domain containing 3C [Source:HGNC Symbol;Acc:HGNC:16884]
79012	CAMKV	CaM kinase like vesicle associated [Source:HGNC Symbol;Acc:HGNC:28788]
653082	ZDHHC11B	zinc finger DHHC-type containing 11B [Source:HGNC Symbol;Acc:HGNC:32962]
144132	DNHD1	dynein heavy chain domain 1 [Source:HGNC Symbol;Acc:HGNC:26532]
23109	DDN	dendrin [Source:HGNC Symbol;Acc:HGNC:24458]
79153	GDPD3	glycerophosphodiester phosphodiesterase domain containing 3 [Source:HGNC Symbol;Acc:HGNC:28638]
64714	PDIA2	protein disulfide isomerase family A member 2 [Source:HGNC Symbol;Acc:HGNC:14180]
377841	ENTPD8	ectonucleoside triphosphate diphosphohydrolase 8 [Source:HGNC Symbol;Acc:HGNC:24860]
11067	DEPP1	DEPP1 autophagy regulator [Source:HGNC Symbol;Acc:HGNC:23355]
770	CA11	carbonic anhydrase 11 [Source:HGNC Symbol;Acc:HGNC:1370]
339366	ADAMTSL5	ADAMTS like 5 [Source:HGNC Symbol;Acc:HGNC:27912]
100129722	STPG3-AS1	STPG3 antisense RNA 1 [Source:HGNC Symbol;Acc:HGNC:51176]
100133991	MAP3K14-AS1	MAP3K14 antisense RNA 1 [Source:HGNC Symbol;Acc:HGNC:44359]
100287569	LINC00173	long intergenic non-protein coding RNA 173 [Source:HGNC Symbol;Acc:HGNC:33791]
100652736	LINC01311	long intergenic non-protein coding RNA 1311 [Source:HGNC Symbol;Acc:HGNC:50503]
101060391	SNTG2-AS1	SNTG2 antisense RNA 1 [Source:HGNC Symbol;Acc:HGNC:54058]
101928483	NALT1	NOTCH1 associated lncRNA in T cell acute lymphoblastic leukemia 1 [Source:HGNC Symbol;Acc:HGNC:51192]
104472848	IRAIN	IGF1R antisense imprinted non-protein coding RNA [Source:HGNC Symbol;Acc:HGNC:50365]
109729180	SNHG26	small nucleolar RNA host gene 26 [Source:HGNC Symbol;Acc:HGNC:53131]
113230	MISP3	MISP family member 3 [Source:HGNC Symbol;Acc:HGNC:26963]
113691	TUBA3FP	tubulin alpha 3f pseudogene [Source:HGNC Symbol;Acc:HGNC:24067]
253190	SERHL2	serine hydrolase like 2 [Source:HGNC Symbol;Acc:HGNC:29446]
255031	LINC00957	long intergenic non-protein coding RNA 957 [Source:HGNC Symbol;Acc:HGNC:22332]
256329	LMNTD2	lamin tail domain containing 2 [Source:HGNC Symbol;Acc:HGNC:28561]
400745	SH2D5	SH2 domain containing 5 [Source:HGNC Symbol;Acc:HGNC:28819]
643008	SMIM5	small integral membrane protein 5 [Source:HGNC Symbol;Acc:HGNC:40030]
692247	LMNTD2-AS1	LMNTD2 antisense RNA 1 [Source:HGNC Symbol;Acc:HGNC:41204]
728888	NPIPB11	nuclear pore complex interacting protein family member B11 [Source:HGNC Symbol;Acc:HGNC:37453]
80164	PRR36	proline rich 36 [Source:HGNC Symbol;Acc:HGNC:26172]
84264	HAGHL	hydroxyacylglutathione hydrolase like [Source:HGNC Symbol;Acc:HGNC:14177]

## Sheet: Figure8_H
symbol	CHLA02_DMSO_1	CHLA02_DMSO_2	CHLA02_DMSO_3	CHLA02_DAPT_1	CHLA02_DAPT_2	CHLA02_DAPT_3
HES4	0.869714048654527	0.918018166765999	0.949915038402801	-0.922364020787592	-0.899910382367979	-0.915372850667757
HES5	0.979054718030212	1.00777467857961	0.732828338414117	-1.00148080757941	-0.928998755462731	-0.789178171981801
HES1	0.952007033089886	0.732583088494248	1.04007650368684	-0.898636211732268	-0.897126260021676	-0.928904153517027
HEY1	1.01276794664305	0.683291607510195	1.01385388294919	-0.779972376647023	-0.898559640160294	-1.03138142029512
NEUROG2	-1.04050285115575	-0.919473676980275	-0.445869744218451	0.013455740726131	1.27094438084821	1.12144615078014
NEUROD1	-0.828490698787409	-0.828490698787409	-0.828490698787409	1.55801025579363	0.259622130597683	0.667839709970915
DLX2	-0.935480169042353	-1.00472199452024	-0.759791864140316	1.12897782074392	0.664079092847083	0.906937114111906
ISL1	-0.835628677155463	-0.83010254235761	-1.0293236580079	1.11021503419688	0.612543292410876	0.972296550913223
ASCL1	-0.910644562784043	-0.890590897460918	-0.93495902435627	0.972095899246384	0.916932022281534	0.847166563073313
DCX	-0.533661798542902	-0.887949775105265	-0.946559020298711	1.5484446094512	0.0244280110963928	0.795297973399289
ACTL6B	-0.415299682385183	-0.805711165291103	-1.05413456756942	1.70126834123188	0.350870487055564	0.22300658695826
GFAP	1.48982166204848	0.181006594978361	0.775253124789189	-0.499758585153281	-0.935706341723002	-1.01061645493975
ID4	0.583512183867661	0.661466608982635	1.379073895891	-0.972877154687926	-0.753302340040498	-0.897873194012868
FABP7	0.5997275277166	0.620975426375967	1.39953143170288	-0.810227353653652	-0.932363077487548	-0.87764395465425
TTYH1	0.86000869985026	0.941096408663797	0.929394308073367	-1.01830938645284	-0.920116299491702	-0.792073730642881

## Sheet: Figure8_I
symbol	IC-032_DMSO_1	IC-032_DMSO_2	IC-032_DMSO_3	IC-032_DAPT_1	IC-032_DAPT_2	IC-032_DAPT_3
HES4	1.01327162263858	0.904758015283486	0.81236258310556	-0.979966253791706	-0.910078397341839	-0.840347569894081
HES5	0.535846030368404	1.38773419104683	0.466313579227949	-1.29134558833816	-0.162856600942189	-0.935691611362829
HES1	0.970808409201764	0.860494881391131	0.905105397179783	-0.907740986998779	-0.883859826083748	-0.944807874690151
HEY1	0.981880885092355	0.73646580781755	0.993975834276978	-1.05209170698637	-0.728972110277793	-0.931258709922723
NEUROG2	1.11095654747142	-1.33218994644791	1.26255589478922	-0.19913275353148	-0.457854048332059	-0.384335693949186
NEUROD1	-0.498147756260364	-0.269932062953655	0.446046425476448	0.138103948841471	-1.39867949392394	1.58260893882004
DLX2	0.177711680650628	1.26199981024645	-1.18838510335595	-1.22111657451673	0.517634150311096	0.452156036664509
ISL1	0.0217296787157294	-0.697592625842827	-0.956449916273004	-0.39793846504488	0.184830338207283	1.8454209902377
ASCL1	-0.336681629693512	-1.77483252031993	0.356132102867192	1.11734691139192	0.0381471415917074	0.599887994162619
DCX	2.04124145231931	-0.408248290463863	-0.408248290463863	-0.408248290463863	-0.408248290463863	-0.408248290463863
ACTL6B	-0.351345807443952	0.731574350173074	-0.474062509806577	-1.35037513151061	-0.0685397685037177	1.51274886709178
GFAP	1.53613073879412	0.808735965152126	0.0253477647208494	-0.979733589640951	-0.523470915607456	-0.867009963418693
ID4	1.14201962749855	0.716179273590073	0.843556370282974	-1.05954196005054	-0.810391628938077	-0.831821682382976
FABP7	1.24436095448279	0.209821915909139	0.675308063052952	-1.58222999528335	0.112569332411606	-0.659830270573139
TTYH1	0.846572879672083	1.07503414781577	0.795178497231883	-1.03042342278651	-0.9194244058521	-0.766937696081122
