# Supplementary material for: Imaging and multi-omics datasets converge to define different neural progenitor origins for ATRT-SHH subgroups
Source: Nat Commun. 2023 Oct 20;14:6669. doi: 10.1038/s41467-023-42371-7 (PMC10589300; doi:10.1038/s41467-023-42371-7)
Supplement: Supplementary file 15 — Source Data [file 41467_2023_42371_MOESM15_ESM.zip › Source_Data/Figure5.xlsx]

## Sheet: Figure5_A
	UMAP_1	UMAP_2	cluster
AAACCCACAGACAAGC_1	1.82316	-2.8835	0
AAACCCATCCGTCCTA_1	3.50958	-0.866527	2
AAACCCATCTACCAGA_1	-2.06368	5.93411	4
AAACGAAAGACCCTTA_1	-1.21383	-5.56262	0
AAACGAAAGGCTCACC_1	4.47269	-1.04505	2
AAACGAACACTGAATC_1	1.56675	-3.95682	0
AAACGAATCCCATTTA_1	2.03704	1.68086	1
AAACGAATCCGCAACG_1	0.931333	1.38263	1
AAACGCTAGACATCAA_1	1.86095	0.522262	1
AAACGCTAGCATACTC_1	-2.39421	-2.09231	10
AAACGCTAGGCTTAAA_1	-1.3546	-5.66307	0
AAACGCTGTACGAGTG_1	-4.8304	0.126227	5
AAACGCTTCATACAGC_1	-2.99695	-2.2627	0
AAAGAACAGATGCTTC_1	-0.513249	5.93874	3
AAAGAACAGCGTGCCT_1	1.17301	1.19842	1
AAAGAACGTCAACGCC_1	1.7076	3.03707	1
AAAGAACTCAAGTCTG_1	-0.923412	1.56657	6
AAAGAACTCCTTCTGG_1	-4.10931	-0.331841	5
AAAGGATAGCGTATGG_1	-0.319179	2.033	1
AAAGGATAGGTTCAGG_1	-0.182174	-5.28852	0
AAAGGATCAACCAATC_1	0.82802	4.13241	1
AAAGGATCACTGAATC_1	0.27173	4.13363	3
AAAGGATGTCTCAAGT_1	3.36544	-5.44175	7
AAAGGATTCGTGTCAA_1	-6.09793	-1.1333	8
AAAGGGCCAACTGTGT_1	-6.08078	0.309412	5
AAAGGGCCACAGAAGC_1	3.34176	-1.62966	2
AAAGGGCGTAGATTGA_1	-1.16776	-5.41582	0
AAAGGGCTCGGACAAG_1	-0.473557	-4.13011	0
AAAGGTAAGACTCTAC_1	-4.27006	-0.716402	8
AAAGGTAAGCGTTCAT_1	1.04066	3.76804	1
AAAGGTATCGTCTCAC_1	0.0407841	-4.35245	0
AAAGTCCGTAGATCCT_1	0.838508	-4.09145	0
AAAGTCCTCTTTACAC_1	-5.70388	-2.17585	8
AAAGTGACACTCTGCT_1	-4.99297	0.122018	5
AAAGTGACATAAGCAA_1	0.82064	5.01865	3
AAAGTGATCAAGCGTT_1	-0.853687	2.60785	1
AAAGTGATCCCAGGAC_1	-2.60336	-5.42528	0
AAAGTGATCGATGGAG_1	-4.41424	-2.2695	1
AAAGTGATCGCTTTAT_1	-2.53868	0.114483	5
AAAGTGATCGTCTACC_1	2.44096	3.38156	3
AAATGGAAGTTGAAGT_1	5.4709	-2.74638	9
AAATGGATCTTGTTAC_1	1.11867	1.12584	1
AACAAAGCATCAGCGC_1	-0.430179	4.50095	1
AACAAAGGTTCGTAAC_1	-3.26825	0.60339	5
AACAAAGTCACGGGAA_1	-0.940442	-5.73999	0
AACAAAGTCTTGCAGA_1	-0.375148	-3.53959	0
AACAACCGTCCAACGC_1	-1.41003	-4.45448	0
AACAACCGTTTCACTT_1	1.09001	3.24072	1
AACAAGACAACAAGTA_1	-0.00687995	-5.15611	0
AACAAGACACCCTCTA_1	1.47868	1.03327	1
AACAAGAGTCACTACA_1	2.8139	-3.65412	0
AACAAGAGTGCCTACG_1	1.90126	-2.14876	0
AACAAGATCACACGAT_1	-0.661062	7.1829	3
AACAAGATCACTTCTA_1	-1.45564	-5.77453	0
AACAAGATCTCGGCTT_1	0.915967	3.68339	1
AACACACCATGCAGCC_1	-2.22815	-4.61847	0
AACACACGTATGAAGT_1	1.18108	5.50236	3
AACACACGTGGAATGC_1	-0.756286	-4.60017	0
AACAGGGAGAGCCATG_1	-0.53252	-5.27439	0
AACAGGGAGATAGGGA_1	-6.63476	-0.229191	5
AACAGGGAGATTCGAA_1	0.0792471	-4.87633	0
AACAGGGCATGCACTA_1	2.96841	-0.787862	2
AACAGGGGTACCGTGC_1	1.40783	0.897134	5
AACCAACCACGGTGCT_1	0.902366	4.76716	3
AACCAACGTCTTCGAA_1	1.24627	1.89445	1
AACCAACGTGTCCGGT_1	4.26973	-4.02401	7
AACCAACTCATGGTAC_1	-5.80626	-1.23169	5
AACCAACTCGTTGTGA_1	-0.424558	-3.36343	0
AACCAACTCTGCAGCG_1	0.52189	5.99941	3
AACCACAAGCCGTCGT_1	3.39956	0.380902	2
AACCACAAGGAGGGTG_1	-1.39189	5.64738	6
AACCACATCACGGAGA_1	-6.77533	-0.534422	5
AACCATGAGAGGCGGA_1	-5.52494	-0.471182	5
AACCATGAGCCGCTTG_1	-1.28324	-5.14952	0
AACCATGGTAAGGCTG_1	-6.31589	-1.11937	5
AACCATGGTGAACCGA_1	-6.85169	-0.482286	5
AACCCAAAGGTTGAGC_1	2.69354	0.276318	2
AACCCAACAGCTGTAT_1	-1.07965	-5.25935	0
AACCCAAGTTCTGAGT_1	-2.52169	0.69693	5
AACCCAATCAGTCACA_1	1.08063	0.440707	1
AACCCAATCAGTGTGT_1	0.911963	8.55906	11
AACCCAATCGTGTTCC_1	-2.86172	-5.00101	0
AACCCAATCTGCATGA_1	-0.699429	5.45868	3
AACCTGAAGGGCAGTT_1	-1.94219	-4.9397	0
AACCTGACAGACTCTA_1	2.33323	2.42121	1
AACCTGACATATGAAG_1	1.38054	5.01461	3
AACCTGATCTTCACAT_1	-0.149758	-4.46193	0
AACCTTTAGTGAGCCA_1	0.481381	-4.57993	0
AACCTTTCACACCTTC_1	2.22253	-3.60711	0
AACCTTTCATGCCGGT_1	0.411308	5.04538	3
AACGAAACAGGACATG_1	-4.73401	-1.46779	8
AACGAAACATGACAAA_1	-0.727349	-4.85335	0
AACGAAAGTCGGTAAG_1	-3.69347	-0.305111	8
AACGAAATCGTGAGAG_1	-0.867504	4.05754	3
AACGGGACAGTCGAGA_1	1.03427	2.62289	1
AACGGGAGTAGAATAC_1	0.429756	3.9848	3
AACGTCACAAGCAGGT_1	1.52224	2.91448	1
AACGTCACACAATTCG_1	0.949618	2.1645	1
AACGTCAGTATCCTTT_1	-1.38879	6.82354	3
AACGTCAGTGCCTATA_1	1.69225	3.61129	0
AACGTCATCAGCCTTC_1	-5.24672	-0.507285	5
AACGTCATCCACCCTA_1	0.592061	3.7283	1
AACTTCTAGATTGTGA_1	0.269691	5.19668	3
AACTTCTCAAGGCTTT_1	2.19546	-0.366186	2
AACTTCTGTAAGGCCA_1	1.50582	-3.06904	0
AACTTCTGTCACGACC_1	0.229725	5.31191	3
AACTTCTGTCGTACAT_1	-1.10927	5.91285	3
AACTTCTTCTCGCTCA_1	-3.19184	1.30066	5
AAGAACAAGCTGAGCA_1	2.92974	-0.714424	2
AAGAACAGTCGCACGT_1	3.17566	-1.15983	2
AAGAACAGTTGATGTC_1	0.169755	3.80041	1
AAGACAAAGTATGTAG_1	2.12857	3.61415	1
AAGACAAAGTGTAGAT_1	0.969226	1.57514	1
AAGACAACAACAAGTA_1	-2.42848	-2.25115	10
AAGACAACACATCATG_1	-0.796643	-4.89136	0
AAGACAACACTATCGA_1	-1.8785	-5.09353	0
AAGACAACATTGCTGA_1	0.88146	3.789	1
AAGACAATCCACGTAA_1	-1.64941	-5.50782	0
AAGACTCAGTCGGCCT_1	-4.26465	0.354084	5
AAGACTCCATAGATGA_1	4.20986	-0.458575	2
AAGACTCGTGCTGCAC_1	-0.908794	4.24064	1
AAGACTCGTTTGCAGT_1	2.32705	0.34204	2
AAGACTCTCGCTAAAC_1	2.6409	2.88767	1
AAGATAGAGCGGCTCT_1	3.34864	0.645832	2
AAGATAGGTCATAGTC_1	0.935289	4.49363	1
AAGATAGGTTGAGAGC_1	0.0707715	-5.69159	0
AAGATAGGTTGGGAAC_1	2.99209	0.112914	2
AAGATAGTCGATTGAC_1	1.39376	-3.89806	0
AAGCATCAGATGCGAC_1	-2.79931	5.5467	4
AAGCATCAGGCCTAAG_1	-0.500738	2.64183	1
AAGCATCAGTTTCTTC_1	-3.50515	0.793121	5
AAGCATCCATTCACAG_1	0.526136	4.09229	1
AAGCATCGTAAGTAGT_1	3.41644	-0.211643	2
AAGCATCGTTGAGAGC_1	1.12547	-4.37048	0
AAGCCATAGTCTGTAC_1	-1.02432	-0.11342	6
AAGCCATCAACAGTGG_1	-3.59491	0.294874	5
AAGCCATCACAATGCT_1	1.92508	0.818156	1
AAGCCATGTGACGTCC_1	-0.811437	-4.63168	0
AAGCCATGTGTTATCG_1	1.19058	-4.52998	0
AAGCCATTCTGGCTGG_1	-6.10467	-2.11999	5
AAGCGAGAGTGCCTCG_1	5.57779	-4.21728	9
AAGCGAGAGTTTCAGC_1	3.79291	-0.59832	2
AAGCGAGCAAGATTGA_1	1.63492	-2.76781	0
AAGCGAGCAAGCACCC_1	-4.31943	-0.319579	5
AAGCGAGCAGATACCT_1	2.71488	1.44157	1
AAGCGAGGTACCGGAA_1	1.94042	-3.2224	0
AAGCGAGTCCTAACAG_1	-1.94728	-5.30393	0
AAGCGAGTCTTCGGTC_1	0.214037	4.05308	1
AAGCGTTTCCGTGTAA_1	0.86956	-3.97851	0
AAGCGTTTCGATCCAA_1	1.30604	-0.556564	1
AAGCGTTTCGCCGTGA_1	0.101746	4.15365	3
AAGCGTTTCTGCGATA_1	2.78737	-0.62381	2
AAGGAATAGGAGATAG_1	-2.83763	5.77802	4
AAGGAATTCCGGGACT_1	1.17787	4.82003	3
AAGGAATTCCTGCTAC_1	0.772466	3.24893	3
AAGGTAAAGTGGTGGT_1	-2.15475	3.20475	4
AAGGTAAGTAGCCCTG_1	1.79935	-4.80464	7
AAGGTAAGTGTAGCAG_1	2.24692	2.21023	1
AAGGTAAGTTAACCTG_1	1.79876	1.90506	1
AAGGTAATCAAGTTGC_1	1.90497	3.12881	1
AAGTACCGTACTAGCT_1	2.45486	2.65934	1
AAGTACCGTCAACCAT_1	3.58402	0.561943	2
AAGTACCGTCGATTAC_1	-0.887459	-5.10731	0
AAGTACCTCCGATGCG_1	0.81365	1.15879	1
AAGTACCTCCTAGAGT_1	0.50986	5.88226	3
AAGTACCTCGTTAGTG_1	1.94123	4.69873	0
AAGTACCTCTATACTC_1	0.232539	1.67346	1
AAGTCGTGTACGAGTG_1	1.6828	0.839413	1
AAGTCGTTCATGAAAG_1	0.147949	5.44598	6
AAGTCGTTCCAACTGA_1	-6.52427	-1.08904	1
AAGTGAAAGAACTCCT_1	-6.3021	-1.68501	5
AAGTGAAAGTGAATAC_1	0.512852	-2.77808	0
AAGTGAACAAGGTTGG_1	-0.83174	1.67765	6
AAGTGAACAAGTGCTT_1	-2.57336	1.02625	5
AAGTGAACAGATAAAC_1	2.64008	3.07961	1
AAGTGAACAGGGAATC_1	-4.11794	-1.0084	8
AAGTGAATCAGGAAAT_1	1.4526	2.03142	1
AAGTGAATCCTCACCA_1	-6.26614	-1.38257	5
AAGTGAATCTGGGCCA_1	0.589531	2.37654	1
AAGTTCGAGCGATGAC_1	2.39621	-3.96968	0
AAGTTCGAGCGGACAT_1	0.378407	5.72208	3
AAGTTCGAGGTAAGGA_1	1.1323	-1.37218	6
AAGTTCGCACACACTA_1	3.8578	-1.29552	2
AAGTTCGGTCGAATGG_1	-5.3925	-1.8519	8
AAGTTCGGTGTTCCAA_1	-0.164597	-5.25422	0
AAGTTCGTCGCCAACG_1	0.472098	4.04744	1
AAGTTCGTCGCCACTT_1	-1.56667	-4.86451	0
AATAGAGCACTCAAGT_1	0.66325	5.25608	3
AATAGAGCAGCGTGCT_1	1.35	1.48479	1
AATAGAGGTTTGGGAG_1	3.20639	-4.81566	0
AATCACGCAACTGTGT_1	2.36381	-3.20583	0
AATCACGCATACTGAC_1	-0.319581	-5.34035	0
AATCGACAGAGCGACT_1	-1.66679	5.06972	1
AATCGACCAACTCATG_1	0.506081	-3.93432	0
AATCGACCAGTGCCTG_1	1.1773	5.28895	3
AATCGACCATATCTCT_1	-1.13534	-4.70833	0
AATCGACGTGGAAATT_1	2.93114	2.61705	1
AATCGTGTCAAGTCGT_1	-4.07899	-0.158328	5
AATCGTGTCGTACCTC_1	-2.8155	-4.97691	0
AATGAAGAGACCTCCG_1	-1.05282	-6.08171	0
AATGAAGCAATGAAAC_1	-4.59618	-1.20349	8
AATGAAGCACCACATA_1	4.24917	-1.82783	2
AATGAAGCAGCTTTGA_1	-3.03893	-0.740892	5
AATGACCCAGATACCT_1	0.428037	2.04736	1
AATGACCCAGTGCCTG_1	-5.27194	-0.242149	5
AATGACCGTGCAGTGA_1	-1.11699	-6.09706	0
AATGACCTCCACAGGC_1	-2.70445	-0.319576	0
AATGCCACACTCTAGA_1	-0.733019	3.68035	1
AATGCCATCATGCCCT_1	1.16877	3.48992	1
AATGCCATCTGTACAG_1	-1.63471	-4.19835	0
AATGGAACAAGCACCC_1	0.764826	-3.32246	0
AATGGAACATGGGAAC_1	-0.756419	-5.37978	0
AATGGAATCCACCTGT_1	-4.33186	0.258433	5
AATGGCTTCCACCCTA_1	0.918182	3.03995	1
AATTCCTCACAGACGA_1	1.59911	-3.49779	0
AATTCCTCACTACACA_1	-1.13889	-4.91428	0
AATTCCTGTGATTCTG_1	0.421085	4.20614	3
ACAAAGAAGATGCAGC_1	-1.06991	-4.75871	0
ACAAAGAAGTTCTCTT_1	1.52267	4.74664	0
ACAAAGACAATACCCA_1	-6.20137	-0.666144	1
ACAAAGAGTCTCAAGT_1	-1.87141	3.1036	6
ACAAAGAGTTCGAGCC_1	0.103809	-0.899323	6
ACAACCACACTGGAAG_1	0.0328565	7.06911	3
ACAACCACAGGTTACT_1	-1.31382	-4.67973	0
ACAACCACATCTGGGC_1	-0.362739	5.0574	3
ACAACCAGTTCCACAA_1	-0.402029	-5.58428	0
ACAACCATCAAGTCGT_1	1.32149	4.33562	1
ACAAGCTAGATGCTGG_1	1.3834	2.4215	1
ACAAGCTAGGAGTACC_1	1.54329	-2.53511	0
ACAAGCTAGTGTAGAT_1	2.06983	-3.65964	0
ACAAGCTCACTCAAGT_1	3.95864	-0.745551	2
ACACAGTAGGCTCTCG_1	1.47521	2.75557	1
ACACAGTAGTAGGGTC_1	-0.950095	0.949962	6
ACACAGTCAAGAGTGC_1	1.66535	-2.91769	0
ACACAGTGTATACAGA_1	-1.49343	-4.8803	0
ACACCAAAGGCCATAG_1	-1.88242	3.39418	4
ACACCAACAACTGCTA_1	-0.970989	-0.55494	1
ACACCAACATGGCCAC_1	-5.36583	0.348394	5
ACACCAAGTAGTCTTG_1	-1.23512	3.48622	4
ACACCAATCCCAGGCA_1	1.78932	-2.71592	0
ACACGCGCACCGTGCA_1	0.243735	2.82611	1
ACACGCGGTGAAGCGT_1	-1.47232	-6.0328	0
ACACGCGTCCGGTAGC_1	0.45919	5.06702	3
ACACGCGTCTGTCTCG_1	-1.24164	6.4094	3
ACACTGAAGATAACAC_1	0.636952	5.65661	3
ACACTGAAGTAGGCCA_1	0.19257	5.60951	3
ACACTGACAACTTGGT_1	-3.15909	-0.00071174	5
ACACTGACACGGGCTT_1	2.1945	-2.02478	0
ACACTGAGTGGATTTC_1	-3.78301	-0.0144128	5
ACACTGATCTTTCCAA_1	4.12194	-0.610452	2
ACAGAAACACCCGTAG_1	0.875822	-4.36836	0
ACAGAAACATGCTGCG_1	-0.727031	2.6405	1
ACAGAAAGTTTCGATG_1	2.19241	2.12984	1
ACAGAAATCTCTGACC_1	-3.86168	0.533974	5
ACAGCCGAGGTTCTTG_1	2.74452	-4.50186	0
ACAGCCGTCATTTCGT_1	0.57451	3.09502	1
ACAGCCGTCGGATACT_1	-1.23507	-5.43872	0
ACAGGGAAGCACTCCG_1	1.77703	-2.82802	0
ACAGGGACAGACCTAT_1	-1.96277	-5.69942	0
ACATCCCAGCCTATCA_1	4.24313	-1.08981	2
ACATCCCAGTAAATGC_1	-1.45415	-5.8237	0
ACATCCCCACGTGAGA_1	-0.979111	2.46726	1
ACATCCCCAGCGTGCT_1	-0.223005	1.7731	1
ACATCCCCAGGATGAC_1	0.00709168	5.27044	3
ACATCCCCATTCTGTT_1	-0.404782	-4.16152	0
ACATCCCTCAACACGT_1	0.180977	-5.09219	0
ACATCGAAGCCTGACC_1	-5.10564	-0.0619869	8
ACATCGAAGCTGACCC_1	0.290385	-4.66865	0
ACATCGAAGTAGTGCG_1	3.51211	0.617703	2
ACATCGAGTAACGGTG_1	-2.34375	-5.49375	0
ACATCGAGTGTACGCC_1	1.62334	5.02393	0
ACATGCAAGGCTAACG_1	-0.713669	-4.95515	0
ACATGCACACAGAGAC_1	2.55561	1.47817	2
ACATGCACACGGAAGT_1	2.01562	4.80103	0
ACATGCACATCGCTGG_1	-0.563361	6.2978	3
ACATGCACATGGTGGA_1	1.30107	2.31307	1
ACATGCATCGAACTCA_1	1.95334	1.62222	1
ACATGCATCGCTGTCT_1	-0.251399	3.08302	1
ACATTTCAGAGGCGTT_1	1.40031	3.1977	1
ACATTTCAGCACTGGA_1	-1.5158	-3.78639	0
ACATTTCAGCGCCCAT_1	1.56481	-2.99298	0
ACATTTCCACAGCTGC_1	1.17516	4.99181	3
ACATTTCCATCCTTGC_1	-1.08202	-5.59515	0
ACATTTCTCACGGACC_1	2.89686	1.82844	1
ACATTTCTCTGGACCG_1	1.29875	-3.29611	0
ACCAAACAGCATGGGT_1	2.06509	2.22892	1
ACCAAACAGTTGAAAC_1	2.36004	-0.198676	2
ACCAAACCATCATGAC_1	0.64958	-4.3219	0
ACCAAACGTTACCGTA_1	2.67473	1.41759	1
ACCAAACGTTCCCAAA_1	-1.92342	6.3368	3
ACCAACAAGCCAAGCA_1	0.0147049	-5.72529	0
ACCAACAAGTCTGCAT_1	-2.6014	-5.33072	0
ACCAACACACAACGCC_1	-0.479158	-5.33047	0
ACCAACACACACCGCA_1	2.32635	-4.81385	7
ACCAACAGTCCTATAG_1	-1.19977	-4.99981	0
ACCAACATCACTGATG_1	-1.73139	-6.09296	0
ACCAACATCATGAGGG_1	-4.3583	0.230155	5
ACCAACATCCGCGAGT_1	-4.16539	-1.09574	8
ACCACAAAGATTCGAA_1	1.16559	2.03683	1
ACCACAAAGCCGTCGT_1	-6.22215	-0.947616	5
ACCACAAAGGAGATAG_1	-0.026911	-5.82291	0
ACCACAACACTGTGAT_1	-3.01486	-3.224	0
ACCACAACATCGATGT_1	3.81917	-1.01256	2
ACCACAACATCGGAAG_1	-4.68078	-0.320875	5
ACCATTTAGACCAAAT_1	3.15799	-0.371905	2
ACCATTTAGAGGTGCT_1	-6.30752	-0.85796	5
ACCATTTCAATCCTAG_1	-6.08649	-1.98844	8
ACCATTTCAGGCGTTC_1	1.39049	3.27745	1
ACCATTTCATCAACCA_1	0.844654	0.106894	1
ACCATTTTCGACATCA_1	0.632758	-5.65073	0
ACCCAAAAGAGTTGTA_1	-2.93688	-1.74432	10
ACCCAAAAGCAGCACA_1	2.21691	-3.41242	0
ACCCAAAGTCCGGTGT_1	-1.78027	-5.66051	0
ACCCTCAAGCAGGGAG_1	1.27087	2.75294	1
ACCCTCAAGCCAGACA_1	1.35757	-1.81236	6
ACCCTCAAGCTGGCTC_1	-0.725819	-4.88029	0
ACCCTCATCCATTCGC_1	1.15466	4.81419	3
ACCCTTGCACGCCAGT_1	0.207518	5.3434	3
ACCCTTGCATAGACTC_1	0.660155	-2.65807	0
ACCCTTGGTGAATGAT_1	0.346527	-3.79116	0
ACCGTTCCAACCGACC_1	2.90337	2.13753	1
ACCGTTCTCCCTTTGG_1	-0.104005	4.26224	3
ACCTACCGTCAACGCC_1	-1.6364	-5.78687	0
ACCTGAAAGGTCATCT_1	1.4044	2.87975	1
ACCTGAAAGTCGGCAA_1	-1.35948	2.91417	1
ACCTGAACAACGAGGT_1	0.372512	5.37198	6
ACCTGAAGTTATGTGC_1	1.1847	1.6003	1
ACCTGAATCCCTCGTA_1	-0.761427	-5.62945	0
ACCTGTCAGGCCACTC_1	1.48356	2.81422	1
ACCTGTCCACACACTA_1	-1.20208	-5.79995	0
ACCTGTCCAGACGCTC_1	1.26862	0.483582	1
ACCTGTCCAGCACACC_1	0.382274	2.97269	1
ACCTGTCTCTACCAGA_1	1.07911	-3.66176	0
ACGATCATCTCGCGTT_1	0.0407037	0.983656	1
ACGATGTCAACAGCCC_1	1.9797	-3.85109	0
ACGATGTTCGGCTTGG_1	-1.87663	-5.19953	0
ACGCACGCAGTCAACT_1	0.0931285	-4.78641	0
ACGCACGGTCTTCATT_1	-0.417894	3.7896	1
ACGCACGTCAACTTTC_1	1.93757	1.2866	1
ACGCACGTCGTGTCAA_1	4.13703	0.0679753	2
ACGCACGTCTAAGAAG_1	1.94307	-2.45291	0
ACGGAAGAGGGCGAGA_1	-0.186612	1.92819	1
ACGGAAGCACAGCCAC_1	0.789253	2.69924	1
ACGGAAGTCCTGGCTT_1	-0.541788	-4.34106	0
ACGGAAGTCGTAGTCA_1	-0.470144	-6.00072	0
ACGGGTCAGGTAAGAG_1	-4.32058	-0.208795	5
ACGGGTCCAGAGCGTA_1	0.576222	1.73171	1
ACGGGTCGTGTAAACA_1	2.47967	-4.27908	7
ACGGGTCTCACCTCAC_1	-5.62953	-1.13219	5
ACGGGTCTCGAAACAA_1	-0.528648	5.10856	3
ACGGTCGAGAAAGCGA_1	-3.13798	-0.62763	5
ACGGTCGAGCCTCAGC_1	-0.109263	7.74199	3
ACGGTCGCACATTCTT_1	-2.29523	-5.60108	0
ACGGTCGTCAACTCTT_1	-0.755781	6.39087	3
ACGGTCGTCCTCCACA_1	1.66171	-2.58802	0
ACGGTTAAGCAGGGAG_1	0.559603	2.86967	1
ACGGTTAAGGTAAGGA_1	0.769366	8.59429	11
ACGGTTACACGCTATA_1	0.576071	0.921381	1
ACGGTTACACTCCGGA_1	-2.30958	-5.28497	0
ACGGTTACATTAAAGG_1	-0.16316	5.90105	3
ACGGTTAGTCCAAATC_1	1.02861	4.70355	0
ACGGTTATCTGGGTCG_1	-6.86995	-0.76319	5
ACGGTTATCTTGGCTC_1	-1.00095	6.04757	3
ACGTAACCACGACGAA_1	-0.541825	-4.54662	0
ACGTAACGTCATCGCG_1	-2.07522	-4.55175	0
ACGTAACGTGCGTTTA_1	-0.140192	-4.50136	0
ACGTACAGTTGGTAGG_1	-0.00931668	5.73685	3
ACGTACATCGAGTACT_1	2.60686	0.968048	1
ACGTACATCTCTGACC_1	1.5377	2.81358	1
ACGTACATCTGGGCCA_1	-0.910605	-4.66182	0
ACGTAGTCAACACGAG_1	-0.242483	3.39796	1
ACGTAGTGTCGTGGTC_1	2.90826	-0.29603	2
ACGTCCTCAAGTCATC_1	-3.05456	0.2913	5
ACGTCCTCACCCTTAC_1	1.06607	1.57565	1
ACGTCCTGTAACGATA_1	0.261056	4.39031	3
ACGTTCCAGTCGTTAC_1	-1.06505	5.74357	3
ACGTTCCCAAACACCT_1	0.895344	8.68187	11
ACGTTCCGTAGCGCTC_1	-1.32712	-6.13287	0
ACGTTCCTCACAACCA_1	2.47296	1.13385	1
ACTACGAAGCACAAAT_1	-0.886193	-5.233	0
ACTACGATCACACGAT_1	-1.03506	-4.606	0
ACTATCTAGATGCAGC_1	5.57588	-2.88979	9
ACTATCTAGGCAGGGA_1	-2.25814	5.31097	4
ACTATCTAGTTTGCTG_1	-1.60755	6.7219	3
ACTATCTCAGCGGATA_1	0.23013	-2.93983	0
ACTATCTCATTCTGTT_1	2.96366	-4.31041	7
ACTATCTGTAGACGTG_1	-0.931382	0.664801	6
ACTATCTTCGAGCCAC_1	1.72742	4.71169	0
ACTATGGAGCCACAAG_1	0.145995	4.13047	3
ACTATGGAGTTAGTGA_1	1.40302	1.7712	1
ACTATGGCAACCACGC_1	1.45296	1.04512	0
ACTATGGCAACGCATT_1	0.671543	3.60924	1
ACTATGGCACTGTCCT_1	-1.6403	3.64049	4
ACTATGGGTAGCCAGA_1	-1.24982	0.101148	6
ACTATGGTCGCTTAAG_1	-1.22165	6.56986	3
ACTATGGTCTCTTCAA_1	-4.32019	-0.240772	5
ACTATTCAGCAAACAT_1	-7.00343	-1.42659	5
ACTATTCCAAGCTGTT_1	-1.38592	-5.93629	0
ACTATTCGTACGGCAA_1	-1.51129	6.60488	3
ACTATTCGTTTATGCG_1	3.47561	-1.18135	2
ACTCCCAAGTCATAGA_1	1.17031	3.25441	1
ACTCCCACATCGCTGG_1	3.8155	-0.988709	2
ACTCCCAGTCCTATAG_1	0.902073	3.40519	1
ACTCCCATCGCTATTT_1	-4.90823	-0.132893	5
ACTCTCGCAACCGTGC_1	1.41342	4.36744	3
ACTCTCGCAGTTAAAG_1	0.266071	5.59795	3
ACTCTCGGTGATTCAC_1	3.22385	1.81065	2
ACTCTCGGTGCCCAGT_1	-0.176662	1.55892	6
ACTCTCGTCGCCAGAC_1	2.41401	-3.17613	8
ACTGATGAGGTAACTA_1	-0.313843	-4.38619	0
ACTGATGAGGTCATTC_1	-1.36473	-5.97193	0
ACTGATGAGTCTCCTC_1	-4.52008	0.807728	5
ACTGATGCATACAGAA_1	1.9912	3.25131	1
ACTGATGGTAGTTCCA_1	0.031141	-5.00554	0
ACTGATGTCGTAGCCG_1	0.735103	0.892416	1
ACTGATGTCTCCCTAG_1	-0.837565	-5.50133	0
ACTGCAACAACGAGGT_1	-3.42294	-0.528524	5
ACTGCAACAGGCTATT_1	0.397831	4.87092	3
ACTGCAACAGTTCTAG_1	0.531685	5.62201	6
ACTGCAAGTGCGGTAA_1	0.738306	2.33454	1
ACTGCAATCATTACGG_1	1.0438	1.9582	1
ACTGTCCAGAGAGGGC_1	3.95585	-0.341993	2
ACTGTCCCAACTCGAT_1	1.16358	0.70133	1
ACTGTCCCAAGCCATT_1	5.00511	-2.8197	9
ACTGTCCCACATAGCT_1	-2.17309	-5.52589	0
ACTGTCCCATAGACTC_1	1.90039	-3.04205	0
ACTGTCCGTAAGGTCG_1	-0.497991	5.39852	3
ACTGTCCGTACGAGCA_1	0.728188	2.2905	1
ACTGTCCGTCAGTCGC_1	1.71523	1.3821	1
ACTGTCCTCCACCTCA_1	-0.930672	-5.62899	0
ACTGTGAAGACTTCAC_1	-0.788732	-6.30837	0
ACTGTGAAGCGACTTT_1	5.32114	-3.93379	9
ACTGTGACACGTCTCT_1	-2.56354	-4.36242	0
ACTGTGACATCCTCAC_1	-6.63942	-1.00003	5
ACTGTGAGTAGGGTAC_1	1.68526	5.20676	0
ACTTAGGGTACTGAGG_1	-1.57299	-5.23031	0
ACTTATCAGACCGCCT_1	0.18407	4.72218	3
ACTTATCAGTCGAGGT_1	-0.121562	1.9044	1
ACTTATCCAAGCGCTC_1	-1.29846	1.53307	6
ACTTATCCACATGGTT_1	-6.95785	-0.209561	5
ACTTATCTCTAGGCAT_1	1.0393	4.50161	3
ACTTATCTCTCCCAAC_1	-1.79919	-4.76573	0
ACTTCCGGTTAGGGAC_1	-1.90889	2.00463	6
ACTTCCGGTTATGTCG_1	-6.45715	-1.07154	5
ACTTCCGTCAGTCCGG_1	-0.0274827	5.5025	3
ACTTCCGTCGGTAGAG_1	3.57259	0.770317	1
ACTTCCGTCTATCACT_1	-1.44397	-5.91817	0
ACTTCGCAGCACGGAT_1	2.49178	2.02838	1
ACTTCGCGTCAAATCC_1	1.55447	3.46357	1
ACTTCGCTCATTCATC_1	-1.07228	-4.3491	0
ACTTCGCTCCTTATCA_1	1.90307	2.27859	1
ACTTCGCTCTCGAGTA_1	2.9746	-0.0787736	2
ACTTTCAAGGGATCTG_1	-2.88349	5.20459	4
ACTTTCAAGTGTAGAT_1	-1.01685	-4.71116	0
ACTTTCATCATAAGGA_1	3.13765	0.312337	2
ACTTTGTCAATCAAGA_1	0.811996	2.5841	1
ACTTTGTCAATTGCCA_1	1.29104	2.14317	1
ACTTTGTGTCTCAGGC_1	-2.1095	-5.75509	0
ACTTTGTTCTTCGCTG_1	-1.06124	-5.59908	0
AGAAATGAGTGAACAT_1	3.29486	1.09766	2
AGAAATGAGTGAGGTC_1	5.86984	-2.94357	9
AGAAATGCAGAGAGGG_1	1.40942	-2.93353	0
AGAAATGGTTCCAAAC_1	-3.55529	1.04099	5
AGAACAAAGAAGCCAC_1	-0.354997	2.6457	1
AGAACAAAGCATAGGC_1	-1.47295	-5.61379	0
AGAACAAAGGGTCACA_1	0.714891	2.07008	1
AGAACAATCATTGTGG_1	0.412132	2.19168	1
AGAACAATCGTAATGC_1	3.8762	-1.23903	2
AGAACAATCTGTGTGA_1	0.0716538	1.80117	1
AGAACCTAGTAACCGG_1	-0.557828	-5.74656	0
AGAACCTCAAGGCCTC_1	-2.62485	0.631013	5
AGAACCTCAGCCGGTT_1	-0.263276	-4.23321	0
AGAACCTTCACCATGA_1	-1.82586	-5.31344	0
AGAACCTTCGTGGGAA_1	1.5275	3.38833	1
AGAAGCGCAGCTGTGC_1	-1.1323	-5.97378	0
AGAAGCGTCGGAGATG_1	-2.55836	0.362634	5
AGAAGTACAGCAGATG_1	3.64428	0.316812	2
AGAAGTACATACACCA_1	1.37651	-3.29146	0
AGAAGTAGTGCTGCAC_1	-2.6425	-5.44717	0
AGAAGTATCAACCTCC_1	1.7701	2.57883	1
AGAAGTATCGCCGAAC_1	5.93529	-3.17746	9
AGACAAAAGTCTACCA_1	-3.05533	0.910643	5
AGACAAACACAGTGTT_1	0.102726	5.10261	3
AGACAAATCACATCAG_1	0.625256	2.47072	1
AGACACTCATAACGGG_1	1.21819	2.11259	1
AGACACTTCACACCGG_1	-0.335243	-5.3273	0
AGACACTTCTAGCCTC_1	1.63137	3.13541	1
AGACAGGAGCAAGTCG_1	-5.82978	-2.17921	8
AGACAGGAGGATGCGT_1	-0.68054	-5.71727	0
AGACAGGAGTCACGCC_1	-1.00152	1.01624	6
AGACAGGCAACGGTAG_1	-4.83775	0.0809136	5
AGACAGGGTAACCCTA_1	0.565574	3.17071	1
AGACAGGTCATGGCCG_1	-1.03052	-4.92217	0
AGACAGGTCTTAGCAG_1	-1.13065	-5.64858	0
AGACCATCAATTTCCT_1	0.295104	4.55571	3
AGACCATCAGAGGTAC_1	-0.856019	-4.13693	0
AGACCATCAGTTTCGA_1	0.776281	4.71194	0
AGACCATGTCCTACGG_1	0.241694	-5.73061	0
AGACCCGAGATACATG_1	2.42627	0.90533	1
AGACCCGAGTGATGGC_1	1.05477	-2.0945	0
AGACCCGCAAGAAACT_1	-2.06642	4.91371	4
AGACTCAAGCATCGAG_1	6.07413	-3.85335	9
AGACTCACACAAGCCC_1	0.365078	6.62311	3
AGACTCAGTGAGCGAT_1	0.789605	3.4236	1
AGACTCATCAGATTGC_1	1.23187	2.57207	1
AGACTCATCGTCGCTT_1	-1.35282	-5.89547	0
AGAGAATAGTAAGGGA_1	1.20409	3.54871	1
AGAGAGCAGTTGTACC_1	-0.391293	-3.57019	0
AGAGAGCGTACAGTAA_1	0.270527	5.35635	3
AGAGAGCTCCTCTCTT_1	0.402506	0.439289	1
AGAGAGCTCGACCATA_1	1.3563	3.26926	1
AGAGCAGGTATTGACC_1	1.17683	3.16932	1
AGAGCAGTCAATGCAC_1	-3.03412	0.736968	5
AGAGCCCCACCACTGG_1	1.85808	-3.48741	0
AGAGCCCGTATCGTGT_1	0.1491	-3.60069	0
AGAGCCCGTCGTCTCT_1	0.68574	4.13998	3
AGATAGAAGGATTCCT_1	-1.82638	-3.97638	0
AGATAGAGTAGCACGA_1	1.07059	4.89255	3
AGATAGATCGTTCTAT_1	-0.334334	5.8089	3
AGATCCACAAACCGGA_1	1.59048	-3.47516	0
AGATCCACACTCAAGT_1	2.07062	-3.43611	0
AGATCCACAGTGGGTA_1	5.90061	-3.26449	9
AGATCCAGTAAGCTCT_1	-0.940754	6.92902	3
AGATCCAGTCAGTTTG_1	1.0562	3.1315	1
AGATCCAGTCTCAAGT_1	0.75952	4.49869	3
AGATCCAGTTTAGTCG_1	-0.772058	3.3765	4
AGATCCATCACCTGGG_1	3.55936	0.0147737	2
AGATCCATCGCTGTTC_1	-1.12761	-4.23279	0
AGATCCATCTCGCCTA_1	-2.51849	5.11054	4
AGATCCATCTTTCCGG_1	-6.93905	-1.57109	5
AGATCGTAGAATCGAT_1	1.69501	3.28423	1
AGATCGTAGACCGCCT_1	-7.04063	-1.49601	5
AGATCGTAGATAGGGA_1	3.90305	-4.29056	7
AGATCGTAGTCACACT_1	0.571928	-0.241167	10
AGATCGTTCCATCTGC_1	3.64747	0.233902	2
AGATGAACAACAGCCC_1	-1.16771	6.471	3
AGATGAAGTATGAGGC_1	1.90393	-1.36089	0
AGATGAAGTGGCGCTT_1	0.107024	0.367388	1
AGATGAAGTTAACCTG_1	0.174588	4.94353	3
AGATGAATCCTTATAC_1	3.36565	1.4617	1
AGATGCTAGATGAATC_1	0.775604	6.65645	0
AGATGCTAGCCTTCTC_1	3.26359	-4.34416	7
AGATGCTAGGATTTCC_1	-6.20071	-0.0644301	8
AGATGCTGTTACACTG_1	-0.813393	-5.80021	0
AGATGCTGTTGCATCA_1	-0.271749	-4.81218	0
AGCATCAAGCTGACTT_1	-6.01163	-0.744198	5
AGCATCAAGTCGCGAA_1	-3.50889	0.583248	5
AGCATCACACTACGGC_1	0.545406	5.92731	3
AGCATCATCAGTCAGT_1	3.45335	-0.385524	2
AGCATCATCGTGTTCC_1	1.89134	-3.57476	0
AGCATCATCTCTAGGA_1	4.43576	-4.95383	7
AGCATCATCTTAGGAC_1	1.19017	-3.07354	0
AGCCAATAGTAACGTA_1	0.358546	2.30561	1
AGCCAATAGTCACAGG_1	-5.568	0.146643	5
AGCCAATCAATCCTAG_1	0.809928	1.98558	1
AGCCAATCAGATACTC_1	-1.29228	5.95656	3
AGCCAATCATCCGAGC_1	-1.89485	2.07894	6
AGCCAATGTCGTTTCC_1	1.42198	4.96887	3
AGCCAATTCCATGATG_1	-2.17484	1.15132	6
AGCCACGAGTACGAGC_1	-0.599832	-4.42908	0
AGCCACGCAAGCAGGT_1	0.662531	3.86464	3
AGCCACGCAGAGCCCT_1	0.698424	2.77564	1
AGCCACGGTCCAATCA_1	0.932965	2.07103	1
AGCCAGCAGACCATTC_1	-5.25416	-0.159926	5
AGCCAGCCAACGATCT_1	-5.69488	-0.925231	5
AGCCAGCCAAGTCGTT_1	-0.617697	-5.21093	0
AGCCAGCCACTCCGGA_1	2.53248	2.64831	1
AGCCAGCCAGTGTACT_1	1.84159	-4.59145	0
AGCCAGCGTTAATCGC_1	0.148049	-4.32807	0
AGCCAGCTCCACTAGA_1	-1.3227	-4.50878	0
AGCGATTGTCTTGAAC_1	-6.38265	-1.45857	5
AGCGATTTCTAGTGAC_1	-2.18229	-5.0267	0
AGCGCCAAGCAAGCCA_1	1.26757	-2.97248	0
AGCGCCACAGGCTTGC_1	-1.71997	-5.59651	0
AGCGCCACATCTTAGG_1	-5.36308	-2.25512	8
AGCGCCATCCGCAGTG_1	3.83438	-2.087	2
AGCGCTGAGTACCGGA_1	1.5802	0.357424	1
AGCGCTGAGTACGAGC_1	3.35936	-0.968944	2
AGCGCTGCATTCTCTA_1	-1.20452	-5.59691	0
AGCGCTGTCATTTGCT_1	-2.06883	-2.69655	10
AGCGCTGTCCGCGAGT_1	-4.35447	5.59862	4
AGCGCTGTCCGCGATG_1	-0.405649	5.57541	3
AGCGCTGTCTCTAAGG_1	-0.62517	2.18656	6
AGCGCTGTCTGACCCT_1	-6.23784	-0.806909	5
AGCGTATAGCCATTTG_1	-2.39237	-5.36438	0
AGCGTATCACCCTTGT_1	-0.426112	0.871188	6
AGCGTATCACGACGCT_1	1.12968	1.74417	1
AGCGTATGTCCACAGC_1	0.496445	5.22331	3
AGCGTCGTCTCGGGAC_1	1.08515	-2.63914	0
AGCTACAAGTCTGGAG_1	1.09629	3.8276	1
AGCTACACAGCAGAAC_1	0.984254	2.20497	1
AGCTACACATAACCCA_1	-1.82931	-4.80801	0
AGCTACATCAAAGCCT_1	2.93579	1.48769	1
AGCTACATCGTCAAAC_1	1.99486	0.887543	1
AGCTCAAAGCAGAAAG_1	-0.408471	-5.57699	0
AGCTCAAAGGACTGGT_1	1.3283	1.06857	1
AGCTCAAAGGCACTAG_1	-2.94441	0.713339	5
AGCTCAAAGGTCTACT_1	0.337457	3.48388	1
AGCTCAAAGTGCTAGG_1	-2.5069	-5.50861	0
AGCTCAACAACGGCCT_1	-2.0308	3.90269	4
AGCTCAAGTGTTAGCT_1	0.607752	5.37076	3
AGCTCAATCCATACTT_1	-0.891924	-4.76977	0
AGCTTCCAGAGGGTCT_1	-3.57307	5.85139	4
AGCTTCCGTAGTAAGT_1	-0.0246728	2.5891	1
AGCTTCCTCACGGTCG_1	-2.62524	5.0654	4
AGCTTCCTCGCTAATG_1	-5.13835	-1.73862	8
AGCTTCCTCGGCAGTC_1	-1.42101	-4.74689	0
AGGAAATAGATCACTC_1	1.81452	1.15489	1
AGGAAATCATGGCTGC_1	2.59471	3.14759	1
AGGAAATTCACGGGAA_1	-6.80162	-0.600732	5
AGGAATACAGGTGTGA_1	-1.05644	0.712758	6
AGGAATACATGACGGA_1	0.02583	3.13165	1
AGGAATAGTTGGAGAC_1	0.417567	1.25416	1
AGGACGAAGACCCTTA_1	-0.541715	3.28746	4
AGGACGAAGTGTACAA_1	-0.63847	5.90993	3
AGGACGACACTCGATA_1	-0.20849	4.69323	0
AGGACGAGTCGATGCC_1	-0.869975	6.74135	3
AGGACGATCGTCCTCA_1	-3.37286	0.505756	5
AGGACTTCAACCGACC_1	1.76036	2.5055	1
AGGACTTCACTAGTAC_1	1.32528	4.65992	0
AGGACTTCAGCCTATA_1	0.169643	3.81311	1
AGGACTTTCTGCTCTG_1	2.10903	-4.00217	0
AGGAGGTAGCCATCCG_1	-0.381113	-5.5449	0
AGGAGGTGTACCTATG_1	-2.73569	-3.52057	0
AGGAGGTTCAGGTGTT_1	-1.36127	6.60258	3
AGGAGGTTCTGTCAGA_1	-3.64088	6.2959	4
AGGATAACAAACTAAG_1	0.914297	2.09187	1
AGGATAACAGGAGGTT_1	-1.33432	-5.13056	0
AGGATAAGTGACACAG_1	1.55207	-3.02121	0
AGGATAAGTTGGAGAC_1	5.81481	-2.96916	9
AGGATCTAGAGGCGGA_1	-5.18221	-0.597968	5
AGGATCTAGCTGTGCC_1	-0.647071	-4.44174	0
AGGATCTCAGCCCACA_1	-1.61643	4.7339	4
AGGCATTAGATACCAA_1	2.39192	1.10368	1
AGGCATTAGCGTTCCG_1	0.0436243	4.39439	3
AGGCATTAGGATTCAA_1	-2.26425	-4.13975	0
AGGCATTCATCCTTGC_1	3.86069	-1.12743	2
AGGCATTGTAATGATG_1	0.917672	2.05562	1
AGGCCACGTCACGACC_1	-5.07477	-0.314598	5
AGGCCACGTTCGGTTA_1	1.78422	4.18393	0
AGGCTGCCACGTTCGG_1	4.57	-1.82638	2
AGGCTGCCAGCAGTGA_1	-1.33532	-4.71613	0
AGGGAGTAGACACACG_1	-6.08813	-1.08165	8
AGGGAGTAGTCTCCTC_1	1.41988	-0.899115	6
AGGGAGTCACGCTGCA_1	-1.9696	-5.22739	0
AGGGAGTCACGTCATA_1	-5.66247	-1.99484	8
AGGGAGTTCATTCCTA_1	0.0022525	4.24726	3
AGGGCCTAGAGTCTGG_1	0.960332	1.5544	1
AGGGCCTAGGAAGTGA_1	2.12469	-1.08401	6
AGGGCCTCAAGAGAGA_1	0.522061	5.16397	3
AGGGCCTCAAGAGATT_1	-2.52885	0.809523	5
AGGGCCTGTCGACTGC_1	-1.9769	-2.39464	10
AGGGCCTGTTCTTGTT_1	2.67057	-1.80925	2
AGGGCTCCAGTGTGGA_1	2.21262	1.022	1
AGGGTCCAGCCTGGAA_1	1.98861	1.34152	1
AGGGTCCAGGCATCAG_1	-0.954827	-5.21534	0
AGGGTCCCAGGACATG_1	-1.92828	-5.98313	0
AGGGTCCGTCATCAGT_1	-1.87498	1.95637	6
AGGGTCCTCTTCCCGA_1	-2.21265	-5.52013	0
AGGGTGACAAATTGCC_1	4.01804	-4.66874	7
AGGGTGACATCCTTCG_1	-1.40501	-5.25761	0
AGGGTGAGTGCCTGCA_1	-3.44372	1.29538	5
AGGGTGAGTTGCACGC_1	-2.46073	-4.74407	0
AGGGTTTTCTGGGATT_1	0.952859	4.797	3
AGGTAGGAGATCCCAT_1	-4.62681	-0.730963	8
AGGTAGGCAGCGTAGA_1	-1.56015	-5.62086	0
AGGTAGGGTGCAGGAT_1	-0.702254	0.554855	6
AGGTAGGGTTTCGTGA_1	-0.241017	-5.65267	0
AGGTAGGTCCACAGGC_1	-0.678835	-6.18357	0
AGGTAGGTCCTGTAAG_1	0.505434	-0.339207	10
AGGTCATCAAGAGGCT_1	-1.72667	-5.141	0
AGGTCATCAGTAGTTC_1	-0.855995	-4.25536	0
AGGTCATTCCCTCGAT_1	-0.687342	2.33522	1
AGGTCATTCGGAACTT_1	1.27941	3.31015	1
AGGTCATTCTCCTGCA_1	5.78121	-3.2777	9
AGGTCATTCTTCGATT_1	0.184698	5.11583	3
AGGTCTAAGCCTCCAG_1	1.05778	3.86418	1
AGGTCTACAAGCACAG_1	0.879819	4.19042	3
AGGTCTACATATTCGG_1	1.17454	3.66547	1
AGGTCTAGTACTGGGA_1	-1.49448	-5.84614	0
AGGTCTAGTATTCCTT_1	-1.58363	-5.72975	0
AGGTCTATCTTGGCTC_1	-1.42865	-5.19929	0
AGGTGTTAGCATACTC_1	-0.701719	-5.30491	0
AGGTGTTAGTCTTGGT_1	0.561966	-4.09312	0
AGGTGTTGTTTACTTC_1	0.950371	1.37234	1
AGGTGTTTCTGAGCAT_1	2.14813	3.31047	0
AGGTTACTCCCATTCG_1	2.54549	3.04074	1
AGGTTGTAGTTCAACC_1	-1.77685	-4.6358	0
AGGTTGTCACTCTCGT_1	2.05427	4.66743	0
AGGTTGTGTCTATGAC_1	-4.27944	-1.20631	8
AGGTTGTTCACCACAA_1	-2.00163	-4.98009	0
AGGTTGTTCCAACTGA_1	1.63874	-3.43481	0
AGGTTGTTCCACACAA_1	0.663441	-3.29208	0
AGGTTGTTCTGACAGT_1	0.356148	1.09609	1
AGTAACCAGAGGTCAC_1	0.291655	5.51791	3
AGTAACCGTCTTGAGT_1	-0.226738	-0.844069	6
AGTAACCTCCACTTCG_1	-0.973651	-5.30919	0
AGTACCAAGTTACGGG_1	-0.157082	3.68593	3
AGTACCATCACCCTGT_1	1.29564	-0.400702	1
AGTACCATCAGCACCG_1	-6.9614	-1.29057	5
AGTACCATCGAATCCA_1	-3.42612	5.97967	4
AGTACCATCGTGCTCT_1	-0.674384	-4.8478	0
AGTACTGTCAAACCCA_1	5.66606	-4.25047	9
AGTAGCTCAGGAATCG_1	-4.54493	0.26616	5
AGTAGCTGTGAGCCAA_1	0.180013	-4.08411	0
AGTAGCTGTTTCGACA_1	-0.797643	-5.12968	0
AGTAGCTTCAGACATC_1	-0.511001	-4.32999	0
AGTAGCTTCGCGTGCA_1	1.74797	1.12247	1
AGTAGTCCAATAACGA_1	1.4836	2.80548	1
AGTAGTCTCCCGTGTT_1	-1.80387	-5.511	0
AGTAGTCTCCTACGGG_1	0.548945	5.79615	3
AGTCAACCAGCAGAAC_1	-0.95425	1.97507	6
AGTCAACCATCTCAAG_1	-0.477174	-5.87659	0
AGTCAACCATCTGGGC_1	-5.32117	-1.73764	8
AGTCAACTCAACCTCC_1	0.181634	5.23357	3
AGTCAACTCCTACAAG_1	-1.80427	-5.60124	0
AGTCACACATAAGCAA_1	-1.43398	-6.17718	0
AGTCACAGTCTAGATC_1	1.4022	3.22258	1
AGTCACATCCACTGAA_1	-3.67097	0.783564	5
AGTCACATCCATCTGC_1	3.24964	-0.09238	2
AGTCACATCGAGCCTG_1	3.12923	0.00976378	2
AGTCACATCTCGGTAA_1	1.86506	4.71117	0
AGTCATGAGATACATG_1	0.0997824	2.34986	1
AGTCATGAGGGAGATA_1	2.95188	-0.237406	2
AGTCATGCAATGACCT_1	1.33463	3.8042	1
AGTCATGCAGCGGTCT_1	3.12359	-0.0735695	2
AGTCTCCCACAATCTG_1	0.966655	2.89562	1
AGTCTCCCACTGAGTT_1	0.865089	8.65238	11
AGTCTCCGTCAAACGG_1	-0.326508	1.69251	1
AGTCTCCGTCGAAGCA_1	0.301518	7.00037	3
AGTCTCCGTGGACCAA_1	-1.79542	-5.88693	0
AGTCTCCGTGGCTGCT_1	-5.73183	-1.06936	5
AGTGACTCATCACAGT_1	2.90258	-0.0950889	1
AGTGACTGTCATCAGT_1	0.11062	3.84736	1
AGTGACTGTGTCGATT_1	1.56342	2.96752	1
AGTGACTTCATCACTT_1	1.9321	2.3924	1
AGTGACTTCCGCAACG_1	-4.53112	-2.8556	8
AGTGACTTCGGTTGTA_1	-2.1187	5.65181	4
AGTGATCAGATAACAC_1	0.0723041	4.42671	3
AGTGATCAGTCGAATA_1	-2.0846	-5.2904	0
AGTGATCCAGCTTCGG_1	6.03101	-3.47392	9
AGTGATCCAGTTACCA_1	2.32418	1.76986	1
AGTGATCGTCCGGATC_1	-2.27883	-5.09558	0
AGTGATCTCAATCCAG_1	-0.654065	-5.11455	0
AGTGATCTCTGAGGTT_1	-0.716201	6.84535	3
AGTGCCGAGAGCATAT_1	1.88205	-2.62596	0
AGTGCCGCACAGCTTA_1	1.97965	2.09349	1
AGTGCCGTCCAACTAG_1	-0.0110822	-3.0744	0
AGTGCCGTCCCGTAAA_1	-6.1949	0.0824932	4
AGTGTTGAGATGTTCC_1	2.34929	-1.7285	2
AGTGTTGGTGGCTTAT_1	1.369	0.634889	1
AGTGTTGTCGCTAAAC_1	1.04359	2.03005	1
AGTTAGCAGATGGTAT_1	1.40352	-2.85893	0
AGTTAGCCAAGACAAT_1	1.18881	5.55705	0
AGTTAGCCAATTGAAG_1	-1.16033	-5.13529	0
AGTTAGCGTCACGACC_1	1.61376	-3.46897	0
AGTTAGCTCCTCTAGC_1	0.971022	1.6404	1
AGTTAGCTCGTACCTC_1	-1.35111	-5.87554	0
AGTTCCCTCATACAGC_1	-4.37071	-1.20895	8
AGTTCCCTCCTCACGT_1	-1.69862	-5.78183	0
AGTTCGAAGCAGCCTC_1	-3.03604	2.5136	4
AGTTCGAAGTTGTCAC_1	-6.1561	-1.47759	5
AGTTCGACACTCAAGT_1	0.575777	2.08957	1
AGTTCGACATGAGATA_1	2.31805	-3.79105	0
AGTTCGATCGTGGGAA_1	0.806812	-0.0252722	1
ATACCGAAGACTCATC_1	0.824407	3.94381	1
ATACCGAAGACTCCGC_1	-1.24589	-5.80851	0
ATACCGACAGCCGTCA_1	-3.02768	-1.67695	10
ATACCGATCGGTTCAA_1	0.848097	4.13782	1
ATACCTTCAACTACGT_1	0.833639	3.35497	1
ATACCTTCAAGGTCTT_1	-0.319687	-2.99276	0
ATACCTTGTTCTTCAT_1	1.34036	0.661535	1
ATACCTTTCATTCGTT_1	1.27887	2.17854	1
ATACCTTTCGTAACAC_1	-0.416799	6.92325	3
ATACCTTTCTACTCAT_1	-1.03039	-5.60042	0
ATACTTCAGCACTCAT_1	-1.58461	-6.01124	0
ATAGACCAGGATCACG_1	2.56407	-3.26806	0
ATAGACCCATCCTCAC_1	-6.79035	-0.270461	5
ATAGACCGTACCTGTA_1	1.36194	-1.10721	1
ATAGACCTCCCAGTGG_1	-1.65061	-5.38193	0
ATAGACCTCCTTCTAA_1	-2.19254	-5.70528	0
ATAGACCTCGACCCAG_1	-2.31188	4.56838	4
ATAGAGAAGCACGTCC_1	1.4632	-4.10462	0
ATAGAGACATGCAGCC_1	-3.80126	0.00293758	5
ATAGAGAGTGTCATCA_1	1.84059	-2.84597	0
ATAGAGATCATCGACA_1	-0.439609	5.96929	3
ATAGAGATCTCATGCC_1	-1.44872	0.0299263	6
ATAGGCTAGATTAGTG_1	0.24339	5.68406	3
ATAGGCTAGGGAGGTG_1	0.793404	1.90638	1
ATAGGCTAGGTAACTA_1	-1.89511	-5.19458	0
ATAGGCTCAAGCAATA_1	-0.683678	6.78726	3
ATAGGCTCACCCTAGG_1	-2.58869	2.66764	4
ATAGGCTCACTATCCC_1	-1.11741	-5.41594	0
ATAGGCTCAGCAGTCC_1	0.199979	1.46652	1
ATAGGCTCATAGAATG_1	-0.364343	-5.26313	0
ATAGGCTGTCAAACGG_1	1.46965	1.47875	1
ATAGGCTGTCGATTAC_1	0.526851	4.89717	3
ATAGGCTTCAGAGCGA_1	-1.51523	-3.98612	0
ATAGGCTTCTAGTACG_1	1.42664	4.15918	0
ATAGGCTTCTATTGTC_1	-1.1379	-5.79767	0
ATATCCTCAAGCTACT_1	1.1549	-4.00453	0
ATATCCTGTAAGGCTG_1	0.510764	2.88489	1
ATATCCTGTAGATCCT_1	-0.124615	5.97541	3
ATATCCTGTGACGTCC_1	-0.476824	-3.89597	0
ATATCCTTCTTGAACG_1	1.58009	1.96002	1
ATCACAGGTCACTTAG_1	1.05057	5.41869	3
ATCACAGGTTATAGCC_1	0.995229	4.54776	3
ATCACAGTCACTGTCC_1	-0.991225	-3.87521	0
ATCACAGTCCTTCACG_1	0.150931	3.77862	1
ATCACGACAATTGCCA_1	-1.59121	3.59432	1
ATCACGACACTTCAGA_1	0.968459	-1.18892	6
ATCACTTAGGTCACCC_1	0.967851	3.48725	1
ATCACTTCACGTCGGT_1	0.803055	-3.31466	0
ATCACTTGTCCGACGT_1	-1.30637	4.00445	4
ATCACTTGTGACACGA_1	0.319022	2.9526	1
ATCAGGTAGTCTAGCT_1	3.97583	-4.60954	7
ATCAGGTCATGAGATA_1	-4.976	-0.199927	5
ATCAGGTTCAAGCCCG_1	-2.24685	4.98046	4
ATCAGGTTCTGAGAAA_1	0.6954	-3.90333	0
ATCAGGTTCTGTCGCT_1	2.43396	0.162184	1
ATCATTCAGCACTCGC_1	-6.67957	-1.67597	5
ATCATTCAGTTAACAG_1	-5.56526	-0.535015	5
ATCATTCCAATAGGAT_1	2.44338	-3.51344	7
ATCATTCCAGAGCGTA_1	-4.0994	0.473294	5
ATCATTCTCAGCGCGT_1	2.84173	0.547251	1
ATCATTCTCGCAGATT_1	-5.80887	-0.72343	5
ATCCACCAGGAGTCTG_1	0.276083	0.533596	1
ATCCACCAGTTAGAAC_1	0.24589	5.52175	3
ATCCACCCAATTTCGG_1	1.44078	4.35112	0
ATCCACCCATCACGGC_1	0.568862	4.75837	3
ATCCACCTCACTGGTA_1	-5.07668	-0.080042	5
ATCCACCTCCAGTTCC_1	-3.69275	-2.61249	8
ATCCATTCACAGACGA_1	0.918307	6.41115	0
ATCCATTCATGGCACC_1	4.43143	-2.10979	2
ATCCATTGTAAGACCG_1	-6.89288	-0.522347	5
ATCCATTGTCAGATTC_1	0.336172	2.17447	1
ATCCATTGTGTTAACC_1	-1.79804	-5.16982	0
ATCCATTGTTCGGCGT_1	0.570429	5.68725	3
ATCCATTTCAAATAGG_1	0.847039	4.45932	1
ATCCCTGAGGTTCTAC_1	0.330953	-4.94827	0
ATCCCTGAGTCACTGT_1	-1.19996	5.08272	3
ATCCCTGCAGACCATT_1	-0.461937	6.61114	3
ATCCCTGCATCATCTT_1	2.96801	-0.987675	1
ATCCCTGGTCCACGCA_1	-4.86068	-0.284219	5
ATCCCTGGTGTTACAC_1	-6.91919	-1.56313	5
ATCCCTGTCTTAATCC_1	-4.01732	-0.562393	8
ATCCGTCAGGTACTGG_1	1.11326	-3.08832	0
ATCCGTCAGTTAGTAG_1	1.2695	2.25335	1
ATCCGTCGTAACAGTA_1	2.34234	-2.78257	2
ATCCGTCGTTGGGATG_1	-5.42389	-0.801812	5
ATCCGTCGTTGGGTTT_1	0.543573	4.54146	3
ATCCGTCGTTTGTGGT_1	1.67392	4.67508	0
ATCCTATGTAGGTACG_1	2.75717	-3.61277	0
ATCCTATGTCTTGCTC_1	-0.0403338	4.00859	1
ATCCTATTCTGTACAG_1	1.36057	4.66437	3
ATCGATGGTGTCTTGA_1	-0.476332	5.36859	3
ATCGATGTCACCTCTG_1	0.0429817	3.107	3
ATCGATGTCTCAAAGC_1	1.46682	0.900438	1
ATCGCCTAGTCGAAGC_1	1.81093	1.29151	1
ATCGCCTCACGGCGTT_1	0.771226	-1.72489	6
ATCGCCTCAGCTGCCA_1	-0.555572	4.56791	3
ATCGCCTGTCTTTATC_1	-1.27003	-4.3974	0
ATCGCCTGTGACCTGC_1	-1.80098	-5.23066	0
ATCGGATAGGAGAGGC_1	0.00701434	0.233117	1
ATCGGATCAGGACGAT_1	4.3124	-1.1205	2
ATCGGATGTGACCTGC_1	0.633908	5.74046	0
ATCGGCGGTACGGATG_1	-3.61808	0.495268	5
ATCGGCGGTTCGGCCA_1	-6.39051	-0.733579	5
ATCGGCGTCGCCACTT_1	0.819078	4.60793	3
ATCGGCGTCGTAGGAG_1	0.857796	1.79786	1
ATCGTAGGTGGTTTAC_1	-0.109494	3.77687	3
ATCGTAGTCCACTGAA_1	3.06806	1.82385	1
ATCGTAGTCTCAACGA_1	0.999044	-2.74816	0
ATCGTCCAGCAATTAG_1	0.962459	3.68297	1
ATCGTCCAGCCGTAAG_1	1.77627	2.52477	1
ATCGTCCCAATGGCCC_1	-0.227447	6.97166	3
ATCGTCCGTGCAATAA_1	1.12868	-0.89414	6
ATCGTCCTCCAAGGGA_1	0.320563	1.73355	1
ATCGTGAAGGACACTG_1	1.26275	-4.42255	0
ATCGTGACACTCCTTG_1	-1.07136	-5.19596	0
ATCGTGACAGGGATAC_1	-6.36671	-0.441067	5
ATCTCTACACGACGTC_1	1.05189	3.54493	1
ATCTCTACATAGTCGT_1	1.47406	3.19628	1
ATCTCTAGTACGGATG_1	2.78312	-0.291113	2
ATCTCTAGTTGCCGAC_1	1.12829	2.30013	1
ATCTCTATCTGAACGT_1	0.722192	-5.22415	0
ATCTTCAAGCAGCCCT_1	-4.37678	-1.7669	8
ATCTTCAGTATCACGT_1	1.04057	5.84243	3
ATCTTCATCGAGAATA_1	-0.174878	-3.34459	0
ATGAAAGCAAGCGAAC_1	-1.39389	-5.28518	0
ATGAAAGCATCTTAGG_1	-0.86817	-5.38446	0
ATGAAAGGTCGCGTTG_1	-6.03437	-0.931483	5
ATGAAAGGTTCAATCG_1	0.452842	1.49398	1
ATGAAAGTCACCCTTG_1	1.23875	4.39433	3
ATGACCAAGAGTTCGG_1	1.30594	3.84226	1
ATGACCACACGCCACA_1	1.51382	2.8108	1
ATGACCAGTATCGATC_1	-1.15893	-5.33722	0
ATGAGGGCACTGTGAT_1	-1.34606	-6.01825	0
ATGAGGGGTTTGAACC_1	-1.58734	-4.45783	0
ATGAGGGTCACCGACG_1	-6.06824	-1.08448	5
ATGAGGGTCTCCCATG_1	3.72047	-0.935839	2
ATGAGTCAGAACAAGG_1	-1.25403	-5.0834	0
ATGAGTCAGAGCATCG_1	2.05738	2.83751	1
ATGAGTCAGGACAGCT_1	0.878635	-0.596004	1
ATGAGTCCAGAACGCA_1	-3.16225	0.575234	5
ATGAGTCTCCCGATCT_1	-0.265513	2.07043	1
ATGAGTCTCTTAATCC_1	-1.57122	-5.55365	0
ATGATCGTCCAGTTCC_1	-6.92027	-1.6247	5
ATGCATGAGAGCAACC_1	0.891543	0.492602	1
ATGCATGCAACTTCTT_1	0.0757071	-5.18022	0
ATGCATGCAAGTAGTA_1	-4.801	-0.169769	5
ATGCCTCGTATGCAAA_1	-0.87983	4.4648	3
ATGCCTCTCGATAACC_1	1.5784	-4.7087	7
ATGCCTCTCTGGCCGA_1	1.1387	-4.08233	0
ATGCGATAGAAGCGCT_1	1.41129	1.77707	1
ATGCGATCAGCTATAC_1	-4.37249	5.12592	5
ATGCGATCATAGGTTC_1	-0.464225	2.88942	1
ATGCGATGTCAAGCCC_1	-5.40023	-0.0259255	5
ATGCGATTCCGTGGGT_1	0.520327	4.01635	1
ATGCGATTCGAGCCTG_1	-0.131908	-5.04594	0
ATGCGATTCTTCGTAT_1	1.50324	5.36513	3
ATGGAGGGTAAGGTCG_1	-0.617176	4.82377	3
ATGGAGGGTATGAAAC_1	2.10718	1.84805	1
ATGGAGGTCACAAGAA_1	-0.518387	-4.892	0
ATGGATCAGCTGTTAC_1	2.77976	2.1947	1
ATGGATCCAACGATCT_1	0.270568	-4.64129	0
ATGGATCCACGCTTAA_1	0.278983	4.9102	3
ATGGATCGTACTAACC_1	1.45807	2.91861	1
ATGGATCGTGCCTTCT_1	2.92631	-1.69004	2
ATGGATCTCGTCCATC_1	0.352509	5.8556	3
ATGGATCTCGTCGCTT_1	1.09337	5.63268	3
ATGGGAGTCTACCAGA_1	-1.63982	-4.95033	0
ATGGGAGTCTGGGTCG_1	2.54709	-0.79937	2
ATGGGTTAGCCGAACA_1	-2.2409	-5.50365	0
ATGGGTTAGTCATGAA_1	-0.176403	4.22254	3
ATGGGTTCATTAGGAA_1	-6.69524	-1.24608	5
ATGGGTTGTTATGGTC_1	2.46256	2.96577	1
ATGGGTTGTTGTTTGG_1	1.4124	-3.29438	0
ATGGGTTTCACATACG_1	3.7218	0.139599	2
ATGGTTGAGTTGAATG_1	-4.4807	-1.70319	8
ATGGTTGGTCGGTGAA_1	0.246233	1.8308	1
ATGGTTGTCGGTCAGC_1	-1.4469	-4.99153	0
ATGTCCCAGATGACAT_1	-0.520031	6.00318	3
ATGTCCCAGTTGGACG_1	-1.96179	4.75015	3
ATGTCCCCACACCTAA_1	-0.933024	5.60629	3
ATGTCCCCAGTGGCTC_1	1.10239	3.50833	1
ATGTCCCGTCTGTCCT_1	1.6489	3.14286	1
ATGTCCCGTGAATATG_1	-1.48893	-5.82605	0
ATGTCCCGTGGCCCAT_1	2.03131	3.3033	1
ATGTCCCTCAACGCTA_1	-0.771862	-5.48507	0
ATGTCTTAGAAACACT_1	-3.92501	5.65385	4
ATGTCTTAGAGGATGA_1	0.936808	4.23842	3
ATGTCTTGTCACAATC_1	1.63236	-2.80335	0
ATGTCTTGTGGACTGA_1	-1.63061	-5.44747	0
ATGTCTTTCAATCCGA_1	0.63912	5.14507	3
ATGTCTTTCCGGTTCT_1	0.434708	1.01272	1
ATTACCTAGGCTTAAA_1	-1.68688	-5.51853	0
ATTACCTCAACCACGC_1	-6.99264	-1.42831	5
ATTACCTCACAAGCCC_1	2.68311	1.16348	1
ATTACCTGTGTCTCCT_1	2.89116	-0.260017	2
ATTACCTTCGGTCTGG_1	-0.701423	7.40571	3
ATTACTCAGAGGTCGT_1	-1.34628	-4.58856	0
ATTACTCAGGCATTTC_1	1.03945	1.04584	1
ATTACTCCAAGTTGGG_1	-0.788027	0.159559	6
ATTACTCCACGACTAT_1	0.134327	5.41737	3
ATTACTCCATTCAGCA_1	-1.02743	5.55325	3
ATTACTCTCAAATGAG_1	-1.24329	-4.57324	0
ATTATCCAGGATACGC_1	-4.65258	-0.385976	5
ATTATCCCAAGACTGG_1	-1.40369	-4.67151	0
ATTATCCGTAGAGACC_1	1.92906	0.99318	1
ATTATCCGTTGGATCT_1	-2.08523	-4.02826	0
ATTATCCTCCCACAGG_1	1.45742	-3.92521	0
ATTATCCTCTTGGTCC_1	0.235737	2.92018	1
ATTCACTAGCCTCTCT_1	-2.90505	4.56466	4
ATTCACTAGTCAATCC_1	0.430691	4.12277	3
ATTCACTGTGGAGGTT_1	1.44053	-2.98465	0
ATTCAGGAGCTGACAG_1	-2.68593	-0.623103	5
ATTCAGGCAGCAAGAC_1	0.154147	5.49817	3
ATTCAGGGTACGTGAG_1	-1.57638	-4.39081	0
ATTCAGGGTTCCCAAA_1	-3.71313	-3.2038	0
ATTCATCGTTATTCCT_1	0.700074	4.08742	3
ATTCCATAGACTTCAC_1	-6.50281	-1.96748	5
ATTCCATTCTCTGGTC_1	-3.03885	0.171123	5
ATTCCCGCAACTTCTT_1	2.29658	-3.96857	7
ATTCCCGCATAAGATG_1	6.1027	-3.8815	9
ATTCCCGCATCAGTCA_1	-2.5036	-5.4591	0
ATTCCCGGTACTTGTG_1	1.60334	2.37951	1
ATTCCTAAGGCTCAAG_1	-1.3289	-5.05917	0
ATTCCTAAGGGAGGCA_1	2.5168	-0.0491775	2
ATTCCTAAGTGGAAAG_1	1.54765	-2.69645	0
ATTCCTACATAAGCGG_1	1.84348	4.9361	0
ATTCCTATCGTCACCT_1	0.890957	3.33501	3
ATTCGTTCACCAGACC_1	1.23816	2.95985	1
ATTCGTTGTAGTACGG_1	1.988	-3.07503	0
ATTCGTTGTCCGTTTC_1	1.51834	-2.91614	0
ATTCGTTTCCGTTGAA_1	1.81724	0.306929	1
ATTCTACAGCAGCACA_1	2.98399	-0.205091	2
ATTCTACCAGGTTACT_1	0.323777	0.00906044	1
ATTCTACTCTCCTGTG_1	5.44156	-3.9878	10
ATTCTTGCAGGTCCCA_1	0.534131	-3.21853	0
ATTCTTGGTCTACACA_1	-1.56275	-4.77899	0
ATTCTTGTCGGCACTG_1	1.75674	1.59107	1
ATTGGGTAGAACGTGC_1	-2.26894	6.24302	4
ATTGGGTCAAGACAAT_1	1.40632	2.16961	1
ATTGGGTCATGTACGT_1	2.37345	-2.47509	2
ATTGGGTGTGTCATTG_1	1.89383	-2.80839	0
ATTGGGTTCACGGAGA_1	-4.92483	-0.321863	5
ATTGTTCCACAGTCGC_1	1.15777	-3.99007	0
ATTGTTCCAGCATACT_1	2.69372	1.01661	1
ATTGTTCTCAGGCGAA_1	0.932402	2.32123	1
ATTTACCCAACGATCT_1	-1.8091	-4.99213	0
ATTTACCCAAGGCGTA_1	0.513479	3.16873	1
ATTTACCCACTATCCC_1	0.557366	-4.64247	0
ATTTACCCAGATACTC_1	1.11167	8.35462	11
ATTTACCGTGAGATAT_1	2.3238	-0.240823	2
ATTTACCTCACCTTGC_1	0.971107	8.62844	11
ATTTACCTCACTTGTT_1	-1.5852	-4.92122	0
ATTTACCTCATCCTAT_1	0.480963	5.38618	3
ATTTCACAGTGCGTCC_1	-2.28187	5.39523	4
ATTTCACGTAGAATAC_1	-6.69744	-1.06644	5
ATTTCACGTTCTCCTG_1	1.62363	-2.735	0
ATTTCTGAGACATAGT_1	-0.453472	-0.976977	6
ATTTCTGAGTTGCGCC_1	0.878098	5.17732	3
ATTTCTGCAGGTCCGT_1	-0.551991	-6.28153	0
ATTTCTGTCAGGAACG_1	1.46084	0.142758	1
CAAAGAAAGGTGCCTC_1	2.59174	0.885662	1
CAAAGAACAGGCACTC_1	-5.53967	-0.00485104	1
CAAAGAACATGTAACC_1	-2.2152	-5.51789	0
CAAAGAATCCTGTAGA_1	0.159608	-5.39622	0
CAAAGAATCGTACCTC_1	-6.30534	-1.88544	8
CAACAACAGGCTGTAG_1	3.39181	-0.727316	2
CAACAACAGTGATTCC_1	1.71664	2.02187	1
CAACAACTCCTAAACG_1	-0.652132	-4.48489	0
CAACAGTCATAACAGA_1	0.498922	4.57855	3
CAACAGTGTCAGTCCG_1	-3.24688	-3.71839	0
CAACAGTTCTTAGCTT_1	2.71132	-0.0727521	2
CAACCAAAGTGCTAGG_1	1.47519	3.71809	1
CAACCAAGTCGATTAC_1	1.76683	-3.05183	0
CAACCAAGTTTGGAAA_1	0.0432949	0.642122	1
CAACCAATCTCAATCT_1	2.08473	4.51571	0
CAACCTCGTAGACAAT_1	2.00486	3.32309	1
CAACCTCGTGAAGCGT_1	-5.18849	0.422354	5
CAACCTCTCATCGCTC_1	0.36322	4.46581	3
CAACCTCTCGAACCTA_1	1.16181	3.512	1
CAACGATCAAGTGGCA_1	-2.16205	-5.46249	0
CAACGATTCATTGTGG_1	-6.45293	-0.778648	5
CAACGATTCGACATTG_1	-4.67016	-1.49258	8
CAACGGCAGTAAAGCT_1	0.884403	1.68088	1
CAACGGCCACTCCGGA_1	-6.36571	-0.710069	5
CAACGGCCAGGCTTGC_1	-3.2909	0.359225	5
CAACGGCCATTCACCC_1	-0.547512	-4.92996	0
CAACGGCGTACTCCCT_1	-2.48518	-2.15224	10
CAACGGCTCACCTCTG_1	0.575878	3.61221	3
CAACGGCTCTGACCCT_1	1.21329	-5.86364	0
CAAGACTCAAAGGCAC_1	-6.4641	-1.20898	5
CAAGACTCACCCATAA_1	-3.02057	-1.97698	10
CAAGACTCACTGGAAG_1	2.68555	-0.229465	2
CAAGACTTCCATAGAC_1	-1.4492	6.61079	3
CAAGACTTCCTTCACG_1	-3.34977	6.05571	4
CAAGACTTCTAAGCGT_1	0.781348	4.14616	1
CAAGAGGAGATTGCGG_1	0.967097	5.8598	3
CAAGAGGAGGTAGTAT_1	0.348876	4.15567	3
CAAGAGGCAACACGAG_1	-2.83357	0.969897	5
CAAGAGGCACGCGGTT_1	2.21384	2.47227	1
CAAGAGGCAGACCGCT_1	-3.05466	5.42867	4
CAAGAGGCAGGGTCTC_1	-3.09936	0.28876	5
CAAGCTAAGAGTCAAT_1	1.80531	2.23609	1
CAAGCTACAATATCCG_1	1.05605	-3.2202	0
CAAGCTACATCGTCCT_1	-4.30188	0.355652	5
CAAGGGACAACAGATA_1	1.65689	1.03258	1
CAAGGGACACCTCAGG_1	-1.66408	-6.21921	0
CAAGGGACAGGGAATC_1	1.47161	1.43184	1
CAAGGGACATGAAGCG_1	-0.407554	-5.28588	0
CAAGGGATCGGTGAAG_1	0.924314	1.62788	1
CAATACGAGAGGGCGA_1	1.57566	-3.0505	0
CAATACGAGCGCCTTG_1	-6.80246	-0.760604	5
CAATCGAAGTAGACCG_1	-1.48749	-5.59224	0
CAATCGATCCATAGGT_1	-0.263593	2.67761	1
CAATCGATCCCGAATA_1	2.18322	0.879481	1
CAATCGATCGACATTG_1	3.32584	-0.373078	2
CAATGACAGAACTTCC_1	1.77933	2.15445	1
CAATGACCATTCTCCG_1	-6.82328	-0.301739	5
CAATGACGTTCCAGGC_1	4.37338	-1.92252	2
CAATGACTCTGCGGGT_1	-6.84932	-0.11547	5
CAATTTCAGCTGCCTG_1	-2.21091	4.71046	4
CAATTTCCATAACGGG_1	0.713408	-4.37341	0
CAATTTCGTACGACTT_1	-4.72557	-0.0273196	5
CAATTTCGTGTTCCTC_1	-6.56776	-1.58622	5
CAATTTCTCCGATCTC_1	-0.107393	-5.87598	0
CAATTTCTCTGGGCGT_1	0.678991	3.64214	3
CACAACACAGGGACTA_1	-0.899747	-5.74252	0
CACAACACATTACGGT_1	3.12474	0.840132	2
CACAACATCTTCGTGC_1	-1.20235	-5.25527	0
CACACAAAGATCCTAC_1	-6.01085	-0.200607	5
CACACAAGTTCCTACC_1	-1.2937	-5.84337	0
CACACAAGTTGACGGA_1	1.2272	0.752304	1
CACACAATCAATCCGA_1	-1.49585	-3.99312	0
CACACAATCTCTGAGA_1	-0.0744614	-4.91086	0
CACACAATCTGGGTCG_1	-4.25081	-1.61572	8
CACAGATAGGGTAGCT_1	-1.88234	-4.99263	0
CACAGATAGGTTACAA_1	1.36544	1.63925	1
CACAGGCAGACAACAT_1	-5.09275	-0.94918	8
CACAGGCGTAGCGCCT_1	-5.43412	0.217644	5
CACAGGCGTTCTGAGT_1	-1.63424	-5.652	0
CACATGAAGCTAGTTC_1	-5.39373	-0.309338	8
CACATGAAGTTGCCTA_1	1.43931	-3.76178	0
CACATGACAAGTGGGT_1	-0.361303	5.30462	3
CACATGACAATCCTAG_1	-4.5579	-1.32392	8
CACATGACAGGCATTT_1	-0.681562	-5.35395	0
CACATGAGTTACCGTA_1	0.902239	1.9804	1
CACATGAGTTCTGACA_1	-2.55916	4.48187	4
CACCAAAAGACAGCTG_1	-0.43452	6.95668	3
CACCAAACACACGCCA_1	-1.91759	-5.54085	0
CACCAAACACATTCGA_1	2.06148	3.94508	0
CACCAAAGTGTATACC_1	2.19755	0.0769215	2
CACCAAATCACCTCTG_1	1.46838	-4.22326	0
CACCAAATCGTCCTCA_1	4.04025	-5.07229	7
CACCGTTAGAGAATCT_1	-1.5482	-5.81217	0
CACCGTTAGGCCACTC_1	4.2952	-2.54054	2
CACCGTTAGTGCGTCC_1	2.7848	2.63426	1
CACCGTTCACAAGCAG_1	-2.20453	-2.95119	10
CACCGTTCACGCGCTA_1	1.22664	2.28196	1
CACCGTTCAGCAGGAT_1	-4.24053	0.921872	5
CACCGTTCATAACAGA_1	-0.872593	-4.32252	0
CACCGTTGTCAGTCGC_1	-5.1862	-0.416992	5
CACCGTTTCCTCACGT_1	-0.615148	-5.73941	0
CACGAATAGACATAAC_1	0.881104	3.17729	1
CACGAATAGGCATTTC_1	1.70105	2.00254	1
CACGAATCACTGGCGT_1	2.06355	1.92483	1
CACGAATGTATGCGTT_1	2.05758	-3.43551	0
CACGGGTAGCCTTTGA_1	3.23819	-0.433743	2
CACGGGTCACTTCAAG_1	0.405252	2.33879	1
CACGGGTGTCGATTCA_1	-3.01791	4.69941	4
CACGGGTGTTACACTG_1	1.94494	4.57501	0
CACGGGTGTTGTTGAC_1	-2.28382	-5.59462	0
CACGGGTTCTGCATGA_1	-2.18696	4.46323	3
CACGTGGAGTAACCTC_1	-0.128347	-5.63864	0
CACGTGGCAAGCGCTC_1	1.41006	3.24261	1
CACGTTCAGGCAATGC_1	0.479597	3.72916	1
CACGTTCAGTCGTTAC_1	1.03623	5.86171	3
CACGTTCCAATCGTCA_1	-0.515835	-4.22677	0
CACGTTCCAATGGGTG_1	5.45032	-3.52475	9
CACGTTCCAGATCATC_1	0.477637	5.56697	3
CACGTTCCAGGTTTAC_1	-0.945897	-4.5684	0
CACGTTCGTCTCCTGT_1	1.36984	-3.22222	0
CACGTTCGTTCAGTAC_1	4.44947	-5.0639	7
CACGTTCTCGCCATAA_1	-2.06422	-5.374	0
CACTAAGAGTAACCGG_1	1.75459	1.5632	1
CACTAAGCACTCTAGA_1	-3.79534	0.897842	5
CACTAAGGTTTCGCTC_1	-1.66024	-5.46154	0
CACTGAAAGAGACAAG_1	0.285407	1.15236	1
CACTGAAAGGTCATTC_1	3.35962	-0.727238	2
CACTGAAAGTAGTCTC_1	1.16479	2.74174	1
CACTGAAAGTGATAGT_1	-1.36935	5.02668	3
CACTGAACAGCTGGTC_1	-0.517685	-5.25688	0
CACTGAATCGCACGGT_1	-1.41027	5.84943	3
CACTGAATCTGTGCTC_1	-1.39814	-5.26695	0
CACTGGGGTGCAGATG_1	-0.849711	-4.96658	0
CACTGGGGTTTGTTCT_1	2.15764	-3.11861	7
CACTGGGTCACCGACG_1	0.534505	-3.65785	0
CACTGGGTCGCAGAGA_1	-1.82022	-0.362002	5
CACTGTCGTGCCGGTT_1	1.80067	-3.409	0
CACTGTCTCAGTGATC_1	2.28248	-0.914504	2
CACTGTCTCTCTTAAC_1	2.19194	-3.4193	0
CACTGTCTCTGGCCAG_1	1.49026	5.3501	0
CACTTCGAGGTGAGCT_1	1.89476	-4.90484	0
CACTTCGCACTTGAAC_1	-5.37716	-2.45787	8
CACTTCGGTGGAAATT_1	-4.25923	0.537669	5
CACTTCGGTTGTAGCT_1	-3.75357	5.69345	4
CACTTCGTCCAAGCTA_1	-1.08976	-5.57455	0
CACTTCGTCGACCCAG_1	-1.14055	4.18628	4
CAGAGCCCAATGGGTG_1	1.72008	2.6481	1
CAGAGCCGTTTACTGG_1	-0.944462	-5.54857	0
CAGATACCAGCTTCGG_1	1.11396	2.05836	1
CAGATACCATCGGCCA_1	-0.485307	-4.29892	0
CAGATACGTCGTTGGC_1	0.632798	0.209658	1
CAGATACTCTCCTGCA_1	3.50495	0.500786	2
CAGATACTCTGTCCGT_1	-0.251336	3.14285	3
CAGATCACAACACGTT_1	2.8577	-4.03016	7
CAGATCACAATGAGCG_1	1.61862	-2.19547	0
CAGATCACAGCGTATT_1	-6.90577	-1.34275	5
CAGATCAGTCGCATGC_1	0.819417	2.60743	1
CAGATTGAGTGGCCTC_1	0.061396	5.10037	3
CAGATTGTCAGCTCTC_1	1.29995	3.57312	1
CAGATTGTCTTTCCGG_1	-1.81567	-5.39324	0
CAGCAATAGACGCAGT_1	-0.246448	4.06861	1
CAGCAATAGGGCAATC_1	-2.75806	-4.919	0
CAGCAATCAAGACTGG_1	-1.49279	-4.81385	0
CAGCAATCATCCTGTC_1	0.293222	5.51995	6
CAGCAATCATTGCCTC_1	0.878965	3.85474	1
CAGCAATGTCACGTGC_1	-6.56118	-1.42073	5
CAGCAATGTCCTGGTG_1	-1.46056	6.0486	3
CAGCAATTCTGCTTAT_1	4.5238	5.50517	12
CAGCAATTCTGGTTGA_1	0.867414	0.252437	1
CAGCACGAGGTAAGTT_1	1.69662	1.79206	1
CAGCACGAGTGCAAAT_1	0.208554	3.96641	3
CAGCACGCAGAGCGTA_1	-3.73269	0.688695	5
CAGCACGCATTGTAGC_1	-4.49036	-1.23628	8
CAGCACGTCAGCCCAG_1	0.887717	4.58233	3
CAGCAGCAGATGGTAT_1	0.447341	-0.573808	1
CAGCAGCAGTGCACAG_1	0.682396	4.50947	3
CAGCAGCGTCCGATCG_1	-0.615906	-5.012	0
CAGCAGCTCGGACTGC_1	-1.39046	-5.40235	0
CAGCCAGAGACCAAAT_1	-1.99965	-4.70217	0
CAGCCAGTCTGGGCCA_1	0.836354	-2.15694	0
CAGCGTGAGCTCGCAC_1	2.94717	-0.134453	2
CAGCGTGCAAAGCTAA_1	1.93616	0.480356	1
CAGCGTGCAGCTCCTT_1	1.78974	-3.09253	0
CAGCGTGTCCGTATAG_1	1.19761	-5.34349	7
CAGGCCAAGACTCTAC_1	-0.318892	-5.95734	0
CAGGCCACAAGACAAT_1	-1.87891	0.868752	1
CAGGCCACAAGGTCAG_1	-0.835125	5.68185	3
CAGGCCACAGTATACC_1	-1.77993	1.80581	6
CAGGCCAGTTCCAAAC_1	0.870313	5.91198	3
CAGGGCTAGCACTGGA_1	0.138362	1.72955	1
CAGGGCTGTGTTCGTA_1	1.27871	-3.4772	0
CAGGGCTGTTAGGGAC_1	0.860031	1.37004	1
CAGGGCTGTTTCGTTT_1	3.20398	-0.054123	2
CAGGTATAGACTAGAT_1	0.84031	5.44583	3
CAGGTATAGATGACCG_1	0.697711	-0.567853	6
CAGGTATAGCACTCCG_1	1.15459	1.84567	1
CAGGTATAGCATGTTC_1	-5.11107	-0.284889	5
CAGGTATCATATGAAG_1	0.188516	3.82353	1
CAGGTATGTAGGCTCC_1	-3.25267	0.35069	5
CAGGTATGTCGACTGC_1	-0.684551	-4.85361	0
CAGGTATTCCGCTAGG_1	1.77503	-3.54634	0
CAGGTATTCGAGTCCG_1	5.81578	-3.30762	9
CAGGTATTCGCTGACG_1	2.88352	1.66683	1
CAGTGCGAGCTGCGAA_1	-0.472634	1.49517	6
CAGTGCGCATGATCTG_1	-0.390949	4.53799	3
CAGTGCGCATGGAACG_1	-1.18284	-5.55343	0
CAGTGCGGTATCGCAT_1	1.62704	-2.83153	0
CAGTGCGTCAAGAGGC_1	2.55765	-0.426695	2
CAGTGCGTCTCAGGCG_1	0.606338	-1.07697	6
CAGTTAGCACAGTCAT_1	0.854697	-4.79535	0
CAGTTAGGTCTACGTA_1	-6.92096	-1.24188	5
CAGTTAGTCACAACCA_1	1.28412	5.3885	0
CAGTTAGTCGAGCCAC_1	2.42858	-4.59832	7
CAGTTCCGTCGGAACA_1	-6.94468	-1.33832	5
CAGTTCCTCCAGTACA_1	-0.547833	-5.47556	0
CAGTTCCTCCTACAAG_1	1.14958	2.90221	1
CAGTTCCTCGAGATAA_1	-0.0483154	6.89369	3
CAGTTCCTCTTCTGGC_1	1.44089	5.48821	3
CATAAGCAGGTATTGA_1	-1.45605	-4.27453	0
CATAAGCCATCCCACT_1	2.01316	-0.831006	1
CATAAGCCATGATCTG_1	0.0329084	6.00818	3
CATAAGCGTGGACAGT_1	-0.53392	5.8854	6
CATAAGCTCTGGCCTT_1	1.23755	4.40252	0
CATACAGAGACTTGTC_1	-1.92848	-4.88306	0
CATACAGAGTTCTACG_1	2.61837	-0.513044	2
CATACCCAGGCCTAAG_1	-0.800514	-4.63035	0
CATACCCTCTCGGTCT_1	-0.0265889	7.40978	3
CATACTTAGAGGTGCT_1	1.49332	3.29344	1
CATACTTGTAAGATCA_1	1.29643	-3.75708	0
CATACTTGTACTCCGG_1	1.18045	5.24745	3
CATACTTTCCAAACCA_1	1.52715	1.85901	1
CATACTTTCCGACATA_1	1.98196	-3.95458	0
CATACTTTCTCATTGT_1	1.04211	1.85434	1
CATACTTTCTCGGTCT_1	0.798376	8.66	11
CATAGACCAAGCGAAC_1	3.48939	-0.044294	2
CATAGACCAGACGGAT_1	1.40538	5.1389	3
CATAGACTCCATCCGT_1	0.931335	5.82984	3
CATAGACTCCCATAGA_1	1.9431	0.936851	1
CATCAAGCACTAGAGG_1	-0.751422	5.83554	3
CATCAAGCAGCGTACC_1	-0.323202	-4.64471	0
CATCAAGTCCGGACGT_1	-6.92707	-0.456443	5
CATCCACAGTATGGCG_1	0.983213	0.918435	1
CATCCACCACGGCCAT_1	1.57105	1.79849	1
CATCCACCAGTCAGCC_1	-2.62638	-5.27892	10
CATCCCAAGAGCCGAT_1	-1.97735	2.02407	6
CATCCCACAGCTTTGA_1	-2.88153	-1.53058	10
CATCCCAGTGGCCACT_1	2.09401	3.73448	0
CATCCCAGTTCAACGT_1	0.782598	8.72796	11
CATCCCATCATGTCTT_1	-0.556863	5.44347	3
CATCCCATCCCGGTAG_1	-0.5613	-5.30039	0
CATCCCATCGTAACAC_1	-0.889062	-6.24239	0
CATCCCATCTGAGCAT_1	-2.44796	-3.7556	0
CATCCGTCACAAGCCC_1	-1.69559	-5.54633	0
CATCCGTCACTCATAG_1	-0.34128	3.525	1
CATCGCTAGACTCATC_1	1.37065	5.68695	0
CATCGCTGTGTCATTG_1	-1.8933	5.07861	1
CATCGCTTCAGCTCTC_1	-6.88682	-1.25444	5
CATCGCTTCTGAGGCC_1	-2.12405	-0.937475	0
CATCGGGAGGTGGCTA_1	-0.79045	2.35546	1
CATCGGGTCGTGACTA_1	1.62506	-3.01374	0
CATCGTCAGTATTGCC_1	-0.345442	1.83673	6
CATCGTCAGTCATGCT_1	3.31795	-1.921	2
CATCGTCCAAGCGATG_1	-1.27318	-5.45256	0
CATGAGTAGCTCCATA_1	0.473239	3.61696	1
CATGAGTAGTAAACTG_1	-3.58863	-3.00096	0
CATGAGTTCAAACGTC_1	1.19543	2.46259	1
CATGAGTTCGTAATGC_1	2.35125	1.29411	1
CATGCAAAGTGATCGG_1	0.779162	3.16458	1
CATGCAAAGTTCCATG_1	-0.212081	-5.18946	0
CATGCAACATGGGCAA_1	0.544153	3.44301	1
CATGCAAGTAGTGGCA_1	-5.43156	-1.01805	5
CATGCCTAGCTTAAGA_1	-2.80778	0.489563	5
CATGCCTAGGTAGTAT_1	1.96704	-3.3895	0
CATGCCTGTGATAGAT_1	1.11255	3.26236	1
CATGCCTGTTACCTGA_1	0.00861952	-5.21453	0
CATGCGGAGACTACGG_1	1.03379	-5.10356	0
CATGCGGAGGTCACCC_1	1.35362	-3.76517	0
CATGCGGAGTGCCAGA_1	-0.278258	5.73246	3
CATGCGGCAAACCGGA_1	0.595988	2.37963	1
CATGCGGCATTGGCAT_1	-1.14757	-5.50976	0
CATGCGGGTATCGATC_1	0.71696	-0.976035	1
CATGCTCGTAGCTGTT_1	-1.39281	-4.45916	0
CATGCTCGTGTGAATA_1	-0.971604	-4.79181	0
CATGCTCGTTAAGTCC_1	0.350873	5.82546	3
CATGCTCTCTTACGTT_1	1.78872	-3.12719	0
CATGCTCTCTTCCCGA_1	0.793897	-0.944168	6
CATGGATGTTAGAGAT_1	1.77543	-3.16823	0
CATGGATTCTTGAACG_1	1.91678	1.83997	1
CATGGTACAATCCAGT_1	-3.79065	1.3052	5
CATGGTAGTCAAGGCA_1	-1.72731	-4.42395	0
CATGGTATCAAGGACG_1	-0.798668	-4.02482	0
CATGGTATCCACCTCA_1	-0.149584	3.71437	1
CATGGTATCGCTCCTA_1	-4.91594	-0.0324997	5
CATTCATAGGGTTAAT_1	1.65666	1.94153	1
CATTCATCAATAGAGT_1	-3.78358	0.386352	5
CATTCATCACAAATAG_1	-0.753887	-4.56352	0
CATTCATCACAGTCAT_1	-1.15086	-5.39635	0
CATTCATGTCGCGGTT_1	1.12048	3.52352	1
CATTCATGTGGAATGC_1	2.19684	-3.64498	0
CATTCATTCAAATGCC_1	-0.338522	3.10289	1
CATTCATTCCTATTTG_1	-1.62529	-5.86465	0
CATTCATTCTAACGGT_1	-6.99692	-1.10463	5
CATTCCGCACAATTCG_1	1.3416	1.40298	1
CATTCCGCAGCGACCT_1	-2.56282	-4.25092	0
CATTCCGGTACCAGAG_1	-0.198707	-5.3739	0
CATTCCGGTGATAGAT_1	0.166391	4.7593	3
CATTCCGGTGTATACC_1	-4.55658	-1.08143	8
CATTCCGTCATAGACC_1	-1.91131	5.40065	1
CATTCTAAGTGAGGCT_1	2.59526	-0.608922	1
CATTCTACAATTCGTG_1	1.89873	-3.59208	0
CATTCTACACACCAGC_1	-1.8622	-5.30216	0
CATTCTACATGAGTAA_1	-7.04539	-1.08508	5
CATTCTACATGGAAGC_1	-1.06398	5.27808	3
CATTCTATCCATACTT_1	-1.72502	-4.68744	0
CATTCTATCCGTGTGG_1	1.98192	4.31683	0
CATTCTATCGTCCTTG_1	-4.00795	-1.09706	0
CATTGAGAGCGACAGT_1	1.81792	2.28183	1
CATTGAGCAAGGGTCA_1	0.663294	2.12758	1
CATTGAGCACACCTGG_1	1.43674	2.51747	1
CATTGAGCACCTGCGA_1	-1.93987	5.17708	4
CATTGAGCAGCAGTGA_1	2.56192	0.991464	1
CATTGAGCAGGAAGTC_1	3.83277	-0.0610437	2
CATTGAGCAGTAACAA_1	0.544208	3.99431	3
CATTGAGTCAAGTAAG_1	2.67026	2.05821	1
CATTGAGTCAATCTTC_1	-0.271585	6.24831	3
CATTGCCAGAGCAGCT_1	1.19626	0.942058	1
CATTGCCAGCGGACAT_1	0.494266	-3.85173	0
CATTGCCAGTACCATC_1	0.40578	2.03841	1
CATTGCCCACAAGCTT_1	-1.1246	-5.44573	0
CATTGCCCACCTCGTT_1	3.45693	-0.854205	2
CATTGCCCACCTCTGT_1	-1.61532	-5.4019	0
CATTGCCCACTGAATC_1	-0.709922	-5.23501	0
CATTGCCCAGACTCTA_1	0.745022	4.164	1
CATTGCCCATGAGTAA_1	1.72099	-2.74032	0
CATTGTTAGCGCCTTG_1	2.36279	-0.629472	2
CATTGTTCAAGCCATT_1	2.01954	-3.67226	0
CATTGTTGTTTCGTGA_1	4.52871	5.4988	12
CATTGTTTCTGTGTGA_1	-0.832704	-4.28572	0
CATTTCAAGAATTCAG_1	-2.28352	-4.73865	0
CATTTCAAGGAAAGAC_1	-6.52299	0.136393	5
CATTTCACAATCGTCA_1	1.06041	1.31097	1
CATTTCAGTACTAAGA_1	-1.94437	-5.21412	0
CATTTCAGTGTCCAAT_1	0.173882	5.77292	3
CATTTCATCCCATAGA_1	0.919503	5.12065	6
CATTTCATCCGCATAA_1	-1.90916	-4.71721	0
CCAAGCGAGATCCAAA_1	5.25088	-2.76824	2
CCAAGCGCATCATCTT_1	-0.00383141	2.13818	1
CCAAGCGGTGTCATCA_1	1.42456	0.770036	1
CCAAGCGGTTCGCGTG_1	3.38221	0.162506	2
CCAAGCGTCGACGTCG_1	1.67727	-3.15904	0
CCAATGAAGCCAACCC_1	-1.97974	-0.386537	1
CCAATGAAGGGACTGT_1	-3.19084	-3.94592	0
CCAATGAGTTTACCAG_1	-0.139729	6.9566	3
CCAATGATCGTGGCTG_1	-1.40019	3.84904	4
CCAATTTAGATGAACT_1	-0.667334	5.93514	3
CCAATTTAGTGCAAAT_1	0.190436	5.78174	3
CCAATTTCAGCGACCT_1	-4.36295	-0.410404	5
CCAATTTCATTGACTG_1	0.474391	-5.76564	0
CCAATTTGTCACAGAG_1	-0.751073	4.18014	4
CCAATTTGTCCAGGTC_1	1.3565	2.60248	1
CCAATTTGTCCCGCAA_1	0.779459	-3.83644	0
CCAATTTTCGCAGTTA_1	-1.35761	-5.72518	0
CCACAAAAGCTCACTA_1	-3.7096	0.93921	5
CCACAAACACACGTGC_1	0.169956	3.45822	3
CCACAAACAGAACGCA_1	1.25888	1.67868	1
CCACAAAGTAACAGGC_1	-0.452657	-5.10722	0
CCACAAAGTAGATCGG_1	2.37122	-3.80159	0
CCACAAAGTCCTATAG_1	-6.75946	-1.72877	5
CCACAAATCGCAATTG_1	-4.65866	-0.120823	5
CCACAAATCGCTACAA_1	0.154378	3.52178	1
CCACAAATCTACTGCC_1	0.235186	-4.20779	0
CCACAAATCTATCGGA_1	-6.48091	-1.16995	5
CCACACTAGGTTCAGG_1	0.157936	-4.10545	0
CCACACTCACCTGTCT_1	1.46283	-4.82027	0
CCACACTCAGGTTCGC_1	0.491699	-5.51613	0
CCACACTGTTGAGGAC_1	2.18367	-3.42903	0
CCACACTTCGCGCTGA_1	-0.288979	-5.23526	0
CCACCATCACAGCGCT_1	-2.78794	-4.40558	0
CCACCATCACGGTAGA_1	1.98333	2.13383	1
CCACCATGTCCCTCAT_1	1.76085	0.494892	1
CCACCATGTGCGGCTT_1	0.55291	-3.48456	0
CCACCATTCAGTGTGT_1	0.0667515	-5.53273	0
CCACCATTCCACCTCA_1	-0.0516354	-5.54044	0
CCACGAGCAAGTATAG_1	0.443534	1.32193	1
CCACGAGCATGTGCCG_1	-0.0206138	3.88327	1
CCACGAGTCAAGAGTA_1	0.680536	5.76093	3
CCACGAGTCCACAGCG_1	-2.06406	-1.35103	1
CCACGTTCAATTGCTG_1	-5.0961	-1.74794	8
CCACGTTCATAGCTGT_1	-2.88022	1.73676	5
CCACGTTCATGGGCAA_1	-1.95101	-5.51596	0
CCACGTTGTTTGGAGG_1	-0.144066	6.72171	3
CCACGTTTCAGAGTGG_1	2.5587	-3.60693	7
CCACGTTTCTGTGCAA_1	-0.925328	5.97992	3
CCACTTGAGCATCAAA_1	2.86093	-0.366343	2
CCACTTGCAGGAAGTC_1	0.504429	3.92595	3
CCACTTGCATCCAACA_1	-0.840108	-5.3111	0
CCACTTGGTGATGTAA_1	-0.288425	5.32091	3
CCATAAGAGTTCCGGC_1	0.442503	5.84055	3
CCATAAGCAAGCGATG_1	3.56595	0.871427	2
CCATAAGCATGTAACC_1	-6.53788	-1.14704	5
CCATAAGGTGCTCGTG_1	-0.728303	0.285298	6
CCATAAGGTTCAACGT_1	-2.17956	-5.79403	0
CCATAAGTCAACTGGT_1	-1.15016	4.76755	4
CCATAAGTCTCTCTTC_1	-1.02875	-6.11223	0
CCATCACAGAGGACTC_1	-5.06459	-1.33365	1
CCATCACCACGCGTCA_1	5.33822	-4.1657	9
CCATCACCAGTCACGC_1	-1.81662	-4.2074	0
CCATCACGTCGGCCTA_1	-2.33821	-1.51099	10
CCATCACTCCGCTTAC_1	2.92351	0.667224	2
CCATCACTCTGGGCCA_1	3.07536	-0.587679	2
CCCAACTGTATGAAGT_1	-1.2947	5.14858	3
CCCAACTGTATTGACC_1	-5.0402	-0.862159	8
CCCAACTGTCCCACGA_1	-1.87961	-5.39751	0
CCCAACTGTTGGGTAG_1	0.941089	3.42748	1
CCCAACTTCTTCCACG_1	-5.43299	-0.198805	5
CCCATTGCAAGTATAG_1	-4.00665	-0.529065	5
CCCATTGCACCCAACG_1	0.115511	0.788972	1
CCCATTGGTACAAGCG_1	0.784483	4.82719	3
CCCATTGGTTGTAGCT_1	1.67352	2.76546	1
CCCATTGTCCGTGCGA_1	1.52206	-2.80485	0
CCCGAAGAGCGGTAAC_1	0.731746	0.490258	1
CCCGAAGGTAAGCGGT_1	-0.928558	-3.3254	0
CCCGAAGGTAGGTTTC_1	-0.841288	2.10034	1
CCCGAAGGTTCCAGGC_1	-0.851987	-5.90951	0
CCCGAAGTCAATCGGT_1	0.713212	5.61132	3
CCCGAAGTCACTCCGT_1	5.67059	-2.94251	9
CCCGAAGTCGTAATGC_1	-5.68553	-0.887935	5
CCCGAAGTCTCTGGTC_1	3.05041	-0.200883	2
CCCGAAGTCTGGAGAG_1	-3.76647	-0.40951	8
CCCGGAAAGAGCTTTC_1	0.880029	0.695178	1
CCCGGAAAGCTGCCAC_1	2.20551	-2.43933	0
CCCGGAACAACTTGCA_1	2.54667	-0.226531	2
CCCGGAACAATTCGTG_1	-0.983133	-3.75926	0
CCCGGAACACTATCCC_1	0.813413	8.92045	11
CCCGGAACAGCCTATA_1	0.654102	2.41593	1
CCCTAACAGTGTTCCA_1	1.29207	-0.338364	1
CCCTAACGTGATAGAT_1	-0.536856	-4.76104	0
CCCTAACTCACTGCTC_1	-0.896406	-4.96774	0
CCCTCAAGTACTGCGC_1	3.47514	1.0231	2
CCCTCAAGTATTTCTC_1	2.7716	1.38546	1
CCCTCAAGTCATCCGG_1	-0.83278	-5.55077	0
CCCTCTCAGGGTAGCT_1	0.234125	4.50214	3
CCCTCTCCACCACTGG_1	-6.64913	-0.361347	5
CCCTCTCCAGCACACC_1	-6.24921	0.823912	4
CCCTGATGTCTGATCA_1	3.05683	1.72741	1
CCCTTAGAGCTGGCTC_1	-2.78635	-4.80212	0
CCCTTAGCAAAGTATG_1	0.915817	1.92226	1
CCCTTAGCACGCACCA_1	-6.78729	-0.9434	5
CCCTTAGGTAATGATG_1	0.214447	2.71815	1
CCCTTAGGTCAAACGG_1	0.674176	2.83537	1
CCCTTAGTCATAGGCT_1	-1.44714	-6.23866	0
CCGAACGAGTCATAGA_1	2.64996	-0.436169	2
CCGAACGCAACTGAAA_1	-6.6227	-1.04329	5
CCGAACGCAGTTTGGT_1	-2.3373	4.26768	3
CCGATCTAGCGGGTTA_1	-5.17964	-1.16596	5
CCGATCTCAGAAATTG_1	0.0854384	4.30526	1
CCGATCTCATCGCTCT_1	-1.60428	-2.03998	10
CCGATCTGTAGTACGG_1	-6.16684	-0.971607	5
CCGATCTGTCATCGGC_1	0.0441006	6.35421	3
CCGATCTTCACTGCTC_1	3.14438	-0.0301143	2
CCGATGGGTCTCGGGT_1	0.102745	4.67036	3
CCGATGGGTCTTCATT_1	1.8744	0.96531	1
CCGATGGGTGAATGTA_1	-0.678985	-4.4014	0
CCGATGGTCACTAGCA_1	0.741507	5.81156	3
CCGCAAGAGAGAACCC_1	-1.57137	-4.54866	0
CCGCAAGAGTACCCTA_1	-0.425826	7.37036	3
CCGCAAGCAATGGCAG_1	0.103908	2.22906	1
CCGCAAGGTTTACTGG_1	-2.09699	4.57118	4
CCGGACAAGACTCTAC_1	1.61667	0.203842	1
CCGGACAGTGTACATC_1	-0.848812	-6.17174	0
CCGGACAGTTTGATCG_1	-6.71049	-1.88269	5
CCGGACATCACCGGGT_1	-6.46647	-1.15429	5
CCGGGTAAGCCGATAG_1	-0.197204	6.96682	3
CCGGGTACAAAGAGTT_1	-2.13975	-5.73918	0
CCGGGTAGTAACAGTA_1	3.23238	-1.24532	2
CCGGTAGAGTCACTCA_1	-0.619224	6.14814	3
CCGGTAGCAGGCTTGC_1	-0.834048	-4.72204	0
CCGGTAGCATGTTCAG_1	1.41207	-3.89461	0
CCGGTAGTCGTAACTG_1	-2.70701	-5.12303	0
CCGGTGACACATGAAA_1	-0.572426	-5.14486	0
CCGGTGACAGAACTAA_1	1.25749	3.13251	1
CCGGTGACAGGTCTCG_1	0.864363	2.16836	1
CCGGTGACATAATGAG_1	-0.688774	2.67256	1
CCGGTGACATACAGGG_1	-4.6391	-1.21139	0
CCGGTGAGTGCGGATA_1	-2.99036	0.374209	5
CCGGTGATCCAAGGGA_1	2.62749	-3.88761	0
CCGTAGGAGCTACTAC_1	2.96814	0.877195	2
CCGTAGGGTCCACATA_1	-0.974113	2.01963	0
CCGTAGGGTTAATGAG_1	0.839948	1.93376	1
CCGTAGGTCCATCGTC_1	0.86053	2.96997	1
CCGTAGGTCTATACGG_1	-1.84846	-5.68949	0
CCGTGAGAGATGGCGT_1	1.1589	5.73213	3
CCGTGAGAGGCGTCCT_1	1.89127	1.16552	1
CCGTGAGCAGATTAAG_1	2.23737	2.03007	1
CCGTGAGCATATACCG_1	-2.91656	1.03007	5
CCGTTCAAGCACGTCC_1	-1.52686	-5.88254	0
CCGTTCAAGCTTGTTG_1	-0.514814	6.91706	3
CCGTTCACAATGACCT_1	-6.22534	0.075139	8
CCGTTCACATTGTGCA_1	0.300938	3.89037	3
CCGTTCAGTAACACCT_1	-2.14561	-5.22095	0
CCGTTCATCAGTGATC_1	0.509351	1.93412	1
CCGTTCATCGACACCG_1	-3.45748	-3.41235	0
CCTAACCTCGTTCTAT_1	-5.69625	-0.549815	5
CCTAAGAGTAGTTCCA_1	1.22789	1.19762	1
CCTAAGAGTATGCAAA_1	0.836177	4.879	3
CCTAAGAGTCAGTTTG_1	3.22999	-0.452521	2
CCTACGTCAAATGGTA_1	-1.65368	-5.93238	0
CCTACGTCACAGACGA_1	-0.652123	-5.36217	0
CCTACGTGTGGCTAGA_1	-3.07196	4.93496	4
CCTACGTGTTATTCCT_1	-0.175812	1.80075	1
CCTACGTTCATATGGC_1	-6.84614	-0.531726	5
CCTACGTTCGGTCTGG_1	2.31147	0.631933	1
CCTATCGAGCAACAAT_1	2.92842	0.0938006	2
CCTATCGAGCACTTTG_1	4.67411	-2.89874	2
CCTATCGAGTCAATCC_1	2.19663	-0.326714	2
CCTATCGCAATCGAAA_1	1.2746	-1.88347	0
CCTATCGCACACAGAG_1	2.65563	1.75536	1
CCTATCGCACTGTGTA_1	0.725031	2.14953	1
CCTATCGGTGTGCTTA_1	-2.80682	-4.97353	0
CCTCAACAGCTCATAC_1	-4.90998	-2.12083	8
CCTCAACAGGTAGTAT_1	0.659879	6.35656	3
CCTCAACAGTACCCTA_1	-5.06015	-1.68254	8
CCTCAACAGTTACGTC_1	0.541966	1.94851	1
CCTCACACAAGCTCTA_1	2.11117	0.614732	1
CCTCACATCCACACCT_1	-4.32571	-0.983521	8
CCTCAGTGTAAGCGGT_1	-4.97809	-0.579336	5
CCTCAGTGTGTCCCTT_1	5.77634	-2.53484	2
CCTCATGAGGGCTGAT_1	3.28106	0.273018	2
CCTCATGGTCGCAACC_1	-1.7083	-5.64498	0
CCTCCAAAGATTGCGG_1	-0.660032	-3.62238	0
CCTCCAACACGCGCTA_1	0.31174	5.02688	3
CCTCCAACAGCATCTA_1	1.39439	5.31654	3
CCTCCAAGTACCTAGT_1	3.23904	-0.393199	2
CCTCCAAGTTACCTTT_1	1.28018	2.0293	1
CCTCCAATCCAAGCCG_1	5.02394	-3.95511	7
CCTCCTCAGCTGTACT_1	-5.98696	0.398197	5
CCTCCTCAGGATACAT_1	3.85738	-1.35231	2
CCTCCTCCAACATCGT_1	-0.83891	-5.85735	0
CCTCCTCCAGCGTATT_1	0.296784	2.06784	1
CCTCCTCGTATAGGAT_1	-6.6755	-1.1543	5
CCTCCTCGTCTCCTGT_1	0.395822	4.7466	3
CCTCCTCGTGCCTATA_1	-0.461799	6.03313	3
CCTCCTCGTTCCTACC_1	0.508846	-3.56016	0
CCTCCTCTCATGAGGG_1	4.50455	5.47701	12
CCTCCTCTCGACTCCT_1	-0.185968	-5.1047	0
CCTCCTCTCGCCGTGA_1	-0.619119	-6.22198	0
CCTCTAGAGGGATCTG_1	1.76684	0.773219	1
CCTCTAGCACACGGTC_1	-0.196183	-5.37141	0
CCTCTAGCACTCCTTG_1	2.62905	0.588882	1
CCTCTAGCATACAGGG_1	0.229935	5.59688	3
CCTCTAGTCATTCGGA_1	-2.38371	3.09557	4
CCTCTCCAGCAACCAG_1	-1.29324	-4.87259	0
CCTCTCCCAATGGGTG_1	2.02529	-3.60554	0
CCTCTCCCACCTGCTT_1	1.17524	2.62927	1
CCTCTCCCAGACAATA_1	0.909483	-3.8697	0
CCTCTCCCAGAGACTG_1	-2.02868	-5.96561	0
CCTCTCCCAGAGCGTA_1	0.17417	2.14682	1
CCTCTCCCATCGGCCA_1	0.511203	-4.15541	0
CCTCTCCGTACAATAG_1	2.23594	-0.0273339	2
CCTCTCCTCCGCTGTT_1	0.995291	1.50586	1
CCTGCATAGTCTTCGA_1	-1.37622	3.30609	4
CCTGCATTCATCCCGT_1	3.22254	1.88115	0
CCTGCATTCGTCTCAC_1	-3.18373	-0.335785	5
CCTGTTGAGACCAAGC_1	-1.4172	-4.95603	0
CCTGTTGAGGCGTCCT_1	3.65568	-4.01486	7
CCTGTTGCACGCGGTT_1	1.53912	-4.31692	0
CCTGTTGCATCATTGG_1	1.53113	2.71659	1
CCTTCAGAGACTCGAG_1	2.94908	0.213458	1
CCTTGTGCATGGAGAC_1	2.07413	-1.31241	2
CCTTGTGGTAAGCAAT_1	1.85917	-3.40966	0
CCTTTGGCATGACGTT_1	-1.86997	-5.74655	0
CCTTTGGGTAATGCGG_1	-3.59392	-0.500452	5
CCTTTGGGTCGTCTCT_1	-5.6374	0.429214	5
CCTTTGGTCTTACTGT_1	0.667671	-3.83621	0
CGAAGGAAGCTTACGT_1	-0.94283	-4.13434	0
CGAAGGAAGTATTAGG_1	-1.96814	3.85933	4
CGAAGGACAACGAGGT_1	-3.04902	-3.62051	0
CGAAGGACAATAACCC_1	-1.19414	6.85226	3
CGAAGGACATTGACAC_1	1.72744	4.68728	0
CGAAGGAGTCTCAGGC_1	-0.260385	3.16665	1
CGAAGGATCATGAGTC_1	2.68036	-4.02751	0
CGAAGGATCATTCCTA_1	5.64209	-2.55367	9
CGAAGGATCGTTATCT_1	-3.01956	5.99546	4
CGAAGTTGTATCTCGA_1	1.23555	2.79793	1
CGAAGTTGTGAGTAAT_1	1.47388	1.58205	1
CGAAGTTGTGGCTCTG_1	-1.18484	4.44602	4
CGAAGTTGTGGTAACG_1	-2.07179	1.14829	5
CGAAGTTGTTGAGTCT_1	-2.38651	-5.59274	0
CGAAGTTGTTGCTCGG_1	3.75148	-0.53987	2
CGAAGTTGTTTACGTG_1	-6.70006	0.0727175	5
CGAAGTTTCAACGTGT_1	-6.05847	-0.704429	5
CGAATTGGTCATTCCC_1	-6.97345	-0.680166	5
CGAATTGGTTGAAGTA_1	4.29914	0.00375309	2
CGAATTGTCGCTAAAC_1	-1.74526	-4.09305	0
CGACAGCAGATCCCAT_1	-3.98114	-0.415691	5
CGACAGCCAGCGCTTG_1	-3.15461	0.159135	5
CGACAGCGTCGATTCA_1	-6.35756	-1.98008	8
CGACAGCTCCTCTAAT_1	-0.676731	0.257633	6
CGAGAAGAGCGAGAAA_1	-0.316883	-5.13362	0
CGAGAAGCACACGGTC_1	-0.0250198	1.49762	1
CGAGAAGTCGTCAACA_1	-3.61202	-0.425139	5
CGAGGAAGTTCCAGGC_1	-3.5024	5.49082	4
CGAGGAATCTGGACTA_1	-1.06987	6.84972	3
CGAGGCTAGCTAGCCC_1	1.01732	-3.91642	0
CGAGGCTAGGATACGC_1	-5.60771	-0.285762	5
CGAGGCTCACACAGCC_1	2.81993	2.48341	1
CGAGGCTCACTTCATT_1	1.25049	3.07706	1
CGAGGCTGTTCTCGCT_1	1.11652	1.12003	1
CGAGTGCAGATGGCGT_1	-3.89366	-1.2321	8
CGAGTGCCAAACCATC_1	1.22354	1.51795	1
CGAGTGCGTCCACTTC_1	5.93838	-3.4216	9
CGAGTTAGTTGGGACA_1	0.631961	4.46845	3
CGAGTTATCACACGAT_1	0.480807	1.07245	1
CGATCGGGTACGCGTC_1	-2.66723	0.475918	5
CGATCGGGTATTTCTC_1	0.957118	3.29629	1
CGATCGGTCGACGCTG_1	-6.14054	-0.127019	5
CGATCGGTCGCTACGG_1	0.0774102	-3.98952	0
CGATCGGTCTGAGAAA_1	-5.48375	-0.110149	5
CGATCGGTCTTAATCC_1	1.79101	4.8131	0
CGATGCGAGATTAGCA_1	-0.124764	-5.85704	0
CGATGCGCAAGCGATG_1	0.949751	3.39975	1
CGATGCGCACGACAAG_1	-2.65848	-5.40368	0
CGATGCGGTATTGACC_1	0.14274	4.95886	3
CGATGCGGTCAAGCGA_1	0.732639	3.28291	1
CGATGCGGTCTCGACG_1	-0.848324	-4.8232	0
CGATGCGTCACCTCGT_1	5.83716	-3.65197	9
CGATGCGTCTGCTTAT_1	-5.41575	-0.419142	5
CGATGGCAGCAGAAAG_1	-1.18145	-4.49857	0
CGATGGCAGCCTGGAA_1	-2.46581	-4.8801	0
CGATGGCCAAAGGAGA_1	1.76776	1.28153	1
CGATGGCCACCAAAGG_1	-6.81009	-1.66261	5
CGATGGCCATAAGCAA_1	2.12815	-4.67286	7
CGATGGCGTCATCCGG_1	1.11822	3.19601	1
CGCAGGTAGACAGTCG_1	5.48482	-3.96098	9
CGCAGGTAGTCTGCAT_1	-4.68308	-1.68087	8
CGCAGGTCAAAGCGTG_1	-3.30324	5.69591	4
CGCAGGTGTCACTCGG_1	1.7221	-4.33571	0
CGCATAAAGATGGTAT_1	-0.218107	3.86931	1
CGCATAACAAATGATG_1	-1.44665	-4.85147	0
CGCATAACACGTTCGG_1	1.11034	0.957915	1
CGCATAAGTCCCGGTA_1	1.23815	8.89116	11
CGCATGGAGGCATCAG_1	-1.46345	-4.87021	0
CGCATGGCACAAGGTG_1	-2.96027	0.85444	5
CGCATGGGTCATGACT_1	1.28615	-3.82402	0
CGCCAGAAGACCCGCT_1	-1.43449	-4.82448	0
CGCCAGAAGCCTCTGG_1	1.43815	3.08045	1
CGCCAGAAGTGCCTCG_1	0.813053	3.81563	1
CGCCAGAGTCTATGAC_1	-6.64046	-1.16504	5
CGCCAGAGTTGACTAC_1	-0.935543	4.3433	4
CGCCAGATCTCCACTG_1	1.84402	-4.89978	7
CGCCATTCAGAGTCAG_1	-1.26021	6.97485	3
CGCCATTGTAACGTTC_1	0.887995	-0.0069581	1
CGCCATTGTCGGATTT_1	3.57864	0.749103	2
CGCCATTGTTCGGCTG_1	4.15845	-4.90765	7
CGCGTGAAGCTTTCCC_1	0.858599	4.99598	3
CGCGTGAAGGCCATAG_1	2.78296	1.92929	1
CGCGTGACACGAGGTA_1	1.91016	-2.95706	0
CGCGTGATCTATCCAT_1	-5.82476	-0.300646	5
CGGAACCGTTATGTGC_1	3.48816	-0.14373	2
CGGAATTAGGAGATAG_1	0.0322057	5.97651	3
CGGAATTCAGTCAGCC_1	-2.20311	-5.23613	0
CGGAATTTCTTTGATC_1	-2.18675	0.746456	5
CGGACACAGACTACGG_1	-0.0862627	-5.21182	0
CGGACACTCTTAGTTC_1	-3.93929	0.225452	5
CGGAGAAAGGAGGGTG_1	-0.959391	-4.22333	0
CGGAGAAGTGTGACCC_1	2.17627	2.08346	1
CGGAGAATCGCTTACC_1	0.433569	-1.06663	6
CGGAGAATCTCTGCCA_1	-0.45212	-5.14026	0
CGGCAGTCAAACGGCA_1	-0.387473	-5.96898	0
CGGCAGTGTACGACAG_1	0.927436	-4.92481	0
CGGCAGTGTCGGCCTA_1	3.27519	-0.275113	2
CGGCAGTGTGATATAG_1	3.2508	-3.82838	7
CGGCAGTTCAAAGAAC_1	1.96296	-3.71727	0
CGGCAGTTCGCAACAT_1	-1.1904	-4.89016	0
CGGCAGTTCTGGGAGA_1	-1.04868	5.18356	3
CGGGACTAGTACTGGG_1	-5.13989	-0.349982	5
CGGGACTGTCATATGC_1	-2.38299	-5.54761	0
CGGGACTGTCGGAACA_1	-1.04416	-4.57725	0
CGGGACTGTTTCGTTT_1	4.00532	-4.53968	7
CGGGACTTCTCGCGTT_1	0.799953	0.667235	1
CGGGCATAGCAAGTCG_1	0.498861	4.29375	3
CGGGCATAGCAGTACG_1	-1.252	-5.51786	0
CGGGCATCACATGAAA_1	0.175339	5.69093	3
CGGGCATCAGCGACCT_1	1.72207	0.430818	1
CGGGCATCATGAGAAT_1	0.384692	2.46843	1
CGGGCATGTAAGGCTG_1	-0.149282	5.83966	3
CGGGCATTCCGTTGAA_1	-0.103315	-4.95773	0
CGGGCATTCTATCGGA_1	-6.41608	-1.27667	5
CGGGTCAAGTCGTTAC_1	-0.909925	6.5541	3
CGGGTCAGTATTAAGG_1	-1.31032	-5.45062	0
CGGGTCAGTCACTCTC_1	1.15179	-1.21423	6
CGGGTCAGTTCTCACC_1	5.36643	-2.83969	9
CGGGTCAGTTGCATAC_1	2.28805	-1.41271	2
CGGGTCAGTTGTTGCA_1	-1.3739	3.66785	4
CGGGTCATCTCGTTTA_1	1.86211	-0.368417	2
CGGGTCATCTTGAGCA_1	0.386515	-4.24682	0
CGGGTGTAGGGCTTCC_1	0.703079	8.71523	11
CGGTCAGCAAGGGCAT_1	1.90623	1.25631	1
CGGTCAGCACCGTGCA_1	0.157392	2.56805	1
CGTAAGTAGATTAGCA_1	5.62257	-2.75424	9
CGTAAGTAGGTCGTAG_1	-1.71833	1.9733	6
CGTAAGTCAAGCGCTC_1	5.83474	-3.35562	9
CGTAAGTCACGTACTA_1	1.18554	0.0959129	1
CGTAAGTCATTGTGCA_1	0.276913	5.68977	3
CGTAAGTGTGTCATTG_1	0.818036	0.627236	1
CGTAAGTGTTGGACTT_1	-3.36978	0.90048	5
CGTAATGAGCTAGTTC_1	-0.624748	1.95101	1
CGTAATGAGTTGTACC_1	0.442648	5.88443	3
CGTAATGCAAACACCT_1	-0.294617	1.71003	1
CGTAATGGTGTGTTTG_1	-0.050321	5.38461	3
CGTAATGGTGTTACAC_1	0.700614	2.50157	1
CGTAATGTCCCTGGTT_1	-1.66656	-5.02834	0
CGTAATGTCGAAATCC_1	0.377965	-4.06698	0
CGTAGTAAGACTGAGC_1	0.851091	0.95944	1
CGTAGTAAGCCATTGT_1	-1.00496	-4.33443	0
CGTAGTACAATACCCA_1	2.16941	-1.51412	2
CGTAGTACACCGTGGT_1	0.583541	1.56689	1
CGTAGTACACGGTAGA_1	-5.36568	-0.283389	5
CGTAGTATCCCGAACG_1	2.75315	1.46378	1
CGTAGTATCCCGAATA_1	-6.98249	-1.19434	5
CGTAGTATCGACCACG_1	-2.36042	0.779529	5
CGTCAAAAGGGTATAT_1	1.15748	0.999783	1
CGTCAAAAGTAGCCAG_1	-0.953651	-6.13028	0
CGTCAAACACTGTCCT_1	1.10282	5.61936	3
CGTCAAAGTGCCAAGA_1	-2.4865	4.32003	4
CGTCAAAGTTACGATC_1	-1.29022	-6.26871	0
CGTCCATAGGTGCCAA_1	3.33311	0.912376	2
CGTCCATCATAACAGA_1	4.49586	-5.54303	7
CGTCCATCATAATCGC_1	-1.45584	-5.27153	0
CGTCCATCATACACCA_1	0.361466	1.32414	1
CGTCCATGTCCTTTGC_1	-2.36592	5.55238	4
CGTGAATCAAACTAGA_1	1.90341	4.97457	0
CGTGAATGTGTATTCG_1	1.58799	-4.58749	0
CGTGATAGTATGGGAC_1	-2.35573	0.81271	1
CGTGCTTAGAAGTCCG_1	-0.851988	5.62744	3
CGTGCTTGTATGTCTG_1	0.389782	1.95334	1
CGTGCTTTCCTATTTG_1	1.38435	4.63285	0
CGTGCTTTCGAACGCC_1	-6.54381	0.513264	5
CGTGTCTAGTAGAATC_1	-0.949715	6.12329	3
CGTGTCTCATCTGCGG_1	-1.04245	2.48759	1
CGTTAGAAGAGCTGCA_1	-2.91191	4.54548	4
CGTTAGACAGGGACTA_1	-0.192852	4.17085	6
CGTTAGATCACTTTGT_1	-0.786179	6.57572	3
CGTTAGATCCGTTGAA_1	3.28341	0.152062	2
CGTTCTGAGACCGTTT_1	1.27923	2.15696	1
CGTTCTGAGCAGGGAG_1	-1.59423	-5.942	0
CGTTCTGAGGCACGAT_1	-3.20858	-2.71093	8
CGTTCTGGTCGCTTGG_1	-6.70567	-0.0262478	5
CGTTCTGGTGTGTGTT_1	0.924032	4.39482	3
CGTTGGGGTATCTTCT_1	-4.95496	-0.408947	5
CTAACCCAGACGGTCA_1	-2.45313	-5.68608	0
CTAACCCAGAGCCCAA_1	1.97295	-3.64065	0
CTAACCCCACCTCGTT_1	-1.84121	-5.17415	0
CTAACCCCATGTAACC_1	1.15155	-2.41194	0
CTAACCCGTACATTGC_1	-2.85724	-4.87104	0
CTAACCCGTGAGGATC_1	-0.466493	-3.70895	0
CTAACCCGTTGGGATG_1	-1.66914	4.96932	4
CTAACCCTCTACTTCA_1	-0.133513	-5.219	0
CTAACCCTCTTTGGAG_1	-0.170286	-0.608711	6
CTAACTTCACCAAATC_1	2.10798	3.24462	1
CTAACTTCATGCGTGC_1	0.629656	4.01212	1
CTAACTTGTGCAGATG_1	-2.71614	0.185501	5
CTAAGTGAGAAACCCG_1	2.19735	-2.71136	0
CTAAGTGAGGTCATCT_1	2.54117	-2.9472	0
CTAAGTGCAATACCTG_1	-1.62564	-5.33174	0
CTAAGTGCACTAGGTT_1	1.09301	0.549615	1
CTAAGTGTCAAGAGGC_1	2.09777	1.31642	1
CTAAGTGTCCATTGCC_1	0.273948	4.86928	3
CTAAGTGTCCTCATAT_1	0.695531	0.719422	1
CTACAGACAGTCACGC_1	-1.48803	-5.11034	0
CTACAGAGTAGTCACT_1	1.46759	-2.5296	0
CTACATTCATGGCCCA_1	0.765489	-5.68799	0
CTACATTGTATCTCTT_1	0.995121	2.42939	1
CTACATTGTCTTGAAC_1	0.630388	3.66802	1
CTACATTGTGGATACG_1	-6.89952	-0.575685	5
CTACATTGTTGAGGAC_1	-6.70895	-1.6542	5
CTACCCAAGCAATTCC_1	2.6975	-4.54765	7
CTACCCAAGTTGCTGT_1	1.66043	3.22052	1
CTACCCACACCCTAGG_1	1.80557	-2.15317	10
CTACCCAGTAGTAAGT_1	-2.2032	-5.39537	0
CTACCCATCCAACCGG_1	-0.55604	-4.93751	0
CTACCCATCGACGCTG_1	0.0703909	5.70501	3
CTACCTGAGGGCGAAG_1	1.479	2.20833	1
CTACCTGCACGTTCGG_1	-1.84656	-5.38543	0
CTACCTGGTAGTCCTA_1	-0.79493	5.19961	3
CTACCTGTCATGAGGG_1	1.97613	-2.73964	0
CTACCTGTCCATTGTT_1	1.97767	1.22626	1
CTACCTGTCCGTAATG_1	-5.39644	-0.489957	5
CTACCTGTCGCTGTTC_1	-5.74831	-0.855897	5
CTACGGGAGAAGGATG_1	0.214517	4.97773	3
CTACGGGAGCGGGTAT_1	-1.57352	-4.46788	0
CTACGGGAGTACAACA_1	1.46533	2.60955	1
CTACGGGGTATGAGGC_1	-4.2402	-0.907839	8
CTACGGGGTGCCGTTG_1	-0.541713	-5.58061	0
CTACGGGTCACTTGGA_1	0.839677	5.51776	3
CTACTATAGGCTTCCG_1	1.24687	2.71271	1
CTACTATAGGTGAGCT_1	1.1304	3.29308	1
CTACTATAGTATAGGT_1	5.93954	-4.18804	9
CTACTATTCACAAGGG_1	0.924266	-2.61432	0
CTACTATTCCAAAGGG_1	-0.505723	3.72641	1
CTAGACATCTGCATAG_1	4.13485	-0.871586	2
CTAGGTACACACGCCA_1	0.735603	-4.86008	0
CTAGGTACAGCGTACC_1	-3.29706	0.0899825	5
CTAGGTAGTTGGTACT_1	-0.161437	2.5887	1
CTAGGTATCAGCGTCG_1	4.15866	-2.04525	2
CTAGGTATCATAGAGA_1	-0.290649	-3.94346	0
CTAGGTATCTTGGTCC_1	0.345641	3.4458	3
CTATAGGAGCAACAAT_1	3.37666	-0.163873	2
CTATAGGAGGTAAAGG_1	0.63942	-4.6369	0
CTATAGGCACCGCTGA_1	-4.63989	-0.381787	5
CTATAGGCAGGAATAT_1	0.44526	2.92676	1
CTATAGGCATCAGTGT_1	3.10046	-0.129501	2
CTATAGGGTTGGATCT_1	0.366989	4.63551	3
CTATAGGTCACGGTCG_1	1.791	0.322814	1
CTATAGGTCATGTCTT_1	2.5763	1.5941	1
CTATAGGTCTCATTAC_1	-2.7722	4.79634	4
CTATCCGAGCACTCGC_1	2.28679	-5.94345	7
CTATCCGAGCGATGCA_1	-0.625986	2.97232	1
CTATCCGAGTTGGGAC_1	1.66299	-2.86755	0
CTATCTAAGCATCGAG_1	2.19362	-4.40762	7
CTATCTAAGTCCTGCG_1	-0.00187876	3.91826	1
CTATCTACAGAGCGTA_1	1.26355	3.40734	1
CTATCTATCGGTAGAG_1	-2.1966	3.74104	4
CTCAACCAGAGTAACT_1	-1.11006	-4.64769	0
CTCAACCAGATGAAGG_1	-5.42282	-0.634534	5
CTCAACCCAAGTGGCA_1	-2.18283	-2.00496	0
CTCAACCGTCTTTATC_1	2.02343	4.57527	0
CTCAACCTCAGGACGA_1	-0.505177	3.97017	5
CTCAACCTCTGATTCT_1	-5.09181	-1.06821	5
CTCAAGAAGTCTTCCC_1	1.46303	1.34085	1
CTCAAGACAAAGGTTA_1	1.74467	3.92516	0
CTCAAGACAAGTACCT_1	0.163935	6.89665	3
CTCAAGATCCAGGACC_1	1.11105	2.03571	1
CTCAATTAGGCCTTCG_1	2.58207	0.96715	1
CTCAATTCAACCTAAC_1	1.50578	-5.79908	7
CTCAATTCAAGCGAGT_1	0.998087	-0.238743	1
CTCACTGCACGACCTG_1	-1.52424	-5.64596	0
CTCACTGGTCAGGTGA_1	0.487057	1.47371	1
CTCACTGGTTCCGCAG_1	1.35219	-4.70024	0
CTCACTGTCAAAGGAT_1	0.776425	-3.45492	0
CTCACTGTCCTACACC_1	1.87498	-0.159974	1
CTCAGAACAATAGTAG_1	0.703698	1.99803	1
CTCAGGGAGAGGGTGG_1	1.01251	0.869989	1
CTCAGGGAGCCGTAAG_1	-2.92787	0.283582	5
CTCAGGGAGTAGATCA_1	-5.10949	-0.179429	5
CTCAGGGAGTCCCAGC_1	0.149079	5.71482	3
CTCAGGGCAACCGGAA_1	0.539539	8.73773	11
CTCAGGGCAATCGCAT_1	-0.796547	-5.72196	0
CTCAGGGCAATCTCTT_1	5.51488	-2.81369	9
CTCAGGGGTATCAGCT_1	-0.819453	6.21398	3
CTCAGGGTCGCCAATA_1	-0.0892582	-3.78082	0
CTCAGTCAGACATATG_1	1.76221	4.48752	0
CTCAGTCCAGCTGGTC_1	-1.91221	-5.67368	0
CTCAGTCCAGTACTAC_1	-3.23881	0.213681	5
CTCAGTCCAGTTCTAG_1	-0.419396	-5.07488	0
CTCAGTCGTGAGGCAT_1	1.53541	1.99546	1
CTCAGTCGTGCAGTGA_1	-1.22718	4.63064	3
CTCAGTCGTTTATGCG_1	0.45729	5.72711	3
CTCAGTCTCCAAAGGG_1	3.65067	0.265261	2
CTCAGTCTCTTGGGCG_1	-5.50506	0.140679	5
CTCATCGCAGATAAAC_1	-2.07651	-5.08923	0
CTCATCGCATCTAACG_1	1.60887	4.34118	0
CTCATCGGTTGGGTTT_1	1.27834	-3.28797	0
CTCATCGTCCGCTGTT_1	-3.60808	1.27276	5
CTCATTACACAGTACT_1	-3.57877	1.6443	5
CTCATTACACCGTGAC_1	2.01169	-3.76875	0
CTCATTACACTTGGCG_1	5.78496	-3.09021	9
CTCATTAGTACAATAG_1	-6.19985	-0.669368	5
CTCATTAGTCATGCAT_1	1.8819	4.06845	0
CTCATTAGTCGATTCA_1	-3.15896	-0.0813815	5
CTCATTAGTGAGAGGG_1	2.55654	1.01842	1
CTCCAACAGCGTACAG_1	1.73194	5.11135	0
CTCCAACAGGTGAGCT_1	1.22864	2.11519	1
CTCCAACCAGGCATTT_1	-0.622625	1.0711	6
CTCCAACGTGTAAACA_1	-1.85866	-4.6559	0
CTCCAACTCCGCGATG_1	-1.7902	-5.45519	0
CTCCACAAGCTCCCTT_1	2.21396	-2.84881	0
CTCCACACAGATGCGA_1	-5.10255	-0.31012	5
CTCCACAGTCAAATCC_1	-0.734245	1.6045	6
CTCCACATCAAAGAAC_1	2.00861	-4.27514	0
CTCCACATCATGTCTT_1	0.437016	-3.15442	0
CTCCACATCGCATTGA_1	1.72911	0.936992	1
CTCCATGGTATGCTAC_1	1.12851	1.72312	1
CTCCATGGTCGCGGTT_1	0.717249	8.69217	11
CTCCATGTCCTAGCCT_1	-1.16858	-4.82102	0
CTCCCAACAGGTGACA_1	1.98398	1.58039	1
CTCCCTCAGCAAATGT_1	0.0710197	2.25091	1
CTCCCTCCAAATAGCA_1	5.48705	-3.83614	9
CTCCCTCCAAGGAGTC_1	1.79223	4.88437	0
CTCCCTCCACCAGTTA_1	3.34718	-1.07247	2
CTCCCTCCACCCTTGT_1	-0.910849	-5.20587	0
CTCCCTCCATAACCCA_1	-0.612161	-5.2792	0
CTCCCTCCATACGCAT_1	-6.57051	-1.01208	5
CTCCCTCCATCGCCTT_1	0.748814	3.74022	1
CTCCCTCGTCGGTGTC_1	0.908681	1.81243	1
CTCCCTCGTGTATCCA_1	-0.0269474	-3.0713	0
CTCCCTCTCGCATGAT_1	1.49531	0.245127	1
CTCCCTCTCGTAACAC_1	0.0538123	3.42162	1
CTCCCTCTCTAGTGTG_1	-1.59142	-5.70164	0
CTCCGATAGAATTCAG_1	-1.54586	4.26975	4
CTCCGATAGTGTTCAC_1	-2.22691	-4.98255	0
CTCCGATCACAAGGTG_1	0.908929	3.47531	1
CTCCGATCACATTACG_1	-2.12947	-5.62039	0
CTCCGATCACCAATTG_1	-2.77052	-4.87199	0
CTCCGATGTTGAGAGC_1	-1.66451	3.58701	4
CTCCTCCGTGAGTAGC_1	1.50277	1.18157	1
CTCCTCCTCTAACGCA_1	-2.44299	-4.45356	0
CTCCTCCTCTCTGAGA_1	-1.29662	-5.556	0
CTCCTCCTCTTCGTAT_1	0.654362	8.51743	11
CTCCTTTAGATTACCC_1	-0.36959	-4.2058	0
CTCCTTTAGATTAGTG_1	-6.09822	-1.06897	5
CTCCTTTAGCACACCC_1	-0.297734	-2.80509	0
CTCCTTTAGTCCGCGT_1	1.42389	1.46804	1
CTCGAGGAGCTCTTCC_1	0.52796	1.32726	1
CTCGAGGCAACTCGTA_1	-6.63565	-0.464635	5
CTCGAGGCAGCGCGTT_1	5.55652	-2.7827	9
CTCGAGGGTCGCTTGG_1	-0.70978	5.69121	3
CTCTCAGAGTGCTCGC_1	-0.594545	5.27609	3
CTCTCAGCAGCCCAGT_1	1.11589	2.35904	1
CTCTCAGTCGGAAGGT_1	0.946227	4.31101	3
CTCTCGAAGCGACTAG_1	3.76527	-1.02507	2
CTCTCGAGTCACGACC_1	1.50725	1.43095	1
CTCTGGTAGCGCACAA_1	2.0129	1.26169	1
CTCTGGTAGCTACTGT_1	1.90551	1.31612	1
CTCTGGTAGGGCAAGG_1	-5.72589	-0.393492	5
CTCTGGTCACGACGTC_1	0.377567	4.10975	3
CTCTGGTGTCAGGCAA_1	-1.39838	-5.27075	0
CTCTGGTTCGTGTCAA_1	0.775535	-4.1253	0
CTCTGGTTCTGGCCAG_1	0.20871	0.933908	1
CTGAATGGTCTGTGGC_1	0.327469	6.21693	6
CTGAATGTCGGACTTA_1	-2.3288	-5.27101	0
CTGAATGTCTATTGTC_1	0.175264	1.33458	1
CTGAGCGAGGTTGACG_1	-0.724541	-4.59045	0
CTGAGCGAGTTCGGTT_1	3.46232	-0.250521	2
CTGAGCGCAAATCAAG_1	1.31997	-3.93034	0
CTGAGCGGTACCAGAG_1	0.591198	5.13391	3
CTGAGCGGTTCTTCAT_1	0.727219	5.86681	3
CTGAGGCCAATAGTGA_1	2.03707	-4.56989	7
CTGAGGCGTAAGACCG_1	-0.266284	-4.09301	0
CTGAGGCTCAAATGCC_1	2.57086	-3.46359	0
CTGAGGCTCAGCCCAG_1	0.82362	1.89496	1
CTGAGGCTCCAAGCAT_1	-0.0978878	-4.75951	0
CTGATCCCACATATCG_1	0.839554	-4.43763	0
CTGATCCCAGGACATG_1	-6.77087	-0.461912	5
CTGCAGGAGCTAGATA_1	0.310835	2.60433	1
CTGCAGGTCTGCCCTA_1	-2.03361	4.10341	1
CTGCATCCATATCTGG_1	1.96466	4.71334	0
CTGCATCTCGCCAACG_1	1.01461	3.15839	1
CTGCCATGTCCTTTGC_1	1.55735	-2.77657	0
CTGCCATTCGGTGAAG_1	0.806973	2.23022	1
CTGCCTAAGTCACTAC_1	-4.832	-0.924096	8
CTGCCTACAATCCTAG_1	-1.03414	-5.29563	0
CTGCCTATCTGATGGT_1	0.416959	5.72033	3
CTGCCTATCTTCCTAA_1	-1.83318	1.65671	6
CTGCGAGCAGACACAG_1	0.801536	1.48842	1
CTGCGAGCAGGGACTA_1	-1.44785	5.9537	3
CTGCGAGTCGCTTACC_1	2.70904	0.274895	2
CTGCGAGTCGTAGAGG_1	1.53739	1.49721	1
CTGCTCAAGTTGGACG_1	-0.252126	-5.29044	0
CTGCTCACACCCAACG_1	-4.35902	-0.96839	8
CTGCTCACATGAAGCG_1	-4.57669	-1.30349	8
CTGCTCAGTACAATAG_1	0.924922	5.05094	3
CTGCTCAGTCCACACG_1	3.68923	0.104535	2
CTGCTCAGTGCAGGAT_1	0.906614	4.88929	6
CTGCTCATCAAAGGAT_1	-0.731453	-5.35395	0
CTGCTCATCAGATTGC_1	-0.351228	-3.19022	0
CTGGACGAGACCAGAC_1	1.62359	-5.25971	0
CTGGACGAGTGCACAG_1	-2.35522	-5.07289	0
CTGGACGCAACGATCT_1	0.691964	-4.3856	0
CTGGACGGTCGTCGGT_1	0.593421	2.018	1
CTGGACGTCTCGCGTT_1	-2.79292	0.173291	5
CTGGCAGAGAGCCGTA_1	-4.42927	0.604419	5
CTGGCAGCAGACGGAT_1	-2.34766	-4.72974	0
CTGGCAGGTCGTTGGC_1	0.480047	3.23621	1
[truncated: 14,637 more rows]

## Sheet: Figure5_B
	cell_type	Ifitm2	Foxc1	Nes	Pmp22	Twist1	Col3a1	Sox9	Nr4a3	Ttyh1	Dlx1	Dlx2	Sox2	Elavl4	Ascl1	Hes6	Gadd45g	Dll1	Elavl3	Gsx1	Dll3	Tubb3	Dcx	Stmn2
AAACCCATCCGTCCTA_1	NRP 1	0	0	0	0	0	0	0	0	0.340568	0.340568	0.59415	2.44663	1.34553	3.24845	1.34553	1.62086	2.74771	0	1.44597	1.53723	0.340568	0	0
AAACCCATCTACCAGA_1	NSC-Like 2	0	0.836475	0	1.28549	0.836475	0.836475	0	3.20063	2.64491	0	0	0.836475	0	0	0	0.836475	2.02037	0	0	0	0	0	0
AAACGAAAGGCTCACC_1	NRP 1	0	0	0.374438	0	0	0	1.18506	0.646238	1.03556	0	0	0.85973	1.03556	1.43012	2.2165	1.53329	1.6268	0.646238	0	0	0	0	0
AAACGAATCCCATTTA_1	NP 1	0	0	0	0	0	0	0.422404	0.422404	2.44343	0.422404	0.718449	0	1.54316	0	0.422404	0	0	0	0.718449	0	0	0	0
AAACGAATCCGCAACG_1	NP 1	0	0	0	0	0	0	0	0	1.50373	0.405315	0.405315	1.70438	0.405315	0.405315	0.692922	0	0	0	1.09831	0	0	0	0
AAACGCTAGACATCAA_1	NP 1	0	0	0.563039	0	0	0	0.320633	0	0.92108	0	0.563039	1.64055	0.320633	0	1.71127	0	0.563039	0.563039	0.757999	0	0	0	0
AAAGAACAGATGCTTC_1	NSC-Like 1	0	0	0	0.613772	0	0	0.613772	2.15484	0.991313	0	0	1.26474	0.613772	0	0	0	0	0	0	0	0	0	0
AAAGAACAGCGTGCCT_1	NP 1	0	0	0.651074	0	0	0	1.3225	0	0	0.651074	0	0.651074	1.04211	1.04211	1.04211	0	0.651074	0	1.72062	0.651074	0	0	0
AAAGAACGTCAACGCC_1	NP 1	0	0	0.702322	0	0	0	0.411591	1.62408	1.88728	0.702322	0.702322	2.03075	0.702322	0.702322	0.411591	1.807	0.411591	0	1.11083	0	0	0	0
AAAGAACTCAAGTCTG_1	NP 2	0	0	0	0.973186	0	0	1.78156	0	1.45692	1.45692	0	1.78156	0.973186	0	0	0	0	0	0.973186	0	0	0	0
AAAGGATAGCGTATGG_1	NP 1	0	0	0	0	1.70856	0	0	0.373011	0.644062	0	0.373011	1.5297	0.373011	0	0.373011	0.857093	0	0	0	0	0	0	0
AAAGGATCAACCAATC_1	NP 1	0	0	0	0	0	0	0.806122	0.806122	2.42717	0	0.345764	1.24658	2.02935	2.02935	1.78454	0.806122	0	0	0.806122	0	0.345764	0	0.345764
AAAGGATCACTGAATC_1	NSC-Like 1	0	0	0	0	0	0	0.340065	1.61946	2.40928	0.340065	0	2.29363	0.59337	0.340065	0	0	1.10698	0	1.83506	0	0	0	0
AAAGGATGTCTCAAGT_1	NRP 2	0	0	0	0	0	0	0	0	2.91352	0	0	0	0	0	0	0	0	0	0	0	0	0	0
AAAGGGCCACAGAAGC_1	NRP 1	0	0	0	0	0	0	0	0	0	0.73199	1.44401	1.897	2.97637	3.0168	3.0035	2.59607	1.93668	0	1.67088	1.67088	0	0	0
AAAGGTAAGCGTTCAT_1	NP 1	0	0	0.710961	0	0	0	2.63543	0	1.73374	0	0	1.53165	1.63779	0	0.93763	0	0	0	0.710961	0	0	0	0
AAAGTGACATAAGCAA_1	NSC-Like 1	0	0	0	0	0	0	2.15566	2.15566	0	0	2.15566	0	0	0	0	0	0	0	0	0	0	0	0
AAAGTGATCAAGCGTT_1	NP 1	0	0	0	0	1.61416	0.454136	0	0	1.3543	0	0	1.7225	0	0.454136	1.49265	0	0	0	1.49265	0	0	0	0
AAAGTGATCGATGGAG_1	NP 1	0	0	0	0	0	0	0	0	1.39704	1.39704	0	1.39704	1.39704	0	0	0	0	0	0	1.39704	0	0	0
AAAGTGATCGTCTACC_1	NSC-Like 1	0	0	0	0	0	0	2.32538	1.56879	0.966577	0	0.433713	2.42627	0	2.911	0.433713	2.5179	0	0	0	0	0.433713	0	0
AAATGGAAGTTGAAGT_1	CNP	0	0	0	0	0	0	0	0	0.487439	1.25635	2.06807	1.68584	3.28668	2.45774	1.5621	0	0	2.28177	0.487439	0	3.07863	0	2.14449
AAATGGATCTTGTTAC_1	NP 1	0	0	0	0	0	0	0	0	0	0	0	0	2.62973	0	0	0	0	0	0	0	0	0	0
AACAAAGCATCAGCGC_1	NP 1	0	0	0	2.20883	0	0	2.37268	0.593605	2.37268	1.233	0.963559	1.61989	0.593605	0.963559	0.963559	0	0	0	0	0	0	0	0
AACAACCGTTTCACTT_1	NP 1	0	0	0	0	0	0	0.322238	0	1.64526	0	0.322238	2.05973	0	0	0.322238	0	0	0	0	0	0	0	0
AACAAGACACCCTCTA_1	NP 1	0	0	0	0	0	0	0	0	2.31019	0	0	0.873949	2.43997	0.529556	0	0	0	0.529556	0	0	0	0	0
AACAAGATCACACGAT_1	NSC-Like 1	0	0	0	1.04506	0	0	0.379048	0.868226	2.69644	0	0.379048	1.44132	0.868226	0	0	1.04506	0	0	0.379048	0	0	0	0
AACAAGATCTCGGCTT_1	NP 1	0	0	0	0	0	0	0	0.533009	2.03972	0.301604	0	1.77975	0.533009	0	0	0.301604	0	0	0	0	0	0	0
AACACACGTATGAAGT_1	NSC-Like 1	0	0	0	0	0	0	1.36951	0	1.9267	0	0	0	0	2.28241	1.36951	0	0	0	0	0	0	0	0
AACAGGGCATGCACTA_1	NRP 1	0	0	0	0	0	0	0	0	0.621848	0	0	2.35004	2.17034	2.06673	1.27734	1.39085	0.621848	0.358501	0	0.358501	0	0	0
AACCAACCACGGTGCT_1	NSC-Like 1	0	0	0	0	0	0	3.17214	0.491619	1.69465	0	0.491619	0	0	1.42907	1.26408	0	0	0.491619	1.90429	0	0	0	0
AACCAACGTCTTCGAA_1	NP 1	0	0	0	0	0	0	0	0	2.18181	0	0.362415	0.362415	0.627857	0.627857	0.362415	0	0	0	1.15813	0	0	0	0
AACCAACGTGTCCGGT_1	NRP 2	0	0	0	0	0	0	0	0	0	0	0	0	0	0	0	0	0	0	0	0	0	0	3.00903
AACCAACTCTGCAGCG_1	NSC-Like 1	0	0	0	1.05928	0	0	0	3.21358	2.60727	0	0	0	0	0.487414	0.813683	0	0	0	0	0	0	0	0
AACCACAAGCCGTCGT_1	NRP 1	0	0	0	0	0	0	0	0.36419	1.16213	0	0	1.68519	1.29091	3.05447	2.18698	0	0.36419	0	0	1.29091	0	0	0
AACCACAAGGAGGGTG_1	NP 2	0	0	0	0	0	0	0	0	0.664437	0.664437	0.664437	0.664437	0	0	0	0	0	0	1.34291	0	0	0	0
AACCCAAAGGTTGAGC_1	NRP 1	0	0	0	0	0	0	0.811382	0	1.05658	0.485821	0	1.05658	1.25334	2.6487	1.68242	0.485821	1.89154	0	2.0644	1.41768	0	0	0.485821
AACCCAATCAGTCACA_1	NP 1	0	0	0	0	0	0	0	0	1.18189	0	0	1.80602	0.991544	0.44797	0.991544	0	0	0	0	0	0	0	0
AACCCAATCTGCATGA_1	NSC-Like 1	0	0	0	1.47187	0	0	1.33443	0	2.66928	0.751006	0.444407	2.45374	0.444407	0.751006	0.985331	0	0	0	0	0	0	0	0
AACCTGACAGACTCTA_1	NP 1	0	0	0	0	0	0	1.03092	0.470762	1.75953	0.470762	0	1.03092	0	2.0299	0	0	0	0	2.41776	0	0	0	0
AACCTGACATATGAAG_1	NSC-Like 1	0	0	0	0	0	0	0	0	2.98197	0	0	0	0	0	0	0	0	0	0	0	0	0	0
AACCTTTCATGCCGGT_1	NSC-Like 1	0	0	0	0.888102	0	0	0.539563	0.888102	1.90539	0	0	2.00651	1.14606	0	0.539563	0	0	0	1.52089	0	0	0	0
AACGAAATCGTGAGAG_1	NSC-Like 1	0	0	0	0	0	0	0.421455	0.717037	1.3566	0.580128	0.944891	0.83744	0.232768	0.232768	0.717037	0	0	0	0	0	0	0	0
AACGGGACAGTCGAGA_1	NP 1	0	0	0.460218	0.460218	0	0	1.01278	0	1.50552	1.01278	0.774192	2.49353	1.01278	1.50552	0.460218	0	0	0	0	0	0	0	0
AACGGGAGTAGAATAC_1	NSC-Like 1	0	0	0	0	0	0	1.52675	0	1.85704	0	0	0	0.470334	0	0	0	0	0	0	0	0	0	0
AACGTCACAAGCAGGT_1	NP 1	0	0	0	0	0	0	0	2.07025	1.72595	0	0	1.49591	2.80852	1.99464	0.767544	0	0.455673	0.767544	0	0	0	0	0
AACGTCACACAATTCG_1	NP 1	0	0	0	0	0	0	0.399166	0	1.59425	0.399166	0.683683	1.48932	1.48932	0.683683	0	0	0	0	0.399166	0	0	0	0
AACGTCAGTATCCTTT_1	NSC-Like 1	0	0	0	0.429888	0	0.729562	2.87072	2.00755	2.31555	0	0	0	0.429888	0.729562	0	0.429888	0	0	0	0.429888	0	0	0
AACGTCATCCACCCTA_1	NP 1	0	0	0	0	0	0	0.551707	0	1.6896	0.551707	0	2.12371	0	0	0	0	0	1.16585	0.551707	0	0	0	0
AACTTCTAGATTGTGA_1	NSC-Like 1	0	0	0	0.621183	0	0	2.37579	1.66877	2.40211	0.252347	1.10171	0.890035	0.252347	1.81918	0.890035	0	0	0	1.61315	0	0	0	0
AACTTCTCAAGGCTTT_1	NRP 1	0	0	0.507343	0	0	0	0.285507	0	2.07181	0.84232	0.507343	1.93843	1.0928	1.53359	0.975383	0	0.975383	0.285507	1.29294	0.507343	0	0	0
AACTTCTGTCACGACC_1	NSC-Like 1	0	0	1.5781	0.973869	0.741356	0	0	2.72682	1.87086	0	0	0	0	0	0	0	0	0.437861	0.437861	0	0	0	0
AACTTCTGTCGTACAT_1	NSC-Like 1	0	0	0	1.02445	0	0	2.72684	2.60261	2.20111	0.36907	0.36907	1.61293	0.638045	0	0	0	0	0	0	0	0	0	0.36907
AAGAACAAGCTGAGCA_1	NRP 1	0	0	0	0	0	0	0	0	0.445636	0.445636	0	1.88931	1.88931	2.84972	2.11617	1.1774	2.8167	0.752814	0.987475	0.752814	0	0	0
AAGAACAGTCGCACGT_1	NRP 1	0	0	0	0	0	0.263172	0.643511	0.471316	0.91839	0.790366	0	2.3353	2.06992	2.49641	1.59202	1.76075	2.27526	0	1.70761	0.91839	0.263172	0	0
AAGAACAGTTGATGTC_1	NP 1	0	0	0	0	0	0	1.81043	0	0.994862	0	0	0.994862	0.449876	0	0	0	0	0	0.759045	0	0	0	0
AAGACAAAGTATGTAG_1	NP 1	0	0	0	0	0	0	0	0	2.16996	0	0	1.82002	1.27703	1.27703	0	0	0	0	1.27703	0	0	0	0
AAGACAAAGTGTAGAT_1	NP 1	0	0	0	0	0	0	0	0	1.30867	0.371706	0.371706	1.61976	1.30867	0.371706	0.371706	0	0	0	0	0.642072	0	0	0
AAGACAACATTGCTGA_1	NP 1	0	0	0	0	0	0	0.401031	0	1.86051	0	0	0.686489	1.24324	0.401031	0	0	0.401031	0	1.59876	0	0	0	0
AAGACTCCATAGATGA_1	NRP 1	0	0	0	1.35531	0	0	2.26529	0.6726	1.07112	0.6726	0.6726	0.891583	2.63554	2.10352	1.75728	3.11728	2.1604	0.891583	0	0.391814	0	0	0
AAGACTCGTGCTGCAC_1	NP 1	0	0	0	0	0	0	0	0.538224	2.17958	0	0	1.43707	0	0.304894	0	0	0	0	0.304894	0	0.727279	0	0
AAGACTCGTTTGCAGT_1	NRP 1	0	0	0	0	0	0	0	0	0.435113	0	0	2.09023	0.435113	1.57194	0.737296	0.96904	0.435113	0	1.45181	0	0	0	0.435113
AAGACTCTCGCTAAAC_1	NP 1	0	0	0	0	0	0.220755	0.554489	1.93563	1.59985	0.554489	0.554489	1.73929	1.17036	1.93563	1.00398	0.687164	0.687164	0.220755	0.220755	0.220755	0	0	0
AAGATAGAGCGGCTCT_1	NRP 1	0	0	0	0	0	0	1.62106	0	0.855612	0.855612	0	0	0	2.9927	2.04951	0	2.34849	0	0	2.21013	0	0	0
AAGATAGGTCATAGTC_1	NP 1	0	0	0	1.64458	0	0	2.2362	0	0	0	0	0	0	0	0	0	0	0	0	0	1.64458	0	0
AAGATAGGTTGGGAAC_1	NRP 1	0	0	0	0	0	0	1.27297	0.278714	0.67513	0.496438	1.07452	2.0477	0.496438	2.20119	1.58045	1.17866	1.07452	0.278714	1.35915	0.958257	0	0	0
AAGCATCAGATGCGAC_1	NSC-Like 2	0	0	0	0.429982	0	0.959998	0.729701	1.44064	0.429982	0	0	0.429982	0	0	1.6673	0.429982	0	0	0.429982	0	0	0	1.76389
AAGCATCAGGCCTAAG_1	NP 1	0	0	0	0	1.53995	0	0	0.420996	0.716354	0	0	0.716354	1.98537	0.420996	0	0	1.12944	0	0	0	0	0	0
AAGCATCCATTCACAG_1	NP 1	0	0	0	0.505522	0	0	0.505522	1.08976	0.839713	0	0	1.08976	0.505522	0	0	0	0	0	0	0	0	0	0
AAGCATCGTAAGTAGT_1	NRP 1	0	0	0	0	0	0	1.00814	0	1.00814	1.28391	1.49984	2.27238	1.95893	3.16236	2.07468	1.28391	2.51067	0.62607	2.95882	0.62607	0	0	0
AAGCCATAGTCTGTAC_1	NP 2	0	0	0	0	0	0	0	0	1.27965	0	0	1.27965	0.938924	0.418102	0	0	0	0	0	0	0	0	0
AAGCCATCACAATGCT_1	NP 1	0	0	0	0	0	0	0	0	1.07473	0	0	1.98374	0	0	0.393595	0.393595	0	0	0	0	0.393595	0	0
AAGCGAGAGTGCCTCG_1	CNP	0	0	0	0	0	0	0	0	2.52527	0	0	0	3.17757	0	0	0	0	3.17757	2.52527	0	0	0	2.52527
AAGCGAGAGTTTCAGC_1	NRP 1	0	0	0	0	0	0	1.52712	0	1.52712	0.542894	0.542894	1.52712	2.01341	2.5845	2.1895	1.35685	2.10533	0	1.35685	1.35685	0.542894	0	0
AAGCGAGCAGATACCT_1	NP 1	0	0	0	0	0	0	0	1.97254	1.35793	0	0	2.1314	1.78358	0.805483	0.805483	0	2.88571	0	0	0.805483	0	0	0
AAGCGAGTCTTCGGTC_1	NP 1	0	0	0	0	0	0.841799	0	0	1.60173	0	0	1.40641	0	0.631463	0.364768	0.364768	0	0	0	0	0	0	0
AAGCGTTTCGATCCAA_1	NP 1	0	0	0	0	0	0	0	0	1.78232	0	0	1.49527	1.24468	0.909505	1.09107	0	0	0.401701	0	0	0	0	0
AAGCGTTTCGCCGTGA_1	NSC-Like 1	0	0	0	0.557641	0	0	0.751332	1.38284	2.405	0.557641	0	2.17914	0.557641	0.751332	0.557641	0	1.05305	0.557641	1.70097	0	0	0	0
AAGCGTTTCTGCGATA_1	NRP 1	0	0	0	0	0	0	0	0	0	0	0	2.62473	0	2.16108	1.26981	2.16108	0	0	2.16108	0	1.26981	0	0
AAGGAATAGGAGATAG_1	NSC-Like 2	1.47234	0	0	0.391985	0.788361	0	0	1.29186	0	0	0	1.07147	0	0	0	0	0	0	0	0	0	0	0
AAGGAATTCCGGGACT_1	NSC-Like 1	0	0	0	0	0	0	1.21841	1.38059	1.93939	0.784313	0	1.5201	1.38059	0	0.467156	0	0	0	0	0	0.467156	0	0
AAGGAATTCCTGCTAC_1	NSC-Like 1	0	0	0	0.347793	0	0	3.52221	0.809959	2.18637	0	0.347793	1.25151	0.347793	1.46499	0.979737	0	0	0	0.347793	0	0.347793	0	0
AAGGTAAAGTGGTGGT_1	NSC-Like 2	0	0	1.5482	0	0	0	0.380405	0	1.329	0.380405	0	0.380405	0	0	0.870721	1.329	0.380405	0	0.870721	0	0	0	0
AAGGTAAGTAGCCCTG_1	NRP 2	0	0	0	0	0	0	0	0	0	0	0	0	0	0	0	0	0	0	0	0	0	0	0
AAGGTAAGTGTAGCAG_1	NP 1	0	0	0	0	0	0	0.838612	0	1.59726	0.283891	0.504754	2.06611	0.838612	1.37488	1.28822	0.283891	0	0.283891	1.88417	1.28822	0.971325	0	0
AAGGTAAGTTAACCTG_1	NP 1	0	0	0	0	0	0	1.3353	0	1.79874	0.444829	0	0.444829	1.17585	0	0	0	0	0	1.3353	0	0	0	0
AAGGTAATCAAGTTGC_1	NP 1	0	0	0	0	0	0	1.41569	1.79025	1.55672	0	0.809925	1.55672	1.25147	2.50386	0	0	0.484812	0	0	0	0	0	0
AAGTACCGTACTAGCT_1	NP 1	0	0	0	0	0	0	1.54062	1.66369	1.0416	0	0.79863	2.48511	1.77325	0	1.0416	0	0	0	1.0416	0	0	0	0
AAGTACCGTCAACCAT_1	NRP 1	0	0	0.359596	0	0	0	0.832149	1.58816	1.67288	0.359596	0.62353	0.62353	1.15176	1.95423	1.95423	0.359596	0.359596	0	0	0.359596	0	0	0
AAGTACCTCCGATGCG_1	NP 1	0	0	1.39881	0	0	0	0	0	0.626759	0.626759	0.3617	1.9602	0.83608	0	1.15652	0	0	0	1.50099	0	0	0	0
AAGTACCTCCTAGAGT_1	NSC-Like 1	0	0	0	0	0	0	1.23251	1.23251	0.795216	0.795216	1.76809	0	0	0	0	0	0	0	0	0	0	0	0
AAGTACCTCTATACTC_1	NP 1	0	0	0	0	0	0	0	0	1.00215	0	0.621688	2.42876	0.358398	0	0.358398	0	0	0	0	0	0	0	0
AAGTCGTGTACGAGTG_1	NP 1	0	0	0	0	0	0	0	1.1795	1.47685	0	0	1.70575	1.47685	0.754421	0	0	0	0.754421	1.1795	0	0	0	0
AAGTCGTTCATGAAAG_1	NP 2	0	0	0	0	0.376549	0	0.649454	0	2.27086	0.863625	0.376549	2.31698	0.649454	1.03992	0.863625	0	0	0	1.71784	0	0	0	0
AAGTCGTTCCAACTGA_1	NP 1	0	0	0	0	0	0	3.46538	0	1.97376	0.573639	0	1.85988	1.41071	0	0	0	0	0	0	0	0	0	0
AAGTGAACAAGGTTGG_1	NP 2	0	0	0	0	0	0	0	1.81855	1.63517	0	0	1.63517	2.70403	0	0	0	0	0	0	0.416266	0	0	0
AAGTGAACAGATAAAC_1	NP 1	0	0	0	0.884122	0	0	0	1.34592	1.14144	0	0	1.78725	2.25394	3.00477	2.39297	3.40544	2.85301	0	0	0	0	0	0
AAGTGAATCAGGAAAT_1	NP 1	0	0	0	0.421248	0	0	0.716729	0	1.12993	0.421248	0.716729	2.05543	0.421248	0.716729	0.421248	0.944523	0.716729	0	0.716729	0	0	0	0
AAGTGAATCTGGGCCA_1	NP 1	0	0	0	0	0	0	1.8993	0	1.6603	0.72524	0.303857	1.34563	0	0	0.303857	0	0	0	0	0	0	0	0
AAGTTCGAGCGGACAT_1	NSC-Like 1	0	0	0	1.26944	0	0	3.31206	0	1.81119	0	0	0	0	0	1.26944	0	0.61678	0	0	0	0	0	0
AAGTTCGAGGTAAGGA_1	NP 2	0	0	0	0	0	0	0.428541	0	1.30158	0.727565	0	0.727565	0	2.00421	0	0	0	0	1.30158	0	0	0	0
AAGTTCGCACACACTA_1	NRP 1	0	0	0	0	0	0	0	0	0	0.92603	0.70127	0.70127	2.21162	2.98577	0.410888	2.72316	0	0	0	0	1.10943	0	1.39845
AAGTTCGTCGCCAACG_1	NP 1	0	0	0.196664	0	0	0	2.49189	0.83465	1.59169	0.625585	0.360934	1.22103	0.83465	0	0.196664	0	0	0	0	0	0	0	0
AATAGAGCACTCAAGT_1	NSC-Like 1	0	0	0	0	0	0	0.477798	1.96364	2.48702	0	0	0.477798	0.477798	0	0	0	0	0	0.477798	0	0	0	0
AATAGAGCAGCGTGCT_1	NP 1	0	0	0	0	0	0	0	0	0.408302	0.408302	0	0.921391	1.25883	1.10428	1.79884	0	0	0	0	0	0	0	0
AATCGACAGAGCGACT_1	NP 1	0	0	0	0	0	1.73532	0	0	1.73532	0	0	0	1.20458	0	0	0	0	0	0	0	0	0	0
AATCGACCAGTGCCTG_1	NSC-Like 1	0	0	0	0	0	0	0.725332	3.19619	2.35979	0.725332	0	0	1.43419	0	0	0	0	0.725332	0.725332	0	0	0	0
AATCGACGTGGAAATT_1	NP 1	0	0	0	0.477647	0	0	2.864	1.4742	2.15796	0.799556	0.477647	0.799556	1.32315	1.32315	2.19272	0.651499	1.04269	0	0	1.04269	0.477647	0	0
AATGAAGCACCACATA_1	NRP 1	0	0	0	0	0	0	0	0	0	0.923949	1.39586	2.26269	2.75275	2.57671	1.95683	2.9024	1.88258	0.409727	0	1.26187	2.20855	0	0
AATGACCCAGATACCT_1	NP 1	0	0	0	0	0	0	0	0	1.18287	0	0	0.756996	0	0	0	0	0	0	0	0	0	0	0
AATGCCACACTCTAGA_1	NP 1	0	0	0.420924	0	0	0	1.91059	0.420924	2.23793	0.420924	0	0	0.943947	0	0.943947	0	0	0	0	0	0	0	0
AATGCCATCATGCCCT_1	NP 1	0	0	0	0	0	0	1.88678	0	1.20373	1.20373	1.55436	2.07914	1.55436	0.382882	0.382882	0	0	0	0.382882	0	0	0	0
AATGGCTTCCACCCTA_1	NP 1	0	0	0.188462	0	0	0	0.711457	0.346976	1.50976	0.188462	0.346976	1.46285	1.63857	0.808415	0.604079	0.188462	0	0	0.346976	0	0	0	0
AATTCCTGTGATTCTG_1	NSC-Like 1	0	0	0	0.336993	0	0	1.88862	0.588597	1.91848	0.470687	0.470687	1.79328	0.789451	2.10573	0	0	1.09983	0	0.470687	0	0	0	0
ACAAAGACAATACCCA_1	NP 1	0	0	0	0	0	0	1.99844	0	0	0	0	1.99844	0	0	0	0	0	0	0	0	0	0	0
ACAAAGAGTCTCAAGT_1	NP 2	0	0	0.320426	0.562714	1.18365	0	0	0.320426	2.10127	0	0	0	0.562714	2.23106	1.06076	0	0.320426	0	0	0	0	0	0
ACAAAGAGTTCGAGCC_1	NP 2	0	0	0	1.09682	0	0	0	0	1.38427	0	0	0	1.38427	1.38427	0.6918	1.09682	0	0	0	1.60728	0	0	0
ACAACCACACTGGAAG_1	NSC-Like 1	0	0	0	0	0	0	2.18787	2.48164	3.04904	0	0.475575	0.475575	0.475575	0	0	0	0	0.475575	0	0	0	0	0
ACAACCACATCTGGGC_1	NSC-Like 1	0	0	0	0	0	0	0	0	2.52679	0.693723	1.25359	1.09938	0	0.405849	0	0	0	0	0	0	0	0	0
ACAACCATCAAGTCGT_1	NP 1	0	0	0	0	0	0	0	0	2.49761	0	0	0.657237	0	1.55135	0.657237	0	1.33193	0	0	0	0.657237	0	0
ACAAGCTAGATGCTGG_1	NP 1	0	0	0	0	0	0	0.650066	0.376951	1.32096	0.864366	0.376951	1.93901	1.19063	0	0.650066	0	0	0.650066	0	0	0	0	0
ACAAGCTCACTCAAGT_1	NRP 1	0	0	0	0	0	0	0	0	0.712838	0.712838	0.712838	0	3.15081	0	2.23197	0	0.939873	0	0	0.418635	1.64076	0	0
ACACAGTAGGCTCTCG_1	NP 1	0	0	0	0	0	0	0	1.47048	1.62847	0	0	2.46799	0.912074	0.316539	0	0	0	0	0.556606	0	0	0	0
ACACAGTAGTAGGGTC_1	NP 2	0	0	0	0	0	0	0	1.70607	0.75463	2.55191	0.75463	2.50701	2.78576	0.446871	0.75463	0	0.75463	0.75463	0.446871	0	0.75463	0	0
ACACCAAAGGCCATAG_1	NSC-Like 2	0	0	0	0	0	0	0	0	2.5288	0	0	0	1.57819	1.57819	0	0	0	0	0	0	0	0	0
ACACCAACAACTGCTA_1	NP 1	0	0	0	0.921672	0	0	0.563462	0	1.0619	0.758521	0.563462	1.71208	1.0619	0	0.758521	0	0	0	0.563462	0	0	0	0
ACACCAAGTAGTCTTG_1	NSC-Like 2	0	0	0.219234	0	0	1.43189	0	0.219234	1.85515	0.39894	0.39894	0.219234	0.219234	0	0	0	0	0	0.683343	0	0	0	0
ACACGCGCACCGTGCA_1	NP 1	0	0	0	0	0	0	0	0	1.32737	1.32737	0	1.32737	0	0	0	0	0	0	1.72607	0	0	0	0
ACACGCGTCCGGTAGC_1	NSC-Like 1	0	0	0	0	0	0	0	2.24785	0	0	0	0	0	0	0	1.65512	0	0	0	0	1.65512	0	0
ACACGCGTCTGTCTCG_1	NSC-Like 1	0	0	1.47297	0	0	0	1.25893	0	1.92918	0	0.610063	0.986226	0	0	0	2.72715	0	0	0.610063	0	0	0	0
ACACTGAAGATAACAC_1	NSC-Like 1	0	0	0	0.962791	0	0.431565	2.51228	2.0814	1.93677	1.15015	1.30788	0.962791	0.732046	0	0	0	0	0	0.732046	0	0	0	0
ACACTGAAGTAGGCCA_1	NSC-Like 1	0	0	0	1.9442	0	0	0	0.915092	0	0.915092	1.3848	0	1.70311	0	0	0	0	0	0	0	0	0	0
ACACTGATCTTTCCAA_1	NRP 1	0	0	0	0	1.58159	0	0	0	0	0	0	1.76273	1.36021	0	1.22794	1.58159	1.36021	0	0	0	0	0	0
ACAGAAACATGCTGCG_1	NP 1	0	0	0	0	0	0	0	0	0.969336	0	0	0.80072	0	0	0.342914	0.342914	0	0	1.35153	0	0	0	0
ACAGAAAGTTTCGATG_1	NP 1	0	0	0	1.0154	0	0	1.0154	0.461732	0.461732	0	1.50872	1.83759	1.0154	1.0154	0.461732	0	0	0.461732	0.461732	0	0	0	0
ACAGCCGTCATTTCGT_1	NP 1	0	0	0	0	0	0	2.73306	0.688998	1.86477	0.402701	0	0.402701	0	0.688998	0.402701	0	0	0	1.38006	0	0	0.402701	0
ACATCCCAGCCTATCA_1	NRP 1	0	0	0	0	0	0.302607	0	0	0	0.534599	0.302607	1.13793	1.78295	2.76267	2.38828	2.61898	1.72169	0.534599	0	0.722777	1.3421	0	0
ACATCCCCACGTGAGA_1	NP 1	0	0	1.15571	0	0	0	0	0	1.67757	0	0.626212	1.28413	0.626212	0	0.361343	0	0	0	1.95919	0.361343	0	0	0
ACATCCCCAGCGTGCT_1	NP 1	0	0	0	0	2.29662	0	0	0	0	1.17407	0	2.49944	2.81217	0	1.17407	0	0	0	0	0	0	0	0
ACATCCCCAGGATGAC_1	NSC-Like 1	0	0.133539	0.496462	0.405487	0.887341	0	1.09866	1.77984	1.69173	0.194167	0.356694	1.88279	0.826715	1.91487	0.65681	0.728272	1.25281	0.133539	0.944501	0.194167	0	0.0689972	0
ACATCGAAGTAGTGCG_1	NRP 1	0	0	0	0	0	0	0.479269	0	0.479269	0.479269	0.479269	1.66851	0.801905	2.63281	0.801905	1.5453	2.04947	0	0.479269	1.40474	0	0	0
ACATGCACACAGAGAC_1	NRP 1	0	0	0.659183	0	0	0	0	0	0.270844	0.270844	0	2.17211	1.67803	1.55453	1.24949	0.938191	1.05307	0	0.270844	0	0	0	0
ACATGCACATCGCTGG_1	NSC-Like 1	0	0	0	1.1841	0	0	1.56435	0	2.147	1.56435	1.83918	1.1841	0.56299	0	0	0	0	0	0.56299	0	0	0	0
ACATGCACATGGTGGA_1	NP 1	0	0	0	0	0	0	1.10217	0	1.69075	0	0	2.15648	0.958797	2.10882	0.590161	0	0	0	0.79137	0	0	0	0
ACATGCATCGAACTCA_1	NP 1	0	0	0	0	0	0	0	0	1.38979	0	0.358073	1.38979	3.17054	0.62119	0.62119	0	0.829299	0	0	0	0	0	0
ACATGCATCGCTGTCT_1	NP 1	0	0	0	0.448562	0	0	1.48078	0	1.18303	0	0.448562	0.757116	1.34294	0	0.448562	0	0	0	0	0	0	0	0
ACATTTCAGAGGCGTT_1	NP 1	0	0	0.435787	0	0	0	0	2.33069	1.15836	0	0.435787	1.45327	0.738292	0	0.970225	0.435787	0	0	1.86591	0	0	0	0
ACATTTCCACAGCTGC_1	NSC-Like 1	0	0	0.481114	0	0	0	4.37926	1.15138	2.6373	0.269216	0.655867	2.05369	0.481114	0	0	0	0	0	1.78221	0	0	0	0
ACATTTCTCACGGACC_1	NP 1	0	0	0	0	0	0	1.19309	2.6246	1.59699	0.685388	0.685388	2.14572	1.93257	2.35302	1.28798	2.6481	1.37463	0.28381	2.47064	0.504624	0	0	0
ACCAAACAGCATGGGT_1	NP 1	0	0	0	0	0	0	0	0	1.59	0	0.397414	2.17561	1.08244	0.901751	0.681046	0	0	0	0.901751	0.901751	0	0	0
ACCAAACAGTTGAAAC_1	NRP 1	0	0	0	0	0	0	0	0	1.04701	0	0.654695	1.87906	1.04701	0	0	0	0	0	2.01115	0	0	0	0
ACCAAACGTTACCGTA_1	NP 1	0	0	0	0	0	0	1.70262	0.882679	1.40388	1.0612	0.882679	2.03004	1.61261	2.68793	1.56437	0.386932	1.13977	0	0.975915	0	0.212065	0	0
ACCAAACGTTCCCAAA_1	NSC-Like 1	0	1.30657	0	0.64071	0	0.64071	0	2.73211	2.10201	0	0	1.02807	0	0	0	0.64071	2.20612	0	0	0	0	0	0.64071
ACCAACACACACCGCA_1	NRP 2	0	0	0	0	0	0	0	0	0	0	0	0	2.43698	0	0	0	0	0	0	0	2.43698	0	0
ACCACAAAGATTCGAA_1	NP 1	0	0	0	0.847019	0	0	0	0.847019	1.41332	0	0.367574	2.49367	0.635759	0.635759	0.635759	0	0.367574	0	0.367574	0	0	0	0
ACCACAACATCGATGT_1	NRP 1	0	0	0	0	0	0	0	0.893355	0	0	0.893355	1.80032	1.67334	3.0543	2.10615	2.73652	0.893355	0	0.893355	1.35754	1.15214	0	0
ACCATTTAGACCAAAT_1	NRP 1	0	0	1.47045	0	0	0	0.984175	0.443746	1.69896	0	0	1.69896	1.33307	1.17376	1.96626	0.443746	2.17696	0	1.88485	0.443746	0	0	0
ACCATTTCAGGCGTTC_1	NP 1	0	0	0	0	0	0	2.59364	1.66173	1.73963	0	0.355462	2.41985	0.824403	0	0	0	0	0	0.355462	0	0	0	0
ACCATTTCATCAACCA_1	NP 1	0	0	0	0	0	0	0	0.208851	1.39113	0	0	1.33161	1.33161	2.07541	0.770712	0	0	0	0	0	0	0	0
ACCCTCAAGCAGGGAG_1	NP 1	0	0	0.187167	0	0	0	0.187167	0.600657	1.8487	0.344765	0	2.32848	1.35625	1.04818	0.80423	0	0.480874	0	0.344765	0	0	0	0
ACCCTCAAGCCAGACA_1	NP 2	0	0	0	2.22471	0	0	0	0	0	0	2.22471	0	0	0	0	0	2.22471	0	0	0	0	0	0
ACCCTCATCCATTCGC_1	NSC-Like 1	0	0	0	0	0	0	2.31151	0	2.1012	1.4699	0.890029	2.4445	1.90818	0	0.671311	0	0	0	2.04091	0.390961	0.390961	0	0
ACCCTTGCACGCCAGT_1	NSC-Like 1	0	0	0	1.08845	0	0	1.59723	0	3.07646	1.08845	0	1.59723	1.77904	0	0	0	0	0	1.77904	0	0	0	0
ACCGTTCCAACCGACC_1	NP 1	0	0	0	0	0	0	0	1.12728	1.12728	0.87192	0	2.6546	1.12728	3.55796	0.528125	0.87192	2.87345	0.528125	0.87192	0.528125	0	0	0
ACCGTTCTCCCTTTGG_1	NSC-Like 1	0	0	0	0.954233	0	0	2.35897	0	0.954233	0	0.954233	2.19538	1.4335	0	0	0	0	0	0	0	0	0	0.954233
ACCTGAAAGGTCATCT_1	NP 1	0	0	0	0	0	0	2.8673	0.768907	0.768907	0	0.326279	2.3651	1.40767	0	0.326279	0	0	0	1.72804	0	0	0	0
ACCTGAAAGTCGGCAA_1	NP 1	0	1.77569	0	0	0	0	1.77569	0	0	0	1.77569	1.77569	0	0	0	0	0	0	0	0	0	0	0
ACCTGAACAACGAGGT_1	NP 2	0	0	0	0.373109	0	0	2.43375	0.373109	1.1821	0	0.644212	2.2127	0.373109	0.373109	0.373109	0.373109	0	0	0.857275	0	0	0	0
ACCTGAAGTTATGTGC_1	NP 1	0	0	0	0	0	0	1.12034	0.229712	1.27603	0.416389	0.573639	1.34563	1.63546	2.16873	0.935869	0.229712	0.229712	0	0.709489	0.935869	0.229712	0	0
ACCTGTCAGGCCACTC_1	NP 1	0	0	0.781454	0	0	0	0	0.781454	1.67592	0.582084	0.947607	2.27083	0.582084	0.33281	0.33281	0.582084	0	0	1.74721	0	0	0	0
ACCTGTCCAGACGCTC_1	NP 1	0	0	0	0	0	0	1.8917	0	0	0	0	0	0	0	0	0	0	0	0	0	0	0	0
ACCTGTCCAGCACACC_1	NP 1	0	0	0	0	0	0	0	0	0	0	0	1.80479	0	1.80479	0	1.80479	1.80479	0	0	0	0	0	0
ACGATCATCTCGCGTT_1	NP 1	0	0	1.15448	0	0	0	2.37729	0	1.56896	0.43379	0.43379	1.56896	0.966711	0.966711	0	0	0	0	0.43379	0	0	0	0
ACGCACGGTCTTCATT_1	NP 1	0	0	0	0	0	0	1.07792	0.39517	2.27454	0.39517	0.897683	2.41389	0.677665	0	0	0	0	0	0.677665	0	0	0	0
ACGCACGTCAACTTTC_1	NP 1	0	0	1.37185	0.399069	0	0	0.683538	0	1.59402	0.399069	0	1.08578	1.85549	0.904748	1.08578	0	0.904748	0.399069	0	1.48909	0.683538	0	0
ACGCACGTCGTGTCAA_1	NRP 1	0	0	0	0	0	0	0	0	0.967891	0	0	0.967891	0.967891	0	0.967891	0	0	0	0	0	0	0	0
ACGGAAGAGGGCGAGA_1	NP 1	0	0	0	0	0	0.722977	0	0.722977	0	0	0	0	0	0	0	0	0	0	0	0	0	0	0
ACGGAAGCACAGCCAC_1	NP 1	0	0	2.13906	0	0	0	1.84862	0.727648	1.43761	0	0.727648	0	0	0	0	0	0	0	0.727648	0	0	0	0
ACGGGTCCAGAGCGTA_1	NP 1	0	0	0.39978	0.39978	0	0	0.39978	0	0.906035	0	0	1.24054	0.906035	0.906035	0.39978	0	0	0	1.85731	0	0	0	0
ACGGGTCGTGTAAACA_1	NRP 2	0	0	0	0	0	0	0	0	0	0	0	0	0	0	0	0	0	0	0	0	0	0	0
ACGGGTCTCGAAACAA_1	NSC-Like 1	0	0	0	0	0	0	0	0	1.23892	0.80018	0	1.40238	0	0	0.478077	0	0	0	0	0	0	0	0
ACGGTCGAGCCTCAGC_1	NSC-Like 1	0	0	0	2.37858	0	0	0	0	2.37858	0	0	0	0	0	0	0	0	0	0	0	0	0	0
ACGGTCGTCAACTCTT_1	NSC-Like 1	0	0	0	1.60994	0	0	1.41416	0	2.88477	0.636282	0	1.29974	0	0	0.636282	0	0	0	0.636282	0	0	0	0
ACGGTTAAGCAGGGAG_1	NP 1	0	0	0	0	0	0	1.41504	0.368273	1.51774	0	0.368273	1.1713	0.636827	0.636827	0.636827	0	0	0	1.30058	0	0	0	0
ACGGTTACACGCTATA_1	NP 1	0	0	0	0	0	0	0	0.770962	1.41056	0	0	0.935751	0.327346	0.573554	0	0	0	0	0	0	0	0	0
ACGGTTACATTAAAGG_1	NSC-Like 1	0	0	0	1.46034	0	0	3.18437	0	1.46034	1.46034	0	1.2472	1.63594	2.13318	0	0	0	0	1.91516	0	0	0	0
ACGGTTATCTTGGCTC_1	NSC-Like 1	0	0	0	1.12915	0	0	2.75055	0	2.68135	0.943819	0	0.943819	0	0.420852	0.71614	0.420852	0.420852	0	0.420852	0	0	0	2.18029
ACGTACAGTTGGTAGG_1	NSC-Like 1	0	0	0.268975	0.804014	0	0	2.23354	1.32909	2.12906	0.480725	0.93339	1.48043	2.49407	1.40762	0.268975	0.93339	1.04793	0	0.655377	0.655377	0	0	1.83204
ACGTACATCGAGTACT_1	NP 1	0	0	0	0	0	0	0	0.500893	1.082	0	0.833079	2.68472	0.500893	3.54991	1.28115	0	1.58947	1.44715	0.833079	2.01516	0	0	0
ACGTACATCTCTGACC_1	NP 1	0	0	0	0	0	0	1.26824	0	1.483	0	0	1.26824	1.61836	0.193001	0.912357	0.193001	0	0	0.493873	0	0	0	0
ACGTAGTCAACACGAG_1	NP 1	0	0	0	0	0	0	0.343021	0	2.34292	0	0	0.597956	0.343021	0.343021	0.969564	0	0	0	0.597956	0	0.343021	0	0
ACGTAGTGTCGTGGTC_1	NRP 1	0	0	0	0	0	0	0	0	0	1.03719	0	0.794883	1.23208	1.03719	1.23208	0.474426	0	0.474426	1.23208	1.03719	0	0	0
ACGTCCTCACCCTTAC_1	NP 1	0	0	0	0	0	0	1.67357	0.543408	2.52971	0	0	2.4075	1.52808	1.52808	0	0	0.543408	0	1.67357	0	0	0	0
ACGTCCTGTAACGATA_1	NSC-Like 1	0	0	0	0	0	0	0.577007	0	1.73769	0.577007	0	0.577007	0.940555	0.940555	0.577007	0	0	0	0	0	0	0	1.58995
ACGTTCCAGTCGTTAC_1	NSC-Like 1	0	0	0	0.190847	0	0	0.816092	1.37215	1.92973	0.351043	0.610361	1.31736	0.610361	0	0	0	0	0.190847	0.351043	0	0	0	1.4241
ACGTTCCTCACAACCA_1	NP 1	0	0	0	0	0	0	0	0	2.96204	0	2.5821	0	0	1.96185	0	1.96185	0	0	2.5821	0	0	0	0
ACTATCTAGATGCAGC_1	CNP	0	0	0	0.712255	0	0	0	0	0.418244	0.418244	0.712255	1.97845	2.59995	2.23095	0.712255	1.41482	0	1.63984	2.0478	0.712255	2.33672	0	0
ACTATCTAGGCAGGGA_1	NSC-Like 2	0	0	0	0	0	0	1.30142	1.30142	0	0	0	0	0	0	0.848978	0	0	0	0	0	0	0	0
ACTATCTAGTTTGCTG_1	NSC-Like 1	1.63216	0	0	0.242417	0.600471	0.437385	2.48266	1.57703	2.02602	0	0	0.863577	0.242417	0	0	0.600471	0	0	0.242417	0	0	0	0
ACTATCTCATTCTGTT_1	NRP 2	0	0	0	0	0	0	0	0	2.57088	0	0	2.95052	2.95052	0	1.95142	0	0	0	0	0	0	0	0
ACTATCTGTAGACGTG_1	NP 2	0.687643	0	0	0	0	0	0.401799	0	2.06979	0.401799	0	0.687643	1.24489	0.401799	0.401799	0	0.401799	0	0	0	0	0	0
ACTATGGAGCCACAAG_1	NSC-Like 1	0	0	0	0	0	0	1.96305	0.628305	1.89969	1.28738	1.15879	1.40131	0.362708	1.28738	1.50357	0	0	0	0	0	0	0	0
ACTATGGAGTTAGTGA_1	NP 1	0	0	0	0	0	0	2.71985	0	0	0	0	2.29803	0.913257	0	0.557449	0	0	0	0	0	0	0	0
ACTATGGCAACGCATT_1	NP 1	0	0	0.384656	0	0	0	1.33885	1.05655	1.55875	0.384656	0.384656	2.29385	0.878517	0.384656	0	0	0.661769	0.661769	0.384656	0	0	0	0
ACTATGGCACTGTCCT_1	NSC-Like 2	0	0	0	0	2.39823	2.44497	0.719312	0	1.42529	0	0.422984	1.65098	0	0	0.422984	0	0	0.719312	0	0	0	0	0
ACTATGGGTAGCCAGA_1	NP 2	0	0	0	0	0	0	0	1.00434	1.70443	0	0	1.41444	1.97801	0.711999	0	0	0	0	0	0	0	0	0
ACTATGGTCGCTTAAG_1	NSC-Like 1	0	0	0	2.88754	0	0	4.34732	2.24861	2.24861	0	0	0	0	0	0	0	0	0	0	0	0	0	0
ACTATTCGTACGGCAA_1	NSC-Like 1	0	0	0	1.23525	0	0	2.44841	0	0	0	0.965518	0.965518	0.595024	0.965518	0.595024	0	0	0	0.595024	0	0	0	0
ACTATTCGTTTATGCG_1	NRP 1	0	0	0	0	0	0	0	0	0.794284	1.23131	1.53441	1.53441	2.37051	2.1135	1.23131	2.95454	1.23131	0	1.23131	0	0	0	0
ACTCCCAAGTCATAGA_1	NP 1	0	0	0	0	0	0	0	2.74211	1.36199	0	0	1.99995	2.21168	0	0	0	0.770837	0	0	0	0	0	0
ACTCCCACATCGCTGG_1	NRP 1	0	0	0.413143	0.413143	0	0	0	0.413143	0.930069	0.704642	0	0.413143	1.62777	0.704642	1.40349	0	0	0	1.26914	0	0	0	0
ACTCCCAGTCCTATAG_1	NP 1	0	0	0	0	0	0	1.22823	0	1.22823	0.590591	0.590591	0.791899	1.22823	0.590591	0.791899	0	0	0.338276	0.338276	0	0.590591	0	0
ACTCTCGCAACCGTGC_1	NSC-Like 1	0	0	0	0	0	0	2.70997	0.493277	1.26714	0.493277	0.493277	1.26714	0.822133	1.99833	1.26714	2.08124	0	0	0.493277	0	1.26714	0	0
ACTCTCGCAGTTAAAG_1	NSC-Like 1	0	0	0	0	0	0	0.940444	1.73754	1.98024	0.418955	0	0.418955	1.28145	0	0	0	0	0	0.418955	0	0	0	0
ACTCTCGGTGATTCAC_1	NRP 1	0	0	0	0	0	0	1.90975	0.7656	1.35473	1.00263	1.00263	1.72297	1.90975	2.69486	1.35473	1.19409	1.19409	0	0.454346	0.454346	0	0	0
ACTCTCGGTGCCCAGT_1	NP 2	0	0	0	0	0	0	0	1.07849	1.27731	0	0	2.01056	0	3.01565	1.58524	0	2.67977	0	0	1.27731	0	0	0
ACTGATGCATACAGAA_1	NP 1	0	0	0	0	0	0	1.84898	0	2.46016	0	0	0	1.84898	0	0	0	0	0	1.84898	0	0	0	0
ACTGATGTCGTAGCCG_1	NP 1	0	0	0	0	0	0	0	0	0	0	0	0	1.53908	0	0	0	0	0	0	0	0	0	0
ACTGCAACAGGCTATT_1	NSC-Like 1	0	0	0.412814	0	0	0	1.40275	0.929481	2.0339	0	0.704151	2.2709	1.72269	0.412814	0.412814	1.11326	2.2709	0	0	0	0	0	0
ACTGCAACAGTTCTAG_1	NP 2	0	0	0	0	0	0	0.913093	0.690483	1.70038	0.40369	0.40369	0.40369	1.09506	0	0	0.690483	0	0	0	0	0	0	0
ACTGCAAGTGCGGTAA_1	NP 1	0.35485	0	0	0.823254	0	0	0.35485	0	1.66007	0.61623	0.35485	2.00006	0.35485	0.35485	0	0	0	0	2.05611	0	0	0	0
ACTGCAATCATTACGG_1	NP 1	0	0	0	0	0	0	0	0	0.981559	0	0	0.44225	1.17088	1.69555	1.46724	0	1.79273	0	0	0	0	0	0
ACTGTCCAGAGAGGGC_1	NRP 1	0	0	0	0	0	0	0	0	0	0	0	0.898804	1.23191	2.11424	2.37128	2.37128	0	0	0.395788	1.23191	0.395788	0	0
ACTGTCCCAACTCGAT_1	NP 1	0	0	0	0	0	0	0.784054	0	1.02443	0	0.784054	1.93898	1.02443	1.38024	0.466979	0	1.51973	0	1.02443	0	0	0	0
ACTGTCCCAAGCCATT_1	CNP	0	0	0	0	0	0	0	0	0.462711	2.86074	1.83981	1.37165	3.07237	3.26957	1.63288	2.95697	1.21	1.37165	1.51078	0.777832	3.12544	1.37165	0
ACTGTCCGTAAGGTCG_1	NSC-Like 1	0	0	1.76138	2.201	0	0	0	2.40176	2.05783	0	0	1.43832	0	0	0	0	0	0	0	0	0	0	0
ACTGTCCGTACGAGCA_1	NP 1	0	0	0	0	0	0	0	0	0	0	0	0	0	0	0	0	0	0	0	0	0	0	0
ACTGTCCGTCAGTCGC_1	NP 1	0	0	0	0	0	0	0	0	1.15019	0.732074	0.431584	0.962824	1.15019	0	0	0.431584	0	0	0.732074	0	0	0	0
ACTGTGAAGCGACTTT_1	CNP	0	0	0	1.5411	0	0	0	0	1.5411	0	0	0	0	1.5411	1.5411	1.5411	0	0	0	0	2.75232	1.5411	2.48567
ACTTATCAGACCGCCT_1	NSC-Like 1	0	0	0	0	0	0	0	3.35703	2.35989	0	0	0.725387	0	0	0	0	0	0	0.427073	0	0	0	0.427073
ACTTATCAGTCGAGGT_1	NP 1	0	0	0	0.605153	0	0	0	0	0.605153	0.979477	1.64048	0	0	0	0	1.25122	0.979477	0	0.605153	0	0	1.46467	0
ACTTATCCAAGCGCTC_1	NP 2	0	0	0	0	0	0	0	1.41665	1.82543	0	0	2.30486	0.527127	0.527127	0	0.297902	0.870505	0	0	0	0	0	0
ACTTATCTCTAGGCAT_1	NSC-Like 1	0	0	0.522534	0	0	0	0	2.73516	1.63272	0	0	0	0.522534	0	0	0	0	0	0	0	0	0	0
ACTTCCGGTTAGGGAC_1	NP 2	0	0	1.89473	0	0.487269	0	0	0.487269	0.813473	0	0.487269	2.06769	0.487269	0.813473	1.25603	0	0	0	0	0.813473	0	0	0
ACTTCCGTCAGTCCGG_1	NSC-Like 1	0	0	1.37644	0	0	0	4.16909	1.69399	2.12846	0	0	1.69399	0.908414	0	0	0	0	0	0	0	0.908414	0	0
ACTTCCGTCGGTAGAG_1	NP 1	0	0	0	0	0	0	1.59621	0	1.77798	1.0876	1.0876	2.18252	1.77798	1.0876	0.6849	0	0	0	2.06496	0	0	0	0
ACTTCGCAGCACGGAT_1	NP 1	0	0	0.951905	0	0	0	0	1.0179	1.65665	0.302676	0.302676	1.81244	0.805209	1.92167	1.34229	1.29502	1.38743	0	2.15173	0.633232	0.162746	0	0
ACTTCGCGTCAAATCC_1	NP 1	0	0	0	0	0	0	0	1.92116	1.9765	0.32829	0	1.58636	1.07941	0	0	0	0	0.575029	1.20344	0	0	0	0
ACTTCGCTCCTTATCA_1	NP 1	0	0	0	0	0	0	0	0	0	0	0	2.19184	1.43047	0	0	0	0	0	0	0	0	0	0
ACTTCGCTCTCGAGTA_1	NRP 1	0	0	0	0	0	0.480324	0	0.480324	0	0	0.480324	2.26513	1.40683	2.59017	1.87937	1.04725	1.24312	0	0.480324	1.40683	0	0	0
ACTTTCAAGGGATCTG_1	NSC-Like 2	0	0	0	2.15368	1.80462	0	0.352864	2.58558	1.73245	0	0	0	0.352864	0	0	0.352864	0	0	0	0	0	0	0
ACTTTCATCATAAGGA_1	NRP 1	0	0	0.423166	0	0	0	0	0.719582	0	0	0.947929	1.29032	0.423166	2.44545	1.91614	0	2.12525	0	1.13371	1.5449	0	0	0
ACTTTGTCAATCAAGA_1	NP 1	0	0	0.736387	0	0	0	0.434498	0	1.31398	0.434498	0.736387	1.31398	0.736387	0.736387	0.434498	0	0	0	0.736387	0	0	0	0
ACTTTGTCAATTGCCA_1	NP 1	0	0	0	0	0	0	0.500727	0.281382	1.08172	0.281382	0	1.08172	1.36728	0.965005	0.965005	0	1.36728	0	0	0	0.500727	0	0
AGAAATGAGTGAACAT_1	NRP 1	0	0	0	0	0	0	0	0	2.00342	0	0	0	0	2.00342	0	2.00342	2.00342	0	0	0	0	0	0
AGAAATGAGTGAGGTC_1	CNP	0	0	1.20938	0	0	0	0.385452	0	1.34069	0	0.385452	1.05818	1.45674	0.385452	0.385452	0.879973	0	1.34069	1.05818	0	0.662975	1.20938	2.02603
AGAACAAAGAAGCCAC_1	NP 1	0	0	0	0	0	0	1.61813	0	0	0	0	0	1.61813	0	0	0	0	0	0	0	0	0	0
AGAACAAAGGGTCACA_1	NP 1	0	0	0	0	0	0	0.459551	0.773217	2.07949	0	0.459551	1.01163	1.83262	0.773217	0	0	0	0	0	0	0	0	0
AGAACAATCATTGTGG_1	NP 1	0	0	0	0	0.501612	0	0	0	1.59092	0	0	0.501612	0.834109	0	0	0	0	0	0	0	0	0	0
AGAACAATCGTAATGC_1	NRP 1	0	0	0	0	0	0	0	0.692498	0.846556	0.692498	1.73353	1.89602	3.45401	1.79068	2.03575	2.72881	2.56375	0.287357	1.53942	1.67292	0.510306	1.09775	0
AGAACAATCTGTGTGA_1	NP 1	0	0	0	0	0	0.724015	2.45333	0	1.99826	0.426149	0	1.9235	0	0	0	0	0	0	0.724015	0	0	0	0
AGAACCTTCGTGGGAA_1	NP 1	0	0	0	0	0	0	2.09768	1.62612	1.40195	0	1.11254	2.21575	0	0	0	0	0	0	0	0	0	0	0
AGAAGTACAGCAGATG_1	NRP 1	0	0	0	0	0	0	0.741471	0	1.16254	0.312136	0	1.97793	1.87105	2.38795	1.75136	0.902339	1.92592	0.902339	0.54967	1.36882	0	0	0
AGAAGTATCAACCTCC_1	NP 1	0	0	0	0	0	0	0.372589	0.643419	1.52864	0.643419	0.372589	2.16048	0.372589	2.05057	1.18094	0.856313	0	0	0.643419	0.372589	0	0	0.643419
AGAAGTATCGCCGAAC_1	CNP	0	0	0	0	0	0	0	0	0	0.757898	0.757898	0	2.75616	0.757898	0.757898	2.05447	0	1.48191	0	0	2.19014	2.41628	3.00936
AGACAAACACAGTGTT_1	NSC-Like 1	0	0	0	0	0	0.84773	1.41427	0	2.69383	0.636345	0	0.367957	0.636345	0	0.636345	0	0	0.367957	1.61004	0	0.367957	0	0
AGACAAATCACATCAG_1	NP 1	0	0	0.537128	0	0.884665	0	0.537128	1.66137	1.14207	0	0.537128	1.90042	1.3466	3.47469	0.537128	0	0.537128	0	0	0	0	0	0
AGACACTCATAACGGG_1	NP 1	0	0	0	0	0	0	0	0.533722	1.83888	0.533722	1.01638	0.533722	0.879849	0.533722	0.533722	0	0	0	2.31929	0	0	0	0
AGACACTTCTAGCCTC_1	NP 1	0	0	0	0	0	0	2.972	0.554595	1.54888	0	0	2.1297	0	0	0	0	0	0	0	0.909254	0	0	0
AGACAGGAGTCACGCC_1	NP 2	0	0	0	0	0	0	0	0	1.6558	0	0	0	0	0	0	0	0	0	0	0	0	0	0
AGACAGGGTAACCCTA_1	NP 1	0	0	0	0.470604	0	0	1.22491	0	1.52731	0	1.03065	2.10554	1.03065	1.52731	0	0	0	0	0.470604	0	0.470604	0	0
AGACCATCAATTTCCT_1	NSC-Like 1	0	0	0	0	0	0	0.935539	1.34523	1.47139	0.709213	0.229601	1.27564	0.416204	0	0	0	0	0.229601	0.935539	0	0	0	0
AGACCCGAGATACATG_1	NP 1	0	0	0	0	0	0	0	0.622188	1.00283	0.358722	0.830514	1.95175	0.358722	1.67053	0.358722	0	0	0	0.358722	0.358722	0.622188	0	0
AGACCCGCAAGAAACT_1	NSC-Like 2	0	1.17107	0.147523	0	0.584893	0	0.669755	0.584893	1.12053	0.820519	0	1.351	0.888154	1.21918	0.492156	0.888154	0	0	1.66618	0	0	0	0
AGACTCAAGCATCGAG_1	CNP	0	0	0	0	0	0	1.09529	0	0	0	0.508834	1.09529	3.15929	1.84163	0.508834	0.508834	0	1.4625	0	0.844451	2.78853	1.94164	2.97419
AGACTCACACAAGCCC_1	NSC-Like 1	0	0	0.495246	0	0	0	1.43616	2.47615	2.42076	0	0	1.70226	0	0	0	1.57803	0	0	0	0	0	0	0
AGACTCAGTGAGCGAT_1	NP 1	0	0	0	0	0	0	0	0	1.85597	0.571617	1.19797	2.07193	0.933053	0.571617	0	0	0	0.571617	0	0	0	0	0
AGACTCATCAGATTGC_1	NP 1	0	0	0	0	0	0	2.05183	0.41983	1.64357	0.41983	0.41983	1.12714	1.73965	1.53728	0	0	0	0	1.73965	0	0	0	0
AGAGAATAGTAAGGGA_1	NP 1	0	0	0	0	0	0	1.07308	0	2.26796	1.07308	0.674059	1.75974	0.674059	0	0	0	0	0	1.35752	0	0	0	0
AGAGAGCGTACAGTAA_1	NSC-Like 1	0	0	0	0	0	0	1.30341	1.5591	0.959004	0.728867	0.959004	0	0	0	0	0	0	0	0.42942	0	0	0	0
AGAGAGCTCCTCTCTT_1	NP 1	0	0	0	0	0	0	0	0	1.63758	0.417288	0.710829	1.27793	0.417288	0.417288	0.937472	0	0	0	1.12212	0	0	0	0
AGAGAGCTCGACCATA_1	NP 1	0	0	0	0	0	0	0	1.43582	0.726433	0.726433	0	0.726433	0	0	0	0	0	0	0	0	0	0	0
AGAGCAGGTATTGACC_1	NP 1	0	0	0	0	0	0	1.61721	1.00467	0.767327	0	0.455525	1.35712	1.19634	1.99429	0.767327	0	0	0	0.455525	0	0	0.767327	0
AGAGCCCGTCGTCTCT_1	NSC-Like 1	0	0	0	0	0	0	0.714405	0.577864	1.82694	0.834522	0.577864	2.26223	1.03858	1.20797	0.577864	1.35278	0	0	0	0	0.231701	0	0
AGATAGAGTAGCACGA_1	NSC-Like 1	0	0	0.691203	0	0	0	0.691203	1.38338	2.48134	0	0	1.60633	1.60633	0	0	0	1.78852	0	0	0	0	0	0
AGATAGATCGTTCTAT_1	NSC-Like 1	0	0	0	1.23395	0	0	0.594205	0.964387	1.95825	1.44606	1.44606	0.964387	0.340603	0	0.340603	0.594205	0	0	0	0	0	0	0
AGATCCACAGTGGGTA_1	CNP	0	0	0.34192	0	0	0	0	0	0.34192	1.84046	0.34192	0	3.13606	1.84046	1.44955	0	0.596248	2.85105	0	0	3.22092	0	3.15362
AGATCCAGTAAGCTCT_1	NSC-Like 1	0	0	0	0.656991	0	0	2.3753	0	2.28496	0	0	2.67209	0	0.381507	0.381507	0.872744	0	0	2.18564	0	0	0	0
AGATCCAGTCAGTTTG_1	NP 1	0	0	0.879396	0	0	0	0	0	0.879396	0	0	1.65409	0	0	0	0	0	0	1.33996	0	0	0	0
AGATCCAGTCTCAAGT_1	NSC-Like 1	0	0	0	0	0	0	2.88147	0	1.81576	0	0	1.88911	1.95746	0	0.66041	0	0	0	0	0	0	0	0
AGATCCAGTTTAGTCG_1	NSC-Like 2	0	0	0	0	0	0	0	0	2.10977	0	0	0	0	0	0	0	0	0	0	0	0	0	0
AGATCCATCACCTGGG_1	NRP 1	0	0	0	0	0	0	0	0	0.860385	0	0	1.86505	1.62771	3.4343	2.47759	2.77289	2.21751	0	1.62771	0	0	0	0
AGATCCATCTCGCCTA_1	NSC-Like 2	0	0	0	0	0	1.37115	0.904194	2.42388	1.68822	0	0	0.904194	0	0	1.37115	0	0	0	0	0	0	0	0
AGATCGTAGAATCGAT_1	NP 1	0	0	0	0	0	0	2.21919	2.56698	1.57414	0	0	1.57414	0	0	0.436096	0	0	0	0	0.436096	0	0	0
AGATCGTAGATAGGGA_1	NRP 2	0	0	0	0	0	0	0	0	0	0	0	0	0	0	0	2.25853	0	0	0	0	0	0	0
AGATCGTTCCATCTGC_1	NRP 1	0	0	0	0	0	0	1.7806	0.401015	0.908267	1.2432	1.2432	0	2.93174	2.983	1.86047	3.16521	2.76002	0	0	1.49366	0	0	0
AGATGAACAACAGCCC_1	NSC-Like 1	0	0	0	1.3068	0	0	1.6177	0	2.3447	0	0	0	0	0	0	2.2064	0.853208	0	0	0	0	0	0
AGATGAAGTGGCGCTT_1	NP 1	0	0	0	0	0	0	0	0	0.867878	1.04467	0.378859	1.44086	2.56311	2.4505	2.17821	0	1.04467	0	0	0	0	0	0
AGATGAAGTTAACCTG_1	NSC-Like 1	0	0	0.69186	0	0	0	1.50207	1.52404	2.24899	0.640634	0.0950762	1.19213	0.953927	0.873966	0.404607	0.335737	0	0	1.02796	0	0	0	0
AGATGAATCCTTATAC_1	NP 1	0	0	0	0	0	0	1.7471	1.29885	1.7471	0.908502	0.63571	1.51589	2.79718	1.02127	1.02127	0.465143	2.0555	0.908502	1.84533	0	0.465143	0.259376	0.259376
AGATGCTAGCCTTCTC_1	NRP 2	0	0	0	0	0	0	0	0	0	0	0	0	0	0	0	0	0	0	0	0	0	0	0
AGCATCACACTACGGC_1	NSC-Like 1	0	0	0	0	0	0	2.54954	1.68098	2.02237	1.15858	1.15858	1.01099	0.837787	0.362615	0.628163	0	0	0	0	0	0.362615	0	0
AGCATCATCAGTCAGT_1	NRP 1	0	0	0.689962	0	0	0	0	0	0.286091	0.689962	0.843657	1.53544	1.60434	2.19156	2.74556	2.67963	1.72935	0	1.53544	0.843657	0.286091	0	0
AGCATCATCTCTAGGA_1	NRP 2	0	0	0	0	0	0	0	0	0	0	0	0	0	0	0	0	0	3.48341	0	0	0	0	2.18523
AGCCAATAGTAACGTA_1	NP 1	0	0	0	0	0	0	0	0	2.08489	0	0	2.20275	0	0	0	0	0	0	1.10276	0	0	0	0
AGCCAATCAATCCTAG_1	NP 1	0	0	0	0	0	0	1.15511	1.00778	1.89513	0	0.625807	1.95844	0	1.39727	0.625807	0	0	0	0	0	0	0	0
AGCCAATCAGATACTC_1	NSC-Like 1	0.515781	0	0	1.30827	0	3.11787	1.47584	0	1.61932	0	0.515781	0.515781	0.515781	0	0.515781	1.30827	0	0	1.47584	0	0	0	0
AGCCAATCATCCGAGC_1	NP 2	0	0	0	0	0	0.588166	0.588166	0.236569	1.84655	0.236569	0	0.427741	1.49731	1.37012	1.37012	0	0.236569	0	0	0	0	0	0
AGCCAATGTCGTTTCC_1	NSC-Like 1	0	0	0	0	0	0	0	1.60434	3.03845	1.60434	0	1.60434	0	0	1.60434	1.60434	0	0	0	0	0	0	0
AGCCAATTCCATGATG_1	NP 2	0	0	0	0	0	0	0	0	1.17849	0.753646	0	0	0	2.18303	0	0	0	0	0	0	0	0	0
AGCCACGCAAGCAGGT_1	NSC-Like 1	0	0	0	0	0	0	2.10085	0.88979	1.66843	0	1.14801	2.33457	0.88979	0.88979	0.540758	0.540758	0	0	0	0	0.540758	0	0
AGCCACGCAGAGCCCT_1	NP 1	0	0	0	0	0	0	0	0	1.95864	0.566	0	0.566	1.84506	2.06063	0	0	0	0	0	0	0	0	0
AGCCACGGTCCAATCA_1	NP 1	0	0	0	0	0	0	0.389895	0	2.09831	1.2191	0.389895	2.25998	1.8318	1.2191	0.669701	0	0	0	0	0	0	0	0.389895
AGCCAGCCACTCCGGA_1	NP 1	0	0	0	0	0	0	0.667913	2.15191	1.21652	0.388714	0	2.03486	1.74934	3.24666	1.3482	2.30524	1.90225	0	1.66312	0	0	0	0
AGCGCCATCCGCAGTG_1	NRP 1	0	0	0	0	0	0	0.426002	0	1.13927	0.723797	1.13927	1.84233	3.10212	0.723797	1.55136	2.45294	0.952959	0	1.92313	0	0	0	0
AGCGCTGAGTACCGGA_1	NP 1	0	0	0	0	0	0	0	0	1.13096	0.945452	0.421771	1.13096	0.717507	0	1.13096	0.421771	0.421771	0	0.945452	0.421771	0.421771	0	0
AGCGCTGAGTACGAGC_1	NRP 1	0	0	0	0	0	0	0	0	0	0	0	0.931372	2.58806	2.46521	0	1.96739	2.46521	0	1.40511	2.32512	0	0	0
AGCGCTGTCCGCGAGT_1	NSC-Like 2	2.93331	0	0	0.537424	1.14256	1.90102	0.537424	0	0.885082	0	0	0.537424	0.537424	0	0	0	0	0	0	0	0	0	0
AGCGCTGTCCGCGATG_1	NSC-Like 1	0	0	0	0	0	0	0	0.457785	1.99962	0	0	2.41233	0.457785	0	0	0	0	0	0	0	0	0	0
AGCGCTGTCTCTAAGG_1	NP 2	0	0	2.20421	0	0	0	0	3.05201	1.19506	0	0	0.766339	0.45485	1.0035	0.45485	2.52723	0.45485	0	0	0.45485	0	0	0
AGCGTATCACCCTTGT_1	NP 2	0	0	0	0	0	0	0	1.78265	1.78265	0	0	1.78265	0	0	0	0	0	0	0	0	0	0	0
AGCGTATCACGACGCT_1	NP 1	0	0	0	0	0	0	0	1.58982	1.00599	0	0.360225	1.15318	0.833324	0	0.360225	0	0.360225	0	0	0	0.360225	0	0
AGCGTATGTCCACAGC_1	NSC-Like 1	0	0	0	0.608341	0	0	2.72363	0.608341	2.60718	0.98386	0	1.64614	1.47007	0	0.608341	0	0	0	0	0	0	0	0.608341
AGCTACAAGTCTGGAG_1	NP 1	0	0	0.532036	0	0	0	2.08243	0.532036	1.77779	0	0	1.50674	0.532036	0	0.532036	0	0	0	0	0.877463	0.532036	0	0
AGCTACACAGCAGAAC_1	NP 1	0	0	0.308209	0	0	0	0.308209	0.308209	1.52819	0	0	2.0146	0	0	0.308209	0	0	0	1.8586	0	0	0	0
AGCTACATCAAAGCCT_1	NP 1	0	0	0	0	0	0	2.0233	0.384447	0.384447	0	0.384447	2.54318	1.33837	2.14016	1.05612	2.29326	1.81756	0	0.661451	0.661451	0	0	0
AGCTACATCGTCAAAC_1	NP 1	0	0	0	0	0	0	0.842025	0	1.83805	0.364889	0	1.68705	0.364889	1.1637	1.50914	0	0	0	1.60205	0	0	0	0
AGCTCAAAGGACTGGT_1	NP 1	0	0	0.358359	0	0	0	1.3905	0.358359	1.00207	1.00207	0.621628	1.49242	1.14895	0.621628	0	0	1.14895	0	0.358359	0	0	0	0
AGCTCAAAGGTCTACT_1	NP 1	0	0	0	0	0	0	0.349808	0.813765	1.79601	1.36904	0	1.8632	1.12946	0	0	0	0	0	0.349808	0	0	0	0
AGCTCAACAACGGCCT_1	NSC-Like 2	0	0	0	0	1.38035	0	0	0	1.53422	0	0	1.29352	0	0	0.975877	0	1.09333	0	0	0	0	0	0
AGCTCAAGTGTTAGCT_1	NSC-Like 1	0	0	0	0	0	0	0	1.49252	2.06643	1.00215	1.19357	1.72236	0	2.37678	1.00215	0	0.454073	0	1.90912	0	0	0	0
AGCTTCCAGAGGGTCT_1	NSC-Like 2	0	1.0739	0	0	1.57971	0.826157	0	0	1.43777	0	0	0.496074	0	0	0	0	0.496074	0	0	0	0	0	0
AGCTTCCGTAGTAAGT_1	NP 1	0	0	1.91177	0	0	0	1.75859	0	1.57761	0.673376	0.392328	1.67219	0.673376	0	0.673376	0.392328	0	0	0	0.392328	0	0	0
AGCTTCCTCACGGTCG_1	NSC-Like 2	0	0.673098	0	1.35607	1.72445	1.88248	0	1.00377	0.673098	0.175683	0.175683	0.673098	0.930778	0.930778	0.325065	0	0	0	0.325065	0	0	0	0
AGGAAATAGATCACTC_1	NP 1	0	0	0	0	1.25617	0	0	0	0	0	0	0	0	1.25617	0	0	0	0	0	0	0	0	0
AGGAAATCATGGCTGC_1	NP 1	0	0	0.246837	0	0	0	1.92853	1.33492	1.40602	0.985752	1.1755	1.88698	0.985752	0.751361	0.246837	0	2.21038	0	1.84363	0	0.246837	0	0
AGGAATACAGGTGTGA_1	NP 2	0	0	0	0	0	0	0.783279	0	1.93776	0.783279	0.783279	0.783279	0	0	0	0	0	0	0	0	0	0	0
AGGAATACATGACGGA_1	NP 1	0.336815	0	0	0	0	0	0	0.336815	2.15282	0	0.336815	0.58832	0.58832	0	0	0	0	0	0.58832	0	0	0	0.336815
AGGAATAGTTGGAGAC_1	NP 1	0	0	0	0	0	0	0	0	1.85121	0.539801	0.729237	1.66657	1.59659	0.30589	0.539801	0	0	0.30589	0.30589	0	0	0	0
AGGACGAAGACCCTTA_1	NSC-Like 2	0	0	2.60201	0	0	0	0	0	1.37093	0	0	0	1.16448	0	0.550866	1.16448	0.550866	0	0	0	0	0	0
AGGACGAAGTGTACAA_1	NSC-Like 1	0	0	0	0	0	0	3.21275	0	2.08764	0.632992	0	1.29465	0	0	0	0	0	0	0.632992	0	0	0	0.632992
AGGACGAGTCGATGCC_1	NSC-Like 1	0	0	0	1.08215	0	0	1.58966	0	0.90149	0	0	1.23512	0	0	0.39727	0.39727	0	0	0	0	0.39727	0	0
AGGACTTCAACCGACC_1	NP 1	0	0.346879	0.603928	0	0	0	1.12273	0	0.603928	0	0	1.78771	0	2.8904	1.36162	0	1.91766	0.346879	1.55431	0.808231	0	0	0
AGGACTTCAGCCTATA_1	NP 1	0	0	0	0	0	0	0.867638	0.652769	1.19457	0.378728	0	2.17784	0.867638	0	0	0	0	0	0.652769	0	0	0	0
AGGAGGTTCAGGTGTT_1	NSC-Like 1	0	0	0	1.40667	0	0	0	1.60201	1.76536	0	0	1.01572	0	0	0	2.28307	0	0	0	0	0	0	0
AGGAGGTTCTGTCAGA_1	NSC-Like 2	0	0	0	0	0	0	2.15028	0	0	0	0	0	0	0	0	0	0	0	0	0	0	0	0
AGGATAACAAACTAAG_1	NP 1	0	0	0	0	0	0	0.992701	0.757221	1.41438	0.757221	0.614784	0.881877	0.614784	0.448634	0.448634	0	0	0.249268	1.65752	0	0	0.249268	0
AGGATAAGTTGGAGAC_1	CNP	0	0	0	0	0	0	0	0	0	0	0.848978	0	2.9115	0.848978	0.848978	2.75429	0.848978	2.56766	0	0	2.19984	3.04732	3.45811
AGGATCTCAGCCCACA_1	NSC-Like 2	0	0	0	0	1.95543	1.32381	0	0.439249	2.61633	0	0	0.439249	0.439249	0	0.439249	0	0	0	1.16508	0.439249	0	0	0
AGGCATTAGATACCAA_1	NP 1	0	0	0	0	0	0	0.816227	0	1.74612	0.274207	0.489178	2.03146	0.946795	1.98921	1.06227	0.489178	0	0.274207	1.98921	0	0	0	0
AGGCATTAGCGTTCCG_1	NSC-Like 1	0	0	0	0.420636	0	0	0	1.12873	1.64547	0.715819	0.420636	0.715819	1.53913	0	0.420636	0	0	0	0.420636	0.420636	0	0	0
AGGCATTCATCCTTGC_1	NRP 1	0	0	0	0.431395	0	0	0	0	1.67058	0	0	1.67058	1.93636	1.56357	1.93636	1.93636	2.31943	0	0.431395	0.731794	0	0	0
AGGCATTGTAATGATG_1	NP 1	0	0	0	0	0	0	0	0	1.89873	0.41616	0	0.709148	0	0	0.709148	0	0	0	1.27554	0	0	0	0
AGGCTGCCACGTTCGG_1	NRP 1	0	0	0	0	0	0	2.22194	0	0	0	0.490242	0	2.85937	2.5666	2.5666	1.56784	2.51679	0	0	0.817761	1.99158	1.06407	0
AGGGAGTAGTCTCCTC_1	NP 2	0	0	0	0	0	0	0	0.36605	1.01817	0	0.36605	2.08846	0.36605	3.79141	1.84124	0.844186	1.97247	0	0	1.16631	0	0	0.36605
AGGGAGTTCATTCCTA_1	NSC-Like 1	0	0	0	0.342127	0	0	0.596569	0.596569	1.54147	0.342127	0.596569	1.90377	0.185624	0.477418	0.185624	0.342127	0	0	1.34952	0.342127	0	0	0
AGGGCCTAGAGTCTGG_1	NP 1	0	0	0	0	0	0	3.13652	0.830953	1.07952	0	0	0.499412	0	0.499412	0.499412	0	0	0	0	0.499412	0	0	0
AGGGCCTAGGAAGTGA_1	NP 2	0	0	0	0	0	0	0.767544	0	1.19663	0.455673	0.455673	2.26784	1.61753	1.61753	0.455673	0	0.455673	0	0	0	0	0	0
AGGGCCTCAAGAGAGA_1	NSC-Like 1	0	0	0	1.51114	0	0	1.01739	1.01739	1.92956	0	0	1.01739	0	0	0	0	0	0	3.1514	0	0	0	0.462885
AGGGCCTGTTCTTGTT_1	NRP 1	0	0	0	0	0	0	0	0	0	0	0	0	1.46352	1.46352	1.46352	2.0337	2.65918	0	0	0	0	0	0
AGGGCTCCAGTGTGGA_1	NP 1	0	0	0	0.410631	0	0	0	0	1.39788	0.410631	0	0	2.36534	1.88486	1.71738	0.700886	0	0	1.39788	0	0	0	0
AGGGTCCAGCCTGGAA_1	NP 1	0	0	0	0	0	0	1.46454	0	2.03486	0	0	2.39578	0	2.03486	2.03486	1.46454	0	0	1.46454	0	0	0	0
AGGGTCCGTCATCAGT_1	NP 2	0	0	0	0	0.349808	0	0	0.608456	1.25641	0	0	2.47559	0.349808	1.25641	0.349808	0	0	0	0.349808	0	0	0	0
AGGGTGACAAATTGCC_1	NRP 2	0	0	0	0	0	0	0	0	0	1.33118	0	0	1.33118	1.33118	1.88267	1.33118	1.88267	1.33118	1.33118	0	0	0	0
AGGGTTTTCTGGGATT_1	NSC-Like 1	0	0	0	0	0	0	1.27868	0.711357	1.27868	1.12282	0.938103	2.38409	1.63842	0.417642	0.417642	0	0	0	0.417642	0	0	0	0
AGGTAGGGTGCAGGAT_1	NP 2	0	0	0	0	0	0	0	0.759407	2.19267	0.759407	0	0	0.759407	0	0	0	0	0	0	0	0	0	0
AGGTCATTCCCTCGAT_1	NP 1	0	0	0	0	0	0	0.438349	0	0.974725	0	0	0.438349	1.57919	0.742076	0.742076	0	0	0	0	0	0	0	0
AGGTCATTCGGAACTT_1	NP 1	0	0	0	0.458222	0	0	0.458222	1.20148	1.50131	0	0.458222	2.2124	1.36259	2.2124	0	0.458222	0	0.458222	2.38706	0	0	0	0
AGGTCATTCTCCTGCA_1	CNP	0	0	0	0	0	0	0	0	1.77739	0.598324	0	1.62833	2.02188	0	0.598324	0.4357	0	1.1582	0	0.241394	1.73013	0	2.52308
AGGTCATTCTTCGATT_1	NSC-Like 1	0	0	0	1.26282	0.41017	0	0	0.700196	1.95796	0	0	1.26282	0.700196	0	0.41017	0	0	0	2.09174	0	0	0	0
AGGTCTAAGCCTCCAG_1	NP 1	0	0	0	0	0	0	2.60346	1.12657	1.28269	0.419544	1.28269	0.714192	0.419544	0.941492	0.941492	0	0.419544	0	0.419544	0	0	0	0
AGGTCTACAAGCACAG_1	NSC-Like 1	0	0.336096	0.336096	0	0	1.09773	0.787738	0.787738	1.09773	0.787738	0	0.336096	0.336096	0.787738	0.336096	0	0	0	0	0	0	0	0
AGGTCTACATATTCGG_1	NP 1	0	0	0	0	0	0	1.36681	0.714842	1.05743	0.348927	0.348927	0.714842	0.486318	0.189605	0.189605	0	0	0.189605	1.05743	0.189605	0.714842	0	0
AGGTGTTGTTTACTTC_1	NP 1	0	0	0	0	0	0	0	0	0	0	0	2.78486	2.15162	0	0	0	0	0	0	0	0	0	0
AGGTTACTCCCATTCG_1	NP 1	0	0	0	0	0	0	0.37112	1.0287	2.25526	1.17767	1.30729	1.70358	1.52494	1.92303	0.37112	0	1.0287	0	1.98664	0	0	0	0
AGGTTGTTCTGACAGT_1	NP 1	0	0	0	0	0	0	0	0	1.00629	0.360369	0	1.7531	0.360369	0	0	0	0	0	0	0	0	0	0
AGTAACCAGAGGTCAC_1	NSC-Like 1	0	0	0	0	0	0	0.801804	1.66836	2.75714	1.04533	1.4046	1.77804	0.479198	0	0.801804	0	0	0	0	0	0	0	0
AGTAACCGTCTTGAGT_1	NP 2	0	0	0	0	0	1.02745	0	0.46874	1.02745	0.786618	0	1.52342	0.46874	2.17176	0.786618	0	0	0	0	0	0	0	0
AGTACCAAGTTACGGG_1	NSC-Like 1	0	0	0	0	0	0	1.61954	0.51589	2.13137	0.854524	0.51589	1.61954	0.854524	0	0.51589	0	0	0	0.51589	0	0	0	0
AGTACCATCACCCTGT_1	NP 1	0	0	0	0	0	0	0.948511	0	1.13435	0	0.423493	1.42641	0	1.54565	1.83623	0	0	0	0.423493	0	0	0	0
AGTACCATCGAATCCA_1	NSC-Like 2	3.18124	0	0	1.19624	0.869029	0	0	0	0.379485	0	0	1.44237	0.379485	0	0	0	0	0.379485	0	0	0	0	0
AGTACTGTCAAACCCA_1	CNP	0	0	0	0	0	0	0	0	0	0	0	0	2.58891	0	0	0	0	0	0	0	0	0	0
AGTAGCTTCGCGTGCA_1	NP 1	0	0	0.338739	0	0	0	0.960387	0.79278	1.76441	0	0.338739	1.22937	1.53225	0	1.44112	0	0	0	0.338739	0	0	0	0
AGTAGTCCAATAACGA_1	NP 1	0	0.402455	0	0	0	0	0	1.78422	2.18918	0.688628	0.402455	1.2463	0.688628	0	1.2463	0	0	0	0	0	0	0	0
AGTAGTCTCCTACGGG_1	NSC-Like 1	0	0	0	1.79888	0	0	1.79888	1.79888	0	0	0	0	0	0	0	1.79888	0	0	0	0	0	0	0
AGTCAACCAGCAGAAC_1	NP 2	0	0	0.366553	0	0	0	0	2.14321	1.51337	0	0	1.69148	0	0	0.366553	0	0	0	0	0	0	0	0
AGTCAACTCAACCTCC_1	NSC-Like 1	0.404153	0	0	0	0	0	3.01668	0	2.13659	0.691178	1.50101	2.29904	0	0.404153	0.913927	0	0	0	1.94253	0	0	0	0
AGTCACAGTCTAGATC_1	NP 1	0	0	0	0	0.644986	0	0	2.43524	0	0	0	0.644986	1.03387	0	0	0	0	0	0	0	0	0	0
AGTCACATCCATCTGC_1	NRP 1	0	0	0.714272	0	0	0	0.419598	0	0.714272	0	0.419598	1.64303	2.11612	2.28878	1.64303	0.941587	1.53675	0	1.90729	0.941587	0.714272	0	0
AGTCACATCGAGCCTG_1	NRP 1	0	0	0	0	0.356409	0	0.618631	0	1.38563	0.99797	0.826181	1.38563	1.66429	1.66429	1.48739	1.57975	1.27233	0	0.826181	0	0	0	0
AGTCATGAGATACATG_1	NP 1	0	0	0	0	0.655741	0	0	2.45578	1.8809	0	0	0.871232	0.380684	0	0.380684	0	0	0	0	0	0.380684	0	0
AGTCATGAGGGAGATA_1	NRP 1	0	0	0	0	0	0	0	0	0	0.745523	1.16785	0	2.49117	2.86864	1.87759	3.04146	2.03409	0	0.440685	0.97882	0	0	0
AGTCATGCAATGACCT_1	NP 1	0	0	0	0.916351	0	0	2.99583	0.693197	1.60952	0.916351	0.693197	1.79184	0.405498	0	0	0	0	0	0.405498	0	0	0	0
AGTCATGCAGCGGTCT_1	NRP 1	0	0	0	0	0	0	0	0	1.20605	0	0	2.71082	1.20605	1.58933	1.58933	0.576665	1.73705	0	0	1.58933	0	0	0
AGTCTCCCACAATCTG_1	NP 1	0	0	0	0	0	0	0.755227	0	1.707	0.447277	0.447277	1.47803	0.755227	0	1.59905	0.990337	0	0	1.707	0	0.447277	0	0
AGTCTCCGTCAAACGG_1	NP 1	0	0	0.701219	0	0	0	0.410853	0.22638	1.51661	0.22638	0.410853	1.62232	0.925969	0.819895	0.566538	0	0	0	0.410853	0	0.22638	0	0
AGTCTCCGTCGAAGCA_1	NSC-Like 1	0	0	0	2.50541	0	0	0	1.55805	0	0	0	0	0	0	0	0	0	0	0	0	0	0	0
AGTGACTCATCACAGT_1	NP 1	0	0	0.51136	0	0	0	0.51136	0	0.51136	0.51136	0	1.94705	1.0995	0.84806	1.0995	0	0	0	1.0995	0	0	0	0
AGTGACTGTCATCAGT_1	NP 1	0	0	0	0	0	0	1.38007	2.25135	1.57386	0.822014	0.35419	1.48165	0	0	1.26699	0	0	0	0.35419	0.99329	0	0	0
AGTGACTGTGTCGATT_1	NP 1	0	0	0	0	0	0	0	0.733028	1.44553	0.96396	0	2.42241	0.733028	0	0.432228	0	0	0	0	0	0	0	0
AGTGACTTCATCACTT_1	NP 1	0	0	0	0.278238	0	0	0.495672	0.278238	1.5789	0	0	1.81365	0.278238	1.81365	1.64295	0	0	0.278238	1.75993	0	0.825579	0	0
AGTGACTTCGGTTGTA_1	NSC-Like 2	0	0.485028	0	1.68074	0.810236	2.45202	0	1.05524	1.68074	0	0	0.485028	0	0	0	0	0	0	0	0.485028	0	0	0
AGTGATCAGATAACAC_1	NSC-Like 1	0	0	0	0.287757	0	0	0.510946	0	1.46657	0	0	1.67422	0.510946	1.99269	0.693297	0	0.287757	0	0	0	0.287757	0	0
AGTGATCCAGCTTCGG_1	CNP	0	0	0	0	0	0	0	0	0.995758	1.48468	1.26981	0	3.37286	0	1.81162	2.25485	0	2.05759	0	1.26981	2.05759	1.48468	3.24837
AGTGATCCAGTTACCA_1	NP 1	0	0	0	0	0	0	2.66941	0	1.0123	0.459938	0.773783	2.66941	0.773783	2.0804	0	0.459938	0	0	2.15079	0.459938	0.459938	0	0
AGTGATCTCTGAGGTT_1	NSC-Like 1	0	0	0	1.66436	0	0	1.48746	0	1.81462	0	0	1.27239	0	0	0.61867	0	0	0	0.61867	0	0	0	0
AGTGCCGCACAGCTTA_1	NP 1	0	0	0	0	2.146	0.407711	0	1.50931	0.92033	0.407711	0.407711	0.407711	0.407711	2.71433	0.407711	1.50931	2.44849	0	0.407711	0.696514	0	0	0
AGTGCCGTCCCGTAAA_1	NSC-Like 2	0	0	0.413702	0	0	0	2.43153	0.228094	2.01932	0.495006	0.228094	1.67812	0.495006	0.120536	0.879261	0	0	0	0.228094	0	0	0	0
AGTGTTGAGATGTTCC_1	NRP 1	0	0	0	0	0	0	3.10863	2.45918	0	0	0	2.45918	0	0	2.45918	0	3.10863	0	0	2.45918	0	0	0
AGTGTTGGTGGCTTAT_1	NP 1	0	0	0	0	0	0	1.20108	0	0	0	0.770962	1.50086	1.20108	0.770962	0.770962	0	0	0	0	0	0	0	0
AGTGTTGTCGCTAAAC_1	NP 1	0	0	0	0	0	0	0	0	1.06076	0	1.25792	1.06076	1.42254	1.25792	0	0.488288	0	0.488288	0	0	0	0	0
AGTTAGCTCCTCTAGC_1	NP 1	0	0	0.519369	0	0	0	1.31476	0	1.4827	0.859481	0	2.05536	0	0	0.859481	0	0	0	1.11281	0	0	0	0
AGTTCGAAGCAGCCTC_1	NSC-Like 2	0	0	2.20522	1.48505	0.937019	0.937019	1.05181	0	1.73291	0.270388	0.658254	0.937019	0	0.270388	0.937019	0.270388	0	0	0	0	0	0	0
AGTTCGACACTCAAGT_1	NP 1	0	0	0	0	0	0	0.965091	0	1.34646	0	0	1.62187	0.594714	1.23476	0.594714	0	0	0	1.10899	0	0	0	0
AGTTCGATCGTGGGAA_1	NP 1	0	0	0	0	0	0	0.550772	0	0.903888	0	0	1.6878	0.903888	2.02964	0	0	0	0	0	0	0	0	0
ATACCGAAGACTCATC_1	NP 1	0	0	0	0	0	0	0.329282	0	2.25961	0	0.57658	0.329282	0	0	0	0	0	0	1.20592	0	0	0	0
ATACCGATCGGTTCAA_1	NP 1	0	0	0	0	0	0	0	0	2.38214	0	0	2.38214	0	0	0	0	0	0	0	0	0	0	0
ATACCTTCAACTACGT_1	NP 1	0	0	0	0	0	0	0	0.425487	1.99661	0.723031	0.425487	2.19222	1.13826	0.723031	0	0	0	0	0	0	0	0	0
ATACCTTGTTCTTCAT_1	NP 1	0	0	0	0	0	0	0.923155	0	1.64333	0.564524	0.32158	1.56717	0	1.06351	0.923155	0	0.32158	0	1.9557	0	0	0	0
ATACCTTTCATTCGTT_1	NP 1	0	0	0	0	0	0	0	0	1.56989	0.3527	0.3527	1.56989	0	1.99382	0.612918	0	0	0	0.819213	0	0	0	0
ATACCTTTCGTAACAC_1	NSC-Like 1	0	0	0	0	0	0	1.66235	0	2.72385	0	0	0.885375	0	0	0	0	0	0	0	0	0	0	0
ATAGACCGTACCTGTA_1	NP 1	0	0	0	0	0	0	0	0	2.0984	0	0	3.1117	2.0984	0	0	0	0	0	0	0	0	0	0
ATAGACCTCGACCCAG_1	NSC-Like 2	0	0.609169	0	1.88596	1.08432	0	0	0	1.08432	0.609169	0	0.874706	0.246574	0	0	0	0	0	0	0	0	0	0
ATAGAGATCATCGACA_1	NSC-Like 1	0	0	0	0	0	0	0	0	1.07036	0	0	0	1.35446	0.672037	0	0.672037	0	0	1.07036	0	0.672037	0	0
ATAGAGATCTCATGCC_1	NP 2	0	0	0	1.18242	0	1.56244	0	0	2.0028	0	0	0	1.0596	1.39038	0	0	0	0	0	0	0	0	0
ATAGGCTAGATTAGTG_1	NSC-Like 1	0	0	0	1.41341	0	0	3.60453	0	0.575199	0	0	1.97684	2.07911	0	0.93804	1.8629	0	0	0	0	0	0	0
ATAGGCTAGGGAGGTG_1	NP 1	0	0	0	0	0	0	1.13772	0	1.43019	0	0	0.951558	0	0.425211	0.425211	0	0	0	0	0	0	0	0
ATAGGCTCAAGCAATA_1	NSC-Like 1	0	0	0	1.53536	0	0	3.1293	1.18689	2.74547	0.375263	0	1.18689	0.375263	0	1.31701	0	0	0	0.375263	0	0	0	1.93439
ATAGGCTCACCCTAGG_1	NSC-Like 2	0	0	0	0	1.9608	0	0	0	0	0	0	1.9608	1.9608	0	0	0	0	0	0	0	0	0	0
ATAGGCTCAGCAGTCC_1	NP 1	0	0	0	0	1.37533	0	0	0	1.59774	0.400608	0.685853	0.685853	1.49271	0	0.400608	0	0	0	0	0	0	0	0
ATAGGCTGTCAAACGG_1	NP 1	0	0	0	0	0	0	0	0	1.84023	1.09419	0.508173	1.60413	0	0.843506	0	0	0	0	0	0	0	0	0
ATAGGCTGTCGATTAC_1	NSC-Like 1	0	0	0	0	0	0	1.48684	1.48684	1.71634	0	0.761288	1.71634	1.18847	0	0	0	0	0	0.761288	0	0	0	0
ATATCCTGTAAGGCTG_1	NP 1	0	0	0	0	0	0	1.78069	0	1.48519	0.564786	0.564786	1.78069	1.06391	0	0	0	0	0	1.90107	0	0	0	0
ATATCCTGTAGATCCT_1	NSC-Like 1	0	0	0	0	0	0	1.44511	0	0.831575	0.831575	0.499845	1.58736	0.831575	0	0	0	0	0	0	0	0	0.499845	0.831575
ATATCCTTCTTGAACG_1	NP 1	0	0	0	0	0	0	1.21505	0	1.06346	0.388041	0	3.226	0.884706	0.388041	0	0	0	0	2.20382	0	0	0	0
ATCACAGGTCACTTAG_1	NSC-Like 1	0.30369	0	0	0	0	0	1.24816	1.43357	2.25301	0.536317	0	0.30369	0.724911	0	0	2.04668	0	0	1.99976	0	0	0	0
ATCACAGGTTATAGCC_1	NSC-Like 1	0	0	0	0	0	0	1.4993	0	3.1617	0.625746	0	2.64224	1.28341	0	0	0	0	0	0	0	0	0	0
ATCACAGTCCTTCACG_1	NP 1	0	0	0	0	0	0.503624	0.503624	1.08658	2.02116	0.503624	0.503624	0	0	0.503624	0	0	0	0	0	0	0	0	0
ATCACGACAATTGCCA_1	NP 1	0	0	0	0	0	0	0.946609	0	1.5432	0.422422	0.422422	1.64966	0	0	0.422422	0	0	0	0	0	0	0	0
ATCACGACACTTCAGA_1	NP 2	0	0	0	0	0	0	0	0	0	0	0.756095	2.18713	0	1.89457	1.18169	0	0	0	0	0	0	0	0
ATCACTTAGGTCACCC_1	NP 1	0	0	0	0	0	0	0.680324	1.68368	2.11732	0	0	0.900882	0	0	0	0.396934	0	0	0.396934	0.396934	0	0	0
ATCACTTGTCCGACGT_1	NSC-Like 2	0	0	0	0	0	0	0	2.62703	0	0	0	2.05975	0	0	0	0	0	0	0	0	0	0	0
ATCACTTGTGACACGA_1	NP 1	0	0	0.480807	0	0	0	1.15083	0	1.54847	0.655481	0.804133	1.24402	0.480807	0.480807	0.480807	0	0	0	0	0	0	0	0.269026
ATCAGGTAGTCTAGCT_1	NRP 2	0	0	0	0	0	0	0	0.833962	1.82611	0	0	1.59072	0.833962	1.59072	0	0	1.59072	0	0.833962	0	0	0	0
ATCAGGTTCAAGCCCG_1	NSC-Like 2	0	1.90838	0	0	1.49185	0	0	0	1.90838	0	0	0	0	0	0	0	0.453758	0	0	0	0	0	0
ATCAGGTTCTGTCGCT_1	NP 1	0	0	0	0	0	0	0	0	0.802143	0	0.802143	2.02309	2.02309	2.4564	0.970938	0	0	0	1.96733	0	0	0	0
ATCATTCCAATAGGAT_1	NRP 2	0	0	0	0	0	0	0	0	2.21013	0	0	0	2.84687	0	0	0	2.21013	0	0	2.21013	0	0	0
ATCATTCTCAGCGCGT_1	NP 1	0	0	0	0	0	0	0.411025	0	2.02929	1.1097	0.411025	1.517	1.8056	2.31753	1.1097	0.411025	0.926276	0	1.39876	0.411025	0	0	0
ATCCACCAGGAGTCTG_1	NP 1	0	0	0	0	0	0	0	0	1.98841	0	0	0.39536	0.898028	0.39536	0.677951	0	0	0	0	0	0	0.39536	0.39536
ATCCACCAGTTAGAAC_1	NSC-Like 1	0	0	0	0.957386	0	0	3.361	2.70196	1.92928	0	0	0.428504	0.428504	0	0.428504	0	0	0	2.36361	0	0	0	0
ATCCACCCATCACGGC_1	NSC-Like 1	0	0	0.185186	0.595407	0	0	0.341378	0.701716	1.70033	0.476437	0.885459	0.476437	0.701716	1.17491	0.185186	0.341378	0	0	0.185186	0	0	0	0
ATCCATTCATGGCACC_1	NRP 1	0	0	0	0	0	0	0	0	0.375234	0	0.375234	0.375234	2.47889	0.647451	2.55246	2.26709	1.53529	0	0.861199	0.861199	1.86625	0	0
ATCCATTGTCAGATTC_1	NP 1	0	0	0.356448	0	0	0	0	0.356448	2.11387	0	0	1.14462	0	0	0	0	0	0.356448	0.356448	0	0	0	0
ATCCATTGTTCGGCGT_1	NSC-Like 1	0	0	0	0	0	0	0	0	2.98108	0	0	2.33742	0	0	0	0	0	0	0	0	0	0	0
ATCCATTTCAAATAGG_1	NP 1	0	0	0.622634	0.454819	0	0	2.40496	1.55673	1.86732	0.622634	0.253047	1.42729	1.27857	1.1038	0.454819	0.253047	0	0	1.27857	0	0	0	0
ATCCCTGAGTCACTGT_1	NSC-Like 1	0	0	0	0.589552	0	0	0.790624	0	1.22658	0	0	0.790624	0	0	0.337608	0	0	0	0.589552	0	0	0	0
ATCCCTGCAGACCATT_1	NSC-Like 1	0	0	0	2.74997	0	0	0	0	2.21916	0	0	1.92525	0.461017	0.461017	0.461017	1.01416	0	0	0	0	0	0	0
ATCCCTGCATCATCTT_1	NP 1	0	0	0	0	0	0	0	0	0	0	0	0	0	0	0	0	0	0	0	0	0	0	0
ATCCGTCAGTTAGTAG_1	NP 1	0	0	0	0	0	0	0.251913	0	1.19146	0.763575	0.763575	1.2749	1.2749	0.251913	0.251913	0	0	0	0.251913	0	0	0	0
ATCCGTCGTAACAGTA_1	NRP 1	0	0	0	0	0	0	0	0	0	2.62497	0	0	2.62497	0	0	0	0	0	0	0	0	0	0
ATCCGTCGTTGGGTTT_1	NSC-Like 1	0	0	2.19069	0	0	0	4.09858	0.798294	1.39979	0.476777	0	1.0412	0.798294	0.476777	0.476777	0	0	0	1.96132	0	0.476777	0	0
ATCCTATGTCTTGCTC_1	NP 1	0	0	1.39339	0	0	0	0	0	0	0	0	0	0	0	0	0	1.39339	0	0	0	0	0	0
ATCCTATTCTGTACAG_1	NSC-Like 1	0	0	0	1.33221	0	0	2.23732	0	0	0	0	1.33221	1.33221	1.33221	0	1.33221	0	0	0	0	0	0	0
ATCGATGGTGTCTTGA_1	NSC-Like 1	0	0	0	0	0	0	1.86061	0	2.6148	0.373152	0.373152	1.31206	0	0	1.18219	0	0	0	0.373152	0	0	0	0
ATCGATGTCACCTCTG_1	NSC-Like 1	0	0	0.380142	0.208027	0	0	1.72721	0	1.80622	0.526938	0.768361	1.26517	0.870237	0	0.380142	0	0	0	1.64141	0	0.208027	0	0
ATCGATGTCTCAAAGC_1	NP 1	0	0	0	0	0	0	0	0	1.2045	0.328714	0.575692	1.66411	1.50466	2.73435	0.938726	0	0	0	0.938726	0.328714	0	0	0
ATCGCCTAGTCGAAGC_1	NP 1	0	0	0	0	0	0	0	0	1.96255	0	0	1.62498	1.11158	1.62498	1.40087	0	0.702888	0	0	0	0	0	0
ATCGCCTCACGGCGTT_1	NP 2	0	0	0	0	0	2.33237	0	0	2.33237	2.33237	0	0	2.33237	0	0	0	0	0	0	0	0	0	0
ATCGCCTCAGCTGCCA_1	NSC-Like 1	0	0	0	0	0	0	0	0	1.52435	0	0.414202	0.414202	0.706224	1.11601	0.931962	0	0	0	0.931962	0	0	0	0
ATCGGATAGGAGAGGC_1	NP 1	0	0	0	0	0	0	1.75025	0.668446	1.56962	1.34901	0	2.25767	0	0	0.668446	0	0	0	0	0	0	0	0
ATCGGATCAGGACGAT_1	NRP 1	0	0	0	0	0	0	0.863744	0	1.86997	1.32017	1.11777	0.522366	1.48841	1.48841	0.863744	0	1.63239	0	0	0	0	0	0
ATCGGCGTCGCCACTT_1	NSC-Like 1	0	0	0	0	0	0	0.515048	1.10564	2.40747	1.10564	0	2.12953	1.30695	0	0.515048	0	0	0.515048	0	0	0	0	0
ATCGGCGTCGTAGGAG_1	NP 1	0	0	0	0	0	0	0	0	0	0.850895	0	0.850895	0	0	0.850895	0	0	0	0.850895	0	0	0	0
ATCGTAGGTGGTTTAC_1	NSC-Like 1	0	0	0	0	0	0	1.41113	0.80658	1.05094	0	0.482498	0.482498	0	0	0	0	0	0	1.24717	0	0	0	0
ATCGTAGTCCACTGAA_1	NP 1	0	0	0	0	0	0	1.20251	0	1.86146	0	0	1.86146	1.20251	1.58531	0.574452	0	1.73288	0	0	1.58531	0	0	0
ATCGTCCAGCAATTAG_1	NP 1	0	0	0	0	0	0	0	0.641773	2.38861	0	0	0.641773	0.641773	0	1.02951	0	0	0	0	0	0	0	0
ATCGTCCAGCCGTAAG_1	NP 1	0	0	0	0	0	0	0.366444	0	1.6061	0	0	1.6061	0.634029	0	0.366444	0	0	0	0.366444	0	0	0	0
ATCGTCCCAATGGCCC_1	NSC-Like 1	0	0	0	0	0	0	2.15217	0	2.69629	0	0	1.49428	0	0	0.525455	0	0	0	0	0	0	0	0
ATCGTCCGTGCAATAA_1	NP 2	0	0	0	0	0	0	3.09679	0	1.33944	0	0.533111	1.13548	0.878984	2.50696	0.878984	0	0.533111	0	0.533111	0.533111	0	0	0
ATCGTCCTCCAAGGGA_1	NP 1	0	0	1.04253	0	0	0	0	0	1.54175	0.865959	0	1.19255	1.54175	0	0.651382	0	0	0	1.32297	0	0	0	0
ATCTCTACACGACGTC_1	NP 1	0	0	0.373236	0	0	0	0	0	1.42719	0.373236	0	1.78787	1.53027	0.644406	0.373236	0	0	0	0.373236	0	0	0	0
ATCTCTACATAGTCGT_1	NP 1	0	0	0.433943	0	0	0	0.735565	0.966981	2.27143	0	0.966981	0.433943	1.44927	0	0.433943	0.966981	0	0	0	0	0	0	0
ATCTCTAGTACGGATG_1	NRP 1	0	0	0	0	0	0	0	0	0.942989	0.330678	0.330678	1.2094	2.60573	1.59313	0.578758	0	2.17909	0	0.330678	1.2094	0.578758	0	0
ATCTCTAGTTGCCGAC_1	NP 1	0	0	0	0	0	0	0.525427	0.525427	1.76443	0	0	1.76443	1.32567	1.76443	0.525427	0.525427	0	0	0.868092	0	0.525427	0	0
ATCTTCAGTATCACGT_1	NSC-Like 1	0	0	0.474105	0	0	0	1.76689	0.474105	1.76689	0.474105	0.474105	1.23148	1.76689	0.474105	0	0	0.474105	0	0.794417	0	0	0	0
ATGAAAGGTTCAATCG_1	NP 1	0	0	0	0	0	0	0	0	1.94194	0	1.22051	2.10007	0.46827	0	1.22051	0	0	0	0	0	0	0	0
ATGAAAGTCACCCTTG_1	NSC-Like 1	0	0	0.169199	0	0	0.169199	1.16698	1.22278	1.9578	0.440232	0.744854	0.744854	0.828765	0	0.31387	0.552403	0	0	0.978025	0	0	0	0
ATGACCAAGAGTTCGG_1	NP 1	0	0	0	0	0	0	0	0	0.848595	0.368424	0	0.368424	0.368424	0	0	0	0	0	0.368424	0	0	0	0
ATGACCACACGCCACA_1	NP 1	0	0	0	0	0	0	0	0.348356	1.7919	0.811023	0	1.12612	1.12612	0	0.606212	0	0	0	1.36537	0	0	0	0
ATGAGGGTCTCCCATG_1	NRP 1	0	0	0	0	0	0	1.31616	0	0.520143	0	0	1.62799	2.68412	1.96577	2.21781	3.06657	2.21781	0	1.62799	1.31616	0	0	0
ATGAGTCAGAGCATCG_1	NP 1	0	0	0	0	0	0	1.50237	0.255439	1.91994	0.255439	0.458725	1.43539	1.50237	1.87633	1.43539	0	1.50237	0.255439	0.627586	0.772009	0	0	0
ATGAGTCAGGACAGCT_1	NP 1	0	0	0	0	0	0	0.518323	0	1.74998	0.857991	0	1.62438	0.857991	0.518323	0	0	0	0	0	0	0	0	0
ATGAGTCTCCCGATCT_1	NP 1	0	0	0.658688	0	0.483354	0	0.270601	0	0.483354	0.270601	0.658688	0.658688	0.483354	1.24876	0.270601	0	0	0	0.483354	0	0	0	0
ATGCATGAGAGCAACC_1	NP 1	0	0	0	0	0	0.291859	0	0	1.39877	0.701484	0.291859	0.991239	0.5175	0	0.991239	0	0.5175	0	0	0	0	0	0
ATGCCTCGTATGCAAA_1	NSC-Like 1	0	0	0.356131	0.115315	0	0	0.798529	1.52729	1.48667	0.218697	0.115315	1.48667	0.514169	0.852071	0.438269	0.266638	0	0.218697	1.01967	0.0593188	0.168341	0	0.0593188
ATGCCTCTCGATAACC_1	NRP 2	0	0	0	0	0	0	0	2.75956	0	0	0	0	0	0	0	0	0	0	0	0	0	0	0
ATGCGATAGAAGCGCT_1	NP 1	0	0	0	0	0	0	1.13293	0	1.72818	0	0	2.14909	1.65048	0	0.351323	0.351323	0	0	1.86753	0	0	0	0
ATGCGATCATAGGTTC_1	NP 1	0	0	2.47232	0	0	0	0	0	0	0	0	0	0	0	0	1.52967	0	0	0	0	0	0	0
ATGCGATTCCGTGGGT_1	NP 1	0	0	0	0	0	0	0.933474	0.571919	1.72811	0.933474	0	1.19846	0.933474	0	0	0	0	0.571919	1.58069	0	0.571919	0	0
ATGCGATTCTTCGTAT_1	NSC-Like 1	0	0	0	0	0	0	0	1.7876	1.7876	1.7876	0	0	0	0	0	0	0	0	0	0	0	0	0
ATGGAGGGTAAGGTCG_1	NSC-Like 1	0	0	0	1.06394	0	0	0	1.06394	2.22177	0.490168	0	0	0	0	0.490168	0	0	0	0	0	0	0	0
ATGGAGGGTATGAAAC_1	NP 1	0	0	0	0	0	0	2.51476	0	1.89939	0.837762	0.837762	2.07857	2.02233	0.837762	0.362601	0	0	0	1.68095	0	0.628142	0.362601	0
ATGGATCAGCTGTTAC_1	NP 1	0	0	0.878038	0	0	0	3.4855	0	0.532442	0	0.532442	0.878038	0.532442	0	1.13438	0	0	0	0	0.532442	0	0	0
ATGGATCCACGCTTAA_1	NSC-Like 1	0	0.197643	0	0	0.197643	0	1.22489	1.50328	1.63939	0.738423	0.504151	0.504151	0.928096	0	0	0	0	0	0.362595	0	0	0	0
ATGGATCGTACTAACC_1	NP 1	0	0	0	0	0	0	0.412901	0	0.929636	0.70428	0	2.27113	0.70428	0.412901	0.70428	0	0	0	1.26863	0	0	0	0
ATGGATCGTGCCTTCT_1	NRP 1	0	0	0	0	0	0	0	0	2.37932	0	1.45064	1.45064	2.01912	0	0	0	3.02505	0	0	0	0	0	0
ATGGATCTCGTCCATC_1	NSC-Like 1	0	0	0	0	0	0	1.97636	2.05176	2.12187	0.756245	0	1.47951	0	0	0.756245	0.991544	0	0	0.44797	0	0	0	2.41344
ATGGATCTCGTCGCTT_1	NSC-Like 1	0	0	0	1.17407	0	0	2.21871	1.94023	1.94023	0	0	2.49944	2.29662	0.556781	0.912319	0	0	0	1.94023	0	0	0	0
ATGGGAGTCTGGGTCG_1	NRP 1	0	0	0	0	0	0	0.787107	0.469075	1.22203	1.22203	0	1.52412	0.787107	1.85421	1.22203	0.787107	1.75581	0	0.469075	1.02803	0	0	0
ATGGGTTAGTCATGAA_1	NSC-Like 1	0	0	0	0.991412	0.897267	0.216842	0	2.29853	1.36246	0	0	0.677319	0.677319	0.677319	0	0	0	0	0	0	0	0	0
ATGGGTTGTTATGGTC_1	NP 1	0	0	0	0	0	0	1.77492	0.683077	1.37115	0.398763	0.398763	2.06175	0.904194	0	0.904194	0	1.99738	0	2.33308	0	0	0	0
ATGGGTTTCACATACG_1	NRP 1	0	0	0.51709	0	0	0	0	0	1.10903	1.10903	0	2.13399	1.10903	2.52664	1.62193	0	1.62193	0	0.856235	0.856235	0.856235	0	0
ATGGTTGGTCGGTGAA_1	NP 1	0	0	0	0	0	0	0	0.35333	1.37791	0	0	2.1047	0.991473	0.820397	0	0.35333	0	0	0	0	0	0	0
ATGTCCCAGATGACAT_1	NSC-Like 1	0	0.340673	0	0.340673	0.340673	0	0	0.340673	1.76998	0	0	1.62116	0	0	0	0.340673	0	0	0	0	0	0	0
ATGTCCCAGTTGGACG_1	NSC-Like 1	3.84205	0	0.826409	2.4785	0	1.91441	0	1.0742	1.91441	0	0	0.826409	0	0	0	0.49625	0	0	0	0	0	0	0
ATGTCCCCACACCTAA_1	NSC-Like 1	0	0	0	0.303254	0	0	1.55175	0.163079	1.78501	0.303254	0.535625	1.75483	0.724052	0.535625	0.303254	1.4323	0	0	0.63427	0.163079	0	0	0
ATGTCCCCAGTGGCTC_1	NP 1	0	0	0	0.734069	0	0	3.64759	0	1.77087	0	0	1.31072	1.15281	0	0	0	0.432931	0	0.432931	0	0.432931	0	0
ATGTCCCGTCTGTCCT_1	NP 1	0	0	0	0	0	0	0	0	1.48725	0	0.925126	2.10783	1.56975	0.322479	1.29851	0	0	0	1.06565	0	0.322479	0	0
ATGTCCCGTGGCCCAT_1	NP 1	0	0	0	0	0	0	2.6151	0.556876	1.38149	0	0	0.556876	1.55309	0	0	0	0	0	1.17423	0	0.556876	0	0
ATGTCTTAGAAACACT_1	NSC-Like 2	0	0	0	1.45465	0	2.02366	0	0	0	0	0	1.45465	0	2.02366	0	0	0	0	0	0	0	0	0
ATGTCTTAGAGGATGA_1	NSC-Like 1	0	0	0	0.967217	0	0	0.735763	2.51885	1.44956	0.434077	0.434077	1.86181	0.967217	0.735763	0	0	0	0.735763	0.967217	0	0	0	0
ATGTCTTTCAATCCGA_1	NSC-Like 1	0	0	0	0.351885	0	0	1.65201	0.611661	1.65201	0.817679	0.611661	2.24442	0.611661	0.351885	0.351885	0.817679	0	0	0.351885	0.351885	0	0	0
ATGTCTTTCCGGTTCT_1	NP 1	0	0	0	0	0	0	0	0	0	1.94625	0	0	1.94625	0	0	0	0	0	0	0	0	0	0
ATTACCTCACAAGCCC_1	NP 1	0	0	0	0	0	0	0	1.90181	0	0	0	1.90181	2.89558	2.51737	1.90181	0	0	0	1.90181	0	0	0	0
ATTACCTGTGTCTCCT_1	NRP 1	0	0	0	0	0	0	0.582957	0	1.32698	0.33337	0	1.74885	1.32698	3.17591	1.60073	1.81542	1.32698	0	2.2726	0.948818	0	0	0
ATTACCTTCGGTCTGG_1	NSC-Like 1	0	0	0	1.26705	0	0	1.38013	0.354215	1.57393	0	0	1.73619	0	0.354215	0	0.354215	0	0	0.354215	0	0	0	1.26705
ATTACTCAGGCATTTC_1	NP 1	0	0	0	0	0	0	0.155697	0.40907	1.95515	0	0	1.58409	1.43532	1.16006	0.698549	0	0.515149	0	0	0	0	0	0
ATTACTCCAAGTTGGG_1	NP 2	0	0	1.5916	1.08377	0	0	0	0	0	1.08377	0.682035	1.08377	0	0	0.682035	0	0	0	0	0	0	0	0
ATTACTCCACGACTAT_1	NSC-Like 1	0	0	0	0.388561	0	0	1.06451	1.97034	2.39535	0	0.885654	1.82832	1.34785	0	0.388561	0	0	0	0	0	0	0	0
ATTACTCCATTCAGCA_1	NSC-Like 1	0	0	0.534845	0.132288	0	0	0.938367	0	1.75938	0	0.249102	1.51203	0.992229	1.60145	0.82107	0	0	0	0.61444	0	0.132288	0	0
ATTATCCGTAGAGACC_1	NP 1	0	0	0.345499	0.345499	0	0	0	0.345499	0.345499	0.345499	0.80562	0.345499	0.345499	0.80562	1.24593	0.345499	0.974853	0	1.85082	0	0	0	0
ATTATCCTCTTGGTCC_1	NP 1	0	0	0	0	0.326634	0	0	0.326634	1.58164	1.19929	0	1.49887	1.0755	1.49887	0.9342	0	0	0	0.326634	0	0.326634	0	0
ATTCACTAGCCTCTCT_1	NSC-Like 2	0	2.25623	0	0	2.89558	0	0	0	0	0	0	0	0	2.25623	0	0	0	0	0	0	0	0	0
ATTCACTAGTCAATCC_1	NSC-Like 1	0	0	0	0	0	0	1.4365	1.4365	2.23382	0	0	0.825219	0.495422	2.23382	0	0	0	0	1.07281	0	0	0	0
ATTCAGGCAGCAAGAC_1	NSC-Like 1	0	0	0	0	0	0	0.763912	0	0	1.19189	2.20018	1.19189	0	0	0	0	0	0	0	0	0	0	0
ATTCATCGTTATTCCT_1	NSC-Like 1	0	0	0.200501	0.105267	0	0	2.85175	1.32845	2.25629	0.287449	0.287449	1.67322	1.02105	1.16943	0.692681	0.4415	1.63067	0	1.41299	0.287449	0.105267	0	0
ATTCCCGCAACTTCTT_1	NRP 2	0	0	0	0	0	0	0	0	0	0	0	0	2.60617	0	0	0	0	0	0	0	0	0	0
ATTCCCGCATAAGATG_1	CNP	0	0	0.814523	0	0	0	0.487997	0	0	0	0	0	2.34524	0.814523	0.814523	0	0	1.56325	0	0	2.60867	2.8539	3.37783
ATTCCCGGTACTTGTG_1	NP 1	0	0	0	0	0	0	0.934146	0.415424	0.934146	0.415424	0.708048	1.89689	1.11843	1.72902	0.415424	0	0	0	1.81647	0	0	0.415424	0
ATTCCTAAGGGAGGCA_1	NRP 1	0	0	0	0	0	0	1.36186	0	1.00871	0.457859	0	1.82876	0.457859	1.36186	1.36186	0.457859	0.457859	0	1.00871	0	0.457859	0	0
ATTCCTATCGTCACCT_1	NSC-Like 1	0	0	0	0	0	1.49966	0	0.77013	2.2919	0	0	2.80138	1.79623	1.40939	0.572879	0	0	0	0	0	0	0	0
ATTCGTTCACCAGACC_1	NP 1	0	0	0	0	0	2.97638	0	0.806969	2.18158	0.806969	1.12119	0.602896	0.346212	0	0	0	0	0	0.976372	0.346212	0	0	0
ATTCGTTTCCGTTGAA_1	NP 1	0	0	0	0	0	0	0	0	0.914435	0.914435	1.50167	2.52288	1.25055	2.56209	0.691601	0.404434	2.13734	0	2.19447	0.404434	0	0	0
ATTCTACAGCAGCACA_1	NRP 1	0	0	0	0	0	0	1.27517	0	1.81785	0.661622	0	1.05635	1.20742	1.95961	0.971302	0.210652	1.27517	0	1.05635	0.77584	0	0	0
ATTCTACCAGGTTACT_1	NP 1	0	0	0	0	0	0	2.07482	0	1.78736	0	0.690508	1.09509	1.09509	0	1.38233	0	0	0	1.78736	0	0	0	0
ATTCTTGTCGGCACTG_1	NP 1	0	0	0	0	0.408954	0	0.408954	0.564099	0.922561	0.408954	0.922561	1.10558	0.408954	1.4549	0.922561	1.75782	1.99	0.225238	0.922561	0.225238	0.225238	0	0
ATTGGGTAGAACGTGC_1	NSC-Like 2	0	0	0	0.975754	0	0	1.24696	0	0.975754	0	0	0	0	0	0	0.602447	0	0	0	0	0	0	0
ATTGGGTCAAGACAAT_1	NP 1	0	0	1.00082	0	0	0	1.49088	0	2.11772	0.828717	0.357763	1.81832	0.357763	0	1.27557	1.27557	0	0	0.620712	0	0	0	0
ATTGGGTCATGTACGT_1	NRP 1	0	0	0	0	0	0	0	0	1.91749	0	0	0	0	0	1.91749	0	0	0	0	0	0	0	0
ATTGTTCCAGCATACT_1	NP 1	0	0	0	0	0	0	0	0	0	0	0	2.40612	0	1.7993	0	0	0	0	0	0	0	0	0
ATTGTTCTCAGGCGAA_1	NP 1	0	0	0	0	0	0	0	0.400121	1.08789	0.90665	1.00137	1.54544	0.400121	0	0.90665	0.21994	0	0.21994	0.21994	0	0	0	0
ATTTACCCAAGGCGTA_1	NP 1	0	0	0	0	0	0	2.81056	0	0.940761	0.419134	0	2.11493	0	1.64193	0	0	0	0	0.940761	0	0	0	0
ATTTACCGTGAGATAT_1	NRP 1	0	0.279742	0	0	0	0	0	0.279742	1.18158	0	0	2.2737	2.23991	3.27716	1.81883	1.86986	2.91401	0	2.05137	0.96086	0	0	0
ATTTACCTCATCCTAT_1	NSC-Like 1	0	0	0	0	0	0	2.30376	0	1.94703	0	0	0	1.38727	0	0	0	0	0	0	0	0	0	0
ATTTCACAGTGCGTCC_1	NSC-Like 2	0	0	0	0.909874	2.55506	0	0	0	0.555037	0	0.555037	1.82359	2.36519	0	0	0	0	0	0	0.555037	0	0	0
ATTTCTGAGACATAGT_1	NP 2	0	0	0	0.547741	0	1.53616	0.547741	0	1.53616	0	0	1.36542	0.547741	1.36542	0.547741	0	0	0	0	0	0	0	0
ATTTCTGAGTTGCGCC_1	NSC-Like 1	0	0	0	0	0	0	0	1.45189	2.02054	0	0	0	0	0	0	0	0	0	0	0	0	0	0
ATTTCTGTCAGGAACG_1	NP 1	0	0	0	0	0	0	0	0	0.455145	0.455145	0	1.35635	0.766771	1.19562	1.35635	0	0	0	1.61638	0	0	0	0
CAAAGAAAGGTGCCTC_1	NP 1	0	0	0	0	0	0	0	0	0.772652	0.772652	0	1.5033	0.772652	2.07857	0	0	0.772652	0	0	0	0	0	0
CAAAGAACAGGCACTC_1	NP 1	0	0	0	0	0	0.485772	0	0.811312	1.33879	0.485772	0.272098	1.84311	0.272098	1.89143	0.272098	0	0.811312	0	1.25325	0	0	0	0
CAACAACAGGCTGTAG_1	NRP 1	0	0	0	0	0	0	0	0	1.06243	1.06243	0.666136	1.3455	2.94377	2.25343	1.56586	2.34823	2.5145	0	1.56586	1.3455	0	0.666136	0
CAACAACAGTGATTCC_1	NP 1	0	0	0	0	0	0	1.09711	0.222694	1.38461	0.222694	0.914943	1.70291	0.809682	0.222694	1.01017	0	0	0	1.60764	0	0	0	0
CAACAGTCATAACAGA_1	NSC-Like 1	0	0	0	0	0	0	0.443446	1.96554	2.35015	0.749591	0	0.443446	0	0.443446	0	0	0	0	0	0	0	0	0
CAACAGTTCTTAGCTT_1	NRP 1	0	0	2.12009	0	0	0	0	0	0.847184	0	1.60928	2.19705	1.46618	2.75135	0.510746	0.510746	0	0	0.510746	0.510746	0	0	0
CAACCAAAGTGCTAGG_1	NP 1	0	0	0	0	0	0	0	2.41087	2.0493	0	0	0	0.989771	0	0	0	0	0	0	0	0	0	0
CAACCAAGTTTGGAAA_1	NP 1	0	0	0	0	0	0	0	0	1.80337	1.32588	0.379063	1.32588	1.80337	2.0686	1.87656	0	0	0	2.22963	0	0	0	0
CAACCTCGTAGACAAT_1	NP 1	0	0	0	0	0	0	0	1.16246	0.840999	0.630804	0	2.3254	2.44664	2.55475	0.364338	0.364338	0	0	0	0	0.364338	0	0
CAACCTCTCATCGCTC_1	NSC-Like 1	0	0	0	0	0	0	2.82109	2.21593	1.67846	0	0.434805	1.15646	0	1.77528	0	0	0	0	0.736841	0	0.736841	0.434805	0.434805
CAACCTCTCGAACCTA_1	NP 1	0	0	0	0	0	0	1.761	0	1.14468	0	0.428765	2.70266	0.727897	0.727897	0.428765	0	0	0	1.761	0	0	0	0
CAACGGCAGTAAAGCT_1	NP 1	0	0	0	0	0	0	0	0	1.55877	0	0	1.4038	0.520198	0.520198	0.520198	0	0	0	0	0.29355	0	0	0
CAACGGCTCACCTCTG_1	NSC-Like 1	0	0	0	0	0	0	1.01227	1.50489	1.61527	0.161424	0.161424	1.57981	0.87608	0.422355	1.33577	0.161424	0	0.161424	1.50489	0	0	0	0
CAAGACTCACTGGAAG_1	NRP 1	0	0	0	0	0	0	0.268004	0	1.14787	0	0	1.7246	1.24093	2.90206	1.87676	1.32606	2.35403	0	0	2.56393	0	0	0
CAAGACTTCCATAGAC_1	NSC-Like 1	0	0	0	0.928446	0	0	2.55427	2.83738	1.90801	1.6504	0.323997	1.30251	0.323997	0	0	0.323997	0	0	0	0	0	0	0
CAAGACTTCCTTCACG_1	NSC-Like 2	1.3978	0.925509	1.62171	0.410597	1.95905	0	0	2.72235	2.65329	0	0	1.62171	0	0	0	1.3978	0	0	0	0.410597	0	0	0
CAAGACTTCTAAGCGT_1	NP 1	0	0	1.49867	0	0	0	0.727288	1.05485	1.37144	0.23694	0.428355	0.957123	0.23694	1.30119	0.23694	0	0.23694	0	0.588951	0.428355	0	0	0
CAAGAGGAGATTGCGG_1	NSC-Like 1	0	0	0	0	0	0	0.848251	2.51384	2.45826	1.61077	1.09972	0.511493	2.33688	0.511493	0	0	0	0	0	0	0	0	0
CAAGAGGAGGTAGTAT_1	NSC-Like 1	0	0	0	0	0	0	0.358996	2.1718	1.00341	0.358996	0	0.358996	0	0	0	0	0	0	1.82175	0	0	0	0
CAAGAGGCACGCGGTT_1	NP 1	0	0	0	0	0	0	1.50403	0	1.01156	0	0.459508	2.33531	1.01156	0	0.459508	0.459508	0	0	1.01156	0	0	0	0
CAAGAGGCAGACCGCT_1	NSC-Like 2	1.26852	1.20095	0.208903	0.770862	1.33181	2.21172	0.208903	0.528849	0.381617	0	0	1.59929	0.528849	0.965569	0	0	0.528849	0.208903	0.657159	0	0	0	0
CAAGCTAAGAGTCAAT_1	NP 1	0	0	0.634549	0	0	0	0	0	1.01969	0	0.366784	1.16796	1.29706	1.29706	1.41138	0	0.366784	0	1.16796	0	0	0	0
CAAGGGACAACAGATA_1	NP 1	1.4856	0	0	0	0	0	0	0	0	0	0	2.42063	0	1.4856	0	0	0	1.4856	2.05864	0	0	0	0
CAAGGGACAGGGAATC_1	NP 1	0	0	0	0	0	0	0.965267	0.965267	1.44715	0.965267	0	0.965267	0.965267	0	1.77096	0	0	0	0.965267	0	0	0	0
CAAGGGATCGGTGAAG_1	NP 1	0	0	0	0	0	0	1.33416	0	1.64774	0.874804	0	0	1.33416	0.874804	0.530159	0	0	0	0.530159	0	0	0	0
CAATCGATCCATAGGT_1	NP 1	0	0	0	0	0	0	0	0.568778	0.929094	0	0	1.19341	0.568778	0	0	0	0	0	0.568778	0	0	0	0
CAATCGATCCCGAATA_1	NP 1	0	0	0	0	0	0.541268	1.14885	0	2.10192	0	0.541268	0.541268	1.7963	0.541268	0.541268	0	0	0	0.890509	0	0	0	0
CAATCGATCGACATTG_1	NRP 1	0	0	1.05842	0	0	0	0	0	0.486906	1.05842	0.486906	1.89393	1.68472	2.06686	1.98413	1.05842	1.25536	0	2.14327	1.79479	0	0	0
CAATGACAGAACTTCC_1	NP 1	0	0	1.84448	0	0	0	0	0	1.84448	0	0	0	0	0	0	0	0	0	0	0	0	0	0
CAATGACGTTCCAGGC_1	NRP 1	0	0	0	0	0	0	0	0	0.54728	1.15865	0	0.898977	2.1145	2.02246	1.5353	0	0.54728	0.54728	0.54728	1.5353	1.92108	0	0
CAATTTCAGCTGCCTG_1	NSC-Like 2	0	2.06926	0	0.426722	1.99968	0	0	0.426722	0	0	0	1.29777	0	1.4335	0.426722	0.724865	2.58333	0	0	0	0	0	0
CAATTTCTCTGGGCGT_1	NSC-Like 1	0	0	0	0	0	0	1.01256	0.460089	2.00504	0.774003	0	0.774003	0	0.460089	0	0.460089	0	0	2.33674	0	0	0	0
CACAACACATTACGGT_1	NRP 1	0	0	0.4166	0	0	0	1.81937	0	1.12076	0.709804	0.4166	0.709804	0	1.12076	1.12076	0.936245	0	0	2.51523	0.4166	0.4166	0	0
CACACAAGTTGACGGA_1	NP 1	0	0	0	0	0	0	0	0	2.20348	0	0	1.57617	0.569443	1.49353	1.07097	0	0	0	0	0	0	0	1.07097
CACAGATAGGTTACAA_1	NP 1	0	0	0.364862	0	0	0	2.97007	0	1.50907	0.841975	0.631607	1.2925	1.01569	2.08506	0.631607	0	0	0	1.60198	0	0	0	0
CACATGACAAGTGGGT_1	NSC-Like 1	0	0	0	0	0	0	2.67508	1.47668	1.47668	0	0	0	0	0	0	0	0	0	0	0	0	0	0
CACATGAGTTACCGTA_1	NP 1	0	0	0	0	0	0	0.882707	0.535743	0.882707	0	0.882707	2.09028	0.882707	0.535743	0	0	0	0	0.882707	0	0	0	0
CACATGAGTTCTGACA_1	NSC-Like 2	0	0	0	0	1.30054	0	0	0	0.84829	0	0	0	0	0	0	0	0	0	0	0	0	0	0
CACCAAAAGACAGCTG_1	NSC-Like 1	0	0	0	0.327508	1.20148	0	0	1.07757	2.59527	0.936104	1.66062	1.31172	0	0	0.327508	0	0	0	0	0	0	0	0
CACCAAAGTGTATACC_1	NRP 1	0	0	0.399182	0	0	0	0.399182	0	0.399182	0	1.08601	1.48935	2.18038	2.54745	1.23925	0	2.28553	0	0.399182	0	0	0	0
CACCAAATCGTCCTCA_1	NRP 2	0	0	0	0	0	0	0	0	1.45365	0	0	0	3.52007	0	0	0	0	0	0	0	0	0	0
CACCGTTAGGCCACTC_1	NRP 1	0	0	0	0	0	0	0	0	0.970022	0.970022	0	1.45302	2.85532	0.970022	1.77732	1.77732	1.45302	1.45302	0	2.02181	2.02181	0	0
CACCGTTAGTGCGTCC_1	NP 1	0	0	0	0	0	0	1.87422	1.87422	0.524412	0	1.12115	2.64616	0.524412	2.97632	0	2.42851	0	0	0.524412	0	0	0	0
CACCGTTCACGCGCTA_1	NP 1	0	0	0	0	0	0	0.363695	0	1.01325	0.629819	0.629819	1.40375	1.16102	1.16102	0.8398	0	0	0.363695	0.363695	0	0	0	0
CACGAATAGACATAAC_1	NP 1	0	0	0	0	0	0	0	0	0.839726	0	0	1.83465	1.16093	0.363655	1.28964	0	0	0.363655	0	0	0	0	0
CACGAATAGGCATTTC_1	NP 1	0	0	0	0	0	0	0.75456	0.31886	1.83383	0.75456	0.31886	1.70597	0.560254	0	0.75456	0	0	0	2.09625	0.31886	0	0	0
CACGAATCACTGGCGT_1	NP 1	0	0	0	0	0	0	0.443066	0	0.443066	0	0.443066	0	0.749032	1.46899	0.749032	0	0	0	0.982987	1.17245	0	0	0
CACGGGTAGCCTTTGA_1	NRP 1	0	0	1.31689	0	0	0	2.17534	0	1.20644	0.32949	0	1.98019	2.17534	2.13001	1.86619	1.08224	0.775085	0	1.66636	2.26027	0	0	0
CACGGGTCACTTCAAG_1	NP 1	0	0	0	0	0	0	1.62143	0	1.36104	0.457454	1.00801	1.49969	1.62143	1.49969	1.00801	0	0	0	0.770151	0	0	0	0
CACGGGTGTCGATTCA_1	NSC-Like 2	0	0	0	0	0	0	0	0	0	0	0	2.57423	0	0	0	0	0	0	0	0	0	0	0
CACGGGTTCTGCATGA_1	NSC-Like 1	0	0	0	0.265378	0	0	0	1.31783	1.4686	0	0	0.265378	0	0	0.265378	0.474896	0	0.265378	0	0	0.265378	0	0.474896
CACGTGGCAAGCGCTC_1	NP 1	0	0	0	0	0	0	0.374395	2.79971	0.374395	0	0	1.86398	1.79096	1.43002	0.374395	0	0.374395	0	0.646173	0.646173	0	0	0
CACGTTCAGGCAATGC_1	NP 1	0	0	0	0	0	0	1.24567	0	2.13129	0	0	0	0.805414	0	0	0	0	0	1.24567	0	0	0	0
CACGTTCAGTCGTTAC_1	NSC-Like 1	0	0	0	0	0	0	1.82644	2.43567	0	0	1.59103	2.43567	0.834183	0.834183	0.834183	1.28256	0	0	1.28256	0	0	0	0
CACGTTCCAATGGGTG_1	CNP	0	0	0	0	0	0	0	0	0	0	0	1.99049	2.9936	1.42541	1.74734	0.947704	0.947704	0.947704	0	0.947704	2.18593	1.42541	0
CACGTTCCAGATCATC_1	NSC-Like 1	0	0	0	0	0	0	2.48189	1.38382	2.83011	0	0	1.78901	0	0	0	0	0	0	0	0	0	0	0
CACGTTCGTTCAGTAC_1	NRP 2	0	0	0	0	0	0	0	1.12869	2.23713	0	0	0	1.98442	1.12869	0	0	0	0	0	0	0	0	1.12869
CACTAAGAGTAACCGG_1	NP 1	0	0	0	0	0	0	0	0	1.45478	0.436483	0	0.73932	1.31809	1.94874	0.971448	0	0	0	0.73932	0	0	0	0
CACTGAAAGAGACAAG_1	NP 1	0	0	0	0	0	0	0	0	1.44238	0	0	0.592049	0.592049	0	0	0	0	0	0	0	0	0	0
CACTGAAAGGTCATTC_1	NRP 1	0	0	0	0	0	0	0	0	0	0	1.9924	0	0	0	2.61493	3.2708	0	0	0	2.9957	0	0	0
CACTGAAAGTAGTCTC_1	NP 1	0	0	0	0	0	0	0	0	2.73362	0	0	0	0	2.10343	2.10343	0	0	0	0	0	0	0	0
CACTGAAAGTGATAGT_1	NSC-Like 1	0	0	0.397894	0	0	0	0	0	2.50469	0	0	0.397894	0	0	1.08341	0	0	0.397894	0	0	0.397894	0	0
CACTGAATCGCACGGT_1	NSC-Like 1	0	0	0	0	0	0	1.93516	1.2829	2.06346	0.212694	0.666816	0.387988	0.977966	0	0.884609	0.537089	0	0	0	0	0	0	0
CACTGGGGTTTGTTCT_1	NRP 2	0	0	0	0	0	0	2.58437	0	2.58437	0	0	0	0	2.58437	3.23906	0	0	0	0	0	0	3.23906	0
CACTGTCTCAGTGATC_1	NRP 1	0	0	0	0	0.395028	0	0	0	0.67745	0.897425	0.67745	1.07763	1.67893	2.27415	0.897425	1.36266	0.395028	0	0.67745	0.395028	0	0	0
CACTTCGGTTGTAGCT_1	NSC-Like 2	2.76554	2.13343	0	2.13343	2.29582	0	0	0	1.93947	0	0	0	0	0	0	0	0	0	0	0	0	0	0
CACTTCGTCGACCCAG_1	NSC-Like 2	0	1.34638	0	0	2.92476	0	0	1.48437	1.34638	0	0	1.81128	0	0	0	0	0	0	0.450246	0	0	0	0
CAGAGCCCAATGGGTG_1	NP 1	0	0	0	0	0	0	1.13248	0	0.876397	0.531284	0.531284	1.50532	1.33617	0.876397	1.50532	0	0	0	1.98925	0	0	0	0
CAGATACCAGCTTCGG_1	NP 1	0	0.289688	0	0	0	0	0.289688	0	1.68048	0.851876	0.697154	1.74119	1.54674	2.40517	0	0	0	0	0.851876	0.289688	0	0	0
CAGATACGTCGTTGGC_1	NP 1	0	0	0.367492	0	0	0	0	0.367492	0.635633	0.367492	0.635633	1.77244	1.02117	2.09257	0.635633	0	0	0	1.91301	0.367492	0	0	0
CAGATACTCTCCTGCA_1	NRP 1	0	0	1.90327	0	0	0	1.90327	0	0	0	0	0	0	1.90327	1.90327	0	2.51895	0	0	0	0	0	0
CAGATACTCTGTCCGT_1	NSC-Like 1	0	0	0	0	0	0	0.973152	0	1.86989	0.437453	0.740753	0.740753	0	0	1.45688	0	0	0	1.1616	0	0	0	0
CAGATCACAACACGTT_1	NRP 2	0	0	0	0	0	0	0	0	0	0	0	2.02595	0	0	2.65088	0	2.02595	0	0	0	0	0	0
CAGATCAGTCGCATGC_1	NP 1	0	0	0	0	0	0	0	0	1.88651	0.751065	0	2.04324	1.33451	0.985401	0.751065	0	0	0	0.444448	0	0	0	0
CAGATTGAGTGGCCTC_1	NSC-Like 1	0	0	0	0	0	0	1.63348	0.601215	2.17829	0.345126	0	1.458	0.601215	0	0	2.02745	0	0	0.601215	0	0	0	0
CAGATTGTCAGCTCTC_1	NP 1	0	0	0.932585	0	0	0	1.40662	0.932585	1.7269	0	0	0	1.7269	1.40662	1.40662	0	0	0	0.932585	0	0	0	0
CAGCAATAGACGCAGT_1	NP 1	0.599914	0	0.599914	0	0	0	0	0.599914	0.599914	0.599914	0.599914	0.599914	1.24297	0	0.599914	0	0	0	0	0	0	0	0
CAGCAATCATCCTGTC_1	NP 2	0	0	0	0	0	0	1.21058	0	2.0877	1.01761	1.01761	1.21058	0.463016	0.778277	0.463016	0	0	0	1.37227	0	0	0	0
CAGCAATCATTGCCTC_1	NP 1	0	0	0.0973455	0	0	0	1.04392	0.18605	1.49877	0.342855	0.652414	1.92099	0.929648	0.929648	1.00726	0.0973455	0	0	1.5862	0.0973455	0.18605	0	0
CAGCAATGTCCTGGTG_1	NSC-Like 1	0	2.65826	0	0	0	0	2.03283	2.65826	0	0	0	2.03283	0	0	0	0	0	0	0	0	0	0	0
CAGCAATTCTGGTTGA_1	NP 1	0	0	0	0	0	0	0	0	1.25914	0.488946	1.25914	0.815893	0	1.06188	1.79919	0	0	0	0.488946	0	0.488946	0	0
CAGCACGAGGTAAGTT_1	NP 1	0	0	0	0	0	0	0	0	0.902753	0	0	1.16302	1.16302	2.28221	0	0	0.549965	0	0.549965	0	0	0	0
CAGCACGAGTGCAAAT_1	NSC-Like 1	0	0	0	0	0	0	1.12905	0	1.12905	0.420798	0.943723	1.91027	0.420798	0	0	0	0	0	0.420798	0	0	0	0
CAGCACGTCAGCCCAG_1	NSC-Like 1	0	0	0.422966	0	0.422966	0	2.24323	1.13331	1.65094	0	0	0.947575	0.719285	0	0.422966	1.13331	0	0	1.13331	0	0	0	0
CAGCAGCAGATGGTAT_1	NP 1	0	0	1.2642	0	0	0	1.10929	0	1.71784	0.410819	0	1.10929	1.2642	0.410819	0.410819	0	0	0	1.2642	0	0	0	0
CAGCAGCAGTGCACAG_1	NSC-Like 1	0	0	0	0	0	0	1.00779	0.769964	2.14452	0	0.254582	1.67688	1.00779	0.625814	1.10838	0	0	0	1.56213	0	0.254582	0.895929	0
CAGCGTGAGCTCGCAC_1	NRP 1	0	0	0	0.422259	0	0	0	0	1.28841	0	0.718233	1.54283	1.98854	1.91389	1.74548	0.422259	1.54283	0.718233	0	0.718233	0	0	0
CAGCGTGCAAAGCTAA_1	NP 1	0	0	0	0	0	0	1.26808	0	0.929172	0.412642	0	1.80961	1.72227	1.80961	0.703893	0.929172	0.703893	0	1.26808	0.412642	0	0	0.412642
CAGCGTGTCCGTATAG_1	NRP 2	0	0	0	0	0	0	0	0	0	0	0	0	0	0	0	0	0	0	0	0	0	0	0
CAGGCCACAAGACAAT_1	NP 1	0	0	0	0	0	0	0	0	1.01831	0.366118	0	0.366118	1.16647	0	0.366118	0	0	0	0.366118	0.366118	0	0	0
CAGGCCACAAGGTCAG_1	NSC-Like 1	0	0	0	1.20295	0	0	1.34747	1.68658	2.28258	0.230222	0.417235	1.34747	0.230222	0	0.574723	0	0	0	0.230222	0	0	0	0
CAGGCCACAGTATACC_1	NP 2	0	0	0	1.27005	0.617173	0	0	0	2.49303	0	0	0.617173	1.66173	1.48494	0.617173	0	0	0	0	0	0	0	0
CAGGCCAGTTCCAAAC_1	NSC-Like 1	0	0	0	0	0	0	3.08354	2.98325	2.52249	0	0	2.60279	1.41714	0	0	1.12608	0	0	0.71382	0	0	0	0
CAGGGCTAGCACTGGA_1	NP 1	0	0	0.377773	0	0	0	0	0	1.94124	0	0	1.72104	1.19245	0	0.865879	0	0	0	0	0	0.651316	0	0
CAGGGCTGTTAGGGAC_1	NP 1	0	0	0.414393	0	0	0	0.70651	0	1.2718	0.414393	0	1.2718	0	0.414393	0.414393	0	0	0	1.11639	0	0	0	0
CAGGGCTGTTTCGTTT_1	NRP 1	0	0	0	0	0	0	0	0	0.581041	0.946159	0	1.98831	0	1.21304	1.59726	1.21304	1.42349	0	1.87415	0.946159	0	0	0
CAGGTATAGACTAGAT_1	NSC-Like 1	0	0	0	0	0	0	0.248149	1.477	2.69469	0	0.248149	0.4468	1.93364	0.248149	1.53933	2.08459	0	0	0	0	0	0	0
CAGGTATAGATGACCG_1	NP 2	0	0	0	0	0	0	0	0	0.378149	0	0.378149	1.04321	0.866571	0.866571	0.378149	0	0	0	0	0	0.378149	0	0
CAGGTATAGCACTCCG_1	NP 1	0	0	0	0	0	0	0.998312	0	0.998312	0	0.761957	1.815	0.45186	1.48781	0.998312	0.761957	0	0.45186	1.18935	0	0	0	0
CAGGTATCATATGAAG_1	NP 1	0	0	0.378757	0.652813	0	0	3.09926	0	1.87574	0	0.378757	0	1.32517	0	1.04446	0	0	0	1.04446	0	0.378757	0	0
CAGGTATTCGAGTCCG_1	CNP	0	0	0	0	0	0.332007	0	0	0	0	0	0.332007	2.88658	1.21271	0	2.63864	0	1.67361	0	0.332007	3.61701	1.59689	3.4316
CAGGTATTCGCTGACG_1	NP 1	0	0	0	0	0	0	2.40876	2.78379	1.37415	0.351835	0.817585	1.80172	1.7296	1.65187	0.988312	1.47554	1.1341	0	1.99131	0	0	0	0
CAGTGCGAGCTGCGAA_1	NP 2	0.346454	0	0	0.346454	0	0	0.346454	0.346454	1.63714	1.12175	0.603271	1.97556	0	0.976888	0	0	0	0	0.603271	0	0	0	0
CAGTGCGCATGATCTG_1	NSC-Like 1	0	0	0	0	0	0	0.620175	2.96908	1.27474	0.357414	0.357414	0.357414	0	0	0.620175	0	0	0	0	0	0	0	0
CAGTGCGTCAAGAGGC_1	NRP 1	0	0	0	0	0	0	0	0	0	1.07666	0.497712	1.07666	0.497712	2.48192	1.27531	2.30552	0.828511	0	1.07666	1.44096	0	0	0
CAGTGCGTCTCAGGCG_1	NP 2	0	0	0	0	0	0	0	0	0	0.936528	0	1.8608	0.574113	1.20197	0.936528	0	0	0	1.20197	0	0	0	0
CAGTTAGTCGAGCCAC_1	NRP 2	0	0	0	0	0	0	0	0	2.74581	0	0	0	2.74581	0	0	0	0	0	0	0	0	0	0
CAGTTCCTCCTACAAG_1	NP 1	0	0	0	0	0	0	0	0	1.29343	0	0.365253	1.83905	0.365253	0	0.632206	1.0165	0	0	0	0	0	0	0
CAGTTCCTCGAGATAA_1	NSC-Like 1	0	0	0	0	0	0	2.28572	0	2.14838	0	0	1.79961	0.816174	1.56559	0.816174	0	0	0	0	0	0	0	0
CAGTTCCTCTTCTGGC_1	NSC-Like 1	0	0	0	0	0	0	0	2.0392	2.40032	0	0	0	1.46839	0	0	0	0	0	0	0	0	0	0
CATAAGCCATCCCACT_1	NP 1	0	0	0	0	0	0	0	0	1.64223	0	0	0	1.64223	0	0	0	0	1.64223	0	0	0	0	0
CATAAGCCATGATCTG_1	NSC-Like 1	0	0	0	1.23994	0	0	2.75572	2.58603	1.77678	0	0	1.23994	0.969615	0	0	0	0	0	0.597992	0	0	0	1.45252
CATAAGCGTGGACAGT_1	NP 2	0	0	0	1.68864	0	0	0	2.28485	1.81604	0	0	0.551208	0	1.37153	1.16504	0.551208	0	0	0	0	0	0	0
CATACAGAGTTCTACG_1	NRP 1	0	0	0	0	0	0	0	0	1.66315	1.27131	0.355986	1.57863	1.14357	2.05942	0.997078	0.61798	1.14357	0.355986	1.94394	0.355986	0	0.997078	0
CATACCCTCTCGGTCT_1	NSC-Like 1	0	0	0	0	0	0	0	0	1.64015	0	0	0.979218	1.25092	0	0	0	1.25092	0	0	0	0	0	0
CATACTTAGAGGTGCT_1	NP 1	0	0	0.569843	0	0	0	1.96626	0.324974	1.85253	0.324974	0	2.43079	1.30507	0.93058	0.569843	0	0	0	1.79041	0	0	0	0
CATACTTGTACTCCGG_1	NSC-Like 1	0	0	0	0	0	0	0	2.84295	2.24792	0.932025	0.932025	0.57088	0.57088	0	0	0	0	0	1.19679	0	0	0	0
CATACTTTCCAAACCA_1	NP 1	0	0	0	0	0	0	2.34934	0	1.42541	0	0	1.42541	2.34934	0	1.42541	0	0	0	0	0	0	0	0
CATACTTTCTCATTGT_1	NP 1	0	0	1.30736	0	0	0	1.02876	0	1.30736	0.371148	0	1.98672	0.64122	0.64122	0.853646	0.371148	0	0	0.64122	0	0	0	0
CATAGACCAAGCGAAC_1	NRP 1	0	0	0	0	0	0	0	0	0	1.07836	0	1.9198	0	2.5368	0	2.80451	1.07836	0	2.17013	0	0	0	0
CATAGACCAGACGGAT_1	NSC-Like 1	0	0	0	0	0	0	2.16176	2.16176	0	0	0	2.16176	0	2.16176	0	0	2.16176	0	0	0	0	0	0
CATAGACTCCATCCGT_1	NSC-Like 1	0	0	0	0	0	0	0	0	2.39216	0	0	1.46148	0	0	0	0	0	0	0	0	0	0	0
CATAGACTCCCATAGA_1	NP 1	0	0	0	0	0	0	0.428169	0	1.14352	0	0	2.36274	1.43667	0.727012	0.956793	0.428169	0	0	1.92846	0	0	0	0
CATCAAGCACTAGAGG_1	NSC-Like 1	0	0	0	0.402767	0	0	2.00787	2.39052	1.86494	0	0	0	1.785	0.689097	0.689097	0	0	0	0	0	0	0	0
CATCCACAGTATGGCG_1	NP 1	0	0	0	0	0	0	0	0.87849	2.50619	0	0	0.87849	0.87849	0	0	0.87849	0	0	0	0.87849	0	0	0
CATCCACCACGGCCAT_1	NP 1	0	0	0.358644	0	0	0	0	0	1.67032	0	0	0.622068	0.622068	0	0	0	0	0	1.74838	0	0	0	0
CATCCCAAGAGCCGAT_1	NP 2	0	0	0	1.35581	0.672929	0	1.07156	0	1.07156	0	0	0	0	1.07156	0.672929	0	0	0	0	0	0.672929	0	0
CATCCCATCATGTCTT_1	NSC-Like 1	0	0.283535	0	0.970429	0	0	2.87461	0.283535	2.44148	0	0	0.684835	0	0	0	0	0	0	0.283535	0	0	0	0
CATCCGTCACTCATAG_1	NP 1	0	0	0	0	0	0	0.338971	0.793222	2.06173	0	0.591671	1.89447	0.338971	0.591671	0	0	0	0	0	0	0.338971	0	0
CATCGCTGTGTCATTG_1	NP 1	0	1.72881	0	0	0	0	0	0	0	0	0	0	0	0	0	0	0	0	0	0	0	0	0
CATCGGGAGGTGGCTA_1	NP 1	0	0	0	0.330358	1.80649	0	0	0.578259	0.330358	1.2086	0	0.330358	0	0	0.578259	0	0	0	0	0	0	0	0
CATCGTCAGTATTGCC_1	NP 2	0	0	0	0	0	0	2.56958	0	2.20168	0	0	1.10196	0	1.10196	0	0	0	0	1.61345	0	0	0	0
CATCGTCAGTCATGCT_1	NRP 1	0	0	0	0	0.517747	0	0	0	0	0.517747	0.857171	0	2.35094	2.28413	1.11012	0.857171	0	1.11012	0.517747	0.517747	2.21254	0	0
CATGAGTAGCTCCATA_1	NP 1	0	0	0	0	0	0	0.684827	0.906299	1.6911	1.37379	0.906299	1.85768	0.906299	0	0	0	0	0	2.12534	0	0.399926	0	0
CATGAGTTCAAACGTC_1	NP 1	0	0	0.516053	0	0	0	0	0.290952	1.10731	0	0.290952	0.516053	0	0	0.290952	0.290952	0	0	0.699677	0	0	0	0
CATGAGTTCGTAATGC_1	NP 1	0	0	0	0	0	0	2.60521	0	1.30451	0.36994	0.36994	2.34186	0.851408	2.20361	2.09953	0	0.36994	0.36994	0	1.02625	0	0	0
CATGCAAAGTGATCGG_1	NP 1	0	0	0	0	0.663522	0	0.943659	1.05891	1.62538	0.272979	0	2.24861	1.16225	0.943659	0.813368	1.16225	1.2559	0	0.663522	0	0	0	0.272979
CATGCAACATGGGCAA_1	NP 1	0	0	1.8185	0	0	0	1.93154	0	0.744922	1.04514	0	1.54492	0	0.313904	1.04514	0	0	0	0.313904	0	0	0	0
CATGCCTGTGATAGAT_1	NP 1	0	0	0	0	0	0	0.442449	1.96314	1.88177	0	0	0.748122	1.17126	0	0.748122	0	0	0	0	0	0	0	0
CATGCGGAGTGCCAGA_1	NSC-Like 1	0	0	0.38925	0.38925	0	0	1.46582	0.886911	2.15339	0	1.21769	0	0	0	0	0.38925	0	0	0	0	0	0	0
CATGCGGCAAACCGGA_1	NP 1	0	0	0	0	0	0	0	1.11905	1.55	0.805209	1.11905	1.2454	0.345282	0	0.805209	0	0	0	0.345282	0	0.345282	0	0
CATGCGGGTATCGATC_1	NP 1	0	0	0	0	0	0	0	0	0	2.39427	0	0	2.39427	0	0	0	2.39427	0	0	0	0	0	0
CATGCTCGTTAAGTCC_1	NSC-Like 1	0	0	0	0	0	0	2.57114	2.32282	1.82091	0.45443	0	0	1.19426	0	0	0	0	0	0	0	0	0	0
CATGCTCTCTTCCCGA_1	NP 2	0	0	0	0	0.886715	0	0	0	0.389142	1.46557	0.668562	1.9719	2.30644	1.75044	1.56981	1.21745	1.46557	0	0	1.0657	0	0	0
CATGGATTCTTGAACG_1	NP 1	0	0.35357	0	0	0	0	1.2655	0.35357	1.37851	0.614258	0.35357	1.37851	1.37851	1.8066	0.820848	0.614258	0	0	2.24948	0	0.35357	0	0
CATGGTATCCACCTCA_1	NP 1	0	0	0	0	0	0	0.701091	0.410768	2.49942	0.410768	0	0.925815	0	0	0.410768	0	0	0.410768	1.39819	0	0	0	0
CATTCATAGGGTTAAT_1	NP 1	0	0	0.335697	0	0	0	0	0	1.333	0	0	1.52393	1.94358	1.68419	0.58658	0	0	0	2.10175	0	0	0	0
CATTCATGTCGCGGTT_1	NP 1	0	0	0	0	0	0	0	0.839713	1.93451	0	1.45611	2.25676	1.45611	0.839713	0	0	0	0	1.08976	0	0	0	0
CATTCATTCAAATGCC_1	NP 1	0	0	0	0	0	0	1.16189	0.364083	1.59994	0	0.364083	1.16189	0.630414	1.16189	0	0	0	0	0	0.364083	0	0	0
CATTCCGCACAATTCG_1	NP 1	0	0	0	0	0	0	0	0	1.00242	0.358527	0.830149	1.49285	0.358527	1.74806	0.358527	0	0.621888	0	1.39092	0	0	0	0
CATTCCGGTGATAGAT_1	NSC-Like 1	0	0	0	0	0	0	1.34899	0	2.37802	0.596248	0	1.70186	0.798832	0	0	1.44955	0	0	0.596248	0	0	0	0
CATTCCGTCATAGACC_1	NP 1	0	0	0	0	0	1.0157	0	0	0.776657	0.776657	1.37003	0	0	0	0	0	0	0	0	0	0.461906	0	0
CATTCTAAGTGAGGCT_1	NP 1	0.603797	0	0	0	0	0	0	0	0	0	0	0	1.63807	1.24908	2.39321	0.603797	0	0	0.977612	0	0.603797	0	0
CATTCTACATGGAAGC_1	NSC-Like 1	0.328203	0	0	0.328203	0	0	1.20322	1.20322	2.44136	0	0.574893	1.80008	0.937614	0	0.328203	0	0	0	0.328203	0	0.328203	0	0
CATTGAGAGCGACAGT_1	NP 1	0	0	0	0	0	0	0	0.514695	1.85396	0	0	1.95418	0.514695	1.85396	1.10505	0	0	0	1.61716	0	0.514695	0	0
CATTGAGCAAGGGTCA_1	NP 1	0	0	0	0	0	0	0.455821	0.455821	1.72629	1.00518	1.00518	0.455821	1.19691	2.1409	0.455821	0	0	0	0.455821	0	0	0	0
CATTGAGCACACCTGG_1	NP 1	0	0	0	0	0	0	0	1.06212	1.74594	0	0	1.89875	0	0	0	0	0	0	0.665906	0	0	0	0
CATTGAGCACCTGCGA_1	NSC-Like 2	0	0	0	0	1.53564	0	0	0	1.23243	0	0	0	0	0	0	1.23243	0	0	0	0	0	0	0
CATTGAGCAGCAGTGA_1	NP 1	0	0	0	0	0	0	1.38323	0	0	1.52286	0.786228	1.9424	1.02699	2.10054	0.468471	0	1.22089	0	1.75447	0	0	0	0
CATTGAGCAGGAAGTC_1	NRP 1	0	0	0	0.462951	0	0	0.778182	0.778182	0	0.462951	0	0.462951	1.63341	2.92652	2.08754	2.22382	1.63341	0.462951	0.462951	0.462951	0	0	0
CATTGAGCAGTAACAA_1	NSC-Like 1	0	0	0	0	0	0	0	1.38667	2.63952	0	0	0	0	1.09895	0	0	0	0	0.693397	0	0	0	0
CATTGAGTCAAGTAAG_1	NP 1	0	0	0	0	0	0	1.85056	0	2.09816	1.30337	0.638635	1.02525	0.638635	0.638635	1.02525	1.02525	0	0	1.30337	0	0	0	0
CATTGAGTCAATCTTC_1	NSC-Like 1	0	0	0	0	0	0	1.13403	0	2.53329	0.719825	1.42605	2.12567	0.423329	0	0	0.423329	0	0	1.83584	0	0	0	0
CATTGCCAGAGCAGCT_1	NP 1	0.355156	0	0.616701	0	0	0	0.616701	0	0.823828	0.823828	0.355156	0.823828	1.81104	0	0.616701	0.355156	0	0	1.26932	0	0.355156	0	0
CATTGCCAGTACCATC_1	NP 1	0	0	0.381463	0	0	0	1.80971	0.381463	1.33146	0.381463	0.381463	2.01516	1.33146	0.872663	0.381463	0	0	0	0.656924	0	0	0	0
CATTGCCCACCTCGTT_1	NRP 1	0	0	0	0	0	0	0	0.246172	2.04107	0	0	0.873632	2.04107	0.246172	1.0831	0	1.40372	0.246172	0	0	0	0	0
CATTGCCCAGACTCTA_1	NP 1	0	0	0.482522	0	0.270086	0	1.05098	0.270086	1.55201	0	0.806614	1.55201	0.806614	0	0.65764	0	0	0	0.270086	0	0.270086	0	0
CATTGTTAGCGCCTTG_1	NRP 1	0	0	0	0	0	0	2.03315	0	0.472166	0	0.472166	1.65331	1.53056	2.94989	1.86116	2.36607	1.95085	0	2.6154	1.22784	0	0	0
CATTTCACAATCGTCA_1	NP 1	0	0	0	0.456965	0	0	1.00716	0	1.82672	0	0.456965	1.62036	2.48542	0.456965	0.769435	0	0	0	0	0	0	1.49865	0
CATTTCAGTGTCCAAT_1	NSC-Like 1	0	0	0	0	0	0	4.09264	0.946866	2.05877	0	0	0	1.98931	0	0	0.946866	0	0.946866	1.74621	0	0	0	0
CATTTCATCCCATAGA_1	NP 2	0	0	0	1.56939	0	0	1.56939	0	2.15263	0	0	2.15263	2.5186	0	0	0	0	0	1.56939	0	0	0	2.15263
CCAAGCGAGATCCAAA_1	NRP 1	0	0	0	0	0	1.1986	0	0	0	0.380552	0	0.380552	1.54857	0.380552	2.4554	1.54857	0	0.87099	0	0	2.23384	1.94879	0
CCAAGCGCATCATCTT_1	NP 1	0	0	0	0	0	0	0	0.824068	1.57676	0	0	1.57676	0	0	0	0	0	0	0	0	0	0	0
CCAAGCGGTGTCATCA_1	NP 1	0	0	0.379704	0	0	0	0.379704	0	1.4429	0	0.379704	1.4429	0.379704	0.379704	0.869431	0	0.379704	0	0	0	0	0	0
CCAAGCGGTTCGCGTG_1	NRP 1	0	0	0	0.579189	0	0	0.330954	0	0.579189	0.330954	0.943587	2.22335	1.59391	1.74179	1.74179	0.777895	0	0	0.330954	0	0.579189	0	0
CCAATGAAGCCAACCC_1	NP 1	0	0	1.31781	0	0	0	0	0	1.31781	0	0	1.86725	0	0	0	0	0	0	1.31781	0	0	0	0
CCAATGAGTTTACCAG_1	NSC-Like 1	0	0	0	0.606363	0.606363	0	1.25312	0.981142	2.14051	0	0	1.92224	0.606363	0	0	0	0.606363	0	0	0	0	0	0
CCAATGATCGTGGCTG_1	NSC-Like 2	0	0.941683	0	0	3.06039	0	0	2.11626	1.73922	0	0	2.05138	0	0.714352	0.419651	1.28292	2.11626	0	0	0	0	0	0
CCAATTTAGATGAACT_1	NSC-Like 1	0	0	0	0.379048	0.379048	0	0.653255	0	2.32414	1.44132	1.32584	1.04506	0.868226	0.379048	1.54482	0	0	0	0	0	0	0	0
CCAATTTAGTGCAAAT_1	NSC-Like 1	0	0	0	0.737267	0	0	2.21666	2.47672	2.02039	0	0	0.737267	2.27436	0	0.737267	0	0	0.435094	0	0	0	0	0
CCAATTTGTCACAGAG_1	NSC-Like 2	0	0	0	0	0	0	1.14869	0	1.96773	0	0.653971	2.08909	0.653971	0	0.479608	0.268286	0	0	0.479608	0	0.653971	0	0
CCAATTTGTCCAGGTC_1	NP 1	0	0	0	0	0	0	0.456138	0	1.727	0.768225	0.456138	1.91393	1.35837	0.768225	0.456138	0	0.456138	0	1.99574	0	0	0	0
CCACAAACACACGTGC_1	NSC-Like 1	0	0	0	0	0	0	0	1.09015	2.09298	0.582154	1.32565	2.69618	0	1.81389	1.09015	0.582154	0	0	2.09298	0	0	0	0
CCACAAACAGAACGCA_1	NP 1	0	0	0	0.431925	0	0	0	0.431925	1.44487	0.963425	0	1.56476	0.732579	0	0.431925	0.431925	0	0	1.15085	0	0	0	0
CCACAAATCGCTACAA_1	NP 1	0	0	0	0	0	0	1.5961	0	1.93161	0	0	1.42239	0	0	0.580399	0	0.331729	0	0.779383	0	0	0	0
CCACCATCACGGTAGA_1	NP 1	0	0	0	0	0	0	0.223034	0	1.25237	0.223034	0	2.19674	0.915961	0	0.405282	0	0	0	1.83212	0	0	0	0
CCACCATGTCCCTCAT_1	NP 1	0	0	0	0	0	0	0	0	1.47717	0.318901	0.318901	1.70609	0.560318	1.28904	1.55944	0.560318	0	0	2.04912	0.318901	0	0	0
CCACGAGCAAGTATAG_1	NP 1	0	0	0	0	0	0	1.09529	0	0.844451	0.508834	0.844451	1.29566	1.09529	0	0	0.508834	0	0	1.29566	0	0	0	0
CCACGAGCATGTGCCG_1	NP 1	0	0	0.39239	0	0	0	2.31548	0	2.16197	0.39239	0.39239	1.07229	1.91194	2.10508	1.22453	1.22453	0.892631	0	0	0	0	0	0
CCACGAGTCAAGAGTA_1	NSC-Like 1	0	0	0	0	0	0	3.35859	2.66694	2.15811	0.671334	0.671334	1.35339	0.671334	0	0	1.06942	0	0	0.671334	0	0	0	0
CCACGAGTCCACAGCG_1	NP 1	0	0	0	0	0	0	0	2.18663	0	0	0	0	0	0	0	0	0	0	0	2.18663	0	0	0
CCACGTTGTTTGGAGG_1	NSC-Like 1	0	0	0	0	0	0	0	0	2.15863	0	0	1.84095	0.463213	0.778564	0.463213	1.21095	0	0	0	0	0	0	0
CCACGTTTCAGAGTGG_1	NRP 2	0	0	0	0	0	0	0	0	2.43412	0	0	0	0	0	0	0	0	0	2.43412	1.82502	0	0	0
CCACGTTTCTGTGCAA_1	NSC-Like 1	0	0	0.415862	0	0	0	1.81755	0	2.37935	0.415862	0.415862	0	0.415862	0	0	1.1193	0	0	0	0	0	0	0
CCACTTGAGCATCAAA_1	NRP 1	0	0	0	0	0	0	0	0.356294	0	0	0.356294	1.27205	2.79783	2.7714	1.14427	1.94482	1.57944	0	0	0	0	0	1.38534
CCACTTGCAGGAAGTC_1	NSC-Like 1	0	0	0	0	0	0	0	0	1.45019	1.59264	1.08463	1.82814	1.7173	0.835327	0.502461	0	0	0	0	0	0	0	0
CCACTTGGTGATGTAA_1	NSC-Like 1	0	0	0	0	0	0	0.682535	1.18908	2.7101	0	0.28239	1.77401	0.502345	0	0.835161	0	0	0	0	0	0	0	0
CCATAAGAGTTCCGGC_1	NSC-Like 1	0	0	0	0	0	0	2.00386	2.25726	1.66363	0	0	1.94445	0	2.25726	0.997456	0	0	0	0	0	0	0	0
CCATAAGCAAGCGATG_1	NRP 1	0	0	0	0	0	0	2.22031	1.63024	1.63024	0	0	2.14312	1.31821	1.63024	0.862199	0	0	0	1.48635	0	0	0	0
CCATAAGGTGCTCGTG_1	NP 2	0	0	0	1.04725	0.480324	1.54748	0	0	1.54748	0	0	0	0.803434	1.67076	0	0	0	0	0	1.04725	0	0	0
CCATAAGTCAACTGGT_1	NSC-Like 2	0	0	0	1.5205	0	0.412538	1.5205	1.62633	2.21598	0.412538	0	0	1.11271	0	0	0	0.412538	0	0	0	0	0	0
CCATCACAGAGGACTC_1	NP 1	0	0	0	0.652659	0	0	0	1.04426	2.00747	1.04426	1.04426	1.54385	1.32493	1.32493	1.54385	0	0.652659	0	1.04426	1.04426	0	0	0
CCATCACCACGCGTCA_1	CNP	0	0	0	0	0	0	0	0	0	0	0	0	0	0	0	0	0	3.03694	0	0	2.39065	2.39065	3.03694
CCATCACTCCGCTTAC_1	NRP 1	0	0	0	0	0	0	0.889021	0.251964	1.19162	0	0	1.81773	1.77008	0.889021	1.10056	1.10056	1.27507	0	1.98843	0.889021	0.251964	0.453047	0
CCATCACTCTGGGCCA_1	NRP 1	0	0	0	0	0	0	0	0	0.981524	0	0	2.23458	2.17321	2.77363	1.88126	0	1.58785	0.44223	0.44223	0.7478	0	0	0
CCCAACTGTATGAAGT_1	NSC-Like 1	0	0	0	0	0	0	2.96572	0	1.96518	0	0.519866	1.11363	0.519866	0	0.860188	0.519866	0	0	0	0	1.11363	0	0
CCCAACTGTTGGGTAG_1	NP 1	0	0	0	0	0	0	0	0.987334	1.33678	0	0	0.987334	0	0	0	0	0	0	0	0	0	0	0
CCCATTGCACCCAACG_1	NP 1	0	0	0	0	0	0	0	0.671709	2.62233	0	0.822759	1.95511	2.93783	0.27702	0.493712	0	0.27702	0.27702	1.8604	0	0	0	0
CCCATTGGTACAAGCG_1	NSC-Like 1	0	0	0	0	1.76031	0	0	3.37016	0	0	0	1.88959	0.589105	0	0	2.00404	0	0	0	0	0	0	0
CCCATTGGTTGTAGCT_1	NP 1	0	0	0	0	0	0	0	1.38375	0.914256	0	0	0.691452	0.691452	2.52261	1.25034	0	0	0	2.43925	0	0	0	0
CCCGAAGAGCGGTAAC_1	NP 1	0	0	0	0	0	0	2.85339	0.597367	1.45145	0	0	1.62662	2.45318	0	0.597367	0	0	0	1.23895	0	0	0	0
CCCGAAGGTAGGTTTC_1	NP 1	0	0	2.24001	0.323184	0	0	0	0	1.78503	0	0	2.06272	0.567039	1.06733	0.323184	0	0	0	0	0	0.323184	0	0
CCCGAAGTCAATCGGT_1	NSC-Like 1	0	0	0	2.42281	0	0	4.97594	2.22159	2.10343	1.11694	0.706926	0.706926	0	0	1.11694	0	0	0	0.706926	0	0	0	0
CCCGAAGTCACTCCGT_1	CNP	0	0	0	0	0	0	0	0	0	0	0	0.447114	2.59551	1.18025	0.447114	0.990054	0	2.46062	0	0	2.67629	1.33998	1.70663
CCCGAAGTCTCTGGTC_1	NRP 1	0	0	2.0721	0	0	0	0	0	0.791733	0	0.919894	1.3908	0.791733	1.86136	2.24607	2.39421	1.46322	0	2.42138	1.3908	0	0	0
CCCGGAAAGAGCTTTC_1	NP 1	0	0	0	0	0	0	0.591761	1.23008	1.61658	0	0	2.2904	2.50963	0	0	0	0.591761	0	0	0	0	0.96101	0.96101
CCCGGAACAACTTGCA_1	NRP 1	0	0	0	0	0	0	0.368053	0	0.847908	0.847908	1.51718	1.61029	0.636491	1.77395	1.97808	0	0.847908	0.368053	0.847908	0.847908	0	0	0
CCCGGAACAGCCTATA_1	NP 1	0	0	0	0	0	0	0	0	0	0	0	0	0	0	0	0	0	0	0	0	0	0	0
CCCTAACAGTGTTCCA_1	NP 1	0	0	0	0	0	0	0	0	0	0	0	2.31	1.86325	1.53251	0	0	1.03492	0	0	0	0	0	0
CCCTCAAGTACTGCGC_1	NRP 1	0	0	0	0	0	0	1.25401	1.55953	0	0	0	2.98482	1.25401	2.69288	0.811904	1.79322	1.55953	0	1.25401	0	0	0	0
CCCTCAAGTATTTCTC_1	NP 1	0	0	2.43055	0	0	0	1.35563	0	1.00339	1.00339	1.19494	2.47997	0.454787	2.06813	0.454787	1.61559	0	0	0	0	0	0	0
CCCTCTCAGGGTAGCT_1	NSC-Like 1	0	0	0	0	0	0	0	0	2.03557	1.03512	0.473213	2.70259	0	0	0.473213	0	0	0	0.793123	0	0	0	0
CCCTCTCCAGCACACC_1	NSC-Like 2	0	0	1.24796	1.174	0.221802	0	0	0.221802	1.55284	0.556738	0.689789	0	0	0.403228	0	0	0	0	0	0	0	0	1.24796
CCCTGATGTCTGATCA_1	NP 1	0	0	0	0	0	0	2.40563	2.16475	1.51723	0.465783	0	2.40563	0.465783	1.51723	1.21582	0	1.74852	0	0	1.21582	1.21582	0	0
CCCTTAGCAAAGTATG_1	NP 1	0	0	0	0	0	0	0	0	0.769529	0.769529	0	0.769529	0	0.457029	0.769529	0	0	0	0.769529	0	0	0	0
CCCTTAGGTAATGATG_1	NP 1	0	0	0	0	0	0	0	1.70926	3.48659	0	1.70926	1.70926	0	0	0	0	0	0	0	0	0	0	0
CCCTTAGGTCAAACGG_1	NP 1	0	0	0	0	0	0	0.414568	1.11674	1.96915	0.414568	0.414568	0	0.70677	0	0	0	0	0	0	0	0	0	0.414568
CCGAACGAGTCATAGA_1	NRP 1	0	0	0	0	0	0	0	0	1.98587	0	0	0	0	2.60791	0	0	2.98851	0	1.98587	2.60791	0	0	0
CCGAACGCAGTTTGGT_1	NSC-Like 1	0	0	0	2.06419	0	0	0	0.503883	2.66933	0.283349	0.837365	0.283349	0	0	0	0	0	0	0	0	0	0	0
CCGATCTCAGAAATTG_1	NP 1	0	0	1.16328	0.364701	0	0	1.16328	0	2.08459	0	0	1.16328	0.63136	0	0.63136	0	0	0.364701	0.63136	0	0	0.364701	0
CCGATCTGTCATCGGC_1	NSC-Like 1	0	0	1.02422	0	0	0	1.02422	0	1.51948	0	0	2.93647	0	0	0	0	0	0	0	0	0	0	1.02422
CCGATCTTCACTGCTC_1	NRP 1	0	0	0	0	0	0	0	2.20652	0	0	0	0	2.20652	2.20652	0	0	3.22891	0	0	0	0	0	0
CCGATGGGTCTCGGGT_1	NSC-Like 1	0	0	0	0	0	0	0.470785	0.789594	1.38786	0.789594	0.789594	1.85806	0	0.470785	0	0	0	0	0.789594	0.470785	0	0	0
CCGATGGGTCTTCATT_1	NP 1	0.466446	0	0.783279	0.783279	0.466446	0	1.37917	0.466446	0.466446	0.466446	0.783279	2.40725	0.783279	2.09578	0.783279	0	0.466446	0	2.60126	0	0	0	0
CCGATGGTCACTAGCA_1	NSC-Like 1	0	0	0	1.19229	0	0	0.928122	1.96277	1.84911	1.19229	0	1.72085	0	0	0	0	0	0	0.568081	0	0	0	0
CCGCAAGAGTACCCTA_1	NSC-Like 1	0	0	0	0.662019	1.33923	0	2.64914	0	2.42708	0	0	2.02431	1.05689	0	0	3.46502	0	0	0	0	0	0	0
CCGCAAGCAATGGCAG_1	NP 1	0	0	0.792295	0	0	0	0	0	1.22874	0	0	1.22874	0	0	0	0	0	0	0	0	0	0	0
CCGCAAGGTTTACTGG_1	NSC-Like 2	0	0	0	1.01853	0	1.51254	0	1.69062	1.97296	0	0	0	0	0	1.01853	0	0	0	0.633697	0	0	0	0
CCGGACAAGACTCTAC_1	NP 1	0	0	0	0	0	0	0	0	2.76095	0	0	0	0	0	0	0	0	0	0	0	0	0	0
CCGGGTAAGCCGATAG_1	NSC-Like 1	0	0	0.789178	0	0	0	0	1.33597	2.70928	0	0	1.75895	1.33597	0	0.33685	0.588374	0	0	0	0	0	0	0
CCGGGTAGTAACAGTA_1	NRP 1	0	0	0	0	0	0	0	0	0	0	0	0.995866	0.995866	1.48481	0.995866	0.995866	2.41969	0	0	1.48481	0	0	0
CCGGTAGAGTCACTCA_1	NSC-Like 1	0	0	0	1.61949	0	0	0	0	1.61949	0.515863	0.854486	1.95667	0	0	0	0	0	0	0	0	0	0	0
CCGGTGACAGAACTAA_1	NP 1	0	0	0	0	0	0	1.63798	0	0.867771	1.63798	0	2.06787	0	0	0	0	0	0	0	0	0	0	0
CCGGTGACAGGTCTCG_1	NP 1	0	0	0	1.18389	0	0	0.449013	0.449013	1.18389	0	0	1.34386	1.18389	0	0	0	0	0	0.449013	0	0	0	0
CCGGTGACATAATGAG_1	NP 1	0	0	0	0	0.745755	0	0	0	1.87796	0	0	0	0	0	0.745755	0	0	0	0	0	0	0	0
CCGTAGGAGCTACTAC_1	NRP 1	0	0	0	0	0	0	3.09698	0	2.24627	0	0	2.73235	0.989717	0.612608	1.65368	0.989717	0	0	0	0.989717	0	0	0
CCGTAGGGTTAATGAG_1	NP 1	0	0	0	0	0	0	0	0	0	0	0	0	0	0	0	0	0	0	2.66383	0	0	0	0
CCGTAGGTCCATCGTC_1	NP 1	0	0	0.940602	0	0	0	0	0	2.33883	0	0.940602	0	1.73776	1.73776	0	0.940602	0	0	0	0	0	0	0
CCGTGAGAGATGGCGT_1	NSC-Like 1	0	0	0	0	0	0	0	3.0763	1.69212	0	0	1.81962	2.42825	2.9298	0	1.81962	0	0	0.907046	0	0	0	0
CCGTGAGAGGCGTCCT_1	NP 1	0	0	0	0	0	0	1.55098	0	0.805894	0	0	0	1.24628	0	0	0	0	0	1.24628	0	0	0	0
CCGTGAGCAGATTAAG_1	NP 1	0	0	0	0	0	0	0.354076	0	1.26672	0.821799	0.821799	1.65797	0.615038	2.1069	0.615038	0	0	0	2.20524	0	0.615038	0	0
CCGTTCAAGCTTGTTG_1	NSC-Like 1	0	0	0	1.49477	0	0	2.30174	1.32618	2.69687	0.525709	0	0.525709	0.525709	0.525709	0	0.868493	0	0	0	0	0	0	0
CCGTTCACATTGTGCA_1	NSC-Like 1	0	0	0	0	0	0	0	1.49123	1.35294	0.453465	0.453465	1.19241	0	1.35294	1.9077	0	0	0	1.19241	0	0	0.76431	0
CCGTTCATCAGTGATC_1	NP 1	0	0	0	0	0	0	0	0	0.834072	0	0	0.501586	1.44849	0	0	0	0.501586	0	0	0	0	0	0
CCTAAGAGTAGTTCCA_1	NP 1	0	0	0	0	0	0	0.479526	0	1.04589	0	0.802279	1.77875	1.54583	1.54583	0.479526	0	0.479526	0	1.04589	0	0	0	0
CCTAAGAGTATGCAAA_1	NSC-Like 1	0	0	0	0	0	0	2.11562	0.941237	1.64256	0.941237	0	1.82624	1.12629	2.11562	0	0	0	0	0	0	0	0	0
CCTAAGAGTCAGTTTG_1	NRP 1	0	0	0	0	0	0	0	0	0	0.834773	0.834773	1.08398	2.59457	1.92706	1.44944	2.3779	1.08398	0	1.82731	0	0	0	0
CCTACGTGTGGCTAGA_1	NSC-Like 2	0	0	0	0	1.70336	0	0	0	0	0	0	0	0	0	1.70336	0	0	1.70336	0	0	0	0	0
CCTACGTGTTATTCCT_1	NP 1	0	0	0.417429	0	0.71104	0	0.417429	0	1.53177	0	0	1.97639	0	0	0	0.937724	0	0	0	0	0	0	0
CCTACGTTCGGTCTGG_1	NP 1	0	0	0.34314	0	0	1.54422	0	0	1.77705	0	0	1.90674	1.90674	2.78171	0.59814	0	1.1141	0	1.24017	0	0	0	0
CCTATCGAGCAACAAT_1	NRP 1	0	0	0	0	0	0	0.999432	0	0.452505	0	0	1.61058	1.90545	2.13289	0.999432	0.452505	0	0	0.762903	0.762903	0	0	0
CCTATCGAGCACTTTG_1	NRP 1	0	0	0	0	2.33996	0	0	0	0	0	2.33996	0	2.33996	0	2.98375	0	0	0	0	0	2.33996	0	0
CCTATCGAGTCAATCC_1	NRP 1	0	0	0.241769	0	0	0	0	0	1.51634	0.436318	0.739077	2.09322	1.0697	2.433	1.1594	1.0697	1.38842	0	1.38842	0.861836	0	0	0
CCTATCGCACACAGAG_1	NP 1	0	0	0	0	0	0	0	0.338554	0.591023	0.959989	0	2.4045	1.53175	2.47475	0.338554	0	0	0	2.28891	0	0	0	0
CCTATCGCACTGTGTA_1	NP 1	0	0	0	0	0	0	1.63227	0	1.20947	0	0	1.0166	1.37108	0.777419	0	0	0	0	0	0	0	0	0
CCTCAACAGGTAGTAT_1	NSC-Like 1	0	0	0	0	0	0	3.62797	1.00212	2.26388	0	0	2.42872	0.358385	0	0	0.621668	0	0	0	0	0	0	0
CCTCAACAGTTACGTC_1	NP 1	0	0	0	0	0.764341	0	0	0	0.764341	0	0	0	0.764341	0	0	0	0	0	0	0	0	0	0
CCTCACACAAGCTCTA_1	NP 1	0	0	0	0	0	0	0	0	1.56161	0	1.05891	1.83627	1.63766	1.56161	2.22854	0	0	0	1.29103	0	0	0	0
CCTCAGTGTGTCCCTT_1	NRP 1	0	0	0	0	0	0	0	0.575573	0.938561	0	0	0.575573	1.20431	2.25755	1.58735	0	0	0.938561	0	0.575573	1.20431	0	0
CCTCATGAGGGCTGAT_1	NRP 1	0	0	0.538254	0	0	0.213231	0.78315	0.538254	0.979715	0.213231	0.38889	1.70761	1.90272	2.20616	1.2169	0.213231	1.56919	0	0.38889	0.78315	0	0	0
CCTCCAACACGCGCTA_1	NSC-Like 1	0	0	0	0	0	0	3.66687	0.49194	2.07823	0	0	2.22585	0	0.49194	0.49194	0	0	0	0	0	0	0	0
CCTCCAACAGCATCTA_1	NSC-Like 1	0	0	0	0	0	0	1.55657	0	0	0	0	0	0	0	0	0	0	0	0	0	0	0	0
CCTCCAAGTACCTAGT_1	NRP 1	0	0	0.723942	0	0	0	0	0	0.535537	1.01918	1.24683	1.43214	2.04504	2.35735	1.99814	0	1.78483	0	2.64651	1.51333	0	0	0
CCTCCAAGTTACCTTT_1	NP 1	0	0	0.851023	0	0	0	0	0	1.17457	0	0.369732	2.04255	0.639058	1.17457	1.30402	0	0	0	1.17457	0	0	0	0
CCTCCAATCCAAGCCG_1	NRP 2	0	0	0	0	0	0	0	0	0	2.16653	0	0	2.16653	0	0	0	0	2.16653	0	0	0	0	2.80069
CCTCCTCAGGATACAT_1	NRP 1	0	0	0.73285	0	0	0	0	0	0	0.307731	0.307731	1.85708	2.66252	2.88679	2.98251	3.19547	1.25913	0.542713	0.542713	1.85708	1.25913	0	0
CCTCCTCCAGCGTATT_1	NP 1	0	0	0	0.265761	0	0	0.925098	0.265761	1.03905	0.265761	0.265761	1.39729	1.14134	0.265761	0.925098	0	0	0	0.265761	0	0	0	0
CCTCCTCGTCTCCTGT_1	NSC-Like 1	0	0	0	1.13054	0	0	1.13054	0	2.44118	1.13054	0	0	0	0	0	0	0	0	0	0	0	0	0
CCTCCTCGTGCCTATA_1	NSC-Like 1	0	0	0	0	0	0	0	1.57575	2.15972	0	0	1.57575	0	0	0	0	0	0	0	0	0	0	0
CCTCTAGAGGGATCTG_1	NP 1	0	0	0	0	0	0	0.790481	0.263221	0.918516	0.263221	0.263221	1.032	0.790481	1.032	0.790481	0	0.263221	0	1.52896	0	0	0	0
CCTCTAGCACTCCTTG_1	NP 1	0	0	0	0	0	0	0.266117	0	1.71799	0.649541	0.266117	2.28663	0.649541	2.62505	1.14238	1.04004	0	0	1.14238	0	0.476094	0	0
CCTCTAGCATACAGGG_1	NSC-Like 1	0	0	0	0	0	0	2.07243	0.911488	1.69819	1.09327	1.09327	0.4028	0	0.689146	0.689146	0	0	0	0.4028	0	0	0	0
CCTCTAGTCATTCGGA_1	NSC-Like 2	0	0	0	0	0	0	0	0	2.09214	0	0	0	0	0	0	0	0	0	0	0	0	0	0
CCTCTCCCACCTGCTT_1	NP 1	0	0	0	0	0	0	0	2.05554	0	0	0	0	0	0	1.62662	0	0	0	1.62662	0	0	0	0
CCTCTCCCAGAGCGTA_1	NP 1	0	0	0	0	2.34081	0	0	2.34081	0	0	0	0	1.73956	0	0	0	0	0	0	0	0	0	0
CCTCTCCGTACAATAG_1	NRP 1	0	0	0	0	0.400413	0	0	0	0.907179	0.400413	0.685559	1.37489	1.85893	1.37489	2.1837	0.400413	0.907179	0.400413	0	1.24191	0	0	0
CCTCTCCTCCGCTGTT_1	NP 1	0	0	0.627057	0	0	0	0	0.255183	1.56425	0.255183	0.255183	1.62329	1.11017	0.255183	1.36276	0.458308	0	0	0.627057	0	0	0	0
CCTGCATAGTCTTCGA_1	NSC-Like 2	0	1.63409	0.31844	0	1.94587	0	0	1.17862	1.55811	0	0	1.47587	0.559594	0	0.31844	0.31844	0.916261	0.31844	0	0	0	0	0
CCTGTTGAGGCGTCCT_1	NRP 2	0	0	0	0	0	0	0	0	0	0	0	0	2.21666	0	0	0	0	0	0	2.21666	0	0	0
CCTGTTGCATCATTGG_1	NP 1	0	0	0	0	0	0	0	0	2.29183	0.572845	0.934763	2.0246	0.326893	0	0.326893	0	0	0	1.31011	0	0	0	0
CCTTCAGAGACTCGAG_1	NP 1	0	0	0	0	0	0.636533	0.636533	0	1.02239	0	0.636533	1.30012	1.8468	2.09425	0	0	0	0	0	0	0	0	0
CCTTGTGCATGGAGAC_1	NRP 1	0	0	0	0	0	0	0	0	0	0	0.450659	0.996225	2.25551	3.09403	2.25551	2.31348	0.760195	0	0	1.18705	1.18705	0	0
CGAAGGAAGTATTAGG_1	NSC-Like 2	0	1.16584	0	0	1.78664	0	0	0	1.87511	0	0	0.743983	0	0	0	0	0	0	0	0	0	0	0
CGAAGGACAATAACCC_1	NSC-Like 1	0	0	0	0.801194	0	3.14016	1.96585	1.54428	1.77712	0	0	0	0	0.801194	0	0	0	0	0	0	0	0	0
CGAAGGAGTCTCAGGC_1	NP 1	0	0	1.94574	0	0	0	0.510746	0	1.89695	0.693047	0.287632	0.847184	1.89695	0	0.287632	0	0	0	1.54029	0	0	0	0
CGAAGGATCATTCCTA_1	CNP	0	0	0.225854	0.11929	0	0	0.634921	0.225854	0.872823	0.409978	0.409978	1.06486	2.2501	1.59485	1.59485	1.33166	0.225854	1.14862	1.0202	0.11929	1.84392	1.2259	1.45724
CGAAGGATCGTTATCT_1	NSC-Like 2	0	1.89722	0	1.89722	1.89722	0	0	2.96624	0	0	0	0	0	0	0	0	0	0	0	0	0	0	0
CGAAGTTGTATCTCGA_1	NP 1	0	0	0.35806	0	0	0	0	1.14828	1.74677	0	0.35806	2.00932	1.00144	0.62117	0.35806	0	0	0	0.62117	0	0	0	0
CGAAGTTGTGAGTAAT_1	NP 1	0	0	0	0	0	0	0	0	2.12746	0.759619	0	0.450267	0.995543	1.18629	0.759619	0	0	0	1.18629	0	0	0	0
CGAAGTTGTGGCTCTG_1	NSC-Like 2	0	0	0	0.619303	1.66547	0	0	0	1.48852	0	0	0	0	0	0	0	0	0	0	0	0	0	0
CGAAGTTGTTGCTCGG_1	NRP 1	0	0	0	0	0	0	0	0	0.98924	0	0	0.98924	2.24559	1.80296	2.04856	0	2.24559	0	0	0	0.98924	0	0
CGAATTGGTTGAAGTA_1	NRP 1	0	0	0	0	0	0	0	0	1.07664	0	0	1.47839	1.47839	1.2292	0.676712	0.394539	0.676712	0	0	0	0	0	0
CGACAGCTCCTCTAAT_1	NP 2	0	0	0	0	0.473076	0	1.03488	0	0.792924	0	0	0.792924	1.39243	1.8632	1.03488	0.473076	0	0	0	0.792924	0	0	0.473076
CGAGAAGCACACGGTC_1	NP 1	0	0	0	0	0	0	0	0.477148	0.798832	0.477148	0.798832	0	0	1.54091	0.477148	0	0	0	0	0	0	0	0
CGAGGAAGTTCCAGGC_1	NSC-Like 2	0	1.82827	0	0.557418	1.38244	2.13554	0	2.22004	1.1751	0	0	0.557418	0.557418	0	0	0	0	0	0	0	0	0	0
CGAGGAATCTGGACTA_1	NSC-Like 1	0	0	0	1.05677	0	0	1.05677	3.6018	0.661928	0	1.05677	1.55901	0	0.661928	0.661928	1.33909	0	1.05677	0	0	0	0	0
CGAGGCTCACACAGCC_1	NP 1	0	0	0	0	0	0	2.69452	1.32434	2.0312	0.439504	0.439504	1.58177	1.95605	3.16249	1.46131	1.68926	0.439504	0	1.16557	0.743781	0	0	0
CGAGGCTCACTTCATT_1	NP 1	0	0	0	0	0	0	1.79644	2.01977	0.695959	0	0.407341	2.20222	2.60789	1.70935	0.695959	0	0	0	1.61393	0	0	0	0
CGAGGCTGTTCTCGCT_1	NP 1	0	0	0	0	0	0.463365	0	0	1.21124	0	0	2.34475	0.778787	2.45182	1.37297	1.37297	1.74315	0	0	0	0	0	0
CGAGTGCCAAACCATC_1	NP 1	0	0	0	0	0	0	0.371678	0	2.25687	1.52635	0.371678	1.42339	1.42339	0	0.371678	0	0	0	1.92456	0	0	0	0
CGAGTGCGTCCACTTC_1	CNP	0	0	0	0	0	0	0	0	0	0	0.534745	1.51184	1.34236	1.51184	1.13817	0.534745	0	1.99648	0	0	3.10056	0	3.24826
CGAGTTAGTTGGGACA_1	NSC-Like 1	0	0	0	0	0	0	0.288162	1.09989	1.73618	0	0.288162	1.09989	0.982029	0.406105	1.61097	0.511593	0.406105	0.288162	0.982029	0.848395	0	0	0
CGAGTTATCACACGAT_1	NP 1	0	0	0.37172	0	0	0	1.179	0	0.642093	0.642093	0.37172	1.179	0	0	1.02994	0	0	0	1.3087	0	0	0	0
CGATCGGGTATTTCTC_1	NP 1	0	0	0	0	0	0	0	0.582224	1.51624	1.32576	0.9478	0	0	0	0	0	0	0	1.09026	0	0.3329	0	0
CGATGCGCAAGCGATG_1	NP 1	0	0	0	0	0	0	2.14751	0	1.67185	0.431944	0	2.46852	1.15089	0.732607	1.15089	0	0	0	1.9377	0	0	0	0
CGATGCGGTATTGACC_1	NSC-Like 1	0	0	0.469591	0	0	0	1.5252	2.60905	0	1.02891	1.64777	1.02891	0.469591	0.469591	0.469591	0	0	0	0.469591	0.469591	0	0	0
CGATGCGGTCAAGCGA_1	NP 1	0	0	0	0	0	0	1.10082	0.694801	1.61208	1.10082	1.10082	2.48794	0.694801	0	0	0	0	0	0	0	0	0	0
CGATGCGTCACCTCGT_1	CNP	0	0	0	0	0	0	0	0.618157	0.618157	0.618157	1.4866	0	2.62703	2.05975	0.618157	0	0.997321	1.4866	0	0	2.16327	1.27159	0
CGATGGCCAAAGGAGA_1	NP 1	0	0	0	0	0	0	0	0	1.35196	0	0	0.452985	0.452985	0	1.90658	0	1.00026	0	1.35196	0.452985	0	0	0
CGATGGCCATAAGCAA_1	NRP 2	0	0	0	0	0	0	0	0	0	0	0	0	0	0	0	0	0	0	0	0	0	0	0
CGATGGCGTCATCCGG_1	NP 1	0	0	0	0	0	0	1.66953	2.90354	1.74072	0.57862	0	1.50986	0.330589	1.31976	0.57862	0.330589	0	0	0.777196	0	0	0	0
CGCAGGTAGACAGTCG_1	CNP	0	0	0	0	0	0	0	0	0	0	0	0	1.29196	0	1.83734	0	0	1.29196	0	0	1.83734	2.65321	1.29196
CGCAGGTCAAAGCGTG_1	NSC-Like 2	1.43281	0.30343	0	1.78557	0.882935	2.17463	0.724399	1.14007	0.882935	0	0	0.724399	0.30343	0	0.30343	0	0	0	0	0	0.30343	0	0
CGCATAAAGATGGTAT_1	NP 1	0	0	2.55155	0.48395	0	0	2.72895	0	1.05341	0	0	1.78838	1.24987	0.48395	0.48395	0	0	0	0	0	0	0	0
CGCATAACACGTTCGG_1	NP 1	0	0	0	0	0	0	0	0	0.506333	0	0	0	0	1.2911	1.45768	0	0.506333	0.506333	0	0	0	0	0
CGCCAGAAGCCTCTGG_1	NP 1	0	0	0	0	0	0	0.554863	0.315432	1.27981	0.554863	0.554863	0.747897	0.554863	0.315432	0.315432	1.17097	1.37796	0	0.554863	0	0	0	0
CGCCAGAAGTGCCTCG_1	NP 1	0	0	0	0.46158	0	0	0.631202	0.776181	1.36938	0.776181	0	2.44741	1.20786	0.631202	0.902779	0.257189	0.631202	0	0.902779	0.46158	0	0	0
CGCCAGAGTTGACTAC_1	NSC-Like 2	0	1.05544	0	0	1.5574	0	0	2.06288	1.98019	0	0	0.485148	0	0	0	0	0	0	0	0	0	0	0
CGCCAGATCTCCACTG_1	NRP 2	0	0	0	0	0	0	0	0	0	0	0	0	0	0	0	0	0	0	2.45333	0	0	0	0
CGCCATTCAGAGTCAG_1	NSC-Like 1	1.27778	0.830441	0.499056	0.830441	0	0	0	0.830441	2.17088	0	0	0	0	0	0	0.499056	0.830441	0.499056	0	0	0	0	0
CGCCATTGTAACGTTC_1	NP 1	0	0	0	0	0	0	2.02423	0	1.45516	1.45516	0	1.45516	2.02423	0	0.971754	0.971754	0	0	0.971754	0	0	0	0
CGCCATTGTCGGATTT_1	NRP 1	0	0	0	0	0	0.482593	2.13337	0.482593	1.24734	0	0	1.05111	1.24734	2.64089	2.44622	1.05111	2.13337	0	1.05111	1.8844	0	0	0
CGCCATTGTTCGGCTG_1	NRP 2	0	0	0.512565	0	0	0	0.849782	0	2.20109	0	0.512565	0.512565	1.10151	0	0.849782	0.512565	0.849782	0	0.849782	0	0	0	0.512565
CGCGTGAAGCTTTCCC_1	NSC-Like 1	0	0	0	0	0	0	2.67919	1.20202	2.07701	0.327725	0.936575	0.936575	0.327725	0	0.574147	0	0	0.574147	0	0	0.574147	0	0
CGCGTGAAGGCCATAG_1	NP 1	0	0	0	0	0	0	1.68213	0.899756	2.11565	0	0	1.68213	0	1.9222	0	0.899756	1.68213	0	0	0	0	0	0
CGGAACCGTTATGTGC_1	NRP 1	0	0	0	0	0	0	1.04239	0	1.04239	0.477473	0.799303	1.40118	1.04239	1.23779	1.77427	1.04239	0	0	1.77427	0	0.477473	0.477473	0
CGGAATTAGGAGATAG_1	NSC-Like 1	0	0	0	0	0	0	2.265	1.00292	1.00292	0	1.49345	1.00292	1.00292	0	2.42986	0	0	0	0	0	1.49345	0	0
CGGAGAAGTGTGACCC_1	NP 1	0	0	0	0	0	0	0.847469	0.510946	1.38652	0.287757	1.46657	1.67422	0.981017	1.46657	0.693297	0	0	0	1.2995	0.287757	0	0	0
CGGAGAATCGCTTACC_1	NP 2	0	0	0	0	0	0	0	2.00676	0	2.63033	0	0	2.63033	0	0	0	0	0	0	0	0	0	0
CGGCAGTGTCGGCCTA_1	NRP 1	0.706874	0	0	0	0	0	0	0	0	0.414637	0.414637	2.10334	2.32716	2.46727	1.96933	0.932741	1.72711	0	1.52535	1.63131	0	0	0
CGGCAGTGTGATATAG_1	NRP 2	0	0	0	0	0	0	0	0	0	0	0	0	2.14894	2.14894	0	0	0	0	0	0	2.14894	0	0
CGGCAGTTCTGGGAGA_1	NSC-Like 1	0	0	0	2.2015	0	0	0	0	0.900796	0	0	0.548572	0	0	0.900796	0.900796	0	0	0	0	0	0	0
CGGGACTGTTTCGTTT_1	NRP 2	0	1.19953	0	0	0	0	0	0	1.19953	0	0	0	1.19953	1.72938	0	0	0	0	1.19953	0	0	0	0
CGGGACTTCTCGCGTT_1	NP 1	0	0	0	0	0	0	0	1.46225	1.46225	0	0	2.98511	1.87581	0.977508	0.439936	0	0	0	0	0	0	0	0
CGGGCATAGCAAGTCG_1	NSC-Like 1	0	0	0	0.184672	0	0	1.29108	1.03865	2.14059	0.184672	0.340497	0.184672	0.796128	0	0.184672	0	0.184672	0.184672	2.06636	0	0	0	0
CGGGCATCACATGAAA_1	NSC-Like 1	0	0	1.47206	0	0	0	1.30469	0	1.85209	0	0.513803	1.47206	0	0.851549	0	0.513803	0	0	0	0	0	0	0
CGGGCATCAGCGACCT_1	NP 1	0	0	0.64122	0	0	0	1.30736	0	1.30736	0	1.30736	1.70365	1.98672	0.64122	1.02876	0	0	0	1.70365	0.64122	0	0	0
CGGGCATCATGAGAAT_1	NP 1	0	0	0	0	0	0	0.288577	0.288577	1.6123	1.101	0.512256	1.73754	1.38898	0.512256	1.67688	0	0	0	0.512256	0	0	0	0
CGGGCATGTAAGGCTG_1	NSC-Like 1	0	0	0	0.996081	0	0	1.48508	0.617251	2.34104	0.617251	0	2.05804	0	0	0.617251	0	0	0	0.617251	0	0.996081	0	0
CGGGTCAAGTCGTTAC_1	NSC-Like 1	0	0	0	1.6122	0	0	2.62787	0	2.73759	0.58932	0	1.43771	0.957633	0	0	2.00446	0	0	0.58932	0	0	0	0
CGGGTCAGTCACTCTC_1	NP 2	0	0	0	0.6918	0	0	0	0	0.6918	0	0	1.78951	1.38427	0	1.09682	0	0	0	0	0	0	0	0
CGGGTCAGTTCTCACC_1	CNP	0	0	0	0	0	0	0	0	0.490438	0	0	1.9017	3.31736	0.818044	1.9017	2.40951	0	2.2224	0	0	3.08603	1.56824	3.05669
CGGGTCAGTTGCATAC_1	NRP 1	0	0	0	0	0	0	0	0	0	0	0	0	4.26688	2.9218	0	2.9218	0	0	0	2.9218	0	0	0
CGGGTCAGTTGTTGCA_1	NSC-Like 2	0	0	0.717588	0	0	0	0	0.421825	2.48654	0	0.945548	0	0	0.421825	0.421825	0	0.421825	0	0	0	0	0	0
CGGGTCATCTCGTTTA_1	NRP 1	0	0	0	0	3.34784	0	0	0	0.762384	1.48843	0.762384	1.1899	0	0	0	0	0	0	0	0	0	0	0
CGGTCAGCAAGGGCAT_1	NP 1	0	0	0	0	0	0.78776	0	0	0	1.22287	0	2.10301	1.22287	0.78776	0	0	1.52506	0	0	0	0	1.7568	0
CGGTCAGCACCGTGCA_1	NP 1	0	0	0	0	0	0	0.983441	0.443326	0.749414	0	0	0.749414	0	0	0	0.443326	0	0.443326	0	0	0	0	0
CGTAAGTAGATTAGCA_1	CNP	0	0	0	0	0	0	0	0	0	1.13376	0.817302	0.987995	1.26095	0.351685	1.99087	2.28754	0.351685	0.987995	1.13376	0.817302	2.4814	1.56719	2.61329
CGTAAGTAGGTCGTAG_1	NP 2	0	0	0	1.1997	1.00771	0	0	1.72957	1.82745	0	0	0.457284	0.769902	0	0	0	0	0	0	0	0	0	0
CGTAAGTCAAGCGCTC_1	CNP	0	0	0	0	0	0	0	0	0.7785	1.01787	0	0	1.74271	1.63388	0	0.7785	0	1.93022	0	0	2.89502	0	0
CGTAAGTCACGTACTA_1	NP 1	0	0	0	0	2.13238	0	2.13238	0	0	2.13238	0	3.14866	2.13238	0	0	0	0	0	2.13238	0	0	0	0
CGTAAGTCATTGTGCA_1	NSC-Like 1	0	0	0.360697	0	0	0	0.625221	2.07308	1.75399	1.00698	0	0	0	0	0	0	0	0	0	0	0	0	0
CGTAAGTGTGTCATTG_1	NP 1	0	0	0	0.660794	0	0	1.55716	0	1.55716	0	0.660794	1.73724	1.33736	2.64679	1.05524	0.660794	0	0	1.88979	0	0	0	0
CGTAATGAGCTAGTTC_1	NP 1	0	0	0	0	0	0	0	0	1.13453	0	0.423584	1.13453	0.720204	0	0	0	0	0	0	0	0	0	0
CGTAATGAGTTGTACC_1	NSC-Like 1	0	0	0	0	0	0	1.72141	3.07574	1.49163	0	0	2.2013	0	0	0	0	0	0	0	0	0	0	1.19277
CGTAATGCAAACACCT_1	NP 1	0	0	0	0	0	0	0	0	0.777387	0	0	0.777387	1.37104	0	0.462406	0	0	0	0	0	0	0	0
CGTAATGGTGTGTTTG_1	NSC-Like 1	0	0	0	1.40473	0	0	0	2.01932	2.11647	0	0.931069	1.30566	0.570194	0	0	0	0	0	0.325198	0	0	0	0
CGTAATGGTGTTACAC_1	NP 1	0	0	0	0	0	0	0.341991	0	1.96237	0	0	0.341991	1.90337	0	0.596358	0	0	0	0	0	0	0	0
CGTAGTAAGACTGAGC_1	NP 1	0	0	0.501432	0	0	0	0	0	0.501432	1.08291	0	2.49059	0.501432	0	0	0	0	0	1.08291	0	0	0	0
CGTAGTACAATACCCA_1	NRP 1	0	0	0	0	0	0	2.70973	0	0	0	0	2.70973	3.36904	0	0	0	0	0	0	0	0	0	0
CGTAGTACACCGTGGT_1	NP 1	0	0	0.532152	0	0	0	1.13391	0	0	0	1.33773	2.08268	1.13391	0.532152	0	0	0	0	1.50695	0	0	0	0
CGTAGTATCCCGAACG_1	NP 1	0	0	0	0.754063	0	0	0	0.754063	0.754063	1.7052	1.7052	1.89132	2.04817	2.04817	1.17904	2.04817	0.754063	0	1.47633	0	0	0	0
CGTCAAAAGGGTATAT_1	NP 1	0	0	0	0	0	0	0	0	1.66042	0.475483	1.39722	1.39722	0.475483	1.03899	1.53746	0	0	0	1.66042	0.796417	0	0	0
CGTCAAACACTGTCCT_1	NSC-Like 1	0	0	0	0	0	0	3.13003	2.55967	2.60966	0.844035	1.46194	2.26356	0.508543	0.508543	0.844035	0	0	0	1.84101	0	0	0	0
CGTCAAAGTGCCAAGA_1	NSC-Like 2	0	0.863308	0	1.48783	1.31961	1.75759	0	0	2.14481	0	0	0.522059	0	0	0	0	0	0	0	0	0	0	0
CGTCCATAGGTGCCAA_1	NRP 1	0	0	0	0	0	0	2.94016	0	1.26971	0.82414	0	0.82414	1.81151	2.00142	0	0	0	0	1.57686	0	0	0	0
CGTCCATCATAACAGA_1	NRP 2	0	0	0	0	0	0	0	2.39065	0	0	2.39065	0	0	0	0	0	0	0	0	0	0	0	0
CGTCCATCATACACCA_1	NP 1	0	0	0	0	0	0	0.445777	0	0.987721	0	0	1.17767	0.445777	0	0.445777	0	0	0	0	0	0	0	0
CGTCCATGTCCTTTGC_1	NSC-Like 2	0	0	0	0	0	0	0.871232	0.871232	0	0	0	0	0.871232	0	2.23421	0	0	0	0	0	0	0	0
CGTGATAGTATGGGAC_1	NP 1	0	0	0	0	0	0	0	0	1.5164	1.0217	0	0.884727	1.34668	0	0.537172	0	0	0	0.884727	0	0	0	0
CGTGCTTAGAAGTCCG_1	NSC-Like 1	0	0	0	0	0	0	1.41565	0.418617	2.43337	0.712811	0.712811	1.64072	0.939842	0	1.28074	0	0	0	0	0	0	0	0
CGTGCTTGTATGTCTG_1	NP 1	0	0	0	0	2.68597	0	0	0	0	0	0	2.21958	0	1.31761	1.31761	0	0	0	0	0	0	0	0
CGTGTCTAGTAGAATC_1	NSC-Like 1	0	0	0	0	0	0	2.8583	1.38319	2.34763	0.404087	0.691079	0.691079	0.691079	0	0.691079	0	0	0.691079	0.404087	0	0	0	0
CGTGTCTCATCTGCGG_1	NP 1	0	0	0	0	0	0	0	0	1.8566	0	0.431906	1.30859	0.963392	0.431906	1.15081	0	0	0	0.963392	0	0	0	0
CGTTAGAAGAGCTGCA_1	NSC-Like 2	0.553807	0	0	0.553807	2.42993	3.42082	0	0	2.03585	0	0	0.908149	0	0.553807	0	0	0	0	0	0	0	0	0
CGTTAGACAGGGACTA_1	NP 2	0	0	0	0	0	1.6988	0	1.24757	0.911933	0	0	0.403046	0.911933	0	0	0	0	0.403046	0	0	0	0	0
CGTTAGATCACTTTGT_1	NSC-Like 1	0	0	0	1.85691	0	0	0.963626	0.432039	2.32108	0.432039	0	0.963626	0	1.76876	1.15107	1.93793	0	0	1.44512	0	0	0	0
CGTTAGATCCGTTGAA_1	NRP 1	0	0	0	0	0	0	2.63352	0.541118	1.3537	0.541118	0.890297	2.6838	1.3537	2.90308	0	0	1.1486	0	2.00973	0	0	0	0
CGTTCTGAGACCGTTT_1	NP 1	0	0	0	0	0	0	0	0	1.22566	0	0	1.6991	0.295481	0.295481	1.11928	0	0	0	1.00021	0	0	0	0
CGTTCTGGTGTGTGTT_1	NSC-Like 1	0	0	0.928739	0	0	0	2.58404	1.52018	1.72168	0.4124	0.703532	0.703532	1.40183	0	0.4124	0	0	0	1.40183	0	0	0	0
CTAACCCGTTGGGATG_1	NSC-Like 2	0.190297	0	1.56297	0.350105	0.487859	0	2.28275	1.42169	2.01462	0.190297	0	1.51806	0.903108	0.190297	0.190297	0.716884	0.190297	0	0	0	0	0	0
CTAACCCTCTTTGGAG_1	NP 2	0	0	0	0	0	0	0	0	0.629819	0	0	1.28973	0	1.96584	0.629819	0	0	0	0	1.28973	0	0	0
CTAACTTCACCAAATC_1	NP 1	0	0	0	0	0	0	2.35634	1.68234	1.22026	0.585573	0.952445	1.60545	0.78574	1.22026	0.33505	0.78574	0	0.33505	0.585573	0	0	0	0
CTAACTTCATGCGTGC_1	NP 1	0	0	0	0	0	0	1.89832	1.06179	1.89832	0	0.815822	0	0	2.65612	0.815822	0	0	0	0.488897	0	0	0	0
CTAAGTGCACTAGGTT_1	NP 1	0	0	0.368081	0	0	0	0	1.51725	1.41457	0	0	1.97816	0.636533	2.09425	0.368081	0	0	0	0	0	0	0	0
CTAAGTGTCAAGAGGC_1	NP 1	0	0	0	0	0	0	0	0	1.83059	0.389434	0.389434	1.75119	0.887247	0.669003	0	0	0	0	1.57052	0	0	0	0
CTAAGTGTCCATTGCC_1	NSC-Like 1	0	0	0	0.763239	0	0	0.927013	1.30078	1.84756	0.763239	0.567286	1.84756	1.19102	0.567286	0.763239	0	0	0	0.323342	0	0	0	0
CTAAGTGTCCTCATAT_1	NP 1	0	0	0	0	0	0	0	0	0	0	0	0	2.63692	0	0	0	2.01291	0	0	0	0	0	0
CTACATTGTATCTCTT_1	NP 1	0	0	0	0	0	0	0.317299	0.913748	1.76719	0	0.751529	2.69573	1.5548	0	0.913748	0	0	0.317299	0.317299	0	0	0	0
CTACATTGTCTTGAAC_1	NP 1	0	0	0.638214	0.201531	0	0	0	0.36918	1.02468	0.512717	0	1.02468	1.94996	0.512717	0.849999	0	0	0	0	0	0.201531	0	0
CTACCCAAGCAATTCC_1	NRP 2	0	0	0	0	0	0	0	2.00231	0	2.00231	0	2.00231	2.00231	0	0	0	0	0	0	0	2.00231	0	2.00231
CTACCCAAGTTGCTGT_1	NP 1	0	0	0	0	0	0	2.93858	0	0	0	0	0	0	0	0	0	0	0	2.29702	0	0	0	0
CTACCCATCGACGCTG_1	NSC-Like 1	0	0	0	0	0	0	2.21467	0.967621	2.97002	1.15549	1.31358	1.45006	0.434307	0	0.967621	0	0	0.434307	0	0	0	0	0
CTACCTGAGGGCGAAG_1	NP 1	0	0	0	0	0	0	0.443086	0.443086	0.443086	0	0	2.5422	0.983022	0	0.749061	0	0	0	1.46904	0	0	0	0
CTACCTGGTAGTCCTA_1	NSC-Like 1	0	0	0	1.28889	0	0	1.74602	0.422485	1.83378	0	0	1.28889	0.23339	0	0.23339	0	0.23339	0.422485	0.581446	0	0	0	0
CTACCTGTCCATTGTT_1	NP 1	0	0	0	0	0	0	1.62951	0.195453	1.67095	0.49931	0.49931	1.15013	1.33663	1.00316	0.49931	0	0	0.195453	1.82143	0.358879	0.358879	0	0
CTACGGGAGAAGGATG_1	NSC-Like 1	0	0	0	0	0	0	0.802958	0	2.58937	0	0	1.5468	1.5468	0	0	0	0	0	0	0	0	0	0
CTACGGGAGTACAACA_1	NP 1	0	0	0	0	0	0	2.12773	1.82786	0.361198	0.361198	1.00803	1.95878	0.835142	2.47454	0.835142	1.49971	0	0	2.01833	0	0	0	0
CTACGGGTCACTTGGA_1	NSC-Like 1	0	0	0	0	0	0.989028	0	1.17911	2.24528	0.446526	0	0.446526	0	0	0.446526	0	0	0	0	0	0	0	0
CTACTATAGGCTTCCG_1	NP 1	0	0	0	0	0	0	0.239766	0.239766	1.44725	0.433017	0.239766	1.15298	0.856437	2.61993	1.23505	0	0	0	0	0.433017	0	0	0
CTACTATAGGTGAGCT_1	NP 1	0	0	0.123933	0	0	0	2.45849	0.720529	1.42709	0.654188	0.720529	1.93691	1.6529	1.4885	0.654188	0.123933	0.654188	0	1.72596	0.123933	0	0	0
CTACTATAGTATAGGT_1	CNP	0	0	0	1.55893	0	0	0	0	0	0	0	1.05671	2.3403	0	0	0	0	1.05671	0	0	2.14095	0	0
CTACTATTCCAAAGGG_1	NP 1	0.37747	0	0	0	0	0	1.19178	0	2.40595	0	0.865321	0.650855	1.19178	0	1.04182	0	0	0	0.37747	0	0	0	0
CTAGACATCTGCATAG_1	NRP 1	0	0	0	0	0	0.490438	0	0	0.490438	1.42675	0.818044	1.80241	3.36223	1.42675	2.46483	1.9017	0.818044	0	1.80241	0	0.490438	0	0
CTAGGTAGTTGGTACT_1	NP 1	0.748386	0	0.748386	0.442628	0.442628	0	0	0	2.10879	0	0	0.748386	2.23558	0	0	0	0	0	1.33077	0	0	0	0
CTAGGTATCAGCGTCG_1	NRP 1	0	0	0	0	0	0	0.622608	0	0	1.49406	1.67127	0	3.03817	2.63596	2.1718	2.75266	1.67127	0.622608	0	0.622608	2.43057	0	0
CTAGGTATCTTGGTCC_1	NSC-Like 1	0	0	0.42244	1.13228	0	0	0.718502	0.718502	0.42244	0.718502	0.718502	0.946641	0.718502	0	0.42244	0	0	0	1.6497	0	0.42244	0	0
CTATAGGAGCAACAAT_1	NRP 1	0	0	0	0	0	0	0	0	0	0	0	0	2.67257	0	3.72404	0	3.33057	0	0	3.33057	0	0	0
CTATAGGCAGGAATAT_1	NP 1	0	0	1.63703	0	0	0	1.07566	0.243724	1.3244	0.603209	0.243724	1.63703	0.243724	0.743824	0.439533	0.243724	0	0	0.603209	0.439533	0	0	0
CTATAGGCATCAGTGT_1	NRP 1	0	0	0.753123	0	0	0	0	0	0.945099	0.641273	0	1.02883	1.17781	0.371183	1.5251	1.9232	1.30744	0	1.66198	1.17781	0	0	0
CTATAGGGTTGGATCT_1	NSC-Like 1	0	0	0	0	0	0	0.690384	1.49978	2.01011	0.403624	0	0.403624	0.912974	0	0.690384	0	0	0	0	0	0	0	0
CTATAGGTCACGGTCG_1	NP 1	0	0	0	0	0	0	0.502281	0	1.44984	0	0	1.59227	1.82775	1.44984	0	0	0.502281	0	1.28369	0	0	0	0
CTATAGGTCATGTCTT_1	NP 1	0	0	0	0	0	0	0	0.668539	1.46553	0	0.668539	2.59286	2.43932	2.75662	1.34915	0.886687	2.20682	0	0	0	0	0	0
CTATAGGTCTCATTAC_1	NSC-Like 2	0	1.36836	0	0.549407	3.16543	2.20326	0	0	1.81247	0.549407	0	1.53926	0	0	0.549407	0	0	0	0	0	0	0	0
CTATCCGAGCACTCGC_1	NRP 2	0	0	0	0	0	0	0	0	0	0	0	0	0	0	0	0	0	0	0	0	2.80214	0	0
CTATCCGAGCGATGCA_1	NP 1	0	0	0	0	0	0	0.617153	0	1.81187	1.48491	0.617153	1.5772	0	0	0.995947	0	0	0	2.20933	0	0	0	0
CTATCTAAGCATCGAG_1	NRP 2	0	0	0	0	0	0	0	2.32902	0	0	0	0	2.32902	0	2.32902	0	0	0	0	0	0	0	0
CTATCTAAGTCCTGCG_1	NP 1	0	0	0.354114	0	0	0	1.48145	0.354114	2.52355	0.821871	0.615096	1.26681	0	0	0.821871	0	0	0.354114	0.615096	0	0	0	0
CTATCTACAGAGCGTA_1	NP 1	0	0	0.513076	0.513076	0	0	1.73923	1.47066	1.30337	1.47066	1.10236	2.04177	1.47066	2.46187	1.30337	0	0.850511	0	1.10236	0.513076	0	0	0
CTATCTATCGGTAGAG_1	NSC-Like 2	0	1.89816	0	0.488824	2.0712	0.815717	0	0	1.42359	0	0	0	0	0	0	0	0	0	0	0	0	0	0
CTCAAGAAGTCTTCCC_1	NP 1	0	0	0	0.239092	0	0	0.963392	0.239092	1.89792	0.239092	0.239092	0.732551	1.37903	0.854618	0.854618	0.239092	0.239092	0	1.61967	0.239092	0	0	0
CTCAAGACAAGTACCT_1	NSC-Like 1	0	0	0	0	0	0	1.90765	0	2.52368	0	0	0	0	0	0	1.90765	0	0	0	0	0	0	0
CTCAAGATCCAGGACC_1	NP 1	0	0	0	0	0	0	0.784087	0	1.51978	1.21812	0.467001	1.75122	1.38028	0.467001	0.467001	0	0	0	1.51978	0	0.784087	0	0
CTCAATTAGGCCTTCG_1	NP 1	0	0	0	0	0.762201	0	1.71775	0	1.48817	0	1.71775	1.71775	2.06152	2.68893	1.90433	2.31687	1.48817	0	0.762201	0.762201	0	0	0
CTCAATTCAACCTAAC_1	NRP 2	0	0	0	0	0	0	0	0	0	0	0	2.18453	0	0	0	0	0	0	0	0	2.18453	0	0
CTCAATTCAAGCGAGT_1	NP 1	0	0	1.7063	0	0	0	1.7063	0	0	0	0	0	1.7063	1.7063	0	0	0	0	1.7063	1.7063	0	0	0
CTCACTGGTCAGGTGA_1	NP 1	0	0.315141	0.554405	0.315141	0	0	0.747331	0	1.8805	1.04811	0	0.908988	0.554405	0.554405	0	0	0	0	1.76059	0	0	0	0
CTCACTGTCCTACACC_1	NP 1	1.18594	0	0	0	1.18594	0	0	0	1.18594	0	1.18594	0	0	0	0	0	0	0	1.18594	0	0	0	0
CTCAGAACAATAGTAG_1	NP 1	0	0	0	0	0	0	0	0	0.445111	0	0.445111	0.752042	2.11488	0.445111	0	0	0	0	0	0	0	0	0
CTCAGGGAGAGGGTGG_1	NP 1	0	0	0	0	0	0	0.392718	0.673965	1.57857	0.392718	0	0.893227	1.22525	0.893227	0.392718	0	1.22525	0	1.35738	0.392718	0	0	0
CTCAGGGAGTCCCAGC_1	NSC-Like 1	0	0	0	0	0	0	2.18087	2.15086	2.08798	0.23254	0.23254	1.83034	0.944219	0.23254	0.23254	0.421077	0	0	0.421077	0.23254	0	0	0
CTCAGGGCAATCTCTT_1	CNP	0	0	0	0	0	0	0	0	0	0	0	0.405465	2.83321	2.0149	1.09861	1.79176	0	1.70475	0.405465	0	2.60269	0	2.35138
CTCAGGGGTATCAGCT_1	NSC-Like 1	0	0	0	0.394539	0	0	3.49421	1.36154	2.11088	0	0.394539	1.07664	1.84383	0	0.676712	0.394539	0	0.896536	0.676712	0.394539	0.676712	0	0
CTCAGTCGTGAGGCAT_1	NP 1	0	0	0	0	0	0.426592	0	0	1.43322	0	0.724673	1.65941	0	2.19505	0.954004	0.954004	0	0	0.954004	0	0	0	0
CTCAGTCGTGCAGTGA_1	NSC-Like 1	0	0	0	0	2.17065	1.07875	3.46748	2.37071	1.58555	0	0	1.07875	0	0	1.07875	0	0	0	0	0	0	0	0
CTCAGTCGTTTATGCG_1	NSC-Like 1	0	0	0	1.57954	0	0	0.742307	2.33762	2.53037	1.57954	0	1.16364	0	0	0	0	0	0	0	0.438505	0	0	0
CTCAGTCTCCAAAGGG_1	NRP 1	0	0	0	0	0	0	0.867478	0	1.44033	1.54381	1.04423	2.06743	2.27682	2.52633	2.22844	2.12403	2.06743	0	1.94361	1.80225	0	0	0
CTCATTACACTTGGCG_1	CNP	0.616152	0	0	0.616152	0	0	0	0	0	0	0.616152	1.81005	1.65993	0.616152	1.65993	0.616152	0	1.26846	0	0	2.55917	1.26846	1.65993
CTCATTAGTGAGAGGG_1	NP 1	0	0	0	0	0	0	2.156	0	0	0	0	0	1.57241	1.57241	1.57241	0	1.57241	0	2.156	0	0	1.57241	0
CTCCAACAGGTGAGCT_1	NP 1	0	0	0	0	0	0	0.799621	0.628493	0.875324	0.628493	0.799621	2.36299	0.717713	1.46422	0.530526	0.421909	0.161231	0.421909	1.18615	0	0.161231	0	0
CTCCAACCAGGCATTT_1	NP 2	0	0	1.12601	0	0	0	1.12601	0	1.64223	0.527355	0	1.76834	0	0.527355	0.527355	0	0	0	1.88031	0	0	0	0
CTCCACAGTCAAATCC_1	NP 2	0	0	0	0	0	0.454262	0	1.49292	0.765477	0	0	1.00248	1.00248	1.35456	1.35456	1.35456	0.454262	0	0.454262	0	0	0	0
CTCCACATCGCATTGA_1	NP 1	0	0	0.939842	0	0	0	0	0	1.20578	0.329227	0.576494	2.0817	1.20578	0	0.329227	0	0	0	1.6656	0	0	0	0
CTCCATGGTATGCTAC_1	NP 1	0	0	0	0	0	0	0.771712	0	1.41162	0	0.327736	1.58478	0.771712	0.771712	0.327736	0.327736	0.327736	0	1.07811	0	0	0	0
CTCCCAACAGGTGACA_1	NP 1	0	0	0	0	0	0	0	0.205051	1.48474	0	0	1.18659	2.2901	1.62857	1.11458	1.31669	1.4318	0	0	0	0	0	0
CTCCCTCAGCAAATGT_1	NP 1	0	0	0	0	0	0	0	2.3112	0.473601	0.793686	0	1.76578	1.03578	0	0.473601	0	0	0	0.473601	0	0	0	0
CTCCCTCCAAATAGCA_1	CNP	0	0	0	0	0	0	0	1.59786	0	0	0	0	2.69453	0	1.08897	0	0	1.9335	0	0	0	1.59786	1.59786
CTCCCTCCACCAGTTA_1	NRP 1	0	0	0	0	0.247009	0	0	0	0.247009	0	0	1.84429	1.40661	2.32692	1.3355	0	0.986243	1.17604	0.247009	0.247009	0	0	0
CTCCCTCCATCGCCTT_1	NP 1	0	0	1.19298	1.04293	0	0	0.866318	0.524178	1.67973	0.206762	0.206762	1.80058	1.04293	1.32343	0.378011	0.378011	0	0	0.206762	0	0	0	0
CTCCCTCGTCGGTGTC_1	NP 1	0	0	0	0.697804	0	0	0.697804	0	1.39327	0.408572	0.408572	1.95388	0.408572	0	0.921877	0	0	0	1.10482	0	0.408572	0	0
CTCCCTCTCGCATGAT_1	NP 1	0	0	0	0	1.30827	0	0	0	1.02957	0.371539	0.641816	2.64255	1.52599	2.76309	1.78332	0.371539	1.92418	0	0.371539	0	0	0	0
CTCCCTCTCGTAACAC_1	NP 1	0	0	0.271867	0	0	0	1.33808	0	2.30856	0.661262	0.661262	0.810774	1.25256	2.17592	0	0	0	0	0.271867	0.271867	0	0	0
CTCCGATAGAATTCAG_1	NSC-Like 2	0	1.34617	0	0	2.41892	1.71349	0	3.38191	2.057	0	0	0.450143	0	0.450143	0	0	0	0	0	0	0	0	0
CTCCGATCACAAGGTG_1	NP 1	0	0	0	0	0	0	0.315653	0	1.04934	0.748327	0.315653	0.315653	1.04934	0	0	0	0	0	0.748327	0	0	0	0
CTCCGATGTTGAGAGC_1	NSC-Like 2	0	0.366145	1.6904	0	1.90927	0	0	0	1.90927	0	0	0.633572	0	0	0	0	0.366145	0	0.366145	0	0	0	0
CTCCTCCGTGAGTAGC_1	NP 1	0	0	0	0	0	0	1.98609	0	1.27311	0.619132	0.887421	2.31695	2.16514	1.71782	0.619132	0.251359	1.66517	0.251359	0.887421	0.452058	0	0	0
CTCCTTTAGTCCGCGT_1	NP 1	0	0	0	0	0	0	0.798731	0	1.54076	0	0.798731	1.66383	1.04172	0	0.798731	0	0	0	0.477078	0	0.477078	0	0
CTCGAGGAGCTCTTCC_1	NP 1	0	0	0	0	0	0	1.20315	0	1.01085	1.50316	0.772558	1.92081	0.772558	0.4591	0	0	0	0	0	0	0	0	0
CTCGAGGCAGCGCGTT_1	CNP	0	0	0	0	0	0.717561	0	0	0	0	0	0	1.64822	0.717561	1.9874	0	0.717561	1.42269	0.717561	0.717561	2.44185	0.717561	2.60957
CTCGAGGGTCGCTTGG_1	NSC-Like 1	0	0	0	1.95339	0	0	0	0	1.76508	0.793222	0	0	0	0	0.793222	0	0	0	0	0	0	0	0
CTCTCAGAGTGCTCGC_1	NSC-Like 1	0	0	0	0	0	0	1.88468	1.33293	2.87654	0	0	0.873827	0.873827	0.52947	0	0	0	0	0	0	0	0	0
CTCTCAGCAGCCCAGT_1	NP 1	0	0	0	0	0	0	0	0.340837	1.77045	0	0.340837	0.594568	1.62161	0	0	0	0	0	0	0	0	0	0
CTCTCAGTCGGAAGGT_1	NSC-Like 1	0	0	0.979408	0	0	0	1.58516	1.32746	1.46459	0.441021	0	2.23156	0.979408	0	0	0.441021	0	0	1.58516	0	0.441021	0.441021	0
CTCTCGAAGCGACTAG_1	NRP 1	0	0	0	0	0	0	0	0	1.00621	0.624656	1.28171	1.49748	2.07202	0.624656	0	0	0	0.624656	0	0	0	0	0
CTCTCGAGTCACGACC_1	NP 1	0	0	0.407172	0	0	0	2.86702	0	1.95029	0	0.695707	1.70893	1.25642	0.695707	0.695707	0	0	0	0.407172	0	0	0	0
CTCTGGTAGCGCACAA_1	NP 1	0	0	0	0	0	0	0	0	0	0	0	3.26459	2.02709	2.51658	1.22291	0.469547	2.4148	0	0.469547	1.02884	0	0	0
CTCTGGTAGCTACTGT_1	NP 1	0	0	0	0	0	0	1.68183	0.739006	0.971074	0	1.1593	2.15836	1.94822	0.43627	1.1593	0.43627	0	0	0.971074	0	0	0	0
CTCTGGTCACGACGTC_1	NSC-Like 1	0	0	0.421446	0	0	0	0.944875	1.54098	1.83124	0.421446	0.421446	1.91188	0	0.421446	0	0	0	0	1.91188	0	0	0	0
CTCTGGTTCTGGCCAG_1	NP 1	0	0	0	0	0	0.246819	0.246819	0	1.08506	0.875359	1.25833	0.985699	1.33486	1.40596	0.985699	0.444618	0	0.246819	1.33486	0	0	0	0
CTGAATGGTCTGTGGC_1	NP 2	0	0	0	0	0	0	0.354977	0	2.55972	0.616426	0.354977	0.823493	0.616426	0	1.87793	0.354977	0.354977	0	0	0	0	0	0
CTGAATGTCTATTGTC_1	NP 1	0	0	0	0	0	0	0	0	0	0	0	0	0	0	0	0	0	2.31041	0	0	0	0	0
CTGAGCGAGTTCGGTT_1	NRP 1	0	0	0	0	0	0.677355	0.677355	0	0.677355	0.394965	0.89731	2.27398	2.05164	2.60953	1.84493	2.16897	2.32261	0	1.84493	1.7653	0	0	0
CTGAGCGGTACCAGAG_1	NSC-Like 1	0	0	0	1.05487	0	0	3.10061	1.79025	2.50386	0	0	1.55672	1.25147	0.484812	0.484812	0	0	0	0	0	0	0	0
CTGAGCGGTTCTTCAT_1	NSC-Like 1	0	0	0	0.999215	0	0	1.48892	1.27375	1.8162	0	0	1.27375	0	0	0	0	0	0	0	0	0	0	0
CTGAGGCCAATAGTGA_1	NRP 2	0	0	0	0	0	0	0	0	2.72027	0	0	0	0	0	0	0	0	0	0	0	2.72027	0	0
CTGAGGCTCAGCCCAG_1	NP 1	0	0	0	0.521697	0	0	0.706718	0	1.63106	0.706718	0.521697	1.69594	0.997764	0.862793	0.294491	0	0	0	0.521697	0	0	0	0
CTGCAGGAGCTAGATA_1	NP 1	0	0	1.94625	0	0	0	0	0	0.510986	0	0	2.03723	1.60976	2.39826	0.847526	0	0.510986	0	0	0	0	0	0
CTGCAGGTCTGCCCTA_1	NP 1	0	0	0	0	0.945677	0	0	0.421897	0.421897	0.421897	0	0.421897	0.717695	0	0	0	0	0	0	0	0	0	0
CTGCATCTCGCCAACG_1	NP 1	0	0	0.219272	0.904631	0	0	0.683441	0.551302	1.64246	0.800139	0.683441	0.219272	0	0.219272	0	0	0.399004	0	0.683441	0.219272	0	0	0
CTGCCATTCGGTGAAG_1	NP 1	0	0	0	0	0	0	0	0	0	0	1.01353	0	2.08209	0	0	0	0	0	0	0	0	0	0
CTGCCTATCTGATGGT_1	NSC-Like 1	0	0	0	0.813718	0	0	0.813718	1.79594	1.98532	0	0	0	0.813718	0	0.813718	0.813718	0	0	0	0	0	0	0
CTGCCTATCTTCCTAA_1	NP 2	0	0	0	0.730258	0	0	0	0	0.730258	0	0	0.730258	1.66817	0.730258	1.14779	0	0	0	0.730258	0	0	0	0
CTGCGAGCAGACACAG_1	NP 1	0	0	0	0	0	0	0	0	0.376937	0.650044	0.864339	0.650044	0	0	0.650044	0	0	0	0.650044	0	0	0	0
CTGCGAGCAGGGACTA_1	NSC-Like 1	0	0	0	2.29904	1.70152	0	0	2.67048	2.29904	0	0	0	0	0	0	0	0	0	0	0	0	0	0
CTGCGAGTCGCTTACC_1	NRP 1	0	0	0	0	0	0	0	0	1.48836	0	0.522338	2.29431	0.522338	2.59132	0	0	0.522338	0	0	0	0	0	0
CTGCGAGTCGTAGAGG_1	NP 1	0	0	0	0	0	0	1.901	1.06386	1.06386	0	0	2.3502	1.06386	0	1.06386	1.06386	0	0	1.06386	0	0	0	0
CTGCTCAGTACAATAG_1	NSC-Like 1	0	0	0	0	0	0	0	1.33726	1.73713	0	0.383968	2.98183	0.383968	1.65113	0	0	0	0	0.660726	0	0	0	0
CTGCTCAGTCCACACG_1	NRP 1	0	0.329381	0	0	0	0	1.08199	0.774875	0.774875	0.576733	0	2.03233	2.3382	2.08218	1.50651	1.41606	2.08218	0.576733	1.31661	0.940174	0	0	0
CTGCTCAGTGCAGGAT_1	NP 2	0	0	0	0.996836	0	0	1.81304	0	1.486	1.486	0	1.486	0.996836	0	2.05908	0.996836	0	0	0.996836	0	0	0	1.486
CTGGACGGTCGTCGGT_1	NP 1	0	0	0	0	0	2.3513	0	2.05222	0	1.62356	2.05222	0	1.62356	0	0	1.31213	0	0	0	0	0	0	0
CTGGCAGGTCGTTGGC_1	NP 1	0.226891	0	0	0	0	0	0	1.02348	1.99705	0	0	1.33543	0.702489	0	0.226891	0	0	0	0	0	0.226891	0	0
CTGGTCTAGGAGGCAG_1	NP 1	0	0	0	0	0	0	0.519922	0.519922	1.62755	0.519922	0.519922	2.41845	0	0.860267	1.31576	0	0.519922	0	0.519922	0	0	0	0
CTGGTCTAGGGAGGAC_1	NP 1	0	0	0	0	0	0	0	0	1.67613	0	0	0	1.05155	0.807095	0.807095	0	0	0	1.786	0	0	0	0
CTGGTCTCAAAGGGTC_1	NRP 1	0	0	0	0	0	0	0	0	2.12197	0	0	0	0	2.12197	2.12197	0	0	0	0	2.12197	2.12197	0	0
CTGGTCTTCCACTGGG_1	NP 1	0	0	0	0	0	0	0.353658	0	1.73465	0.821014	0.353658	0.821014	1.48027	0	0	0	0	0	0.821014	0	0	0	0
CTGTACCAGAGCTGCA_1	NP 1	0	0	0	0	0	0	1.14735	1.3049	1.3049	0.729924	0.729924	2.46379	1.14735	1.14735	0	0	0.430132	0	1.3049	0	0	0	0
CTGTACCAGGTCGTAG_1	NSC-Like 1	0	0	0	0	0	0	0.67695	0.896823	1.67811	0.67695	0.67695	1.67811	1.07696	0	1.07696	0	0	0	1.5834	0	0	0	0
CTGTAGACACCTTCGT_1	NP 1	0	0	0.589415	0	0	0	0	0.428719	1.61237	0	0	1.55752	1.43787	0.23716	0.957765	0	0.727828	0	0.727828	0	0	0.23716	0
CTGTAGAGTCTGTCCT_1	NRP 2	0	0	0	0	0	0	0	0	0	0	0	0	0	1.94522	1.94522	0	0	1.94522	0	0	1.94522	1.94522	1.94522
CTGTAGATCAGACCTA_1	NSC-Like 1	0	0	0	0	0	0	2.22988	1.87679	1.32608	0	0	0	1.32608	0	0	0	0	0	0	0	1.32608	0	0
CTGTAGATCCGCGGAT_1	NRP 2	0	0	0	0	0	0	0	0	0	0	0	0	0	0	0	0	0	0	0	0	0	0	0
CTGTAGATCTGGTGGC_1	NRP 1	0	0	0	0	0	0	0	2.38096	1.61772	0	1.19679	2.20642	1.00507	3.54059	1.00507	0.767667	1.61772	0	0	0	0	0	0
CTGTATTGTAGTGTGG_1	NP 1	0	0	0.424497	0.424497	0	0	0.72156	0	1.75083	0.72156	0.950291	1.54793	1.42862	0	0.950291	0.72156	0	0	1.29311	0	0.72156	0	0
CTGTATTGTATAGGAT_1	NRP 1	0	0	1.07751	0.498218	0	0	0.498218	0.498218	0	0	0	1.8191	1.58406	1.44195	1.44195	0.498218	0	0.829238	0.829238	1.58406	1.9187	0	0
CTGTATTGTGCTAGCC_1	NSC-Like 1	0	0	0	0	0	0	2.31109	2.02309	2.64783	0	0.697881	1.25952	1.71248	0.408623	0	0	0	0	0.408623	0	0	0	0
CTGTATTTCCACGTAA_1	NP 1	0	0	0	0	0	0	1.0433	0	2.75421	0	0	0	0	0	0	0	0	0	0	0	0	0	0
CTGTCGTCAACAGCTT_1	NP 2	0	0	0	1.85623	0	0	0	0	2.46803	0	0	1.85623	1.85623	0	0	0	0	0	0	0	0	0	0
CTGTCGTGTTCGTGCG_1	NRP 1	0	0	0	0	0	0	0	0	0.98924	0.98924	0.61226	2.73164	1.26237	3.16986	1.26237	0.98924	0.61226	0	0.61226	0	0	0	0
CTGTCGTTCGAGAAAT_1	NP 1	0	0	0.167838	0	0	0	1.26932	1.26932	1.10201	0.823832	0.548688	2.04918	1.86908	2.20175	0.740256	0.548688	0.437116	0.167838	0.649052	0	0.167838	0	0
CTGTGAACAGCGAGTA_1	NP 2	0	0	0	0	0	0	1.1209	0	2.16946	0.416671	0.936371	1.97447	0	0	0.416671	0	0.416671	0	0	0	0	0	0
CTGTGAAGTATGGGAC_1	NP 1	0	0	0	0	0	0	0	0	1.09278	0	0	1.09278	1.09278	0.688776	1.09278	0	1.60243	0	1.78446	0	0	0	0
CTGTGAATCGAGAACG_1	NP 1	0	0	0	0.443446	0	0	0.443446	1.17318	0.749591	0.98365	0.749591	2.0408	0.98365	0.98365	0	0	0	0	0.443446	0	0	0	0
CTGTGGGCAACCCGCA_1	NP 1	0	0	0.765836	0.765836	0	0	0	0.569393	1.57608	0.324687	0.324687	2.01772	1.40334	0.929953	0.324687	0	0	0	1.30432	0.324687	0	0	0
CTTACCGGTGTACGCC_1	NP 1	0	0	0.520392	1.48465	0	0	0.520392	0	1.9663	0.520392	0.520392	1.9663	1.11451	1.11451	0	0	0	0	1.62848	0	0	0	0
CTTACCGGTTCCACAA_1	NSC-Like 1	0	0	0	0	0	0	0	0.820101	2.35427	1.26454	0.820101	1.06681	0	0	0.820101	2.22568	0	0	0	0	0	0	0
CTTACCGTCGCCACTT_1	NP 2	0	0	0	0.339808	0	0	3.12907	1.232	2.47875	0.339808	0.962683	0.339808	1.10638	0	1.232	0	0.592971	0	0.592971	0	0	0	0
CTTAGGAAGCTGAAGC_1	NSC-Like 1	0	0	0	0	0.687397	0	0	0.687397	1.60022	0.687397	0	1.37766	0	0	0	0	0	0	0	0	0	0	0
CTTAGGACACGAGGTA_1	NSC-Like 1	0	0	0.181116	0	0	0	1.56288	0.584569	1.42956	0.334405	0	0.334405	0	0.181116	0.584569	0	0	0	1.56288	0	0	0	0
CTTCAATCAGCGACCT_1	CNP	0	0	0	0	0	0	0	0	1.51899	0	0	0	1.51899	0	0	0	0	1.51899	0	0	3.10931	0	2.93588
CTTCAATGTCGTTGCG_1	NSC-Like 1	0	0	0	0	0	0	1.24991	0	2.59899	0	0	0	1.24991	0	1.24991	0	0	0	0	0	0	0	3.15318
CTTCAATGTTCTATCT_1	NRP 1	0	0	0	0	1.19446	1.57614	0	0.324708	0	0	0	0.765877	2.49528	2.06753	1.78962	2.28477	0.929999	0.324708	1.57614	1.07094	1.07094	0	0.324708
CTTCCGAAGCGTGAAC_1	NSC-Like 1	0	0	0	0	0	0	1.41122	1.27651	1.81941	0.416618	1.52991	0.70983	0.936277	0.70983	0	0	0	0	0	0	0	0	0
CTTCCGACACGCTTAA_1	NSC-Like 1	0	0	0	0	0	0	1.26968	2.41937	2.2457	0.413394	0.705017	1.26968	1.11441	0	0.227909	0	0	0	0.930518	0	0	0	0
CTTCCGACAGTTAGAA_1	NRP 1	0	0	0	0	0	0	0	1.51354	1.29667	0	1.16759	0.36662	2.74817	3.40877	1.01935	2.65925	3.43765	0	2.49083	1.29667	0	0	0
CTTCCTTAGGAACGAA_1	NRP 2	0	0	1.29793	0	0	1.84426	0	0	2.19557	0	0	1.84426	0	0	0	0	0	0	0	0	1.29793	0	0
CTTCGGTAGGATACGC_1	NP 1	0	0	0.807887	0	0.346697	0	0.603646	0	1.12231	0.603646	0	2.35432	1.12231	0.807887	1.36116	0	0	0	2.86651	0	0.603646	0	0
CTTCGGTAGTAGACCG_1	NSC-Like 1	0	0	0	0	0	0	0	1.47805	1.9348	0.990355	0	1.47805	0	0	0	0	0	0	0	0	0	0	0
CTTCGGTCAAGACCTT_1	NP 2	0	0	0.544728	0	0	0	0	2.73973	1.53055	0	0	1.36009	0.309005	0.735348	0.309005	0	0.895385	0	0	0	0	0	0
CTTCGGTGTGACAGGT_1	NRP 2	0	0	0	0	0	0	0	0	0	0	0	0	1.98736	0.945484	0	1.42265	0	0	0.945484	0	1.98736	0	0
CTTCGGTGTGCAACGA_1	NSC-Like 2	0	1.30842	0	0	1.30842	0	0	0.854486	1.8564	0	0	0	0	0	0	0	0	0	0	0	0	0	0
CTTCTAAAGTAGATCA_1	NSC-Like 2	0	0	0.56951	0	0	2.58614	0	0	0.56951	0	0	0.56951	2.74603	0.56951	0	0.56951	0	0	0	0	0	0	0
CTTCTAACAACTCATG_1	NP 1	0	0	0	0	0	0	0	0.777726	1.67033	0	0.777726	1.32048	1.51062	1.92899	0.943396	0	1.32048	0	1.42006	0.943396	0	0	0
CTTCTAACATCTCATT_1	NP 1	0	0	0	0	0	0	2.17334	0.30305	2.25083	0	0	0.723651	1.01882	0.30305	1.34335	0	0	0	0.30305	0	0	0	0
CTTCTCTGTGACTCGC_1	NP 2	0	0	0	0	0	0	0	1.51241	1.29561	0	0	0.633614	0	1.01842	1.29561	1.69047	1.69047	0	0.633614	1.01842	0.633614	0	0
CTTCTCTGTTCTCAGA_1	NP 1	0	0	0.307206	0	0	0	3.35658	0.307206	1.02894	0.541884	1.25771	1.44376	1.67062	0	0.307206	0	0	0	1.14985	0	0	0	0
CTTCTCTTCATTCATC_1	NP 1	0	0	0	0	0	0	0	0	1.90554	0	0	0	0.323194	0	0	0	0	0	0	0	0	0	0
CTTGAGAAGCACACAG_1	NP 1	0	0	0	0	0	0	0.431376	0.431376	2.01123	0	0.731766	0.962458	0	1.44368	0.962458	0	0	0	0.431376	0	0	0	0
CTTGAGAAGGGCGAGA_1	NP 1	0	0	0	0	0	0	0	0	1.8465	1.14264	0.427722	1.92736	0.72635	0.72635	0.72635	0.956004	0	0	1.43569	0	0	0	0
CTTGAGATCACACGAT_1	NP 1	0	0	0	0	0	0	1.63854	0	2.59846	0	1.63854	0	0	0	0	0	0	0	0	0	0	0	0
CTTGATTAGACGGAAA_1	NSC-Like 2	0	1.17335	0	0	1.93934	0	0.556336	0	1.69848	0	0	0	0.556336	0	0	1.38055	0	0	0	0	0	0	0
CTTGATTAGATCACCT_1	NP 1	0	0	2.14742	0	0	0	0	0	1.39255	0	0.408251	1.25872	0.9213	0	0	0	0	0	1.25872	0	0	0	0
CTTGATTAGATGCGAC_1	NP 1	0	0	0	0.667104	0	0	1.06374	0	0.667104	1.06374	0.667104	1.56744	1.74797	1.90084	0.667104	0	0	0	1.06374	0	0.667104	0	0
CTTGATTCACCACTGG_1	NP 1	0	0	0	0	0	0	2.00309	0.495422	1.4365	0	0	1.81312	1.4365	1.57839	0.495422	0	1.4365	0	0	0	0	0	0
CTTGATTTCATTGTTC_1	NRP 1	0	0	0.365901	0	0	0	1.16598	0.365901	0.843909	0.633199	0.843909	1.51172	1.76814	0.633199	1.4092	1.60469	2.62558	0	1.4092	1.51172	0	0	0
CTTTCAAAGGAACGCT_1	NSC-Like 1	0	0	0	1.93901	0	0	1.48185	0.61533	2.0544	0.99345	0	0.99345	1.93901	1.26717	0.99345	0	0	0	0	0	0.61533	0	0
CTTTCGGAGATTAGCA_1	NP 1	0	0	0	0	0	0	2.15665	0	0.777355	1.01652	0.462384	0.462384	0.462384	0.462384	0.462384	0	0	0	0	0	0	0	0
CTTTCGGCATGTGCCG_1	NP 2	0	0	0	0	0	0	0.351211	0.816409	0.610621	0.351211	0	1.47391	0.351211	0.610621	0.816409	0	0	0	0	0.816409	0	0	0.351211
CTTTCGGTCACTTATC_1	NP 1	0.358657	0	0	0	0	0	0.622088	0.622088	2.06718	0.358657	0.358657	1.0027	0	0.358657	0	0	0	0	0	0	0.358657	0	0
CTTTCGGTCTGCCTGT_1	NP 1	0	0	0	0	0	0	0.517966	0	1.39964	0	0.292151	0	0.991964	0.702065	0.857483	0	0	0	1.21644	0.292151	0	0	0
GAAACCTAGTGCCCGT_1	NP 2	0	0	2.0759	0.490905	0	0	0	0.818717	2.70427	0	0	1.26276	0	0.490905	0	0	0	0	0	0	0	0	0
GAAACCTGTACGTGTT_1	NP 1	0	0	0	0	0	0	0	0	1.70532	0	0	0	1.38682	0	1.17914	0	0	0	0.916711	0	0	0	0
GAAACCTGTCCTCAGG_1	NP 1	0	0	0	0	0	0	0	0	1.63255	0	0	0	0	0	0	0	0	0	0	0	0	0	0
GAAACCTTCAGCGGAA_1	NP 2	0	0	0	0	0.352023	0	0	0.352023	1.56809	0	0	0.817938	0	0.98871	1.26176	0.352023	0.352023	0	0.611873	0.817938	0	0	0
GAAATGACAAAGCACG_1	NRP 1	0	0	0	0	0	0	0.44489	0	0.44489	0.751716	0.751716	2.11434	2.67053	2.24122	1.79888	1.33542	2.04431	0.986173	1.17597	1.47291	1.969	0	0
GAAATGATCCGACATA_1	NRP 1	0	0.330578	0	0	0	0	0	0	1.41929	0.330578	0.578603	1.31973	1.08481	2.17877	1.80715	2.22216	1.6695	0	0.942773	1.31973	0	0	0
GAAATGATCTCCCTAG_1	NP 1	0	0	0.548449	0	0	0	0.900622	0.739959	0.548449	0.311362	0.311362	1.97544	1.81058	1.16055	0.739959	0	1.86861	0	0	0	0	0	0
GAACACTCACCTATCC_1	NP 1	0	0	0	0	0	0	1.24408	0.344741	1.24408	0	0	1.97051	1.78162	1.78162	0.344741	0	0	0	1.84863	0	0	0	0
GAACACTCACTTGTCC_1	NSC-Like 2	0	0	2.48692	0.347842	0	1.88951	0	0.979841	2.29699	0.347842	0.188969	0.605417	0.605417	2.45171	0.605417	0	1.30943	0	0.188969	0.605417	0	0	0
GAACACTCAGCGCGTT_1	NP 2	0	0	0	0	0	0	3.83625	0	1.71112	0	0	0	0	0	0	0	0	0	0	0	0	0	0
GAACACTCATCATCTT_1	NP 1	0	0.649935	0	0	0	0	0	0	0.649935	0	0	0.649935	1.32075	2.4042	1.53937	0	0	0	0	0	0	0	0
GAACACTGTCCCAAAT_1	NP 1	0	0	0	0	0	0	0	0.25943	1.44882	0.25943	0.908644	1.97686	1.21477	1.21477	1.12276	0	0.781508	0	0.908644	0	0.25943	0.25943	0
GAACACTTCTTCGATT_1	NRP 1	0	0	0	0	0	0	0	0	0.638762	0.369539	0.369539	2.042	1.41815	2.60401	1.98223	2.57038	1.41815	0	1.41815	1.52094	0.369539	0	0
GAACGTTGTGTTCAGT_1	NP 1	0	0	0	0	0	0	0	0	0	0	0	0.505836	1.29019	0	0	0	0	0	0	0	0	0	0
GAACTGTGTAGCCAGA_1	NP 1	0	0	0	0	0	0	0	0	0	0	0	2.89639	0	0	0	0	0	0	0	0	0	0	0
GAACTGTGTTAAAGTG_1	NP 1	0	0	0.76839	0	0	0	0	0.326011	1.3078	0	0	1.07403	1.19773	0	0	0	0	0	0.326011	0	0	0	0
GAACTGTTCGTCTAAG_1	NP 1	0	0	0	0	0	0	0.430339	0	1.56118	0.73023	0.430339	2.46433	0	0	0	0	0	0	1.66813	0	0	0	0
GAAGCCCAGTCGCGAA_1	NSC-Like 1	0	0	0	0	0	0	2.90745	2.29428	1.28723	1.13082	0.945324	2.81759	0.7174	0	0.421699	0.421699	0	0	1.42246	0	0	0	0
GAAGCGAAGTGATTCC_1	NSC-Like 1	0	0	0	0.620613	0	0	2.16798	2.34763	2.74863	0	0	1.94883	0	0	0	1.27542	0	0	0	0	0	0	0
GAAGGACAGAGAGTGA_1	NSC-Like 1	0	0	0.466845	0	0.466845	0	0	0	0.466845	0	0.260422	0	0	0	0	0.466845	0	0	0	0	0	0	1.12569
GAAGGACCAATTCTTC_1	NP 1	0	0	0	0	0	0	0.733844	0	1.67378	0	0	1.67378	1.15251	0.733844	0	0.733844	0	0	0	0	0	0	0
GAAGGACGTTCTCCCA_1	NRP 1	0	0	0	0	0	0	0	0	0.961309	0	0.591977	2.51007	2.63339	2.84207	2.00962	0.591977	2.57363	0	0	2.29083	0	0	0
GAAGGACTCCTCACTG_1	NP 1	0	0	0	0	0	0.891526	0	0	2.10343	0	0	0	0	0	2.40441	0	0	0	0.891526	0	0	0	0
GAAGGGTCACTACCGG_1	NRP 2	0	0	0	0	0	0	1.66652	0	0	1.66652	0	0	1.66652	0	0	0	1.66652	0	0	0	0	0	0
GAAGGGTGTGCGGCTT_1	NP 1	0	0	0	0.375719	0	0	0	0	1.63009	0.64819	0.375719	1.03821	1.79449	0	0.64819	0	0	0.375719	1.03821	0	0	0	0
GAAGTAAAGGATACGC_1	NP 1	0	0	0	0	0	0	1.95313	2.82287	1.64654	0.382156	1.05144	2.23836	0.657977	0.382156	0.873935	0	0	0	0	0	0	0	0
GAAGTAAGTTTCACAG_1	NSC-Like 2	0	0	1.97753	0.992398	1.89597	0.44846	0	0	1.80716	0	0	0.44846	0	0	0	0	0	0	0	0	0.44846	0	0
GAAGTAATCTATCGTT_1	NRP 1	0	0	0	0	0	0	0	0	0.910599	0	0.688406	1.69698	1.93777	2.4762	1.93777	2.24279	2.38926	0	0	0	0	0	0
GAATAGAAGACTACGG_1	NP 1	0	0	0	0	0	0	2.72	0.535919	2.25216	0.535919	0	0	1.14009	0.882956	0.535919	0	0	0	0.535919	0	0	0	0
GAATAGACATCTCAAG_1	NP 1	0	0	0.34407	0	0	0	1.96853	0	0.599581	0	0.802913	1.35448	1.77971	0.34407	1.63057	0.34407	0.802913	0	1.45522	0	0	0	0
GAATCACAGTCCCAGC_1	NP 1	0	0	0	0	1.32836	0	0.441456	0	0.98017	0.746659	0.441456	1.96075	1.46553	1.46553	0	0.441456	0.441456	0	0	0	0	0	0
GAATCACTCCTTATGT_1	NSC-Like 2	0	2.58468	0	0	0	0	0	2.28785	1.48281	0	0.859559	0.859559	0	0	0	1.48281	0	0	0	0	0	0	0
GAATCGTAGCAAGTCG_1	NP 1	0	0	1.87637	0	0	0	1.16686	1.32571	0.977922	0	0.744767	2.86729	1.6908	0	0	0	0	0	0	0.440172	0.744767	0	0
GAATCGTCACTTGTGA_1	NP 1	0	0	0	0	0	0	0.568728	0	0.929025	0	0.324262	0.568728	1.78827	2.06613	1.85036	0.324262	0.765016	0	1.3032	0.765016	0.324262	0	1.72207
GAATCGTTCCCTCTAG_1	NRP 1	0	0	0	0	0	0	1.62204	1.62204	1.62204	1.62204	2.21121	2.21121	1.62204	0	1.62204	3.23397	2.21121	0	0	1.62204	0	0	0
GACACGCGTCTGATAC_1	NP 1	0	0	0	0	0	0	1.40358	0.478684	1.40358	0.801058	0	0	1.40358	0.478684	1.04445	0	0	0	0.478684	0.478684	0	0	0
GACAGCCCACGTATAC_1	NSC-Like 1	0	0	0	0	0	0	3.16844	2.78379	3.44555	0	0	0	0	0	0	0	0	0	0	0	0	0	0
GACAGCCCATCGCTGG_1	NP 1	0	0	0	0.581284	0	0	0.946496	0	1.87462	0	1.42391	0.581284	0	0	1.21343	0	0	0	1.42391	0	0.581284	0	0
GACAGCCCATCTGGGC_1	NSC-Like 1	0	0	0	1.1587	0	0	0	2.47897	1.68112	0	0	0	0	0	0	0	0	0	0	0	0	0	0
GACAGCCTCAGACCGC_1	NP 1	0	0	1.07002	0	0	0	0	2.10204	2.26379	0	0	2.21273	0.890593	0.39127	0.671779	0	0	0	0	0	0	0	0
GACATCAGTCACCACG_1	NRP 2	0	0	0	0	0	0	0	0	1.50005	0	0	1.50005	2.43761	0	0	0	2.0749	0	1.50005	1.50005	0	0	0
GACCAATAGGTGTGAC_1	NP 1	0	0	0	0	0.579949	0	0	0.331441	1.32197	0.331441	0	1.32197	0	0.331441	0	0	0	0	0	0	0	0	0
GACCAATTCGCTTACC_1	NRP 2	0	0	0	0	0	0	0	0	1.45465	0	0	0	2.02366	0	0	0	0	0	0	0	0	0	0
GACCCAGAGCGTGAGT_1	CNP	0	0	0	0	0	0	0	0	1.64156	0	0	1.64156	0	0	0	0	0	1.64156	0	0	1.64156	0	2.87089
GACCCAGCAACGTAAA_1	NP 1	0	0	0	0	0	0	0	0	1.11874	1.11874	0	1.11874	2.73612	0	0	0	0	0	0	0	0	0	0
GACCCAGCACGATAGG_1	NP 1	0	0	0	0	0	0	2.4197	0.311744	1.36773	0.311744	0	1.45681	0.740705	0.549051	0.740705	0	0.311744	0	1.03993	1.03993	0.311744	0	0
GACCCAGCACGGCCAT_1	NP 1	0	0	0	0	0	0	0.347927	1.64119	1.55713	0	0.810213	1.25184	0	0.980023	0.810213	0	0.347927	0	0.810213	0	0	0	0
GACCCAGCAGTCAGAG_1	NRP 1	0	0	1.51708	0	0	0	0	0	0	0	0.368012	2.09405	1.17072	2.24626	2.41875	2.33622	0.368012	0	1.84661	0.636428	2.03769	0	0.368012
GACCCTTCAACGGGTA_1	NP 1	0	0	0	0	0	0	0	1.24914	1.78754	0	0	2.65787	0	0	0.603834	0	0	0	0	0	0	0	0
GACCCTTGTGCCTGCA_1	NP 1	0	0	0	0	0	0	0	0	1.73293	0.710461	0	0.710461	0.710461	1.97541	1.12163	0	0	0	1.82045	0	0	0	0
GACCGTGAGACATAAC_1	NP 1	0	0	0.517432	0	0	0	0.701398	0	2.00664	1.21551	0.517432	1.21551	0.991132	0.291816	1.479	0	0	0	1.55338	0	0	0	0
GACCGTGAGCTGAGTG_1	NP 1	0	0	0	0	0	0	0	0	1.52242	0.930472	0.930472	1.6283	0.930472	1.40399	1.40399	0.930472	0.413368	0	1.11436	0.413368	0	0	0
GACCGTGAGGTCACTT_1	NSC-Like 1	1.41204	0	0	1.63687	0	1.41204	0	0	0	0.710382	0	0	0	0	0	0	0	0	0	0	0	0	0
GACCGTGCAGAAGCTG_1	NP 1	0	0	0.930627	0	0	0	0	0.324996	1.72425	0.766432	0.766432	2.36091	0.324996	0	0.569877	0.324996	0	0	0	0	0.324996	0	0
GACCTTCAGCAAATCA_1	NSC-Like 2	0	0	0	0	0	0	0	0	0	0	0	0.951688	0	0	0.951688	0.951688	0	0	0	0	0	0	0
GACCTTCCAGATGCGA_1	NP 1	0	0	0	0	0	0	0	0	1.80326	0	0	2.2233	0	1.06506	0.490831	0	0	0	0	0	0	0	0
GACCTTCCAGGTCCGT_1	NP 1	0	0	0	0	0	0	0	0	0	0	0	2.77282	0	0	2.14029	0	0	0	0	0	0	0	0
GACCTTCGTGAACGGT_1	NP 1	0	0	0	0	0	0	2.57199	0	0	0	0	0	0	0	0	0	0	0	0	0	0	0	0
GACGCTGTCGTGCACG_1	NSC-Like 2	0	0	0	0	0.964362	0	0	0	1.76974	0	0	3.16647	0	0	0	0	0	0	0	0	0	0	0
GACGTTAAGTTCAACC_1	NSC-Like 1	0	0	0	0	0	0	0.751213	1.70079	2.29823	0	0	1.47218	0.751213	0	0	0	0	0	0	0	0	1.47218	0
GACGTTAGTAACTAAG_1	NSC-Like 1	0	0	0	0.874505	0	0	2.23923	2.70651	2.01791	0.658448	1.05207	2.60854	1.05207	0	0	0	0	0	1.33378	0	0	0	0
GACGTTAGTTCAGCGC_1	NP 1	0	0	0	0	0	0	0	0	1.00052	1.00052	0	0	0	0	0.453131	0	0.453131	0	2.1344	0.453131	0.453131	0	0
GACTATGCAAGTAGTA_1	NRP 2	0	0	0	0	0	0	0	1.77001	0	0	0	0	2.37415	0	0	0	1.77001	0	0	0	0	1.77001	0
GACTATGGTCAACCTA_1	NRP 2	0	0	0	0	0	0	0	0	0	0	0	0	2.31863	0	0	0	0	1.71934	0	0	1.71934	0	0
GACTATGGTTAATCGC_1	NRP 1	0	0	0	0	0	0	1.44575	0	0.906246	0	1.2961	0	1.21195	1.93153	1.84214	0.77933	2.40063	0	0.633932	1.57589	0	0	0
GACTCAAAGAGGCGGA_1	NP 1	0	0	0	0	0	0	1.00161	0	1.35354	0.453758	0	2.37599	0	0.76474	1.00161	0	0	0	1.49185	0	0.453758	0	0
GACTCAACAGCTATTG_1	NSC-Like 1	0	0	0	0	0	0	0	0	2.09224	0	0	1.94738	1.31693	0	0	0	0	0	0.435922	0	0	0	0
GACTCAAGTAGCGTAG_1	NSC-Like 1	0.896436	0	0	0	0	0.545474	0	0.545474	1.36141	0.545474	0	1.15571	0.545474	0	1.53194	0	0	0	0	0	0	0	0
GACTCAATCAGCTCTC_1	NP 1	0	0	0	0	0	0	0	0	1.5707	0.491644	0.491644	2.41234	0.491644	2.22517	0	0.491644	0	0	1.06643	1.06643	0	0	0
GACTCTCGTATAGCTC_1	NP 2	0	0	0	0	0	0	0	0	2.72425	0	0	0	0	0	0	0	0	0	0	0	0	0	0
GACTGATGTAGAAACT_1	NSC-Like 1	0	0	0	0	0	0	1.30084	0	2.98095	0	0	1.30084	0.636994	0	0	0	0	0	1.02302	0	0	0	0
GACTTCCAGTAACGAT_1	NSC-Like 1	0	0	0	1.24908	0	0	0.244004	1.52444	2.34141	0.439995	0	0.867835	0	0.244004	0.439995	0	0.244004	0	0	0	0	0	0
GAGAAATAGAGTCAAT_1	NSC-Like 1	0	0	0.339296	0	0	0	0	2.81866	2.71724	0	0	0.961583	1.34227	0	0.339296	0	0.592176	0	0	0	0	0	0
GAGAAATCATGGAATA_1	NSC-Like 1	0	0	0	0	0	0	2.3236	0	1.72387	3.3547	0	0	0	0	0	2.3236	0	0	0	0	1.72387	0	0
GAGAAATGTCAGTCCG_1	NSC-Like 1	0	0	0	0.800247	0	0	1.59402	1.59402	2.09326	0.551385	0.683538	1.73327	0.399069	1.37185	0.219311	0	0	0	1.96438	0	0	0	0.219311
GAGAAATTCGTCACCT_1	NSC-Like 1	0	0	2.11814	0	0	0	0	1.23505	2.11814	0.397238	0.397238	0.901433	0	0	0	0	0.397238	0	2.46212	0	0	0	0
GAGACCCTCGGTGCAC_1	NP 1	0	0	0	0	0	0	1.09915	0.479878	1.61008	0.268452	0.570893	2.58908	1.09915	0.654311	0.731303	0.143208	0	0	0.654311	0.143208	0	0	0
GAGAGGTGTATGGTTC_1	NP 1	0	0	0	0	0	0	0	0	1.03243	0	0	1.52948	1.03243	1.03243	1.03243	0	0.790843	0.471644	1.03243	0	0	0	0
GAGAGGTGTTTAAGGA_1	NSC-Like 1	0	0	0	0	0	0	4.3166	0.34574	2.13235	1.12011	0.806077	1.35873	0.975367	0.34574	0	0	0	0	0	0	0	0	0
GAGATGGAGCGAATGC_1	NSC-Like 1	0	0	0	0	0	0	1.97427	2.11973	1.80399	0	0	1.18021	1.18021	0	0	0	0	0	0	0	0	0	0
GAGATGGAGGGTTAAT_1	NSC-Like 1	0	0	0	0	0	0.464945	0	2.01639	1.74666	0	0	0.78109	0.464945	0	0	1.02093	0	0	0	0	0	0	0
GAGATGGCACCTAAAC_1	NRP 2	0	0	0	0	0	0	0	0	0	0	0	0	2.47997	0	0	0	0	1.86725	0	0	1.86725	1.86725	0
GAGATGGGTACGATTC_1	CNP	0	0	0	0	0	0	0	0	0	0	0	1.1103	2.63118	0	1.47981	1.74902	0	2.35118	0	0	2.35118	0	2.52838
GAGCCTGAGTTCCATG_1	NRP 1	0	0	0	0	0	0	2.34849	0	1.30985	0.855612	1.62106	2.84687	1.62106	2.76512	0.855612	0	1.62106	0	0	1.30985	0	0	0
GAGCCTGTCCATTTGT_1	NRP 2	0	0	0	2.04915	0	0	0	0	0	2.04915	0	0	0	0	2.04915	0	0	0	0	0	0	0	0
GAGCCTGTCGGTCTGG_1	NP 1	0	0	0	0	0	0	0.365482	0.632557	1.6036	0	0.365482	1.97087	0.365482	0	0	0	0	0	0.365482	0	0.365482	0	0
GAGGCAAAGCAAATCA_1	NP 1	0	0	0	0	0	0	0.422802	0	1.28955	0.422802	0	1.65055	0.719042	1.42489	0.947285	0	0.422802	0	1.83455	0.422802	0	0	0
GAGGCAACACTGGAAG_1	NSC-Like 2	0	0	0	0	1.09695	0	0	0	2.19501	0	0	0	0	0	0.404634	0	0.404634	0	0	0	0	0	0
GAGGCCTGTACCGCGT_1	NRP 1	0	0	0	0	0	0	0.470492	0	1.22469	1.38727	0.789167	0.789167	2.02928	2.77381	2.1759	1.94703	2.36203	0	0.789167	1.64971	0	0	0
GAGGGATTCAGACCCG_1	NP 1	0	0	0	0	0	0	0	0	1.8592	0	0	0	0	0	0	0	0	0	0	0	0	0	0
GAGGGATTCTAGGAAA_1	NRP 1	0	0	0	1.72538	0	0	0	0	2.96829	2.32526	1.72538	0	0	2.6976	1.72538	2.32526	4.18366	0	2.32526	0	0	0	0
GAGGGTAGTACACGCC_1	CNP	0	0	0	0	0	0	0	0	0	0	0	0	3.57542	0	1.86879	0	1.03915	1.03915	0.648886	0.648886	2.00065	2.48164	3.34647
GAGTCATCATGTGGTT_1	NP 1	0	0	0.849169	0	0	0	0	0	1.84858	0.849169	0.849169	1.30166	1.10079	0	0	0	0	0	1.61206	0	0	0	0
GAGTCATTCATTCGGA_1	NSC-Like 1	0	0	1.07606	0	0	0	1.98549	2.22091	2.27202	0.676284	0.896021	1.22859	0.394255	0	0.394255	0	0	0	1.22859	0	0	0	0
GAGTCTATCCATTTGT_1	NP 1	0	0	0	0	0	0	0	0.523822	2.14864	0	0	1.41053	0.865812	0.295824	0.295824	0.709366	0	0	0	0	0.295824	0	0
GAGTCTATCTGCATGA_1	NP 1	0	0	0	0	0	0	0	0	1.70405	0.753319	0	1.17806	1.33765	0.753319	0	0	0	0	1.17806	0	0	0	0
GAGTTACTCGGCCCAA_1	NRP 1	0	0	0	0	0	0	0.664483	0	0.881794	0.664483	0.881794	2.1994	1.89626	1.56317	0.664483	0	0.664483	0	1.65741	0.386447	0	0.881794	0
GAGTTACTCTGCCCTA_1	NP 1	0	0	0	0	0	0	0.79137	0.590161	0.79137	0	0	1.53023	0	0.958797	0.337999	0	0	0	1.76227	0	0	0	0
GAGTTGTAGCGTTGTT_1	NSC-Like 1	0	0	0	1.63448	0	0	1.2459	0.601774	2.22501	0	0.601774	2.02852	1.2459	0	0.601774	1.78375	0	0.601774	2.31044	0	0	0	0
GAGTTGTCAGTATTCG_1	NRP 1	0	0	0	0	0	0	0	0	0	0	0	0	2.62913	0	2.00564	2.00564	0	0	0	2.00564	0	0	0
GAGTTTGAGTACTCGT_1	NSC-Like 1	0.419169	0	0	0	0	1.82567	2.43484	1.2819	2.05015	0	0	0	0.713634	2.05015	0	0	0	0	1.12584	0	0	0	1.73806
GAGTTTGTCCGTCACT_1	NP 1	0	0	0	0	0	0	0.644793	0	1.31286	0.37349	0	1.62436	1.03361	0	0.857978	0	0	0	0.857978	0	0.37349	0	0
GATAGAAAGTTTGTCG_1	NRP 2	0	0	0	0	0	0	0	0	2.73497	0	0	0	0	0	0	0	0	0	0	0	0	0	0
GATAGAACACTGGATT_1	NP 2	0	0	0	0	0	0	2.50682	1.26988	1.8117	0.70516	0.41349	1.62859	0.41349	0	0	0	0	0	0	0	0	0	0
GATAGAATCGAGGCAA_1	NP 1	0	0	0.218469	0	0	0	0.218469	1.08294	1.16238	0	0	1.08294	1.16238	0	0.797891	0	0	0.218469	0.397662	0	0	0	0
GATAGCTAGCCTGCCA_1	NP 1	0	0	0	0	0	0	0	0	0.978647	0.978647	0	0.978647	0.978647	0	2.03384	0	0	0	0	0	0	0	0
GATAGCTAGGTGCCAA_1	NP 1	0	0	0	0	0	0	0	0	0.67096	0	0	0.67096	0	2.84804	0.67096	0	2.15743	0	0.67096	0	0	0	0
GATAGCTTCTGCGATA_1	NP 1	0	0	0	0	0	0	0	0	1.04947	0	0	1.88228	0.872176	0	0.381198	1.04947	0.656522	0	1.88228	0	0	0	0
GATCACACAACGGTAG_1	NP 1	0	0	0	0	0	0	0	0	1.10943	0	0.410888	2.31716	1.10943	0.70127	1.39845	0	0	0	1.26435	0.410888	0	0	0
GATCACAGTATGATCC_1	NP 1	0	0	0	0	0	0	0	0	1.26176	0	0	1.15373	0.544257	1.60509	0.544257	0	0	0	0.894722	0.308707	0	0	0
GATCAGTGTAGGTACG_1	NSC-Like 2	0	0	0	0	2.19565	0	0	0	0.997411	0	0	1.18835	0	0.761197	0.761197	0	0.761197	0	0	0	0	0	0
GATCAGTTCTGTCGTC_1	NRP 2	0	0	0	0	0	0	0	0	0	0	0	0	0	0	0	0	0	0	2.77776	2.77776	0	0	0
GATCATGAGCCTATTG_1	NRP 2	0	0	0	0	0	0	0	0	2.31615	0	0	0	2.31615	1.71709	1.71709	0	0	0	0	0	0	0	0
GATCATGAGTCCCAGC_1	NRP 1	0	0	0	0	0	0	0.218254	0.680877	1.36783	0.218254	0.549108	1.23519	2.59816	0.995958	1.81188	1.30371	0.901548	1.88855	0.901548	0.218254	1.5387	0.995958	2.50303
GATCATGCAACACAAA_1	NP 1	0	0	0	0	0	0	0.427388	0.427388	1.43496	1.14199	0.725854	1.66127	1.14199	1.29917	1.14199	0	0	0	0.725854	0	0.427388	0	0
GATCATGGTAGACTGG_1	NSC-Like 1	0	0	1.07886	0	0	0	0.458943	1.41248	1.62468	0	0	2.68029	1.41248	0	0.574664	0.328056	0.772328	0	0.177421	0	0	0.177421	0
GATCATGTCCACTTTA_1	NSC-Like 1	0.195491	0	0.195491	0	0	0	0.622528	1.54125	2.48585	0.499395	0.920823	0.732147	0	0	0.622528	0	0	0	0	0	0	0	0
GATCATGTCCATCTCG_1	NRP 1	0	0.376564	0	0	0	0	0	0	0	0	0.376564	1.86983	0	2.86001	2.77819	1.53862	1.71788	0	0	2.74936	0.376564	0	0
GATCATGTCTTTGATC_1	NP 1	0	0	0	0	0	0	0	0	2.48564	0	0	3.09725	0.631648	0	0	0.364889	0	0	0.364889	0	0	0.364889	0
GATCGTAAGCTAGCCC_1	NSC-Like 1	0	0	0.40126	0	0	0	0	0.686833	2.33992	0.40126	0.908708	1.78121	0	0.908708	0.40126	0.40126	0	0.40126	0	0	0	0	0
GATCGTATCAGTGATC_1	NRP 1	0	0	0	0	0	0	1.21141	0.944739	1.59541	1.21141	0.331485	2.30656	2.13626	1.42173	1.87219	0.580018	2.08873	0	1.42173	1.08694	0	0	0
GATCGTATCTGGACTA_1	NRP 2	0	0	0	0	0	0	0.952763	0.952763	2.19325	0	0	1.43168	1.43168	0	0	0	0	1.99762	0	0.952763	0	0	0
GATGACTAGAGAGGTA_1	NP 1	0	0	0	0	0	0	0	0	1.16062	0	0.740007	1.45579	1.57605	0	0.740007	0	0	0	0	0	0	0	0
GATGACTAGTCACAGG_1	NSC-Like 1	0	0	0	0	0	0	0.985646	0	2.17905	0.751272	0	0.985646	0	0.444588	0.444588	0	0	0	0	0	0	0	0
GATGACTTCAACTACG_1	NP 1	0	0	0.32854	0.773259	0	0	0	1.41379	2.17234	0.57542	0.57542	2.02972	1.50418	0	1.41379	0	0	0	1.41379	0	0	0	0
GATGACTTCTCCTGTG_1	NSC-Like 1	0	0	1.47546	0	0	0	4.04686	1.89036	2.18273	0	0	2.30207	0	0	0	0	0	0	0	0	1.17826	0	0
GATGAGGCACAAAGTA_1	NP 1	0	0	0	0	0	0	2.60868	0	1.87245	0	0	1.32232	0.779085	0	0.331574	0	0	0	0	0	0	0	0
GATGCTATCACTGTTT_1	NRP 2	0	0	0	0	0	0	0	0	0	0	0	0	0	2.79924	0	0	0	0	0	0	0	0	0
GATGGAGCAGAACTCT_1	NSC-Like 1	0	0	0	0	0	0	2.07399	2.4792	2.19169	0	0	1.49923	0	0	0.403393	0	0	0	0	0	0	0	0
GATGGAGTCTGAGGCC_1	NP 2	0	0	0	0	0	0	0.595791	0	2.3771	0.798271	0.798271	1.70102	1.11059	0.341625	0.595791	0	0	0	1.6238	0	0	0	0
GATGTTGCACTCCTGT_1	NP 1	0	0	0	0	0	0	0	0	1.27443	0.357285	0.357285	1.58206	0.357285	0.357285	1.88445	0	0	0	0.357285	0.619977	0	0	0
GATGTTGGTCTCGCGA_1	NP 1	0	0	0	0	0	0.56513	0	2.85261	1.71525	0	0	1.78135	1.78135	0.321966	0.56513	0	0.321966	0	0	0	0	0	0
GATGTTGTCACATTGG_1	NRP 2	0	0	0	0	0	0	0	0	2.90044	0	0	0	0	0	0	0	0	2.90044	0	0	0	0	0
GATGTTGTCGACGAGA_1	CNP	0	0	0	0	0	0	0	0	0	0.452276	0	0.999034	1.61008	0.999034	1.4887	0	0	1.98661	0.999034	0	3.80745	2.13233	3.24224
GATTCGACAAACTAAG_1	NSC-Like 1	0	0	0	0	0	0	0	1.31441	2.21569	0	0	0	0	0	0	0	0	0	0	0	0	0	0
GATTCTTTCGTCCTTG_1	NP 1	0	0	0.5197	0	0	0	0	0	1.40287	0.704228	0	0.293238	0.994662	0.293238	1.62711	0	0.293238	0	0.293238	0	0	0	0
GATTGGTCAGTCTACA_1	NRP 1	0	0	0	0	0	0	0	0.760943	1.48634	0.565425	1.18802	1.29765	1.64501	2.91693	0.322155	0.760943	0.565425	0	1.48634	0.565425	0.322155	0	0
GATTGGTGTCCCAAAT_1	NP 1	0	0	1.79795	0	0	0	1.50986	0	1.95228	0	0	0	1.61538	1.39187	0	0	0.407947	0	0.696868	0	0	0	0
GATTTCTCACAAAGTA_1	NRP 1	0	0	0	0	0	0	1.33042	0	0.785069	1.33042	0.785069	1.68133	1.33042	2.1917	1.94058	1.52119	1.68133	0	1.9961	0.785069	0	0	0
GATTTCTGTTGCACGC_1	NSC-Like 1	0	0	0	0	0	0	0	2.20552	2.84199	0.961259	0	1.4422	0.961259	0	0	0	0.961259	0	0	0	0	0	1.4422
GATTTCTTCTGCATAG_1	NSC-Like 1	0	0	0	0	0	0	2.04599	2.24295	1.26025	1.65068	0.987387	0	2.04599	0	0	0.610909	0	0	1.4744	0	0	0	0
GCAACATAGGGACACT_1	NP 1	0	0	0.588873	0	0	0	0	0	0.957016	0	0	1.10024	1.10024	1.52797	1.3368	0	0	0	0.957016	0	0	0	0
GCAACATAGGTGCTAG_1	NRP 1	0	0	0	0	0	0	2.13932	1.38566	1.38566	0	0.405182	1.50342	1.50342	0	0.915781	1.25216	2.01417	0	0.692722	0.692722	0	0	0
GCAACATCATTACTCT_1	NSC-Like 1	0	0	0	0	0	0	3.13346	3.0644	2.41688	0	0	2.03301	0.703635	0	0.412469	0	0	0	0.412469	0	0	0	0
GCAACATGTCCACGCA_1	NSC-Like 1	0	0	0	2.27637	0	0	2.27637	0	0	0	0	0	0	0	0	0	0	0	0	0	0	0	0
GCAACCGAGAATTTGG_1	NP 1	0	0	0	1.15359	0	0	0.734661	0.433332	2.2122	0.433332	0	1.56793	1.31155	1.31155	0.433332	0	0	0	2.0858	0	0	0	0
GCAACCGCAATAGAGT_1	NP 1	0	0	0.630136	0	0	0	0.198414	0	1.16148	0.363902	0.198414	1.29022	0.930693	0.363902	0.363902	0	0	0.198414	1.22792	0	0.198414	0	0
GCAACCGCAGCGCTTG_1	NP 1	0	0	0	0	0	0	0	0	2.01742	0	0	2.01742	2.01742	0	0	0	2.01742	0	0	0	0	0	0
GCAACCGTCTCCGCAT_1	NP 1	0	0	0	0	0	0	0	0.338971	1.22994	0	0	1.83187	1.69351	0.591671	0.338971	0	1.10443	0	0.338971	0	0	0	0
GCACGGTAGGCTTCCG_1	NRP 1	0	0	0	0	0	0	0.678071	1.07846	0.678071	0.395439	0	1.67996	2.57459	0	1.58521	0	1.7665	0	0	1.84615	0	0	0
GCACGGTGTGACTGAG_1	NP 1	0	0	0	0.473784	0	0	3.17932	1.65678	1.86478	0	1.03609	1.53393	1.03609	0.473784	0	0	0	0	0.473784	0	0	0	0
GCACGTGAGGGTTGCA_1	NRP 1	0	0	0	0	0	0	0	0	0.512297	1.61238	1.10106	2.75497	1.30196	3.29937	2.04008	2.1235	1.94906	0	2.56834	0.849399	0	0	0
GCACGTGCACAGCTTA_1	NP 1	0	0	0	0.354812	0	0	0	0	0.616172	0	0	0.823183	0.616172	1.48326	1.48326	0	0.354812	0	0.616172	0.354812	0.616172	0	0
GCACGTGGTATTAAGG_1	NP 1	0	0	0	0.761318	0	0	2.72548	0.451425	1.98459	0	0	1.90293	0.761318	0	0	0	0	0	0	0	0	0	0
GCACGTGGTGATGGCA_1	NP 1	0	0	0	0	0	0	4.23181	0.509894	0.509894	1.60757	1.09706	0	2.19515	0.509894	0	0	2.51016	0	0	0.509894	1.46454	0	0
GCACTAAAGAGTATAC_1	NSC-Like 1	0	0	0	0	0	0	0	2.871	1.0298	0	0	0.854576	0.641987	0	0	0.854576	0	0	0.641987	0	0	0	0
GCACTAAAGCCTGGAA_1	NP 1	0	0	0	0	0	0	1.598	0.23339	1.28889	0.23339	0	1.35882	0.71857	0	0.23339	0	0.23339	0	0	0.422485	0	0	0
GCACTAACAGAGTAAT_1	NSC-Like 1	0	0	0	0	0	0	1.48693	0	1.90297	0	0	1.18855	0	0	0	4.13713	0	0	0	0	0	0	0
GCACTAAGTGCGAACA_1	NP 1	0	0	0	0	0	0	0	1.11826	1.81626	0	0	1.2738	0	0.415336	0.415336	0	0	0	0	0	0	0	2.32902
GCACTAATCGCTTAAG_1	NSC-Like 2	0.492533	0	1.06794	2.15611	1.69657	0	0.492533	0	0	0	0	1.06794	0.492533	0	0	0	0	0.492533	0	0	0	0	0
GCAGCCACACTCCACT_1	NP 1	0	0	0	0	0	0	2.47182	0	1.03224	0	0	0.471531	1.03224	2.03168	0.790678	0	2.10771	0.790678	0	0	0	0	0.471531
GCAGCCATCCTGGCTT_1	NSC-Like 1	0	0	0	2.26955	0	0.581458	1.74604	1.42421	0.581458	0	0	0.581458	0	0.581458	0.581458	0.581458	0	0	0	0	0	0	0
GCAGCTGAGGTACCTT_1	NP 1	0	0	0	0.890339	0	0	0.890339	0	0.890339	0.890339	0	2.82111	0.890339	2.40258	1.35375	0	0	0	1.90863	1.35375	0	0	0
GCAGCTGCAATCGCCG_1	NP 1	0	0	0	0	0	0	1.0585	0.534014	1.51046	0	0.38561	2.17059	1.34105	2.48965	0.777616	0.211278	0	0.211278	2.19708	0	0	0	0
GCAGCTGTCTTAGCTT_1	NP 1	0	0	0	0	0	0	1.3606	0	1.67669	1.3606	0	2.10977	0.895792	2.41098	2.10977	0	0.895792	0	0	2.27168	0	0	0
GCAGGCTAGCACTCCG_1	NP 2	0.372154	0	0.642755	0	0	1.98952	0	1.30972	1.92587	0	0.372154	0.642755	1.17997	2.43095	0.372154	0	0.642755	0	0.372154	0	0	0	0
GCAGGCTCATCTGTTT_1	NP 1	0	0	0.358996	0	0	0.358996	0.622608	0.358996	1.88928	0.358996	0	1.58658	1.1504	0	0.358996	0	0	0	1.74934	0	0	0	0
GCAGGCTGTGCCGAAA_1	NSC-Like 1	0	0	0.531349	0.161529	0	0	1.18753	0.300558	2.05885	0.876489	0.718736	1.23962	0.94692	1.61583	1.33629	0.300558	0.300558	0	0.718736	0	0	0	0
GCAGGCTTCTGTTGGA_1	NSC-Like 1	0	0	0	0	0	0	0	0	1.9658	0	0	0.930255	0	0.930255	0	0.930255	0	0	0.930255	0	0	0	0
GCAGTTAAGTTCATCG_1	NRP 2	0	0	0	0	0	0	0	0	0	0	0	2.97049	0	0	0	0	0	0	0	0	0	0	2.97049
GCAGTTACAACTCATG_1	NP 1	0	0	0	0	0	0	1.41985	0	1.70123	1.17568	0.370231	2.34271	0.370231	0.851947	0.370231	0	0	1.3052	1.61594	0	0.851947	0.370231	0
GCAGTTATCTCGGTAA_1	NRP 1	0	0	0	0	0	0	0	0	0	0	0	0	0	0	0	0	2.485	0	0	2.485	0	0	0
GCATCGGAGCAATTAG_1	NSC-Like 2	0	0.591509	0	0.591509	1.61613	0	0	0	1.61613	0	0	0.960661	0	0	0	0	0	0	0	0	0	0	0.591509
GCATCGGTCGTCAACA_1	NP 1	0	0	0	0	0	0	0.432931	2.71377	1.31072	0	0.734069	2.0848	0.432931	2.37508	0	0.432931	1.15281	0	0.432931	0	0	0	0
GCATCTCAGCCGAACA_1	NRP 1	0	0	0	0	0	0	0	0	1.11405	0	1.11405	1.11405	2.21775	1.62793	0	1.11405	1.62793	0	0	0	0	0	0
GCATCTCAGGTACATA_1	NP 1	0.37287	0	0	0	0	0	0	0	1.3114	0	0.37287	0	1.70819	0	0.37287	0	0	0	0	0	0	0	0
GCATCTCCACACAGCC_1	NSC-Like 1	0	0	0.347086	0	2.27354	0	1.46314	0.978233	2.35552	0.604248	0.604248	0	0	0	0	0.347086	0	0	0	0	0	0	0.978233
GCATCTCGTCTTAGTG_1	NP 1	0	0	0	0	0	0	0.415406	0	0	0.934114	0.934114	1.1184	0.708022	0	0	0	0	0	0.708022	0	0	0	0
GCATGATAGGACAAGA_1	NP 1	0	0	0	0	0	0	0	0	1.96429	0	0	0.363147	1.6824	1.5047	1.15978	0	1.15978	0	0	0	0	0	0
GCATGATGTCTAACGT_1	NP 1	0	0	0	0.655696	0	0	0.655696	0	1.04836	0.380654	0	1.72854	1.04836	0	0	0	0	0	0	0	0	0	0
GCATGATGTGACTGTT_1	NSC-Like 2	0	0	0	1.40913	0.572727	1.85812	0	1.97196	1.72963	0	0	1.58217	0	0	0	0	0	0	0	0	0	0	0
GCATTAGAGGGAGATA_1	NSC-Like 1	0.598361	0	0	0.598361	0	0	1.45314	0.970123	2.21826	0	0	1.45314	0	0	0	0.598361	0	0	0	0	0	0	2.52316
GCCAACGCAAAGTATG_1	NSC-Like 1	0	0	0	0.430546	0	0	1.30576	0	2.14398	0	0	1.66861	0	0	0	0.430546	0	0	0.430546	0	0.430546	0	0
GCCAACGTCATTACTC_1	NP 1	0.737618	0	0.737618	0	0	0	0	0	0.737618	0	0.310165	1.45228	0.310165	1.86482	1.67967	0.310165	2.15601	0	0	1.03612	0	0	0
GCCAGCACATGCGGTC_1	NSC-Like 2	0	0	0	0	0	0	2.54668	0	2.54668	0	0	0	0	0	0	0	0	0	0	0	0	0	0
GCCAGCATCCTGTACC_1	NSC-Like 1	0	0	0.635195	1.02057	0	0	0	0	1.84441	0	0.635195	2.597	0.635195	0	0.635195	0	0	0	0	0	0	0	0
GCCAGGTTCGATACGT_1	NSC-Like 2	0	1.19856	1.91521	0	1.91521	0	0	1.91521	1.49807	0	0	0.769031	1.19856	0	0	0.769031	0	0	0	0	0	0	0
GCCAGTGAGAATTGTG_1	NRP 1	0	0	0	0	0	0	0	0	0	0	1.15915	1.15915	0	1.68166	1.15915	0	0	0	0	1.15915	0	0	0
GCCAGTGAGAGCCGAT_1	NP 1	0	0	0	0	0	0	0	0	1.14956	0	0	1.44343	0	2.14579	1.44343	0.731598	0.731598	0	0	0	0	0	0
GCCAGTGCATGCCGCA_1	NP 1	0	0	0	0	0.692573	0	0	2.25026	2.07844	0	0	2.80228	0.405082	0	0	0	0	0	1.38543	0	0	0	0
GCCATGGAGCGTTCCG_1	NP 1	0	0	0	0	0	0	0	1.815	0.826482	0	0	0.4963	0.4963	1.70446	0.826482	1.07428	1.815	0	0	0	0	0	0.4963
GCCATGGAGTCCCAAT_1	NP 1	0	0	0	0.746222	0	0.441159	1.79019	0	1.46489	0.746222	0	1.69306	1.58546	0.746222	1.16877	0	0	0	1.79019	0	0	0	0
GCCATGGCAAATGAAC_1	NSC-Like 1	0	0	0	0.514912	0	0	1.10541	1.47418	2.71756	0	0	1.10541	0.853131	0	0	0	0	0	0.514912	0	0	0	0
GCCATGGGTAGATCCT_1	NP 1	0	0	0	0	0	0	0.523009	0	1.11884	0.523009	0	2.48437	0.864657	2.14687	0.523009	0	0	0	0.523009	0	0	0	0
GCCATGGGTCACAGAG_1	NSC-Like 1	0	0	0	0	0	0	2.55947	2.02299	2.2354	0.467779	0	1.0258	0	0	0.467779	1.21958	0	0	0.78522	0	0.467779	0	0
GCCATGGTCGGCTATA_1	NSC-Like 1	0	0	0	0	0	0	0.498244	1.07755	2.48316	0	0	1.07755	0.498244	0	0.829275	0	0.498244	0	0	0	0	0	0
GCCATTCGTTGCATGT_1	NRP 1	0	0	0.327573	0	0	0	0.327573	0	1.50149	0.327573	0.57391	0.936245	1.20164	1.31189	1.41118	0.57391	1.66081	0	0.771399	1.07772	0.327573	0	0
GCCATTCTCATGCCGG_1	NP 1	0	0	0	0	0	0	0.366349	0	1.41031	0	0	2.08931	1.76935	0	0	0	0	0	0.844741	0	0	0	0
GCCATTCTCTTGCGCT_1	NSC-Like 1	0	0	0	0	0	0	1.22538	0.197768	1.75974	0.928519	0.504429	2.51538	0.362808	0.928519	0.738789	0	0	0	1.50383	0	0	0	0
GCCCAGAAGAAGTCAT_1	NP 1	0	0	0	0	0	0	0.344238	0	1.84718	0	0	2.49277	1.45566	0	0.80323	0.344238	0	0	0	0	0	0	0
GCCGATGCAGGGAGAG_1	NSC-Like 1	0	0	0	0	0	0	1.44294	0	1.66974	0	0	1.66974	1.44294	0	0	0.731263	0.731263	1.44294	1.44294	0	0	0	0
GCCGATGTCGAGCACC_1	NP 1	0	0	0	0	0	0	0	0.703635	1.40198	0.412469	0.412469	0.928863	1.11257	1.40198	0	0	0	0	0.412469	0	0.412469	0	0
GCCGTGATCTGCGATA_1	NRP 1	0	0	0	0	0	0	0	0	0	0	0	0	1.5902	0	1.5902	0	0	1.5902	2.17582	2.17582	2.17582	0	0
GCCTGTTAGTTCCGTA_1	NSC-Like 1	0	0	0	0	0	0	1.01152	0.773123	1.36515	0	0.459486	2.39018	1.20389	0	0	0	0.459486	0	0	0	0	0	0
GCCTGTTCACTTGAAC_1	NP 2	0	0	0	0	0	0	0	1.39283	1.61641	0	0	1.30562	0.514316	0.289865	0.289865	0	0	0	0	0	0	0	0
GCGAGAAAGATGACCG_1	NP 1	0	0	0.702425	0.41166	0	0	0	0.702425	0.702425	0	1.11096	1.62424	0	0	0	0	0	0	0	0	0	0	0
GCGAGAAAGGTACCTT_1	NSC-Like 1	0	0	0	1.26703	0	0	2.15766	1.26703	2.19385	0.276712	0.276712	1.80838	1.698	0	0.953174	0.671085	0	0	0.493215	0	0	0	0.276712
GCGAGAACAAGAGCTG_1	NSC-Like 1	0	0	0	0	0	0	2.62764	1.612	1.612	0	0.589212	0.957485	0	0	0.589212	0	0	0	0.957485	0	0	0	0
GCGGAAAAGAATCGTA_1	NP 1	0	0	0	0	0	0	0	0	1.73033	0	0	0	0	0	0	0	0	0	2.33069	0	0	0	0
GCGGAAACACACCAGC_1	NRP 2	0	0	0	0	0	0	0	0	0	0	0	0	0	0	0	0	0	1.74461	0	0	0	0	1.74461
GCGGAAATCCTCGATC_1	NSC-Like 1	0	0	0	0	0	0	0	0	2.31082	0	0	0	0	0	2.31082	0	2.31082	0	0	0	0	0	0
GCGGATCCAAGCGAGT_1	NP 1	0	0	0	0	0	0	0	1.41296	1.67735	1.05252	0.807921	0.483426	0	1.41296	0.483426	0	0	0	0	0	0	0	0.483426
GCGGATCCACGAAAGC_1	NP 1	0	0	0	0	0	0	0	0	1.82589	0.911517	0	2.5576	1.55186	2.43507	0	0	0	0	1.17315	0	0	0	0
GCGGATCCATTAGGCT_1	NP 1	0	0	0	0	0	0	0	0	1.20954	0	0.663089	0.385527	0.663089	0	0	0	0	0.385527	0.385527	0	0.385527	0	0
GCGGATCTCCACGAAT_1	NSC-Like 1	0	0	0	0.444006	0	0	2.04217	0	1.79682	0	0	2.23902	1.96688	0.750416	0	0.444006	0	0	0	0	0	0	0
GCGTGCAAGAGTGGCT_1	NP 2	0	0	0	0	1.01398	0	0	0	0	0	0	1.50698	1.50698	2.08271	0	0	0	0	0	1.50698	0	0	0
GCGTGCAAGTCTACCA_1	NSC-Like 1	0	0	0.345909	0	0	0	0.602428	0.975728	1.24693	0.602428	0.602428	1.1205	0.975728	0.345909	0.345909	0	0	0	1.91484	0	0	0	0
GCGTTTCAGTAGGAAG_1	NP 1	0	0	0	0	0	0	0	0.816315	1.4244	0	0	2.56421	0	0.489239	1.56579	1.06237	0	0	0.489239	0	0	0	0
GCGTTTCGTATTAAGG_1	NSC-Like 1	0	0	0	0.126968	0	0	1.23455	1.0631	1.41433	0.340849	0.733829	1.62164	0	0.340849	0.43277	0.126968	0	0.239616	0.964915	0	0	0	0
GCTACAAAGGTTTACC_1	NSC-Like 1	0	0	0	0.917703	0	0	2.62322	0.560625	2.77479	0.560625	0	1.18028	0	0.560625	0.917703	0.560625	0	0	0.560625	0	0	0	0
GCTACAAGTTCATCGA_1	NP 1	0	0	0	0	0	0	0.336873	3.10143	0.956374	0	0	2.10536	1.61056	0.789222	0.58841	0	0.789222	0	0	0	0	0	0
GCTACCTCAGCATGCC_1	NP 1	0	0	0	0	0	0	0	0	1.56057	0.662884	1.05805	1.34055	0.662884	1.4566	0.662884	0	0	0	1.89346	0	0	0	0
GCTCAAACATGGGATG_1	NP 1	0	0	0	0	0	0	1.50853	1.20798	1.01525	0.461645	0	1.73932	0	0	0	0	0	0	1.73932	0	0.776276	0	0
GCTGAATTCATGAGGG_1	NRP 2	0	0	0	0	0	0	0	0	0	0	0	0	0	0	0	0	0	0	0	0	0	0	0
GCTGAATTCGACACTA_1	NSC-Like 1	0	0	0	2.37481	0	0	0.475806	0.796886	2.25448	0.475806	0	1.77062	0	0	1.39786	0	0	0	0.796886	0	0	0	0
GCTGCAGAGGCTCACC_1	NRP 1	0	0	0	0	0	0	0	0	0	0	0	0	2.12817	1.45597	1.91031	2.38564	1.63136	1.45597	2.02516	0.972418	2.22155	0	0
GCTTCACGTGACACAG_1	NP 1	0	0	0	0	0	0	0.374622	0	1.03595	0	0.374622	1.31551	0.646519	1.03595	1.03595	0	0	0	1.93264	0.374622	0	0	0
GCTTCACTCGATACTG_1	NP 2	0	0	0.414028	0.414028	0	0	0	0.705964	1.62987	0	0	2.03702	1.40546	3.24334	0	0.414028	0.705964	0	0	0	0	0	0
GCTTCACTCTTCTGGC_1	NSC-Like 1	0	0	0	0	0	0	2.05065	0.479784	1.96813	0	1.40576	0.802652	0.479784	0	0.802652	1.04633	0	0	2.05065	0	0	0	0
GCTTGGGCAATCCTAG_1	NP 1	0	0	0	0	0.877319	0	3.59628	2.08222	2.28011	0.300927	0	0.300927	0	2.03746	0.300927	0	1.7164	0	0	0	0	0	0
GCTTGGGTCATGCCGG_1	NP 1	0	0	0.181986	0	0	0	1.43355	0.181986	1.79008	0.95427	0.335896	2.0264	0.58689	1.64703	0.58689	0.181986	0	0.469247	1.72111	0.335896	0	0	0
GCTTGGGTCATTTGTC_1	NP 1	0	0	0	0	0	0	0.471576	1.03231	1.9495	0.471576	0	2.03179	0	1.03231	0	0	0	0	0.790744	0	0	0	0
GCTTTCGTCGTGTTCC_1	NP 1	0	0	0	0	0	0	0.544652	1.15437	0.544652	0	0	1.35996	1.35996	0.895278	0.895278	0	0	0	1.35996	0	0	0	0
GGAACCCAGACACACG_1	NSC-Like 2	0	2.04563	0	0	0	2.04563	0	0	0	0	0	0	0	0	0	0	0	0	0	0	0	0	0
GGAACCCGTACAGTCT_1	NRP 1	0	0	0	0	0	0	0	0	0	0.397846	0.397846	1.48621	2.75101	0.397846	1.23637	0.397846	1.08332	0	0.397846	0.397846	0	0	0
GGAACCCGTATGGTTC_1	NP 1	0	0	0	0	0	0	0.885459	0.53769	2.00262	0	0	0	0.53769	0	0	0	0	0	1.78915	0	0	0	0.53769
GGAAGTGCAAATCCCA_1	NRP 1	0	0	1.7311	0	0	0	0	0	2.33153	0	0	0	1.7311	0	0	0	2.33153	0	0	0	0	1.7311	0
GGAAGTGCAGTCGTTA_1	CNP	0	0	1.17771	0	0	0	0.753051	0	0	0	0	0	2.50428	0.753051	2.18203	0.753051	0	0.753051	0	0	2.50428	0.753051	0
GGAAGTGCATCACCAA_1	NP 1	0	0	0	0	0	0	1.0478	0	1.54815	0.908701	1.0478	0.747078	0	0.315011	0.315011	0	0	0	0	0	0	0	0
GGAAGTGGTATTTCCT_1	NP 1	0	0	0	0	0	0	0.477728	0.799674	1.77483	0.477728	0	2.32103	1.40168	0.477728	0.799674	0	0.799674	0.799674	1.04283	0	0	0	0
GGAAGTGGTCGTGGAA_1	NP 1	0	0	0	0	0	0	0.880122	0.248608	0.755631	0	0.248608	1.26417	0.880122	0.447552	0.248608	0	0.248608	0	0.248608	0	0	0	0
GGAAGTGTCAACCGAT_1	NP 1	0	0	0	0	0	0	1.62196	0.485556	1.73837	0.94106	0.485556	0.485556	1.25285	0.271963	0	0	0	0	1.84264	0	0	0	0
GGAAGTGTCGGCTCTT_1	NP 1	0	0	0	0	0	0	0	0	1.75447	0.468471	0	0.468471	0.468471	1.22089	0.468471	0	0.468471	0	0	0	0	0	0
GGAATCTTCAACTACG_1	NP 1	0	0	0	0	0	0	0.622768	0	2.22016	1.00363	0	0	1.39235	0	0.831221	0	0	0.3591	0.3591	0	0	0	0
GGAATGGAGGAAAGTG_1	NP 1	0	0	0.776688	0	0	0	0	0	1.73995	0	0.776688	1.73995	0.776688	0	0	0	0	0	1.73995	0	0	0	0
GGAATGGCAAATGAAC_1	NP 1	0	0	0	0	0	0	0	0	0	1.96871	0	0	0	0	0	0	1.96871	0	0	0	0	0	0
GGAATGGCAGGTTCCG_1	NP 1	0	0	0	0	1.4221	0	0	0	0.945035	0	0	0.421536	0	0.421536	0.717158	0	0	0	0	0	0	0.717158	0
GGAATGGGTCTTGCTC_1	NP 1	0	0	0	0	0	0	0.604286	0	0.978284	0	0	0	0	0.978284	0.978284	0	0	0	1.4632	0	0	0	0
GGAATGGGTTTACTTC_1	NSC-Like 2	0	2.52474	0	0	3.17702	0	0	0	0	0	0	1.35375	0	0	0	0	0	0	0	0	0	0	0
GGACGTCCAAATCGTC_1	NRP 1	0	0	1.16941	0	0	0	0	0	0	0.553901	0.908281	1.69381	1.82135	1.69381	1.16941	0	1.16941	0	0	0.553901	0.553901	0	0
GGACGTCGTCTTACTT_1	NRP 1	0	0	0	0	0	0	1.00428	0	1.39313	1.27952	1.00428	2.01321	1.89045	1.15134	1.58768	1.39313	1.39313	0.623249	1.58768	0.623249	0.831807	0	0
GGAGAACAGCAAGTGC_1	NP 1	0	0.436347	0	0	0	0	0.436347	0	0.73912	0.436347	0	1.57471	0.436347	3.36382	0	0.436347	0.436347	0.436347	0.97121	0.436347	0	0	0
GGAGAACAGTCCGCGT_1	NP 1	0	0	0	0	0	0	1.00662	0	1.3959	0.360527	0.360527	1.15386	0.360527	0.360527	1.28218	0	0	0	2.0164	0.360527	0	0	0
GGAGAACCATTGTGCA_1	NSC-Like 1	0	0	0	0	0	0	2.88748	1.68528	2.60669	0.813334	1.25585	1.98473	0.487172	0	1.05887	0.487172	0	0	1.89452	0	0	0	0
GGAGAACGTGCACAAG_1	NP 2	0	0	0	0	0	0	0	0	1.25517	0.306268	0.540399	1.35242	2.00824	2.10009	2.18421	0	1.35242	0	0	1.95895	0.306268	0	0
GGAGATGGTCCACTCT_1	NSC-Like 2	0	0	0	0	0	2.60617	0	1.98424	1.98424	0	0	0	0	0	0	0	0	0	0	0	0	0	0
GGAGCAAAGGAGGGTG_1	NP 2	0	0	0	0	0	0	0	0	1.41032	0	0.416213	0.935555	0	0	0.709226	0	0	0.709226	0	0.416213	0	0	0
GGAGCAAAGGGTTAGC_1	NP 1	0	0	1.19747	0	0	0	0	0.380039	1.72694	0	0	0.654762	1.19747	0	1.19747	0	0	0	0	0	0.380039	0	0
GGAGCAACAAGTATAG_1	NRP 1	0	0	0	0	0	0	0	0	0	0	0	0	0	0	2.62734	2.00397	3.00842	0	2.00397	0	0	0	0
GGAGCAAGTGCCGAAA_1	NP 1	0	0	0	0	0	0	1.28205	0.71374	0.940952	0.419241	1.12598	1.12598	0.940952	0	0.419241	0	0	0	1.28205	0	0	0	0
GGAGCAATCGCCGTGA_1	NP 1	0	0	0	0	0	0	1.16527	0	0.743549	0	0	1.46098	0.976475	0	0.976475	0.439347	0	0	1.6889	0	0	0	0
GGAGGATAGCGAATGC_1	NP 1	0	0	0	0	1.51653	0	0	1.51653	1.74778	0	0	2.59879	2.29162	0	0	1.0218	2.01757	0	2.68327	0	0	0	0
GGAGGATAGCTCTTCC_1	NP 1	0	0	0	0	0	0	0	0.285146	0.841493	0	0	1.45851	0.688069	0.506766	0.841493	0	1.66571	0.285146	0	0.841493	0	0	0
GGAGGATCAACAGCTT_1	NP 1	0	0	0	0	0	0	0.654695	0	1.72683	0	0	1.54718	1.04701	1.32805	2.32684	1.04701	0	0	0	0	0	0	0
GGAGGATGTAGTGTGG_1	NP 1	0	0	0	0	0	1.06105	0	0	2.28414	0	0	0.488459	0	0	0.488459	0	0	0	0.488459	0	0	0	0
GGAGGTAGTGAGGAAA_1	NSC-Like 1	0	0	0	0	0	0	0.784378	0	1.38068	0.784378	0.467201	0.784378	0.467201	0	1.21849	0	0	0	0.467201	0	0	0	0
GGATCTAAGTGCTAGG_1	NP 1	0	0	0	0	0	0	2.73145	1.1658	1.1658	0	1.1658	0	0	0	1.46157	0	0	0	1.1658	0.743954	0	0	0
GGATCTACAACATCGT_1	NSC-Like 1	0	0	0	0	0	0	2.98662	0.474403	2.78355	0	1.53522	1.39507	0.474403	0	1.23204	0	0	0	0	0	0	0	0
GGATCTAGTGAGTTGG_1	NP 1	0	0	0	0	0	0	0	0	1.15904	0.970836	1.31737	0	0	0	0.436135	0	0	0	0.436135	0	0.436135	0	0
GGATCTATCCTAGAGT_1	NSC-Like 2	0	1.0891	0	0	1.59802	0.686024	0	0	1.37559	0	0	0	0	0	0	0	0	0	0	1.77986	0	0	0
GGATGTTAGGAACGCT_1	NP 1	0	0	0	0	0	0	0.709489	0	1.12034	0	0	2.22609	0	1.41071	0.709489	0	0	0	0.709489	0	0.709489	0	0
GGATGTTCAGCTATAC_1	NRP 1	0.519011	0	0.858971	0	0	0	0	0	1.11222	0	0	0.519011	1.48202	0.519011	2.05459	1.75138	2.13818	0	0.519011	0.519011	0	0.519011	0
GGATGTTGTGTGACCC_1	NP 1	0	0	0	0	0.35362	0	0	0.35362	2.70799	0	0	0.820943	0.614336	0.35362	0.992087	0	0	0	1.26562	0	0	0	0
GGCAGTCCAATACGCT_1	NSC-Like 1	0	0	0	0	0	0	0.370967	0.370967	1.52455	0.370967	0.640943	0.640943	1.42165	0	0.370967	0.370967	0.370967	0	0	0	0	0	0
GGCAGTCGTGCGCTCA_1	NP 1	0	0	0	0	0	0	0.645892	0	1.0351	0.374211	0	1.31455	1.18455	0	0.645892	0	0	0	0.374211	0	0	0	0
GGCGTCAAGAAGGATG_1	NP 2	0	0	0	0	0.386009	0	0	0.880993	1.45808	0.880993	0.663819	2.02754	1.05931	2.54768	0.663819	0	0	0	0	0	0	0	0
GGCGTCAGTTGTATGC_1	NP 1	0	0	0	0	0	0	0.7033	0	1.72131	0.412245	0.412245	0.7033	1.26724	0	0.928461	0	0	0	0	0	0.412245	0	0
GGCGTCAGTTTAGTCG_1	NP 2	1.81764	0	0	0	0	2.42609	0	1.81764	0	1.81764	0	0	0	0	0	0	0	0	0	0	0	0	0
GGCTGTGTCGAAATCC_1	NP 1	0	0	0	0	0	0	0.407947	0	0.696868	0.407947	0.696868	1.39187	1.61538	0	0.407947	0	0	0	0.407947	0	0	0	0
GGCTTGGGTCGTAATC_1	NP 1	0	0	0	0	0	0	0.676903	1.07689	1.07689	0	0.896765	1.07689	0.394665	0.676903	0.394665	0	0	0	0.394665	0	0	0	0.394665
GGCTTGGTCGAGCACC_1	NP 1	0	0	0	0	0	0	2.7578	0.758833	1.71256	1.34533	0.449732	2.05601	0	0	0	0	0	0	0.758833	0	0	0	0
GGCTTGGTCGGTGAAG_1	NSC-Like 1	0	0	0.764807	0.651733	0	0.958588	2.42809	2.20167	2.34357	0	0	0.866384	0.206783	0	0.206783	0	0	0	0.524224	0	0	0	0
GGCTTTCCACACGTGC_1	NP 1	0	0	0	0	0	0	0	0	1.55879	1.05658	0.384671	2.02391	0.878545	0.878545	0.661792	0	0	0	1.45487	0.384671	0	0	0
GGCTTTCCATGAAGGC_1	NRP 2	0	0	0	0	0	0	1.73743	0	1.20638	0	0	0	1.73743	1.20638	1.20638	0	0	0	0	0	0	0	1.20638
GGCTTTCTCTCATTGT_1	NRP 2	0	0	0	0	0	0	0	0	0	0	0	0	0	0	0	2.8036	0	0	0	0	2.8036	0	3.86097
GGGAAGTGTCAATCTG_1	NSC-Like 1	0	0	0	0	0	0	3.01246	2.11689	1.49015	1.00022	0.620275	1.00022	1.885	0.357478	0.357478	0	0	0	1.3883	0	0	0	0
GGGACAAAGGAAGTAG_1	NP 1	0	0	0	0	0	0	0.484237	0.484237	2.13715	0	0.484237	1.0539	1.55553	0	0	0	0	0	0	0	0.484237	0	0
GGGACCTGTCCAAATC_1	NP 1	0	0	0	0	0	0	2.22407	0	1.52761	0.415616	0	2.27831	0.415616	0	1.52761	0	0	0	1.40899	0	0	0	0
GGGACCTTCGATCCCT_1	NSC-Like 1	0	0	0	0.554332	0	0	1.59955	3.07924	2.12916	0.804075	1.17011	2.06862	1.09038	2.89247	1.24394	1.3127	1.97034	0.220681	1.64822	0.68698	0	0	0
GGGACCTTCTCTAAGG_1	NP 1	0	0	0	0	0	0	0.959964	0	0.959964	0.959964	0.729673	2.3674	1.44059	1.14702	1.76384	0.429963	0	0	0.729673	0	0	0	0
GGGACTCAGACCAAAT_1	NSC-Like 1	0	0	0	0	0	0	1.09688	1.60736	1.94368	0.69185	0	1.09688	1.38435	0.69185	0	0	0	0	0	0	0	0	0
GGGACTCCACCTGAAT_1	NRP 1	0	0	0	0	0	0	0.363534	0	1.01292	0.363534	0	0.839502	1.40336	1.40336	1.902	0	1.76172	0	1.76172	0.839502	0	0	0
GGGACTCCAGAGAATT_1	NSC-Like 1	0	0	0.433103	0.433103	0	0	1.44744	0	2.81655	0	0.433103	0	0	0	0.734323	0	0	0.433103	0	0	0	0	2.55915
GGGACTCGTAGTCGTT_1	NP 1	0	0	0	0	0	0	0	0	1.67504	0	0	0.544166	0.894593	0	0.544166	0	0	0	0.894593	0	0	0	0
GGGACTCTCAAGCGTT_1	NP 1	0	0	0	0	1.92672	1.66144	0	0.427463	1.43513	0.427463	0	0	0.427463	0	1.84587	2.89412	2.73442	0	0.427463	0	0	0	0
GGGAGATAGACGAGCT_1	NSC-Like 1	0	0	0	0.599396	0	0	0	2.22031	1.54641	0	0.343951	0.97155	0	0	0	0	0	0	0	0	0	0	0
GGGAGATGTATCCTCC_1	NRP 1	0	0	0.385557	0	0	0	0.663135	1.65516	1.74123	0	1.34093	2.14323	0.880166	3.16043	1.65516	1.45699	3.14028	0.385557	2.29639	0.663135	0	0	0
GGGAGTAAGGTCTGGA_1	NRP 1	0	0	0	0	0	0	1.55436	0	0.808266	0.483664	0.483664	1.24934	1.88678	1.24934	2.33506	1.24934	2.13583	0	0.483664	0.483664	0	0	0
GGGAGTACAGATCCAT_1	NP 1	0	0	0	0	0	0	2.03435	0	2.31649	0.604813	0.604813	2.1375	0.604813	0	0	0	0	0	0.604813	0	0	0	0
GGGATCCTCGTCCTTG_1	NSC-Like 1	0	0	0	0.772276	2.50623	0	1.20278	0.937236	1.50276	0.937236	0	0.328029	1.31308	0	0	0.574621	0	0	0	0	0	0	0
GGGATCCTCTTGCGCT_1	NP 1	0	0	0	0.515985	0	0	0	1.1072	1.55055	0	0.699592	0.29091	0.29091	2.31416	0	0	0	0	0.515985	0	0	0	0
GGGATGACATCATCCC_1	NP 1	0	0	0	0	0	0	0	1.76571	1.44232	0	0	0.961359	1.44232	0	0	0	0	0	0	0	0	0	0
GGGATGACATGACTAC_1	NP 1	0	0	0	0	0	0	0	0.425358	0.951818	0.72284	0.72284	2.45124	1.54989	1.54989	1.92155	0.72284	0	0	1.75289	0	0	0	0
GGGATGATCAAGGAGC_1	NP 1	0	0	0	1.24023	0	0	1.59539	0.399635	1.49042	0	0.684389	1.77712	0.684389	0.684389	0.905771	0	0	0	0.905771	0	0	0	0
GGGCCATAGGTGAGAA_1	NRP 1	0	0	0	0	0	0	0.427797	0	0	0	0	1.66222	1.14279	1.92755	2.2557	2.83417	1.7587	0.72646	1.84668	1.55543	1.55543	0	0
GGGCCATTCAGCGCAC_1	NP 1	0	0	0	0	0	0	2.03712	0	0.747361	0	0.441932	1.69482	1.32934	0	0	0	0	0.441932	2.34632	0	0	0	0
GGGCGTTTCCTGGGTG_1	NP 1	0	0	0	0	0	0	0.474128	0.474128	0.474128	0.474128	0	1.95531	1.65752	1.65752	0	0	0	0	1.03668	0	0	0	0
GGGCTACCAGCCATTA_1	NSC-Like 1	0	0	0	1.41968	0	0	0	0	2.60588	0	0	2.34251	1.98397	0	0	0	0	0	0	0	1.41968	0	0
GGGCTCACAGAGTCAG_1	NP 1	0	0	0	0	0	0	0	1.0738	1.0738	0.325915	0	1.30754	0.932632	0.571315	0.768204	0	0	0	0	0	0	0	0
GGGCTCAGTTGTTGCA_1	NP 1	0.410375	0	1.10841	0	0	0	1.62118	0.925111	1.10841	0	0	0.700502	1.5155	0	0.410375	0	0.925111	0	0.410375	0	0.410375	0	0
GGGTAGAGTAGAGTTA_1	CNP	0	0	0	0.837514	0	0	0	0	0	0	1.59571	0.837514	1.28681	2.31987	2.73546	1.59571	0	2.02196	3.30367	1.83137	2.73546	0.837514	2.18196
GGGTAGATCGATCCAA_1	NP 2	0	0	0	0	0	0	0	0	1.30259	0	0	0	1.30259	0	1.30259	0	0	0	0	1.30259	0	0	0
GGGTATTTCCTACCGT_1	NSC-Like 1	1.09755	0	0	0.692348	0	0	2.48344	2.39644	1.79043	0	0	0.692348	2.07804	0	0.692348	0.692348	0	0	1.09755	0	0	0	0
GGGTCACCAACAACAA_1	NSC-Like 1	0	0	0	1.26438	0	0.926061	1.10946	0	1.51672	0	0	0.701296	0	0	0.410905	0	0	0	0	0	0	0	0
GGGTCACGTGACTAAA_1	NP 1	0	0	0	0	0	0	0.624838	0	1.282	0.360448	0.624838	0.360448	0.360448	0.360448	0.624838	0	0	0	2.01618	0	0	0	0
GGGTCACTCCTCTTTC_1	NSC-Like 1	0	0	0.387372	1.21358	0	0	2.09144	0	1.82522	0.665883	1.06209	2.43434	0.883483	0	1.56545	0	0	0	0	0	0	0	0
GGGTCTGAGACTTCGT_1	NRP 2	0	0	0	0	0	1.99131	0	0	1.99131	0	0	0	2.9945	1.99131	0	0	0	0	0	0	1.99131	0	0
GGGTCTGTCGGCGATC_1	NP 1	0	0	0	0	0	0	0.750504	0	1.17438	0	0.750504	0	0.750504	2.58767	1.47114	0.750504	0.750504	0	1.8856	0	0	0	0
GGGTGAACAGAAATTG_1	NP 1	0	0	0	0.389649	0	0	0.669328	0.669328	2.15448	0.669328	0	1.21856	0.669328	0	0.389649	0	0	0	1.06673	0	0	0	0
GGGTGAACAGACTCTA_1	NP 1	0	0	0	0	0	0	1.84988	0	2.83774	0	1.84988	1.84988	1.84988	0	0	0	0	0	0	0	0	0	0
GGGTGTCAGGCATCAG_1	NP 1	0	0	0	0	0	0	0	0	0.898891	0.547218	0	0.547218	1.15855	0.898891	1.3645	0.547218	0	0	0	0	0	0	0
GGGTTATAGAAGTCTA_1	NSC-Like 1	0	0	0	0.472325	0	0	2.24623	2.24623	1.39093	0	0	0	0	0	0	0.472325	0	0	0	0	0	0	0
GGGTTATAGGTTGCCC_1	NSC-Like 1	0	0	0	0	0	0	1.33241	0.873421	1.88409	0	1.33241	0.873421	2.49821	1.88409	0	0	0	0	2.60681	0	0.873421	0	0
GGGTTATCAGCACACC_1	NP 1	0	0	0	0	0	0	0.371315	0	1.1781	0	0	1.85562	0	0	0.853956	0	0.371315	0	0	0	0	0	0
GGGTTATGTCCCTGTT_1	NP 1	0	0	0	0	0	0	2.04133	0	1.35371	0.890311	0.671545	1.57465	1.22176	0.391115	0.671545	0.391115	0	0	0.671545	0	0	0	0
GGGTTATGTGAGAACC_1	NSC-Like 1	0	0	0	0	0	0	2.22793	0.561206	2.72804	0	0.561206	0	0	0.561206	0.561206	0	0	0	0	0	0	0	0
GGGTTATGTTTGAACC_1	NSC-Like 1	0	0	0	0	0	0	2.14524	1.70955	2.08458	0	0	2.25654	0.696085	0.407425	0	0	0	0.696085	0.919815	0	0	0	0
GGGTTATTCACGACTA_1	NP 1	0	0	1.1363	0	0	0	1.65449	0	1.8932	1.34032	0	1.50969	1.34032	0	0	0	0	0	0.533606	0	0	1.1363	0
GGGTTATTCAGACCTA_1	NSC-Like 1	0	0	0	0	0	0	0	1.33329	1.8851	0	0	2.91557	1.12983	0	0	0	1.12983	0	0	0	0	0	0
GGGTTTACAAGAGCTG_1	NP 1	0	0	0	0	0	0	0	1.94394	0.469143	0	0	1.38457	0.469143	0	0.469143	0	1.02814	0	0	0	0	0	0
GGGTTTACACAGTGTT_1	NP 1	0	0	0	0	0	0	0	0	0.811591	0.485965	1.05683	0.811591	1.68273	1.05683	1.25361	0	0.485965	0	0.811591	0	0	0	0
GGGTTTAGTCTCCTGT_1	NRP 1	0	0	0	0	0	0	0	0.413733	0.705523	0.705523	0.931123	2.46483	1.96703	1.52326	1.72492	2.37366	1.52326	0	2.32475	0.931123	0	0	0
GGTAATCAGGATTCAA_1	NP 1	0.418262	0	0	0	0	0	0.418262	0	1.27999	0.712282	0	0.712282	1.12404	1.97849	0.418262	0.712282	0	0	2.11269	0	0	0	0
GGTAATCAGGTTGCCC_1	NP 1	0	0	0	0	0	0	0.733112	0.733112	1.30938	0	0	1.44566	0.733112	0	0	0	0	0	1.15155	0	0	0	0
GGTAATCCAAGGGCAT_1	NSC-Like 1	0.363784	0	0	0	0	0	0.901195	0.363784	2.36582	0.704968	0.548856	1.01344	1.06516	0	0.363784	0	0	0	0.256585	0.256585	0	0	0.1365
GGTAGAGTCGCGTAGC_1	NSC-Like 1	0	0	0	0	0	0	1.7688	0.795683	2.74672	0	0	0	1.23312	0	0	0	0	0	0	0	0	0	2.89167
GGTCACGAGTGAATAC_1	NSC-Like 1	0	0	0	0	0	0	0	0	2.17031	0	1.58524	0	0	0	0	0	0	0	0	0	0	0	0
GGTCACGTCAGCCCAG_1	NSC-Like 1	0	0	0	0.71647	0	0.873908	0	2.37712	2.60759	0	0	2.0771	0	0	0	0	0	0	0.299411	0	0	0	0
GGTCTGGAGACGCCAA_1	NP 1	0	0	0	0	0	0	0	2.88827	1.19786	0	0	0	1.72741	0.57155	0.932959	0	0	0.57155	0	0	0	0	0
GGTCTGGCACTTGTGA_1	NRP 1	0	0	0.517637	0	0	0	0	0.517637	1.10994	1.10994	0.857015	1.74857	0.517637	2.05163	1.31163	0.857015	0	0	1.86011	0.517637	1.10994	0	0
GGTCTGGTCTGGGAGA_1	NRP 1	0	0	0	0	0	0	1.54766	1.19779	0.654984	0.380186	0.654984	0.654984	2.94653	1.54766	1.0474	1.80634	1.54766	2.37152	1.72732	1.54766	2.18194	1.9478	1.64152
GGTGAAGAGAAGTATC_1	CNP	0	0.312421	0	0.312421	0	0	0	0	0.312421	0	0.312421	0.312421	2.99922	0.312421	2.45403	0.742028	0.312421	1.27176	0	1.27176	2.07542	0	1.61622
GGTGAAGTCCATTGCC_1	NSC-Like 2	0	0	2.32189	0	0	0	0	0	1.72231	0	0	0.703919	0	0.929203	0	0	0	0	1.11295	0	0	0	0
GGTGAAGTCCTTATAC_1	NP 1	0	0	0	2.15908	0	0	2.15908	0.338843	1.95301	0.338843	1.22962	1.44139	1.3411	0.792979	1.3411	0	0	0	0.591473	0	0	0	0
GGTGATTAGACTAAGT_1	NP 1	0	0	0	0.189728	0	0	2.85047	0.607417	1.98343	0.189728	0.189728	0.98259	1.92422	0	0	0	0	0	0.189728	0	0	0	0
GGTGATTCACTGATTG_1	NP 1	0	0	0	0	0	0	0	0	1.91501	0	0	1.07467	0	0	0	0	0	0	0	0	0	0	0
GGTGATTGTCACGTGC_1	CNP	0	0	0	0	0	0	0	0	0	0	0	0.454115	3.07695	0.454115	1.35426	0	0	2.42887	0	0.454115	3.05009	2.57035	2.93482
GGTGATTGTGTTAAAG_1	NSC-Like 1	0	0	0	0	0	0.952323	0	2.56016	2.61986	0	0	1.88267	0	0	0	0	0	0	0	0	0	0	0
GGTGATTTCTTTCGAT_1	NSC-Like 1	0	0	0.436974	0.548518	0	0	0.548518	1.84015	2.18097	0.167776	0.64886	1.26903	1.31911	0	0	1.68345	0	0.167776	0.167776	0	0	0	0
GGTGGCTAGCTCGAAG_1	NP 1	0	0	0	0	0	0	0	0	1.96448	0	0	1.58958	1.58958	0	0.443007	0	0	0	0	0	0	0	0
GGTGTCGAGCGTGAAC_1	NP 1	0	0	2.31923	0.533693	0	0	0.533693	0.533693	2.1699	0.879808	1.34048	0.879808	1.50986	1.13644	0	0	0	0	1.34048	0	0	0	0
GGTGTCGCATGACTAC_1	NP 1	0	0	0	0	0	0	0	0.220569	1.73852	0.55409	0.40117	2.06813	1.16971	0	0.55409	0	0.40117	0	1.09	0	0.55409	0	0
GGTGTCGGTCTGTCCT_1	NP 2	0	0	0	1.49541	1.49541	0	0	0	2.06969	0	0	0.526049	0.868975	0.868975	0	1.12386	0	0	0	0	0	0	0
GGTGTTATCCACGTAA_1	NP 1	0	0	0	0	0	0	1.30025	0	1.75896	0.726626	0.427908	0.726626	0.427908	1.4361	1.14301	0	0	0	0	0	0	0	0.427908
GGTTAACCACGACAAG_1	CNP	0	0	0	0	0	0	0	0	1.74286	0	0	0	1.74286	1.21099	1.21099	1.21099	0	2.08821	1.21099	0	2.08821	1.21099	1.74286
GGTTCTCGTCGATTAC_1	NP 2	0	0	0.874438	0	0	0	0	0	1.5027	0	1.1302	2.16176	0.874438	1.3337	1.1302	0	0.5299	0	1.1302	0	0	0	0
GGTTGTAAGTACAGCG_1	NSC-Like 1	0	0	0	0	0	0	1.91169	1.79906	1.15111	0	0	0.542653	0	0	0.542653	0	0	0	0	0	0	0	0.542653
GGTTGTACAGCAGAAC_1	NSC-Like 1	0	0	0	0	0	0	0.987207	0	2.04574	0.514912	0.290238	1.54846	1.3067	0.853131	1.3067	0	0.290238	0	1.90578	0	0	0	0
GGTTGTACAGCGGTTC_1	NRP 2	0	0	0	0	0	0	0	0	0	0	0	0	0	0	0	0	2.86854	0	0	0	0	0	0
GGTTGTATCCATTCAT_1	NP 2	0.601681	0	0	0.345427	0	1.35793	0	0	1.63431	0	0	0.345427	0.805483	0	0.601681	0	0	0	0	0.345427	0	0	0
GTAACACCACTCATAG_1	NRP 1	0	0	0	0	0	0	3.22118	2.19936	2.19936	0	0	0	3.22118	0	0	2.19936	2.83548	0	2.19936	0	2.19936	0	0
GTAACACCATCGATCA_1	NSC-Like 2	0	1.63123	0.414603	0.414603	3.18303	0.932679	0	2.10325	0.706822	0	0	0	0	0	1.40674	0	0	0	0	0	0	0	0
GTAACACGTAGATCCT_1	NP 1	0	0	0	0	0	0.828838	0	1.00095	1.66812	0	0	1.49105	0	0.357827	0.620811	0	0.357827	0	0.357827	0	0	0	0
GTAACACTCTCATTTG_1	NP 1	0	0	0	0	0	0	1.26889	0.929852	1.26889	1.11367	0.413022	0.413022	1.52162	0	0.704461	0	0	0.413022	0.704461	0	0	0	0
GTAACCACATCTCCCA_1	NRP 2	0	0	0	0	0	0	0	0	0	0	0	0	0	0	0	1.98532	0	0	1.98532	0	1.98532	0	0
GTAACCAGTAGCGATG_1	NSC-Like 1	0	0	0.905771	1.54428	0	0	0	2.12456	2.12456	0	0.552113	1.37313	0	0	0	0	0	0	0	0	0	0	0
GTAACCAGTTAATCGC_1	NP 1	0	0	0	0	0	0	0	0	2.10802	0.308659	0.308659	0	0.73467	0	0	0	0	0	1.67507	0	0	0	0
GTAAGTCAGACCCGCT_1	NP 1	0	0	0	0	0	0	1.02617	0.639311	1.85176	0	1.02617	1.52185	0.369898	1.52185	0.369898	0.369898	0.369898	0	0	0	0	0	0
GTAATCGCAGCACAGA_1	NRP 1	0	0	0	0	0	0	1.25288	0	0.980933	0.606212	0.980933	0	1.7919	0.606212	2.03703	3.93199	0.980933	0	2.66274	0.980933	0.980933	0	0
GTAATCGCATGTGCCG_1	NP 1	0	0	0	0	0	0	0.368822	0.368822	1.30187	0	0.637667	2.20039	1.41639	0	0.637667	0	0.368822	0	0.368822	0	0	0	0
GTAATCGGTGCGCTCA_1	NP 1	0	0	0	0	0	0	0	0	1.40534	0.246642	0.750888	2.1784	1.08453	0.609309	0	0	0.246642	0	0.246642	0	0	0	0
GTAATGCAGCGGTAAC_1	NSC-Like 2	0.449095	0	0.757898	1.48191	0.757898	0	0	1.80862	1.18405	0.449095	0	1.48191	0	0	0	0	0.449095	0	0	0	0	0	0
GTAATGCGTACCACGC_1	NRP 1	0	0	0	0	0	0	0	0	0.393156	0	0.393156	2.0468	1.47512	2.36396	1.47512	2.73758	1.7607	0	0.894024	0	0	0	0
GTAATGCGTGTATTGC_1	NP 1	0	0	0.321757	0	0	0	0	0	0.923544	0.321757	0.321757	0.321757	0	0	0	0	0	0.321757	1.9011	0	0	0	0
GTACAACCATTAGGAA_1	NSC-Like 1	0.525384	0	1.12276	1.3256	0.296806	0	0	2.99601	1.12276	0	0	2.11102	0.296806	0.296806	0	1.22931	0	0	0.296806	0	0	0	0.296806
GTACAACGTACAGAGC_1	NSC-Like 1	0	0	0	0	0	0	1.52358	1.35348	1.52358	0	0.540998	0	0.890128	2.10135	1.14841	0	0	0	0.890128	0	0	0	0
GTACAGTCAACAAGTA_1	NP 1	0	0.227726	1.26903	0	0	0	2.21743	0	1.11381	0.413091	0.823608	1.26903	1.02611	0.704565	1.33846	2.13019	1.62764	0	0.704565	0.823608	0	0	0
GTACAGTCATTATGCG_1	NRP 1	0	0	0	0	0	0	1.20254	0	0.772088	0	0.772088	1.50248	1.20254	1.73291	1.50248	1.20254	2.07765	0	1.92006	0.772088	0	0	0
GTACAGTGTTTGGGAG_1	NP 1	0.536066	0	0.536066	0	0.883164	0	0	0.536066	1.51432	0	0	1.99924	0	0	0	0	0	0	0	0	0	0	0
GTAGAAAGTCTCGCGA_1	NSC-Like 1	0	0	0	0	0	0	2.94834	0.971958	1.45541	0.739749	0	1.86827	2.02452	0	0.436773	0	0	0	0	0	0	0	0
GTAGAGGAGCGCCTCA_1	CNP	0	0	0	0	0	0	0	0	0	0.548819	0	0	2.59753	2.20202	2.11771	1.53817	0	2.11771	0	0.548819	2.02563	0.548819	3.1641
GTAGAGGAGTAGGCCA_1	NSC-Like 1	0	0	0	0	0	0	0.379674	2.1805	1.64021	0.654207	0	1.8782	1.80499	0	0.379674	0	0	0	0.379674	0	0	0	0
GTAGAGGCAAACCACT_1	NP 1	0	0	0	0	0	0	1.32707	1.81551	1.09144	0	1.09144	0.94889	0.583009	0.782591	1.21618	0	0	0	0.782591	0	0	0	0
GTAGAGGCATGGGTCC_1	NSC-Like 1	1.23372	0	0	0.79615	0	0	3.27928	2.37359	1.23372	0	0	0	0	0	0	1.23372	0	0	0	0	0	0	0
GTAGAGGGTAGCGTTT_1	NRP 2	0	0	0	0	0	0	0	0	0	0	0	0	2.93943	0	0	0	2.29783	0	0	0	0	0	0
GTAGAGGGTCACCCTT_1	NP 1	0	0	0	0	0	0	0.42026	0	1.12799	0	0.42026	1.64458	1.53826	1.74068	1.2842	0	0	0	0.42026	0	0	0	0
GTAGAGGGTCCAAATC_1	NP 1	0	0	0	0	0	0	2.28902	0.780257	1.51427	0.780257	0.258903	1.21315	1.01995	0	0.464373	0	0	0	0	0	0	0	0
GTAGATCAGCGATGCA_1	NSC-Like 1	0	0	0	0	0	0	0.750652	1.17457	1.33394	0	0	1.59216	0.750652	0	0	0	0	0.444167	0	0	0	0	0
GTAGATCGTACGAAAT_1	CNP	0	0	0.398972	0	0	0	0	0	0	0	0	0.683392	3.17987	0.683392	2.12279	1.08558	0	2.81477	0	0.398972	3.21985	2.33365	3.46224
GTAGATCGTGGAACAC_1	NP 1	0	0	0	0	0	0	0.707944	0.572312	1.527	0.827357	0	1.34338	0.415354	0.572312	0.572312	0	0	0	1.27383	0	0	0	0
GTAGATCTCCATAGAC_1	NP 1	0	0	0	0	0	0	0	0	2.44592	0.918637	1.10122	0	1.25556	0.918637	0.406769	0	0	0	0	0	0	0	0
GTAGATCTCGTCAGAT_1	NP 1	0	0	0	0	0	0	0	0	0	0	0	1.67071	1.67071	0	0	0	0	0	0	0	0	0	0
GTAGATCTCTTACGTT_1	NP 1	0	0	0	0	0	0	0	0.821526	1.06848	0.492855	0.821526	1.80761	0.492855	0	0.492855	0	0	0	0.492855	0	1.43149	0	0
GTAGCTAAGCTAATCC_1	NP 1	0	0	0	0	0	0	0	0.918155	1.77328	0.319301	0.918155	1.5606	0	2.56782	0	0.319301	0.319301	0	1.18081	0.319301	0	0	0
GTAGCTACAAGGCCTC_1	NSC-Like 1	0	0	0	0	0	0	2.76025	2.76025	0	0	0	0	0	0	0	3.42125	0	0	2.12846	0	0	0	0
GTAGCTATCTAGTTCT_1	NSC-Like 1	0	0	0	0.431868	0	0	3.1418	0.732495	2.71094	0.732495	0.732495	1.30851	0.732495	0.431868	0	0	0	0	0	0	0	0.431868	0
GTAGGAGCACTATCCC_1	NP 1	0	0	0.438115	0	0	0	2.22427	0.438115	2.28203	1.16288	0.741731	1.68608	0	0.974314	0	0	0	0	1.45831	0	0.438115	0	0
GTAGGAGGTATTCCGA_1	NRP 1	0	0	0	0	0	0	0	0.411059	1.10977	0	0	1.62281	1.96023	0.926337	2.21207	0.411059	1.39884	1.10977	0	1.10977	0	0	0
GTAGGAGGTGGCTAGA_1	NP 1	0	0	0	0	0	0	1.14655	1.14655	1.66669	0	0	0	2.26064	0	0	1.66669	2.00713	0	0	0	0	0	0
GTAGGAGTCATGAAAG_1	NP 1	0	0	0	0.34345	0	0	1.11482	0.598619	1.84489	0.801736	0.598619	1.90765	0.598619	1.45358	1.11482	0	0	0	1.54505	0	0	0	0
GTAGGTTTCCATTTGT_1	NRP 1	0	0	0	0	0	0	0	0	1.36645	0.548326	0	0	1.16035	1.53725	1.36645	0.548326	2.41814	0	1.16035	0.900449	1.81033	0	0
GTAGTACAGCTATCTG_1	NRP 1	0	0	0.238502	0.731109	0	0.592242	0.853022	0.430932	1.23084	0	0	1.14891	1.89556	0.238502	0.592242	0.430932	0	0	0.961675	0.238502	1.50441	0	1.76614
GTATTGGAGAAGTATC_1	NP 1	0	0	0	0	0	0	0.671381	1.57438	0.671381	0	0	0	1.06948	0	0	0	0	0	0	0	0	0	0
GTATTGGAGAGTTCGG_1	NSC-Like 2	0	0	0	2.04831	0	0	0	1.07498	0	0	0.89505	0.39372	0.39372	0	0.675478	0	0	0	0	0.39372	0	0	0
GTATTGGTCCTACGGG_1	NP 1	0	0	0	0	0	0	0.894024	0	1.35838	0.393156	0.393156	1.07384	1.7607	1.47512	1.07384	0	0	0	0.393156	0	0	0	0
GTATTGGTCTCCTGAC_1	NP 1	0	0	0.785253	0	0	0	0.467802	0	1.75299	0.467802	0	0.467802	1.02584	0.467802	1.02584	0	0	0	0	0	0	0	0
GTATTTCAGTAGTCAA_1	NRP 1	0	0	0.995059	0	0	0	0.355028	0	0.616505	0.995059	0.355028	1.57609	0.823589	1.73843	0.995059	2.33958	1.38217	0	1.9412	0.995059	0	0	0
GTATTTCCATCGAACT_1	NP 1	0	0	0	0	0	0	0	0	1.89548	0	0	0.487608	1.4212	0	0.487608	0	0	0.487608	0	0	0	0	0
GTATTTCCATGCGTGC_1	NP 1	0	0	0.290208	0	0	0	1.35119	0.610724	1.65035	0.514865	0.155595	1.7429	1.7429	0.987133	0.514865	0	0.155595	0	2.14895	0	0	0	0
GTATTTCTCTTACGTT_1	NSC-Like 2	0	0	0	0	1.59786	0	0	0	1.59786	0	0	1.72268	1.83363	0	1.59786	0	0	0	0	0	0	0	0
GTCAAGTCAGCACAGA_1	NP 1	0	0	0	0	0	0	0	0	1.3293	0	0	1.17022	2.23379	0.747331	0.441912	0	0	0	0.747331	0	0	0	0
GTCAAGTGTGATACAA_1	NP 1	0	0	0	0	0	0	0	1.54813	0	0	0	0.655273	0	1.04779	1.88008	0	0.655273	0	0	0	0	0.655273	0
GTCAAGTTCGCTTAAG_1	NP 1	0	0	0	0	0	0	0.680372	0	1.85009	0	0	1.48413	1.08154	0.396966	0.396966	0.396966	0	0	1.36707	0	0	0	0
GTCACGGAGAGCCTGA_1	NP 1	0	0	0	0	0	0	0	0	1.69924	0	0	2.23867	1.17399	1.88513	1.17399	0	0.443866	0	0.750209	0	0	0	0
GTCACGGCACGTCGTG_1	NRP 1	0	0	0	1.69414	0	0	0	0	0	0.746922	0	1.16969	2.29091	1.46591	2.17173	1.87984	1.69414	0	1.87984	1.16969	0	0	0
GTCACGGCAGAGTCTT_1	NRP 1	0	0	0.278316	0	0	0	1.17752	0.82576	1.35793	0.495798	0.495798	0.82576	0.957248	2.23468	0.957248	2.12594	0.957248	0	0.957248	1.07344	0	0	0
GTCACGGGTACGCTTA_1	NP 1	0	0	2.01271	0	0	0	2.22482	0.778787	1.21124	0	0.778787	1.51215	1.74315	0.778787	0.463365	0	0	0	0.778787	0	0	0	0
GTCACGGGTGCCTTTC_1	NP 1	0	0	0	0	0	0	0.677832	1.67956	0.897884	0	0	1.07814	0.395281	0	1.58482	0	0	0	0.677832	0.395281	0	0	0
GTCACTCAGATAGTGT_1	NP 1	0	0	0	0	0	0.828644	1.27548	0.620652	1.38891	1.00074	0.620652	1.49078	1.14751	1.00074	1.14751	1.00074	1.58322	0	0	0.357724	0	0	0
GTCACTCAGGGCCAAT_1	NP 1	0	0	0	0	0	0	0	0	1.3785	0.466114	0.636938	1.02294	0.259973	1.02294	0.636938	0.259973	0	0	1.12436	0	0	0.259973	0.466114
GTCACTCCACATATGC_1	NSC-Like 2	2.14951	2.0146	1.15244	1.67369	0.733787	0	0.733787	1.67369	1.15244	0.733787	0	0	0	0	0.733787	0	0	0	0	0	0	0	0
GTCAGCGAGTTGTAAG_1	NP 1	0	0	0	0	0	0	0.403244	0	1.6041	0.403244	0	1.248	0.403244	1.38129	0	0	0.912289	0	0	0	0	0	0
GTCATCCTCTGAGGTT_1	NP 1	0	0	0	0.307654	0	0	2.26649	0	1.60192	0.7327	1.79894	1.44505	1.25892	0	0.892376	0	1.60192	0	0.7327	0	0	0	0
GTCATGACAAATCAAG_1	NP 2	0	0	0	0	0	0	0	2.26314	0	1.66896	1.66896	1.66896	0	0	0	0	1.66896	0	0	0	0	0	0
GTCATGAGTCAAAGTA_1	NSC-Like 1	0	0	0	0	0	0	0.664231	1.56276	1.74309	0	0	0.88149	0.386281	0	0	0	0	0	0.664231	0	0	0	0
GTCCACTAGCACGATG_1	NP 1	0	0	1.36573	0	0	0	0.679483	0	1.23318	0.679483	0	1.23318	1.92237	1.68229	0.679483	0	0	0	1.58748	0	0	0	0
GTCCACTAGGAGACCT_1	NSC-Like 1	0	0	0	0.507712	0	0	2.86432	1.19852	1.98569	0.689253	0.285737	0.689253	0.285737	0	0	0	0	0	0.285737	0	0	0	0
GTCCACTTCTTAGCCC_1	NSC-Like 1	0	0	0	1.48399	0	0	2.00076	1.66072	1.87825	0	0	0.995194	0.616603	0	0	0	0	0	0	0	0	0	0.823709
GTCCCATCAGCATTGT_1	NSC-Like 1	0	0	0	0	0	0	2.09631	1.06573	0	0.886743	0.668585	1.90343	0.389158	0	0	0	0	0	0.389158	0	0	0	0
GTCCCATTCCTACTGC_1	NP 1	0	0	0	0	0	0	0	0.493351	1.90808	0	0	1.26728	1.43246	1.80868	1.9985	0	0	0	1.26728	0	0.493351	0	0
GTCCCATTCGCAATTG_1	NP 1	0	0	0	0	0	0	2.10099	0.21442	1.57408	0.983576	0.390883	1.46972	0.540828	0	0.983576	0	0	0	0	0	0	0	0
GTCCTCACAGTAGAAT_1	NSC-Like 1	0	0	0	0	0	0	0	2.2709	2.91106	2.2709	0	0	0	0	0	0	0	0	0	0	0	0	0
GTCGAATAGAGGTCGT_1	NSC-Like 1	0	0	0.809648	0	0	0.48462	1.67988	1.97901	1.88889	1.05455	0	2.27519	0	0	0	0	0	0	0	0	0	0	0
GTCGCGATCCACAGGC_1	NP 1	0	0	0	0	0	0	0.467913	0.467913	0.785415	0.467913	1.21984	1.52169	0	1.21984	0.785415	0	0	0.467913	1.02603	0	0	0	0
GTCGCGATCTGGCCGA_1	NSC-Like 2	0	0	0	0.72859	2.25939	0	0	0	1.1456	0	0	3.11098	0	0	0	0	0	0	0	0	0	0	0
GTCGTAAAGGATACCG_1	NSC-Like 1	0	0	0	0	0	0	3.44907	1.86273	2.08861	0.967891	0	2.51985	1.15578	0	1.3139	0	0	0	0.43446	0.43446	0	0	0
GTCGTAACATAGAGGC_1	NP 1	0	0	0	0	0	0	0	0	1.05959	0	0	0	1.34229	0.664025	1.05959	0	0	0	0	0	0	0	0
GTCGTAAGTGGCATCC_1	NP 1	0	0	0	0	0	0	1.3471	0.996117	1.3471	0	0	1.18693	0.450597	0	0.450597	0	0	0	0.450597	0	0	0	0
GTCGTTCTCCATTGGA_1	NSC-Like 1	0	0	0	0	0	0	0	2.39608	0	2.39608	0	0	0	0	0	0	0	0	0	0	0	0	0
GTCGTTCTCCCATTTA_1	NP 1	0	0	0	0	0	0	0	0	0.710961	0	0.710961	1.63779	0	2.51733	0	0.710961	1.63779	0	1.12229	0	0.710961	0	0
GTCGTTCTCCTGTTGC_1	NSC-Like 1	0	0	0	1.52104	0	0	1.21925	1.52104	1.52104	0.784961	0	1.75255	0.784961	0	0	0	0	0	0	0	0	0	0
GTCGTTCTCTATACTC_1	NRP 1	0	0	0	0	0	0	0	0.473259	0.793189	0	0.473259	2.47603	1.39279	2.24845	0.473259	0	1.22989	0.473259	0	0.473259	0	0	0.473259
GTCTACCAGCTAATGA_1	NP 2	0	0	0.825111	0	0	0	1.07268	0.495346	1.07268	1.07268	1.57824	1.57824	2.30008	2.23365	0.825111	0	0	0	0.825111	0	0.495346	0	0
GTCTACCCAGCCTACG_1	NSC-Like 1	0	0	0.637554	0	0	0	1.02378	1.69731	1.45164	0.466601	0.466601	0	1.02378	0.260272	0.466601	0	0	0	0.260272	0	0	0	0
GTCTACCGTGAGTAAT_1	NP 1	0	0	0	0	0	0	3.5866	1.33147	1.69719	0.442967	0	2.40078	0.982813	0.442967	0.442967	0	0	0	1.46878	0	0	0	0
GTCTACCTCAGCAGAG_1	NP 2	0	0	1.86956	0	0	0	0	0	2.48248	1.86956	0	1.86956	0	0	0	0	0	0	0	0	0	0	0
GTCTAGAAGTAGGTTA_1	NP 1	0	0	0	0	0	0	0	0.517994	1.7493	0	0	2.0524	1.11053	0	0	0	0	0	0	0	0	0	0
GTCTAGAGTCGAATGG_1	NP 1	0	0	0	0	0	0	0.655273	0	1.32893	0	0	1.88008	0	0	0	0	0	0	0	0	0	0	0
GTCTCACAGGCAGGTT_1	NSC-Like 2	0	1.42039	0	0	2.34336	1.98478	0	0	0	0	0	0	0	0	1.42039	0	0	0	0	0	0	0	0
GTCTTTACAAGTTCGT_1	NSC-Like 2	0	3.4585	0	0	0	0	0	2.42094	2.42094	0	0	0	0	0	0	0	0	0	0	0	0	0	0
GTCTTTAGTACTAGCT_1	NP 1	0	0	0	0	0	0	0	0.578896	2.34265	1.20962	0.578896	1.87003	0.578896	0	1.41979	0	0	0	1.74124	0	0	0	0
GTGACGCTCCTAAACG_1	NP 1	0	0	0	0	0	0	0	1.91102	0.494696	0.494696	0	0.494696	0.494696	1.57691	0.494696	0	0	0	0	0	0	0	0
GTGACGCTCTCAACGA_1	NSC-Like 1	0	0	0	1.71466	0	0	3.68174	1.18705	2.31348	0	2.05824	2.05824	0	0	0	0	0	0	0	0	0	0	0
GTGAGCCGTTCGGCTG_1	NSC-Like 1	0	0	0.706328	0	0	0	0.414272	0.932087	1.11615	0	0	0.414272	0.706328	0	0.414272	0	0	0	0	0	0	0	0
GTGAGGAAGGATTTAG_1	NP 2	0	0	0	0	2.12689	2.3259	0	0.479784	1.77932	0	0	1.04633	0.802652	0	0.479784	0	0	0	0	0	0	0	0
GTGAGGATCGACCAAT_1	NP 2	0	0	0	0	0	3.05089	0	0	0	0	0	0	0	0	0	0	0	0	2.0427	0	0	0	0
GTGATGTAGTTGGAAT_1	NRP 1	0	0	0	0	0	0	1.45511	0	1.72257	0.505001	0	1.59775	1.45511	1.59775	0.505001	0.505001	0	0	2.25558	0	0	0	0
GTGATGTGTATGAGGC_1	NP 1	0	0	0.44487	0	0	0	1.59372	1.17593	0.986138	0	0.44487	2.63092	1.70152	0	0.751687	0	0	0	0	0	0.751687	0	0
GTGATGTTCTTCGTGC_1	NP 1	0	0	0	0	0	0	2.1476	0	1.68871	0.815682	0.4888	0.4888	0	0	0	0	0	0.815682	1.56489	0	0	0	0
GTGCACGAGAAATTGC_1	CNP	0	0	0	0	0	0	0	0	0	0	0	0	0	0	0	0	0	0	0	0	0	0	0
GTGCAGCAGAGTATAC_1	NP 1	0	0	0	0.295209	0	0	0	0	0.864419	0	0.295209	1.32102	0.99954	0	0.522841	0	0	0.295209	0.295209	0	0	0	0
GTGCGTGGTAGAATGT_1	NP 1	0	0	0	0	0	0	0.366906	0.366906	1.51427	1.01995	0.634736	1.97487	0.845777	1.69242	0	0	0.366906	0	1.51427	0.366906	0	0	0
GTGCGTGTCGCAAGAG_1	NP 2	0	0	0	0.551988	0	0	0	0	1.9306	0	0	1.69014	0	0.905596	0	0	0	0	0.905596	0	0	0	1.9306
GTGCGTGTCGTCGATA_1	NSC-Like 1	3.33888	0	0	0.349438	0	0	0	2.36276	1.46929	0	0.349438	0.607883	0.349438	0	0	0	0	0	0	0	0	0	0
GTGCTGGAGGGTTAGC_1	NRP 2	0	0	0	1.9719	0	1.9719	0	0	0	1.9719	0	1.9719	1.9719	0	0	1.9719	0	0	0	0	0	0	0
GTGCTGGTCCCTTGTG_1	NSC-Like 1	0	0	0	0	0	0	1.82458	3.47201	1.82458	0	0	0	2.43365	1.82458	0	2.43365	1.82458	0	0	0	0	0	0
GTGCTGGTCGCCAGAC_1	NRP 1	0	0	0	0	0	0	0	0.754779	0.989806	0.446972	0	2.71398	1.7063	3.46562	1.33969	0.754779	2.71398	0	2.24639	0.754779	0	0	0
GTGCTTCAGCCATTCA_1	NP 1	0	0	0	0	0	0	0	0	1.51663	1.02188	0	0	0	0	0	0	0	0	0	0	0	0	0
GTGCTTCAGGAGGGTG_1	NSC-Like 1	0	0	0	0.638045	0	0	3.22307	1.69816	2.20111	0	0	2.29534	1.69816	1.8495	0.638045	0	0	0	0	0	0	0	0
GTGCTTCAGGAGTACC_1	NP 1	0	0	0	0	0	0	0	3.05805	2.07026	0	0	2.13081	1.24528	0.401979	0.910007	0.401979	0	0	0	0	0	0	0
GTGCTTCCAAAGAACT_1	NRP 2	0	0	0	0	0	0	0	0	2.31987	0	0	0	0	0	0	0	0	0	0	0	0	0	0
GTGGAGAAGCTGCCTG_1	NSC-Like 2	0	0	0.951688	0	0	0	1.80636	0.276127	1.50367	0	0	1.35122	1.17128	0	0	0	0.492273	0	0	0	0	0	0
GTGGAGACATTAAAGG_1	NRP 2	0	0	0	0	0	0	0	0	0	0	0	0	1.94215	0	0	0	0	0	0	0	0	0	0
GTGGAGAGTACTTGTG_1	NSC-Like 1	0	0	0	0	0	0.57293	2.43726	0.934881	1.97236	0	0	1.31025	0	1.58253	0.326947	0	0	0	0	0.326947	0	0	0
GTGGAGATCGGAGTGA_1	NSC-Like 1	0	0	0	0	0	0	0.644126	1.31183	2.10834	1.70867	1.31183	0	0	0.644126	0	0	0	0	0	0	0	0	0
GTGGCGTAGTAGAATC_1	NRP 1	0	0	0	0	0	0	0.889198	0	0.889198	0	1.14733	1.35231	1.14733	2.09997	2.26167	1.90698	1.35231	0	1.52234	1.14733	0	0	0
GTGGCGTCAGAGTAAT_1	NSC-Like 2	0	0	0	0	1.74314	0	0	0.716782	1.64699	0	0	0	0.716782	0	1.74314	0	0	0	0	0	0	0	0
GTGGCGTGTCTGATCA_1	NRP 1	0	0	0	0	0	0	0.471826	0	0.471826	0	0.471826	1.86039	1.38994	1.65258	2.65775	1.2272	1.76187	0	1.52986	1.65258	0	0	0
GTGGGAAAGCACGGAT_1	NP 1	0	0	0	0	2.54398	0	0	0	2.92291	0	0	0	0	0	0	0	0	0	0	0	0	0	0
GTGGGAATCAGATTGC_1	NSC-Like 1	0	0	0	0	0	0	2.59017	0	1.78049	1.24312	2.26513	0.803434	0.803434	0	0	0	0	0	0	0	0	0	0
GTGGTTAAGAAACCAT_1	NSC-Like 1	0	0	0	0.805723	0	0	2.13178	0	1.78394	0	0	2.4969	1.04994	0	0.481905	2.13178	0.805723	0.805723	0.481905	0	0	0	0
GTGGTTATCGGCCAAC_1	NP 1	0	0	0	0	0	0	0	1.29143	1.45803	0	0	1.93665	0	0	0	0	0	0	0	0	0	0	0
GTGTAACAGTCATAGA_1	NP 1	0	0	0	0	0	0	0	0	1.81033	0	0	1.94083	0.82335	0.354901	0.354901	0	0	0	0	0	0	0.354901	0
GTGTAACGTACGTGAG_1	NP 2	0	0	0	0	0	0	0.672224	0	2.15972	0.672224	0	1.07062	0	0	1.35474	0	0	0	0.672224	0	0	0	0
GTGTCCTAGCACGGAT_1	NP 2	0	0	0	0	0	0	0	0	2.1638	0	0	0	2.1638	0	0	0	2.1638	0	0	0	0	0	0
GTGTCCTCATAATGAG_1	NSC-Like 1	0	0	0	0.552457	0	0	2.3597	2.12527	2.28749	0.552457	0.906255	1.16707	1.54492	0	0.552457	0	0	0	0.552457	0	0	0	0
GTGTCCTGTGCATTAC_1	NSC-Like 1	0	0	0.5206	0	0	0	2.21882	1.11485	2.05801	1.48505	1.11485	2.29046	0.293802	0.5206	0.5206	0	0	0.99606	2.1007	0	0.861232	0	0
GTGTCCTGTGTTCCAA_1	NSC-Like 1	0.489043	0	0	1.42402	0	0	1.56539	1.06204	2.61118	1.98891	0.816033	0.816033	0.816033	0	0	0	0	0	0	0	0	0	0
GTGTCCTTCAAATAGG_1	NRP 2	0	0	0	0	0	0	0	0	0	0	0	0	0	1.72085	0	1.72085	0	0	0	0	0	0	0
GTGTCCTTCCAAGAGG_1	NP 1	0	0	0	0	0.314911	0	0	0	1.87978	0.314911	0.314911	1.75989	0	0	0.314911	0	0	0	0.554043	0	0	0	0
GTGTCCTTCGTGGACC_1	NSC-Like 2	0.309951	1.26512	0	0	1.9709	1.15693	0	0	1.45167	0	0	0	0.546222	0.309951	0	0	0	0	0	0	0	0	0
GTGTGATAGCAGCGAT_1	NSC-Like 1	0.102715	0	0.281056	0.432353	0	0	0.878085	0.432353	2.02798	0.281056	0.500203	0.878085	0.733213	0.783872	0	1.9387	0	0.195856	0.195856	0	0.195856	0	0.783872
GTGTGATCAAGCACAG_1	CNP	0	0	0	0	0	0	0	0	0	0	0	0	0	0	0	0	0	0	0	0	0	0	0
GTGTGATCACCCTAGG_1	NSC-Like 1	0	0	0	0	0	0	2.3141	2.95655	2.3141	0	0	2.3141	0	0	0	0	0	0	0	0	0	0	0
GTGTGATCAGGTGTGA_1	NP 1	0	0	0	0.75826	0	0	0	0	1.89804	0	0	3.37977	0	0	0.75826	0	2.82636	0	0	0	0	0	0
GTGTGATGTGGCTTGC_1	NP 2	0	0	0	0	0	1.97654	0	2.50078	1.88646	0	1.05268	1.41315	1.97654	0.483521	0	0	0	0	0	0	0	0	0
GTGTGATTCTTGCAGA_1	NRP 1	0	0	0	0	0	0	0	0	0	0	0	1.68075	2.3248	2.77575	1.0791	0.678549	1.23184	0.395757	0.395757	0.678549	0	0	0
GTGTGGCGTGATTGGG_1	NSC-Like 1	0	0	0	1.55745	1.05548	0	0	1.05548	1.05548	0	0	2.13929	0	0	0	0	0	0	0	0	0	0	0
GTGTGGCGTTTCACAG_1	NRP 1	0	0	0	0	0	0	0	1.00676	0	0	0	0	1.49816	1.49816	1.82618	1.00676	1.82618	1.00676	0	1.49816	0	0	0
GTGTGGCTCGTAGGGA_1	NP 1	0	0	0	0	0	0	1.09996	0.80346	1.61105	0.571422	0.654895	1.69938	1.09996	0.731934	0.87021	0	0	0.14337	1.04728	0	0	0	0
GTGTTAGAGCTGCCTG_1	NP 1	0	0	0	0.40881	0	0	1.88027	0.69816	2.20612	0	0.40881	1.3938	0	0	1.10529	0	0	0	0.40881	0	0	0	0
GTGTTAGCACTCCCTA_1	NP 1	0	0	0	0	0	0	0	0	0.753468	0.98825	0.44608	1.5964	1.33786	0	0	0.753468	0.44608	0	0	0.44608	0	0	0
GTGTTAGCATCTGCGG_1	NSC-Like 1	0	0	0	0	0	0	4.23023	1.50216	1.98575	0.87403	0.529613	1.88498	2.07728	0	0.529613	0	0	0	0	0.529613	0	0	0
GTGTTCCCACGATTCA_1	NSC-Like 1	0	0	0	0	0	0	3.33552	0.856391	2.05069	0.856391	0.856391	1.74768	0.517199	0	0	0	0	0.517199	0.856391	0	0	0	0
GTGTTCCTCAAGTGTC_1	NP 1	0	0	0	0	0	0	0	0	1.7809	0.370633	0	1.42083	0.370633	1.30614	1.7809	0.640434	0	0	0.852693	0	0	0	0
GTTACAGAGAGTCACG_1	NRP 1	0	0	0	0	0	0	0	0	1.51061	0.632536	0	1.29394	1.6886	1.51061	1.29394	1.51061	1.6886	0	1.51061	0	0	0	0
GTTACAGTCAATCTCT_1	NP 1	0	0	0	0.60553	0	0	1.74326	0	1.64115	0.441357	0.441357	0	0.244833	0	0.441357	0.244833	0	0	1.58591	0	0	0	0
GTTACCCGTTATGGTC_1	NP 2	0	0	0	2.34592	0	0	2.34592	0	2.34592	0	0	0	0	0	0	0	0	0	0	0	0	0	0
GTTACCCTCATTATCC_1	NSC-Like 1	0	0	1.63288	0	0	0	0	2.59195	1.63288	0	0	0	0	0	0	0	0	0	0	0	0	0	0
GTTACGAAGCGATTCT_1	NSC-Like 1	0	0	0	0	0	0	1.89128	2.44688	2.08378	0.532675	1.13477	2.08378	0.532675	0	0	0	0	0	0	0	0	0	0
GTTACGAAGTCTGGTT_1	NSC-Like 2	0.836809	2.4399	0	2.02088	2.8543	2.02088	0	0	0	0	0	0	0	0	0	0	0	0	0	0	0	0	0
GTTAGACCAGGACGAT_1	NP 1	0	0	0.399505	0	0	0	0.399505	0	1.69006	0.905537	0	1.37283	0	0	0.399505	0	0	0.399505	0.684194	0	0	0	0
GTTAGTGAGCCGCTTG_1	NP 1	0	0	0	0	0	0	0	0	2.47703	0	0	1.27147	1.07314	0	0	0	0	0	0	0	0	0	0
GTTAGTGCAGCAGGAT_1	NRP 1	0	0	0	0	0	0	0	0	0.728091	0	0.728091	2.31298	2.07472	0.428896	0.728091	0	2.25853	0	2.00509	0.958079	0	0	0
GTTCATTCAAGAGGCT_1	NSC-Like 1	0	0	0	0	0	0	0	0.940269	1.41618	0	0	1.58958	0	0	0.576802	0	0	0	1.41618	0	0	0	0
GTTCATTCAAGCGAAC_1	NP 1	0	0	0	0	0	0	0.419723	0	0.94181	0	0	1.64332	1.73939	0	0	0.419723	0.714458	0	0	0	0	0	0
GTTCATTCATGACTCA_1	NP 2	0	0	0	0	0.400478	0	0	1.77924	1.24205	0	0	0	0	1.4924	0	0.907296	0	0	0.400478	0	0	0	0
GTTCATTTCTGGCCAG_1	NP 2	0	0	0	0	0	0	0	0	0	0	1.87328	1.87328	0	0	0	0	0	0	0	0	0	0	0
GTTCCGTAGTTGGAGC_1	CNP	0	0	0	0	0	0	0	0	0	0	0	0	1.63109	1.01566	0.776625	1.63109	0	2.08502	0	0	3.43205	2.08502	3.31119
GTTCCGTCATCGGAGA_1	NSC-Like 1	0	0	0	0	0	0	0	2.77423	2.77423	0	0	0	0	0	0	0	2.14161	0	0	0	0	0	0
GTTCGCTGTAGACGGT_1	NP 1	0	0	0	0	0	0	0	0	0	0	0	0	3.11375	0	0	0	0	0	0	0	0	0	0
GTTCGCTGTTCCCAAA_1	NP 2	0	0	0	0	0	0	0.547618	0.547618	1.68172	1.1592	0.547618	0	1.92177	0.899453	0	0	0	0	1.92177	0	0.547618	0	0
GTTCGCTTCCTAGCCT_1	NP 1	0	0	0	0	0	0	0	0.324612	1.49323	0.324612	0	1.72311	1.07072	0.324612	0.765693	0	0	0	1.19422	0	0	0	0
GTTCTATAGCGTGAAC_1	NP 1	0	0	0	0	2.93689	0	0	2.93689	0	0	0	0	0	0	0	0	0	0	0	0	0	0	0
GTTCTATCAACTCCCT_1	NP 1	0	0	0	0	0	0	0	0.836586	2.14285	0.28301	0.503339	2.18051	0.28301	0.683781	1.37221	0.28301	0	0	1.52569	0	0	0	0
GTTGAACCACTGAGGA_1	NSC-Like 1	0.335526	0	0	0	0	0	2.35785	0.786651	2.10122	0	0	1.33256	0	0	0.953473	1.0964	0	0	0	0	0	0	0
GTTGAACCATGCGGTC_1	NP 1	0	0	0	0	0	0	0.689678	1.2478	1.31666	0.403154	0.221757	0.807075	0	0	0	0	0	0	1.09398	0	0	0	0
GTTGAACGTCAGGTGA_1	NP 1	0	0	0	0	0	0	0	0	0	0	0	0	1.31312	0	0	0	0	0	0	0	0	0	0
GTTGAACTCATCGGGC_1	NP 1	0	0	0	0	0	0	1.14635	0.888355	1.14635	0.539742	0.539742	2.46244	1.52122	0.539742	0	0	0	0	0.539742	0	0	0	0
GTTGCGGCATTCAGCA_1	NP 2	0	0	0	0	0	0	1.10173	0.512699	2.5166	0	0.512699	0.512699	0.512699	0.849973	0.512699	0	0	0	0.512699	0	0	0	0
GTTGCGGGTCGAATGG_1	NRP 1	0	0	0	0	0	0	1.57954	0	1.66408	0.356332	0.356332	2.06043	2.00435	1.88176	1.38544	2.6582	2.49569	0.356332	2.25776	0.618512	0	0	0
GTTGTCCGTAGGCTCC_1	NP 2	0	0	0	0	0	0	0	0	0	0	0	0	0	2.31987	2.31987	0	0	0	0	0	0	0	0
GTTGTGATCGGACGTC_1	NRP 1	0	0	0	0	0	0	1.1079	0	0	1.1079	0.700119	2.41054	2.8463	0.700119	0.700119	0.700119	2.41054	0	0.700119	1.1079	0	0	0
GTTTACTAGGCTATCT_1	NP 1	0	0	0	0	0	0	2.0765	0	2.12394	2.0765	1.91894	1.20162	1.41115	3.22008	0	0	0	0.771379	0	0	0	0	0
GTTTACTCACCTGAAT_1	NP 1	0	0	0	0	0	0	1.1485	0.890212	1.79588	0	0.541058	0.730797	0.541058	0	0.306684	0	0	0	1.79588	0.306684	0	0	0
GTTTACTTCCATAGAC_1	NP 1	0	0	0	1.24382	0	0	0.80398	0.80398	1.40758	0	1.24382	1.40758	1.40758	0	0.80398	0	0	0	1.54825	0	0	0	0
GTTTACTTCGATTGAC_1	NSC-Like 1	0	0	0	1.05481	0	0	2.13839	2.46477	2.64618	0	0.383804	0.876957	0	0	0	0	0	0	0.383804	0	0	0	0
GTTTACTTCTAGCCTC_1	NRP 1	0	0	0	0	0	0	0.48897	0.665753	1.49705	0.274079	0.274079	2.95951	0	2.92627	1.68907	1.16541	2.65629	0	2.92627	0.946467	0	0	0
GTTTGGACAAGACGAC_1	NSC-Like 1	0	0	0	0	0.640497	0	1.52381	0.640497	0.640497	0	0	1.52381	1.30624	0	0.640497	0.640497	0	0	0	0	0	0	0
GTTTGGATCGATACAC_1	NSC-Like 2	0	0.762903	0	0	0.999432	2.1985	0	0	1.61058	0	0	0.452505	0	0	0	0	0	0	0	0	0	0	0
TAACACGCACAAGCTT_1	NP 1	0	0	0.644019	0	0	0	0	2.58064	1.18182	0	0	2.6143	0	0	1.03256	0	0	0	1.62305	0	0	0	0
TAACCAGAGGCATCGA_1	NSC-Like 1	0	0	0.484932	0	0	0	0	1.05508	1.55696	0.484932	0	0	0	0	0	0	0	0	0.484932	0	0	0	0
TAACGACAGCGTCTGC_1	NP 1	0.250997	0	0	0	0	0	0	1.71648	1.34887	0	0	1.48697	0	0	0.250997	0	0	0.250997	0	0	0	0	0
TAACGACCAATGAACA_1	NP 1	0	0	0	0	0	0	0.449321	0	1.71163	0	0	0.993897	1.18448	0	0.449321	0	0	0.449321	0	0	0	0	0
TAACGACGTATTCCTT_1	NSC-Like 1	0	0	0.653498	0	0	0	1.87695	1.80375	2.23005	0.653498	0.653498	1.94515	1.04539	0	0.379208	0.653498	0.379208	0	0.86852	0	0.379208	0	0
TAACTTCAGATGCAGC_1	NSC-Like 1	0	0	0	0	0	0	0	3.32867	2.26662	0	0	2.36156	2.21554	1.57754	0.673329	0	2.31522	0	0	0.673329	0	0	0
TAACTTCAGTAACCTC_1	NSC-Like 1	0.312973	0	1.16468	1.61787	0	0	1.46033	0	1.98062	0	0	0	0	0	0	0	0	0	0	0	0	0	0
TAACTTCCAAGAGTAT_1	NP 1	0	0	0	0	0	0	0.730091	0	1.14757	0	0	1.44121	0.730091	0.430245	0	0.430245	0	0	1.30513	0	0	0	0
TAACTTCCACACCTAA_1	NSC-Like 1	0	0	0	0	0	0	2.1545	2.0195	1.74386	0	0.896952	2.37971	0.896952	0	0.54584	0	0	0	0.30971	0	0	0	0
TAACTTCCACTAGTAC_1	NP 1	0	0	0.301898	0	0	0	0	1.58446	1.83838	0	0	0.301898	0.301898	0	0.301898	0	0	0	0	0	0	0	0
TAACTTCGTCCTTTGC_1	NSC-Like 2	0	0	0	0	0	0	0	0	0	1.71112	1.71112	0	0	0	0	0	0	0	0	0	0	0	0
TAACTTCGTGAGATAT_1	NRP 1	0	0	0	0	0	0	0	0	1.25995	0.698185	0.408826	1.61749	0.922333	1.61749	1.61749	0.408826	0.698185	0.408826	0.922333	0	0	0	0
TAACTTCGTGGCTTAT_1	NRP 1	0	0	0	0	0	0	1.52938	0.871507	1.17088	0.245376	0.245376	1.64317	0.245376	1.08069	1.46724	0.871507	0.245376	0	0.44225	1.79273	0	0	0
TAACTTCTCATAGGCT_1	NP 1	0	0	0	0	0	0	0	1.46156	1.74613	0	0	1.82546	0	0	0	0	0	0	0	0	0	0	0
TAAGCACAGCACCAGA_1	NP 1	0	0	0	0	0	0	0	0	1.77001	0	0	0	1.77001	1.77001	0	0	1.77001	0	0	1.77001	1.77001	0	0
TAAGCACAGGAATCGC_1	NP 1	0	0	0	0	0	0	0	0	1.73416	0	0.575131	1.9767	1.07957	0	0.328355	0	0	0	0	0	0	0	0
TAAGCCAAGTCTCTGA_1	NP 1	0	0	1.27091	0	0	0	0	0.27802	1.35702	0	0	0.673729	0.673729	0	0	0	0	0	0.27802	0	0	0	0
TAAGCCACACTCAGAT_1	NSC-Like 1	0	0	1.68326	1.68326	0	0	0	1.81051	2.20118	0	0.548418	1.53742	0.548418	0	0	0	0	0	0	0	0	0	0
TAAGCCACATTGCAAC_1	NP 1	0	0	1.53389	0	0	0	2.337	0	1.82367	0.418351	0.418351	1.90419	1.12422	0	0	0	0	0	1.41506	0	0	0	0.418351
TAAGCGTAGCTCGAAG_1	NP 1	0	0	0	0	0	0	0	0	0.448174	0.756545	0.448174	0.756545	1.18228	1.34215	0.448174	1.34215	0.448174	0	1.70903	0	0	0	0
TAAGCGTAGGCCTAAG_1	NSC-Like 2	0	2.61721	0	0.879973	1.78136	0	0	0.53381	1.78136	0	0	0	0	0	0	0	0	0	0	0	0	0	0
TAAGCGTTCAAATAGG_1	NP 1	0	0	0	0	0	0	0	1.31641	1.31641	0	0	0	0	1.31641	0	0	0	0	0	0	0	0	0
TAAGTCGAGGCTGGAT_1	NP 1	0	0	0	0	0	0	0	0	0.623148	0	0.623148	0.831685	0.831685	0.359348	1.49496	0	0	0.359348	0.831685	0	0	0	0
TAATCTCCATGACTAC_1	NSC-Like 1	0	1.94164	0	0	0	0	0	3.75633	3.21409	0	0	0	0	0	0	0	0	0	0	0	0	0	0
TAATCTCGTGCACAAG_1	NP 1	0	0	0	0	0	0.333168	0	0.582642	1.74826	1.09089	0.333168	0.78214	0.948381	0	1.32646	0	0	0	0.333168	0	0	0	0
TAATTCCAGGAATTAC_1	NP 1	0	0	0	0.498244	0	0	0.829275	0.829275	1.81915	0.498244	0.498244	1.07755	1.27629	1.58411	0	0	0	0	0	0	0.498244	0	0
TAATTCCCACCGTCGA_1	NP 1	0	0	0.212327	0	0	0	0	0.387372	1.28151	0.883483	1.21358	2.20197	0.78059	0.97677	1.56545	0	1.65974	0	1.28151	0.387372	0.387372	0	0
TAATTCCTCAAGCCCG_1	NRP 1	0	0	0	0	0	0	0.850511	0	0	0.850511	0	0	2.46187	2.20222	1.61393	2.57013	2.20222	0	0	0.850511	0.850511	0	0
TAATTCCTCGACGCGT_1	NP 1	0	0	0.688529	0	0	0	1.37936	0.688529	1.93798	1.09245	1.09245	1.60204	1.09245	1.37936	0	0	0	0	0	0	0	0	0
TACAACGCAATGCTCA_1	NSC-Like 2	0	0	0	0	0.394082	0	0	2.16658	2.10965	0.394082	1.76305	0	0.676023	1.5819	1.22821	1.98503	0	0	0.394082	0	0	0	0
TACACCCCAGCTACAT_1	NP 1	0	0	0	0	0	0	2.52429	0	1.60434	0	1.29465	0	1.84046	1.16568	0	0	0	0	1.29465	0.365766	0	0	0
TACACCCCAGCTCATA_1	NRP 1	0	0	0	0	2.24678	0	0	0	0	0	0	1.17111	0.848162	0	1.41484	1.51753	0.848162	0	0	0	0	1.41484	0
TACAGGTCAATCTCGA_1	NSC-Like 1	0	0	0.341437	0	0	0	0.341437	2.41361	1.83905	0	0	0.595498	0	0	0	0.595498	0	0	0	0	0	0	0
TACAGGTGTCCGCAGT_1	NP 1	0	0	0	0	0	0	0.343712	0	0.97104	0	0.343712	2.21958	1.35357	0	0.599026	0	0	0	0	0	0	0	0
TACAGGTTCAGGCGAA_1	NP 1	0	0	0	0	0	0	0	0	0.862713	0.862713	0.706649	2.6151	0.862713	1.11657	0.862713	0	0	0	2.63984	0	0	0	0
TACATTCAGAACTCCT_1	NP 1	0	0	0	0	0	0	0	0	1.50409	1.01161	0	1.88708	0.530634	1.77496	1.77496	0	0	0	1.33501	0	0	0	0
TACATTCAGCGGATCA_1	NP 1	0	0	0	0	0	0	0.861923	0.521085	0	0.521085	0	0.861923	0.521085	1.96777	0	0	0	0	0	0.521085	0	0	0
TACATTCCACGTTGGC_1	NP 1	0	0	0	0	0	0	1.18996	0.322921	2.01219	0.322921	0	1.95988	0.322921	1.0667	1.18996	0	0	0	1.48849	0	0	0	0
TACATTCGTCGCATGC_1	NSC-Like 1	1.51795	0	0	0	0	0	2.72467	2.66449	1.30077	0	0	1.30077	0	0	0	0.636952	0	0	0	0	0	0	0
TACATTCGTGACCTGC_1	NP 2	0	0	0	0	0	0	0	0.719393	1.83513	0	0	0.719393	0	2.61288	0	0	0	0	0	0	0	0	0
TACCCACAGCATGGGT_1	NP 1	0	0	0.891866	0.891866	0	0	0	0	1.67129	0	0	1.91083	1.35567	0.891866	0.891866	0	0	0	0	0	0	0	0
TACCCACTCGGAGCAA_1	NP 1	0	0	0	0	0	0	0.60661	0	1.12672	0.60661	0	1.46714	0.348613	0.60661	0.60661	0.348613	0	0	1.46714	0	0	0	0
TACCCGTAGTAGGAAG_1	NP 1	0	0	0	0	0	0	2.64184	0.658224	1.05177	0	1.88527	1.73286	1.73286	2.5732	0.658224	0	0	0	1.33344	0	0	0	0
TACCCGTTCCACTGGG_1	NRP 1	0	0	0.782054	0	0	0	0	0	1.63916	0.465606	0	1.02207	1.02207	0	1.02207	0	0	0	0.465606	0.465606	0	0	0
TACCCGTTCGGCTTCT_1	NRP 2	0	0	0	0	0	0	0	0	0	0	0	2.56643	3.22041	0	0	2.56643	0	0	0	0	0	0	0
TACCGAAAGCTGTGCC_1	NP 1	0	0	0	0	0	0	1.36087	0.827985	1.6464	0.279278	0.959686	2.50766	1.81723	3.55043	0.827985	0	0.827985	0	2.23821	0	0	0	0
TACCGAAGTAGACGTG_1	NP 1	0	0	0	0.341272	0	0	0.341272	0	1.90126	0	0	1.53915	1.34733	1.10978	1.53915	0.341272	0	0	1.10978	0	1.10978	0	0
TACCGGGTCCCGAAAT_1	NP 1	0	0	0	0	0	0	0	0	1.25172	0	0	1.64105	1.55699	2.43374	0.810121	0	0	0	0	0	0	0	0
TACCGGGTCCTCTGCA_1	NRP 1	0	0	0	0	0	0	0	0.51016	0.51016	0	0.51016	2.1188	2.03543	1.0975	1.29807	1.0975	1.84442	0	1.0975	1.0975	0	0	0
TACCGGGTCGGTCAGC_1	NSC-Like 2	0	0	0	0	0	2.05586	0.994504	0	1.89881	0.44967	0.758743	1.80995	0	0.44967	0.994504	0.994504	0	0	0.758743	0	0	0	0
TACCTCGCAACCAGAG_1	NP 1	0	0	0.349771	0	0	0	0	0.349771	1.7959	0.349771	0	1.72387	0.349771	1.12937	1.47016	0	0	0	1.7959	0	0	0	0
TACCTGCAGGGATCGT_1	NSC-Like 1	0	0	0	0	0	0	4.03087	0	2.49006	0	0	0	0	1.54486	0	0	0	0	0	0	0	0	0
TACCTGCGTTGACTAC_1	NRP 1	0	0	0	0	0	0	0	0	0	1.35996	1.91576	1.35996	0	1.91576	0	3.18504	3.57662	0	2.2709	1.35996	0	0	0
TACGCTCAGTTTAGGA_1	NRP 1	0	0	0	0	0	0	0	0	0	0	0	0	0	0	0	0	3.07947	0	0	2.43128	0	0	0
TACGCTCGTCGTACTA_1	NP 1	0	0	0	0.280413	0	0	1.51742	0.280413	2.01137	1.27799	1.27799	1.4438	1.82113	2.01137	1.27799	0	1.4438	0.49917	2.20739	0	0	0	0
TACGGGCAGCTCCCTT_1	NP 1	0	0.324825	0.324825	0	0	0	1.57648	0	1.78997	0.766103	0.324825	0.56961	1.07122	1.9658	0.324825	0	0	0	0	0	0	0	0
TACGGGCCACGGAAGT_1	NSC-Like 2	1.17624	0	0	0	0	0	0	0.55812	2.37174	0	0.55812	0.55812	0	0	0.55812	0	0	0	0	0	0	0	0
TACGGTAAGCATTGAA_1	NRP 1	0	0	0	0	0	0	3.59711	0	0	0	0	3.31852	0	2.93099	0	0	2.28982	0	2.28982	0	0	2.28982	0
TACGGTACAATCACGT_1	NP 1	0	0	0	0	0	0.318287	3.35805	0	1.89033	0.318287	0.753448	1.89033	0.318287	0.318287	0.318287	0	0	0	2.26382	0	0	0	0
TACGGTAGTGTGACCC_1	NSC-Like 1	0	0	0.725332	0	0	0	3.00457	0	1.1413	0	0	0	0.725332	0	0	0	0	0	0	0	0	0	0.725332
TACGGTAGTTTCGACA_1	NSC-Like 1	0	0	0	0	0	0	0.332419	0.780706	2.04171	0	0.581475	2.09163	0.332419	0	0.780706	0	0	0	0	0	0	0	0
TACGTCCCAATTAGGA_1	NP 1	0	0	0	0	0	0	0.670493	0.39042	1.46861	1.06829	0.889044	1.22024	0.39042	0.889044	0	0	0	0	0.670493	0	0	0	0
TACTTACAGGCTGGAT_1	NRP 1	0	0	0	0	0	0	0	0	0.459121	1.01089	0.772589	0.772589	2.38928	1.62507	2.38928	2.7819	1.50321	1.83164	2.21458	1.20319	2.07847	0	0
TACTTACCACCAGCTG_1	NP 2	0	0	1.10501	0	0	0	1.7425	0	0.514668	0.852783	0.514668	1.7425	0.852783	2.1287	0	1.47371	0	0	0	0	0	0	0
TACTTACGTACATACC_1	NP 2	0	0	0	0	0	0	1.29196	0	2.02812	1.29196	0.841549	0	1.72631	0	0.506805	0	0	0	0.506805	0	0.506805	0	0
TACTTACGTGGTAACG_1	NP 2	0	0	0	0	0	0	2.30288	2.59369	2.18353	0	0	1.70501	1.89113	0.753944	1.17888	0	0	0	0	0	0	0	0
TACTTACGTTCTAAGC_1	NRP 1	0	0	0	0	0	0	1.20625	0	0	0.384028	0	2.29208	2.29208	1.3374	1.73728	1.65129	2.08229	0	1.5572	0.384028	1.05527	0	0
TACTTACGTTGAGTCT_1	NP 1	0	0	0	0	0	0	1.51813	1.51813	2.17194	1.18412	0.280635	2.17194	1.365	1.7112	2.17194	1.7112	0.499527	0	0.679004	0	0	0	0
TACTTCATCGGAAACG_1	NSC-Like 1	0	0	0.557513	0	0	0	3.60614	1.38261	0.913346	1.17526	0	0.557513	1.9417	0	0	0	0	0	1.17526	0	0	0	0
TACTTGTAGAGAGAAC_1	NP 2	0	0	0	0	0.897942	0	0	0	1.8068	0	0	1.15745	0	2.11296	2.53658	0	0	0	0	0	0	0	0
TACTTGTAGCCAGTAG_1	NSC-Like 1	0	0	0	0.499107	0	0	0	1.44368	1.82099	0	0.499107	0	0	0.499107	0.499107	0	0	0	0.499107	0	0	0	0
TACTTGTTCTGTCCGT_1	NP 1	0	0	0	0.400869	0	0	0.686244	0	1.78023	0.400869	0.686244	1.93405	0.400869	0.908002	0.400869	0	0	0	0.686244	0	0	0	0
TAGACCAAGATCGCTT_1	NP 1	0	0	0.240606	0	0	0	1.77434	0.434402	1.45026	0.240606	0	1.5121	0.96779	0	0.240606	0	0	0.240606	0.240606	0	0	0	0
TAGACCAGTACATTGC_1	NP 1	0	0	0.415494	0	0	0	0.708153	0	1.27413	0.708153	0.415494	0.934271	0	0	0	0.415494	0	0	0	0	0	0	0
TAGACTGTCATAGAGA_1	NP 1	0	0	0	0	0	0	0	0.479456	1.66891	0	0.802177	1.66891	0.479456	0	0	0	0	0	0.479456	0	0	0	0
TAGAGTCAGCACACCC_1	NSC-Like 1	0	0	0	0	0	0	0	1.74813	2.72337	0	0	0	0	0	0	0	0	0	0	0	0	0	0
TAGAGTCAGCGCAATG_1	NP 2	0	0	1.87909	0	0	0	0.746455	0	2.03563	0.746455	1.16908	1.16908	1.87909	0	0	0	0	0	0.746455	0	0	0	0
TAGAGTCCACTGATTG_1	NP 1	0	0	0	0	0	0	0	0	1.31801	0	0	0	1.31801	0	0	0	0	0	0	0	0	0	0
TAGATCGAGAGTCAAT_1	NP 1	0	0	0.684974	0	0	0	0	0	1.59633	0.400023	1.0877	2.33654	1.37401	0.906474	0.684974	0.400023	0	0	2.06509	0	0.684974	0	0
TAGATCGAGCAGCCCT_1	NSC-Like 2	0	0	2.12837	0	0.401064	0.401064	0	0.686538	1.37636	0	0	0	0	0	0	0	0	0	0	0	0	0	0
TAGATCGAGTTGTAGA_1	NP 1	0	0	0	0	0	0	0	0	1.92753	0.609182	0	2.14597	0	0	0	0	0.609182	0	1.47149	0	0	0	0
TAGATCGGTGCTGATT_1	NRP 1	0	0	0.398119	0	0	0	1.68662	0.903029	1.08387	0.398119	0.682108	1.99569	1.23696	3.06986	0.903029	1.23696	2.28263	0	0.903029	0.398119	0	0.682108	0
TAGATCGTCCGGTTCT_1	NRP 2	0	0	0	0	0	0	0	0	1.87096	0	0	0	1.87096	0	0	0	0	0	0	0	0	0	0
TAGATCGTCTATCCAT_1	NP 1	0	0	0	0	0	0	1.38018	2.18997	2.13286	0	0	1.69807	0.911399	0.40275	0.689072	0	0	0	0.911399	0	0.40275	0	0
TAGCACAGTTCTCACC_1	NSC-Like 1	0	0	0	0	0	0	1.29254	0	2.18897	0	0	1.18313	1.06027	0.920171	1.06027	0	0.320219	0	0	0	0	0.320219	0.320219
TAGGAGGGTAAGGCCA_1	NP 2	0	0	0	0	0	0	0	0	1.66333	1.51821	1.66333	1.51821	0	0.886086	1.14372	0	0	0	0	0	0	0	0
TAGGAGGGTCAGTTTG_1	NP 1	0	0	0	0	0	0	0.989558	0	1.80338	0	0.989558	2.04901	0	2.78565	1.47707	0	0	0	1.47707	1.80338	0	0	0
TAGGAGGGTTGGCCGT_1	NP 1	0	0	0	0	0	0	0.965468	0.433084	1.56737	0.433084	0	1.67448	1.31104	2.37547	0.433084	0	0	0.734294	0	0	0	0	0
TAGGAGGTCACCGCTT_1	NRP 1	0	0.252296	0	0	0	0	1.66858	0.453591	1.3532	0.453591	0.621077	1.61297	0.453591	1.49149	1.55407	0.621077	0.889899	0	1.49149	1.27614	0	0	0
TAGGAGGTCACTCCGT_1	NP 1	0	0	0	0	0	0	0.987651	0.987651	0.987651	0	0.445737	0	1.1776	0	0	0	0	0.445737	0.445737	0	0	0	0
TAGGAGGTCCGGACTG_1	NRP 1	0	0	0	0	0	0	0	0	0.621608	1.27697	1.00204	1.27697	3.18932	2.34958	1.27697	2.57008	1.81995	0	1.95068	1.00204	0	0	0
TAGGGTTGTACCCGAC_1	NP 1	0	0	0	0	0	0	0	0.383387	1.20484	0.383387	0.383387	1.05396	0.876193	1.45178	0.876193	0.383387	0.383387	0	0.876193	0	0	0	0
TAGGGTTTCGATACTG_1	NRP 2	0	0	0	0	0	0	0	0	2.2152	1.62563	0	1.62563	2.2152	0	1.62563	0	0	1.62563	2.2152	1.62563	0	0	0
TAGGTACAGGTATAGT_1	NP 1	0	0	0	0	0	0	0	1.53536	1.53536	0	0	0	0	0	1.53536	1.53536	2.74547	0	2.47897	0	0	0	0
TAGGTACGTACCTATG_1	CNP	0	0	0	0	0	0	0	0	0	0	0	0	2.23657	0	1.12827	1.12827	0	0	0	0	1.98388	2.74933	0
TAGGTACTCTGAGTCA_1	NP 1	0	0	0	0	0	0	2.3296	0	1.72934	0	0	1.04899	2.0138	0.656165	1.88165	0	1.54959	0	0	0	0	0	0
TAGGTTGAGCAGTACG_1	CNP	0	0	0	0	0	0	0	0	0	0	0	0	0	0	0	0	0	0	0	0	0	0	0
TAGTGCAAGACCTTTG_1	NSC-Like 1	0	0	1.87937	0	0	0	1.78049	3.03164	1.24312	0.480324	0	2.12813	1.04725	1.67076	0	0	0	0	0	0	0	0	0
TAGTGCAAGGGCAGTT_1	NRP 2	0	0	0	0	0	0	0	0	2.93352	0	0	0	1.93603	0	0	0	1.93603	0	0	0	0	0	0
TATACCTCAAATGCTC_1	NRP 1	0	0	0	0	0	0	0	0.50853	0	0.286248	0.286248	1.53593	0.844016	2.47964	2.11521	2.33018	1.2951	0	2.26353	1.19995	0	0	0
TATACCTCAACTAGAA_1	NP 1	0	0	0	0	0	0	0.972009	0	0.599729	0.599729	0.599729	1.45547	0.599729	0.972009	0.972009	0	0	0.599729	0.599729	0	0	0	0
TATACCTGTTCTGAGT_1	NP 1	0	0	0	0	0	0	0.932274	1.11636	1.40623	0.706484	0.932274	2.32646	0.706484	2.50922	0	0.932274	0	0	0	0	0	0	0
TATACCTTCCAACCGG_1	NSC-Like 2	0	0	0	0	2.27612	0	0	0	1.32432	0.378395	0.378395	0	0	0	0.378395	0	0	0	0	0	0	0	0
TATATCCAGCCTGAAG_1	NSC-Like 1	0	0	0	0	0	0	0	0	1.26122	0	0.817514	0.817514	0	1.26122	0	0	0	0	1.26122	0	0	0	0
TATATCCGTATTCCTT_1	NSC-Like 1	1.56202	0	0	2.1444	0	2.70426	0	1.18206	2.26877	0	0	0	0	0.319796	0	0.319796	0	0	0	0	0	0	0
TATATCCGTCGTAATC_1	NSC-Like 1	0	0	0	0.949675	0	0	1.54714	0	1.54714	0	0.949675	0.949675	1.42785	0	0	0.424149	0	0.424149	0	0	0	0	3.34889
TATCAGGAGAACCGCA_1	NP 2	0	0	0	0	0	0	0	0	0	0	0	0	0	1.31961	0	1.86933	1.31961	0	0	0	0	0	0
TATCAGGAGGGCAGTT_1	NP 1	0	0	2.10671	0	0	0	0.504689	0.504689	1.2881	0.504689	0	1.4545	0.838519	0	0.838519	0	0	0	1.59713	0	0	0	0
TATCAGGCAGGTGGAT_1	NSC-Like 1	0	0	0	0	0	0	0.200974	1.09972	2.35816	1.09972	0.748093	2.41942	1.02272	0.200974	0.200974	0	0	0.200974	1.8115	0	0.200974	0	0
TATCAGGGTGTGCTTA_1	NRP 1	0	0	0	0.370245	0	0	0.63984	0.370245	0.63984	1.52273	1.30523	1.9842	1.41988	2.3849	1.85271	0.370245	1.52273	0.63984	0.851973	0.370245	0	0	0
TATCCTAGTCGCTTAA_1	NP 2	0	0	0	0	0	0	0	0	1.58407	0	0	0.573774	0.936057	0.573774	0	0	0	0.573774	0	0	0	0.573774	0
TATCCTAGTTTGTTCT_1	NSC-Like 2	0	1.21459	0	0	1.59902	0	0	0	0	0	0	0.582014	0	0	1.21459	0	0	0	0	0	0	0	0
TATCGCCTCAACGTGT_1	NP 1	0	0	0	0	0	0	1.11172	0	1.40102	1.11172	0.70299	1.72081	1.72081	1.40102	0.70299	0	0	0	1.11172	0.412038	0	0	0
TATCTGTCACACAGAG_1	NRP 1	0	0	0.48096	0	0	0	1.78188	0	1.04833	0	0	2.49463	1.54879	1.67211	1.54879	1.78188	1.67211	0	1.40809	0.804355	0	0	0
TATCTGTCAGAGCGTA_1	NSC-Like 1	0.43519	0	0	1.45197	0	0.43519	0.737409	0	1.57211	0	0	1.67935	2.09042	0.737409	0	2.27461	0	0.43519	0.43519	0	0.737409	0	0
TATCTGTCAGCGTTGC_1	NRP 1	0	0	0	0	0	0	0	0	0	0	0	0	0	0	0	2.12716	0	2.12716	2.12716	0	2.75887	0	0
TATCTGTGTAAGGAGA_1	NRP 1	0	0	0	0	0	0	0	0	1.28077	0	0	1.75191	1.15253	2.07088	1.6738	1.15253	0.832785	0	0	0.624052	0	0	0
TATCTGTGTTTATGCG_1	NRP 2	0	0	0	0	0	0	0	0	0	0	0	0	0	0	0	1.93553	1.93553	2.93295	0	0	0	0	0
TATCTGTTCCTTCTTC_1	NP 1	0	0	3.16778	0	0	0	0.394838	0.897081	2.60917	0	0	1.67846	0	0.677164	0	0.394838	1.58374	0	0	0	0	0	0
TATCTGTTCTTGGTGA_1	NP 1	0	0	0	0	0	0	1.51206	0	2.52511	0.633406	0	1.29529	1.51206	0	1.8412	0	0	0	0	0	0.633406	0	0
TATCTTGCAAAGGGCT_1	NP 1	0	0	0	0	0	0	0	3.49702	0	1.84628	0	0	0	0	0	0	0	0	0	0	0	0	0
TATCTTGCATTGACTG_1	NP 1	0	0	0	0	0	0	0	0	1.67464	0	0	2.43436	1.75277	0	0.833373	0	0	0	0	0	0	0	0
TATCTTGGTATGCTAC_1	NP 1	0	0	0	0	0	0	0	0	1.83998	0.758441	0.320862	0.563397	0	0.320862	0	0	0	0	0.320862	0	0	0	0
TATCTTGGTGTCCCTT_1	NRP 2	0	0	0	2.12391	0	0	0	0	0	0	0	0	2.12391	0	2.12391	0	0	0	0	0	0	0	0
TATGTTCCACAAAGTA_1	NSC-Like 1	0	0	0	0	0	0	2.27191	0	1.95848	0.625827	0	1.28354	0	0	0	0	0	0	0	0	0	0	0
TATGTTCCAGTAGTGG_1	NRP 1	0	0	0	0	0	0	0	0	0	1.39631	1.5365	0.795749	2.42806	3.74591	2.03973	3.04764	3.76016	0	0	1.39631	0	0	0
TATGTTCGTCATATGC_1	NP 1	0	0	1.06817	0	0	0	0	0	1.75355	0.390358	0.390358	1.22011	1.06817	0.390358	0.6704	0	0	0	0.390358	0	0	0	0
TATTCCACACAGCTGC_1	NP 1	0	0	0	0	0	0	2.26713	1.18686	1.79324	0.375248	0.647472	1.86628	1.03724	0.647472	1.62888	1.4321	0	0	0.647472	0	0	0	0
TATTCCATCGCCGAGT_1	NP 1	0	0	0	0	0	0	0	1.66192	0.427667	0	0	2.19779	0.726267	0	0.726267	0	1.14253	0	0	0	0	0	0
TATTGCTGTGGCTGCT_1	NP 1	0	0	0	0	0	0	2.4522	0	2.59397	1.51247	0	2.4522	0	0	0	0	0	0	1.51247	0	0	0	0
TATTGCTTCTTGATTC_1	NP 1	0	0	0	0	0	0	0.843582	0	1.46133	0	0	1.72924	0	1.94033	0.508226	0	0	0	1.46133	0	0	0	0
TATTGGGGTTCCTTGC_1	NSC-Like 1	0	0	0	0	0	0.410136	0	0.410136	1.10793	0	0	1.88362	1.39677	1.51494	0	0	0	0	0.700145	0	0.700145	0	0
TATTGGGTCCTTCTAA_1	NP 1	0	0	0	0	0	0	1.76682	1.55444	1.76682	0	0	1.63036	0.317177	1.17541	0.317177	0	0	0	0	0	0	0	0
TATTTCGAGGGAGATA_1	NP 1	0	0	0	0	0	0	0	1.46648	1.57075	0	0	0.389526	0.887415	0	0.669143	0.389526	0	0	0.669143	0	0.389526	0	0
TATTTCGCACCCGTAG_1	NSC-Like 1	0	0	0	0	0	0	3.31368	0	2.39843	0.778023	0.462841	0.778023	2.08728	0	0	0	0	0	0	0	0	0	0
TATTTCGGTAGGAAAG_1	NP 1	0	0	0	0	0	0	0	0	1.3225	0	0	1.72062	2.22553	0	0.651074	0	0	0	0	0	0	0	0
TATTTCGGTGAATATG_1	NP 1	0	0	0	0.258387	0.258387	0	0.366211	0.313751	1.39181	0.416055	0.552216	1.59059	1.23327	1.44533	1.16667	0.366211	0.812293	0.0711198	0.875672	0.137516	0	0	0
TCAAGACAGTGAGTTA_1	NP 1	0	0	0.596645	0	0	0	2.24413	0.240595	1.5703	0.967756	1.23781	1.45022	0.967756	1.15564	1.15564	1.31374	0.736217	0	1.0661	0	0.434383	0	0
TCAAGACTCTCAGTCC_1	NP 1	0	0	0.730723	0	0	0	0.306646	0.306646	1.14841	0	0.890128	2.1443	1.14841	0.890128	0.540998	0	0	0	1.44214	0.306646	0	0	0
TCAAGTGAGACCGTTT_1	NRP 1	0	0	0	0	0	0	0	0	0.817443	0.817443	0	1.80151	2.15039	1.26113	1.56739	0.817443	1.80151	0	1.56739	0	0.817443	0	0
TCAAGTGAGCACTGGA_1	NP 1	0	0	1.0229	0	0	0	0	0.368327	0.63691	0.368327	0	1.30071	1.30071	1.51788	0.848417	0.848417	2.53196	0	0.63691	0	0	0	0
TCAAGTGAGTCTAACC_1	NSC-Like 1	0	0.394491	0	1.47828	0	0	2.3213	1.07654	2.5719	0	0.676641	0	0	0	0.89645	0.394491	0	2.05037	0	0	0	0	0
TCAAGTGCACAGCATT_1	NP 1	0	0	0	0	0	0	0	0	0.550959	0	0	2.20652	2.12216	1.92852	1.68816	0	1.81554	0	0	0	0	0	0
TCAAGTGGTGAGTTGG_1	NP 1	0	0	0	0	0	0	0.627704	0.362316	1.15791	0.837229	0.503788	1.89859	1.22424	0.197478	1.22424	0	0.197478	0	0.737944	0	0	0	0
TCAAGTGTCATGTCTT_1	NP 2	0	0	0	0	0	0	0	3.49496	2.83171	0	0	0	0	2.83171	0	0	0	0	0	0	0	0	0
TCAATCTAGGTAGCAC_1	NSC-Like 1	0	0	0.69989	0	0	0	0.409965	0.924376	1.80297	0	0	1.39639	0.924376	0	0	0	0	0	0	0	0.409965	0	0
TCAATCTGTACCGCGT_1	NSC-Like 1	0	0	0	0	0	0	1.22621	0	1.6122	0	0	1.6122	0	0	0	1.22621	0	0	1.22621	0	0	0	0
TCACAAGGTATGTCAC_1	NP 1	0	0	0.405099	0	0	0	0	0.405099	2.07848	0	0.405099	0	1.79084	0	0	0	0.405099	0	1.09788	0.405099	0.405099	0	0
TCACACCAGCTAGATA_1	NP 1	0	0	0	0	0	0	2.20057	2.03256	1.42124	0.299466	0.299466	1.98575	1.83051	1.42124	0.716577	0.299466	0	0	1.71178	0.299466	0	0	0
TCACACCAGGTGCAGT_1	NRP 2	0	0	0	0	0	0	2.54344	0	0	0	0	0	2.54344	0	0	2.54344	0	0	0	0	0	0	0
TCACACCTCTGAGAGG_1	NP 1	0	0	0	0	0	0	1.2975	0.426592	1.65941	0.426592	0.426592	0.954004	0	1.43322	0	0.426592	0.426592	0	1.92459	0.426592	0	0	0
TCACATTAGGATGTTA_1	NP 1	0	0	0	0	0	0	0.820047	0.950986	2.32355	0.275851	0.275851	0.491829	0	0.275851	0.275851	0.275851	0	0	0	0	0.275851	0	0
TCACATTGTACGACTT_1	NSC-Like 1	0	0	0.229898	0	0	0	3.8558	1.27668	2.19863	0	0	2.2269	1.41139	0	0.574034	0	0	0	0	0	0	0	0
TCACGCTCACTGAGGA_1	NRP 1	0	0	0	0	0	0	1.27785	0	1.12205	0	0.710777	1.82097	1.27785	1.41262	0.937409	0	1.41262	0	1.53137	0	0	0	0
TCACGGGAGTGATAGT_1	NSC-Like 1	0	0	0	0	0	0	3.8029	0	1.76988	0	0	1.44615	1.89939	0	0	0.594259	0	0	0	0	0	0	0
TCACTATCACGGTGCT_1	NSC-Like 1	0	0	0	0	0	0	1.62716	1.31541	2.35537	0	0	0.859992	2.35537	0	0.859992	0	0	0	0	0	0	0	0
TCACTCGCATCTGGGC_1	NP 1	0	0	0.151231	0	0	0	1.62563	1.28433	1.80191	0.76214	0.502629	2.17892	1.52428	1.23808	1.08491	0	1.71765	0	0.835568	0.282567	0.151231	0	0
TCACTCGTCTGAGGTT_1	NP 1	0	0	0	0	0	0	2.56342	0.558904	1.38505	0.558904	0.915294	1.94449	1.99666	0.752893	0.558904	0.318001	0.318001	0	0.558904	0	0.318001	0	0
TCAGCAAAGGTTCACT_1	NRP 1	0	0	0	0	0	0	0	0	0.688061	0	0	0.402077	1.24549	0.688061	2.13107	0	1.69641	0.688061	1.93718	0.402077	0	0	0
TCAGCAACAAGAGCTG_1	NSC-Like 1	0	0	0	0	0	0	2.65795	0	1.4625	0	1.4625	0	2.03255	0	0	0	0	0	0	0	0	0	0
TCAGCAACAAGTGGTG_1	NP 1	0	0	0	0	0	0	0.275836	0	1.63495	0.275836	0.491804	1.57103	0.820012	1.17044	0	0	0	0.275836	1.17044	0	0	0	0
TCAGCAAGTTGGACCC_1	NRP 1	0	0.415792	0	0	0	0	0	0.415792	0.415792	0	0.934803	1.72991	1.52801	3.20746	1.52801	2.22453	2.47038	0	1.11916	1.52801	0	0	0
TCAGCAATCTTGGTGA_1	CNP	0	0.433446	0	0	0	0	0	0	0	0.433446	0.433446	0	2.88029	1.31179	2.15129	2.56005	0	1.67532	0.73483	0.966106	2.9677	1.31179	2.71514
TCAGCCTAGCACCGTC_1	NP 2	0	0	0	0	0	0	0	0	1.13096	0	0	0	1.13096	2.60947	1.64813	1.13096	1.98731	0	0	0	0	0	0
TCAGCCTAGGCGTTGA_1	CNP	0	0	0	0	0	0	0.780065	0.907055	1.12097	0.464241	0.464241	0	0.907055	0	0	0	0	0.63457	0	0	1.51399	0.464241	1.84329
TCAGCCTGTGATAGAT_1	NRP 1	0	0	0	0	0	0	0	0	0	0	0	1.08351	2.92291	2.17704	0	1.59129	0	2.54398	1.08351	0	2.17704	1.08351	1.59129
TCAGGGCCAATCAAGA_1	NSC-Like 1	0.859744	0	0	0.459924	0.177854	0	1.86412	1.62682	1.80186	0	0	1.20472	0.328801	0	0.938916	0.938916	0	0	0	0.177854	0	0	0
TCAGGTAGTCGCACAC_1	NP 1	0	0	0	0	0	0	0.384521	0	0.661565	0	0.384521	0.384521	0.384521	2.14037	2.08364	0.87827	1.95951	0	0.87827	0.384521	0	0	0
TCAGTCCCAAGAATGT_1	NP 2	0	0	0	0	0	0	0	0	2.03439	0.509682	1.2972	1.94346	1.94346	2.03439	0	0	1.2972	0	0	0.509682	0	0	0
TCAGTGAAGGATTACA_1	NP 1	0	0	0	0	0	0	0	0.427481	1.14217	0	0	1.14217	1.29936	0	0.955577	0.955577	0	0	0	0	0.427481	0	0
TCAGTGACAACACGAG_1	NP 2	0	0	0	0	0	0	0	1.59363	1.59363	0	0	0	1.59363	1.59363	0	1.59363	2.17964	0	0	0	0	0	0
TCAGTGACATCTAGAC_1	NP 2	0	0	0	0	0	0	0	0	0.99507	0	0.519963	0.704556	0.860326	2.4775	1.86497	0	0	0	0	0	0	0	0
TCAGTGATCGAACGCC_1	NP 1	0	0	0	0	0	0	0.796852	0	0.796852	0	0.475783	1.86925	0	1.03951	0.475783	0	0	0	1.77057	0	0	0	0
TCAGTGATCGTGGACC_1	NSC-Like 1	0	0	0	0	0	0	0	0.663066	1.34083	0	0	0.663066	0	0	0	0	0	0	0	0	0	0	0
TCAGTTTAGGGACCAT_1	NRP 1	0	0	0	0	0	0	0	0.36415	1.29081	1.29081	0.630516	1.83601	2.28093	1.90371	1.29081	0.36415	0.36415	0	1.50725	0.36415	0	0	0
TCAGTTTGTCATTCCC_1	NSC-Like 1	0	0	0	0	0	0	1.58129	0.743462	2.83301	0.439288	0.439288	1.16515	0.976372	0	0	0.743462	0	0	1.78581	0	0	0	0
TCATATCAGTTCCAGT_1	NRP 2	0	0	0	0	0	0	0	0	0	0	0	1.03609	0	0	0	0	0	1.86478	0	0	0	1.03609	0
TCATATCCACGACTAT_1	NSC-Like 2	1.4147	0	1.4147	0	0	1.97831	1.4147	0	0	0	0	0	0	0	0	1.4147	0	0	0	0	0	0	0
TCATATCGTGACACAG_1	NSC-Like 1	0	0	0	1.05895	0	0	3.01082	1.05895	1.65584	0	0.385828	1.05895	0	0	0	0	0	0	0.385828	0	0	0	0
TCATATCTCACCTCTG_1	NSC-Like 1	0	0	0	0.836549	0	0	0.836549	0	2.18045	0	0	0	0	0	0.836549	0	0	0	0	0	0	0	0
TCATCATGTCCAAAGG_1	NSC-Like 2	0	0	0	0	2.07538	1.09552	0	0.403921	1.24945	0	0	0	0	0	0	0	0	0	0	0	0	0	0
TCATCATGTGTTCCAA_1	NP 1	0	0	0	0	0	0	2.00478	0.538729	2.09658	0	0.538729	0.886925	0.886925	2.39731	0	0	0.538729	0	0.538729	0.538729	0	0	0
TCATCCGAGACAGCTG_1	NSC-Like 2	1.94728	0.917252	0	1.17976	1.55941	0.560302	0	0.917252	0.560302	0	0	0	0	0	0	0	0	0	0	0	0	0	0
TCATCCGCAATTGCGT_1	NSC-Like 1	0	0.351173	0	0	0	0	2.32788	1.13258	1.37248	0	1.47382	1.8671	0.610563	0.351173	2.04533	0	0	0	0.351173	0	0	0	0
TCATCCGCAGCAGTCC_1	NP 1	0	0	0.41278	0	0	0	2.09853	0	2.09853	1.11319	0	1.40268	1.11319	0.41278	0.41278	0.704099	0	0	1.26837	0	0	0	0
TCATGAGAGGAGCAAA_1	NRP 1	0	0	0	0	0	0	2.19807	0.405782	1.25344	0.405782	0	2.25214	0.916861	1.6102	1.09925	0.405782	0	0	0.405782	0	0	0	0
TCATGAGGTACAGTTC_1	NP 1	0	0	0	0.610025	0	0	0	0	2.54684	0	0	0	1.9291	0	0	0	0	0	0.610025	0	0	0	0
TCATGAGGTCTCGCGA_1	NP 1	0	0	0	0	0	0	0	0	0.944139	0	0	2.98806	0.944139	0	0.944139	0	0	0	0.944139	0	0	0	0
TCATGCCGTGCCGAAA_1	NP 1	0	0	0	0	0	0	0	1.37419	0.400105	2.42759	1.85814	0.685096	0.906621	2.98038	2.06531	3.02913	1.37419	0	0.400105	0.400105	0	0	0
TCATGGACAGTTGGTT_1	NSC-Like 1	0	0	1.63156	0	0	0	0.932928	1.11708	1.89519	0.414742	0.414742	0.414742	0.414742	0	0.707031	0	0	0	0	0	0	0	0
TCATGGATCGAATCCA_1	NP 1	0	0	0	0	0.507567	0	0	0	1.29335	0	0	0.842639	0	2.18997	0.507567	0	0.842639	0	0	1.46006	0	0	0
TCATGGATCGGTCGAC_1	NSC-Like 2	0.218993	0	0	0	0.998333	0	0.218993	0.5507	0.799357	0.903786	0.398537	1.77435	0.398537	0.398537	0.5507	0	0.218993	0	2.15054	0	0	0	0
TCATGTTCATAGGAGC_1	NP 1	0	0	0	0	0	0	0.529412	0	1.64627	0.529412	0	1.33282	0.529412	0	0	0	0	0	1.1294	0	0	0	0
TCATTCACAGTTGTCA_1	NRP 2	0	0	0	0	0	0	0.831245	0	1.82208	0	0	0	1.82208	0	0	0	1.27881	0	0.831245	0	0.831245	0	0
TCATTCATCATCGCAA_1	NP 1	0	0	0	0	0	0	0	0	1.25809	0	0	0.609526	0.609526	0.609526	0.609526	1.47207	0.609526	0	0	0	0	0	0
TCATTCATCGCAGTCG_1	NP 1	0	0	0	0	0	0	0.474686	1.57847	1.28993	0.474686	0.699385	1.49123	1.10692	1.92754	0.340041	0.593333	0	0	0.882742	0	0	0	0
TCATTCATCTCTCTAA_1	NP 1	0	0	0	0	0	0	0	0	0	0	1.51593	0	0	0	0	0	0	0	0	0	0	0	0
TCATTGTAGCCTGAAG_1	NRP 1	0	0	0	0	0	0	0	0	0.946963	0.718772	0.422621	0.718772	1.13263	1.65013	1.28917	0	0.422621	0.718772	1.98944	0.718772	0	0	0
TCATTGTCACTAGAGG_1	NSC-Like 1	0	0	0	0	0	0	0.514371	2.04457	1.85328	0.514371	1.30572	1.95349	0	0	0	0	0	0	0.514371	0	0	0	0
TCATTGTCACTGCGTG_1	NSC-Like 1	0	0	0	0	0	0	0.498176	1.78347	1.49151	1.00133	0.358009	1.53881	0.829178	0.358009	0.194941	0	0	0	0.730537	0	0	0	0
TCATTGTCAGATCACT_1	NSC-Like 1	0	0	0	0.777488	0	0	3.317	1.40059	2.08642	0.777488	0	0.880125	1.60912	1.60912	0.211233	1.34088	0.777488	0	0.880125	0	0	0	0
TCATTGTGTCACTCTC_1	NP 1	0	0	0	0.506954	0	0.198913	0.841762	0.742117	1.83766	1.16339	0.198913	1.76501	1.35092	2.05698	1.16339	0	0	0.506954	0.841762	0	0	0	0
TCATTTGAGACGACTG_1	NP 1	0	0	0	0	0	0	0	0	1.92146	0	0.772966	0.459379	0	0	0	0	0	0	0	0	0	0	0
TCATTTGAGCAAACAT_1	NP 1	0	0	0	0	0	0	0	0	1.65512	0	1.13682	0	1.13682	0	0	1.65512	0	0	0	0	0	0	1.13682
TCATTTGAGGCTTAGG_1	NP 2	0	0	0	0	0	0	1.33147	0	2.29426	0	0.982813	1.69719	0.982813	1.58949	0.748885	0	0	0	0.982813	0	0	0	0
TCATTTGTCATTGCGA_1	NSC-Like 2	0	2.45288	0.36643	1.16717	2.56106	0	0	2.85505	2.14286	0	0	1.16717	0.634008	0	0.36643	1.51306	0	0	0	0	0	0	0
TCCACCACACGCCACA_1	NSC-Like 2	0	0	0	0	0	0	0	1.34869	2.7858	0	0.668238	1.21698	0	0	0.668238	0.388928	0	0	0	0	0	0	0
TCCACCACAGGTGACA_1	NP 1	0	0	0	0	0	0	1.57297	0	1.7771	0.435575	0	2.43108	1.31621	1.15795	0	0	0	0	0.737979	0	0	0	0
TCCACCACAGTCTACA_1	NSC-Like 2	0	0	0	0	2.2787	0	0	2.7288	2.00511	0	0.460121	0	0.900431	0	0	0.256294	0	0	0	0	0	0	0
TCCACGTGTAGACACG_1	NRP 1	0	0	0	0	0	0	0	1.54515	0	0	0	0	2.12553	1.54515	0	0	0	0	2.49039	0	0	0	0
TCCACGTGTCTTACTT_1	NSC-Like 1	0	0	0	0	0	0	0	1.79107	2.49336	0	0	0.441535	0.980309	0.441535	0	0	0	0	0	0	0	0	0
TCCACGTTCGTGTCAA_1	NP 1	0	0	0	0	0	0	0	0.481598	0.805278	0	0	0	1.24549	0.805278	0.481598	0	0	0	0.805278	0	0.481598	0	0
TCCAGAAAGCCGATAG_1	NSC-Like 2	0	0	0	1.56714	0	0	0	0	1.06349	0	0	0	0	0	0.66692	0	0	0	0	0	0	0	0
TCCATCGCATGAAGGC_1	NRP 1	0	0	0	0	0	0	1.23247	0	0	0	1.03754	1.53569	1.23247	2.372	1.86668	0	2.11494	0	2.372	0	0	0	0
TCCATGCCAGAGTCAG_1	NP 1	0	0	0	0	0	0	1.6986	0	2.29582	0	1.6986	0	0	1.6986	0	0	0	0	0	0	0	0	0
TCCATGCTCAAGGAGC_1	NSC-Like 1	0	0	0	0	0	0	2.51424	0	1.34529	0	0	0	1.89891	1.34529	1.34529	0	0	0	0	1.34529	0	0	0
TCCCACAGTCCAACGC_1	NP 1	0	0	1.70079	1.70079	0	0	0	0	1.70079	0	0	0	1.70079	1.70079	0	0	1.70079	0	0	0	1.70079	0	0
TCCCACATCCTGGTCT_1	NSC-Like 1	0	0	0	0	0	0	3.40097	0.630516	2.36691	1.0142	1.50725	1.0142	1.29081	1.29081	0	2.08302	0	0	0.630516	0	0	0	0
TCCCAGTGTCGCGTCA_1	NP 1	0	0	0	0.557896	0	0	1.55497	0	1.38328	0	0.913883	1.17588	0	1.55497	0.913883	0	0	0.557896	0.913883	0.557896	0	0	0
TCCCATGAGATCGCTT_1	NRP 1	0	0	0	0	0	0	0	0	2.1456	0	2.1456	0	0	2.1456	0	0	0	0	0	0	0	0	0
TCCCATGCACTAGGTT_1	NP 1	0	0.453737	0	0	0	0	2.2015	0	1.61329	1.19293	0	1.4918	0.764709	0	0	0	0	0	2.13587	0	0	0.453737	0
TCCCATGGTCTACGAT_1	NP 1	0	0	0	0	0	0	0	0	1.7194	0.927059	0	0.927059	1.84763	0	0	0	1.7194	0.56732	2.24059	0	0	0	0
TCCCATGGTTGCATCA_1	NSC-Like 1	0	0	0	0	0	0	0.334903	3.11269	2.19233	0.334903	0.334903	2.23579	1.43089	2.67589	0.334903	0.334903	0	0	0	0	0	0	0
TCCGAAATCAAACTGC_1	NSC-Like 1	0.309164	0	1.09613	0.166483	0	0	0.166483	0.309164	2.06476	0	0.166483	1.31296	0.644857	0.895739	0.544979	0.644857	1.21041	0	0.434007	0	0	0	2.36091
TCCGATCGTTAACCTG_1	NRP 1	0	1.52967	0	0	0	0	0	0	0	0	1.52967	0	2.10818	0	1.52967	2.10818	2.47232	0	0	1.52967	0	0	0
TCCGTGTCACAATGTC_1	NP 1	0	0	0	0	0	0	0.46607	1.9369	1.84743	1.02287	0.46607	2.16543	2.55524	1.74916	0	2.16543	1.51783	0	2.76273	1.02287	0	0	0
TCCGTGTTCACAACCA_1	NSC-Like 1	0	0	0	0	0	0	2.37184	1.72948	2.16671	0.50834	0.743943	0	0.199542	0	0.633064	0	0	0	0.633064	0	0	0	0
TCCGTGTTCAGCGTCG_1	NSC-Like 1	0	0	0	0	0	0	0	1.64565	1.88391	0	0	1.33226	0.873299	0	0	0	0	0	0	0	0	0	0
TCCTAATAGCGCACAA_1	NSC-Like 1	0	0	0	0	0	0	1.32267	0.865719	2.2741	0	0.651184	0.377686	0	0	0	0	0	0	0	0	0.377686	0	0
TCCTAATAGGAGTCTG_1	NSC-Like 2	2.71268	2.08378	0.775865	1.20745	1.92605	2.71268	0	0	0	0	0	0.775865	0.775865	0	0	0	0	0	0	0	0	0	0
TCCTAATTCTGCCCTA_1	NRP 1	0	0	0	0	0	0	0	0	0	1.3913	1.22848	1.86192	2.30858	2.24667	1.65404	2.5711	1.22848	0	0.792097	1.03391	1.53127	0	0
TCCTCCCAGCACTTTG_1	NP 1	0	0	0	0	0	0	2.10258	1.96858	0.932211	0.414341	0.414341	1.63061	0	1.63061	1.7264	0	0.414341	0	1.11629	1.7264	0	0	0
TCCTCCCCACCAGTTA_1	NRP 1	0	0	0	0	0	0	0	0	0	0	0	2.48535	2.53017	1.95344	1.57936	3.06151	1.95344	0	0	1.32211	0.974862	0	0
TCCTCCCTCTCAATCT_1	NP 1	0	0	0	0	0	0	0	0	2.16128	0	0	1.72444	1.96653	1.72444	0.32506	0	0	0	0.32506	0	0	0	0
TCCTCCCTCTTAGCAG_1	NP 1	0	0	0	0	0.43687	0	0.43687	0	1.45562	0	0	0.43687	0	0	0.43687	0	0	0	0	0	0	0	0
TCCTCGAAGAGTCCGA_1	NSC-Like 1	0	0	0.424213	0.234435	0	0	1.70316	1.54729	1.42799	0.424213	0	0.583657	1.04709	0.424213	0.583657	0	0	0	0.234435	0	0.234435	0	0
TCCTCGAAGCGCAATG_1	NSC-Like 1	0	0	0	1.25116	0	0	2.13808	1.64042	2.717	0	0.605115	1.91989	0	0	0.605115	3.69085	0	0	2.03493	0	0	0	0
TCCTCGATCTTTCGAT_1	NSC-Like 2	0	1.92796	0	0	1.92796	0	0	1.92796	0	0	0	0	0	0	0	1.92796	0	0	0	0	0	0	0
TCCTCTTGTCTACAGT_1	NSC-Like 1	0.362508	0	1.01077	0.837588	0	0	1.01077	1.40081	0.837588	0.628	0	0.628	0.362508	0	0	0	0	0	0	0	0	0	0
TCCTGCAAGCTCTATG_1	NP 1	0	0	0	0	0	0	0	0	1.30887	0	0	0	2.5771	2.46877	0	0	0	0	0	0	0	0	0
TCCTGCAAGGTAGTCG_1	NP 1	0	0	0	0.446364	0	0	0	0.753884	0.446364	0.753884	0.753884	0	0.446364	0.446364	0	1.1788	0.446364	0	0	0	0	0	0
TCCTGCAGTCAACCTA_1	NRP 1	0	0	0	0	0	0	0	0	0.349623	0	0.349623	0	3.38304	2.28128	2.28128	2.28128	0	0.983624	0.349623	1.25596	2.57547	1.25596	0
TCCTGCAGTTACCTGA_1	NP 1	0	0	0.898567	0	0	0	0.546988	0	1.86568	0.546988	0	0.310436	1.03677	0	0.310436	0.310436	0	0	1.03677	0	0	0	0
TCCTTCTCAGGTATGG_1	NSC-Like 1	0	0	0	0	0	0	1.61057	0	1.9249	0.932417	1.24272	1.61057	0.932417	2.35631	0.268597	0.803128	1.4792	0	2.05141	0.654607	0	0	0
TCCTTCTGTAATGCTC_1	NRP 1	0	0	0	0	0	0	0	0	0	1.62138	0	0	1.62138	1.62138	0	0	0	0	0	0	1.62138	0	0
TCCTTCTTCACGTAGT_1	NSC-Like 2	0	0.935806	0	0	1.81876	0.416354	0	0	1.27595	0	0	0	0	0	0.935806	0.416354	0	0	0	0	0	0	0
TCCTTCTTCGATGGAG_1	NSC-Like 2	0	0.821776	0	0	0.821776	0	0	0.821776	0	0	0	0	0	0	0	0	0	0	0	0.821776	0	0	0
TCCTTTCCAAATCAAG_1	NP 1	0	0	0	0	0	0	0.726488	0	0.427815	0.427815	0.427815	1.92759	1.4359	0.427815	0.427815	0	0	0	0.427815	0	0	0	0
TCGAACAGTTCCTACC_1	NP 1	0	0	0	0	0	0	0.574808	0.772505	0.574808	1.07908	0.328148	2.44119	0.328148	1.07908	0	0	0	0.328148	1.07908	0	0	0	0
TCGAAGTGTATCGTTG_1	NP 1	0	0	0	0.712361	1.97863	0	0	0	0.712361	0.418315	0.418315	0.712361	0.418315	0	0	0	0	0	0	0	0	0	0
TCGACCTAGAGTCGAC_1	NSC-Like 2	0	1.10209	0	0	2.40264	0	0	0	0	0	0	1.61361	0	0	0	0	0	0	0	0	0	0	0
TCGACCTAGCCGATTT_1	NRP 1	0	0	0	0	0	0	0.41958	0.41958	1.12665	0	0	2.28874	1.90725	1.82668	1.41778	1.12665	1.53671	0	1.53671	0.941555	0	0	0
TCGACGGCATAACAGA_1	NSC-Like 2	0	0	2.12197	0	0	0	0	2.75335	0	0	0	0	0	0	0	0	0	0	0	0	0	0	0
TCGACGGGTTTCACTT_1	NP 1	0	0	2.09256	0	0	0	2.34891	0	1.51575	1.74695	0	1.51575	0	0.781283	0	0	0	0	0	0.781283	0	0	0
TCGATTTCAGGTGTTT_1	NSC-Like 1	0	0	0	0	0	0	0.889832	2.63279	1.90789	1.14806	0.889832	1.66849	0	1.66849	0	0	0	0	0.889832	0	0	0	0
TCGCACTAGTCGAATA_1	NSC-Like 1	0	0	0	0	0	0	2.59291	0	2.59291	1.9719	0	0	0	1.9719	0	0	0	0	0	0	0	0	0
TCGCACTTCTCATGCC_1	NSC-Like 1	0	0	0	0.690756	0	0	1.78777	0.690756	1.8418	0.844564	0	2.03272	0.286487	1.53668	0.844564	0	0	0	0	0	0	0	0
TCGCAGGCACAAATCC_1	NSC-Like 2	1.35074	1.45136	0	1.11287	2.12287	0	1.45136	0.597312	1.77552	0	0	0.342606	0	0	0.342606	0	0.597312	0	0.342606	0	0	0	0
TCGCAGGGTAGTCACT_1	NP 1	0	0	0	0	0	0	2.04662	0	1.6184	0.515319	0	2.7185	1.10609	0	0	0	0	0	0	0	0	0	0
TCGCAGGGTATGTGTC_1	NP 1	0	0	0.841357	0	0	0	0	0.136812	1.33121	0.841357	0.902648	2.20428	0.841357	0.841357	1.40582	0.54989	0	0	1.63025	0	0	0	0
TCGCTCAAGGCCTGAA_1	NP 2	0	0	0	0	0	0	3.42523	1.85714	1.30906	0	0	0	0	1.30906	1.85714	0	0	0	1.85714	0	0	0	0
TCGCTCAAGTTACGTC_1	NP 1	0	0	0	0	0	0	0	0	1.16712	0	0.552489	0.906299	0	0	0.906299	0	0	0	0	1.16712	0	0	0
TCGCTCAGTACATACC_1	NP 1	0	0	0.324108	0	0	0	1.35351	0.453744	1.78781	0.568487	0.568487	1.35351	1.72162	0.324108	0.671409	0.175128	0	0	1.3028	0	0	0.175128	0
TCGCTCAGTACGTACT_1	NP 2	0	0	0	0	1.77952	2.05087	0	1.04649	1.54655	0	0	1.24228	0.479878	3.55172	0.479878	1.04649	0	0	0	1.04649	0	0	0
TCGCTCAGTAGTGGCA_1	NSC-Like 1	0	0	0	0	0	0	2.40921	0.652571	1.32479	0	0.652571	1.72319	0	0.652571	0	0	0	0	1.32479	0	0	0	0
TCGCTCAGTCGTTCAA_1	NP 1	0	0	0	0	0	0	0.707448	0	1.11763	0	0.707448	1.63222	0.707448	0	0.707448	0	0	0	1.11763	0	1.63222	0	0
TCGCTTGAGGTACCTT_1	NSC-Like 1	0	0	0	0	0	0	0.425432	1.43067	2.06601	0.425432	1.43067	1.13815	0.722949	0	0.951948	0	0	0.425432	0.425432	0	0.722949	0	0
TCGGATAGTCCTGTCT_1	NP 2	0	0	0	0	0	0.696287	0	2.44807	1.1028	0.920057	0.407559	1.391	1.50896	1.1028	0.407559	0	0	0	0	0	0	0	0
TCGGATAGTGAATAAC_1	NRP 1	0	0	0	0	0	0	0	0	0	0	0	0	1.61603	1.95297	0	1.10411	0	0	0	0	0	0	0
TCGGGACAGGCGAAGG_1	NRP 1	0	0	0	1.04754	0	0	0.583961	0	1.29301	0.583961	0	1.42852	1.91931	1.79561	2.12853	1.75072	1.65441	1.36306	1.75072	1.36306	1.42852	0	0
TCGGGACCAACATCGT_1	NSC-Like 1	0	0	0	0	0	0	2.40129	0.648407	1.71604	0	0	1.0385	0.862357	0	0	0.375862	0	0	0.862357	0	0	0	0
TCGGGCACACCAGCTG_1	NRP 1	0	0	0	0	0	0	0	0	1.27341	0.496677	0	1.07492	1.27341	2.16551	0.496677	0	0.827024	0	0.827024	0	0	0	0
TCGGGTGGTAGCGTCC_1	NRP 1	0	0	0	0	0	0	0	0	2.17134	0	0	2.53805	2.17134	0	1.58617	0	0	0	1.58617	0	0	0	0
TCGGGTGTCGCGATCG_1	NSC-Like 1	0	0	0	0	0	0	3.22048	1.1586	2.0224	0	0	0.898934	0.547249	0	0	0	0.898934	0	0	0	0	0	2.11444
TCGGTCTTCATTACGG_1	NSC-Like 1	0	0	0	1.28209	0	0	2.70062	0	2.50836	0	1.00654	1.67528	1.67528	1.00654	0	0.624898	0	0	1.82589	0	0	0	0
TCGTAGAAGACTTCGT_1	NSC-Like 1	0	0	0	0.693648	0	0	0	2.08032	2.19811	0.693648	0.693648	0	0	1.09928	0	0	0	0	1.38704	0	0	0	0
TCGTCCAAGTGGACGT_1	NSC-Like 1	0	0	0	0	0	0	2.31497	0.959434	1.76313	0.429663	0.729228	1.43994	0	1.30392	0	0	2.14175	0.729228	0	0.429663	0	0	0
TCGTCCATCCTACAAG_1	NP 1	0	0	0	1.06714	0	0	1.57155	0	2.2925	0	0	1.06714	1.69558	0.492063	0	0	0	0	1.2649	0	0	0	0
TCGTGCTCACTACCCT_1	NP 1	0	0	0	0	0	0	0	0	1.40383	0	0.569677	0.930348	0	2.24545	0	0	0	0	1.5766	0.569677	0	0	0
TCGTGCTCAGAGACTG_1	NP 1	0.645676	0	0	0	0	0	0	0.645676	1.99483	0	1.0348	1.53236	1.71134	1.0348	1.53236	0	0	0.645676	0	0	0	0	0
TCGTGCTGTCTGCGCA_1	NRP 1	0	0	0	0	0	0	0	0	0.575335	1.41364	0	0.575335	2.25706	1.58691	1.41364	0	0	0	1.41364	0.575335	0	0	0
TCGTGCTTCTGGGTCG_1	NP 2	0	0	0	0	0	0	0	0	2.90451	0	0	0	0	0	0	0	0	0	0	2.26469	0	0	0
TCGTGGGAGTTGTAGA_1	NP 1	0	0	0	0	0	0	0	0	2.1667	0	0	1.3606	1.3606	0	0	0	0	0	0.676094	0	0	0	0
TCGTGGGTCCGTATAG_1	NP 1	0	0	0	0	0	0	0	0	1.95714	0	0.51608	0.854796	1.61992	0	0	0	0	0	0	0	0	0	0
TCTAACTAGTACTGTC_1	NSC-Like 1	0	0	0	0	0	0	3.51769	0	1.62695	0	0.859834	1.31521	0	0.859834	0	0.859834	0	0	1.31521	0	0	0	1.31521
TCTAACTAGTCATGGG_1	NP 1	0	0	0.704203	0	0	0	2.37129	1.62707	0.929543	0.929543	0.704203	2.09871	2.09871	0	0.704203	0	0	0	0.412849	0	0	0	0
TCTAACTAGTTCATCG_1	NP 1	0	0	0.191305	0	0	0	0	0	2.04724	0	0.191305	1.47551	1.1997	0	0.351823	0.191305	0	0	0	0.191305	0	0	0
TCTACATGTGAGTAAT_1	NP 1	0	0	0	0	0	0	2.05731	0.56436	1.18631	0	0	1.39458	0	1.84186	1.56687	1.18631	0	0	0	0	0	0	0
TCTACATTCCGCACGA_1	NSC-Like 1	0	0	0	0	0	0	1.02308	1.02308	1.3009	0	0	1.51808	0	0.637036	0	0	0	0	1.02308	0	0	0	0
TCTATACAGGATTTAG_1	NP 1	0	0	0	0	0	0	0.477938	0	1.04318	0	0.477938	1.54254	1.04318	0	0.477938	0	0	0	0	0	0	0	0
TCTATACGTACGTAGG_1	NSC-Like 1	0	0	0	0.799546	0	0	2.44504	1.73222	1.593	0.39865	0.21906	1.16445	1.16445	0.550845	0.799546	0	0.39865	0.550845	0.39865	0	0.21906	0	0
TCTATACGTTCGATTG_1	NP 1	0.890339	0	0	0	0.890339	0	0.890339	0	1.35375	0.890339	1.35375	2.40258	0.890339	3.29016	0.890339	0	2.97896	0	2.52474	0	0	0	0
TCTATCAAGCTACGTT_1	NRP 1	0	0	0	0	0	0.620652	0	2.26191	0	0	0	2.34771	0	0	1.00074	1.66784	0	0	0.357724	0	0	0.620652	0
TCTCACGCAACTTGGT_1	CNP	0	0	0	0	0	0	0	0	1.89146	0	1.33882	1.33882	0	0	1.89146	1.33882	1.33882	1.89146	0	0	2.24533	1.33882	2.88408
TCTCACGCATGCACTA_1	NSC-Like 1	0	0	0.340299	0	0	0	0.795749	1.7689	1.89839	0.340299	0.340299	0	1.69727	1.2332	0.795749	0	0	0	0.963735	0	0	0	0
TCTCACGGTGTATTGC_1	NP 1	0	0	0	0	0	0	0.744999	0	1.32604	0.44033	0	1.69116	1.4631	1.58361	0.978198	0	0.44033	0.44033	1.58361	0	0	0	0
TCTCAGCCAGAGGTTG_1	NRP 1	0	0	0	0	1.22203	0	1.75581	0	0	1.75581	0	0	1.75581	2.35861	1.22203	3.2165	1.75581	0	0	2.10196	0	0	0
TCTCCGAAGGTGAGCT_1	NP 2	0	0	0	0	0	0	0	0	1.14581	0	0.728756	1.85042	1.14581	1.43924	0	0	0	0	0.728756	0	0	0	0
TCTCTGGGTTCGGCGT_1	NP 1	0	0	0	0	1.67881	0	0	0.546115	1.53313	1.15676	0.546115	2.47637	0.546115	0	0.897339	2.02006	0	0.546115	0	0	0	0	0
TCTCTGGTCTGAGGCC_1	NP 1	0	0	0	0	0	0	2.69545	0	1.99807	0	1.65821	2.35729	1.84251	0	1.65821	0	0.723906	0	0	0	0	0	0
TCTGCCAAGTTGGCTT_1	NP 2	0	0	0	0	0	0	0	1.49732	1.85587	0.326075	0.326075	0.932982	0	0	0.326075	0.326075	0	0	0	0	0	0	0
TCTGCCAGTATCCTTT_1	NSC-Like 2	0	2.34341	0	0.688751	3.05965	0	0	0	0.402537	0	0	0	0.911013	0	0	1.37969	2.07174	0	0	0	0	0	0
TCTGGCTCATCGATAC_1	NP 2	0	0	0	0	0	0	0	0	3.10829	0	0	1.7495	1.21665	0	0	0	0	0	0	0	0	0	0
TCTGGCTGTATAATGG_1	NSC-Like 1	0	0	0	0	0	0	1.41308	0	2.44161	0.772756	0.575012	0.772756	0	0.328279	0.328279	0	0	0	0	0	0	0	0
TCTGTCGTCTGATTCT_1	NSC-Like 1	0	0	0	0	0	0	0	2.46295	2.14213	0	1.55999	0.429813	0.959699	0	0	0	0	0	0	0	0	0	0
TCTTAGTTCTGTCGTC_1	NP 1	0	0	0.669236	0	0	0	0.669236	0.389588	1.21843	0	0.389588	0	1.46663	0	0.389588	0	0	0	1.35021	0	0	0	0
TCTTCCTAGCACCGTC_1	NP 1	0	0	0.177018	0	0	0	0	1.69635	1.3622	0.85678	0.45803	1.31134	1.07723	0.770993	0.45803	0	0	0.327362	1.31134	0	0	0	0
TCTTCCTAGTCTCTGA_1	NRP 1	0	0	0.321517	0	0	0	0.923018	0.75971	1.64314	0	0.923018	2.73504	1.78	2.41938	1.71391	0	1.56699	0	1.18641	0	0	0	0
TCTTCCTGTACCCGAC_1	NRP 1	0	0	1.45402	0	0	0	0	0	0.970836	0.436135	0.436135	2.27701	1.15904	1.77841	1.31737	0	0.738806	0	2.09277	1.31737	0.436135	0	0
TCTTCCTTCCCATTCG_1	NSC-Like 2	0	0	1.52754	0	2.46984	1.8579	0	0.789495	0.789495	0	0	1.65019	0	1.52754	1.03084	0.470717	2.3043	0	0	1.65019	0	0	0.470717
TCTTGCGAGCAAGTCG_1	NP 1	0	0	0	0	0	0	3.08461	2.02075	1.74108	0.800653	0.704332	2.30238	1.66666	2.50532	1.35144	0.342879	0.704332	0	0.96926	0	0	0	0
TCTTGCGCATGAAGCG_1	NSC-Like 1	0	0	0	0.959815	0	0	3.34606	1.893	1.22871	1.22871	1.44041	0.959815	1.76364	1.893	0	2.9719	0	0	1.893	0	0	0	0
TCTTTGAAGCAGGTCA_1	NRP 1	0	0	0	0	0	0	2.35512	0.859834	1.62695	0.519618	0	1.86425	1.86425	2.28828	1.11322	2.58512	0	0	1.96466	0	0.519618	0	0
TCTTTGAAGCCTAGGA_1	NRP 1	0	0	0	0	0	0	1.02531	0	0	1.02531	0	2.53542	1.98208	1.02531	2.53542	1.85063	1.69926	0	2.38266	1.30344	0.638678	0	0
TCTTTGAAGCTCTTCC_1	NP 1	0	0	0.757387	0	0	0	0.992897	0	1.18338	0.448747	0	1.80782	0	0	0.448747	0	0	0	0.757387	0	0	0	0
TCTTTGAAGGGTCAAC_1	NP 1	0	0	0	0	0	0	1.78402	2.2253	0.975033	0	0	0.975033	0.975033	0.975033	0	0	0	0	0	0	0	0	0
TCTTTGACATCGATCA_1	NRP 1	0	0	0	0	0	0	0	0.679099	1.07984	0	0	1.07984	2.86367	1.76824	1.36515	1.07984	1.58687	0	0	1.58687	1.58687	1.58687	0
TCTTTGAGTGGTATGG_1	NP 1	0	0	0	0	0	0	1.94108	0	2.34628	0.403591	0.403591	0.690334	1.60493	0	0.690334	0	0	0	1.09486	0	0.403591	0	0
TGAACGTAGCAAATGT_1	NP 1	0	0	0	0	0.377961	0	0	0	1.19287	0	0.866225	1.19287	0	1.8736	2.00556	2.32103	1.80045	0.866225	0.377961	0.377961	0	0	0
TGAACGTAGTGTACCT_1	NP 1	0	0	0	0	0	0	0	0	2.1642	0	0	0	1.81457	0.826193	0	0	0	0	1.07395	0.496099	0.496099	0	0
TGAACGTAGTTGTAGA_1	NRP 1	0	0	0	0	0	0	0	0	0	0	0	2.19651	0	0	2.19651	0	2.19651	0	2.83246	0	0	0	0
TGAATCGAGTCGAAAT_1	NP 1	0	0	0	0	0	0.802296	0.931502	0.931502	1.96757	0.653882	0	1.77878	1.77878	0.802296	1.24165	0.931502	1.54585	0	0	0	0	0	0
TGAATCGCAAGGACAC_1	NSC-Like 2	0	0.696287	0	0	1.25725	0	0	0	1.50896	0	0	1.0156	1.0156	0.562308	0.562308	0	0.224401	0	0.407559	0	0	0	0
TGAATCGGTTCCGTTC_1	NP 1	0	0	0	0	0	0	0	0	1.74624	0	0.780812	0.946882	1.08926	0.332475	1.21387	0.581562	0	0	1.21387	0	0	0	0
TGAATCGTCTGCGGGT_1	NP 1	0	0	0	0	0	0	0	0	1.52732	0	0.415494	1.81665	1.27413	1.11857	1.11857	0.415494	0	0	1.81665	0	0	0	0
TGAATGCAGATGAATC_1	NP 1	0	0	0	0	0	0	0.368231	0.368231	1.91505	0.368231	0	2.19869	1.41494	1.0227	0.368231	0	0	0	0	0	0	0	0
TGAATGCAGGGTGGGA_1	CNP	0	0	0	0	0	0	0	0	0	1.02116	0	1.93461	3.44038	1.37642	1.21448	1.37642	0	2.09256	1.51575	0.465077	2.22893	0	2.96301
TGAATGCAGTACCCTA_1	NRP 1	0	0	0	0	0	0	0	0	0	0.735141	1.03305	1.26228	2.80716	2.37695	1.03305	0	0.544561	1.67581	0	0	0	0	0
TGACAGTAGAAGCCTG_1	NSC-Like 1	0	0	0	1.24567	0	0	1.91332	0.601625	2.52981	0	0	1.91332	0	0	1.45869	0.974622	0	0	0	0	0	0	0
TGACAGTAGCTAGTTC_1	NP 1	0	0	0	0	0	0	0	0	1.61444	0.765477	0.454262	0.765477	0.454262	1.49292	1.19393	0.454262	0	0	1.19393	0	0.454262	0	0
TGACAGTGTCATCCGG_1	NP 2	0	0	0	0	0.971907	0	0	0.599655	1.24256	0	0	1.6307	0.599655	2.75918	0.599655	0	0	0	0	0.599655	0	0	0
TGACCCTCAACCAATC_1	NSC-Like 1	0	0	0	0.345547	0	0	0.345547	1.4591	1.71206	0.345547	0	2.17957	0.601868	0	0	0	0	0	0.601868	0	0	0	0
TGACCCTCATAGTCAC_1	NP 1	0	0	0	0	0	0	1.67036	1.39124	2.39081	0.358657	0.358657	0.622088	0.358657	2.06718	1.14963	0	0	0.622088	0.830393	0	0	0	0
TGACCCTGTGCAATGG_1	NRP 2	0	0	0	0	0	0	0	0	1.88773	0	0	1.05365	1.55524	1.05365	0	0	0	0	0	0	0	0	1.05365
TGACCCTTCCGATGCG_1	NP 1	0	0	0	0	0	0	1.87876	0	0.616878	0	0	1.48445	1.14194	1.14194	0	0	0.355271	0	0	0.355271	0	0	0
TGACGCGAGGATTCAA_1	NP 2	0	0	0.560818	0	0	0	0.917974	0	2.14254	0.917974	0.560818	1.1806	0.917974	1.1806	0.560818	0	0	0	1.1806	0	0.560818	0	0
TGACGCGGTCCTCAGG_1	NP 1	0	0	0	0	0	0	2.44271	0	1.44269	0.59223	0	1.76612	1.23082	0	0.961658	0.59223	0.961658	0	1.44269	0	0	0	0
TGACTCCGTGACAACG_1	NRP 1	0	0	0	0	0	0.630557	0	0	0.630557	1.01426	1.29088	1.01426	0.630557	0.630557	1.83609	0	0	0	1.50732	0	0	0	0
TGACTCCTCCCAAGCG_1	NP 1	0	0	0	0	0	0	1.2815	0	1.2815	0.360238	0.624515	2.01558	1.15321	1.49725	1.95606	0.360238	0	0	1.49725	0	0.360238	0	0.360238
TGAGACTAGTTTCAGC_1	NSC-Like 1	0	0	0	0	0	0	2.21339	0.411556	2.36782	0	0	0.927229	1.26577	0	0.411556	0	0	0	0	0	0	0	0
TGAGACTGTAGCCCTG_1	NP 1	0	0	0.12786	0	0	0	1.15761	0.597937	1.38646	0.343009	0.12786	1.5143	0.969539	2.07394	0.519966	0.343009	1.35177	0.12786	1.15761	0.343009	0	0	0
TGAGACTTCAAGTAAG_1	NP 2	0	0	0	0	0	0	0.840836	0.506307	1.83629	1.09107	1.60038	0.840836	1.29105	2.18715	0.506307	0.506307	0	0	0	0	0	0	0
TGAGACTTCCTGATAG_1	NP 1	0.384222	0	0	0	0	0	0	0	0.877723	0.384222	0	0.661111	0.384222	0	0.384222	0	0	0	1.05567	0.384222	0	0	0
TGAGACTTCGTCACCT_1	NP 1	0	0	0.41469	0	0	0	0.41469	0.932834	1.27243	0.41469	0.41469	0.706952	2.22164	1.11698	0.932834	0	0	0	0.932834	0	0	0	0
TGAGACTTCTTACCGC_1	NP 1	0	0	0	0	0	0	2.97307	1.3884	2.01733	0.69455	0.69455	1.3884	1.3884	1.3884	1.3884	0.406401	0	0.406401	0.69455	0	0	0	0
TGAGCATAGCACCTGC_1	NP 1	0	0	0	0	0	0	0	0	1.72221	0.45401	0	0.45401	0.765108	0	1.00204	0	0.45401	0	1.61389	0	0	0	0
TGAGCGCAGCCATTTG_1	NSC-Like 1	0	0	0	0	0	0	0	1.12306	2.33546	0.711542	1.12306	0	0	0	1.41376	0	0	0	0	0	0	0	0
TGAGCGCAGTAAGAGG_1	NP 1	0	0	0	0	0	0	0.663066	0	2.14311	0	0	2.02619	0.663066	0	0	0	0	0	1.0583	1.0583	0	0	0
TGAGCGCGTCTGCCTT_1	NP 1	0	0	0	0	0	0	0	1.80398	2.17944	0	0	1.63925	1.80398	1.44191	0.379295	0	0	0	0	0	0	0	0
TGAGCGCTCAAGGTGG_1	NRP 2	0	0	0	0	0	0	0	0	0	0	0	0	3.32023	0	0	0	2.66259	0	0	0	0	0	0
TGAGGAGAGACTCAAA_1	NP 1	0	0	0	0	0	0	0.786521	0	1.22127	0	0	1.52328	1.22127	0	0	0	0	0	1.75492	0	0	0	0
TGAGGAGCACACCAGC_1	NP 1	0	0	0	0	0	0	0	0.339238	0.592085	0	0	1.23059	1.76585	0	0.339238	0	1.10505	0	0.793731	0	0	0	0
TGAGGAGTCATGCTAG_1	NP 1	0	0	0	0	0	0	2.76387	0	1.20791	0.57783	0	0.941698	0	0	0.941698	0	0	0	0.941698	0	0	0	0
[truncated: 8,739 more rows]

## Sheet: Figure5_C
cluster	variable	value
0	5730507C01Rik(+)	0.264456
2	5730507C01Rik(+)	0.275834
4	5730507C01Rik(+)	0.241625
1	5730507C01Rik(+)	0.300183
10	5730507C01Rik(+)	0.206375
5	5730507C01Rik(+)	0.23229
3	5730507C01Rik(+)	0.242759
6	5730507C01Rik(+)	0.257819
7	5730507C01Rik(+)	0.230838
8	5730507C01Rik(+)	0.195136
9	5730507C01Rik(+)	0.193427
11	5730507C01Rik(+)	0.184697
12	5730507C01Rik(+)	0.17154
0	Alx1(+)	0.272927
2	Alx1(+)	0.292709
4	Alx1(+)	0.271169
1	Alx1(+)	0.34798
10	Alx1(+)	0.201628
5	Alx1(+)	0.259652
3	Alx1(+)	0.276205
6	Alx1(+)	0.269421
7	Alx1(+)	0.227794
8	Alx1(+)	0.201071
9	Alx1(+)	0.200114
11	Alx1(+)	0.178141
12	Alx1(+)	0.170533
0	Arid3a(+)	0.256242
2	Arid3a(+)	0.248822
4	Arid3a(+)	0.283436
1	Arid3a(+)	0.303172
10	Arid3a(+)	0.19768
5	Arid3a(+)	0.234161
3	Arid3a(+)	0.313539
6	Arid3a(+)	0.229602
7	Arid3a(+)	0.238329
8	Arid3a(+)	0.191538
9	Arid3a(+)	0.21207
11	Arid3a(+)	0.189697
12	Arid3a(+)	0.173346
0	Arid5b(+)	0.215098
2	Arid5b(+)	0.24829
4	Arid5b(+)	0.214018
1	Arid5b(+)	0.243097
10	Arid5b(+)	0.185088
5	Arid5b(+)	0.197579
3	Arid5b(+)	0.241402
6	Arid5b(+)	0.224535
7	Arid5b(+)	0.211298
8	Arid5b(+)	0.184533
9	Arid5b(+)	0.189349
11	Arid5b(+)	0.183561
12	Arid5b(+)	0.173321
0	Arnt(+)	0.351724
2	Arnt(+)	0.282199
4	Arnt(+)	0.258282
1	Arnt(+)	0.325039
10	Arnt(+)	0.201095
5	Arnt(+)	0.230948
3	Arnt(+)	0.279343
6	Arnt(+)	0.256047
7	Arnt(+)	0.251893
8	Arnt(+)	0.201778
9	Arnt(+)	0.201712
11	Arnt(+)	0.183435
12	Arnt(+)	0.173881
0	Arx(+)	0.290499
2	Arx(+)	0.33631
4	Arx(+)	0.238346
1	Arx(+)	0.332291
10	Arx(+)	0.200127
5	Arx(+)	0.231953
3	Arx(+)	0.258291
6	Arx(+)	0.249805
7	Arx(+)	0.252657
8	Arx(+)	0.192508
9	Arx(+)	0.228064
11	Arx(+)	0.180219
12	Arx(+)	0.171181
0	Ascl2(+)	0.382452
2	Ascl2(+)	0.252379
4	Ascl2(+)	0.233982
1	Ascl2(+)	0.252129
10	Ascl2(+)	0.196955
5	Ascl2(+)	0.203791
3	Ascl2(+)	0.267694
6	Ascl2(+)	0.234281
7	Ascl2(+)	0.264235
8	Ascl2(+)	0.193557
9	Ascl2(+)	0.206178
11	Ascl2(+)	0.189301
12	Ascl2(+)	0.173909
0	Atf1(+)	0.335687
2	Atf1(+)	0.276729
4	Atf1(+)	0.276729
1	Atf1(+)	0.331738
10	Atf1(+)	0.20237
5	Atf1(+)	0.260809
3	Atf1(+)	0.288775
6	Atf1(+)	0.261338
7	Atf1(+)	0.240164
8	Atf1(+)	0.205017
9	Atf1(+)	0.199373
11	Atf1(+)	0.184639
12	Atf1(+)	0.173412
0	Atf2(+)	0.325971
2	Atf2(+)	0.296623
4	Atf2(+)	0.267144
1	Atf2(+)	0.344076
10	Atf2(+)	0.200858
5	Atf2(+)	0.255409
3	Atf2(+)	0.282552
6	Atf2(+)	0.258803
7	Atf2(+)	0.242814
8	Atf2(+)	0.202312
9	Atf2(+)	0.204189
11	Atf2(+)	0.182586
12	Atf2(+)	0.172318
0	Atf3(+)	0.349434
2	Atf3(+)	0.263679
4	Atf3(+)	0.293613
1	Atf3(+)	0.317797
10	Atf3(+)	0.204898
5	Atf3(+)	0.24436
3	Atf3(+)	0.307042
6	Atf3(+)	0.252464
7	Atf3(+)	0.23949
8	Atf3(+)	0.200501
9	Atf3(+)	0.197208
11	Atf3(+)	0.188469
12	Atf3(+)	0.176727
0	Atf4(+)	0.324335
2	Atf4(+)	0.285835
4	Atf4(+)	0.276388
1	Atf4(+)	0.346711
10	Atf4(+)	0.199465
5	Atf4(+)	0.26697
3	Atf4(+)	0.290518
6	Atf4(+)	0.257392
7	Atf4(+)	0.232142
8	Atf4(+)	0.20386
9	Atf4(+)	0.200289
11	Atf4(+)	0.182096
12	Atf4(+)	0.172751
0	Atf5(+)	0.333543
2	Atf5(+)	0.285386
4	Atf5(+)	0.27974
1	Atf5(+)	0.331004
10	Atf5(+)	0.197625
5	Atf5(+)	0.258333
3	Atf5(+)	0.286535
6	Atf5(+)	0.252727
7	Atf5(+)	0.240679
8	Atf5(+)	0.203341
9	Atf5(+)	0.204274
11	Atf5(+)	0.184193
12	Atf5(+)	0.172681
0	Atf7(+)	0.333008
2	Atf7(+)	0.285456
4	Atf7(+)	0.272315
1	Atf7(+)	0.344533
10	Atf7(+)	0.199812
5	Atf7(+)	0.256854
3	Atf7(+)	0.288896
6	Atf7(+)	0.254866
7	Atf7(+)	0.240263
8	Atf7(+)	0.201819
9	Atf7(+)	0.200888
11	Atf7(+)	0.182275
12	Atf7(+)	0.172512
0	Atoh7(+)	0.210714
2	Atoh7(+)	0.213675
4	Atoh7(+)	0.181704
1	Atoh7(+)	0.184514
10	Atoh7(+)	0.176097
5	Atoh7(+)	0.17485
3	Atoh7(+)	0.190099
6	Atoh7(+)	0.19012
7	Atoh7(+)	0.208551
8	Atoh7(+)	0.183703
9	Atoh7(+)	0.213099
11	Atoh7(+)	0.17338
12	Atoh7(+)	0.169086
0	Bach1(+)	0.389481
2	Bach1(+)	0.250058
4	Bach1(+)	0.262995
1	Bach1(+)	0.294784
10	Bach1(+)	0.199664
5	Bach1(+)	0.21094
3	Bach1(+)	0.285419
6	Bach1(+)	0.228076
7	Bach1(+)	0.250254
8	Bach1(+)	0.197723
9	Bach1(+)	0.19431
11	Bach1(+)	0.188445
12	Bach1(+)	0.175262
0	Barhl1(+)	0.352752
2	Barhl1(+)	0.254422
4	Barhl1(+)	0.179763
1	Barhl1(+)	0.191138
10	Barhl1(+)	0.181987
5	Barhl1(+)	0.175795
3	Barhl1(+)	0.186652
6	Barhl1(+)	0.182387
7	Barhl1(+)	0.239161
8	Barhl1(+)	0.181806
9	Barhl1(+)	0.236027
11	Barhl1(+)	0.181607
12	Barhl1(+)	0.171289
0	Barhl2(+)	0.324733
2	Barhl2(+)	0.230522
4	Barhl2(+)	0.218006
1	Barhl2(+)	0.233603
10	Barhl2(+)	0.186672
5	Barhl2(+)	0.197525
3	Barhl2(+)	0.219998
6	Barhl2(+)	0.21511
7	Barhl2(+)	0.232531
8	Barhl2(+)	0.186888
9	Barhl2(+)	0.222986
11	Barhl2(+)	0.182628
12	Barhl2(+)	0.170028
0	Barx1(+)	0.225298
2	Barx1(+)	0.190024
4	Barx1(+)	0.21881
1	Barx1(+)	0.195288
10	Barx1(+)	0.195118
5	Barx1(+)	0.191461
3	Barx1(+)	0.256741
6	Barx1(+)	0.230052
7	Barx1(+)	0.228687
8	Barx1(+)	0.179371
9	Barx1(+)	0.19283
11	Barx1(+)	0.243073
12	Barx1(+)	0.179417
0	Barx2(+)	0.193764
2	Barx2(+)	0.182599
4	Barx2(+)	0.246105
1	Barx2(+)	0.177406
10	Barx2(+)	0.18346
5	Barx2(+)	0.17677
3	Barx2(+)	0.195019
6	Barx2(+)	0.177848
7	Barx2(+)	0.200487
8	Barx2(+)	0.172139
9	Barx2(+)	0.173687
11	Barx2(+)	0.180626
12	Barx2(+)	0.180496
0	Bbx(+)	0.218909
2	Bbx(+)	0.285971
4	Bbx(+)	0.221206
1	Bbx(+)	0.266096
10	Bbx(+)	0.196623
5	Bbx(+)	0.202258
3	Bbx(+)	0.227892
6	Bbx(+)	0.222389
7	Bbx(+)	0.2381
8	Bbx(+)	0.190414
9	Bbx(+)	0.217419
11	Bbx(+)	0.180766
12	Bbx(+)	0.170003
0	Bcl11a(+)	0.274572
2	Bcl11a(+)	0.326523
4	Bcl11a(+)	0.253547
1	Bcl11a(+)	0.325633
10	Bcl11a(+)	0.204028
5	Bcl11a(+)	0.247309
3	Bcl11a(+)	0.243607
6	Bcl11a(+)	0.28005
7	Bcl11a(+)	0.23856
8	Bcl11a(+)	0.197982
9	Bcl11a(+)	0.215505
11	Bcl11a(+)	0.176786
12	Bcl11a(+)	0.170062
0	Bcl3(+)	0.330698
2	Bcl3(+)	0.266418
4	Bcl3(+)	0.289852
1	Bcl3(+)	0.31792
10	Bcl3(+)	0.202564
5	Bcl3(+)	0.244916
3	Bcl3(+)	0.317079
6	Bcl3(+)	0.253271
7	Bcl3(+)	0.23494
8	Bcl3(+)	0.198044
9	Bcl3(+)	0.197708
11	Bcl3(+)	0.19373
12	Bcl3(+)	0.175424
0	Bcl6(+)	0.233488
2	Bcl6(+)	0.228833
4	Bcl6(+)	0.21522
1	Bcl6(+)	0.243854
10	Bcl6(+)	0.192832
5	Bcl6(+)	0.191553
3	Bcl6(+)	0.22733
6	Bcl6(+)	0.205967
7	Bcl6(+)	0.215269
8	Bcl6(+)	0.189241
9	Bcl6(+)	0.188074
11	Bcl6(+)	0.179835
12	Bcl6(+)	0.171296
0	Bclaf1(+)	0.326855
2	Bclaf1(+)	0.295133
4	Bclaf1(+)	0.270237
1	Bclaf1(+)	0.346294
10	Bclaf1(+)	0.198352
5	Bclaf1(+)	0.26707
3	Bclaf1(+)	0.278617
6	Bclaf1(+)	0.26091
7	Bclaf1(+)	0.236112
8	Bclaf1(+)	0.204966
9	Bclaf1(+)	0.202761
11	Bclaf1(+)	0.181976
12	Bclaf1(+)	0.172407
0	Bdp1(+)	0.32927
2	Bdp1(+)	0.286125
4	Bdp1(+)	0.2671
1	Bdp1(+)	0.346458
10	Bdp1(+)	0.199932
5	Bdp1(+)	0.258041
3	Bdp1(+)	0.286776
6	Bdp1(+)	0.257921
7	Bdp1(+)	0.241658
8	Bdp1(+)	0.203038
9	Bdp1(+)	0.196835
11	Bdp1(+)	0.181967
12	Bdp1(+)	0.171929
0	Bhlhe23(+)	0.221015
2	Bhlhe23(+)	0.252313
4	Bhlhe23(+)	0.191643
1	Bhlhe23(+)	0.196982
10	Bhlhe23(+)	0.189096
5	Bhlhe23(+)	0.179903
3	Bhlhe23(+)	0.198513
6	Bhlhe23(+)	0.19309
7	Bhlhe23(+)	0.275093
8	Bhlhe23(+)	0.178896
9	Bhlhe23(+)	0.304112
11	Bhlhe23(+)	0.181315
12	Bhlhe23(+)	0.170561
0	Bhlhe40(+)	0.325
2	Bhlhe40(+)	0.272591
4	Bhlhe40(+)	0.294228
1	Bhlhe40(+)	0.33774
10	Bhlhe40(+)	0.200902
5	Bhlhe40(+)	0.256277
3	Bhlhe40(+)	0.304693
6	Bhlhe40(+)	0.258799
7	Bhlhe40(+)	0.230214
8	Bhlhe40(+)	0.200202
9	Bhlhe40(+)	0.196615
11	Bhlhe40(+)	0.18518
12	Bhlhe40(+)	0.173264
0	Bmyc(+)	0.341227
2	Bmyc(+)	0.278343
4	Bmyc(+)	0.282166
1	Bmyc(+)	0.316679
10	Bmyc(+)	0.201899
5	Bmyc(+)	0.244221
3	Bmyc(+)	0.285875
6	Bmyc(+)	0.254585
7	Bmyc(+)	0.251259
8	Bmyc(+)	0.197972
9	Bmyc(+)	0.220298
11	Bmyc(+)	0.188059
12	Bmyc(+)	0.173542
0	Bnc2(+)	0.225339
2	Bnc2(+)	0.200323
4	Bnc2(+)	0.240555
1	Bnc2(+)	0.213464
10	Bnc2(+)	0.197039
5	Bnc2(+)	0.185297
3	Bnc2(+)	0.235611
6	Bnc2(+)	0.196604
7	Bnc2(+)	0.267873
8	Bnc2(+)	0.182524
9	Bnc2(+)	0.217339
11	Bnc2(+)	0.180155
12	Bnc2(+)	0.168841
0	Borcs8(+)	0.453464
2	Borcs8(+)	0.263564
4	Borcs8(+)	0.204942
1	Borcs8(+)	0.27256
10	Borcs8(+)	0.194379
5	Borcs8(+)	0.207747
3	Borcs8(+)	0.22243
6	Borcs8(+)	0.224055
7	Borcs8(+)	0.264503
8	Borcs8(+)	0.203359
9	Borcs8(+)	0.200091
11	Borcs8(+)	0.189354
12	Borcs8(+)	0.174457
0	Brca1(+)	0.331998
2	Brca1(+)	0.283188
4	Brca1(+)	0.262
1	Brca1(+)	0.330806
10	Brca1(+)	0.197586
5	Brca1(+)	0.309263
3	Brca1(+)	0.267508
6	Brca1(+)	0.251847
7	Brca1(+)	0.237159
8	Brca1(+)	0.215166
9	Brca1(+)	0.199539
11	Brca1(+)	0.181755
12	Brca1(+)	0.172465
0	Brf1(+)	0.307764
2	Brf1(+)	0.281805
4	Brf1(+)	0.269238
1	Brf1(+)	0.333008
10	Brf1(+)	0.203351
5	Brf1(+)	0.248087
3	Brf1(+)	0.293118
6	Brf1(+)	0.247965
7	Brf1(+)	0.241369
8	Brf1(+)	0.19749
9	Brf1(+)	0.203821
11	Brf1(+)	0.189686
12	Brf1(+)	0.173074
0	Brf2(+)	0.365555
2	Brf2(+)	0.27254
4	Brf2(+)	0.266252
1	Brf2(+)	0.309007
10	Brf2(+)	0.20462
5	Brf2(+)	0.248662
3	Brf2(+)	0.282718
6	Brf2(+)	0.245844
7	Brf2(+)	0.259775
8	Brf2(+)	0.204882
9	Brf2(+)	0.207082
11	Brf2(+)	0.192938
12	Brf2(+)	0.174708
0	Cebpa(+)	0.333085
2	Cebpa(+)	0.250319
4	Cebpa(+)	0.275439
1	Cebpa(+)	0.290963
10	Cebpa(+)	0.21008
5	Cebpa(+)	0.223144
3	Cebpa(+)	0.318978
6	Cebpa(+)	0.244476
7	Cebpa(+)	0.253696
8	Cebpa(+)	0.192614
9	Cebpa(+)	0.2037
11	Cebpa(+)	0.213428
12	Cebpa(+)	0.177034
0	Cebpb(+)	0.333485
2	Cebpb(+)	0.263365
4	Cebpb(+)	0.296396
1	Cebpb(+)	0.320859
10	Cebpb(+)	0.205385
5	Cebpb(+)	0.246383
3	Cebpb(+)	0.320234
6	Cebpb(+)	0.250956
7	Cebpb(+)	0.23485
8	Cebpb(+)	0.198444
9	Cebpb(+)	0.197003
11	Cebpb(+)	0.19077
12	Cebpb(+)	0.175648
0	Cebpd(+)	0.319127
2	Cebpd(+)	0.265399
4	Cebpd(+)	0.301774
1	Cebpd(+)	0.323564
10	Cebpd(+)	0.203253
5	Cebpd(+)	0.252617
3	Cebpd(+)	0.317368
6	Cebpd(+)	0.25518
7	Cebpd(+)	0.232028
8	Cebpd(+)	0.197681
9	Cebpd(+)	0.20017
11	Cebpd(+)	0.188878
12	Cebpd(+)	0.175245
0	Cebpg(+)	0.334221
2	Cebpg(+)	0.291529
4	Cebpg(+)	0.266504
1	Cebpg(+)	0.332405
10	Cebpg(+)	0.200218
5	Cebpg(+)	0.266906
3	Cebpg(+)	0.273289
6	Cebpg(+)	0.255254
7	Cebpg(+)	0.247572
8	Cebpg(+)	0.206023
9	Cebpg(+)	0.206404
11	Cebpg(+)	0.184621
12	Cebpg(+)	0.172645
0	Cebpz(+)	0.324134
2	Cebpz(+)	0.298787
4	Cebpz(+)	0.26265
1	Cebpz(+)	0.347172
10	Cebpz(+)	0.199619
5	Cebpz(+)	0.258872
3	Cebpz(+)	0.272767
6	Cebpz(+)	0.262545
7	Cebpz(+)	0.240764
8	Cebpz(+)	0.20507
9	Cebpz(+)	0.201915
11	Cebpz(+)	0.182368
12	Cebpz(+)	0.171879
0	Chd1(+)	0.293373
2	Chd1(+)	0.299738
4	Chd1(+)	0.260986
1	Chd1(+)	0.348697
10	Chd1(+)	0.198044
5	Chd1(+)	0.27211
3	Chd1(+)	0.272617
6	Chd1(+)	0.256245
7	Chd1(+)	0.2345
8	Chd1(+)	0.204783
9	Chd1(+)	0.201296
11	Chd1(+)	0.179277
12	Chd1(+)	0.171189
0	Chd2(+)	0.331286
2	Chd2(+)	0.288551
4	Chd2(+)	0.269184
1	Chd2(+)	0.340913
10	Chd2(+)	0.200333
5	Chd2(+)	0.254646
3	Chd2(+)	0.2849
6	Chd2(+)	0.257785
7	Chd2(+)	0.247226
8	Chd2(+)	0.202796
9	Chd2(+)	0.201062
11	Chd2(+)	0.183467
12	Chd2(+)	0.172105
0	Cic(+)	0.351797
2	Cic(+)	0.266897
4	Cic(+)	0.27593
1	Cic(+)	0.315506
10	Cic(+)	0.19919
5	Cic(+)	0.238503
3	Cic(+)	0.291058
6	Cic(+)	0.249094
7	Cic(+)	0.249677
8	Cic(+)	0.201324
9	Cic(+)	0.205929
11	Cic(+)	0.184555
12	Cic(+)	0.173371
0	Clock(+)	0.502308
2	Clock(+)	0.223708
4	Clock(+)	0.198786
1	Clock(+)	0.210329
10	Clock(+)	0.19483
5	Clock(+)	0.183295
3	Clock(+)	0.204548
6	Clock(+)	0.212649
7	Clock(+)	0.277541
8	Clock(+)	0.203389
9	Clock(+)	0.186681
11	Clock(+)	0.199969
12	Clock(+)	0.177956
0	Cnot3(+)	0.288391
2	Cnot3(+)	0.29218
4	Cnot3(+)	0.265577
1	Cnot3(+)	0.313441
10	Cnot3(+)	0.197862
5	Cnot3(+)	0.252643
3	Cnot3(+)	0.251249
6	Cnot3(+)	0.250424
7	Cnot3(+)	0.230795
8	Cnot3(+)	0.203682
9	Cnot3(+)	0.196587
11	Cnot3(+)	0.178977
12	Cnot3(+)	0.170995
0	Creb1(+)	0.30734
2	Creb1(+)	0.272454
4	Creb1(+)	0.276496
1	Creb1(+)	0.324535
10	Creb1(+)	0.201579
5	Creb1(+)	0.266837
3	Creb1(+)	0.287171
6	Creb1(+)	0.252635
7	Creb1(+)	0.236405
8	Creb1(+)	0.204248
9	Creb1(+)	0.199134
11	Creb1(+)	0.182599
12	Creb1(+)	0.171641
0	Creb3(+)	0.317116
2	Creb3(+)	0.274016
4	Creb3(+)	0.301288
1	Creb3(+)	0.328992
10	Creb3(+)	0.202113
5	Creb3(+)	0.256164
3	Creb3(+)	0.296864
6	Creb3(+)	0.257015
7	Creb3(+)	0.23791
8	Creb3(+)	0.200196
9	Creb3(+)	0.206256
11	Creb3(+)	0.185802
12	Creb3(+)	0.173712
0	Creb3l1(+)	0.33297
2	Creb3l1(+)	0.264077
4	Creb3l1(+)	0.300459
1	Creb3l1(+)	0.328089
10	Creb3l1(+)	0.200038
5	Creb3l1(+)	0.251886
3	Creb3l1(+)	0.31034
6	Creb3l1(+)	0.255758
7	Creb3l1(+)	0.228267
8	Creb3l1(+)	0.199312
9	Creb3l1(+)	0.195337
11	Creb3l1(+)	0.186875
12	Creb3l1(+)	0.174713
0	Creb3l2(+)	0.335699
2	Creb3l2(+)	0.270537
4	Creb3l2(+)	0.294695
1	Creb3l2(+)	0.328334
10	Creb3l2(+)	0.200435
5	Creb3l2(+)	0.248582
3	Creb3l2(+)	0.302842
6	Creb3l2(+)	0.259877
7	Creb3l2(+)	0.237388
8	Creb3l2(+)	0.200473
9	Creb3l2(+)	0.197304
11	Creb3l2(+)	0.18616
12	Creb3l2(+)	0.17383
0	Creb3l4(+)	0.416233
2	Creb3l4(+)	0.222419
4	Creb3l4(+)	0.240344
1	Creb3l4(+)	0.249617
10	Creb3l4(+)	0.194706
5	Creb3l4(+)	0.210878
3	Creb3l4(+)	0.253294
6	Creb3l4(+)	0.21989
7	Creb3l4(+)	0.273832
8	Creb3l4(+)	0.198258
9	Creb3l4(+)	0.19225
11	Creb3l4(+)	0.191997
12	Creb3l4(+)	0.175288
0	Creb5(+)	0.31739
2	Creb5(+)	0.273909
4	Creb5(+)	0.292017
1	Creb5(+)	0.340757
10	Creb5(+)	0.199565
5	Creb5(+)	0.261397
3	Creb5(+)	0.302571
6	Creb5(+)	0.26192
7	Creb5(+)	0.231106
8	Creb5(+)	0.200879
9	Creb5(+)	0.199609
11	Creb5(+)	0.181969
12	Creb5(+)	0.17267
0	Crem(+)	0.32405
2	Crem(+)	0.277967
4	Crem(+)	0.279425
1	Crem(+)	0.340868
10	Crem(+)	0.200173
5	Crem(+)	0.250802
3	Crem(+)	0.312842
6	Crem(+)	0.256226
7	Crem(+)	0.235349
8	Crem(+)	0.198986
9	Crem(+)	0.200238
11	Crem(+)	0.183941
12	Crem(+)	0.173081
0	Ctcf(+)	0.323376
2	Ctcf(+)	0.292352
4	Ctcf(+)	0.269142
1	Ctcf(+)	0.33973
10	Ctcf(+)	0.19733
5	Ctcf(+)	0.291325
3	Ctcf(+)	0.271156
6	Ctcf(+)	0.258315
7	Ctcf(+)	0.233089
8	Ctcf(+)	0.211291
9	Ctcf(+)	0.202042
11	Ctcf(+)	0.181181
12	Ctcf(+)	0.17232
0	Ctcfl(+)	0.274159
2	Ctcfl(+)	0.298627
4	Ctcfl(+)	0.277022
1	Ctcfl(+)	0.351872
10	Ctcfl(+)	0.196414
5	Ctcfl(+)	0.262609
3	Ctcfl(+)	0.284156
6	Ctcfl(+)	0.263862
7	Ctcfl(+)	0.22062
8	Ctcfl(+)	0.199552
9	Ctcfl(+)	0.207517
11	Ctcfl(+)	0.177565
12	Ctcfl(+)	0.170982
0	Cux1(+)	0.327184
2	Cux1(+)	0.288392
4	Cux1(+)	0.271404
1	Cux1(+)	0.339145
10	Cux1(+)	0.200802
5	Cux1(+)	0.261998
3	Cux1(+)	0.284554
6	Cux1(+)	0.261834
7	Cux1(+)	0.243386
8	Cux1(+)	0.202991
9	Cux1(+)	0.20335
11	Cux1(+)	0.183335
12	Cux1(+)	0.172218
0	Dbx1(+)	0.35254
2	Dbx1(+)	0.276311
4	Dbx1(+)	0.25557
1	Dbx1(+)	0.314626
10	Dbx1(+)	0.19964
5	Dbx1(+)	0.244105
3	Dbx1(+)	0.275899
6	Dbx1(+)	0.266922
7	Dbx1(+)	0.24864
8	Dbx1(+)	0.202136
9	Dbx1(+)	0.20486
11	Dbx1(+)	0.185943
12	Dbx1(+)	0.17268
0	Ddit3(+)	0.304844
2	Ddit3(+)	0.251068
4	Ddit3(+)	0.296885
1	Ddit3(+)	0.336981
10	Ddit3(+)	0.195835
5	Ddit3(+)	0.253385
3	Ddit3(+)	0.32268
6	Ddit3(+)	0.254917
7	Ddit3(+)	0.21687
8	Ddit3(+)	0.195734
9	Ddit3(+)	0.189887
11	Ddit3(+)	0.178778
12	Ddit3(+)	0.174203
0	Ddx20(+)	0.272751
2	Ddx20(+)	0.272941
4	Ddx20(+)	0.257234
1	Ddx20(+)	0.300124
10	Ddx20(+)	0.202824
5	Ddx20(+)	0.240914
3	Ddx20(+)	0.242967
6	Ddx20(+)	0.235685
7	Ddx20(+)	0.248464
8	Ddx20(+)	0.202706
9	Ddx20(+)	0.203107
11	Ddx20(+)	0.197833
12	Ddx20(+)	0.171969
0	Deaf1(+)	0.456789
2	Deaf1(+)	0.201936
4	Deaf1(+)	0.196207
1	Deaf1(+)	0.197023
10	Deaf1(+)	0.19672
5	Deaf1(+)	0.176774
3	Deaf1(+)	0.198279
6	Deaf1(+)	0.199381
7	Deaf1(+)	0.308995
8	Deaf1(+)	0.194182
9	Deaf1(+)	0.237524
11	Deaf1(+)	0.190888
12	Deaf1(+)	0.175953
0	Dlx1(+)	0.300113
2	Dlx1(+)	0.306622
4	Dlx1(+)	0.260602
1	Dlx1(+)	0.326118
10	Dlx1(+)	0.200838
5	Dlx1(+)	0.251649
3	Dlx1(+)	0.277592
6	Dlx1(+)	0.295097
7	Dlx1(+)	0.241146
8	Dlx1(+)	0.198481
9	Dlx1(+)	0.211257
11	Dlx1(+)	0.179818
12	Dlx1(+)	0.171124
0	Dlx2(+)	0.295378
2	Dlx2(+)	0.306698
4	Dlx2(+)	0.261652
1	Dlx2(+)	0.341093
10	Dlx2(+)	0.199653
5	Dlx2(+)	0.258645
3	Dlx2(+)	0.281237
6	Dlx2(+)	0.290521
7	Dlx2(+)	0.230637
8	Dlx2(+)	0.199438
9	Dlx2(+)	0.204066
11	Dlx2(+)	0.179786
12	Dlx2(+)	0.170681
0	Dlx5(+)	0.348583
2	Dlx5(+)	0.28709
4	Dlx5(+)	0.22034
1	Dlx5(+)	0.228895
10	Dlx5(+)	0.19595
5	Dlx5(+)	0.197217
3	Dlx5(+)	0.23736
6	Dlx5(+)	0.249939
7	Dlx5(+)	0.272869
8	Dlx5(+)	0.189084
9	Dlx5(+)	0.247991
11	Dlx5(+)	0.18204
12	Dlx5(+)	0.17203
0	Dlx6(+)	0.252215
2	Dlx6(+)	0.326214
4	Dlx6(+)	0.227913
1	Dlx6(+)	0.274116
10	Dlx6(+)	0.200692
5	Dlx6(+)	0.230547
3	Dlx6(+)	0.220727
6	Dlx6(+)	0.26475
7	Dlx6(+)	0.276462
8	Dlx6(+)	0.191721
9	Dlx6(+)	0.26541
11	Dlx6(+)	0.17692
12	Dlx6(+)	0.169418
0	Dmrt2(+)	0.258567
2	Dmrt2(+)	0.267071
4	Dmrt2(+)	0.309823
1	Dmrt2(+)	0.306966
10	Dmrt2(+)	0.199886
5	Dmrt2(+)	0.241936
3	Dmrt2(+)	0.289534
6	Dmrt2(+)	0.231894
7	Dmrt2(+)	0.212861
8	Dmrt2(+)	0.193936
9	Dmrt2(+)	0.187762
11	Dmrt2(+)	0.180079
12	Dmrt2(+)	0.170856
0	Dusp26(+)	0.287613
2	Dusp26(+)	0.292455
4	Dusp26(+)	0.252633
1	Dusp26(+)	0.350756
10	Dusp26(+)	0.195503
5	Dusp26(+)	0.251448
3	Dusp26(+)	0.281984
6	Dusp26(+)	0.234743
7	Dusp26(+)	0.232384
8	Dusp26(+)	0.19253
9	Dusp26(+)	0.207694
11	Dusp26(+)	0.181269
12	Dusp26(+)	0.170321
0	E2f1(+)	0.34054
2	E2f1(+)	0.282926
4	E2f1(+)	0.266877
1	E2f1(+)	0.32424
10	E2f1(+)	0.198077
5	E2f1(+)	0.297041
3	E2f1(+)	0.269682
6	E2f1(+)	0.254288
7	E2f1(+)	0.238363
8	E2f1(+)	0.211079
9	E2f1(+)	0.202557
11	E2f1(+)	0.183848
12	E2f1(+)	0.172947
0	E2f2(+)	0.381167
2	E2f2(+)	0.280159
4	E2f2(+)	0.252825
1	E2f2(+)	0.30579
10	E2f2(+)	0.199969
5	E2f2(+)	0.278385
3	E2f2(+)	0.259478
6	E2f2(+)	0.246537
7	E2f2(+)	0.255174
8	E2f2(+)	0.210099
9	E2f2(+)	0.2002
11	E2f2(+)	0.186907
12	E2f2(+)	0.173719
0	E2f3(+)	0.348113
2	E2f3(+)	0.282312
4	E2f3(+)	0.257678
1	E2f3(+)	0.325387
10	E2f3(+)	0.198488
5	E2f3(+)	0.297721
3	E2f3(+)	0.264462
6	E2f3(+)	0.251651
7	E2f3(+)	0.244375
8	E2f3(+)	0.213652
9	E2f3(+)	0.200218
11	E2f3(+)	0.183438
12	E2f3(+)	0.172611
0	E2f4(+)	0.351336
2	E2f4(+)	0.278017
4	E2f4(+)	0.272709
1	E2f4(+)	0.312505
10	E2f4(+)	0.202857
5	E2f4(+)	0.251177
3	E2f4(+)	0.273128
6	E2f4(+)	0.253859
7	E2f4(+)	0.262896
8	E2f4(+)	0.203178
9	E2f4(+)	0.21272
11	E2f4(+)	0.185836
12	E2f4(+)	0.173202
0	E2f6(+)	0.41454
2	E2f6(+)	0.259213
4	E2f6(+)	0.254494
1	E2f6(+)	0.291266
10	E2f6(+)	0.203357
5	E2f6(+)	0.241735
3	E2f6(+)	0.266806
6	E2f6(+)	0.239736
7	E2f6(+)	0.266583
8	E2f6(+)	0.207853
9	E2f6(+)	0.196819
11	E2f6(+)	0.195374
12	E2f6(+)	0.175842
0	E2f7(+)	0.350764
2	E2f7(+)	0.27364
4	E2f7(+)	0.25488
1	E2f7(+)	0.310745
10	E2f7(+)	0.198678
5	E2f7(+)	0.325019
3	E2f7(+)	0.25825
6	E2f7(+)	0.246427
7	E2f7(+)	0.241723
8	E2f7(+)	0.220086
9	E2f7(+)	0.200323
11	E2f7(+)	0.183651
12	E2f7(+)	0.172706
0	E2f8(+)	0.356584
2	E2f8(+)	0.274315
4	E2f8(+)	0.256149
1	E2f8(+)	0.311779
10	E2f8(+)	0.197793
5	E2f8(+)	0.320024
3	E2f8(+)	0.257304
6	E2f8(+)	0.247191
7	E2f8(+)	0.241173
8	E2f8(+)	0.219511
9	E2f8(+)	0.197974
11	E2f8(+)	0.184006
12	E2f8(+)	0.172943
0	Egr1(+)	0.321769
2	Egr1(+)	0.285875
4	Egr1(+)	0.279751
1	Egr1(+)	0.347295
10	Egr1(+)	0.199115
5	Egr1(+)	0.26295
3	Egr1(+)	0.293311
6	Egr1(+)	0.261294
7	Egr1(+)	0.230948
8	Egr1(+)	0.202053
9	Egr1(+)	0.200014
11	Egr1(+)	0.182533
12	Egr1(+)	0.172632
0	Egr2(+)	0.315718
2	Egr2(+)	0.275865
4	Egr2(+)	0.295086
1	Egr2(+)	0.341786
10	Egr2(+)	0.20151
5	Egr2(+)	0.253249
3	Egr2(+)	0.306109
6	Egr2(+)	0.255875
7	Egr2(+)	0.232146
8	Egr2(+)	0.198672
9	Egr2(+)	0.198843
11	Egr2(+)	0.185137
12	Egr2(+)	0.173231
0	Egr3(+)	0.31414
2	Egr3(+)	0.27894
4	Egr3(+)	0.285816
1	Egr3(+)	0.351057
10	Egr3(+)	0.19955
5	Egr3(+)	0.261139
3	Egr3(+)	0.302358
6	Egr3(+)	0.262411
7	Egr3(+)	0.225408
8	Egr3(+)	0.20041
9	Egr3(+)	0.196618
11	Egr3(+)	0.18038
12	Egr3(+)	0.172285
0	Egr4(+)	0.325292
2	Egr4(+)	0.270785
4	Egr4(+)	0.303458
1	Egr4(+)	0.335616
10	Egr4(+)	0.200125
5	Egr4(+)	0.253675
3	Egr4(+)	0.303917
6	Egr4(+)	0.253386
7	Egr4(+)	0.230039
8	Egr4(+)	0.199776
9	Egr4(+)	0.197786
11	Egr4(+)	0.183937
12	Egr4(+)	0.173515
0	Elf1(+)	0.315974
2	Elf1(+)	0.283284
4	Elf1(+)	0.28085
1	Elf1(+)	0.342839
10	Elf1(+)	0.200745
5	Elf1(+)	0.251163
3	Elf1(+)	0.298988
6	Elf1(+)	0.259848
7	Elf1(+)	0.237356
8	Elf1(+)	0.199561
9	Elf1(+)	0.198761
11	Elf1(+)	0.184113
12	Elf1(+)	0.172537
0	Elf2(+)	0.355125
2	Elf2(+)	0.286437
4	Elf2(+)	0.260302
1	Elf2(+)	0.334517
10	Elf2(+)	0.200555
5	Elf2(+)	0.253082
3	Elf2(+)	0.279834
6	Elf2(+)	0.254076
7	Elf2(+)	0.24896
8	Elf2(+)	0.205318
9	Elf2(+)	0.200952
11	Elf2(+)	0.185067
12	Elf2(+)	0.172851
0	Elf4(+)	0.352011
2	Elf4(+)	0.240552
4	Elf4(+)	0.234845
1	Elf4(+)	0.268826
10	Elf4(+)	0.24045
5	Elf4(+)	0.208513
3	Elf4(+)	0.257692
6	Elf4(+)	0.251729
7	Elf4(+)	0.24165
8	Elf4(+)	0.193879
9	Elf4(+)	0.197784
11	Elf4(+)	0.192224
12	Elf4(+)	0.172361
0	Elk1(+)	0.378603
2	Elk1(+)	0.30213
4	Elk1(+)	0.238668
1	Elk1(+)	0.29997
10	Elk1(+)	0.200896
5	Elk1(+)	0.22211
3	Elk1(+)	0.251957
6	Elk1(+)	0.25695
7	Elk1(+)	0.252757
8	Elk1(+)	0.202737
9	Elk1(+)	0.197716
11	Elk1(+)	0.187983
12	Elk1(+)	0.17307
0	Elk3(+)	0.385852
2	Elk3(+)	0.272002
4	Elk3(+)	0.256654
1	Elk3(+)	0.316959
10	Elk3(+)	0.207498
5	Elk3(+)	0.22948
3	Elk3(+)	0.280001
6	Elk3(+)	0.245507
7	Elk3(+)	0.253949
8	Elk3(+)	0.202547
9	Elk3(+)	0.19781
11	Elk3(+)	0.190242
12	Elk3(+)	0.173722
0	Elk4(+)	0.326798
2	Elk4(+)	0.282806
4	Elk4(+)	0.273843
1	Elk4(+)	0.344089
10	Elk4(+)	0.202013
5	Elk4(+)	0.255625
3	Elk4(+)	0.296661
6	Elk4(+)	0.257868
7	Elk4(+)	0.237516
8	Elk4(+)	0.201006
9	Elk4(+)	0.197499
11	Elk4(+)	0.184796
12	Elk4(+)	0.172607
0	Emx2(+)	0.318521
2	Emx2(+)	0.273916
4	Emx2(+)	0.250527
1	Emx2(+)	0.361724
10	Emx2(+)	0.19416
5	Emx2(+)	0.261395
3	Emx2(+)	0.297331
6	Emx2(+)	0.236331
7	Emx2(+)	0.219496
8	Emx2(+)	0.197096
9	Emx2(+)	0.192833
11	Emx2(+)	0.179216
12	Emx2(+)	0.171797
0	En2(+)	0.269402
2	En2(+)	0.279994
4	En2(+)	0.296393
1	En2(+)	0.324742
10	En2(+)	0.201187
5	En2(+)	0.260763
3	En2(+)	0.283989
6	En2(+)	0.282457
7	En2(+)	0.228298
8	En2(+)	0.196647
9	En2(+)	0.198496
11	En2(+)	0.178853
12	En2(+)	0.170473
0	Eomes(+)	0.275956
2	Eomes(+)	0.33754
4	Eomes(+)	0.254303
1	Eomes(+)	0.302023
10	Eomes(+)	0.203742
5	Eomes(+)	0.23496
3	Eomes(+)	0.251595
6	Eomes(+)	0.265547
7	Eomes(+)	0.259958
8	Eomes(+)	0.194221
9	Eomes(+)	0.241939
11	Eomes(+)	0.179217
12	Eomes(+)	0.170609
0	Ep300(+)	0.343052
2	Ep300(+)	0.293506
4	Ep300(+)	0.262216
1	Ep300(+)	0.335485
10	Ep300(+)	0.201942
5	Ep300(+)	0.24758
3	Ep300(+)	0.275233
6	Ep300(+)	0.25908
7	Ep300(+)	0.252362
8	Ep300(+)	0.20436
9	Ep300(+)	0.202082
11	Ep300(+)	0.183629
12	Ep300(+)	0.172314
0	Esrra(+)	0.40084
2	Esrra(+)	0.263992
4	Esrra(+)	0.260325
1	Esrra(+)	0.307599
10	Esrra(+)	0.200041
5	Esrra(+)	0.236135
3	Esrra(+)	0.270941
6	Esrra(+)	0.24716
7	Esrra(+)	0.25751
8	Esrra(+)	0.203818
9	Esrra(+)	0.203512
11	Esrra(+)	0.191783
12	Esrra(+)	0.175341
0	Esrrb(+)	0.450362
2	Esrrb(+)	0.206748
4	Esrrb(+)	0.20643
1	Esrrb(+)	0.216504
10	Esrrb(+)	0.18778
5	Esrrb(+)	0.185203
3	Esrrb(+)	0.215104
6	Esrrb(+)	0.196629
7	Esrrb(+)	0.280087
8	Esrrb(+)	0.198028
9	Esrrb(+)	0.186041
11	Esrrb(+)	0.195025
12	Esrrb(+)	0.182231
0	Esrrg(+)	0.493183
2	Esrrg(+)	0.195973
4	Esrrg(+)	0.210952
1	Esrrg(+)	0.198776
10	Esrrg(+)	0.188937
5	Esrrg(+)	0.176036
3	Esrrg(+)	0.200438
6	Esrrg(+)	0.196728
7	Esrrg(+)	0.282759
8	Esrrg(+)	0.198017
9	Esrrg(+)	0.185106
11	Esrrg(+)	0.190395
12	Esrrg(+)	0.174697
0	Ets1(+)	0.327625
2	Ets1(+)	0.271336
4	Ets1(+)	0.303228
1	Ets1(+)	0.331064
10	Ets1(+)	0.201398
5	Ets1(+)	0.256776
3	Ets1(+)	0.29749
6	Ets1(+)	0.25455
7	Ets1(+)	0.233537
8	Ets1(+)	0.200313
9	Ets1(+)	0.198544
11	Ets1(+)	0.185417
12	Ets1(+)	0.173409
0	Ets2(+)	0.1921
2	Ets2(+)	0.178532
4	Ets2(+)	0.204015
1	Ets2(+)	0.182966
10	Ets2(+)	0.184875
5	Ets2(+)	0.175069
3	Ets2(+)	0.196176
6	Ets2(+)	0.183086
7	Ets2(+)	0.194
8	Ets2(+)	0.17937
9	Ets2(+)	0.184031
11	Ets2(+)	0.183718
12	Ets2(+)	0.183665
0	Etv2(+)	0.256965
2	Etv2(+)	0.272418
4	Etv2(+)	0.253938
1	Etv2(+)	0.2892
10	Etv2(+)	0.196057
5	Etv2(+)	0.232705
3	Etv2(+)	0.264252
6	Etv2(+)	0.29328
7	Etv2(+)	0.221436
8	Etv2(+)	0.192447
9	Etv2(+)	0.206812
11	Etv2(+)	0.176976
12	Etv2(+)	0.169777
0	Etv3(+)	0.368213
2	Etv3(+)	0.28122
4	Etv3(+)	0.2624
1	Etv3(+)	0.314341
10	Etv3(+)	0.205369
5	Etv3(+)	0.234319
3	Etv3(+)	0.273067
6	Etv3(+)	0.249666
7	Etv3(+)	0.265912
8	Etv3(+)	0.205362
9	Etv3(+)	0.202897
11	Etv3(+)	0.190188
12	Etv3(+)	0.173866
0	Etv4(+)	0.310631
2	Etv4(+)	0.251293
4	Etv4(+)	0.269303
1	Etv4(+)	0.359787
10	Etv4(+)	0.19825
5	Etv4(+)	0.267695
3	Etv4(+)	0.30141
6	Etv4(+)	0.256519
7	Etv4(+)	0.221163
8	Etv4(+)	0.199738
9	Etv4(+)	0.191072
11	Etv4(+)	0.182177
12	Etv4(+)	0.17159
0	Etv5(+)	0.269133
2	Etv5(+)	0.26927
4	Etv5(+)	0.276344
1	Etv5(+)	0.33072
10	Etv5(+)	0.196132
5	Etv5(+)	0.263803
3	Etv5(+)	0.289392
6	Etv5(+)	0.241172
7	Etv5(+)	0.223366
8	Etv5(+)	0.196538
9	Etv5(+)	0.195828
11	Etv5(+)	0.184224
12	Etv5(+)	0.170824
0	Etv6(+)	0.246235
2	Etv6(+)	0.208171
4	Etv6(+)	0.247506
1	Etv6(+)	0.252099
10	Etv6(+)	0.185442
5	Etv6(+)	0.212292
3	Etv6(+)	0.24194
6	Etv6(+)	0.214379
7	Etv6(+)	0.204624
8	Etv6(+)	0.186617
9	Etv6(+)	0.177839
11	Etv6(+)	0.184143
12	Etv6(+)	0.171106
0	Evx1(+)	0.276176
2	Evx1(+)	0.28087
4	Evx1(+)	0.290559
1	Evx1(+)	0.341137
10	Evx1(+)	0.19756
5	Evx1(+)	0.268046
3	Evx1(+)	0.304986
6	Evx1(+)	0.259295
7	Evx1(+)	0.221717
8	Evx1(+)	0.197094
9	Evx1(+)	0.203745
11	Evx1(+)	0.183187
12	Evx1(+)	0.171518
0	Evx2(+)	0.245578
2	Evx2(+)	0.283412
4	Evx2(+)	0.249642
1	Evx2(+)	0.257156
10	Evx2(+)	0.197714
5	Evx2(+)	0.283055
3	Evx2(+)	0.25031
6	Evx2(+)	0.257755
7	Evx2(+)	0.225195
8	Evx2(+)	0.19167
9	Evx2(+)	0.223847
11	Evx2(+)	0.177137
12	Evx2(+)	0.169657
0	Ezh2(+)	0.324022
2	Ezh2(+)	0.292263
4	Ezh2(+)	0.266308
1	Ezh2(+)	0.341469
10	Ezh2(+)	0.197284
5	Ezh2(+)	0.294722
3	Ezh2(+)	0.269515
6	Ezh2(+)	0.257527
7	Ezh2(+)	0.232857
8	Ezh2(+)	0.211035
9	Ezh2(+)	0.201623
11	Ezh2(+)	0.180713
12	Ezh2(+)	0.172145
0	Fezf2(+)	0.40832
2	Fezf2(+)	0.271031
4	Fezf2(+)	0.201101
1	Fezf2(+)	0.224051
10	Fezf2(+)	0.193416
5	Fezf2(+)	0.189806
3	Fezf2(+)	0.1952
6	Fezf2(+)	0.211789
7	Fezf2(+)	0.26423
8	Fezf2(+)	0.192524
9	Fezf2(+)	0.220242
11	Fezf2(+)	0.184767
12	Fezf2(+)	0.173064
0	Fli1(+)	0.359174
2	Fli1(+)	0.27842
4	Fli1(+)	0.276716
1	Fli1(+)	0.307785
10	Fli1(+)	0.218733
5	Fli1(+)	0.229758
3	Fli1(+)	0.290186
6	Fli1(+)	0.242848
7	Fli1(+)	0.2557
8	Fli1(+)	0.197687
9	Fli1(+)	0.203613
11	Fli1(+)	0.190956
12	Fli1(+)	0.174429
0	Fos(+)	0.324884
2	Fos(+)	0.276502
4	Fos(+)	0.283005
1	Fos(+)	0.343457
10	Fos(+)	0.19984
5	Fos(+)	0.257518
3	Fos(+)	0.3052
6	Fos(+)	0.258444
7	Fos(+)	0.232397
8	Fos(+)	0.200387
9	Fos(+)	0.198782
11	Fos(+)	0.18424
12	Fos(+)	0.17321
0	Fosb(+)	0.315963
2	Fosb(+)	0.270487
4	Fosb(+)	0.291172
1	Fosb(+)	0.340446
10	Fosb(+)	0.200883
5	Fosb(+)	0.252934
3	Fosb(+)	0.315468
6	Fosb(+)	0.259175
7	Fosb(+)	0.23209
8	Fosb(+)	0.198039
9	Fosb(+)	0.197555
11	Fosb(+)	0.18524
12	Fosb(+)	0.173382
0	Fosl1(+)	0.346996
2	Fosl1(+)	0.278686
4	Fosl1(+)	0.271958
1	Fosl1(+)	0.333394
10	Fosl1(+)	0.199602
5	Fosl1(+)	0.244524
3	Fosl1(+)	0.301604
6	Fosl1(+)	0.248299
7	Fosl1(+)	0.239079
8	Fosl1(+)	0.199412
9	Fosl1(+)	0.196377
11	Fosl1(+)	0.186247
12	Fosl1(+)	0.173945
0	Fosl2(+)	0.329832
2	Fosl2(+)	0.271155
4	Fosl2(+)	0.292049
1	Fosl2(+)	0.332438
10	Fosl2(+)	0.201695
5	Fosl2(+)	0.251456
3	Fosl2(+)	0.310618
6	Fosl2(+)	0.255118
7	Fosl2(+)	0.235889
8	Fosl2(+)	0.19917
9	Fosl2(+)	0.198664
11	Fosl2(+)	0.185305
12	Fosl2(+)	0.173576
0	Foxa1(+)	0.210474
2	Foxa1(+)	0.216336
4	Foxa1(+)	0.304738
1	Foxa1(+)	0.237071
10	Foxa1(+)	0.191716
5	Foxa1(+)	0.208258
3	Foxa1(+)	0.208992
6	Foxa1(+)	0.191891
7	Foxa1(+)	0.19917
8	Foxa1(+)	0.184276
9	Foxa1(+)	0.199107
11	Foxa1(+)	0.176264
12	Foxa1(+)	0.168039
0	Foxa2(+)	0.325474
2	Foxa2(+)	0.323947
4	Foxa2(+)	0.24558
1	Foxa2(+)	0.292
10	Foxa2(+)	0.199387
5	Foxa2(+)	0.222735
3	Foxa2(+)	0.25178
6	Foxa2(+)	0.276546
7	Foxa2(+)	0.261073
8	Foxa2(+)	0.1948
9	Foxa2(+)	0.230438
11	Foxa2(+)	0.181362
12	Foxa2(+)	0.171332
0	Foxb1(+)	0.284066
2	Foxb1(+)	0.280401
4	Foxb1(+)	0.254943
1	Foxb1(+)	0.321373
10	Foxb1(+)	0.200034
5	Foxb1(+)	0.247698
3	Foxb1(+)	0.288513
6	Foxb1(+)	0.287369
7	Foxb1(+)	0.240984
8	Foxb1(+)	0.197082
9	Foxb1(+)	0.206978
11	Foxb1(+)	0.184712
12	Foxb1(+)	0.172228
0	Foxc1(+)	0.311185
2	Foxc1(+)	0.276826
4	Foxc1(+)	0.311847
1	Foxc1(+)	0.330333
10	Foxc1(+)	0.201263
5	Foxc1(+)	0.254957
3	Foxc1(+)	0.298953
6	Foxc1(+)	0.256216
7	Foxc1(+)	0.229637
8	Foxc1(+)	0.197466
9	Foxc1(+)	0.198377
11	Foxc1(+)	0.185772
12	Foxc1(+)	0.172666
0	Foxc2(+)	0.373653
2	Foxc2(+)	0.249796
4	Foxc2(+)	0.313891
1	Foxc2(+)	0.280468
10	Foxc2(+)	0.197381
5	Foxc2(+)	0.228654
3	Foxc2(+)	0.256265
6	Foxc2(+)	0.238279
7	Foxc2(+)	0.24224
8	Foxc2(+)	0.200251
9	Foxc2(+)	0.189073
11	Foxc2(+)	0.185898
12	Foxc2(+)	0.172554
0	Foxd1(+)	0.313432
2	Foxd1(+)	0.276747
4	Foxd1(+)	0.295027
1	Foxd1(+)	0.305889
10	Foxd1(+)	0.200796
5	Foxd1(+)	0.244714
3	Foxd1(+)	0.281764
6	Foxd1(+)	0.253879
7	Foxd1(+)	0.249869
8	Foxd1(+)	0.197181
9	Foxd1(+)	0.204191
11	Foxd1(+)	0.183853
12	Foxd1(+)	0.171875
0	Foxd2(+)	0.279051
2	Foxd2(+)	0.276471
4	Foxd2(+)	0.311312
1	Foxd2(+)	0.33075
10	Foxd2(+)	0.199071
5	Foxd2(+)	0.2619
3	Foxd2(+)	0.291999
6	Foxd2(+)	0.259503
7	Foxd2(+)	0.230128
8	Foxd2(+)	0.196135
9	Foxd2(+)	0.210314
11	Foxd2(+)	0.182312
12	Foxd2(+)	0.172301
0	Foxd4(+)	0.226801
2	Foxd4(+)	0.219488
4	Foxd4(+)	0.225954
1	Foxd4(+)	0.227673
10	Foxd4(+)	0.189156
5	Foxd4(+)	0.204542
3	Foxd4(+)	0.215302
6	Foxd4(+)	0.212953
7	Foxd4(+)	0.207157
8	Foxd4(+)	0.192796
9	Foxd4(+)	0.195089
11	Foxd4(+)	0.182163
12	Foxd4(+)	0.172916
0	Foxf1(+)	0.474591
2	Foxf1(+)	0.217561
4	Foxf1(+)	0.258688
1	Foxf1(+)	0.2202
10	Foxf1(+)	0.194082
5	Foxf1(+)	0.186948
3	Foxf1(+)	0.234818
6	Foxf1(+)	0.211694
7	Foxf1(+)	0.258236
8	Foxf1(+)	0.199203
9	Foxf1(+)	0.181091
11	Foxf1(+)	0.194082
12	Foxf1(+)	0.177008
0	Foxf2(+)	0.361774
2	Foxf2(+)	0.228145
4	Foxf2(+)	0.302153
1	Foxf2(+)	0.26628
10	Foxf2(+)	0.193368
5	Foxf2(+)	0.222812
3	Foxf2(+)	0.278919
6	Foxf2(+)	0.228904
7	Foxf2(+)	0.233788
8	Foxf2(+)	0.196266
9	Foxf2(+)	0.191214
11	Foxf2(+)	0.183282
12	Foxf2(+)	0.176189
0	Foxj1(+)	0.322446
2	Foxj1(+)	0.267802
4	Foxj1(+)	0.282359
1	Foxj1(+)	0.312476
10	Foxj1(+)	0.199151
5	Foxj1(+)	0.250054
3	Foxj1(+)	0.305438
6	Foxj1(+)	0.266942
7	Foxj1(+)	0.232543
8	Foxj1(+)	0.197184
9	Foxj1(+)	0.193599
11	Foxj1(+)	0.195917
12	Foxj1(+)	0.18259
0	Foxj3(+)	0.26293
2	Foxj3(+)	0.228086
4	Foxj3(+)	0.306832
1	Foxj3(+)	0.258072
10	Foxj3(+)	0.200928
5	Foxj3(+)	0.213432
3	Foxj3(+)	0.278924
6	Foxj3(+)	0.227395
7	Foxj3(+)	0.237737
8	Foxj3(+)	0.190083
9	Foxj3(+)	0.19186
11	Foxj3(+)	0.185031
12	Foxj3(+)	0.171564
0	Foxl2(+)	0.261844
2	Foxl2(+)	0.214302
4	Foxl2(+)	0.336158
1	Foxl2(+)	0.241662
10	Foxl2(+)	0.203162
5	Foxl2(+)	0.230989
3	Foxl2(+)	0.294008
6	Foxl2(+)	0.214709
7	Foxl2(+)	0.219977
8	Foxl2(+)	0.19082
9	Foxl2(+)	0.19423
11	Foxl2(+)	0.191924
12	Foxl2(+)	0.175274
0	Foxn2(+)	0.497059
2	Foxn2(+)	0.214285
4	Foxn2(+)	0.232086
1	Foxn2(+)	0.228042
10	Foxn2(+)	0.194636
5	Foxn2(+)	0.192399
3	Foxn2(+)	0.221187
6	Foxn2(+)	0.212372
7	Foxn2(+)	0.271567
8	Foxn2(+)	0.205447
9	Foxn2(+)	0.187282
11	Foxn2(+)	0.201782
12	Foxn2(+)	0.175449
0	Foxn3(+)	0.318782
2	Foxn3(+)	0.309316
4	Foxn3(+)	0.261547
1	Foxn3(+)	0.349654
10	Foxn3(+)	0.199306
5	Foxn3(+)	0.257952
3	Foxn3(+)	0.276227
6	Foxn3(+)	0.261155
7	Foxn3(+)	0.240995
8	Foxn3(+)	0.2009
9	Foxn3(+)	0.205118
11	Foxn3(+)	0.180817
12	Foxn3(+)	0.171602
0	Foxo1(+)	0.318348
2	Foxo1(+)	0.28786
4	Foxo1(+)	0.282055
1	Foxo1(+)	0.344791
10	Foxo1(+)	0.201059
5	Foxo1(+)	0.252584
3	Foxo1(+)	0.290944
6	Foxo1(+)	0.261712
7	Foxo1(+)	0.237098
8	Foxo1(+)	0.199464
9	Foxo1(+)	0.201726
11	Foxo1(+)	0.184569
12	Foxo1(+)	0.17258
0	Foxo3(+)	0.290871
2	Foxo3(+)	0.286231
4	Foxo3(+)	0.29602
1	Foxo3(+)	0.33718
10	Foxo3(+)	0.20109
5	Foxo3(+)	0.247043
3	Foxo3(+)	0.290773
6	Foxo3(+)	0.258812
7	Foxo3(+)	0.235113
8	Foxo3(+)	0.19742
9	Foxo3(+)	0.198999
11	Foxo3(+)	0.181284
12	Foxo3(+)	0.172368
0	Foxo4(+)	0.247817
2	Foxo4(+)	0.254782
4	Foxo4(+)	0.216595
1	Foxo4(+)	0.256163
10	Foxo4(+)	0.198109
5	Foxo4(+)	0.200559
3	Foxo4(+)	0.220904
6	Foxo4(+)	0.222973
7	Foxo4(+)	0.243582
8	Foxo4(+)	0.193075
9	Foxo4(+)	0.211211
11	Foxo4(+)	0.180936
12	Foxo4(+)	0.169648
0	Foxo6(+)	0.181561
2	Foxo6(+)	0.212243
4	Foxo6(+)	0.192638
1	Foxo6(+)	0.195411
10	Foxo6(+)	0.179721
5	Foxo6(+)	0.174034
3	Foxo6(+)	0.179597
6	Foxo6(+)	0.179225
7	Foxo6(+)	0.224015
8	Foxo6(+)	0.171386
9	Foxo6(+)	0.218029
11	Foxo6(+)	0.169839
12	Foxo6(+)	0.167445
0	Foxp1(+)	0.32152
2	Foxp1(+)	0.309166
4	Foxp1(+)	0.268568
1	Foxp1(+)	0.343296
10	Foxp1(+)	0.199329
5	Foxp1(+)	0.245486
3	Foxp1(+)	0.27381
6	Foxp1(+)	0.258023
7	Foxp1(+)	0.243603
8	Foxp1(+)	0.198327
9	Foxp1(+)	0.21132
11	Foxp1(+)	0.182796
12	Foxp1(+)	0.172606
0	Foxp2(+)	0.360948
2	Foxp2(+)	0.291167
4	Foxp2(+)	0.264084
1	Foxp2(+)	0.30391
10	Foxp2(+)	0.20115
5	Foxp2(+)	0.227685
3	Foxp2(+)	0.275077
6	Foxp2(+)	0.251684
7	Foxp2(+)	0.265345
8	Foxp2(+)	0.199578
9	Foxp2(+)	0.21404
11	Foxp2(+)	0.187783
12	Foxp2(+)	0.172943
0	Foxp4(+)	0.320553
2	Foxp4(+)	0.331104
4	Foxp4(+)	0.2587
1	Foxp4(+)	0.324026
10	Foxp4(+)	0.198586
5	Foxp4(+)	0.238318
3	Foxp4(+)	0.25939
6	Foxp4(+)	0.255114
7	Foxp4(+)	0.238775
8	Foxp4(+)	0.198995
9	Foxp4(+)	0.203477
11	Foxp4(+)	0.18128
12	Foxp4(+)	0.172169
0	Foxq1(+)	0.279115
2	Foxq1(+)	0.251192
4	Foxq1(+)	0.295796
1	Foxq1(+)	0.280317
10	Foxq1(+)	0.205226
5	Foxq1(+)	0.213209
3	Foxq1(+)	0.284544
6	Foxq1(+)	0.245522
7	Foxq1(+)	0.258506
8	Foxq1(+)	0.193376
9	Foxq1(+)	0.213958
11	Foxq1(+)	0.18497
12	Foxq1(+)	0.171828
0	Gabpa(+)	0.335426
2	Gabpa(+)	0.282097
4	Gabpa(+)	0.268666
1	Gabpa(+)	0.334678
10	Gabpa(+)	0.200406
5	Gabpa(+)	0.25962
3	Gabpa(+)	0.292448
6	Gabpa(+)	0.259086
7	Gabpa(+)	0.243654
8	Gabpa(+)	0.202965
9	Gabpa(+)	0.201482
11	Gabpa(+)	0.184896
12	Gabpa(+)	0.172949
0	Gadd45a(+)	0.226157
2	Gadd45a(+)	0.218919
4	Gadd45a(+)	0.330384
1	Gadd45a(+)	0.223332
10	Gadd45a(+)	0.200739
5	Gadd45a(+)	0.199341
3	Gadd45a(+)	0.2546
6	Gadd45a(+)	0.198033
7	Gadd45a(+)	0.203526
8	Gadd45a(+)	0.186272
9	Gadd45a(+)	0.196161
11	Gadd45a(+)	0.175378
12	Gadd45a(+)	0.171826
0	Gata2(+)	0.303189
2	Gata2(+)	0.303888
4	Gata2(+)	0.270453
1	Gata2(+)	0.337432
10	Gata2(+)	0.201814
5	Gata2(+)	0.248015
3	Gata2(+)	0.294458
6	Gata2(+)	0.256954
7	Gata2(+)	0.24668
8	Gata2(+)	0.195495
9	Gata2(+)	0.212771
11	Gata2(+)	0.182869
12	Gata2(+)	0.172384
0	Gata3(+)	0.262112
2	Gata3(+)	0.251494
4	Gata3(+)	0.242579
1	Gata3(+)	0.249361
10	Gata3(+)	0.197146
5	Gata3(+)	0.194747
3	Gata3(+)	0.249416
6	Gata3(+)	0.234259
7	Gata3(+)	0.254343
8	Gata3(+)	0.193243
9	Gata3(+)	0.217105
11	Gata3(+)	0.189202
12	Gata3(+)	0.174972
0	Gata5(+)	0.267043
2	Gata5(+)	0.274496
4	Gata5(+)	0.274917
1	Gata5(+)	0.338058
10	Gata5(+)	0.198106
5	Gata5(+)	0.248775
3	Gata5(+)	0.30785
6	Gata5(+)	0.269217
7	Gata5(+)	0.220647
8	Gata5(+)	0.192032
9	Gata5(+)	0.206792
11	Gata5(+)	0.180952
12	Gata5(+)	0.173774
0	Gata6(+)	0.327273
2	Gata6(+)	0.271336
4	Gata6(+)	0.308916
1	Gata6(+)	0.322112
10	Gata6(+)	0.202103
5	Gata6(+)	0.254055
3	Gata6(+)	0.281108
6	Gata6(+)	0.248393
7	Gata6(+)	0.235592
8	Gata6(+)	0.198664
9	Gata6(+)	0.202718
11	Gata6(+)	0.184477
12	Gata6(+)	0.174413
0	Gbx2(+)	0.31644
2	Gbx2(+)	0.273401
4	Gbx2(+)	0.264019
1	Gbx2(+)	0.314106
10	Gbx2(+)	0.202667
5	Gbx2(+)	0.244613
3	Gbx2(+)	0.320278
6	Gbx2(+)	0.26686
7	Gbx2(+)	0.244023
8	Gbx2(+)	0.19569
9	Gbx2(+)	0.20886
11	Gbx2(+)	0.195497
12	Gbx2(+)	0.174612
0	Gli1(+)	0.309074
2	Gli1(+)	0.285054
4	Gli1(+)	0.277263
1	Gli1(+)	0.338628
10	Gli1(+)	0.197571
5	Gli1(+)	0.269035
3	Gli1(+)	0.262331
6	Gli1(+)	0.263073
7	Gli1(+)	0.224756
8	Gli1(+)	0.202248
9	Gli1(+)	0.191693
11	Gli1(+)	0.183294
12	Gli1(+)	0.170976
0	Gli2(+)	0.261957
2	Gli2(+)	0.239938
4	Gli2(+)	0.234714
1	Gli2(+)	0.247089
10	Gli2(+)	0.194919
5	Gli2(+)	0.197144
3	Gli2(+)	0.231498
6	Gli2(+)	0.210284
7	Gli2(+)	0.222788
8	Gli2(+)	0.196249
9	Gli2(+)	0.186059
11	Gli2(+)	0.20179
12	Gli2(+)	0.176648
0	Gli3(+)	0.252282
2	Gli3(+)	0.278558
4	Gli3(+)	0.243278
1	Gli3(+)	0.294552
10	Gli3(+)	0.196822
5	Gli3(+)	0.224597
3	Gli3(+)	0.243159
6	Gli3(+)	0.261256
7	Gli3(+)	0.217193
8	Gli3(+)	0.188684
9	Gli3(+)	0.191987
11	Gli3(+)	0.175187
12	Gli3(+)	0.169232
0	Glis1(+)	0.297886
2	Glis1(+)	0.280882
4	Glis1(+)	0.25792
1	Glis1(+)	0.309299
10	Glis1(+)	0.201438
5	Glis1(+)	0.227205
3	Glis1(+)	0.29871
6	Glis1(+)	0.235338
7	Glis1(+)	0.267816
8	Glis1(+)	0.191676
9	Glis1(+)	0.221923
11	Glis1(+)	0.183382
12	Glis1(+)	0.172717
0	Glis3(+)	0.234341
2	Glis3(+)	0.222282
4	Glis3(+)	0.220865
1	Glis3(+)	0.203684
10	Glis3(+)	0.190619
5	Glis3(+)	0.187183
3	Glis3(+)	0.268797
6	Glis3(+)	0.215395
7	Glis3(+)	0.210614
8	Glis3(+)	0.186061
9	Glis3(+)	0.21549
11	Glis3(+)	0.218523
12	Glis3(+)	0.176576
0	Gm14295(+)	0.210189
2	Gm14295(+)	0.195795
4	Gm14295(+)	0.246722
1	Gm14295(+)	0.185647
10	Gm14295(+)	0.177802
5	Gm14295(+)	0.178357
3	Gm14295(+)	0.201052
6	Gm14295(+)	0.187935
7	Gm14295(+)	0.195361
8	Gm14295(+)	0.177825
9	Gm14295(+)	0.18591
11	Gm14295(+)	0.181604
12	Gm14295(+)	0.172968
0	Gm14326(+)	0.218601
2	Gm14326(+)	0.219164
4	Gm14326(+)	0.219774
1	Gm14326(+)	0.236094
10	Gm14326(+)	0.18779
5	Gm14326(+)	0.20215
3	Gm14326(+)	0.2287
6	Gm14326(+)	0.210455
7	Gm14326(+)	0.201953
8	Gm14326(+)	0.181912
9	Gm14326(+)	0.182849
11	Gm14326(+)	0.185453
12	Gm14326(+)	0.171336
0	Gm14391(+)	0.374811
2	Gm14391(+)	0.218742
4	Gm14391(+)	0.224933
1	Gm14391(+)	0.271861
10	Gm14391(+)	0.19466
5	Gm14391(+)	0.207426
3	Gm14391(+)	0.230863
6	Gm14391(+)	0.21022
7	Gm14391(+)	0.230852
8	Gm14391(+)	0.192531
9	Gm14391(+)	0.189486
11	Gm14391(+)	0.19035
12	Gm14391(+)	0.1736
0	Gm14419(+)	0.205741
2	Gm14419(+)	0.217844
4	Gm14419(+)	0.268896
1	Gm14419(+)	0.279052
10	Gm14419(+)	0.189095
5	Gm14419(+)	0.244618
3	Gm14419(+)	0.259348
6	Gm14419(+)	0.280053
7	Gm14419(+)	0.184823
8	Gm14419(+)	0.195094
9	Gm14419(+)	0.175184
11	Gm14419(+)	0.174321
12	Gm14419(+)	0.168637
0	Gm17655(+)	0.272724
2	Gm17655(+)	0.247078
4	Gm17655(+)	0.222639
1	Gm17655(+)	0.28928
10	Gm17655(+)	0.197352
5	Gm17655(+)	0.208726
3	Gm17655(+)	0.243203
6	Gm17655(+)	0.234516
7	Gm17655(+)	0.262375
8	Gm17655(+)	0.19411
9	Gm17655(+)	0.188806
11	Gm17655(+)	0.179782
12	Gm17655(+)	0.170519
0	Gm45871(+)	0.322232
2	Gm45871(+)	0.287483
4	Gm45871(+)	0.244367
1	Gm45871(+)	0.297972
10	Gm45871(+)	0.201315
5	Gm45871(+)	0.214854
3	Gm45871(+)	0.258634
6	Gm45871(+)	0.227998
7	Gm45871(+)	0.272109
8	Gm45871(+)	0.194595
9	Gm45871(+)	0.227777
11	Gm45871(+)	0.183966
12	Gm45871(+)	0.171557
0	Gpd1(+)	0.324995
2	Gpd1(+)	0.261941
4	Gpd1(+)	0.285192
1	Gpd1(+)	0.299477
10	Gpd1(+)	0.209752
5	Gpd1(+)	0.24031
3	Gpd1(+)	0.314738
6	Gpd1(+)	0.260124
7	Gpd1(+)	0.244459
8	Gpd1(+)	0.197182
9	Gpd1(+)	0.203601
11	Gpd1(+)	0.20855
12	Gpd1(+)	0.177672
0	Grhl2(+)	0.5523
2	Grhl2(+)	0.196033
4	Grhl2(+)	0.18468
1	Grhl2(+)	0.195148
10	Grhl2(+)	0.189023
5	Grhl2(+)	0.1763
3	Grhl2(+)	0.193243
6	Grhl2(+)	0.193716
7	Grhl2(+)	0.296799
8	Grhl2(+)	0.203026
9	Grhl2(+)	0.187558
11	Grhl2(+)	0.19596
12	Grhl2(+)	0.177104
0	Grhpr(+)	0.361668
2	Grhpr(+)	0.254005
4	Grhpr(+)	0.28946
1	Grhpr(+)	0.298893
10	Grhpr(+)	0.199034
5	Grhpr(+)	0.244306
3	Grhpr(+)	0.286769
6	Grhpr(+)	0.245173
7	Grhpr(+)	0.242468
8	Grhpr(+)	0.198253
9	Grhpr(+)	0.202757
11	Grhpr(+)	0.192752
12	Grhpr(+)	0.180766
0	Gsc(+)	0.324512
2	Gsc(+)	0.233604
4	Gsc(+)	0.30086
1	Gsc(+)	0.282101
10	Gsc(+)	0.199189
5	Gsc(+)	0.220165
3	Gsc(+)	0.279872
6	Gsc(+)	0.232202
7	Gsc(+)	0.215682
8	Gsc(+)	0.192232
9	Gsc(+)	0.185638
11	Gsc(+)	0.181711
12	Gsc(+)	0.172217
0	Gsc2(+)	0.453126
2	Gsc2(+)	0.211681
4	Gsc2(+)	0.212057
1	Gsc2(+)	0.231346
10	Gsc2(+)	0.190273
5	Gsc2(+)	0.196965
3	Gsc2(+)	0.207118
6	Gsc2(+)	0.202478
7	Gsc2(+)	0.256289
8	Gsc2(+)	0.197592
9	Gsc2(+)	0.182328
11	Gsc2(+)	0.192044
12	Gsc2(+)	0.179133
0	Gsx1(+)	0.299936
2	Gsx1(+)	0.307391
4	Gsx1(+)	0.266893
1	Gsx1(+)	0.361406
10	Gsx1(+)	0.198547
5	Gsx1(+)	0.266047
3	Gsx1(+)	0.286274
6	Gsx1(+)	0.261245
7	Gsx1(+)	0.226221
8	Gsx1(+)	0.198911
9	Gsx1(+)	0.200906
11	Gsx1(+)	0.17921
12	Gsx1(+)	0.171166
0	Gtf2b(+)	0.331412
2	Gtf2b(+)	0.292537
4	Gtf2b(+)	0.270142
1	Gtf2b(+)	0.338133
10	Gtf2b(+)	0.199931
5	Gtf2b(+)	0.262435
3	Gtf2b(+)	0.281913
6	Gtf2b(+)	0.25836
7	Gtf2b(+)	0.237525
8	Gtf2b(+)	0.204116
9	Gtf2b(+)	0.204993
11	Gtf2b(+)	0.184246
12	Gtf2b(+)	0.173764
0	Gtf2f1(+)	0.338421
2	Gtf2f1(+)	0.271056
4	Gtf2f1(+)	0.271119
1	Gtf2f1(+)	0.3306
10	Gtf2f1(+)	0.201675
5	Gtf2f1(+)	0.260858
3	Gtf2f1(+)	0.293263
6	Gtf2f1(+)	0.260718
7	Gtf2f1(+)	0.241657
8	Gtf2f1(+)	0.204645
9	Gtf2f1(+)	0.196998
11	Gtf2f1(+)	0.18615
12	Gtf2f1(+)	0.173976
0	Gtf2ird1(+)	0.249706
2	Gtf2ird1(+)	0.246115
4	Gtf2ird1(+)	0.218561
1	Gtf2ird1(+)	0.25398
10	Gtf2ird1(+)	0.198059
5	Gtf2ird1(+)	0.19828
3	Gtf2ird1(+)	0.223841
6	Gtf2ird1(+)	0.222847
7	Gtf2ird1(+)	0.240046
8	Gtf2ird1(+)	0.193684
9	Gtf2ird1(+)	0.195683
11	Gtf2ird1(+)	0.187097
12	Gtf2ird1(+)	0.171664
0	Gtf3c2(+)	0.499118
2	Gtf3c2(+)	0.210859
4	Gtf3c2(+)	0.196259
1	Gtf3c2(+)	0.215829
10	Gtf3c2(+)	0.190957
5	Gtf3c2(+)	0.194591
3	Gtf3c2(+)	0.203842
6	Gtf3c2(+)	0.208444
7	Gtf3c2(+)	0.268162
8	Gtf3c2(+)	0.206646
[truncated: 5,255 more rows]

## Sheet: Figure5_D
	data_dim_1	data_dim_2	cluster
AAACCCATCCGTCCTA_1	2.45512	-3.42762	2
AAACCCATCTACCAGA_1	-3.42546	3.87205	4
AAACGAAAGGCTCACC_1	3.78182	-3.35072	2
AAACGAATCCCATTTA_1	-1.67988	-2.02484	1
AAACGAATCCGCAACG_1	0.209155	-0.58116	1
AAACGCTAGACATCAA_1	-0.557616	-2.31501	1
AAAGAACAGATGCTTC_1	-4.39177	2.63815	3
AAAGAACAGCGTGCCT_1	-1.20348	-2.08683	1
AAAGAACGTCAACGCC_1	-3.02527	-1.54711	1
AAAGAACTCAAGTCTG_1	-1.41589	0.466226	6
AAAGGATAGCGTATGG_1	-1.37342	-0.0792714	1
AAAGGATCAACCAATC_1	-3.89748	-0.113477	1
AAAGGATCACTGAATC_1	-2.92771	2.32839	3
AAAGGATGTCTCAAGT_1	6.90713	-2.7945	7
AAAGGGCCACAGAAGC_1	3.30986	-2.73293	2
AAAGGTAAGCGTTCAT_1	-3.40474	-0.233118	1
AAAGTGACATAAGCAA_1	-3.87489	0.0977512	3
AAAGTGATCAAGCGTT_1	-1.10529	2.64077	1
AAAGTGATCGATGGAG_1	-1.53424	-1.83405	1
AAAGTGATCGTCTACC_1	-4.18189	1.45911	3
AAATGGAAGTTGAAGT_1	5.54974	-3.94488	9
AAATGGATCTTGTTAC_1	0.0771479	-0.875202	1
AACAAAGCATCAGCGC_1	-2.08999	1.77122	1
AACAACCGTTTCACTT_1	-3.5282	0.0590943	1
AACAAGACACCCTCTA_1	0.0980586	-1.26276	1
AACAAGATCACACGAT_1	-5.29871	3.64925	3
AACAAGATCTCGGCTT_1	-2.68661	1.29818	1
AACACACGTATGAAGT_1	-4.99203	1.48492	3
AACAGGGCATGCACTA_1	2.07403	-2.27785	2
AACCAACCACGGTGCT_1	-4.69712	1.60746	3
AACCAACGTCTTCGAA_1	-1.77367	-0.819409	1
AACCAACGTGTCCGGT_1	5.76595	-2.40984	7
AACCAACTCTGCAGCG_1	-5.12733	2.28849	3
AACCACAAGCCGTCGT_1	0.731679	-3.68828	2
AACCACAAGGAGGGTG_1	-2.55913	4.37281	6
AACCCAAAGGTTGAGC_1	0.584348	-3.01169	2
AACCCAATCAGTCACA_1	0.151759	-0.844552	1
AACCCAATCTGCATGA_1	-3.86493	1.97365	3
AACCTGACAGACTCTA_1	-0.200964	-2.73439	1
AACCTGACATATGAAG_1	-4.17824	1.23	3
AACCTTTCATGCCGGT_1	-4.66776	2.84456	3
AACGAAATCGTGAGAG_1	-3.5867	0.954251	3
AACGGGACAGTCGAGA_1	-2.39881	-1.27831	1
AACGGGAGTAGAATAC_1	-3.75346	1.08448	3
AACGTCACAAGCAGGT_1	-2.69516	0.398462	1
AACGTCACACAATTCG_1	-1.13201	-0.308155	1
AACGTCAGTATCCTTT_1	-4.58483	3.91461	3
AACGTCATCCACCCTA_1	-2.30165	-1.49121	1
AACTTCTAGATTGTGA_1	-4.193	1.79968	3
AACTTCTCAAGGCTTT_1	1.14565	-2.47281	2
AACTTCTGTCACGACC_1	-4.0435	2.15777	3
AACTTCTGTCGTACAT_1	-4.49479	2.40792	3
AAGAACAAGCTGAGCA_1	1.79324	-3.26514	2
AAGAACAGTCGCACGT_1	3.03886	-3.36304	2
AAGAACAGTTGATGTC_1	-2.66669	0.069123	1
AAGACAAAGTATGTAG_1	-3.90431	0.073625	1
AAGACAAAGTGTAGAT_1	-1.44797	-2.0713	1
AAGACAACATTGCTGA_1	-3.50418	-0.124986	1
AAGACTCCATAGATGA_1	3.34068	-3.51169	2
AAGACTCGTGCTGCAC_1	-2.72777	3.17936	1
AAGACTCGTTTGCAGT_1	0.370738	-2.94069	2
AAGACTCTCGCTAAAC_1	-0.61974	-3.26136	1
AAGATAGAGCGGCTCT_1	1.51179	-3.12363	2
AAGATAGGTCATAGTC_1	-4.49943	1.00398	1
AAGATAGGTTGGGAAC_1	1.14529	-3.4494	2
AAGCATCAGATGCGAC_1	-3.30049	4.68081	4
AAGCATCAGGCCTAAG_1	-1.08405	2.27781	1
AAGCATCCATTCACAG_1	-3.47146	1.20902	1
AAGCATCGTAAGTAGT_1	1.61174	-3.53545	2
AAGCCATAGTCTGTAC_1	1.52194	0.780421	6
AAGCCATCACAATGCT_1	0.247977	-1.4155	1
AAGCGAGAGTGCCTCG_1	7.33026	-3.19076	9
AAGCGAGAGTTTCAGC_1	2.24091	-3.60021	2
AAGCGAGCAGATACCT_1	0.105258	-2.71923	1
AAGCGAGTCTTCGGTC_1	-2.91564	1.37051	1
AAGCGTTTCGATCCAA_1	-0.10872	-2.31946	1
AAGCGTTTCGCCGTGA_1	-2.94783	2.27119	3
AAGCGTTTCTGCGATA_1	1.09808	-3.21967	2
AAGGAATAGGAGATAG_1	-3.49922	4.7585	4
AAGGAATTCCGGGACT_1	-4.07525	0.680796	3
AAGGAATTCCTGCTAC_1	-3.37461	0.330887	3
AAGGTAAAGTGGTGGT_1	-1.72758	3.24477	4
AAGGTAAGTAGCCCTG_1	5.96306	-0.734552	7
AAGGTAAGTGTAGCAG_1	-0.440649	-2.30777	1
AAGGTAAGTTAACCTG_1	-0.365742	-2.20473	1
AAGGTAATCAAGTTGC_1	-3.00411	-1.211	1
AAGTACCGTACTAGCT_1	-1.00598	-2.97918	1
AAGTACCGTCAACCAT_1	0.76572	-3.78211	2
AAGTACCTCCGATGCG_1	-0.762476	-1.75739	1
AAGTACCTCCTAGAGT_1	-4.71508	2.05873	3
AAGTACCTCTATACTC_1	-1.05234	-0.18339	1
AAGTCGTGTACGAGTG_1	-1.69473	-1.93122	1
AAGTCGTTCATGAAAG_1	-2.48334	0.468861	6
AAGTCGTTCCAACTGA_1	-3.27252	-0.103626	1
AAGTGAACAAGGTTGG_1	0.106151	1.79628	6
AAGTGAACAGATAAAC_1	-0.675186	-3.3591	1
AAGTGAATCAGGAAAT_1	-2.39189	-1.90296	1
AAGTGAATCTGGGCCA_1	-1.88087	-0.761229	1
AAGTTCGAGCGGACAT_1	-4.04855	2.36027	3
AAGTTCGAGGTAAGGA_1	1.2767	-0.961517	6
AAGTTCGCACACACTA_1	4.36416	-3.02665	2
AAGTTCGTCGCCAACG_1	-3.46145	-0.258321	1
AATAGAGCACTCAAGT_1	-4.17009	1.63624	3
AATAGAGCAGCGTGCT_1	-0.786023	-1.73211	1
AATCGACAGAGCGACT_1	-2.99412	2.97524	1
AATCGACCAGTGCCTG_1	-4.6751	1.35132	3
AATCGACGTGGAAATT_1	-0.599791	-3.29167	1
AATGAAGCACCACATA_1	3.81817	-3.32249	2
AATGACCCAGATACCT_1	-1.04168	-1.34788	1
AATGCCACACTCTAGA_1	-2.62115	2.20431	1
AATGCCATCATGCCCT_1	-2.59898	0.578165	1
AATGGCTTCCACCCTA_1	-2.66243	-0.0517173	1
AATTCCTGTGATTCTG_1	-3.57379	0.294587	3
ACAAAGACAATACCCA_1	-1.11039	2.63237	1
ACAAAGAGTCTCAAGT_1	-1.80025	3.70924	6
ACAAAGAGTTCGAGCC_1	2.06628	-0.939241	6
ACAACCACACTGGAAG_1	-5.55713	2.94108	3
ACAACCACATCTGGGC_1	-2.67514	1.5008	3
ACAACCATCAAGTCGT_1	-4.24805	0.874594	1
ACAAGCTAGATGCTGG_1	-2.72555	-1.51759	1
ACAAGCTCACTCAAGT_1	2.64864	-3.50128	2
ACACAGTAGGCTCTCG_1	-2.73759	-1.29513	1
ACACAGTAGTAGGGTC_1	0.314685	1.21814	6
ACACCAAAGGCCATAG_1	-1.49819	3.67816	4
ACACCAACAACTGCTA_1	1.318	-0.843692	1
ACACCAAGTAGTCTTG_1	-2.64603	2.7781	4
ACACGCGCACCGTGCA_1	-2.52177	0.716578	1
ACACGCGTCCGGTAGC_1	-4.12027	2.12114	3
ACACGCGTCTGTCTCG_1	-4.67353	3.69351	3
ACACTGAAGATAACAC_1	-4.60872	1.89621	3
ACACTGAAGTAGGCCA_1	-4.26588	1.95533	3
ACACTGATCTTTCCAA_1	2.92732	-3.02089	2
ACAGAAACATGCTGCG_1	-1.06771	2.5517	1
ACAGAAAGTTTCGATG_1	-1.38941	-1.22207	1
ACAGCCGTCATTTCGT_1	-3.09239	-0.189668	1
ACATCCCAGCCTATCA_1	3.47133	-3.59937	2
ACATCCCCACGTGAGA_1	-1.84977	-1.39366	1
ACATCCCCAGCGTGCT_1	-0.473922	-0.769848	1
ACATCCCCAGGATGAC_1	-4.42559	1.90805	3
ACATCGAAGTAGTGCG_1	0.867437	-3.62515	2
ACATGCACACAGAGAC_1	0.563094	-2.49255	2
ACATGCACATCGCTGG_1	-4.5197	2.30796	3
ACATGCACATGGTGGA_1	-2.301	-1.46158	1
ACATGCATCGAACTCA_1	-0.815926	0.264523	1
ACATGCATCGCTGTCT_1	-2.44404	-0.484825	1
ACATTTCAGAGGCGTT_1	-3.64856	-0.296665	1
ACATTTCCACAGCTGC_1	-4.386	0.572708	3
ACATTTCTCACGGACC_1	-0.239816	-2.99791	1
ACCAAACAGCATGGGT_1	-2.52168	-1.99377	1
ACCAAACAGTTGAAAC_1	0.587142	-2.56276	2
ACCAAACGTTACCGTA_1	0.0831568	-2.86391	1
ACCAAACGTTCCCAAA_1	-3.73391	3.98895	3
ACCAACACACACCGCA_1	5.50827	-1.18781	7
ACCACAAAGATTCGAA_1	-1.9215	-1.06288	1
ACCACAACATCGATGT_1	2.80446	-3.46477	2
ACCATTTAGACCAAAT_1	1.4582	-3.54358	2
ACCATTTCAGGCGTTC_1	-3.14523	-0.83886	1
ACCATTTCATCAACCA_1	0.794748	-1.33379	1
ACCCTCAAGCAGGGAG_1	-2.94378	-1.012	1
ACCCTCAAGCCAGACA_1	1.7243	-1.68105	6
ACCCTCATCCATTCGC_1	-4.54537	1.44603	3
ACCCTTGCACGCCAGT_1	-2.67994	0.360561	3
ACCGTTCCAACCGACC_1	-0.373931	-3.11444	1
ACCGTTCTCCCTTTGG_1	-3.23991	0.832264	3
ACCTGAAAGGTCATCT_1	-2.84908	-0.827034	1
ACCTGAAAGTCGGCAA_1	-2.05264	4.80996	1
ACCTGAACAACGAGGT_1	-4.24271	1.2749	6
ACCTGAAGTTATGTGC_1	-0.340794	-1.22943	1
ACCTGTCAGGCCACTC_1	-2.67162	-1.35147	1
ACCTGTCCAGACGCTC_1	-1.58092	-1.5981	1
ACCTGTCCAGCACACC_1	-1.02185	1.8762	1
ACGATCATCTCGCGTT_1	0.994485	-0.840442	1
ACGCACGGTCTTCATT_1	-1.88631	-0.0738347	1
ACGCACGTCAACTTTC_1	0.544055	-3.25276	1
ACGCACGTCGTGTCAA_1	2.9897	-2.44647	2
ACGGAAGAGGGCGAGA_1	-1.29718	-0.294528	1
ACGGAAGCACAGCCAC_1	-2.58866	0.534661	1
ACGGGTCCAGAGCGTA_1	-1.5042	-1.62851	1
ACGGGTCGTGTAAACA_1	5.86731	-0.994785	7
ACGGGTCTCGAAACAA_1	-5.25713	3.0254	3
ACGGTCGAGCCTCAGC_1	-5.70401	3.24424	3
ACGGTCGTCAACTCTT_1	-4.79378	2.98073	3
ACGGTTAAGCAGGGAG_1	-2.46935	-0.0769874	1
ACGGTTACACGCTATA_1	-0.716877	-1.14513	1
ACGGTTACATTAAAGG_1	-4.37797	2.19338	3
ACGGTTATCTTGGCTC_1	-4.6238	3.04121	3
ACGTACAGTTGGTAGG_1	-4.49524	2.1681	3
ACGTACATCGAGTACT_1	0.315096	-3.1668	1
ACGTACATCTCTGACC_1	-2.88337	-1.49678	1
ACGTAGTCAACACGAG_1	-3.56779	1.55823	1
ACGTAGTGTCGTGGTC_1	1.35249	-3.28521	2
ACGTCCTCACCCTTAC_1	-1.46469	-1.54823	1
ACGTCCTGTAACGATA_1	-3.7195	1.39804	3
ACGTTCCAGTCGTTAC_1	-3.84897	2.94522	3
ACGTTCCTCACAACCA_1	-0.108278	-3.04162	1
ACTATCTAGATGCAGC_1	5.67084	-3.87145	9
ACTATCTAGGCAGGGA_1	-3.77444	4.519	4
ACTATCTAGTTTGCTG_1	-4.32005	3.85475	3
ACTATCTCATTCTGTT_1	6.0196	-1.16424	7
ACTATCTGTAGACGTG_1	-1.69518	0.351947	6
ACTATGGAGCCACAAG_1	-3.91817	1.30073	3
ACTATGGAGTTAGTGA_1	-1.58167	-1.3077	1
ACTATGGCAACGCATT_1	-3.20623	0.436333	1
ACTATGGCACTGTCCT_1	-2.0145	3.09376	4
ACTATGGGTAGCCAGA_1	1.1641	1.18004	6
ACTATGGTCGCTTAAG_1	-4.51155	3.69811	3
ACTATTCGTACGGCAA_1	-4.32369	3.62945	3
ACTATTCGTTTATGCG_1	2.77738	-3.35621	2
ACTCCCAAGTCATAGA_1	-2.55962	0.55736	1
ACTCCCACATCGCTGG_1	1.08844	-3.43356	2
ACTCCCAGTCCTATAG_1	-3.17568	-0.553885	1
ACTCTCGCAACCGTGC_1	-3.56697	-0.0668987	3
ACTCTCGCAGTTAAAG_1	-4.20776	1.98817	3
ACTCTCGGTGATTCAC_1	-0.144423	-3.02949	2
ACTCTCGGTGCCCAGT_1	0.00558342	1.0329	6
ACTGATGCATACAGAA_1	-2.39217	-1.04155	1
ACTGATGTCGTAGCCG_1	-1.14619	-1.89247	1
ACTGCAACAGGCTATT_1	-4.31587	0.811044	3
ACTGCAACAGTTCTAG_1	-5.22819	2.45711	6
ACTGCAAGTGCGGTAA_1	-1.36688	-0.780865	1
ACTGCAATCATTACGG_1	-1.51062	-0.372719	1
ACTGTCCAGAGAGGGC_1	2.27288	-3.75691	2
ACTGTCCCAACTCGAT_1	-0.609833	0.385975	1
ACTGTCCCAAGCCATT_1	5.34356	-3.64637	9
ACTGTCCGTAAGGTCG_1	-4.27817	2.55749	3
ACTGTCCGTACGAGCA_1	-0.860395	-0.7872	1
ACTGTCCGTCAGTCGC_1	-1.59377	-1.15166	1
ACTGTGAAGCGACTTT_1	6.75389	-3.39112	9
ACTTATCAGACCGCCT_1	-3.69961	0.729185	3
ACTTATCAGTCGAGGT_1	-1.02592	0.122897	1
ACTTATCCAAGCGCTC_1	-0.654447	1.335	6
ACTTATCTCTAGGCAT_1	-3.98661	0.885456	3
ACTTCCGGTTAGGGAC_1	0.934052	1.80727	6
ACTTCCGTCAGTCCGG_1	-3.98592	1.90396	3
ACTTCCGTCGGTAGAG_1	1.00385	-3.35192	1
ACTTCGCAGCACGGAT_1	-0.438775	-3.04674	1
ACTTCGCGTCAAATCC_1	-3.18898	-0.353444	1
ACTTCGCTCCTTATCA_1	-1.15466	-0.0654272	1
ACTTCGCTCTCGAGTA_1	1.54547	-3.21004	2
ACTTTCAAGGGATCTG_1	-3.27794	4.49627	4
ACTTTCATCATAAGGA_1	1.05457	-3.44194	2
ACTTTGTCAATCAAGA_1	-2.28678	-1.01756	1
ACTTTGTCAATTGCCA_1	-1.91669	-1.53886	1
AGAAATGAGTGAACAT_1	0.664851	-3.33047	2
AGAAATGAGTGAGGTC_1	6.70722	-3.97081	9
AGAACAAAGAAGCCAC_1	-1.99519	-1.32243	1
AGAACAAAGGGTCACA_1	-1.47724	-0.499571	1
AGAACAATCATTGTGG_1	-1.53557	-0.185718	1
AGAACAATCGTAATGC_1	3.38142	-3.35511	2
AGAACAATCTGTGTGA_1	-2.90237	0.291757	1
AGAACCTTCGTGGGAA_1	-2.39095	-1.2742	1
AGAAGTACAGCAGATG_1	1.17273	-3.85515	2
AGAAGTATCAACCTCC_1	-2.65344	-1.80492	1
AGAAGTATCGCCGAAC_1	5.98804	-3.78356	9
AGACAAACACAGTGTT_1	-4.28021	1.66517	3
AGACAAATCACATCAG_1	-1.82147	0.453213	1
AGACACTCATAACGGG_1	-1.80938	-1.33394	1
AGACACTTCTAGCCTC_1	-2.79049	-1.01304	1
AGACAGGAGTCACGCC_1	0.273259	1.7733	6
AGACAGGGTAACCCTA_1	-3.07174	0.331342	1
AGACCATCAATTTCCT_1	-4.22347	0.845849	3
AGACCCGAGATACATG_1	-1.4457	-2.37736	1
AGACCCGCAAGAAACT_1	-3.26221	4.41681	4
AGACTCAAGCATCGAG_1	6.84852	-4.01379	9
AGACTCACACAAGCCC_1	-5.19946	2.20416	3
AGACTCAGTGAGCGAT_1	-2.85917	0.881619	1
AGACTCATCAGATTGC_1	-2.29469	-0.667812	1
AGAGAATAGTAAGGGA_1	-2.54818	-0.224139	1
AGAGAGCGTACAGTAA_1	-4.09132	2.13174	3
AGAGAGCTCCTCTCTT_1	0.0281309	-0.900125	1
AGAGAGCTCGACCATA_1	-3.87243	0.0386532	1
AGAGCAGGTATTGACC_1	-3.0206	-0.964128	1
AGAGCCCGTCGTCTCT_1	-4.08124	0.950799	3
AGATAGAGTAGCACGA_1	-4.11199	1.63431	3
AGATAGATCGTTCTAT_1	-4.40458	2.79515	3
AGATCCACAGTGGGTA_1	6.53146	-4.07781	9
AGATCCAGTAAGCTCT_1	-4.87484	3.27658	3
AGATCCAGTCAGTTTG_1	-2.95969	-0.990019	1
AGATCCAGTCTCAAGT_1	-4.07187	0.474148	3
AGATCCAGTTTAGTCG_1	-1.91348	1.58668	4
AGATCCATCACCTGGG_1	1.63815	-3.61448	2
AGATCCATCTCGCCTA_1	-2.90502	3.2277	4
AGATCGTAGAATCGAT_1	-3.07727	-0.983336	1
AGATCGTAGATAGGGA_1	5.63821	-1.60246	7
AGATCGTTCCATCTGC_1	1.18315	-3.22159	2
AGATGAACAACAGCCC_1	-4.43744	3.65694	3
AGATGAAGTGGCGCTT_1	0.0768258	-0.52532	1
AGATGAAGTTAACCTG_1	-3.96058	1.48708	3
AGATGAATCCTTATAC_1	0.470775	-3.05457	1
AGATGCTAGCCTTCTC_1	6.05564	-1.4726	7
AGCATCACACTACGGC_1	-4.80106	1.87302	3
AGCATCATCAGTCAGT_1	1.69113	-3.4313	2
AGCATCATCTCTAGGA_1	7.18551	-1.44779	7
AGCCAATAGTAACGTA_1	-1.90488	-1.00053	1
AGCCAATCAATCCTAG_1	-1.73521	-1.46357	1
AGCCAATCAGATACTC_1	-4.14184	3.85477	3
AGCCAATCATCCGAGC_1	0.0304848	2.26639	6
AGCCAATGTCGTTTCC_1	-4.21079	1.53495	3
AGCCAATTCCATGATG_1	1.33393	0.556808	6
AGCCACGCAAGCAGGT_1	-3.53157	0.181606	3
AGCCACGCAGAGCCCT_1	-2.54619	-0.215312	1
AGCCACGGTCCAATCA_1	-2.15328	-0.810654	1
AGCCAGCCACTCCGGA_1	-0.648265	-3.20183	1
AGCGCCATCCGCAGTG_1	3.95877	-3.17233	2
AGCGCTGAGTACCGGA_1	1.30819	-0.979599	1
AGCGCTGAGTACGAGC_1	2.64728	-3.50204	2
AGCGCTGTCCGCGAGT_1	-3.07851	5.76112	4
AGCGCTGTCCGCGATG_1	-3.28274	2.28119	3
AGCGCTGTCTCTAAGG_1	0.126066	1.41168	6
AGCGTATCACCCTTGT_1	-0.0233274	0.895946	6
AGCGTATCACGACGCT_1	-1.92022	-1.55114	1
AGCGTATGTCCACAGC_1	-3.93257	1.48102	3
AGCTACAAGTCTGGAG_1	-3.18629	0.175547	1
AGCTACACAGCAGAAC_1	-2.57243	-0.803477	1
AGCTACATCAAAGCCT_1	0.634846	-2.83105	1
AGCTACATCGTCAAAC_1	-0.61782	-2.33629	1
AGCTCAAAGGACTGGT_1	-0.666455	-1.30416	1
AGCTCAAAGGTCTACT_1	-3.39004	0.152635	1
AGCTCAACAACGGCCT_1	-1.86868	4.0589	4
AGCTCAAGTGTTAGCT_1	-4.75872	1.74999	3
AGCTTCCAGAGGGTCT_1	-3.29549	5.19547	4
AGCTTCCGTAGTAAGT_1	-1.89494	-1.60466	1
AGCTTCCTCACGGTCG_1	-3.03723	4.463	4
AGGAAATAGATCACTC_1	-1.87884	-1.82609	1
AGGAAATCATGGCTGC_1	-0.792009	-3.16679	1
AGGAATACAGGTGTGA_1	-0.161949	0.829712	6
AGGAATACATGACGGA_1	-2.5893	0.381521	1
AGGAATAGTTGGAGAC_1	-0.257895	-0.518584	1
AGGACGAAGACCCTTA_1	-2.0788	2.2206	4
AGGACGAAGTGTACAA_1	-5.03714	2.95061	3
AGGACGAGTCGATGCC_1	-5.24497	3.59786	3
AGGACTTCAACCGACC_1	-1.65243	-0.388056	1
AGGACTTCAGCCTATA_1	-3.74014	0.329332	1
AGGAGGTTCAGGTGTT_1	-4.51076	3.84463	3
AGGAGGTTCTGTCAGA_1	-3.34146	5.61252	4
AGGATAACAAACTAAG_1	-1.75397	-1.86053	1
AGGATAAGTTGGAGAC_1	5.7236	-3.8455	9
AGGATCTCAGCCCACA_1	-3.18338	3.20207	4
AGGCATTAGATACCAA_1	-0.909904	-2.51241	1
AGGCATTAGCGTTCCG_1	-3.99268	0.884555	3
AGGCATTCATCCTTGC_1	2.9331	-3.59211	2
AGGCATTGTAATGATG_1	-1.71939	-1.71904	1
AGGCTGCCACGTTCGG_1	4.43059	-3.37265	2
AGGGAGTAGTCTCCTC_1	1.69639	-1.12709	6
AGGGAGTTCATTCCTA_1	-4.15316	1.69609	3
AGGGCCTAGAGTCTGG_1	-0.398192	-1.45112	1
AGGGCCTAGGAAGTGA_1	1.90275	-1.59903	6
AGGGCCTCAAGAGAGA_1	-4.50921	1.01424	3
AGGGCCTGTTCTTGTT_1	2.87694	-2.95688	2
AGGGCTCCAGTGTGGA_1	-0.932365	-2.43868	1
AGGGTCCAGCCTGGAA_1	-0.585919	-2.54278	1
AGGGTCCGTCATCAGT_1	0.27169	1.94628	6
AGGGTGACAAATTGCC_1	8.27808	-1.11354	7
AGGGTTTTCTGGGATT_1	-4.2125	1.26011	3
AGGTAGGGTGCAGGAT_1	-0.607666	0.591241	6
AGGTCATTCCCTCGAT_1	-0.351261	-0.77827	1
AGGTCATTCGGAACTT_1	-3.43969	-0.130277	1
AGGTCATTCTCCTGCA_1	6.62436	-4.09045	9
AGGTCATTCTTCGATT_1	-3.87696	1.65162	3
AGGTCTAAGCCTCCAG_1	-3.33084	1.05719	1
AGGTCTACAAGCACAG_1	-3.82693	0.160946	3
AGGTCTACATATTCGG_1	-3.2882	-0.730197	1
AGGTGTTGTTTACTTC_1	5.99628	-1.40047	1
AGGTTACTCCCATTCG_1	-0.750556	-3.26826	1
AGGTTGTTCTGACAGT_1	-0.618585	-0.522472	1
AGTAACCAGAGGTCAC_1	-4.75471	1.61493	3
AGTAACCGTCTTGAGT_1	1.8633	0.425341	6
AGTACCAAGTTACGGG_1	-2.79307	0.181767	3
AGTACCATCACCCTGT_1	1.56409	-0.859022	1
AGTACCATCGAATCCA_1	-3.33665	5.11367	4
AGTACTGTCAAACCCA_1	7.21	-3.71073	9
AGTAGCTTCGCGTGCA_1	-1.9415	-1.9799	1
AGTAGTCCAATAACGA_1	-2.85856	-1.14442	1
AGTAGTCTCCTACGGG_1	-4.75094	1.82646	3
AGTCAACCAGCAGAAC_1	0.0599458	1.373	6
AGTCAACTCAACCTCC_1	-5.20241	2.45716	3
AGTCACAGTCTAGATC_1	-3.51195	0.525129	1
AGTCACATCCATCTGC_1	1.06766	-3.5614	2
AGTCACATCGAGCCTG_1	1.80734	-3.10917	2
AGTCATGAGATACATG_1	-1.84116	0.340155	1
AGTCATGAGGGAGATA_1	1.85082	-2.9725	2
AGTCATGCAATGACCT_1	-3.50474	-0.190143	1
AGTCATGCAGCGGTCT_1	1.12644	-3.42264	2
AGTCTCCCACAATCTG_1	-2.015	-1.04281	1
AGTCTCCGTCAAACGG_1	-1.61496	-0.774676	1
AGTCTCCGTCGAAGCA_1	-5.72101	2.94974	3
AGTGACTCATCACAGT_1	0.62228	-2.8591	1
AGTGACTGTCATCAGT_1	-3.69253	1.06476	1
AGTGACTGTGTCGATT_1	-3.04274	-0.933729	1
AGTGACTTCATCACTT_1	-0.861702	-2.84811	1
AGTGACTTCGGTTGTA_1	-3.58956	4.13962	4
AGTGATCAGATAACAC_1	-4.64331	2.28224	3
AGTGATCCAGCTTCGG_1	6.68625	-4.08582	9
AGTGATCCAGTTACCA_1	-2.20816	-1.57832	1
AGTGATCTCTGAGGTT_1	-4.82053	3.1529	3
AGTGCCGCACAGCTTA_1	-0.33157	-1.66486	1
AGTGCCGTCCCGTAAA_1	-1.94105	3.00889	4
AGTGTTGAGATGTTCC_1	1.39151	-2.83854	2
AGTGTTGGTGGCTTAT_1	-0.820368	-2.06328	1
AGTGTTGTCGCTAAAC_1	-1.0404	0.0520343	1
AGTTAGCTCCTCTAGC_1	-1.98208	-0.953138	1
AGTTCGAAGCAGCCTC_1	-1.64383	3.58014	4
AGTTCGACACTCAAGT_1	-1.69905	-0.97739	1
AGTTCGATCGTGGGAA_1	0.641787	-1.06856	1
ATACCGAAGACTCATC_1	-2.68497	0.40993	1
ATACCGATCGGTTCAA_1	-3.49798	1.1959	1
ATACCTTCAACTACGT_1	-3.16978	0.0992812	1
ATACCTTGTTCTTCAT_1	-1.28882	-2.22656	1
ATACCTTTCATTCGTT_1	-1.869	-1.78461	1
ATACCTTTCGTAACAC_1	-5.33044	3.49406	3
ATAGACCGTACCTGTA_1	4.88296	-1.34738	1
ATAGACCTCGACCCAG_1	-2.53064	4.07505	4
ATAGAGATCATCGACA_1	-5.39654	2.86919	3
ATAGAGATCTCATGCC_1	1.31827	0.855944	6
ATAGGCTAGATTAGTG_1	-4.75142	1.22407	3
ATAGGCTAGGGAGGTG_1	-1.38752	-1.33728	1
ATAGGCTCAAGCAATA_1	-4.83417	3.37096	3
ATAGGCTCACCCTAGG_1	-1.12979	3.64555	4
ATAGGCTCAGCAGTCC_1	-1.0933	-0.518334	1
ATAGGCTGTCAAACGG_1	-0.680834	-1.42638	1
ATAGGCTGTCGATTAC_1	-3.92373	1.02297	3
ATATCCTGTAAGGCTG_1	-1.95365	-0.804736	1
ATATCCTGTAGATCCT_1	-4.276	2.55766	3
ATATCCTTCTTGAACG_1	-1.94334	-1.59142	1
ATCACAGGTCACTTAG_1	-4.88083	1.56256	3
ATCACAGGTTATAGCC_1	-4.18904	0.870848	3
ATCACAGTCCTTCACG_1	-3.57492	0.0919269	1
ATCACGACAATTGCCA_1	-1.55101	-0.777617	1
ATCACGACACTTCAGA_1	1.44171	-0.827716	6
ATCACTTAGGTCACCC_1	-2.91348	-1.19595	1
ATCACTTGTCCGACGT_1	-2.90475	3.22228	4
ATCACTTGTGACACGA_1	-2.63209	-0.636658	1
ATCAGGTAGTCTAGCT_1	8.34233	-1.14227	7
ATCAGGTTCAAGCCCG_1	-2.71459	4.28523	4
ATCAGGTTCTGTCGCT_1	1.21596	-1.98992	1
ATCATTCCAATAGGAT_1	4.47797	-1.81027	7
ATCATTCTCAGCGCGT_1	0.910143	-3.3622	1
ATCCACCAGGAGTCTG_1	0.021874	-0.147496	1
ATCCACCAGTTAGAAC_1	-4.57698	1.98893	3
ATCCACCCATCACGGC_1	-3.58011	-0.133387	3
ATCCATTCATGGCACC_1	4.58542	-3.33674	2
ATCCATTGTCAGATTC_1	-0.668932	-0.0378668	1
ATCCATTGTTCGGCGT_1	-4.48101	2.07572	3
ATCCATTTCAAATAGG_1	-3.56537	-0.285706	1
ATCCCTGAGTCACTGT_1	-3.48445	2.14353	3
ATCCCTGCAGACCATT_1	-5.1038	3.29734	3
ATCCCTGCATCATCTT_1	-0.706026	2.72483	1
ATCCGTCAGTTAGTAG_1	-2.24503	-1.52512	1
ATCCGTCGTAACAGTA_1	3.95477	-1.80754	2
ATCCGTCGTTGGGTTT_1	-3.00831	1.54708	3
ATCCTATGTCTTGCTC_1	-1.62536	0.999798	1
ATCCTATTCTGTACAG_1	-4.42964	1.06658	3
ATCGATGGTGTCTTGA_1	-4.53266	2.20262	3
ATCGATGTCACCTCTG_1	-2.40507	0.333019	3
ATCGATGTCTCAAAGC_1	-0.677456	-1.93508	1
ATCGCCTAGTCGAAGC_1	-1.66789	-1.7895	1
ATCGCCTCACGGCGTT_1	1.11865	0.129136	6
ATCGCCTCAGCTGCCA_1	-2.77583	1.73203	3
ATCGGATAGGAGAGGC_1	-0.0505646	0.196236	1
ATCGGATCAGGACGAT_1	3.77027	-3.49435	2
ATCGGCGTCGCCACTT_1	-4.10259	0.56676	3
ATCGGCGTCGTAGGAG_1	-1.7027	-1.98209	1
ATCGTAGGTGGTTTAC_1	-3.41812	0.95367	3
ATCGTAGTCCACTGAA_1	0.284632	-3.53235	1
ATCGTCCAGCAATTAG_1	-2.16957	1.30852	1
ATCGTCCAGCCGTAAG_1	-2.66657	-1.62084	1
ATCGTCCCAATGGCCC_1	-5.57468	2.82132	3
ATCGTCCGTGCAATAA_1	1.34333	-0.930761	6
ATCGTCCTCCAAGGGA_1	-1.46125	-1.43147	1
ATCTCTACACGACGTC_1	-2.6774	0.386094	1
ATCTCTACATAGTCGT_1	-3.56016	-0.433832	1
ATCTCTAGTACGGATG_1	0.838499	-3.31829	2
ATCTCTAGTTGCCGAC_1	-2.231	-0.573501	1
ATCTTCAGTATCACGT_1	-4.85089	1.72463	3
ATGAAAGGTTCAATCG_1	-1.52031	-1.28781	1
ATGAAAGTCACCCTTG_1	-3.81469	0.226458	3
ATGACCAAGAGTTCGG_1	-3.68751	-0.263256	1
ATGACCACACGCCACA_1	-2.64338	-1.4788	1
ATGAGGGTCTCCCATG_1	2.40415	-3.533	2
ATGAGTCAGAGCATCG_1	-2.55581	-0.174166	1
ATGAGTCAGGACAGCT_1	1.28819	-0.851998	1
ATGAGTCTCCCGATCT_1	-1.81058	1.48368	1
ATGCATGAGAGCAACC_1	0.201668	-0.792749	1
ATGCCTCGTATGCAAA_1	-4.23936	0.835518	3
ATGCCTCTCGATAACC_1	5.77107	-0.759845	7
ATGCGATAGAAGCGCT_1	-1.61849	-2.08686	1
ATGCGATCATAGGTTC_1	-1.6141	2.22803	1
ATGCGATTCCGTGGGT_1	-3.49683	0.377934	1
ATGCGATTCTTCGTAT_1	-4.49296	1.75718	3
ATGGAGGGTAAGGTCG_1	-3.0865	2.125	3
ATGGAGGGTATGAAAC_1	0.10844	-2.75479	1
ATGGATCAGCTGTTAC_1	-3.15858	-0.967701	1
ATGGATCCACGCTTAA_1	-3.97551	1.27283	3
ATGGATCGTACTAACC_1	-2.96391	-1.28679	1
ATGGATCGTGCCTTCT_1	2.5607	-2.89563	2
ATGGATCTCGTCCATC_1	-4.38173	2.09301	3
ATGGATCTCGTCGCTT_1	-4.84627	1.74657	3
ATGGGAGTCTGGGTCG_1	1.97742	-1.60348	2
ATGGGTTAGTCATGAA_1	-3.1509	2.15497	3
ATGGGTTGTTATGGTC_1	-0.663564	-3.14478	1
ATGGGTTTCACATACG_1	0.925414	-3.72531	2
ATGGTTGGTCGGTGAA_1	-1.06321	0.00157907	1
ATGTCCCAGATGACAT_1	-4.66029	2.82635	3
ATGTCCCAGTTGGACG_1	-3.99766	4.00677	3
ATGTCCCCACACCTAA_1	-3.83367	2.98045	3
ATGTCCCCAGTGGCTC_1	-2.93793	-0.95785	1
ATGTCCCGTCTGTCCT_1	-2.97786	-1.50276	1
ATGTCCCGTGGCCCAT_1	-3.24751	-0.88499	1
ATGTCTTAGAAACACT_1	-2.88253	5.85977	4
ATGTCTTAGAGGATGA_1	-3.85293	0.490294	3
ATGTCTTTCAATCCGA_1	-4.10858	1.40172	3
ATGTCTTTCCGGTTCT_1	-0.207533	-0.823449	1
ATTACCTCACAAGCCC_1	-0.439493	-2.85088	1
ATTACCTGTGTCTCCT_1	1.25067	-3.48274	2
ATTACCTTCGGTCTGG_1	-5.38055	3.68402	3
ATTACTCAGGCATTTC_1	-3.24775	0.479535	1
ATTACTCCAAGTTGGG_1	-0.0331068	0.571936	6
ATTACTCCACGACTAT_1	-4.57527	2.16049	3
ATTACTCCATTCAGCA_1	-3.65456	3.06358	3
ATTATCCGTAGAGACC_1	-0.716462	-2.43683	1
ATTATCCTCTTGGTCC_1	-3.24203	1.02194	1
ATTCACTAGCCTCTCT_1	-2.20458	4.9239	4
ATTCACTAGTCAATCC_1	-3.2247	1.73823	3
ATTCAGGCAGCAAGAC_1	-4.29141	2.38985	3
ATTCATCGTTATTCCT_1	-4.13616	0.554709	3
ATTCCCGCAACTTCTT_1	4.91074	-1.431	7
ATTCCCGCATAAGATG_1	6.72512	-4.06531	9
ATTCCCGGTACTTGTG_1	-2.2791	-1.07367	1
ATTCCTAAGGGAGGCA_1	0.681599	-3.53947	2
ATTCCTATCGTCACCT_1	-3.51935	0.611431	3
ATTCGTTCACCAGACC_1	-3.09247	-0.572182	1
ATTCGTTTCCGTTGAA_1	0.445818	-2.17805	1
ATTCTACAGCAGCACA_1	0.90707	-3.49131	2
ATTCTACCAGGTTACT_1	-0.267277	-0.798821	1
ATTCTTGTCGGCACTG_1	-0.123062	-1.85108	1
ATTGGGTAGAACGTGC_1	-3.81995	5.15324	4
ATTGGGTCAAGACAAT_1	-2.44814	-1.80876	1
ATTGGGTCATGTACGT_1	4.6074	-1.7239	2
ATTGTTCCAGCATACT_1	1.1769	-2.11884	1
ATTGTTCTCAGGCGAA_1	-2.98501	-0.241073	1
ATTTACCCAAGGCGTA_1	-2.49242	-0.605877	1
ATTTACCGTGAGATAT_1	1.79628	-2.57988	2
ATTTACCTCATCCTAT_1	-4.3177	2.26739	3
ATTTCACAGTGCGTCC_1	-3.26961	3.88589	4
ATTTCTGAGACATAGT_1	1.61263	0.241422	6
ATTTCTGAGTTGCGCC_1	-4.42382	1.53382	3
ATTTCTGTCAGGAACG_1	-0.452328	-2.16632	1
CAAAGAAAGGTGCCTC_1	2.10528	-2.3893	1
CAAAGAACAGGCACTC_1	-2.59998	4.20914	1
CAACAACAGGCTGTAG_1	2.34926	-3.20914	2
CAACAACAGTGATTCC_1	-0.437553	-2.02067	1
CAACAGTCATAACAGA_1	-4.2146	0.900807	3
CAACAGTTCTTAGCTT_1	1.20687	-2.96223	2
CAACCAAAGTGCTAGG_1	-2.66763	0.813523	1
CAACCAAGTTTGGAAA_1	0.360846	1.00901	1
CAACCTCGTAGACAAT_1	-3.10385	0.161771	1
CAACCTCTCATCGCTC_1	-3.83325	0.829648	3
CAACCTCTCGAACCTA_1	-3.58732	0.100048	1
CAACGGCAGTAAAGCT_1	-0.591184	-0.657609	1
CAACGGCTCACCTCTG_1	-3.40856	0.510861	3
CAAGACTCACTGGAAG_1	2.04872	-2.7611	2
CAAGACTTCCATAGAC_1	-4.55611	3.87063	3
CAAGACTTCCTTCACG_1	-3.34619	5.26922	4
CAAGACTTCTAAGCGT_1	-3.40061	-0.348773	1
CAAGAGGAGATTGCGG_1	-4.65211	1.74892	3
CAAGAGGAGGTAGTAT_1	-3.66366	0.86423	3
CAAGAGGCACGCGGTT_1	-2.5688	-1.89748	1
CAAGAGGCAGACCGCT_1	-2.96904	4.9458	4
CAAGCTAAGAGTCAAT_1	-2.1911	-1.45959	1
CAAGGGACAACAGATA_1	-1.3849	-2.29932	1
CAAGGGACAGGGAATC_1	-1.62229	-2.14429	1
CAAGGGATCGGTGAAG_1	-1.77561	-1.51254	1
CAATCGATCCATAGGT_1	-1.72456	-1.63367	1
CAATCGATCCCGAATA_1	-1.23547	-1.66718	1
CAATCGATCGACATTG_1	1.68073	-3.32551	2
CAATGACAGAACTTCC_1	-2.38785	-1.6403	1
CAATGACGTTCCAGGC_1	4.66259	-3.2665	2
CAATTTCAGCTGCCTG_1	-2.72275	4.28116	4
CAATTTCTCTGGGCGT_1	-3.74846	0.173906	3
CACAACACATTACGGT_1	0.444961	-3.5446	2
CACACAAGTTGACGGA_1	-0.278917	-0.140321	1
CACAGATAGGTTACAA_1	-1.47645	-1.62679	1
CACATGACAAGTGGGT_1	-3.32735	2.1955	3
CACATGAGTTACCGTA_1	-1.92493	-1.50929	1
CACATGAGTTCTGACA_1	-2.3682	4.61926	4
CACCAAAAGACAGCTG_1	-5.5275	3.2185	3
CACCAAAGTGTATACC_1	1.2382	-1.82401	2
CACCAAATCGTCCTCA_1	7.79174	-1.1919	7
CACCGTTAGGCCACTC_1	4.86112	-2.91182	2
CACCGTTAGTGCGTCC_1	-0.622323	-3.32859	1
CACCGTTCACGCGCTA_1	-2.25422	-1.25493	1
CACGAATAGACATAAC_1	-1.42029	0.0927943	1
CACGAATAGGCATTTC_1	-2.34731	-1.38839	1
CACGAATCACTGGCGT_1	-1.62025	-1.827	1
CACGGGTAGCCTTTGA_1	1.16312	-3.64795	2
CACGGGTCACTTCAAG_1	-1.56424	-0.0627404	1
CACGGGTGTCGATTCA_1	-2.35921	4.2582	4
CACGGGTTCTGCATGA_1	-3.48893	3.83705	3
CACGTGGCAAGCGCTC_1	-3.12343	1.10071	1
CACGTTCAGGCAATGC_1	-3.59359	0.372189	1
CACGTTCAGTCGTTAC_1	-4.96656	1.99489	3
CACGTTCCAATGGGTG_1	6.54511	-3.70217	9
CACGTTCCAGATCATC_1	-4.3704	2.3446	3
CACGTTCGTTCAGTAC_1	8.33888	-1.16724	7
CACTAAGAGTAACCGG_1	-1.59753	-2.03809	1
CACTGAAAGAGACAAG_1	-0.389205	-0.793064	1
CACTGAAAGGTCATTC_1	2.1989	-3.33394	2
CACTGAAAGTAGTCTC_1	0.321444	0.294851	1
CACTGAAAGTGATAGT_1	-2.32957	0.1518	3
CACTGAATCGCACGGT_1	-4.11651	3.1225	3
CACTGGGGTTTGTTCT_1	4.65926	-1.81285	7
CACTGTCTCAGTGATC_1	2.28054	-2.85659	2
CACTTCGGTTGTAGCT_1	-2.56341	5.35239	4
CACTTCGTCGACCCAG_1	-2.68467	2.74372	4
CAGAGCCCAATGGGTG_1	-2.198	-1.83412	1
CAGATACCAGCTTCGG_1	-1.85674	-1.37033	1
CAGATACGTCGTTGGC_1	-0.512412	-1.88155	1
CAGATACTCTCCTGCA_1	1.63924	-3.27139	2
CAGATACTCTGTCCGT_1	-1.45607	0.244268	3
CAGATCACAACACGTT_1	5.53372	-1.23557	7
CAGATCAGTCGCATGC_1	-1.91775	-0.54428	1
CAGATTGAGTGGCCTC_1	-4.10868	2.20178	3
CAGATTGTCAGCTCTC_1	-2.58134	-0.300535	1
CAGCAATAGACGCAGT_1	-3.86644	1.00859	1
CAGCAATCATCCTGTC_1	-4.05319	1.39817	6
CAGCAATCATTGCCTC_1	-3.22541	-0.141052	1
CAGCAATGTCCTGGTG_1	-4.00834	4.29715	3
CAGCAATTCTGGTTGA_1	0.237922	-0.494557	1
CAGCACGAGGTAAGTT_1	-1.69983	-1.35539	1
CAGCACGAGTGCAAAT_1	-3.48331	0.853259	3
CAGCACGTCAGCCCAG_1	-3.84393	-0.0526929	3
CAGCAGCAGATGGTAT_1	0.999675	-0.28752	1
CAGCAGCAGTGCACAG_1	-3.15325	0.596024	3
CAGCGTGAGCTCGCAC_1	2.29353	-3.28392	2
CAGCGTGCAAAGCTAA_1	0.0360453	-2.4716	1
CAGCGTGTCCGTATAG_1	5.99409	-0.960304	7
CAGGCCACAAGACAAT_1	-0.141393	-0.845586	1
CAGGCCACAAGGTCAG_1	-3.78496	2.64105	3
CAGGCCACAGTATACC_1	0.165136	1.87809	6
CAGGCCAGTTCCAAAC_1	-4.69068	1.82821	3
CAGGGCTAGCACTGGA_1	-1.37745	0.148383	1
CAGGGCTGTTAGGGAC_1	-1.71205	-1.85841	1
CAGGGCTGTTTCGTTT_1	1.08782	-3.25625	2
CAGGTATAGACTAGAT_1	-4.62654	1.23929	3
CAGGTATAGATGACCG_1	0.763221	-1.14933	6
CAGGTATAGCACTCCG_1	-1.86664	-1.73298	1
CAGGTATCATATGAAG_1	-3.99953	0.336102	1
CAGGTATTCGAGTCCG_1	6.38928	-4.11061	9
CAGGTATTCGCTGACG_1	-0.311684	-3.29756	1
CAGTGCGAGCTGCGAA_1	-0.311973	0.57024	6
CAGTGCGCATGATCTG_1	-3.82355	1.51114	3
CAGTGCGTCAAGAGGC_1	1.12412	-3.41876	2
CAGTGCGTCTCAGGCG_1	1.43639	-0.712944	6
CAGTTAGTCGAGCCAC_1	6.24237	-1.09627	7
CAGTTCCTCCTACAAG_1	-2.9061	-0.988626	1
CAGTTCCTCGAGATAA_1	-5.64152	2.91816	3
CAGTTCCTCTTCTGGC_1	-4.53992	1.74837	3
CATAAGCCATCCCACT_1	1.61685	-1.54475	1
CATAAGCCATGATCTG_1	-4.61572	2.15656	3
CATAAGCGTGGACAGT_1	0.0732394	2.03587	6
CATACAGAGTTCTACG_1	1.4665	-3.24084	2
CATACCCTCTCGGTCT_1	-5.72652	3.39126	3
CATACTTAGAGGTGCT_1	-3.39793	0.0730262	1
CATACTTGTACTCCGG_1	-4.40556	1.2714	3
CATACTTTCCAAACCA_1	-1.11799	-1.84432	1
CATACTTTCTCATTGT_1	-1.87016	-1.50679	1
CATAGACCAAGCGAAC_1	1.35137	-3.7086	2
CATAGACCAGACGGAT_1	-4.9064	1.77513	3
CATAGACTCCATCCGT_1	-5.05652	1.85813	3
CATAGACTCCCATAGA_1	-0.653954	-2.1602	1
CATCAAGCACTAGAGG_1	-4.29295	2.47933	3
CATCCACAGTATGGCG_1	-0.613589	-2.16305	1
CATCCACCACGGCCAT_1	-1.7574	-1.70178	1
CATCCCAAGAGCCGAT_1	1.05992	1.6388	6
CATCCCATCATGTCTT_1	-4.02856	2.14214	3
CATCCGTCACTCATAG_1	-3.14676	-0.38844	1
CATCGCTGTGTCATTG_1	-3.19027	4.39825	1
CATCGGGAGGTGGCTA_1	-1.3601	-0.312077	1
CATCGTCAGTATTGCC_1	-2.16235	-0.22886	6
CATCGTCAGTCATGCT_1	4.2693	-2.81597	2
CATGAGTAGCTCCATA_1	-3.30763	0.133278	1
CATGAGTTCAAACGTC_1	-2.01061	-1.63378	1
CATGAGTTCGTAATGC_1	-0.242568	-2.36494	1
CATGCAAAGTGATCGG_1	-3.01762	-0.161332	1
CATGCAACATGGGCAA_1	-3.04619	0.946981	1
CATGCCTGTGATAGAT_1	-3.25045	-0.557218	1
CATGCGGAGTGCCAGA_1	-4.73535	1.84435	3
CATGCGGCAAACCGGA_1	-2.32269	-1.11994	1
CATGCGGGTATCGATC_1	0.603682	-0.384145	1
CATGCTCGTTAAGTCC_1	-3.93666	2.00581	3
CATGCTCTCTTCCCGA_1	2.04665	-1.01595	6
CATGGATTCTTGAACG_1	-0.191699	-2.22223	1
CATGGTATCCACCTCA_1	-2.06481	-0.413087	1
CATTCATAGGGTTAAT_1	-1.7711	-2.04269	1
CATTCATGTCGCGGTT_1	-3.40774	-0.41661	1
CATTCATTCAAATGCC_1	-1.47854	-0.128719	1
CATTCCGCACAATTCG_1	-1.52257	-2.06601	1
CATTCCGGTGATAGAT_1	-3.9627	1.65122	3
CATTCCGTCATAGACC_1	-1.73685	0.705891	1
CATTCTAAGTGAGGCT_1	-0.958754	-2.252	1
CATTCTACATGGAAGC_1	-4.1771	2.74298	3
CATTGAGAGCGACAGT_1	-1.83125	-0.928838	1
CATTGAGCAAGGGTCA_1	-1.61403	-1.05416	1
CATTGAGCACACCTGG_1	-2.39479	-1.31288	1
CATTGAGCACCTGCGA_1	-2.18703	3.74791	4
CATTGAGCAGCAGTGA_1	-1.03471	-2.35686	1
CATTGAGCAGGAAGTC_1	1.06871	-3.81084	2
CATTGAGCAGTAACAA_1	-2.76392	0.455365	3
CATTGAGTCAAGTAAG_1	0.139889	-2.82449	1
CATTGAGTCAATCTTC_1	-4.90576	3.00645	3
CATTGCCAGAGCAGCT_1	-0.764238	-2.02165	1
CATTGCCAGTACCATC_1	-1.28125	-0.365123	1
CATTGCCCACCTCGTT_1	0.966261	-1.55838	2
CATTGCCCAGACTCTA_1	-3.74487	-0.224507	1
CATTGTTAGCGCCTTG_1	1.34088	-3.47865	2
CATTTCACAATCGTCA_1	-0.642372	-0.690236	1
CATTTCAGTGTCCAAT_1	-4.73835	2.12505	3
CATTTCATCCCATAGA_1	-4.28918	1.55382	6
CCAAGCGAGATCCAAA_1	5.45485	-3.70077	2
CCAAGCGCATCATCTT_1	-1.43712	0.594763	1
CCAAGCGGTGTCATCA_1	-0.541654	-1.7866	1
CCAAGCGGTTCGCGTG_1	0.97993	-3.30614	2
CCAATGAAGCCAACCC_1	-0.899197	-1.87892	1
CCAATGAGTTTACCAG_1	-5.51527	2.9899	3
CCAATGATCGTGGCTG_1	-2.21983	3.01107	4
CCAATTTAGATGAACT_1	-4.49474	2.8862	3
CCAATTTAGTGCAAAT_1	-4.06078	2.0839	3
CCAATTTGTCACAGAG_1	-2.93014	2.93611	4
CCAATTTGTCCAGGTC_1	-2.41139	-1.44257	1
CCACAAACACACGTGC_1	-2.93311	0.2182	3
CCACAAACAGAACGCA_1	-1.48435	-2.06422	1
CCACAAATCGCTACAA_1	-2.46965	-0.235402	1
CCACCATCACGGTAGA_1	-2.07311	-2.025	1
CCACCATGTCCCTCAT_1	-0.656539	-2.27219	1
CCACGAGCAAGTATAG_1	-1.22327	-0.98445	1
CCACGAGCATGTGCCG_1	-2.55166	0.750818	1
CCACGAGTCAAGAGTA_1	-4.59992	1.59966	3
CCACGAGTCCACAGCG_1	-2.64985	2.24684	1
CCACGTTGTTTGGAGG_1	-5.70373	3.36647	3
CCACGTTTCAGAGTGG_1	5.14616	-1.56421	7
CCACGTTTCTGTGCAA_1	-4.25874	3.31249	3
CCACTTGAGCATCAAA_1	1.3744	-1.97659	2
CCACTTGCAGGAAGTC_1	-3.51609	1.03762	3
CCACTTGGTGATGTAA_1	-4.55086	2.13339	3
CCATAAGAGTTCCGGC_1	-3.51868	1.86177	3
CCATAAGCAAGCGATG_1	0.863786	-3.86281	2
CCATAAGGTGCTCGTG_1	1.41533	0.5734	6
CCATAAGTCAACTGGT_1	-3.63316	2.55519	4
CCATCACAGAGGACTC_1	-1.8568	-1.82134	1
CCATCACCACGCGTCA_1	6.90092	-3.76841	9
CCATCACTCCGCTTAC_1	0.865163	-3.51433	2
CCATCACTCTGGGCCA_1	2.07518	-2.87783	2
CCCAACTGTATGAAGT_1	-3.55505	3.46429	3
CCCAACTGTTGGGTAG_1	-3.64037	0.552904	1
CCCATTGCACCCAACG_1	1.08165	-1.52178	1
CCCATTGGTACAAGCG_1	-4.01927	2.06731	3
CCCATTGGTTGTAGCT_1	-3.23708	-0.318164	1
CCCGAAGAGCGGTAAC_1	0.95341	-0.70322	1
CCCGAAGGTAGGTTTC_1	-1.31912	-0.757429	1
CCCGAAGTCAATCGGT_1	-4.71687	2.17964	3
CCCGAAGTCACTCCGT_1	5.66403	-3.91286	9
CCCGAAGTCTCTGGTC_1	1.17767	-3.5203	2
CCCGGAAAGAGCTTTC_1	0.0754122	-0.517399	1
CCCGGAACAACTTGCA_1	0.930715	-2.73308	2
CCCGGAACAGCCTATA_1	-1.88059	-0.86624	1
CCCTAACAGTGTTCCA_1	-0.64173	-1.87777	1
CCCTCAAGTACTGCGC_1	0.297243	-3.48133	2
CCCTCAAGTATTTCTC_1	-0.513738	-2.42053	1
CCCTCTCAGGGTAGCT_1	-3.66889	0.712735	3
CCCTCTCCAGCACACC_1	-3.33144	3.2723	4
CCCTGATGTCTGATCA_1	-0.621932	-3.18057	1
CCCTTAGCAAAGTATG_1	-1.24407	-1.55324	1
CCCTTAGGTAATGATG_1	-2.09259	0.535216	1
CCCTTAGGTCAAACGG_1	-2.45884	-0.253929	1
CCGAACGAGTCATAGA_1	1.1314	-3.47688	2
CCGAACGCAGTTTGGT_1	-1.97291	3.79677	3
CCGATCTCAGAAATTG_1	-2.2637	0.699656	1
CCGATCTGTCATCGGC_1	-5.33201	3.03769	3
CCGATCTTCACTGCTC_1	1.11075	-3.10566	2
CCGATGGGTCTCGGGT_1	-3.76609	1.46033	3
CCGATGGGTCTTCATT_1	-0.864763	-2.27007	1
CCGATGGTCACTAGCA_1	-4.61418	1.76346	3
CCGCAAGAGTACCCTA_1	-5.60085	3.5234	3
CCGCAAGCAATGGCAG_1	-1.89064	-0.657949	1
CCGCAAGGTTTACTGG_1	-2.9915	3.64884	4
CCGGACAAGACTCTAC_1	-0.979838	-1.45278	1
CCGGGTAAGCCGATAG_1	-5.68756	3.20692	3
CCGGGTAGTAACAGTA_1	2.28362	-2.72531	2
CCGGTAGAGTCACTCA_1	-4.74094	2.71195	3
CCGGTGACAGAACTAA_1	-2.95621	-0.597504	1
CCGGTGACAGGTCTCG_1	-2.06821	-1.20618	1
CCGGTGACATAATGAG_1	-1.5435	0.424655	1
CCGTAGGAGCTACTAC_1	0.255675	-3.28597	2
CCGTAGGGTTAATGAG_1	-1.84464	-1.46228	1
CCGTAGGTCCATCGTC_1	-1.88962	-1.00044	1
CCGTGAGAGATGGCGT_1	-4.88953	1.47093	3
CCGTGAGAGGCGTCCT_1	-1.60982	-2.16212	1
CCGTGAGCAGATTAAG_1	-2.43833	-1.93522	1
CCGTTCAAGCTTGTTG_1	-4.9816	3.2353	3
CCGTTCACATTGTGCA_1	-3.80658	0.818711	3
CCGTTCATCAGTGATC_1	-0.907644	-0.332585	1
CCTAAGAGTAGTTCCA_1	-1.13828	-2.05159	1
CCTAAGAGTATGCAAA_1	-4.20379	1.10067	3
CCTAAGAGTCAGTTTG_1	2.11974	-3.22904	2
CCTACGTGTGGCTAGA_1	-2.53949	4.67752	4
CCTACGTGTTATTCCT_1	-1.14539	0.0393388	1
CCTACGTTCGGTCTGG_1	0.744765	-2.73096	1
CCTATCGAGCAACAAT_1	1.54385	-2.89819	2
CCTATCGAGCACTTTG_1	4.83793	-3.44387	2
CCTATCGAGTCAATCC_1	0.704615	-2.80956	2
CCTATCGCACACAGAG_1	-0.905552	-2.93273	1
CCTATCGCACTGTGTA_1	-1.74015	-1.56143	1
CCTCAACAGGTAGTAT_1	-5.17428	2.05359	3
CCTCAACAGTTACGTC_1	-1.07401	-0.177729	1
CCTCACACAAGCTCTA_1	1.20224	-2.01531	1
CCTCAGTGTGTCCCTT_1	6.48513	-3.81055	2
CCTCATGAGGGCTGAT_1	0.825798	-3.59156	2
CCTCCAACACGCGCTA_1	-4.30742	0.985338	3
CCTCCAACAGCATCTA_1	8.27913	-1.10879	3
CCTCCAAGTACCTAGT_1	1.3234	-3.41952	2
CCTCCAAGTTACCTTT_1	-2.17326	-1.22264	1
CCTCCAATCCAAGCCG_1	6.93343	-3.22819	7
CCTCCTCAGGATACAT_1	3.34549	-3.34963	2
CCTCCTCCAGCGTATT_1	-2.06689	-0.493856	1
CCTCCTCGTCTCCTGT_1	-3.50834	2.65068	3
CCTCCTCGTGCCTATA_1	-5.0261	3.30224	3
CCTCTAGAGGGATCTG_1	-1.20638	-2.3052	1
CCTCTAGCACTCCTTG_1	0.132413	-2.98983	1
CCTCTAGCATACAGGG_1	-4.30879	1.97634	3
CCTCTAGTCATTCGGA_1	-1.77095	3.4132	4
CCTCTCCCACCTGCTT_1	-3.57825	-0.0485423	1
CCTCTCCCAGAGCGTA_1	-1.54962	0.169469	1
CCTCTCCGTACAATAG_1	0.652437	-2.67175	2
CCTCTCCTCCGCTGTT_1	-1.77782	-1.35322	1
CCTGCATAGTCTTCGA_1	-1.8485	2.77398	4
CCTGTTGAGGCGTCCT_1	5.87888	-1.49937	7
CCTGTTGCATCATTGG_1	-2.55657	-1.14125	1
CCTTCAGAGACTCGAG_1	1.08253	-1.45841	1
CCTTGTGCATGGAGAC_1	2.23766	-1.41984	2
CGAAGGAAGTATTAGG_1	-1.88082	3.45207	4
CGAAGGACAATAACCC_1	-4.45519	3.7449	3
CGAAGGAGTCTCAGGC_1	-2.41121	-0.69195	1
CGAAGGATCATTCCTA_1	5.75325	-4.05486	9
CGAAGGATCGTTATCT_1	-3.69964	4.76972	4
CGAAGTTGTATCTCGA_1	-2.85018	-1.40209	1
CGAAGTTGTGAGTAAT_1	-1.46043	-2.18998	1
CGAAGTTGTGGCTCTG_1	-2.80756	3.03909	4
CGAAGTTGTTGCTCGG_1	3.21366	-3.10999	2
CGAATTGGTTGAAGTA_1	2.61829	-2.2995	2
CGACAGCTCCTCTAAT_1	1.68044	-1.27811	6
CGAGAAGCACACGGTC_1	-0.761683	-0.520044	1
CGAGGAAGTTCCAGGC_1	-2.70749	5.12247	4
CGAGGAATCTGGACTA_1	-4.84399	3.39972	3
CGAGGCTCACACAGCC_1	-0.426683	-3.35052	1
CGAGGCTCACTTCATT_1	-3.11285	-0.414527	1
CGAGGCTGTTCTCGCT_1	-0.0333175	-1.40074	1
CGAGTGCCAAACCATC_1	-2.0743	-0.680556	1
CGAGTGCGTCCACTTC_1	6.21883	-3.96841	9
CGAGTTAGTTGGGACA_1	-3.96199	0.634869	3
CGAGTTATCACACGAT_1	-1.40828	-1.83641	1
CGATCGGGTATTTCTC_1	-3.16716	0.169371	1
CGATGCGCAAGCGATG_1	-3.34873	0.0644584	1
CGATGCGGTATTGACC_1	-4.54458	1.80679	3
CGATGCGGTCAAGCGA_1	-2.96344	0.143737	1
CGATGCGTCACCTCGT_1	7.1645	-3.86854	9
CGATGGCCAAAGGAGA_1	-1.52975	-1.95047	1
CGATGGCCATAAGCAA_1	5.63642	-1.09397	7
CGATGGCGTCATCCGG_1	-3.38957	-0.35478	1
CGCAGGTAGACAGTCG_1	7.01518	-3.35515	9
CGCAGGTCAAAGCGTG_1	-3.2273	5.20555	4
CGCATAAAGATGGTAT_1	-3.61665	1.84416	1
CGCATAACACGTTCGG_1	-0.337334	-0.853836	1
CGCCAGAAGCCTCTGG_1	-2.49106	-0.623434	1
CGCCAGAAGTGCCTCG_1	-4.09306	0.541318	1
CGCCAGAGTTGACTAC_1	-2.96945	2.82655	4
CGCCAGATCTCCACTG_1	5.8188	-1.15498	7
CGCCATTCAGAGTCAG_1	-4.75669	3.80838	3
CGCCATTGTAACGTTC_1	-1.39891	-1.91193	1
CGCCATTGTCGGATTT_1	0.677378	-3.15412	2
CGCCATTGTTCGGCTG_1	8.3717	-1.17068	7
CGCGTGAAGCTTTCCC_1	-4.85128	1.45112	3
CGCGTGAAGGCCATAG_1	-0.415532	-3.09762	1
CGGAACCGTTATGTGC_1	1.10472	-3.54484	2
CGGAATTAGGAGATAG_1	-5.11837	2.63652	3
CGGAGAAGTGTGACCC_1	-2.31135	-1.80276	1
CGGAGAATCGCTTACC_1	0.991031	0.234688	6
CGGCAGTGTCGGCCTA_1	1.61204	-3.61488	2
CGGCAGTGTGATATAG_1	5.15796	-1.62181	7
CGGCAGTTCTGGGAGA_1	-3.68782	2.95982	3
CGGGACTGTTTCGTTT_1	8.39611	-1.13572	7
CGGGACTTCTCGCGTT_1	0.260241	-0.854816	1
CGGGCATAGCAAGTCG_1	-3.59844	0.335095	3
CGGGCATCACATGAAA_1	-4.27825	2.17441	3
CGGGCATCAGCGACCT_1	-0.259006	-2.38357	1
CGGGCATCATGAGAAT_1	-1.86112	-0.590067	1
CGGGCATGTAAGGCTG_1	-4.22376	2.12711	3
CGGGTCAAGTCGTTAC_1	-4.76089	3.51598	3
CGGGTCAGTCACTCTC_1	1.55467	-0.864959	6
CGGGTCAGTTCTCACC_1	5.47658	-3.76146	9
CGGGTCAGTTGCATAC_1	2.44239	-1.83397	2
CGGGTCAGTTGTTGCA_1	-2.69631	2.6341	4
CGGGTCATCTCGTTTA_1	0.694825	-1.17343	2
CGGTCAGCAAGGGCAT_1	2.58726	-2.66209	1
CGGTCAGCACCGTGCA_1	-1.64678	0.165704	1
CGTAAGTAGATTAGCA_1	5.77256	-4.0391	9
CGTAAGTAGGTCGTAG_1	0.0966124	1.95137	6
CGTAAGTCAAGCGCTC_1	6.44289	-4.05215	9
CGTAAGTCACGTACTA_1	-0.00192191	-1.92186	1
CGTAAGTCATTGTGCA_1	-4.18527	1.99405	3
CGTAAGTGTGTCATTG_1	-0.287436	-1.2463	1
CGTAATGAGCTAGTTC_1	-1.5301	0.27218	1
CGTAATGAGTTGTACC_1	-4.92841	1.8362	3
CGTAATGCAAACACCT_1	-0.977758	0.0214533	1
CGTAATGGTGTGTTTG_1	-3.75782	1.74165	3
CGTAATGGTGTTACAC_1	-2.0925	0.200075	1
CGTAGTAAGACTGAGC_1	-1.2172	-1.98061	1
CGTAGTACAATACCCA_1	1.49837	-2.40543	2
CGTAGTACACCGTGGT_1	-0.823866	-1.6024	1
CGTAGTATCCCGAACG_1	-0.172116	-2.77497	1
CGTCAAAAGGGTATAT_1	-0.868396	-1.49309	1
CGTCAAACACTGTCCT_1	-4.72307	1.2267	3
CGTCAAAGTGCCAAGA_1	-2.24381	3.86842	4
CGTCCATAGGTGCCAA_1	0.609076	-3.51818	2
CGTCCATCATAACAGA_1	8.05611	-1.4293	7
CGTCCATCATACACCA_1	-0.528642	-0.768893	1
CGTCCATGTCCTTTGC_1	-3.57838	4.07336	4
CGTGATAGTATGGGAC_1	-1.89843	-0.114136	1
CGTGCTTAGAAGTCCG_1	-4.66672	2.86123	3
CGTGCTTGTATGTCTG_1	-1.42864	-0.492708	1
CGTGTCTAGTAGAATC_1	-4.37199	3.25314	3
CGTGTCTCATCTGCGG_1	-1.67978	-1.58758	1
CGTTAGAAGAGCTGCA_1	-2.4172	4.80383	4
CGTTAGACAGGGACTA_1	-0.863337	1.21886	6
CGTTAGATCACTTTGT_1	-5.13131	3.58367	3
CGTTAGATCCGTTGAA_1	1.74765	-3.25957	2
CGTTCTGAGACCGTTT_1	-0.973013	-1.98109	1
CGTTCTGGTGTGTGTT_1	-3.62238	0.568945	3
CTAACCCGTTGGGATG_1	-3.42024	3.32292	4
CTAACCCTCTTTGGAG_1	1.11511	0.686997	6
CTAACTTCACCAAATC_1	-3.72706	-0.209456	1
CTAACTTCATGCGTGC_1	-3.33497	0.932217	1
CTAAGTGCACTAGGTT_1	0.361532	-1.40242	1
CTAAGTGTCAAGAGGC_1	-1.08055	-1.80781	1
CTAAGTGTCCATTGCC_1	-3.93494	0.866629	3
CTAAGTGTCCTCATAT_1	0.475738	-0.0432503	1
CTACATTGTATCTCTT_1	-2.94884	-1.08428	1
CTACATTGTCTTGAAC_1	-2.70721	1.26374	1
CTACCCAAGCAATTCC_1	5.94467	-1.34838	7
CTACCCAAGTTGCTGT_1	-2.88894	-1.1718	1
CTACCCATCGACGCTG_1	-4.04246	2.14598	3
CTACCTGAGGGCGAAG_1	-2.51141	-1.75101	1
CTACCTGGTAGTCCTA_1	-3.62264	3.04377	3
CTACCTGTCCATTGTT_1	-0.597913	-2.28285	1
CTACGGGAGAAGGATG_1	-2.397	1.35795	3
CTACGGGAGTACAACA_1	-2.50408	-1.36172	1
CTACGGGTCACTTGGA_1	-4.63165	1.9084	3
CTACTATAGGCTTCCG_1	-3.05351	-0.339129	1
CTACTATAGGTGAGCT_1	-3.25261	-0.12833	1
CTACTATAGTATAGGT_1	6.8819	-4.02266	9
CTACTATTCCAAAGGG_1	-2.43265	0.0538779	1
CTAGACATCTGCATAG_1	3.12029	-3.50374	2
CTAGGTAGTTGGTACT_1	-1.29132	2.84416	1
CTAGGTATCAGCGTCG_1	3.9233	-3.45389	2
CTAGGTATCTTGGTCC_1	-3.43604	0.673598	3
CTATAGGAGCAACAAT_1	1.75133	-2.97493	2
CTATAGGCAGGAATAT_1	-3.09857	-0.471415	1
CTATAGGCATCAGTGT_1	0.984452	-3.4195	2
CTATAGGGTTGGATCT_1	-3.93369	1.46234	3
CTATAGGTCACGGTCG_1	-1.04551	-2.13706	1
CTATAGGTCATGTCTT_1	-0.0423965	-2.97323	1
CTATAGGTCTCATTAC_1	-2.88404	4.75933	4
CTATCCGAGCACTCGC_1	6.67767	-2.46244	7
CTATCCGAGCGATGCA_1	-1.88411	-1.34194	1
CTATCTAAGCATCGAG_1	5.80252	-0.999496	7
CTATCTAAGTCCTGCG_1	-2.40678	-0.429504	1
CTATCTACAGAGCGTA_1	-3.4669	0.110088	1
CTATCTATCGGTAGAG_1	-2.15171	3.78997	4
CTCAAGAAGTCTTCCC_1	-0.975063	-2.04661	1
[truncated: 9,760 more rows]

## Sheet: Figure5_E
data_dim_1	data_dim_2	orig.ident	cell_barcode	cell_cluster	St18	Paqr8	Khdrbs2	1500015O10Rik	Col3a1	Col5a2	Rftn2	Spats2l	Nrp2	Map2	Igfbp5	Pax3	Scg2	Arl4c	Hes6	St8sia4	Pam	Dbi	Btg2	Nav1	Lhx9	Rgs2	Rgs16	Dnm3	Fmo1	Prrx1	Atp1b1	Pea15a	Tgfb2	Prox1	Plxna2	Celf2	Vim	Otud1	Gad2	Tubb4b	Notch1	Olfm1	Rnd3	Rprm	Nr4a2	Dlx1	Dlx2	Sp9	Neurod1
[truncated: 10,738 more rows]
[truncated: 397 more columns]

[truncated: 1 more sheets: Figure5_F]
